# Supplementary material for: Centripetal integration of past events in hippocampal astrocytes regulated by locus coeruleus
Source: Nat Neurosci. 2024 Apr 3;27(5):927–39. doi: 10.1038/s41593-024-01612-8 (PMC11089000; doi:10.1038/s41593-024-01612-8)
Supplement: Supplementary file 11 — Raw data for Fig. 1f,g,i,j,l. [file 41593_2024_1612_MOESM11_ESM.xlsx]

## Sheet: Panel f
Subsampled (factor 5)
Time / ROI ID	1	2	3	4	5	6	7	8	9	10	11	12	13	14	15	16	17	18	19	20	21	22	23	24	25	26	27	28	29	30	31	32	33	34	35	36	37	38	39	40	41	42	43	44	45	46	47	48	49
0.161655	0.0707772	-0.0173764	-0.0256064	0.187678	-0.000621634	0.03521	0.0753916	0.145915	0.0958888	0.0662785	-0.00907193	-0.081623	-0.0404125	-0.0208656	-0.0249313	-0.024293	-0.011582	-0.0399537	0.133947	0.00467125	-0.0710627	-0.0352327	-0.0184675	0.0108593	0.0434792	0.0547424	-0.07662	0.0678594	-0.0467298	0.0858922	-0.0480428	0.0284655	0.0300507	0.100288	0.12867	0.0714236	0.449687	0.350628	0.245368	0.027078	0.171233	-0.166473	0.365676	-0.151157	0.122776	0.122702	0.0378221	0.00670394	0.0268776
0.323311	0.0561516	-0.0188099	0.0153448	0.036651	-0.0225683	0.0301336	0.0286005	0.0851536	0.0392373	0.0385352	0.0128181	-0.0219276	-0.0260307	-0.08398	0.0339073	0.00355276	-0.0408005	-0.0500272	0.014196	0.0094393	-0.032735	-0.0147363	0.00891204	0.0514238	0.0837858	0.0515945	0.00329734	0.0119454	-0.0174874	0.0781554	-0.0711362	0.103634	-0.00428589	0.0174581	0.134277	0.07519	0.472241	0.213569	0.319488	0.00826395	0.181223	-0.106128	0.292366	-0.0224086	0.0577783	0.10373	0.0223704	-0.0242235	-0.0380996
0.484966	0.051499	-0.0184729	0.0132999	0.0252925	-0.0324444	0.0197545	0.0124604	0.0565552	0.0240853	0.0281615	0.00288735	0.0079197	-0.0201568	-0.0976727	0.0296155	-0.000797205	-0.0440327	-0.0671777	0.00610039	0.0120773	-0.0449483	0.00712143	0.00783744	0.0485561	0.0610804	0.0296407	-0.0180363	0.024093	-0.00927941	0.0974139	-0.0711247	0.125374	-0.00144508	-0.000796184	0.133663	0.0951636	0.469272	0.212361	0.326944	0.0186994	0.16907	-0.0973795	0.267675	-0.00991456	0.0564595	0.0972029	0.0165693	-0.00234848	-0.0428746
0.646621	0.0419713	-0.0181497	0.0221964	0.0290766	-0.0453515	0.0114757	0.0107877	0.0639171	-0.00173609	0.0258843	-0.0136726	-0.000256214	-0.0158498	-0.105267	0.0106772	-0.00998309	-0.0535417	-0.0611688	0.0056992	0.0197253	-0.0457441	0.00174005	-0.0036297	0.0273606	0.0517021	0.0196691	-0.0308205	0.0297105	-0.0230832	0.123742	-0.0892344	0.114089	-0.0110948	0.00355805	0.131327	0.10764	0.444494	0.210334	0.341397	0.0168965	0.152079	-0.1164	0.262425	-0.00849175	0.0650011	0.0917368	0.0262969	-0.00217626	-0.053982
0.808277	0.0379528	-0.0316639	0.0116586	0.0317923	-0.0519367	0.00408741	0.00191285	0.0746168	0.0194989	0.0292328	-0.00845276	0.00347985	-0.0459446	-0.113929	-0.00309641	-0.0266168	-0.0619731	-0.0610234	-0.00378509	0.0301555	-0.0480179	0.0228011	0.00242477	0.026823	0.0149195	0.00823481	-0.0523107	0.0312123	-0.0296477	0.111282	-0.0734705	0.106631	0.00455526	-0.0233264	0.0796866	0.10381	0.415614	0.195558	0.326837	0.0208473	0.145434	-0.131002	0.230504	-0.0233733	0.0533997	0.0979875	0.0240003	-0.0151074	-0.0647433
0.969932	0.0374676	-0.0399703	0.00239922	0.0133848	-0.0677479	-0.009957	0.015668	0.0699105	0.0362987	0.0320379	-0.0149092	-0.0335586	-0.0491489	-0.117404	-0.0207158	-0.0452022	-0.0720565	-0.0641523	-0.0111	0.0176846	-0.0377763	0.0337731	0.00119571	0.0232064	0.0343087	0.00416268	-0.0674552	0.0268302	-0.0296569	0.0951699	-0.0597778	0.058136	-0.00233124	-0.00557477	0.0545687	0.0868829	0.388175	0.157167	0.361351	0.00612311	0.152651	-0.13031	0.23791	-0.0330733	0.0421523	0.0847608	0.0273947	-0.0309301	-0.0786
1.13159	0.0289405	-0.0463619	0.00773504	-0.00695976	-0.0716631	-0.0117526	0.0181998	0.0559788	0.0490954	0.00903318	-0.00244129	-0.0324055	-0.0400718	-0.109871	-0.0200468	-0.0408832	-0.0710765	-0.0857393	-0.0138394	0.00860948	-0.0448699	0.0299713	0.0163829	0.0190312	0.0426974	-0.0268876	-0.0700076	0.0282411	-0.0184344	0.0997262	-0.0461408	0.0613266	0.00429337	0.00735826	0.0542945	0.0619471	0.374441	0.164693	0.333651	0.00234385	0.154793	-0.119697	0.223155	-0.0395411	0.0245678	0.0983612	0.0254593	-0.020375	-0.0764573
1.29324	0.0224047	-0.0517511	0.00658037	-0.0269224	-0.0727902	-0.015784	0.0241215	0.036937	0.0484504	0.00282117	-0.00245325	-0.031752	-0.00498385	-0.109513	-0.0210416	-0.0343228	-0.0710443	-0.106084	-0.0271116	-0.0146123	-0.0651299	-0.00690636	0.00355052	0.0165484	0.0769922	-0.0303831	-0.0709313	-0.0023807	-0.0186826	0.0797054	-0.0446145	0.0454184	0.00544042	0.0450974	0.0781765	0.077855	0.341438	0.137806	0.324539	-0.0123781	0.157901	-0.11784	0.23559	-0.0364172	0.0199082	0.0843049	0.0242758	-0.0156601	-0.0896415
1.4549	0.00588241	-0.0546232	0.0100137	-0.0226238	-0.0686963	-0.0190964	-0.00176107	0.042079	0.0368043	0.00284343	-0.00247716	-0.0164389	-0.0177856	-0.112136	-0.0178823	-0.0311272	-0.0677672	-0.112184	-0.0341533	-0.0208535	-0.0678667	-0.0290089	0.000219371	-0.00083352	0.0629691	-0.0374636	-0.0595665	0.0045797	-0.0248328	0.067846	-0.0586748	0.0473194	0.00401801	0.0322901	0.0971661	0.0586287	0.335716	0.101735	0.267935	-0.00500438	0.1614	-0.112775	0.216319	-0.0386511	0.023168	0.073001	0.0111062	-0.0186591	-0.0766078
1.61655	-0.00516734	-0.0546306	-0.000438479	-0.00106566	-0.0646524	-0.0226606	-0.02126	0.0177231	0.0295451	0.018475	-0.00835974	-0.0144693	-0.0273148	-0.12436	-0.0262147	-0.0300763	-0.0769284	-0.103233	-0.0507473	-0.00225088	-0.0522714	-0.0326905	-0.00242281	-0.00219423	0.0577463	-0.0102539	-0.0431271	-0.0144449	-0.0440964	0.0659798	-0.0512631	0.0405832	-0.00454154	0.00475335	0.071843	0.0811674	0.31184	0.0984568	0.268307	-0.00467107	0.154023	-0.117802	0.235489	-0.0501632	0.0238523	0.0699651	0.00623518	-0.0241874	-0.0989156
1.77821	-0.0225586	-0.0558228	-0.00563964	0.00586551	-0.071831	-0.0267449	-0.0193632	0.0239323	0.0244397	0.0163624	-0.022478	-0.0222538	-0.0477412	-0.127084	-0.0362981	-0.033168	-0.0838766	-0.0971733	-0.0542411	0.00866588	-0.0445561	-0.0181902	-0.0129366	-0.0205316	0.0227308	-0.00262794	-0.0496621	-0.0223299	-0.0466822	0.0751695	-0.0755747	0.0426738	-0.028706	-0.0188294	0.0490423	0.0460844	0.281317	0.0636805	0.265455	-9.38227e-05	0.157799	-0.111982	0.208108	-0.0564409	0.0182065	0.0550869	-0.000721683	-0.0392278	-0.0898327
1.93986	-0.0161065	-0.0563659	-0.00138538	0.000194898	-0.0713981	-0.0272742	-0.0139107	0.0343856	-0.000341239	0.00961195	-0.0226521	-0.0293668	-0.0320863	-0.11821	-0.0299738	-0.0426521	-0.0886232	-0.093679	-0.0490385	0.00903795	-0.0438688	-0.033966	-0.0247437	-0.0124378	0.0203339	-0.00221208	-0.0438145	-0.0414505	-0.0577256	0.101243	-0.0793094	0.0663119	-0.029584	-0.00814028	0.0597852	0.0860343	0.269647	0.0996709	0.289725	-0.00465192	0.14957	-0.10861	0.221792	-0.0419235	0.0185353	0.0719019	0.000261929	-0.0243341	-0.100077
2.10152	-0.000689805	-0.0657376	-0.00486639	-0.0354365	-0.0702437	-0.0180179	-0.00936511	0.0249212	0.0068641	-0.000136749	-0.0213112	-0.0181262	-0.037296	-0.119293	-0.0319941	-0.0618967	-0.0827036	-0.101991	-0.0497994	-0.00650126	-0.042189	-0.0082518	-0.0288533	0.000246923	0.0046661	2.03173e-05	-0.0353745	-0.0343453	-0.0550698	0.0611509	-0.0779966	0.0599503	-0.0277327	-0.00681869	0.0870671	0.0941011	0.244541	0.0831402	0.30177	-0.0143471	0.148874	-0.102636	0.215749	-0.0161742	0.0199897	0.0698738	-0.00112317	-0.0274241	-0.081249
2.26317	0.0179093	-0.0635968	-0.00202947	-0.0230614	-0.0616879	-0.0186296	-0.0249464	0.049401	-0.006687	0.0194054	-0.0230325	-0.0101124	-0.0345542	-0.120375	-0.0324503	-0.0663638	-0.0757664	-0.107076	-0.046866	-0.0117255	-0.0268905	-0.0164678	-0.0038772	0.0118726	0.00933382	-0.0103362	-0.0218857	-0.0269529	-0.0610126	0.0540007	-0.0687103	0.0504486	-0.00709544	-0.00745798	0.104105	0.0862254	0.260574	0.0688121	0.32675	-0.00449841	0.137406	-0.102415	0.221921	0.00212188	0.0199881	0.0720426	0.00975941	-0.0251031	-0.0696851
2.42483	0.0115437	-0.0597029	-0.000988058	-0.0294712	-0.0632389	-0.0104086	-0.042534	0.0465732	-0.0104751	0.02989	-0.0166212	-0.00787987	-0.0318943	-0.126806	-0.0347131	-0.0470521	-0.0735819	-0.113675	-0.0419568	-0.0095038	-0.0201736	0.00455619	0.00955739	0.00702459	0.00101868	-0.0109786	-0.0286205	-0.0287097	-0.0601694	0.0545592	-0.0784962	0.0457349	-0.00422831	-0.0133543	0.111994	0.105358	0.256874	0.0799402	0.344631	-0.00275931	0.115949	-0.104687	0.239653	-0.00956566	0.0166062	0.0769599	0.00256567	-0.0397343	-0.0647435
2.58649	-0.0062485	-0.0385465	-0.00646776	-0.00786592	-0.0594154	-0.012712	-0.0377612	0.0524335	-0.0277037	0.0214087	-0.010067	-0.018137	-0.0303018	-0.123757	-0.031831	-0.0253952	-0.0723589	-0.0983262	-0.0344296	-0.0144255	-0.0228612	0.0011884	0.0019103	-0.00392437	0.0240392	-0.000141713	-0.0298387	-0.0269689	-0.0513398	0.0728028	-0.100478	0.0585314	-0.0141684	-0.00685754	0.0995078	0.0971203	0.290975	0.0978204	0.347353	0.00215588	0.138262	-0.100898	0.235943	-0.0362786	0.0123074	0.0820901	-0.00510288	-0.0296298	-0.0634616
2.74814	-0.0156332	-0.0393346	-0.0157442	0.00672367	-0.0584493	-0.0185572	-0.0298408	0.025122	-0.00406566	0.00609994	-0.00196337	-0.0159924	-0.0420848	-0.124368	-0.0287127	-0.0162361	-0.0764626	-0.0688059	-0.0340144	-0.0278472	-0.017783	-0.00289705	-0.00183902	-0.00328237	0.0313961	0.00542809	-0.0251109	-0.0170106	-0.0436209	0.0976365	-0.0877834	0.0731807	-0.00920957	-0.0140704	0.0918935	0.111619	0.279273	0.110374	0.333769	0.00582889	0.148779	-0.10895	0.228053	-0.049152	0.0137051	0.0909208	-0.00885895	-0.0551581	-0.0773465
2.9098	-0.0236091	-0.0432716	-0.0421283	0.035355	-0.058479	-0.0255136	-0.0116535	0.0128646	0.0170838	-0.000119013	-0.00566361	-0.0249745	-0.0475328	-0.130196	-0.0263799	-0.0107063	-0.0800988	-0.0593183	-0.0282881	-0.0186318	-0.0218863	-0.0040749	-0.0116647	0.0100519	0.0447807	0.026518	0.00195487	-0.0100873	-0.0446891	0.0945118	-0.0954005	0.0612532	-0.0102417	-0.00800886	0.0703382	0.079471	0.280029	0.0724162	0.32711	0.00897596	0.165836	-0.113868	0.217421	-0.0433307	0.0157876	0.0825236	0.00716328	-0.0430753	-0.0685687
3.07145	-0.0183807	-0.0544196	-0.0439537	0.0399329	-0.0592513	-0.033241	-0.0360689	0.0210984	0.0242449	0.00490774	-0.00575944	-0.0250033	-0.0469248	-0.13273	-0.0247201	-0.0202752	-0.0837737	-0.0740702	-0.0262739	-0.0115095	-0.029829	-0.01219	-0.0138189	0.00700557	0.00757641	0.0103599	0.0049837	-0.0272878	-0.0450896	0.0891682	-0.0817318	0.0371291	-0.00107675	-0.0151584	0.0818779	0.0562751	0.256457	0.00980242	0.318298	0.00749173	0.132973	-0.122489	0.201513	-0.0398612	0.0174298	0.0681096	0.00834337	-0.0658905	-0.0746586
3.23311	-0.0250497	-0.0451488	-0.0395389	0.0365417	-0.0596665	-0.0322466	-0.0532388	0.0281428	0.00498543	0.000464846	-0.0165188	-0.0469974	-0.040847	-0.133098	-0.0317418	-0.0340951	-0.0846991	-0.0855061	-0.0263431	-0.00549038	-0.0377889	-0.00965489	-0.024261	-0.0115765	0.00123814	0.0160226	-0.00944287	-0.0529996	-0.0459632	0.0978466	-0.100246	0.02094	-0.0257646	-0.0132526	0.0746046	0.0391867	0.2464	-0.0118294	0.304621	-0.00322755	0.123211	-0.113407	0.213767	-0.0588389	0.00753073	0.0528872	0.00161477	-0.0537744	-0.080269
3.39476	-0.0324657	-0.0439329	-0.0295725	0.0277958	-0.0620237	-0.0351017	-0.0547802	0.0250891	0.0354145	0.00106856	-0.0292935	-0.0492219	-0.0333778	-0.129313	-0.0270884	-0.0604625	-0.0799773	-0.0911854	-0.0356263	-0.0174004	-0.0491484	-0.0103216	-0.0231147	-0.0216371	-0.0147648	-0.0061035	-0.0443076	-0.0603182	-0.0368468	0.0672982	-0.0824792	0.0244195	-0.0308185	-0.0232505	0.0785684	0.0558671	0.202366	-0.00508641	0.287365	-0.00430953	0.11425	-0.110669	0.19394	-0.0666441	-0.00107815	0.0515861	-0.00553492	-0.0698746	-0.077422
3.55642	-0.0398761	-0.0394402	-0.0353813	0.017855	-0.0565589	-0.053076	-0.0272486	0.0303394	0.0358872	0.0181979	-0.0394409	-0.0506182	-0.0389015	-0.134137	-0.0258827	-0.052856	-0.0837791	-0.0829698	-0.0414894	-0.0393912	-0.0429527	0.00863954	-0.00669037	-0.0292426	0.00414586	0.00287283	-0.0638457	-0.0652665	-0.0352101	0.0541819	-0.0883348	0.0319219	-0.0405484	-0.0281922	0.0523784	0.0409386	0.200532	-0.0109933	0.274522	0.00112027	0.124212	-0.122472	0.181822	-0.0727757	-0.0151331	0.0407019	-0.00505445	-0.0759905	-0.0612643
3.71807	-0.0393924	-0.0517916	-0.0286723	-0.00205437	-0.0673986	-0.0562035	-0.0235588	0.0309867	0.0499828	0.0143687	-0.0307193	-0.0511011	-0.0205207	-0.122007	-0.0198073	-0.0595733	-0.08191	-0.104175	-0.047786	-0.0331761	-0.0544532	0.0212162	-0.0132763	-0.00695528	0.00605588	-0.0106047	-0.0733459	-0.051841	-0.0374984	0.0198656	-0.0770678	0.0167378	-0.0208126	-0.0371579	0.0238943	0.0551464	0.188402	0.0172486	0.265192	0.00928401	0.105223	-0.121649	0.198233	-0.0470931	-0.0232045	0.0483124	-0.00497463	-0.064253	-0.0484537
3.87973	-0.0345341	-0.0539095	-0.0149932	-0.0293266	-0.0635279	-0.0533062	-0.0270588	0.018569	0.021271	0.0054396	-0.0290643	-0.0479993	-0.0261856	-0.126861	-0.0392586	-0.0558477	-0.0860617	-0.104615	-0.0437757	-0.0320394	-0.0528085	0.0328408	-0.0267764	-0.00859602	0.00634007	-0.0212283	-0.052869	-0.0323316	-0.0475617	0.0296412	-0.0809676	-0.00289866	-0.027923	-0.0460421	-0.00733837	0.0483893	0.197423	-0.0210602	0.243808	0.00851849	0.0744679	-0.119756	0.17707	-0.0549575	-0.0266983	0.0429536	-0.00557158	-0.0746332	-0.0502066
4.04138	-0.0344817	-0.0570487	-0.0279076	-0.0086897	-0.0742592	-0.0424682	-0.0468103	0.0142288	0.0137897	-0.000864127	-0.0230939	-0.0524705	-0.0111385	-0.119072	-0.0418386	-0.0779377	-0.0896139	-0.109354	-0.0480184	-0.0348295	-0.0492384	0.00883476	-0.0393595	0.00296459	-0.00409013	-0.0364077	-0.0529151	-0.0295475	-0.0448821	0.0368342	-0.0821173	-0.0108513	-0.0331255	-0.0350005	-0.0069702	0.0539768	0.192312	0.00901815	0.207063	0.00670334	0.0582154	-0.101146	0.19218	-0.054749	-0.0290401	0.0480608	-0.00877822	-0.0645488	-0.0702199
4.20304	-0.0354488	-0.0607832	-0.0332786	0.00061227	-0.0648034	-0.0317208	-0.0559719	0.0135973	0.0104591	0.0145389	-0.0374514	-0.055636	-0.0297165	-0.137145	-0.0427865	-0.0772759	-0.0932533	-0.108694	-0.0535615	-0.0239855	-0.0424531	-0.0179818	-0.0380763	-0.0126131	-0.0132931	-0.029949	-0.0431243	-0.0353067	-0.0452308	0.0432532	-0.0847764	-0.00850058	-0.0454242	-0.0133066	-0.0164106	0.074454	0.180864	-0.0407352	0.17007	-0.0028602	0.0694783	-0.11577	0.162287	-0.0823371	-0.0256213	0.0456627	-0.0193212	-0.0855245	-0.0745551
4.36469	-0.0358848	-0.0704395	-0.0498573	0.00784599	-0.0706036	-0.0378786	-0.0719767	0.00391379	0.00345396	0.0229217	-0.0434761	-0.058908	-0.0375668	-0.137743	-0.03527	-0.0877013	-0.0911305	-0.0993306	-0.0665276	-0.0106747	-0.0356552	-0.0543211	-0.0340981	-0.0176382	-0.0328113	-0.00669652	-0.0471901	-0.0533002	-0.0517599	0.0373014	-0.0878143	0.00891815	-0.0557278	-0.00955876	-0.0127955	0.0543905	0.153635	-0.0349896	0.153023	-0.00312475	0.0821793	-0.114398	0.17289	-0.0734114	-0.0352148	0.0592879	-0.0303984	-0.0661063	-0.0698058
4.52635	-0.0460714	-0.0734012	-0.038987	-0.0121643	-0.0759921	-0.0347957	-0.0570313	0.0036935	0.000679457	0.00464266	-0.0561313	-0.0577679	-0.0454641	-0.140372	-0.0431101	-0.0895327	-0.0843764	-0.0958417	-0.0535328	-0.000600892	-0.0396399	-0.0532624	-0.0460877	-0.0258558	-0.0494537	-0.00279763	-0.051572	-0.0505147	-0.0656144	0.0456933	-0.0717721	0.0190949	-0.0505342	-0.0168341	-0.0346912	0.0655465	0.135645	-0.0529644	0.145683	-0.00682881	0.0803173	-0.125488	0.16357	-0.0521074	-0.0308896	0.0589386	-0.0258406	-0.0465177	-0.0716391
4.68801	-0.0556493	-0.0693133	-0.0492326	-0.038968	-0.0829921	-0.0550571	-0.0411641	-0.00207576	-0.0162599	0.00660467	-0.0465882	-0.0569634	-0.0470903	-0.136269	-0.0539611	-0.0892848	-0.086681	-0.0742324	-0.0475775	-0.0122189	-0.0306585	-0.0491425	-0.0308976	-0.0298505	-0.0516571	-0.00699557	-0.0406668	-0.0533081	-0.0685723	0.0576778	-0.0866385	0.0110651	-0.0485432	-0.0326323	-0.01969	0.0218067	0.132854	-0.0374643	0.125528	-0.00825183	0.058142	-0.112466	0.176065	-0.027972	-0.0355335	0.0490383	-0.0122191	-0.00966552	-0.0611622
4.84966	-0.0340664	-0.0554798	-0.0506189	-0.0380021	-0.0785866	-0.0396195	-0.0218643	0.0221818	-0.0246258	0.00387958	-0.0227454	-0.0499856	-0.056684	-0.14215	-0.0687129	-0.0788836	-0.0944077	-0.0727595	-0.0413605	-0.0284006	-0.0423265	-0.0432859	-0.016332	-0.0247565	-0.0400179	-0.0119669	-0.0215901	-0.0541402	-0.0639172	0.0497003	-0.0786086	-0.00349969	-0.0368771	-0.0260246	-0.0173909	0.0255146	0.134943	-0.0506715	0.124774	-0.00437182	0.059011	-0.105102	0.169243	-0.0239366	-0.0400992	0.0439527	-0.0178385	-0.000859094	-0.0826883
5.01132	-0.0152297	-0.0633993	-0.0456567	-0.0309946	-0.0686926	-0.0255328	-0.0333909	0.0350054	-0.0198185	0.0150933	-0.0300443	-0.0431512	-0.0614223	-0.146707	-0.070182	-0.0712858	-0.0951357	-0.0697323	-0.0325719	-0.0321803	-0.0330086	-0.0368442	-0.011159	-0.0146013	-0.0146913	-0.0045605	0.00594057	-0.0425434	-0.0562278	0.0494167	-0.0780955	-0.00761317	-0.040633	-0.0174134	0.00844195	0.0304795	0.119361	-0.0716733	0.122232	-0.00705032	0.0656336	-0.0991885	0.143618	-0.024496	-0.0533376	0.0485963	-0.0196689	-0.0157776	-0.0652027
5.17297	-0.0244478	-0.0625055	-0.0427608	-0.000535851	-0.0677897	-0.00303207	-0.0312058	0.0333979	-0.0063692	-0.00834258	-0.0330622	-0.0311264	-0.0496675	-0.146256	-0.0569446	-0.0597234	-0.0904218	-0.0801262	-0.0302958	-0.0216698	-0.0407778	-0.00999352	-0.0141827	0.00240498	-0.00218927	0.00128001	-0.00181864	-0.0334594	-0.0557795	0.0498426	-0.0627278	0.00965769	-0.0445859	-0.031593	0.0371517	0.0322886	0.130739	-0.0585536	0.14837	-0.00740275	0.0725007	-0.0978568	0.0873345	-0.0240508	-0.051883	0.0620144	-0.0206753	-0.0300069	-0.0750862
5.33463	-0.0389381	-0.0756671	-0.0360763	0.00542656	-0.0642889	-0.0138828	-0.0332985	0.0278794	-0.00609865	0.0177348	-0.0510249	-0.0255859	-0.0225939	-0.138528	-0.0444805	-0.0379695	-0.0847683	-0.0904056	-0.0239331	0.00158695	-0.0239273	0.0348755	-0.00943012	0.00588237	0.00150301	-0.00275584	-0.0300283	-0.0163325	-0.0611547	0.0687565	-0.0668087	0.015624	-0.0530149	-0.0411361	0.0484829	0.0442507	0.121151	-0.0287085	0.117576	-0.00979997	0.059529	-0.100862	0.0516994	-0.0230246	-0.0364639	0.0470526	-0.0121849	-0.0489145	-0.0585806
5.49628	-0.0290794	-0.0664022	-0.0179028	-0.00174747	-0.0583231	-0.0100522	-0.027512	0.0250446	0.0205656	0.0191585	-0.0421159	-0.028926	-0.0118874	-0.134909	-0.0289761	-0.0262345	-0.0816699	-0.0818407	-0.0369341	0.0091875	-0.0165034	0.0530994	0.00659423	0.0116949	-0.00537667	-0.0028977	-0.0478035	-0.0168664	-0.0662582	0.0679791	-0.0786788	0.0304688	-0.0569981	-0.0454064	0.0721733	0.0397723	0.125692	-0.0268999	0.107654	-0.000976574	0.0382168	-0.0880548	0.0286945	-0.0272468	-0.031848	0.0384214	-0.0101996	-0.0558235	-0.0606769
5.65794	-0.00560829	-0.067645	-0.0103522	-0.00219018	-0.0575356	-0.00646727	-0.0343838	0.0147309	0.00611022	0.0267096	-0.0322252	-0.0252575	-0.0183527	-0.137251	-0.0345459	-0.0283192	-0.0745961	-0.0825281	-0.0361374	-0.00209418	-0.000610282	0.0631368	0.00397537	0.00637537	-0.0169898	0.00055097	-0.0356499	-0.0236663	-0.0576012	0.0529074	-0.0827222	0.032887	-0.0551331	-0.0279345	0.0579916	0.0924237	0.0932271	-0.0404078	0.0811381	0.00566721	0.0433041	-0.0905406	0.0358708	-0.0283249	-0.0158597	0.0428147	-0.00546594	-0.0515677	-0.0500338
5.81959	-0.00291952	-0.0579614	-0.00423573	-0.0137535	-0.0600285	-0.0129089	-0.0400441	0.0306777	0.0266692	0.00368383	-0.0229029	-0.0249013	-0.0207084	-0.130416	-0.0268202	-0.0318027	-0.0736402	-0.0743082	-0.0323102	-0.00194945	0.00837143	0.0372529	0.00443463	0.00924856	-0.0242009	0.00983228	-0.0321673	-0.0339204	-0.0517486	0.0702106	-0.0637877	0.027795	-0.0414061	-0.00685368	0.0475596	0.0611153	0.0942356	-0.0712327	0.0971085	-0.000420151	0.0462449	-0.0846943	0.0372593	-0.0367008	-0.00339928	0.0381197	-0.0011201	-0.049537	-0.0473804
5.98125	-0.0191643	-0.0589787	-0.0105075	0.00473287	-0.0644675	-0.0307107	-0.0352485	0.00464029	0.00842487	-0.00130548	-0.0192453	-0.0114003	-0.0213136	-0.122179	-0.0259123	-0.0373313	-0.0727233	-0.0802856	-0.0316139	-0.00730729	0.00310636	0.0357226	0.00865005	0.00644857	-0.0310094	-0.0040206	-0.0353378	-0.0448087	-0.0619063	0.0626091	-0.059297	0.0117343	-0.0340998	-0.0121693	0.00942601	0.0519308	0.0800558	-0.0646177	0.0846192	-0.00931795	0.0466613	-0.101004	0.0581342	-0.0300761	0.00178156	0.044848	0.00524829	-0.0355668	-0.0404592
6.1429	-0.0209386	-0.0577609	-0.0121588	-0.00997172	-0.064989	-0.0426417	-0.0184032	0.0235977	0.00206894	-0.00192024	-0.0306249	-0.0139134	-0.0284045	-0.124697	-0.0350655	-0.0367973	-0.0757202	-0.0746204	-0.0377955	0.00259588	-0.00316316	0.0157174	0.000578489	0.0101682	-0.0190101	-0.0134185	-0.0224625	-0.0308919	-0.0782492	0.0661135	-0.0452902	0.00220486	-0.025396	-0.00994545	-0.00727908	0.00444646	0.0808929	-0.0713664	0.0720028	-0.0215688	0.0506877	-0.0982216	0.0295627	-0.0239353	-0.00413809	0.0423922	-0.000444096	-0.0451029	-0.0274185
6.30456	-0.0276605	-0.0605572	-0.0160132	0.0082696	-0.0631363	-0.036072	-0.0226242	-0.00137199	0.0081748	-0.00753395	-0.0366804	-0.0181545	-0.0499736	-0.13899	-0.0462284	-0.0586851	-0.07794	-0.0701991	-0.0406663	-0.0101165	-0.0259293	0.00738668	0.00600618	0.00685581	-0.0230591	-0.0146309	-0.0192384	-0.0291063	-0.0714564	0.0499621	-0.0566569	-0.0182723	-0.0298934	-0.0511522	-0.00464249	-0.00739245	0.0640647	-0.081599	0.0626537	-0.0240799	0.0512974	-0.101059	0.00480868	-0.0208834	-0.0218712	0.0550115	-0.0125462	-0.0391629	-0.0308272
6.46621	-0.0154567	-0.0650121	-0.0104128	-0.0166589	-0.0704978	-0.0206506	-0.0361027	0.0100375	-0.015127	-0.0108471	-0.0357026	-0.0375869	-0.0641155	-0.140202	-0.0563002	-0.069703	-0.0820502	-0.0744413	-0.038515	0.00906561	-0.0257932	0.0130712	-0.00571737	-0.00780515	-0.00493895	-0.00142513	0.00525629	-0.023039	-0.049947	0.0582912	-0.0516574	-0.0257577	-0.0278186	-0.0576417	-0.0130844	-0.0026102	0.0657096	-0.107583	0.0521048	-0.0158671	0.0553871	-0.0947773	-0.0183852	-0.0291852	-0.0195595	0.0424355	-0.0206301	-0.0248207	-0.0433339
6.62787	-0.0173568	-0.0682662	-0.00568113	-0.00912981	-0.0612894	-0.0203882	-0.04787	-0.0117944	-0.000640797	-0.00794774	-0.0315491	-0.0414203	-0.0537145	-0.128626	-0.0614661	-0.0714268	-0.0847599	-0.0796707	-0.0195313	0.030619	-0.00247042	0.0122425	0.00343888	0.00459697	0.00757996	0.00200175	-0.00299158	-0.0216673	-0.0381491	0.050031	-0.0424419	-0.0306068	-0.0329378	-0.0615363	-0.0110557	0.00322891	0.072239	-0.12629	0.0558024	-0.0137495	0.0365304	-0.0845798	-0.00630746	-0.0216718	-0.0159973	0.0364782	-0.0317116	-0.0227966	-0.0480054
6.78952	-0.0148487	-0.0627899	-0.00204451	-0.0177594	-0.0595473	-0.0124259	-0.0378618	-0.00167454	-0.00634638	0.000724763	-0.0297116	-0.0286397	-0.0341376	-0.11834	-0.0632077	-0.0588153	-0.0791883	-0.083488	-0.0179363	0.0339565	0.0125439	0.0218442	-0.0130388	0.00258155	0.0131109	-0.0129537	0.0077892	-0.0136385	-0.0386646	0.0249709	-0.0430679	0.0159755	-0.027777	-0.0376394	-0.0258746	0.0162919	0.0753325	-0.117764	0.0689097	-0.00998654	0.0561687	-0.0825078	-0.00160825	-0.01583	-0.0114734	0.036803	-0.013167	-0.00121279	-0.0507076
6.95118	-0.0241599	-0.0534021	-0.00506809	-0.01488	-0.0513482	-0.0156994	-0.0207646	-0.0021252	0.0225119	0.00836108	-0.0272227	-0.00834646	-0.0281264	-0.115562	-0.0713058	-0.0388941	-0.0807206	-0.0817483	-0.0231933	0.0357274	0.0178627	0.00781164	-0.0205566	0.030564	0.0154212	-0.0250289	0.0160112	0.00316273	-0.0432846	0.0216342	-0.0337577	0.0222974	-0.0287327	-0.0325661	-0.0111755	0.0343859	0.0700659	-0.117406	0.0741463	-0.015289	0.0784915	-0.0803181	0.0135164	-0.0218615	-0.00396336	0.0482121	-0.014316	-0.00420939	-0.034201
7.11284	-0.0166427	-0.0359042	-0.00910724	-0.00477204	-0.0595837	-0.0210391	-0.0178756	0.0264485	-0.000802272	0.0168123	-0.0241373	-0.000413222	-0.0295532	-0.117324	-0.0655553	-0.0422678	-0.0732127	-0.0885169	-0.0324197	0.0388302	0.0160384	0.0405309	-0.0188859	0.010919	0.00379085	-0.010607	0.0050177	-0.00186127	-0.043271	0.0125133	-0.0520912	0.0333263	-0.0278956	-0.0391356	-0.0115059	0.0347756	0.0419721	-0.0995806	0.0935908	-0.0117845	0.0866771	-0.0895246	0.0214878	-0.0283521	-0.000607182	0.0513289	-0.00995639	0.013625	-0.027934
7.27449	-0.0103327	-0.0340262	-0.0206961	-0.00333113	-0.0584648	-0.0301655	-0.0144047	0.027616	0.00958556	0.021473	-0.0220098	-2.60122e-05	-0.0265909	-0.119675	-0.0587084	-0.0513138	-0.0702041	-0.0995102	-0.0424052	0.0497763	0.0165927	0.0547356	-0.0190104	0.0208627	-0.000118399	-0.00669641	0.0208297	-0.00172755	-0.0414238	0.016945	-0.0460813	-0.00230244	-0.038738	-0.039789	-0.00704868	0.0609847	0.037195	-0.0825721	0.0546705	-0.0253711	0.0781298	-0.0846505	0.0162552	-0.0357119	-0.00370349	0.033993	-0.0102338	0.00761894	-0.0229286
7.43615	-0.0156535	-0.0237167	-0.0191667	0.00905431	-0.0533559	-0.0198191	-0.0261974	0.0248482	-0.0149675	0.0174635	-0.0157539	-0.00707941	-0.0125322	-0.115376	-0.0590409	-0.0502884	-0.0623124	-0.0956577	-0.0289854	0.0509323	0.00935611	0.0552937	-0.00460321	0.00532567	-0.0222797	0.0182351	-0.000184476	0.00693223	-0.0308508	0.00666509	-0.0522384	-0.0112051	-0.0410541	-0.0373738	0.0140485	0.0587035	0.0300934	-0.0534596	0.0506157	-0.0228349	0.0720193	-0.0727836	0.0210651	-0.0155448	-0.0237699	0.0258814	-0.0134364	-0.023692	-0.0315496
7.5978	-0.0325342	-0.0299968	-0.0139713	0.0061401	-0.0449841	-0.0149174	-0.0277775	0.0221481	0.0260786	0.00400426	-0.0210805	0.00461342	-0.0156262	-0.119912	-0.0500675	-0.0373984	-0.0640928	-0.0971336	-0.0243398	0.0362636	0.00467706	0.0368941	-0.00193624	0.0028273	-0.0143563	0.0154785	0.0295421	0.0313901	-0.026564	0.0253012	-0.0488919	-0.00313938	-0.0397087	-0.051243	0.0220969	0.0765893	0.0386662	-0.0270516	0.045032	-0.0241837	0.0791808	-0.0643762	0.0163831	-0.0140028	-0.0186217	0.0212176	-0.0137922	-0.0202081	-0.0381335
7.75946	-0.0507303	-0.0243459	-0.00883025	0.0206607	-0.0454163	-0.0148108	-0.037903	0.0117958	0.0347899	0.00180114	-0.0164605	0.0118001	-0.0210006	-0.122571	-0.0422088	-0.0158638	-0.0658968	-0.102249	-0.0135317	0.0378858	0.00119105	0.0354958	0.025924	-0.00498611	0.0138765	0.0334112	0.0122052	0.0322679	-0.0313652	0.0381992	-0.0625552	-0.00130489	-0.0231262	-0.0631411	0.0240056	0.0675904	0.0633595	-0.0295153	0.0597458	-0.0151059	0.0658822	-0.0683832	0.0298693	0.00292126	-0.0150885	0.0183857	-0.0251211	-0.0216693	-0.0262298
7.92111	-0.0452306	-0.0285806	-0.0134394	0.0212438	-0.0572851	-0.0332697	-0.0390441	0.0292132	0.0663501	0.0204007	-0.0201522	0.0244961	-0.0163677	-0.135139	-0.0347309	-0.0148839	-0.0585216	-0.108359	-0.0216796	0.0222603	0.0242934	0.0170579	0.0241283	-0.0091778	0.046727	0.0183007	0.0193375	0.012007	-0.0363995	0.0178609	-0.0641417	-0.000288044	-0.0047249	-0.0616827	0.00537121	0.028147	0.0709847	-0.0265699	0.102577	-0.00746562	0.0727861	-0.0740375	0.0141831	0.0116553	-0.00371844	0.034266	-0.0164552	-0.00372659	-0.0162214
8.08277	-0.0208431	-0.0208346	-0.0254326	0.0214478	-0.0534334	-0.0288121	-0.0324817	0.0170124	0.0201466	0.0208187	-0.00741548	0.0153171	-0.0130967	-0.126404	-0.0452124	-0.0145383	-0.053288	-0.100198	-0.0230128	0.0154637	0.0144705	0.00515609	0.0455349	0.0131316	0.0325425	0.0349797	0.00457078	-0.00212806	-0.0380716	0.0146783	-0.0561662	-0.00942983	-0.00797705	-0.0426401	0.000868851	-0.00285246	0.064098	-0.0488679	0.0903548	0.00307145	0.0653503	-0.0691938	-0.00322949	0.0243811	-0.0242914	0.0400058	-0.00614509	-0.00414593	-0.00183835
8.24442	0.00316935	-0.0257664	-0.0123995	0.0264274	-0.0412706	-0.0257668	-0.0266421	0.0329929	0.019115	0.0167494	-0.0192684	0.00280758	-0.0197065	-0.117696	-0.0465495	-0.0209076	-0.0418692	-0.0819618	-0.0344413	0.033011	0.0186971	-0.00388819	0.0158512	0.0226877	0.022427	0.0282166	0.0180719	0.01242	-0.0300667	0.0221556	-0.0469136	0.019719	-0.0005218	-0.0352476	-0.00516291	-0.0149375	0.0561047	-0.0549934	0.11656	0.00055367	0.0806322	-0.069744	0.00183969	0.0248578	-0.0300275	0.0530653	0.010107	0.00267761	-0.0057436
8.40608	0.0206593	-0.0227541	-0.00582492	0.0447736	-0.0383339	-0.0114251	-0.0329502	0.0312821	0.0399458	-0.00829527	-0.0193333	0.00305806	-0.00802788	-0.118999	-0.0437844	-0.0258674	-0.0347819	-0.0730757	-0.0291712	0.0597223	-0.00369048	0.0190342	0.0352575	0.0235555	-0.0100652	0.0275184	0.0241356	0.0356828	-0.0313935	0.0553217	-0.0302624	0.0246504	0.00377229	-0.0429196	-0.000427961	0.0112155	0.0355379	-0.0668878	0.078809	-0.00790741	0.0727726	-0.056808	0.0110048	0.0170793	-0.0200949	0.0369665	0.00749417	0.0131901	-0.00193035
8.56773	-0.000385423	-0.0352607	0.00510426	0.0560078	-0.0342739	-0.0121308	-0.0412536	0.0400986	0.0654588	-0.00272334	-0.022404	0.0143322	0.00972182	-0.121975	-0.0301948	-0.0296356	-0.0321596	-0.0475528	-0.0211899	0.0735132	0.00132197	0.0392076	0.00851667	0.00990082	0.00223451	0.0118308	0.0227019	0.0467034	-0.0325743	0.0792965	-0.0215583	0.0310066	0.00552537	-0.0442677	0.0135026	0.0271575	0.045907	-0.037708	0.084649	-0.00843644	0.0706104	-0.0557707	0.0366878	0.0206944	-0.00716729	0.025259	-0.0071453	-0.00754649	0.0092107
8.72939	-0.00481011	-0.0236825	0.000136139	0.0507866	-0.0342419	-0.0104537	-0.037481	0.0427041	0.0532504	-0.0159052	-0.0216487	0.0257837	0.0256551	-0.117814	-0.0325667	-0.0303739	-0.032871	-0.0444492	-0.0227295	0.0626972	0.0110181	0.067647	0.017164	0.00212749	-0.0152995	0.00939114	0.0351765	0.0415164	-0.0374997	0.0665585	-0.0204049	0.00402526	-0.0159972	-0.0504752	0.00225642	0.0364328	0.0414414	-0.0426305	0.0441024	0.0044697	0.0625433	-0.0465054	0.0399191	0.0253101	0.00503195	0.01029	-0.0136505	-0.0181011	0.0171485
8.89104	-0.0289366	-0.0288139	-0.000401426	0.0484402	-0.0313309	-0.0156855	-0.0343774	0.0455021	0.0156535	-0.00953076	-0.0163612	0.0215631	0.00312035	-0.110294	-0.0393648	-0.0172013	-0.0440113	-0.0553799	-0.0328668	0.0674506	0.0224007	0.0753261	-0.0054376	0.006749	-0.0036103	0.0122775	0.0369936	0.0388529	-0.0396169	0.0591647	-0.0375102	0.0143204	-0.0394522	-0.0451754	-0.0042138	0.0448596	0.0463222	-0.0391826	0.0406745	-0.00298242	0.071444	-0.0494652	0.0237212	0.0296197	0.00243925	0.0184391	-0.0121313	-0.0153804	0.0293458
9.0527	-0.0194881	-0.0287436	-0.0121614	0.0335572	-0.0354903	-0.020697	-0.0274819	0.0374253	0.0239121	-0.0151311	0.000599937	0.0173871	-0.0139108	-0.107785	-0.0449186	-0.00408679	-0.043611	-0.0654163	-0.0472032	0.0429302	0.0199454	0.0978544	0.00883486	0.0120899	-0.00741198	0.0111647	0.0530313	0.0333166	-0.0467112	0.0251462	-0.0469216	-0.00354153	-0.0443745	-0.0266794	-0.0333019	0.0533871	0.0465468	-0.069577	0.00318581	-0.0120025	0.0696844	-0.0562454	0.026493	0.0308533	-0.00458905	0.0288037	-0.0150675	0.00397528	0.0158312
9.21435	-0.0212367	-0.0274491	-0.0184183	0.0389381	-0.0448232	-0.0241873	-0.0320323	0.0542016	0.0419865	-0.0192506	0.00714204	0.00368644	-0.0225682	-0.113751	-0.0501576	-0.00422016	-0.050419	-0.061795	-0.039517	0.0356524	0.0232934	0.116	0.0143526	0.0188716	-0.00321265	0.0259018	0.0274185	0.030023	-0.0486085	0.0148376	-0.0390018	0.0063559	-0.0393162	-0.0259614	-0.015425	0.0476366	0.0460646	-0.0763633	0.0153456	-0.0165333	0.0634431	-0.0523077	0.0331851	0.0327273	-0.0140221	0.0355858	-0.0192962	-0.00259216	0.0117173
9.37601	-0.00881594	-0.0318666	-0.0253423	0.0265628	-0.0328743	-0.0314598	-0.041688	0.0459919	0.0576053	-0.00619283	-0.00210336	0.00392758	-0.0107162	-0.10529	-0.0286881	-0.0268222	-0.0433971	-0.0469724	-0.0269797	0.00364534	0.0238937	0.138447	0.0241148	0.0240417	-0.0130274	0.052342	0.0357306	0.0214134	-0.046071	0.0064027	-0.0261385	-0.00403756	-0.034705	-0.0273443	0.00545691	0.0268626	0.0440897	-0.0616163	0.00272052	-0.00850542	0.0664139	-0.0486009	0.0312601	0.0392522	-0.0230234	0.0330871	-0.02419	0.00889613	0.00796378
9.53767	-0.0100694	-0.0236386	-0.0188227	0.028913	-0.0301765	-0.0161997	-0.0378796	0.0572167	0.0611103	-0.00459204	-0.0211561	-0.0081607	0.00392504	-0.106772	-0.0293798	-0.0209241	-0.0383792	-0.0516777	-0.0142369	0.00346559	0.0269044	0.154252	0.0192737	0.0112713	-0.0192728	0.0463293	0.0266902	0.0457049	-0.0267852	0.0260364	-0.0200252	0.0134672	-0.0206917	-0.0403972	-0.00741675	0.0333724	0.0177168	-0.0662903	0.0367862	-0.0107878	0.0628887	-0.03816	0.0105272	0.0439869	-0.0269743	0.0250097	0.00486697	0.00989468	-0.000633521
9.69932	-0.0177745	-0.0331182	-0.0107535	0.00925638	-0.0246677	-0.00314486	-0.0331598	0.0402585	0.0164636	0.0105083	-0.0153664	-0.000164256	0.00745731	-0.0978698	-0.0337768	-0.0223379	-0.0387416	-0.0513828	-0.00665013	-0.00385906	0.0264039	0.150285	0.021866	0.0232236	-0.0140601	0.0271269	0.0649358	0.0520508	-0.0229737	0.0478408	-0.0192177	0.0178723	-0.0195532	-0.0303192	-0.0127614	0.0532732	0.000490608	-0.0634482	0.029397	-0.0165044	0.0686339	-0.0323396	0.0120568	0.0461058	-0.0353478	0.035211	0.0126359	0.0184553	0.014251
9.86098	-0.0120796	-0.0273315	-0.00834184	0.0337175	-0.0371486	-0.00111068	-0.00281765	0.0372211	0.0277625	-0.00140933	-0.00629091	0.00871482	0.001155	-0.104387	-0.0402505	-0.00637665	-0.0381454	-0.053634	-0.019367	0.0413445	0.0215942	0.137726	0.0242828	0.0146069	-0.0041944	0.00699284	0.081099	0.0604802	-0.0243546	0.054202	-0.0309313	0.0181334	-0.00784481	-0.022877	-0.0110983	0.0865128	-0.00634187	-0.0952478	0.030399	-0.0208896	0.0328641	-0.033386	0.0149657	0.038473	-0.03268	0.0262704	0.0212614	0.00488296	0.0140557
10.0226	-0.0205211	-0.0257147	-0.0127598	0.0473271	-0.0360926	-0.00593664	-0.0122644	0.0155641	0.0240283	0.0071109	0.00755179	0.0239788	-0.00248433	-0.102646	-0.0391171	-0.00790588	-0.0361182	-0.0458353	-0.0225594	0.0636651	0.0342876	0.116788	0.0265569	0.0264544	-0.016599	0.00417514	0.0751482	0.0456314	-0.0322692	0.0516959	-0.0366588	-0.00388897	-0.0218431	-0.0289226	0.011789	0.0897713	0.0345517	-0.0967522	0.0176622	-0.0175337	0.0271627	-0.027172	0.00910559	0.0254747	-0.0377821	0.0329684	-0.00291235	0.00497246	0.0309953
10.1843	-0.00248251	-0.0301852	-0.0210677	0.0462553	-0.0379416	-0.0258406	-0.019114	0.0148528	0.0241791	0.00963772	0.00647365	0.0338638	0.00021343	-0.113052	-0.0186624	-0.00633644	-0.0227772	-0.040691	-0.0225051	0.0666288	0.0166465	0.131294	0.0131988	0.0154213	-0.0215285	0.0162644	0.0610209	0.0444608	-0.0262391	0.0232032	-0.0444375	-0.0189269	-0.0056763	-0.0231902	0.000581981	0.0729861	0.0425401	-0.0964691	0.0157858	-0.0194447	0.0012715	-0.0199329	-0.0235388	0.0239036	-0.0318876	0.0195016	-0.0134406	0.00112094	0.00965199
10.3459	-0.0121437	-0.0316624	-0.0389675	0.0273521	-0.0280906	-0.0167479	-0.0325605	0.00228348	0.00893129	0.000821202	0.00841755	0.0219508	0.0142963	-0.114244	-0.0328896	-0.00718333	-0.017281	-0.0366405	-0.0137111	0.0459831	0.00883713	0.144129	0.00317051	0.0091675	-0.0205562	0.0330274	0.0515183	0.0480599	-0.0189074	0.0250702	-0.0379227	-0.0269887	-0.00615589	-0.0312079	-0.0296837	0.0569182	0.0423432	-0.0921792	0.0178807	-0.0109123	0.00993103	-0.0186292	-0.0198349	0.0342752	-0.037024	0.0261208	-0.0159858	-0.00388682	0.00391046
10.5076	-0.00913629	-0.0307084	-0.0332477	0.0228888	-0.0355393	-0.0238052	-0.0241257	0.0116261	-0.00160402	-0.0154179	-0.00438485	0.013088	0.0171511	-0.11711	-0.0443424	-0.0159272	-0.017987	-0.040926	-0.0233322	0.0589784	-0.00377223	0.160851	0.00217687	0.00548151	-0.00492662	0.0537869	0.0677809	0.0553065	-0.0279544	0.0242309	-0.0290505	-0.0183237	-0.0058313	-0.01532	-0.0231651	0.0594799	0.00596616	-0.117385	-0.00896433	-0.0129234	0.0128986	-0.0262759	0.00380087	0.0375592	-0.0226774	0.0244569	-0.0214791	-0.0113809	-0.00161078
10.6693	-0.027633	-0.0275766	-0.0247537	0.0277451	-0.036754	-0.0149946	-0.0302832	0.00720062	-0.0102084	-0.0300959	-0.00397351	0.0181955	0.0061417	-0.111263	-0.0633188	-0.0138194	-0.0192874	-0.0422362	-0.0286416	0.0693603	0.0035085	0.159562	0.013801	-0.00841433	-0.00271679	0.0532874	0.0706575	0.0579468	-0.0369816	0.0420162	-0.0119831	-0.0143203	-0.0141427	-0.0228397	-0.0171877	0.0621514	0.00433478	-0.0961404	-0.0211991	-0.012796	0.0312772	-0.0404549	0.0271868	0.0401205	-0.0214369	0.0363142	-0.0221572	-0.00932009	0.00645848
10.8309	-0.0280612	-0.0265618	-0.0139173	0.0302912	-0.0292102	-0.0249602	-0.0432076	0.00782318	-0.01517	-0.00371318	-0.0134763	0.0213069	6.09086e-05	-0.11159	-0.0660191	-0.0178232	-0.018327	-0.0311976	-0.0154984	0.058111	0.00640156	0.179533	0.0237082	-0.0033913	0.0124796	0.0457673	0.0777815	0.0597218	-0.0393347	0.0540794	-0.0111278	-0.0215753	-0.0151869	-0.0213732	-0.00809471	0.0681253	0.0354757	-0.0779839	-0.0260106	-0.0165288	0.0317568	-0.0311175	0.0422747	0.0233666	-0.00521242	0.0364321	-0.0309934	0.00819379	0.0105279
10.9926	-0.0171585	-0.0213909	0.00099189	0.034548	-0.018204	-0.0137717	-0.0407252	0.0217629	-0.00812315	0.0102901	-0.0109824	0.0514859	-0.00747935	-0.104272	-0.0486971	-0.0187252	-0.0031215	-0.025621	0.00697501	0.0367021	0.0187749	0.190188	0.0321866	0.00762332	-0.00226617	0.0578609	0.0747903	0.0645231	-0.0219082	0.0285247	-0.0215652	-0.0190365	-0.0233223	-0.0320179	-0.00742449	0.0336044	0.0410943	-0.0553787	-0.00767555	-0.00592946	0.0260989	-0.024466	0.0354793	0.0207359	-0.017591	0.0317977	-0.0160381	0.0146474	0.00832414
11.1542	-0.00979045	-0.0200328	-0.00399842	0.0638107	-0.0153942	-0.00975081	-0.0203547	0.0247817	-0.00484764	0.0191011	-0.0197098	0.0572039	0.0156192	-0.0976978	-0.0435823	-0.0176803	0.0146492	-0.0093854	0.0222003	0.0582035	0.018089	0.20698	0.0368287	0.013229	0.00248414	0.0854475	0.0787335	0.0676155	-0.0130593	0.0542494	-0.0160581	-0.0231987	-0.0194457	-0.0255237	-0.00437309	0.0228175	0.0208416	-0.0656483	-0.00076914	-0.00913567	0.0273162	-0.0158909	0.0283019	0.0242757	-0.00241615	0.0375645	-0.0103586	0.0255052	0.0138075
11.3159	0.00642786	-0.0210806	0.0013267	0.0652113	-0.0247119	-0.00651871	0.00347197	0.0274464	-0.00649146	0.00375043	-0.0020542	0.059485	0.0142301	-0.0952804	-0.0290623	-0.0049909	0.0261395	-0.0121625	0.00690361	0.0639293	0.0221309	0.194355	0.0439087	0.0166111	-0.0108688	0.0904653	0.0978172	0.0663397	-0.0220988	0.0245377	-0.00991502	-0.00120671	-0.0205855	-0.0242489	-0.0287872	0.00467751	-0.0132245	-0.0673005	0.0203195	-0.0154096	0.0116726	-0.0116611	-0.016666	0.0364363	-0.0127486	0.0497052	0.00591121	0.0156771	0.0224408
11.4775	0.00277278	-0.0155153	-0.0141091	0.0687482	-0.0248394	-0.0061183	-0.00114893	0.00657874	0.0114898	-0.00803077	0.0111416	0.0463412	0.00864934	-0.0887147	-0.0416907	0.0229671	0.0335943	-0.0110598	0.00426352	0.0746641	0.0189999	0.192901	0.0432585	0.00593476	-0.0215893	0.0782513	0.110373	0.0811647	-0.0178399	0.0539019	-0.00701511	0.0114404	-0.0135398	-0.0216268	-0.0473009	0.0148362	-0.0237026	-0.0714913	0.0237	-0.0192452	0.00949236	0.0021334	-0.0388719	0.0419331	0.00073572	0.055971	-0.000322465	0.012151	0.00655994
11.6392	-0.0037849	-0.003821	-0.00199815	0.0565252	-0.0219681	0.00314692	0.00603964	-0.00629634	0.0395417	-0.0150043	0.00358149	0.0466284	-0.0166238	-0.0795533	-0.0407377	0.0397298	0.0358659	-0.025039	0.00491175	0.0678523	0.0483471	0.150389	0.0443099	0.0160664	-0.0238609	0.0740702	0.127953	0.078116	-0.0192358	0.0170124	-0.00777533	0.00983048	0.00170266	-0.0252351	-0.0567378	0.0513682	-0.00441675	-0.0793165	0.0322772	-0.0181236	0.000431067	0.0167915	-0.0204411	0.0503677	-0.0147668	0.0438257	-0.00581191	0.0187836	0.00658981
11.8008	-0.00566828	0.00896737	0.00448349	0.0603735	-0.0053849	0.00784293	0.0123694	0.00451062	0.0728435	-0.012403	0.00224858	0.0548982	-0.0153889	-0.0714865	-0.0569897	0.0522124	0.0480031	-0.0338182	0.00598538	0.0772266	0.0721565	0.140852	0.0497193	0.0242546	-0.0116776	0.0597376	0.120977	0.0923384	-0.0213964	0.0544857	-0.00108213	0.00307368	0.00230888	-0.0195369	-0.0423859	0.0140696	0.0162203	-0.118335	0.0142288	-0.0109382	0.00561487	0.00664652	0.0164843	0.0593098	-0.00756072	0.0148628	-0.0029452	0.0185433	0.0155091
11.9625	0.00530127	0.0142039	0.0278506	0.0457443	0.00214595	0.0212054	0.0159773	0.00618477	0.0728912	-0.00862228	-0.00780557	0.0653735	-0.00473046	-0.0707924	-0.049524	0.0413465	0.0536071	-0.0158171	0.0063839	0.0985145	0.0918218	0.131995	0.0544458	0.0368858	0.017815	0.0843324	0.116228	0.0689708	-0.019611	0.0398424	0.0105869	0.00400684	0.0224388	-0.0173118	-0.0591003	0.0349397	0.0319164	-0.113273	-0.0223177	-0.00509441	0.0146035	0.00610536	0.0377245	0.0703804	-0.00225558	4.10148e-05	0.00894198	0.0300703	0.0440319
12.1242	0.0236177	0.0172337	0.0277132	0.0650019	0.00910453	0.0251578	-0.00213297	0.0163596	0.0681699	-0.00930212	0.0140948	0.0721853	0.0270235	-0.0801127	-0.0388821	0.0552415	0.0527949	-0.0141259	0.00457446	0.0928257	0.0851845	0.149517	0.0556724	0.0328816	0.0339505	0.0780085	0.112333	0.0769444	-0.0161797	0.0526775	0.00480622	0.028786	-0.00902808	-0.0151561	-0.0534606	0.0068885	0.0293036	-0.095426	-0.052943	0.00755423	0.0209601	0.0222853	0.0234869	0.076314	0.00898104	0.0108607	0.00612175	0.0175954	0.0536373
12.2858	0.013965	0.00871419	0.00949038	0.0592776	-0.00572006	0.0351449	-0.00602628	0.0290005	0.0504966	-0.00829719	0.0129899	0.0766972	0.021039	-0.0833453	-0.031102	0.0385128	0.0464558	-0.00269079	0.0139204	0.0920619	0.0627121	0.165533	0.0676942	0.0247739	0.0314774	0.0891203	0.108923	0.0784288	0.000538173	0.0305096	0.00225406	0.0326318	-0.0130914	-0.0156789	-0.0606683	0.0544974	0.0186276	-0.0855428	-0.0777286	0.00775045	0.00626477	0.049869	-0.00504797	0.0693935	0.00938384	0.0198938	-0.00518094	0.0201581	0.0517642
12.4475	0.0100921	0.00279282	0.0059559	0.0800964	-0.00690875	0.0237007	-0.0114845	0.0391935	0.0410259	-0.0240852	0.00862822	0.0745446	-0.00329789	-0.0795446	-0.0296654	0.0374197	0.0427483	-0.0224776	0.00844603	0.0758896	0.0534571	0.176848	0.0646142	0.0190045	0.0429351	0.0627421	0.107276	0.0845513	-0.00509323	0.0450495	0.0027979	0.0404851	-0.0128534	-0.0139952	-0.0362635	0.052065	0.0140678	-0.0855096	-0.0413484	-0.00189617	0.00981701	0.0566607	0.00788495	0.0584442	0.00775453	0.0373557	-0.0115631	-0.0100693	0.0395609
12.6091	0.00243441	-0.00378733	-0.00622364	0.0677931	-0.0147837	0.024285	0.00184747	0.0498135	0.033238	-0.0241107	0.00679976	0.070137	-0.0279173	-0.07376	-0.0298685	0.0459335	0.0503638	-0.0245299	0.00865408	0.0759648	0.0455804	0.190065	0.0667706	0.0201194	0.0485617	0.0867027	0.102357	0.0907035	-0.00186656	0.0527167	-0.0128114	0.0318303	-0.0169805	0.000747855	-0.0338819	0.0649166	0.0092731	-0.112387	-0.026024	0.00182803	0.00599162	0.0450861	0.0151528	0.0422643	0.00740869	0.0342648	-0.00620141	-0.0125057	0.0434988
12.7708	0.0115571	0.000984015	0.00032036	0.0823759	-0.0121115	0.0228582	-0.00623479	0.0367788	0.0612754	-0.0263139	0.00300249	0.0728376	-0.0280586	-0.0684516	-0.00568266	0.0746794	0.051613	-0.0229334	0.00509392	0.0692854	0.0447009	0.159824	0.0636759	0.0247321	0.0508311	0.0949866	0.120978	0.0844773	0.001955	0.0549701	-0.0165066	0.0180046	-0.00693833	0.00528732	-0.0302687	0.0496567	-0.0200574	-0.114895	0.00238747	-0.00167481	0.0163394	0.0370461	0.0298658	0.0452982	-0.00619816	0.0349629	-0.0130768	-0.00965977	0.0270511
12.9324	0.0258549	0.000734354	-0.0230048	0.0757769	-0.0123224	0.0268445	0.00610398	0.0549579	0.0813028	-0.00696095	0.00487235	0.0609967	-0.00411649	-0.0780105	0.00613456	0.0855088	0.0460931	-0.0147502	0.0137271	0.064548	0.0360378	0.134126	0.0513611	0.0205227	0.0444811	0.117333	0.137578	0.0953761	-0.000727812	0.0499556	-0.0213993	0.0113954	-0.00289256	0.0149201	-0.0395788	0.0326328	-0.0179864	-0.112842	-0.00904079	0.00225768	0.00781272	0.036075	0.00724411	0.0558798	-0.0167494	0.0245673	-0.0189032	0.00725084	0.0380075
13.0941	0.0232865	0.0104528	-0.0138592	0.074829	-0.00778595	0.0195497	-0.0024966	0.0601242	0.0810144	-0.00658141	0.00971803	0.0654874	0.0163653	-0.070159	0.00598001	0.0819687	0.0444856	-0.0138902	0.00267994	0.0626932	0.0323627	0.140549	0.0658167	0.0242356	0.0357592	0.101326	0.167118	0.101639	-0.00139542	0.0412056	-0.000330633	0.0342941	0.0142008	0.00397478	-0.0540402	0.0190675	0.00300241	-0.10539	-0.00573189	0.0165496	0.00889029	0.0409033	-0.00906908	0.0614056	-0.0208399	0.013808	-0.024599	0.0131088	0.0385266
13.2557	0.0437214	0.0285528	-0.00156491	0.0863936	0.00489653	0.0157397	0.00592123	0.0704963	0.0538612	0.00201772	-0.00197397	0.0806839	0.0153153	-0.0717703	-0.00387257	0.0905132	0.0531661	-0.0138705	0.0199535	0.0881063	0.0551791	0.178355	0.0623652	0.0428688	0.0310023	0.117079	0.163264	0.101967	-0.00428298	0.0476462	0.00624712	0.0472537	0.0327928	0.00358253	-0.0441848	0.0504771	0.0388326	-0.0801324	-0.0259473	0.013048	0.0289598	0.0397697	-0.0247893	0.0518141	-0.00646348	0.0177144	-0.00519246	0.0247921	0.0420807
13.4174	0.0363607	0.0409651	0.0125429	0.0960684	0.0123681	0.0153896	0.00934737	0.0647269	0.0507006	-0.00313211	-0.00798844	0.10482	0.0248485	-0.0529673	0.00866887	0.096071	0.0641227	-0.00854232	0.0141455	0.130828	0.0631447	0.217722	0.0941344	0.0359467	0.053476	0.0923643	0.172784	0.113304	0.00628723	0.0540849	0.026684	0.0422519	0.0320129	-0.00836379	-0.0383127	0.0774601	0.0405211	-0.0530564	-0.0227937	0.021098	0.0303678	0.0519605	-0.0244109	0.0536654	0.0186735	0.0194304	-0.00505262	0.0325093	0.0483869
13.579	0.0475371	0.026209	-0.00166678	0.0784959	0.0139844	0.011165	0.016104	0.0547263	0.101679	0.00634554	-0.0105441	0.11288	0.0240893	-0.0619838	0.0114447	0.107477	0.0725167	-0.00259502	0.0187906	0.119957	0.0819927	0.233075	0.082794	0.0311933	0.0653557	0.105018	0.162838	0.11987	0.0045628	0.0385692	0.00524319	0.0313863	0.0312151	0.00341115	-0.0215127	0.091029	-0.00169772	-0.0582015	-0.0194011	0.00138707	0.0203228	0.056136	-0.0389413	0.0620163	0.0318076	0.0233597	-0.0065584	0.0250622	0.0464135
13.7407	0.0391387	0.0208581	-0.00181592	0.0618997	0.0155483	0.00823924	0.0167917	0.0528665	0.0837127	-0.00469406	0.00777199	0.110412	0.0435402	-0.041063	0.0185163	0.108409	0.0752938	0.00388383	0.0109409	0.114745	0.0651576	0.256318	0.101037	0.0196977	0.0716202	0.0884932	0.162376	0.1351	0.00264427	0.0302459	0.00371893	0.0356865	0.0175954	0.00430183	-0.0101174	0.0759712	-0.0253055	-0.0505025	0.00565465	0.0228529	0.00434752	0.0657365	-0.0300222	0.0639901	0.0347026	0.0168408	-0.0187034	0.00752719	0.0601785
13.9024	0.0503282	0.0144051	-9.39151e-05	0.0719312	0.0101451	0.00498443	0.00623053	0.0448935	0.0661876	0.00942059	0.0238616	0.0955038	0.0483205	-0.0510801	0.0015051	0.13196	0.0664294	0.00800463	0.0307765	0.08185	0.0497408	0.23016	0.0888929	0.0399536	0.0573267	0.0930469	0.148178	0.13283	0.00113722	0.0184041	-0.017054	0.0252734	0.00411264	0.00416534	-0.00449903	0.0620257	-0.0369257	-0.0400565	-0.0115282	0.0186728	0.0158392	0.0569544	-0.0240252	0.0540517	0.021668	0.0241653	-0.0196205	0.00817316	0.0491864
14.064	0.0592606	0.0254933	0.0114882	0.0995684	0.0169232	0.0107811	0.00485871	0.0546888	0.0394328	0.0178044	0.0205985	0.0798652	0.0565548	-0.0393244	0.00149981	0.124236	0.0584261	0.0153373	0.0359178	0.0995057	0.0204115	0.214051	0.115736	0.0463892	0.0435866	0.0896876	0.151522	0.138492	0.00772533	0.0327746	0.00715909	0.0186722	-0.00426036	-0.0121972	-0.0117676	0.0383121	-0.0139693	-0.0361655	-0.0569703	0.0282596	0.0230368	0.0421391	0.00436873	0.0489623	0.0115469	0.0158191	-0.0161835	0.00735152	0.0644256
14.2257	0.0583609	0.0226348	0.0167185	0.116956	0.0162818	0.0111894	-0.00493005	0.0590485	0.0349748	0.0325466	0.0337214	0.0812021	0.0625494	-0.0408183	0.00699652	0.130451	0.0556005	0.0279532	0.0404634	0.0965903	0.0350561	0.197584	0.116742	0.0396055	0.0431646	0.103016	0.145815	0.142978	0.00687003	0.0471732	0.0148997	0.0173222	-0.00141109	-0.00821158	-0.00782479	0.0180922	-0.0203397	-0.0365674	-0.0909155	0.013601	0.0284043	0.0435679	0.0156847	0.0526321	0.0155605	0.0237356	-0.021781	0.0102798	0.0478046
14.3873	0.0418255	0.0242008	0.0135452	0.12031	0.0244498	0.00182958	0.00322115	0.0524741	0.0327016	0.0334384	0.0362136	0.0907345	0.0629737	-0.0316982	0.0133075	0.131736	0.05844	0.027205	0.0280529	0.0923615	0.0379446	0.192263	0.127779	0.0258628	0.0380638	0.124855	0.147004	0.136857	0.00792902	0.0547957	0.0168744	0.0214999	0.0103324	0.00698176	-0.00281461	0.0217964	-0.0309829	-0.0718001	-0.0917626	0.0171829	0.0175227	0.0569022	0.00248896	0.0480393	0.0183511	0.0181363	-0.0258228	0.000756836	0.0604307
14.549	0.0545141	0.0332854	0.0186338	0.133128	0.0296121	-0.00627934	0.0108093	0.0386097	0.0171407	0.0244947	0.05377	0.0833792	0.0317861	-0.0264033	0.0210192	0.13229	0.0630935	0.0283926	0.0427865	0.0856639	0.0507157	0.205668	0.129504	0.0196646	0.0381803	0.11834	0.142186	0.127045	0.0129159	0.0570591	0.00282878	0.00526697	0.0350994	0.008772	-0.00920575	0.0286464	-0.0473499	-0.0542408	-0.0493109	0.0217505	0.0261077	0.0621296	-0.0278665	0.0481299	0.027883	0.026363	-0.0284197	0.00451715	0.0515627
14.7106	0.0541525	0.0323671	0.0208395	0.149664	0.032581	-0.00143645	0.0226849	0.0271458	0.00689638	0.0176052	0.0375899	0.0806669	0.034676	-0.0314122	0.0129624	0.138581	0.0606667	0.0191522	0.0403784	0.0794939	0.053368	0.199959	0.123171	0.0253747	0.0361978	0.117801	0.149574	0.127668	0.0171986	0.0440445	0.00043627	0.00780276	0.0242161	0.0162168	-0.0237046	0.047038	-0.039869	-0.0413545	-0.0518891	0.0229898	0.0116674	0.0590446	-0.0201739	0.0405309	0.0261826	0.0370187	-0.0289456	0.000954928	0.070712
14.8723	0.0720513	0.0318405	0.0150285	0.152189	0.0367746	0.00962911	0.0198506	0.0124584	0.0190899	0.00824166	0.0378972	0.0927286	0.0310607	-0.0279146	0.00872988	0.130542	0.0701099	0.0324204	0.0455738	0.0887111	0.0503281	0.203721	0.145585	0.0453408	0.0226447	0.147173	0.142447	0.134474	0.0149724	0.0256607	0.0103862	0.035026	0.0153017	-0.00294577	-0.0365499	0.050762	-0.0346274	-0.0418133	-0.0490575	0.020851	-0.00296756	0.0541777	0.00170427	0.0616405	0.0334217	0.0311378	-0.0224723	0.0040826	0.0660271
15.0339	0.0699283	0.0373679	0.0181788	0.138481	0.047092	0.0163789	0.0167449	0.0252746	0.0301975	0.0221325	0.044416	0.115299	0.0640911	-0.0312485	0.00836572	0.143789	0.0809566	0.0438166	0.04567	0.0791166	0.0545936	0.207707	0.139166	0.0648757	0.0425313	0.140862	0.148688	0.147002	0.0110733	0.0456349	0.0348417	0.0790262	-0.00886148	0.0032257	-0.0363285	0.0846149	-0.0171058	-0.0509211	-0.0654046	0.0105032	-0.00519648	0.074553	0.0198624	0.0747119	0.0303489	0.0492636	-0.0149833	0.0080778	0.0614818
15.1956	0.068686	0.0462656	0.0197073	0.115043	0.0539783	0.0210368	0.0195119	0.0154121	0.10155	0.0232134	0.0494554	0.111169	0.0563808	-0.0332381	0.0124903	0.160844	0.0917532	0.0557403	0.0563491	0.0719532	0.0367889	0.219263	0.158944	0.0733523	0.0477613	0.160286	0.141499	0.145162	0.00436421	0.0368193	0.0424896	0.104981	-0.0220255	-0.010581	-0.0230888	0.0961787	-0.00266666	-0.0527151	-0.0641054	0.0293816	0.0193988	0.085912	0.0182268	0.0886508	0.0394873	0.0493705	-0.000927684	0.0281722	0.0667203
15.3573	0.0683167	0.0464201	0.0419408	0.121266	0.0588808	0.0208459	0.0187343	0.0361823	0.134578	0.0364506	0.0681338	0.102113	0.0668876	-0.0383764	0.019431	0.177273	0.100388	0.0665054	0.0577104	0.0790072	0.0533621	0.233443	0.159206	0.0629308	0.0650857	0.135727	0.169083	0.148947	0.00480299	0.0674317	0.039423	0.0874229	-0.0180432	0.00579008	-0.0163019	0.0678967	0.00597327	-0.0499041	-0.0627113	0.0433211	0.0486891	0.0967563	0.0124556	0.0984223	0.0417719	0.0461028	0.00416827	0.0287864	0.0698091
15.5189	0.0653197	0.0321955	0.0432046	0.136029	0.0594955	0.0296818	0.0219164	0.0298344	0.13769	0.0231902	0.0674929	0.106751	0.0524565	-0.0438021	0.0151735	0.214796	0.0951952	0.0785285	0.0697232	0.0963643	0.0645088	0.235753	0.159443	0.0558904	0.0528419	0.161052	0.178665	0.156821	0.00570336	0.0684709	0.0534422	0.0709122	-0.010212	0.00521734	0.0100573	0.0860216	0.0126025	-0.00615039	-0.0700467	0.0529172	0.037661	0.0952844	0.0155905	0.0847226	0.0545168	0.0292316	0.00746891	0.0350319	0.0731634
15.6806	0.0752868	0.038574	0.0388809	0.142034	0.0649715	0.0178977	0.0137808	0.0270449	0.0967353	0.0268586	0.0900686	0.105703	0.0630194	-0.0435195	0.0162153	0.227478	0.0935221	0.0820477	0.0691382	0.126871	0.0788252	0.232136	0.163225	0.0544295	0.0520851	0.16044	0.195063	0.156557	0.0154417	0.0744025	0.0632513	0.061244	-0.000670936	0.0141289	-0.00187846	0.0763173	0.00329096	-0.00729289	-0.0340575	0.0538366	0.0319997	0.0993792	0.00532767	0.0899976	0.0451725	0.0161609	0.00649384	0.0187163	0.0761896
15.8422	0.0809024	0.0449919	0.02109	0.137333	0.0723827	0.0173683	0.0245694	0.0342719	0.0838209	0.0159058	0.0944736	0.115105	0.0515723	-0.0347778	0.0136229	0.237487	0.0877461	0.0916983	0.0689216	0.126489	0.0736412	0.233786	0.156982	0.0614899	0.0448483	0.174147	0.207581	0.160129	0.000198537	0.0647381	0.0841988	0.0395948	-0.0201332	0.0115089	-0.00964661	0.0848923	0.0125019	0.0141827	-0.0333532	0.0446009	0.0287298	0.092065	-0.00567608	0.0699511	0.031714	0.0255433	0.00113854	0.0271555	0.0789624
16.0039	0.0848181	0.0482394	0.00483048	0.130935	0.0716404	0.0184003	0.0172568	0.0395174	0.0564813	0.0245149	0.0979428	0.107118	0.0549025	-0.0242027	0.0243322	0.220684	0.0862486	0.0938851	0.063916	0.124685	0.0674207	0.225719	0.190018	0.0629509	0.0717175	0.176132	0.201999	0.162953	-0.00165784	0.0527356	0.0708922	0.0357308	-0.0233452	0.0061669	-0.0311576	0.0422888	-0.00845045	-0.00134773	-0.0132643	0.0347074	0.047889	0.100045	-0.0112237	0.0804895	0.0198224	0.0324285	0.0019089	0.03187	0.0868901
16.1655	0.0744043	0.0309567	0.0112073	0.11624	0.0729944	0.0192286	0.0283633	0.0635866	0.0600037	0.0271207	0.10255	0.106402	0.0630971	-0.0172414	0.0110209	0.211293	0.0808103	0.108762	0.0609226	0.112103	0.0820484	0.213705	0.188318	0.068317	0.0843775	0.172091	0.178172	0.171593	-0.012062	0.0677326	0.0780687	0.0432488	-0.0395062	0.0167284	-0.00933701	0.0674079	-0.019925	0.00299132	-0.0134401	0.0104584	0.0482964	0.114858	-0.0280968	0.0909407	0.0243846	0.0345181	-0.000882649	0.0237217	0.068908
16.3272	0.075151	0.0156723	0.0347646	0.110243	0.0754395	0.0120225	0.0274805	0.048074	0.0419611	0.046333	0.099147	0.0996475	0.0842712	-0.0312217	0.0264827	0.204262	0.0850125	0.116894	0.0751772	0.117287	0.0802611	0.225632	0.205187	0.0618477	0.0675096	0.162708	0.160257	0.207984	-0.00129718	0.0480399	0.0868293	0.091881	-0.0408428	0.0303872	0.0145618	0.0802842	-0.0291716	0.019734	0.00015499	0.0147275	0.0314921	0.12435	-0.0147223	0.108179	0.0326845	0.0432508	-7.11271e-05	0.0413554	0.0826832
16.4888	0.0696371	0.0276451	0.0555894	0.101505	0.0845791	0.000778564	0.0353355	0.0416868	0.0527853	0.0549661	0.106008	0.0963136	0.093849	-0.0289257	0.0334511	0.213344	0.0910314	0.143557	0.0740419	0.130611	0.0924693	0.214755	0.204188	0.0644046	0.0510464	0.1599	0.166907	0.231957	0.00234596	0.0422634	0.0950662	0.096687	-0.0233399	0.0532514	0.0220206	0.0755826	-0.00740163	0.0293836	0.0114267	0.036531	-0.00190485	0.113983	-0.00417142	0.101973	0.0384934	0.0231548	-0.00639923	0.0406059	0.0850047
16.6505	0.0892989	0.0313363	0.052375	0.111503	0.0917617	0.00727803	0.0369922	0.0318281	0.0636761	0.046902	0.0981643	0.113344	0.0850332	-0.025199	0.0461104	0.211537	0.106279	0.143119	0.0790994	0.149137	0.101684	0.227551	0.209801	0.0641822	0.0345063	0.142925	0.206694	0.254726	0.0114106	0.0219674	0.114112	0.097281	-0.0236595	0.0657202	0.0192618	0.049795	-0.00770893	0.0251439	-0.0114312	0.0466271	-0.00163387	0.114781	0.0122696	0.0914457	0.0513905	0.0183392	-0.00233357	0.0466909	0.110673
16.8122	0.0913546	0.0427522	0.0498228	0.109942	0.0903669	0.0213351	0.0316161	0.0443536	0.0618709	0.0550194	0.084733	0.109023	0.0748384	-0.00259751	0.04884	0.224213	0.117954	0.137618	0.0844812	0.154644	0.125723	0.232638	0.216572	0.0624667	0.0496969	0.173126	0.2183	0.2392	0.0216516	0.019484	0.104246	0.0849256	-0.0149768	0.0702739	0.0206302	0.0275767	-0.00574755	0.020625	-0.0200103	0.0537773	-0.00277987	0.124614	0.0208093	0.0870786	0.049052	0.0151806	-0.00374655	0.0280696	0.114012
16.9738	0.108358	0.0365749	0.0496701	0.102725	0.0955128	0.0273719	0.0383118	0.0456201	0.0952204	0.0530085	0.0949606	0.130662	0.088045	0.00961351	0.0398124	0.21638	0.132503	0.123207	0.0893116	0.141989	0.125448	0.239691	0.230967	0.056344	0.0179037	0.190778	0.215089	0.22316	0.0214577	0.00806747	0.107938	0.0716871	-0.0323174	0.0570724	0.0314383	0.017371	-0.0320102	-0.00302184	-0.0548638	0.0471494	0.0125286	0.135064	0.0150714	0.0930845	0.053794	0.0304132	0.00376583	0.0279205	0.137491
17.1355	0.109229	0.0520448	0.0624251	0.13402	0.110527	0.0298579	0.0386687	0.0673	0.0908057	0.0618163	0.100438	0.135392	0.0974231	0.018111	0.0428279	0.217141	0.138266	0.127251	0.089143	0.149601	0.0984704	0.246417	0.240875	0.0510339	0.0308633	0.208426	0.187662	0.215684	0.022239	0.0226914	0.101177	0.0863915	-0.0182955	0.0533093	0.0339241	0.0187851	-0.0246842	0.00420325	-0.0405776	0.0475626	0.0158434	0.136125	0.0206602	0.120648	0.0341993	0.0287597	0.00807132	0.0422111	0.140794
17.2971	0.114922	0.0610294	0.0623179	0.131394	0.129383	0.0322616	0.0581081	0.0688288	0.110839	0.0356817	0.120346	0.140119	0.108772	0.0225709	0.0274446	0.216534	0.145672	0.127739	0.0776751	0.171756	0.0960343	0.23166	0.247573	0.0659568	0.034314	0.201418	0.183201	0.208486	0.0124752	0.0389718	0.127207	0.0912824	-0.0189168	0.0352336	0.0306439	0.0516233	-0.0193365	-0.00654305	-0.0328043	0.0428129	0.027231	0.146431	0.0149597	0.136233	0.0478489	0.0190105	0.0181249	0.0407281	0.155477
17.4588	0.117359	0.0564915	0.0617559	0.149573	0.133223	0.0269316	0.0622402	0.073133	0.0838721	0.0294917	0.120749	0.132573	0.10961	0.0205935	0.0314935	0.225272	0.144448	0.118976	0.0718892	0.191748	0.108071	0.233395	0.257048	0.0688242	0.0508788	0.196614	0.171066	0.210315	0.0111559	0.0539938	0.14762	0.114027	-0.0112959	0.0637921	0.0592063	0.043152	-0.00490409	-0.0102283	-0.00618241	0.0288028	0.0412693	0.153455	0.000932445	0.148576	0.0389803	0.00464243	0.0273319	0.0382726	0.157198
17.6204	0.127759	0.0555528	0.0447309	0.137212	0.117615	0.0277674	0.070201	0.0625549	0.114095	0.0244481	0.129996	0.137362	0.121645	0.0305673	0.0210196	0.238205	0.150915	0.129982	0.0711727	0.181473	0.115016	0.203854	0.265633	0.0725264	0.0553825	0.205354	0.161195	0.226201	0.028358	0.0353827	0.152974	0.108237	-0.00582766	0.0464189	0.0607045	0.0650085	-0.00588557	0.00891711	-0.0254011	0.0463689	0.0415369	0.165601	0.0198082	0.13698	0.0606301	-0.00653509	0.0186176	0.0402842	0.172825
17.7821	0.132747	0.0545193	0.046823	0.187035	0.106297	0.0287556	0.0473549	0.0548341	0.143016	0.0416778	0.127713	0.163854	0.138405	0.0415753	0.0368228	0.246228	0.144965	0.127763	0.0755842	0.166231	0.116984	0.228134	0.270854	0.0612879	0.0988619	0.203405	0.152943	0.258678	0.0514649	0.0577093	0.148772	0.100417	0.00963809	0.0616885	0.0747077	0.0609561	-0.0156676	0.0461011	-0.0263349	0.0439424	0.0643566	0.169752	0.0179564	0.130354	0.0626817	-0.0120453	0.0234516	0.0543475	0.153718
17.9437	0.117183	0.0654524	0.0417046	0.185347	0.102141	0.0389928	0.0591797	0.0588462	0.199224	0.0482757	0.128657	0.175201	0.126508	0.0561901	0.0332257	0.250176	0.149772	0.132167	0.0703759	0.150672	0.118889	0.237172	0.251688	0.0559985	0.101363	0.195448	0.135309	0.262882	0.0639744	0.0876214	0.156941	0.105773	0.0131691	0.0500264	0.0461185	0.0796786	-0.0239137	0.0406756	-0.0315862	0.0478845	0.0800771	0.189209	0.0298096	0.140831	0.0714452	0.00164902	0.0235832	0.0618978	0.167822
18.1054	0.114702	0.0663185	0.0501787	0.188925	0.104389	0.0381073	0.0602922	0.0647233	0.170805	0.0485062	0.122763	0.173684	0.109814	0.04578	0.0547356	0.249014	0.151413	0.124238	0.075184	0.171759	0.118526	0.282436	0.247615	0.0529846	0.106005	0.203261	0.165106	0.265615	0.0689715	0.103257	0.169619	0.100229	0.0172322	0.0604915	0.056273	0.0742704	0.00149056	0.0461031	-0.0194279	0.0358946	0.0885465	0.19261	0.0205941	0.160288	0.0675922	0.00730829	0.0381888	0.0683938	0.146016
18.2671	0.10874	0.0728664	0.0541528	0.166004	0.116668	0.0258842	0.0768801	0.0874662	0.148805	0.062752	0.148028	0.169517	0.102832	0.0429513	0.0564995	0.273604	0.153977	0.151881	0.0736579	0.182543	0.129957	0.266472	0.271047	0.0699281	0.0635305	0.192826	0.17434	0.263814	0.0652407	0.0862671	0.190035	0.101586	0.0288165	0.0797291	0.0433773	0.096033	0.000504588	0.0252873	-0.0400611	0.034089	0.0884056	0.207057	0.00288667	0.167523	0.0851192	0.0240584	0.0470622	0.0798002	0.166656
18.4287	0.12119	0.0870693	0.0770277	0.211786	0.132266	0.027804	0.0725311	0.0906189	0.121806	0.0715295	0.168124	0.177563	0.133304	0.0437055	0.0713662	0.281985	0.163642	0.165732	0.0797666	0.22478	0.120936	0.255441	0.289026	0.0652717	0.0919562	0.218573	0.210809	0.285286	0.0649696	0.0614003	0.201905	0.0954048	0.0261465	0.0558341	0.0541334	0.0960977	-0.0112766	0.0627483	-0.0457735	0.0441074	0.0819715	0.20648	0.0263897	0.179639	0.103051	0.038151	0.0504506	0.107266	0.166294
18.5904	0.125949	0.0892678	0.0988433	0.228261	0.153514	0.0309885	0.068622	0.0810287	0.120087	0.083943	0.196721	0.190224	0.1593	0.0656226	0.0707842	0.31742	0.174598	0.180148	0.0775743	0.210998	0.146592	0.248512	0.318281	0.065151	0.0993583	0.248081	0.209873	0.283522	0.0581162	0.0841192	0.20438	0.100122	0.032841	0.0655703	0.0213635	0.117956	-0.0369107	0.0857052	-0.027985	0.0540925	0.0705848	0.207896	0.0160924	0.181594	0.123345	0.052473	0.041487	0.102174	0.173879
18.752	0.126859	0.0837216	0.101411	0.239352	0.151946	0.0431775	0.0743569	0.071186	0.103995	0.0788779	0.199496	0.208856	0.176707	0.0820348	0.0746157	0.338394	0.201842	0.175448	0.0880376	0.218012	0.138273	0.259745	0.327156	0.0668563	0.109744	0.256623	0.215359	0.294587	0.0717309	0.086172	0.186134	0.115706	0.0365774	0.064259	0.0556042	0.0780078	-0.0432099	0.110302	0.000179803	0.0735703	0.0627424	0.201674	0.0413409	0.182391	0.114685	0.0509621	0.0508144	0.105961	0.161788
18.9137	0.137862	0.0867566	0.107772	0.194589	0.15146	0.0442521	0.0892518	0.0906147	0.0837968	0.0796171	0.194809	0.239514	0.160532	0.0901485	0.0848894	0.378866	0.21798	0.190209	0.097991	0.231718	0.157138	0.282883	0.337986	0.0867437	0.0838806	0.256662	0.233812	0.317049	0.0877694	0.0930517	0.177846	0.130794	0.0487647	0.0989581	0.0654537	0.115735	-0.00886594	0.149976	0.031841	0.0923571	0.0648289	0.207848	0.0430528	0.192834	0.116272	0.057625	0.058647	0.0850242	0.136721
19.0753	0.145378	0.095254	0.112204	0.18372	0.139815	0.0497137	0.114669	0.093955	0.0925045	0.0966768	0.192958	0.269065	0.14939	0.100789	0.10153	0.396134	0.225306	0.203092	0.119589	0.261242	0.174582	0.282584	0.315107	0.105245	0.0876875	0.262353	0.246182	0.330079	0.0979687	0.0776329	0.183546	0.146033	0.0486286	0.101931	0.110414	0.104814	-0.0105649	0.178668	0.0219667	0.0947167	0.104325	0.205832	0.0714625	0.194101	0.11561	0.0788337	0.068105	0.0906173	0.154736
19.237	0.147818	0.105139	0.135998	0.1854	0.147471	0.0622906	0.12782	0.0927184	0.092239	0.113415	0.211525	0.289788	0.131215	0.119341	0.10671	0.402763	0.222485	0.213595	0.12338	0.25501	0.184124	0.294855	0.31188	0.104613	0.107919	0.29339	0.239408	0.323103	0.0997391	0.0816345	0.205861	0.174639	0.052508	0.101714	0.0871891	0.125917	0.0104975	0.193494	0.0418417	0.089677	0.111146	0.212263	0.0768203	0.213152	0.127784	0.0829683	0.0495726	0.0769898	0.209057
19.3986	0.142904	0.114227	0.143764	0.217414	0.145854	0.0694309	0.119793	0.0595231	0.139609	0.117774	0.219454	0.288736	0.137711	0.120714	0.103508	0.428272	0.234135	0.229414	0.120483	0.249729	0.176568	0.307283	0.332832	0.108067	0.130621	0.314531	0.20315	0.310254	0.0842299	0.0850131	0.212704	0.185702	0.0590663	0.0911906	0.1014	0.114347	0.0106238	0.201099	0.0253167	0.0778301	0.11461	0.232227	0.0716475	0.211472	0.134309	0.0755832	0.0458932	0.0939188	0.254938
19.5603	0.139242	0.12091	0.161315	0.206991	0.159794	0.0741464	0.113036	0.0748393	0.163166	0.110057	0.233895	0.279176	0.150654	0.120416	0.109447	0.465445	0.251664	0.235651	0.113009	0.245694	0.162463	0.322778	0.379369	0.103569	0.109705	0.307211	0.204492	0.327811	0.0892001	0.086518	0.2148	0.182056	0.0868246	0.095	0.113264	0.133866	0.02792	0.232763	0.0468652	0.0784041	0.110406	0.254478	0.0784364	0.218335	0.141788	0.0655819	0.0519156	0.118057	0.275015
19.722	0.151595	0.14145	0.160603	0.194589	0.167293	0.0653647	0.112406	0.0895385	0.158772	0.0960838	0.232399	0.275885	0.152488	0.105866	0.106218	0.494111	0.266539	0.243875	0.114068	0.284822	0.198348	0.290289	0.387354	0.0920737	0.10483	0.313825	0.218111	0.326368	0.0792852	0.0998051	0.206504	0.172243	0.0834701	0.0957325	0.126181	0.142871	0.0110868	0.262645	0.0285525	0.0777733	0.109451	0.254912	0.0698749	0.221633	0.1454	0.0641556	0.0653441	0.123679	0.244028
19.8836	0.159243	0.139445	0.162631	0.191763	0.175825	0.0675921	0.11224	0.101328	0.154457	0.104661	0.232777	0.263209	0.159028	0.108679	0.106629	0.509059	0.261492	0.245655	0.123111	0.30306	0.226374	0.284567	0.391798	0.0963563	0.11274	0.319066	0.245597	0.342716	0.0870259	0.0957424	0.209955	0.185337	0.0826661	0.111032	0.131983	0.141163	0.0187602	0.273733	0.0538396	0.09062	0.126842	0.252329	0.07529	0.240145	0.15996	0.0537236	0.0669972	0.122167	0.223799
20.0453	0.16547	0.140194	0.150986	0.22815	0.169402	0.0651071	0.12393	0.116983	0.11912	0.107694	0.242203	0.284464	0.15121	0.116964	0.0901104	0.514592	0.261153	0.235707	0.134049	0.302183	0.229041	0.299457	0.405964	0.0917431	0.146668	0.338069	0.247043	0.337002	0.0799836	0.10873	0.221773	0.189125	0.0672808	0.104018	0.102878	0.111507	0.0266053	0.261345	0.0599407	0.0876213	0.107769	0.253252	0.0398002	0.24707	0.170684	0.0639475	0.0633556	0.103133	0.207163
20.2069	0.151302	0.156249	0.151373	0.232638	0.16345	0.0808091	0.128664	0.122075	0.133587	0.109699	0.260155	0.280905	0.162931	0.122574	0.0904179	0.529159	0.260272	0.251363	0.131459	0.294696	0.209308	0.321446	0.416095	0.104368	0.167294	0.344775	0.261321	0.350283	0.0853173	0.131116	0.249725	0.194984	0.0766712	0.107331	0.143888	0.101948	0.0598081	0.283447	0.0422547	0.0978521	0.118551	0.256202	0.0356815	0.260237	0.180896	0.0743202	0.0681198	0.11436	0.220945
20.3686	0.141968	0.16427	0.170751	0.210352	0.168405	0.0867341	0.13561	0.116832	0.124777	0.104581	0.269807	0.29162	0.1577	0.139304	0.0951167	0.524606	0.269925	0.251733	0.13037	0.279967	0.195771	0.31289	0.41993	0.110811	0.174513	0.377472	0.27347	0.325083	0.0948184	0.128722	0.264983	0.192136	0.0782754	0.112996	0.15042	0.102833	0.0601243	0.299456	0.0361094	0.106632	0.120247	0.25887	0.0146401	0.246216	0.186293	0.0787565	0.0609454	0.132511	0.247899
20.5302	0.151658	0.158845	0.176614	0.212985	0.182424	0.0906854	0.111789	0.0886297	0.156777	0.122037	0.273119	0.282181	0.173391	0.141926	0.107038	0.518639	0.275931	0.301964	0.130477	0.286892	0.225018	0.338132	0.419756	0.109792	0.187171	0.355054	0.272472	0.322536	0.0898926	0.113784	0.259688	0.21071	0.0758921	0.137303	0.157772	0.123646	0.0505589	0.316602	0.0142546	0.130288	0.109544	0.26841	0.0125055	0.249407	0.182339	0.076377	0.057034	0.145414	0.267141
20.6919	0.160797	0.129935	0.16274	0.212948	0.172277	0.0784368	0.0952709	0.0695796	0.194512	0.129685	0.265512	0.271931	0.176976	0.1512	0.110617	0.495415	0.274105	0.302556	0.138235	0.271442	0.234022	0.375766	0.431219	0.103571	0.186812	0.353718	0.270957	0.348419	0.0854351	0.0640619	0.255022	0.206158	0.0630935	0.118892	0.138616	0.131065	0.0579317	0.299289	0.0188475	0.129535	0.0901354	0.283799	0.0027965	0.231384	0.185313	0.0671528	0.043038	0.155077	0.267222
20.8535	0.163707	0.120331	0.137188	0.221172	0.155988	0.0603071	0.106478	0.0789344	0.190982	0.117932	0.266576	0.264508	0.167836	0.145513	0.106616	0.487091	0.271832	0.30873	0.133052	0.272414	0.239035	0.377794	0.450624	0.0772064	0.178982	0.318439	0.256328	0.354513	0.0771697	0.0860743	0.265946	0.193936	0.0532463	0.0998781	0.119773	0.138411	0.0437335	0.269351	0.00659878	0.108156	0.0583061	0.291008	0.0297353	0.237824	0.164683	0.0659631	0.0376266	0.129705	0.249713
21.0152	0.13691	0.127613	0.144387	0.184599	0.144373	0.052056	0.11127	0.0917063	0.17791	0.0915141	0.277748	0.247736	0.148786	0.145077	0.103168	0.478103	0.264906	0.286038	0.117097	0.266209	0.213918	0.342198	0.466472	0.0743045	0.153494	0.340529	0.241294	0.367406	0.077161	0.103499	0.251045	0.176394	0.0368545	0.0697234	0.121499	0.14037	0.0407778	0.222115	-0.0181527	0.085679	0.0551041	0.292173	0.0283283	0.25036	0.152928	0.0571269	0.0394731	0.108713	0.261134
21.1769	0.117211	0.138688	0.154566	0.174823	0.143972	0.0557474	0.131765	0.0973167	0.130086	0.0754741	0.269166	0.259191	0.156298	0.145683	0.102048	0.469727	0.268822	0.273637	0.107393	0.255388	0.214029	0.32097	0.498612	0.0751191	0.143162	0.331886	0.253614	0.367178	0.0796823	0.125362	0.230414	0.188165	0.0412963	0.084352	0.103675	0.154208	0.0178703	0.253926	-0.0107675	0.0649813	0.0560129	0.298785	0.0413811	0.262365	0.148993	0.0623667	0.0442618	0.093703	0.268336
21.3385	0.127063	0.138645	0.150785	0.178883	0.143514	0.0583779	0.131366	0.123467	0.137762	0.0802009	0.272133	0.269772	0.169453	0.152309	0.0867112	0.463592	0.264208	0.285361	0.113603	0.224768	0.221109	0.346315	0.52195	0.0754461	0.156791	0.323261	0.266221	0.408361	0.0768533	0.0927388	0.228854	0.18728	0.0408185	0.0942671	0.116489	0.14765	0.0186879	0.297925	0.00711145	0.0703272	0.0615389	0.302788	0.0267043	0.245587	0.158814	0.0727659	0.0561768	0.0903885	0.289471
21.5002	0.142669	0.134184	0.144963	0.19143	0.140992	0.0590095	0.133547	0.127305	0.126472	0.0872875	0.24305	0.270616	0.180229	0.161529	0.083905	0.472588	0.260954	0.289295	0.120337	0.214416	0.226193	0.357258	0.524773	0.0736807	0.173639	0.327355	0.306282	0.423652	0.0860082	0.0877078	0.255084	0.203241	0.0498085	0.106646	0.115007	0.139679	0.0268346	0.331767	0.00528897	0.0662666	0.0790307	0.314692	0.0532259	0.234101	0.156633	0.0762454	0.0508124	0.0995084	0.306779
21.6618	0.154862	0.138113	0.153549	0.208482	0.144875	0.0565174	0.122101	0.126875	0.177204	0.0945893	0.258198	0.259639	0.169704	0.179163	0.0753027	0.479696	0.263338	0.3063	0.1178	0.223551	0.214655	0.346383	0.512281	0.0709257	0.179209	0.345481	0.296946	0.408687	0.0890857	0.087577	0.287981	0.200039	0.048742	0.0886636	0.124667	0.134347	0.0226676	0.305382	-0.0209474	0.0734233	0.07447	0.312997	0.0707326	0.241994	0.157055	0.0707664	0.0484812	0.0965078	0.318617
21.8235	0.136617	0.141557	0.172878	0.194109	0.152524	0.062598	0.102587	0.111179	0.185614	0.109518	0.268999	0.265408	0.200395	0.17615	0.079512	0.475712	0.267011	0.309492	0.113025	0.26946	0.217627	0.346394	0.493456	0.085128	0.183287	0.354879	0.300405	0.386164	0.0942993	0.0897055	0.284283	0.210587	0.0479689	0.0854442	0.120069	0.11225	0.0234895	0.283467	-0.0244315	0.0727826	0.057118	0.325545	0.0803871	0.25334	0.165171	0.0646435	0.0489532	0.101422	0.344883
21.9851	0.128227	0.154739	0.170108	0.203481	0.151435	0.0485237	0.0968191	0.102208	0.229878	0.110263	0.287442	0.29344	0.199988	0.179351	0.0702179	0.445565	0.270188	0.309191	0.132896	0.289735	0.232063	0.32982	0.497663	0.0877567	0.180404	0.331005	0.293026	0.371878	0.0921316	0.0760507	0.282735	0.209188	0.0422776	0.0732778	0.122565	0.120597	0.00487211	0.293031	0.00764079	0.0713906	0.060092	0.329101	0.0724399	0.249244	0.168563	0.0674451	0.0460619	0.0929715	0.330142
22.1468	0.126462	0.144202	0.160642	0.190666	0.152249	0.0422338	0.111439	0.0996707	0.2016	0.11531	0.281968	0.306538	0.217882	0.176083	0.0811341	0.42963	0.268776	0.31632	0.149752	0.289337	0.245015	0.325133	0.502389	0.0982381	0.208949	0.329468	0.294088	0.380831	0.0918696	0.0654842	0.284952	0.201694	0.0330594	0.0939556	0.101001	0.127526	0.00955085	0.345511	0.0274979	0.0738335	0.0646163	0.343451	0.0690488	0.247837	0.16896	0.0808912	0.0532715	0.0964283	0.345038
22.3084	0.128955	0.143949	0.151197	0.206972	0.15902	0.0439349	0.0975163	0.0947469	0.180342	0.0981428	0.267975	0.302436	0.19123	0.201483	0.0927454	0.437213	0.270033	0.312299	0.157335	0.254852	0.236769	0.335899	0.498509	0.0950998	0.187264	0.33636	0.299438	0.381251	0.10675	0.0918159	0.286911	0.206749	0.0399733	0.0866458	0.0998097	0.171743	0.00339937	0.345041	0.0104156	0.0649655	0.0980119	0.348086	0.0668302	0.250813	0.167406	0.0715972	0.0554881	0.100156	0.356039
22.4701	0.127407	0.152835	0.14637	0.213233	0.166678	0.0504067	0.0986219	0.0791836	0.150363	0.107532	0.274656	0.279386	0.199675	0.203483	0.0982348	0.459005	0.269671	0.33487	0.15248	0.227451	0.226397	0.34075	0.490348	0.105895	0.188028	0.351383	0.283956	0.386939	0.111501	0.118061	0.313019	0.205625	0.0394145	0.0994956	0.123597	0.15703	0.0183525	0.346707	-0.0111761	0.0797411	0.0937371	0.351184	0.0578792	0.270407	0.189953	0.062156	0.0631868	0.104824	0.379605
22.6317	0.155508	0.154711	0.144148	0.232537	0.173389	0.0476148	0.0829525	0.0911279	0.160919	0.111993	0.284246	0.300279	0.172363	0.20496	0.106468	0.472446	0.272959	0.330253	0.152954	0.229196	0.228611	0.390213	0.49341	0.125326	0.152547	0.36923	0.272376	0.404632	0.119558	0.117463	0.314621	0.209869	0.0461905	0.0938743	0.143536	0.137104	0.0241989	0.32704	0.00728532	0.0834687	0.0848467	0.357068	0.0424965	0.262537	0.199665	0.0492523	0.0630078	0.103932	0.364232
22.7934	0.168421	0.154895	0.153054	0.251887	0.162757	0.046503	0.102824	0.098711	0.175016	0.12984	0.305268	0.315271	0.183649	0.192826	0.112152	0.472156	0.271745	0.338342	0.150743	0.235649	0.21699	0.379584	0.513642	0.133672	0.193292	0.374155	0.269323	0.412637	0.112877	0.0947795	0.317043	0.186409	0.0514706	0.0940995	0.154523	0.124226	0.0265783	0.33393	0.00899126	0.0903751	0.0835303	0.353813	0.0262372	0.263327	0.21289	0.0562613	0.0720456	0.121702	0.354246
22.9551	0.187279	0.148357	0.156574	0.247652	0.161878	0.0664071	0.108685	0.12431	0.204145	0.108131	0.28852	0.334258	0.170334	0.195185	0.119384	0.464825	0.28025	0.339663	0.153928	0.271438	0.201507	0.381461	0.515866	0.134272	0.191174	0.38073	0.282645	0.41522	0.111604	0.0907296	0.317905	0.178717	0.0646542	0.10217	0.151293	0.13103	0.0151838	0.375593	0.0281422	0.0960173	0.0760531	0.346367	0.0551496	0.256141	0.199132	0.0664301	0.0797606	0.125094	0.342672
23.1167	0.175663	0.150252	0.154701	0.261453	0.161787	0.0727225	0.114683	0.105773	0.18865	0.103969	0.285957	0.326856	0.164771	0.195719	0.113549	0.476724	0.282518	0.353072	0.147901	0.264989	0.208405	0.369134	0.505147	0.125208	0.19103	0.385131	0.304928	0.393365	0.117857	0.0982005	0.310914	0.162014	0.0794143	0.0925047	0.158658	0.150043	0.00222955	0.405268	0.0241246	0.0847458	0.102508	0.355628	0.0618926	0.262094	0.186488	0.0688349	0.0848341	0.127243	0.36902
23.2784	0.176601	0.158691	0.146638	0.236045	0.165269	0.0835025	0.110199	0.118582	0.179683	0.112163	0.282206	0.318572	0.138875	0.21422	0.114077	0.481049	0.285779	0.363866	0.164161	0.284407	0.224401	0.385152	0.492586	0.138241	0.165537	0.396683	0.316999	0.379608	0.116479	0.10169	0.32934	0.184741	0.0754386	0.0971572	0.161632	0.178391	0.0180201	0.47584	0.0315215	0.0916614	0.0967402	0.354105	0.0625496	0.270483	0.170219	0.0782768	0.062793	0.103043	0.367445
23.44	0.168661	0.154817	0.134384	0.233656	0.17002	0.0704688	0.120194	0.111543	0.163601	0.142018	0.309427	0.317603	0.131528	0.234679	0.105847	0.487509	0.280964	0.341244	0.150902	0.266261	0.251563	0.386059	0.489253	0.143781	0.183057	0.386626	0.314744	0.374411	0.131226	0.0699137	0.32517	0.193432	0.0725389	0.0885769	0.161608	0.19142	0.0269012	0.472754	0.0363736	0.0871499	0.0928223	0.369806	0.0352118	0.279454	0.175297	0.0739639	0.0638787	0.0942356	0.365927
23.6017	0.159138	0.161947	0.131128	0.202421	0.176102	0.0721267	0.115296	0.112573	0.179381	0.14579	0.316305	0.30192	0.151191	0.251907	0.111399	0.47917	0.273117	0.343764	0.15595	0.249709	0.225411	0.392125	0.475519	0.141813	0.210178	0.371604	0.30446	0.366032	0.135557	0.0857829	0.323245	0.208319	0.0615839	0.0950121	0.143942	0.166884	0.0365015	0.437945	0.0291941	0.0943747	0.0750226	0.364199	0.0423665	0.285625	0.165879	0.0818489	0.0693056	0.0803363	0.363322
23.7633	0.14626	0.159176	0.140142	0.221523	0.19469	0.0612098	0.108555	0.0695487	0.162812	0.138985	0.313595	0.307728	0.173306	0.258471	0.101722	0.463687	0.259256	0.349064	0.14756	0.227128	0.234728	0.375794	0.457988	0.137348	0.195361	0.376529	0.28486	0.377309	0.134944	0.0956953	0.324069	0.195735	0.0642462	0.104546	0.158822	0.192545	0.0135232	0.425392	0.0169445	0.0950906	0.0606088	0.372219	0.0715259	0.274837	0.166985	0.0777362	0.0787536	0.0820861	0.356526
23.925	0.143299	0.156181	0.148902	0.201675	0.196385	0.0561236	0.0892628	0.056804	0.170132	0.130737	0.310903	0.306629	0.18898	0.251921	0.112102	0.467302	0.256784	0.358254	0.146756	0.219788	0.22953	0.405232	0.450749	0.137553	0.181772	0.406353	0.274012	0.38198	0.130705	0.105644	0.330604	0.195222	0.0672761	0.100959	0.150087	0.199389	0.0148967	0.381141	-0.0138407	0.0759909	0.0533206	0.376031	0.0969716	0.289674	0.163122	0.0733969	0.0802751	0.0843003	0.352134
24.0866	0.1383	0.157297	0.163328	0.187388	0.190636	0.0669664	0.0972637	0.0926236	0.150851	0.137348	0.314253	0.324618	0.185822	0.250412	0.12073	0.482009	0.263986	0.351443	0.147495	0.243426	0.261625	0.380852	0.473565	0.12151	0.174586	0.405918	0.262363	0.367036	0.135066	0.0874882	0.359599	0.200231	0.060174	0.105596	0.186312	0.230749	0.0206506	0.398111	0.00110977	0.081863	0.0428361	0.378944	0.0927506	0.297968	0.176411	0.0650331	0.0558223	0.11122	0.350175
24.2483	0.138971	0.14751	0.148355	0.179241	0.176409	0.0713624	0.0961365	0.113533	0.178437	0.127989	0.319724	0.322737	0.178735	0.250206	0.119287	0.50346	0.272876	0.339631	0.14556	0.260802	0.256354	0.395516	0.487774	0.113921	0.198283	0.403026	0.239249	0.373261	0.147031	0.086556	0.349798	0.218741	0.0669005	0.101672	0.172275	0.186963	0.0362101	0.392548	0.00364372	0.0845961	0.0331525	0.37201	0.079079	0.320945	0.188309	0.072406	0.0579229	0.116577	0.348728
24.41	0.122604	0.157236	0.135297	0.188261	0.166004	0.0766064	0.0999435	0.119287	0.151394	0.122968	0.293851	0.314681	0.184029	0.24742	0.107513	0.509399	0.290227	0.34571	0.158762	0.260172	0.246116	0.373571	0.483155	0.102457	0.20275	0.390904	0.234633	0.368784	0.143033	0.0869575	0.336585	0.234979	0.0670417	0.104132	0.154084	0.182949	0.0214009	0.380836	0.0177162	0.0824901	0.0419098	0.362764	0.0757044	0.303137	0.187462	0.0585336	0.0599836	0.10935	0.338194
24.5716	0.133814	0.155683	0.11903	0.203514	0.169843	0.0643577	0.0911304	0.0922152	0.148198	0.111016	0.292494	0.311613	0.180203	0.246066	0.0982634	0.517524	0.296432	0.346746	0.156972	0.251288	0.231427	0.383086	0.469221	0.120641	0.190125	0.401116	0.223471	0.400761	0.130409	0.0885844	0.331519	0.244715	0.0807842	0.0999569	0.130095	0.196272	0.0187254	0.38958	0.00394962	0.0908564	0.0716734	0.356606	0.0812821	0.307113	0.202107	0.0633591	0.0763737	0.0833945	0.315074
24.7333	0.137833	0.17359	0.108583	0.215187	0.175841	0.0668622	0.0924944	0.10023	0.134603	0.123526	0.305089	0.306502	0.187414	0.236727	0.121329	0.532102	0.310398	0.348118	0.162759	0.244013	0.206677	0.398608	0.445565	0.132859	0.194223	0.412613	0.238538	0.41184	0.126619	0.0703659	0.33926	0.244209	0.0695089	0.0954878	0.10697	0.190527	0.0376343	0.400375	0.0255436	0.0861691	0.0845761	0.357042	0.0914334	0.297996	0.203584	0.0538597	0.0900435	0.0886124	0.320323
24.8949	0.146021	0.169723	0.114151	0.215924	0.179417	0.0802147	0.0928509	0.117524	0.186271	0.13384	0.328037	0.288902	0.190294	0.243477	0.134431	0.531674	0.303641	0.355819	0.143752	0.261601	0.199164	0.407024	0.472525	0.136596	0.223156	0.420778	0.219363	0.414206	0.130225	0.0557371	0.354433	0.244614	0.0785983	0.0992983	0.114053	0.215653	0.0545573	0.463841	0.0331648	0.0995772	0.0903846	0.368661	0.0685625	0.302966	0.207099	0.057381	0.0937491	0.107554	0.351995
25.0566	0.135835	0.171288	0.125321	0.212095	0.18632	0.0816267	0.0927463	0.111982	0.180013	0.1491	0.324551	0.277344	0.205215	0.246077	0.134931	0.53698	0.295824	0.344654	0.148081	0.288544	0.177266	0.423234	0.466495	0.134972	0.253508	0.416173	0.230623	0.415836	0.139552	0.047449	0.357574	0.234515	0.0819962	0.0938067	0.0972894	0.206939	0.0527732	0.47871	0.0456353	0.0960296	0.0758746	0.38057	0.0660819	0.291138	0.207438	0.051005	0.0969588	0.134691	0.374653
25.2182	0.132871	0.173868	0.127948	0.182998	0.18029	0.0854851	0.101972	0.104067	0.201933	0.135349	0.305297	0.272238	0.204789	0.242198	0.130252	0.548285	0.293129	0.344407	0.147861	0.311125	0.190658	0.407443	0.496121	0.136041	0.261793	0.419922	0.203159	0.405848	0.143622	0.0733105	0.364308	0.235716	0.0802145	0.0897134	0.111483	0.205032	0.0266378	0.479187	0.0479183	0.0914859	0.0936943	0.394395	0.100837	0.283931	0.200741	0.0495914	0.089241	0.124683	0.34994
25.3799	0.138199	0.167464	0.120753	0.163047	0.176377	0.0881446	0.0981633	0.0812041	0.168826	0.134054	0.308184	0.290518	0.223682	0.235239	0.139329	0.554152	0.28901	0.347383	0.164673	0.325197	0.208353	0.412178	0.483533	0.141705	0.248704	0.417491	0.202712	0.42721	0.156604	0.0834048	0.371896	0.223937	0.0796563	0.109568	0.138397	0.173786	0.0317019	0.472568	0.0739013	0.0848592	0.0962534	0.394982	0.111087	0.280825	0.201494	0.0558734	0.0822617	0.141045	0.351712
25.5415	0.155028	0.166534	0.103524	0.175679	0.163426	0.0950324	0.0910467	0.0910606	0.19789	0.139924	0.311857	0.291872	0.22903	0.236898	0.143597	0.543769	0.299143	0.351963	0.16989	0.318698	0.225271	0.398155	0.473716	0.138684	0.246034	0.445658	0.20836	0.430084	0.149824	0.0949466	0.374742	0.214633	0.0746723	0.153989	0.144781	0.183819	0.0401961	0.459988	0.0710778	0.068841	0.0856831	0.392365	0.121649	0.277949	0.195911	0.0682365	0.0836683	0.134221	0.329111
25.7032	0.150493	0.147301	0.111727	0.184238	0.157726	0.0912222	0.0838304	0.0798873	0.22095	0.154863	0.306348	0.289073	0.241552	0.250174	0.144329	0.519813	0.282874	0.338784	0.162705	0.304536	0.238619	0.425258	0.463723	0.133979	0.227464	0.434608	0.208408	0.455032	0.147144	0.0748019	0.354997	0.200324	0.0925677	0.164898	0.142481	0.221779	0.0615587	0.44433	0.0470386	0.0589401	0.0706672	0.385954	0.0561938	0.272813	0.194556	0.0470221	0.0902204	0.143218	0.34616
25.8649	0.136623	0.139946	0.105721	0.21122	0.165565	0.0804351	0.0847317	0.0940238	0.2181	0.166703	0.291881	0.269854	0.236524	0.260647	0.133128	0.524419	0.271039	0.323446	0.158856	0.263918	0.227835	0.408812	0.459767	0.144074	0.210114	0.432129	0.203091	0.441366	0.138776	0.0758254	0.330366	0.179591	0.0867422	0.13699	0.105734	0.231788	0.0733975	0.40645	0.0209732	0.0628364	0.0853472	0.360389	0.0566648	0.264796	0.191361	0.0437974	0.0795461	0.130883	0.341027
26.0265	0.117166	0.152592	0.110123	0.199331	0.163617	0.0722274	0.0871389	0.113955	0.239877	0.151887	0.269823	0.271681	0.239224	0.265428	0.126564	0.538648	0.263219	0.332859	0.141055	0.242924	0.215751	0.409228	0.484139	0.14681	0.191109	0.411461	0.160382	0.429997	0.150857	0.058254	0.300021	0.197275	0.0722346	0.105357	0.109819	0.180222	0.0758532	0.367489	0.00826952	0.0728017	0.0855859	0.346826	0.0226525	0.260308	0.183252	0.0102179	0.0748626	0.112701	0.37035
26.1882	0.126748	0.153475	0.0952813	0.203247	0.163133	0.0670278	0.0977007	0.11426	0.211839	0.138754	0.300354	0.283454	0.249788	0.275182	0.117614	0.546275	0.274203	0.35683	0.14645	0.242131	0.205295	0.378779	0.478986	0.147327	0.215452	0.406603	0.167611	0.402483	0.157434	0.0587907	0.308341	0.223988	0.0590695	0.116839	0.129961	0.140055	0.0703716	0.317771	0.0175602	0.0815661	0.0806396	0.346539	0.0479367	0.273279	0.188275	0.0157946	0.0592135	0.0980642	0.353076
26.3498	0.135163	0.167923	0.0868714	0.201434	0.167725	0.0685308	0.0993367	0.126516	0.221993	0.123438	0.317089	0.317854	0.256476	0.294303	0.126313	0.54248	0.294885	0.35678	0.147319	0.264201	0.195658	0.416875	0.480495	0.146479	0.246082	0.396854	0.17812	0.407948	0.154138	0.0729229	0.303612	0.265995	0.0526245	0.14065	0.14124	0.134594	0.0837499	0.32521	0.0057446	0.0917106	0.0596589	0.377346	0.0454882	0.289088	0.198789	0.00320735	0.0790635	0.0982143	0.373233
26.5115	0.142669	0.154137	0.083175	0.1667	0.17429	0.0752112	0.120874	0.0998184	0.241998	0.117095	0.338151	0.314382	0.251134	0.296528	0.12552	0.522014	0.293412	0.384012	0.161712	0.299126	0.191646	0.458646	0.463101	0.138955	0.262861	0.391028	0.192421	0.437039	0.148926	0.068966	0.315624	0.280572	0.0559529	0.144799	0.138735	0.144761	0.0801392	0.31273	-0.00172792	0.0899428	0.0740923	0.395673	0.0323761	0.283538	0.210552	0.00632937	0.0855305	0.101362	0.381779
26.6731	0.144004	0.150761	0.0870093	0.183116	0.181937	0.0783333	0.119842	0.0942261	0.272769	0.111402	0.339431	0.301651	0.240601	0.294512	0.121732	0.523001	0.291673	0.387768	0.1628	0.328854	0.180534	0.489467	0.454164	0.127685	0.256333	0.399986	0.190734	0.447488	0.147782	0.08332	0.295281	0.25335	0.0607258	0.142346	0.141835	0.14314	0.0567249	0.299401	-0.0162726	0.0847739	0.0784645	0.379719	0.00821504	0.270707	0.206629	0.00923141	0.0928104	0.106658	0.402102
26.8348	0.139971	0.143831	0.0924198	0.184361	0.174151	0.0866879	0.136848	0.0845974	0.291443	0.0968216	0.326293	0.276568	0.219691	0.298103	0.114848	0.537784	0.281442	0.427626	0.150128	0.338116	0.167861	0.48668	0.445967	0.113146	0.25651	0.386608	0.193935	0.451896	0.151212	0.0849996	0.291252	0.228435	0.0635511	0.128754	0.157748	0.104586	0.0325519	0.274057	-0.0108136	0.0699131	0.0851536	0.360909	0.00952257	0.26092	0.205794	0.0223384	0.0850729	0.104019	0.371552
26.9964	0.141333	0.140675	0.0899426	0.225614	0.181316	0.0789267	0.10579	0.0946942	0.289772	0.0877579	0.319815	0.279631	0.206133	0.31135	0.130279	0.549709	0.279344	0.419241	0.136601	0.316922	0.165134	0.492506	0.444452	0.118364	0.278525	0.370077	0.208389	0.446198	0.163619	0.0987464	0.27213	0.215467	0.0671243	0.107916	0.149986	0.10293	0.0168123	0.257998	-0.0114302	0.0752445	0.0814927	0.356283	0.0397853	0.256065	0.199665	0.0374892	0.0738778	0.114782	0.360639
27.1581	0.142434	0.14761	0.0868543	0.213396	0.189326	0.077037	0.105685	0.112126	0.295291	0.0960241	0.310792	0.2909	0.217784	0.318236	0.138235	0.552638	0.284097	0.441812	0.151531	0.321037	0.165248	0.458429	0.443082	0.124939	0.278658	0.383426	0.222972	0.47639	0.162552	0.108472	0.295244	0.234156	0.0693985	0.098524	0.118707	0.124337	0.0419881	0.298411	0.00711086	0.0900166	0.101879	0.385768	0.0353888	0.269308	0.211055	0.0423698	0.0823591	0.111586	0.354053
27.3198	0.158507	0.151448	0.106042	0.218455	0.199823	0.0770807	0.10505	0.108275	0.288517	0.104149	0.33427	0.315808	0.23494	0.321536	0.145989	0.568922	0.298352	0.451526	0.16876	0.359781	0.194623	0.455986	0.446302	0.136911	0.268749	0.409319	0.233303	0.48481	0.180641	0.0961609	0.295427	0.241292	0.0844138	0.0888031	0.108896	0.131144	0.0526593	0.354832	0.00891214	0.101139	0.119017	0.399969	0.0222258	0.268174	0.226343	0.0424586	0.0892125	0.0932344	0.347797
27.4814	0.174415	0.159863	0.119708	0.213837	0.202991	0.0979191	0.136402	0.104665	0.276729	0.131648	0.34173	0.316146	0.266665	0.314386	0.137531	0.584349	0.304749	0.469388	0.186899	0.429316	0.233167	0.455417	0.445713	0.142208	0.278458	0.431219	0.237895	0.505893	0.189454	0.111958	0.324339	0.239592	0.0979761	0.119816	0.113806	0.191701	0.0776371	0.403479	0.0478164	0.106178	0.150523	0.417412	0.0258828	0.28825	0.236078	0.0586188	0.104425	0.096397	0.358369
27.6431	0.188438	0.171429	0.121942	0.234531	0.213926	0.110778	0.141547	0.111319	0.260455	0.150429	0.356873	0.338798	0.274568	0.319294	0.151558	0.626177	0.31386	0.475684	0.176412	0.462019	0.27415	0.493126	0.457367	0.156642	0.301099	0.427748	0.259666	0.510963	0.206413	0.0973571	0.325795	0.233369	0.0893515	0.138504	0.132932	0.18498	0.0665028	0.47797	0.0625594	0.0978534	0.157724	0.419861	0.0381059	0.279141	0.237884	0.0702275	0.11224	0.106448	0.383248
27.8047	0.202386	0.192262	0.122664	0.224357	0.219442	0.124223	0.140032	0.108455	0.276819	0.163291	0.347786	0.347324	0.296744	0.314381	0.161924	0.625257	0.304705	0.485546	0.192058	0.444468	0.273139	0.508313	0.463487	0.155639	0.309187	0.459924	0.263027	0.526075	0.19849	0.0939446	0.352087	0.230459	0.08056	0.146402	0.121836	0.209155	0.0720553	0.476869	0.0786626	0.108382	0.151109	0.425202	0.0678487	0.292733	0.226202	0.0738401	0.115473	0.109399	0.436099
27.9664	0.204476	0.199304	0.124603	0.218117	0.218906	0.112583	0.122536	0.11445	0.269004	0.181919	0.348402	0.374727	0.292779	0.327218	0.164323	0.632518	0.31561	0.486728	0.194623	0.441844	0.248766	0.531491	0.493512	0.170205	0.290619	0.496737	0.28635	0.526046	0.199583	0.0754021	0.363257	0.248561	0.0756617	0.124371	0.155746	0.161417	0.0451176	0.522156	0.0576064	0.11336	0.146297	0.421193	0.0685509	0.296617	0.238847	0.0678422	0.115867	0.117834	0.438151
28.128	0.209082	0.195931	0.136389	0.197288	0.215132	0.125954	0.132598	0.109463	0.269609	0.175392	0.333342	0.346652	0.285536	0.320403	0.1554	0.640762	0.313486	0.502861	0.212798	0.413459	0.242329	0.544703	0.499702	0.168434	0.299949	0.544519	0.279543	0.507568	0.191078	0.0781405	0.35905	0.26449	0.0953112	0.103374	0.149817	0.159443	0.0546846	0.523086	0.0455056	0.125191	0.136869	0.434612	0.0887799	0.298204	0.2539	0.0739209	0.100668	0.122882	0.454193
28.2897	0.212793	0.17092	0.136026	0.211986	0.21098	0.117405	0.126672	0.102819	0.259434	0.178268	0.318412	0.326898	0.261756	0.318439	0.150497	0.640906	0.311282	0.507107	0.197987	0.448928	0.240022	0.553318	0.492528	0.173097	0.308003	0.543673	0.29332	0.504157	0.204316	0.101594	0.333995	0.259672	0.0925458	0.124767	0.162872	0.19228	0.0523122	0.517786	0.0339982	0.123654	0.155852	0.442112	0.0943888	0.289302	0.286515	0.0754825	0.101374	0.147184	0.438928
28.4513	0.198903	0.170417	0.149612	0.207389	0.205763	0.121271	0.126517	0.0881071	0.243453	0.157834	0.325885	0.301109	0.262575	0.311873	0.144388	0.663191	0.301347	0.522777	0.206514	0.444799	0.256874	0.556145	0.491162	0.163415	0.320796	0.576743	0.288119	0.496039	0.193903	0.103987	0.318911	0.24183	0.0991996	0.141346	0.138472	0.241578	0.0718035	0.532684	0.0482441	0.120143	0.168019	0.457576	0.106761	0.290231	0.29761	0.0719268	0.116974	0.152082	0.43781
28.613	0.194419	0.193482	0.153347	0.212292	0.199541	0.101388	0.129294	0.10219	0.224553	0.151531	0.321557	0.293951	0.277779	0.322871	0.142979	0.686244	0.296357	0.525491	0.194438	0.473173	0.233886	0.567956	0.485694	0.16626	0.30859	0.564737	0.304319	0.503974	0.201646	0.122175	0.322014	0.209645	0.103062	0.171093	0.146503	0.246504	0.0812323	0.540563	0.0183546	0.122278	0.187458	0.458025	0.0937461	0.286662	0.287472	0.0731741	0.132404	0.166722	0.418946
28.7747	0.198589	0.208245	0.148477	0.204587	0.203223	0.103894	0.147979	0.110096	0.227505	0.146564	0.337322	0.306571	0.277626	0.331595	0.136323	0.72885	0.298321	0.511087	0.202654	0.48577	0.223588	0.588875	0.489166	0.159476	0.311902	0.612681	0.312069	0.517992	0.187243	0.134812	0.32138	0.234414	0.110433	0.159493	0.152831	0.226225	0.0612821	0.573614	0.0248297	0.128359	0.206135	0.460091	0.0837384	0.28256	0.27666	0.0775557	0.145887	0.165571	0.433807
28.9363	0.228919	0.212298	0.152512	0.202754	0.204363	0.1117	0.161236	0.129219	0.257197	0.132922	0.321732	0.314988	0.296479	0.337129	0.151608	0.748464	0.301131	0.502973	0.213467	0.47952	0.228433	0.578437	0.481897	0.175045	0.301181	0.588105	0.313518	0.517471	0.199501	0.159731	0.334812	0.250108	0.112163	0.15492	0.166073	0.251508	0.0806857	0.573967	0.0248963	0.129681	0.19363	0.453409	0.0670695	0.265607	0.261285	0.109049	0.140785	0.177177	0.457362
29.098	0.241785	0.193226	0.157559	0.199377	0.21323	0.120493	0.146776	0.118597	0.257771	0.128269	0.3308	0.329139	0.309476	0.351096	0.155539	0.767005	0.29421	0.473362	0.222807	0.47356	0.249561	0.589768	0.488188	0.178334	0.309093	0.593127	0.30623	0.509616	0.219809	0.13939	0.341919	0.276596	0.104123	0.138117	0.158926	0.297772	0.0775758	0.566994	0.0678749	0.128766	0.204116	0.455076	0.0660956	0.276357	0.270203	0.105772	0.135183	0.16809	0.478379
29.2596	0.23955	0.190859	0.16656	0.200713	0.200492	0.118655	0.13333	0.130479	0.275823	0.133213	0.339115	0.346316	0.352956	0.357836	0.177265	0.777557	0.292011	0.470186	0.228968	0.470323	0.280497	0.59147	0.493803	0.194573	0.299545	0.549373	0.262416	0.481453	0.236644	0.111616	0.359556	0.266582	0.112675	0.150194	0.165272	0.312558	0.0794863	0.543219	0.0579746	0.135096	0.171408	0.464122	0.0746342	0.271666	0.250999	0.102377	0.141708	0.189822	0.466495
29.4213	0.241807	0.182548	0.169621	0.214366	0.213394	0.116842	0.148356	0.126081	0.234887	0.144314	0.340472	0.34403	0.348717	0.357689	0.179922	0.785009	0.280488	0.468912	0.209527	0.473563	0.286577	0.605781	0.4754	0.196352	0.339526	0.558562	0.257708	0.45238	0.24155	0.0910743	0.359383	0.264173	0.12975	0.158505	0.149952	0.258504	0.055287	0.544568	0.0354736	0.142891	0.184867	0.456969	0.0975158	0.292641	0.257318	0.0753637	0.137573	0.172941	0.434339
29.5829	0.250003	0.199712	0.174625	0.212972	0.210013	0.111556	0.147286	0.126648	0.240338	0.162139	0.321195	0.35385	0.340152	0.351318	0.188502	0.758747	0.28496	0.503241	0.203813	0.461027	0.273289	0.612948	0.437752	0.198882	0.33114	0.544358	0.248409	0.433765	0.229068	0.0925117	0.359217	0.269372	0.118267	0.150381	0.139556	0.197463	0.0629271	0.498677	0.0221764	0.142885	0.163449	0.462187	0.103525	0.291415	0.255399	0.0733123	0.140053	0.166466	0.427022
29.7446	0.241226	0.203354	0.177415	0.217979	0.227455	0.125935	0.148254	0.123595	0.164943	0.167052	0.295169	0.323594	0.318421	0.343758	0.182727	0.733422	0.284307	0.501356	0.196669	0.455995	0.293693	0.614766	0.409003	0.208283	0.346895	0.557677	0.261868	0.413343	0.22636	0.114597	0.379331	0.265517	0.124906	0.149032	0.120756	0.179789	0.0860215	0.51723	0.0267369	0.121512	0.167918	0.45529	0.076051	0.290535	0.269347	0.083011	0.113078	0.158356	0.403983
29.9062	0.235951	0.207339	0.157643	0.197971	0.221622	0.142254	0.130595	0.127678	0.190057	0.163411	0.309678	0.32703	0.320319	0.33978	0.17488	0.703796	0.287375	0.497653	0.19826	0.440444	0.2869	0.595257	0.397565	0.204478	0.308984	0.508673	0.243831	0.397414	0.222246	0.111822	0.367979	0.258192	0.106557	0.144654	0.142238	0.178472	0.0926647	0.495985	0.05661	0.1192	0.154472	0.456696	0.0436014	0.279897	0.268132	0.0751115	0.115658	0.152601	0.417238
30.0679	0.23395	0.201506	0.155609	0.184393	0.219082	0.144496	0.149776	0.126603	0.166987	0.15776	0.310501	0.316639	0.340831	0.334571	0.180104	0.694573	0.27728	0.472113	0.202451	0.44077	0.283729	0.565444	0.385284	0.196842	0.323811	0.507577	0.24394	0.401479	0.216427	0.109288	0.3785	0.233741	0.123358	0.143758	0.15608	0.194102	0.0860953	0.524865	0.0650522	0.121582	0.146226	0.450155	0.0650727	0.28102	0.258521	0.0727599	0.110814	0.139252	0.396966
30.2296	0.259973	0.202399	0.158455	0.18368	0.215251	0.131895	0.141915	0.142496	0.180741	0.139049	0.322319	0.31526	0.362318	0.344381	0.168743	0.694148	0.272392	0.494541	0.200288	0.41725	0.24893	0.558265	0.365132	0.184106	0.324719	0.509203	0.259289	0.396053	0.227984	0.0894411	0.362139	0.243803	0.102672	0.122564	0.151951	0.19212	0.0764572	0.525986	0.0826725	0.131334	0.151007	0.452947	0.0732488	0.291034	0.259375	0.0751285	0.113424	0.142174	0.394859
30.3912	0.261631	0.204128	0.163761	0.218255	0.224607	0.121952	0.143896	0.127466	0.157964	0.139511	0.299004	0.31909	0.389945	0.336502	0.165086	0.697815	0.262998	0.497845	0.204052	0.398877	0.235895	0.556149	0.358871	0.185105	0.356769	0.541263	0.237369	0.412001	0.234658	0.10039	0.372838	0.24082	0.106476	0.122185	0.132056	0.209288	0.0721881	0.512832	0.0854599	0.132083	0.146319	0.454482	0.0910838	0.280249	0.264615	0.083432	0.116201	0.126872	0.391248
30.5529	0.272687	0.20477	0.155966	0.219854	0.239187	0.129103	0.139597	0.140845	0.165931	0.140116	0.301826	0.318129	0.374815	0.330003	0.155193	0.697196	0.256341	0.512067	0.193113	0.39206	0.246539	0.541754	0.365134	0.194984	0.379601	0.542678	0.217012	0.369716	0.237326	0.120523	0.383134	0.281155	0.0967817	0.0962932	0.122788	0.209069	0.0809229	0.481507	0.0982522	0.123267	0.169068	0.452944	0.0464731	0.279255	0.265941	0.0900849	0.121269	0.129335	0.399458
30.7145	0.256041	0.204039	0.150917	0.210797	0.253411	0.140294	0.1525	0.12897	0.217098	0.143341	0.287898	0.310612	0.369584	0.317005	0.156996	0.689373	0.254487	0.495338	0.191053	0.393566	0.245715	0.497628	0.375651	0.18878	0.410241	0.542267	0.193673	0.347532	0.227633	0.136425	0.399834	0.26217	0.102883	0.0925777	0.119511	0.190323	0.0880496	0.498265	0.0913399	0.119047	0.167314	0.445713	0.0570625	0.275135	0.274208	0.091415	0.128217	0.114649	0.416824
30.8762	0.262946	0.200857	0.140515	0.20716	0.241051	0.138602	0.159889	0.135434	0.230125	0.143143	0.299324	0.292764	0.337173	0.33178	0.16784	0.688507	0.257915	0.519733	0.187191	0.436601	0.251404	0.468094	0.361232	0.187265	0.405239	0.531377	0.208495	0.323471	0.226357	0.162177	0.411719	0.282256	0.0960934	0.100809	0.124747	0.192104	0.106592	0.475787	0.0998844	0.117472	0.182289	0.437976	0.04108	0.289468	0.257244	0.0998636	0.134653	0.133031	0.431595
31.0378	0.264966	0.197991	0.14118	0.212088	0.232313	0.142318	0.157412	0.126945	0.224514	0.140007	0.300021	0.285563	0.342739	0.340767	0.167941	0.689888	0.261146	0.536885	0.19058	0.434768	0.273485	0.490966	0.344667	0.175437	0.383514	0.552082	0.194689	0.330273	0.240312	0.151725	0.402391	0.258007	0.101741	0.134282	0.137375	0.211336	0.101486	0.490567	0.121839	0.131215	0.18888	0.411053	0.0333009	0.298986	0.263376	0.0985659	0.141491	0.125414	0.447646
31.1995	0.283711	0.194309	0.131473	0.232028	0.229231	0.136807	0.1714	0.126235	0.200167	0.152137	0.315225	0.301194	0.345742	0.349077	0.174813	0.708967	0.252437	0.548897	0.200254	0.454232	0.268658	0.502919	0.330853	0.192136	0.350073	0.562403	0.191834	0.348699	0.238616	0.142217	0.393518	0.282551	0.107001	0.136459	0.146503	0.261604	0.0981049	0.498171	0.126518	0.143095	0.212784	0.407022	0.0367553	0.298712	0.259061	0.103259	0.140395	0.126206	0.459313
31.3611	0.278651	0.204794	0.14783	0.217656	0.234085	0.136345	0.166823	0.113241	0.191855	0.159045	0.319811	0.291286	0.365029	0.360774	0.165121	0.698633	0.254217	0.542867	0.208254	0.4245	0.266531	0.496695	0.315623	0.182575	0.348638	0.572925	0.172207	0.329672	0.238726	0.127333	0.378182	0.274373	0.105307	0.125468	0.153666	0.243015	0.101943	0.520999	0.119436	0.138985	0.211871	0.412645	0.0557228	0.293316	0.276163	0.0896794	0.135603	0.125128	0.472479
31.5228	0.284469	0.198246	0.153318	0.208122	0.220607	0.131445	0.163315	0.12434	0.197205	0.152282	0.325666	0.291287	0.364735	0.358492	0.168561	0.687077	0.25031	0.523763	0.218313	0.404741	0.247563	0.470545	0.303226	0.182268	0.365553	0.532803	0.204387	0.320123	0.228175	0.134289	0.389048	0.264353	0.112948	0.105368	0.126121	0.26378	0.0875736	0.527341	0.0789614	0.128249	0.217929	0.418948	0.0850677	0.273721	0.261834	0.102552	0.123523	0.131985	0.477945
31.6844	0.277961	0.204926	0.151244	0.208114	0.212983	0.132795	0.147523	0.0878714	0.194294	0.148912	0.324357	0.280109	0.356555	0.352896	0.15894	0.655441	0.246177	0.514199	0.216053	0.385573	0.255197	0.475627	0.276676	0.157634	0.368409	0.505116	0.186199	0.315807	0.240219	0.141965	0.398724	0.25878	0.107147	0.115602	0.116341	0.244565	0.0753302	0.503221	0.096471	0.126927	0.215803	0.418978	0.0619887	0.261026	0.245607	0.0854495	0.12695	0.134643	0.485671
31.8461	0.285482	0.19008	0.131411	0.230978	0.226733	0.13434	0.155561	0.103645	0.223964	0.137038	0.323956	0.292963	0.352119	0.34796	0.148857	0.663847	0.231305	0.5067	0.210312	0.395516	0.264338	0.476438	0.282077	0.157064	0.360075	0.487093	0.208232	0.321349	0.24414	0.145202	0.400533	0.268956	0.111296	0.0986427	0.113389	0.240918	0.0867538	0.508154	0.109777	0.140299	0.219007	0.404982	0.0682105	0.270529	0.241551	0.0876124	0.118454	0.15164	0.47744
32.0078	0.282935	0.192458	0.115578	0.223745	0.247067	0.144871	0.149434	0.0884932	0.220296	0.138583	0.323141	0.287749	0.364286	0.357697	0.149997	0.648718	0.224499	0.503226	0.193318	0.403549	0.255993	0.465297	0.289254	0.145918	0.335301	0.500254	0.197293	0.329598	0.251551	0.132307	0.381999	0.291468	0.105555	0.114211	0.142499	0.238022	0.0893242	0.539503	0.112948	0.155171	0.21179	0.406832	0.0519295	0.271757	0.253244	0.081475	0.123274	0.17619	0.475584
32.1694	0.28238	0.184791	0.124559	0.207077	0.239174	0.131309	0.137157	0.120297	0.229626	0.131999	0.329701	0.282069	0.361735	0.367433	0.14375	0.634394	0.225349	0.498314	0.195425	0.372442	0.256523	0.438955	0.288383	0.158759	0.316873	0.5017	0.201003	0.32372	0.247958	0.136925	0.353189	0.292558	0.118847	0.112345	0.142974	0.256771	0.0997018	0.552939	0.0854259	0.139226	0.212668	0.391447	0.113486	0.284992	0.274707	0.0985387	0.125547	0.169074	0.473695
32.3311	0.2907	0.191274	0.128786	0.18134	0.228153	0.133117	0.135266	0.132151	0.2019	0.127154	0.329343	0.279263	0.355429	0.363929	0.150705	0.625058	0.226864	0.497887	0.178904	0.334248	0.240288	0.412911	0.271312	0.154017	0.327418	0.512631	0.198056	0.321352	0.227505	0.130659	0.327518	0.274369	0.11415	0.125513	0.152987	0.293206	0.0960781	0.580099	0.0481303	0.1398	0.236989	0.413244	0.1022	0.292146	0.260009	0.0903251	0.12578	0.149249	0.461633
32.4927	0.289523	0.199148	0.147167	0.204495	0.224032	0.123397	0.132891	0.121681	0.215406	0.140273	0.344649	0.276016	0.344854	0.373216	0.141827	0.614621	0.233389	0.496266	0.181096	0.353277	0.234968	0.386135	0.263811	0.164083	0.328661	0.488257	0.197776	0.309797	0.213523	0.118246	0.317232	0.265603	0.108402	0.111723	0.141161	0.284744	0.105709	0.55383	0.0766865	0.128365	0.239487	0.427585	0.124374	0.314416	0.260584	0.0890112	0.129841	0.135427	0.443574
32.6544	0.308077	0.197835	0.14875	0.193314	0.214943	0.135258	0.145592	0.111851	0.181502	0.136983	0.340541	0.269959	0.334207	0.370134	0.155193	0.601279	0.220812	0.494518	0.161564	0.350648	0.227617	0.368104	0.271624	0.160322	0.371444	0.454129	0.204925	0.272009	0.195403	0.113061	0.313297	0.251808	0.101978	0.121839	0.142717	0.276633	0.103352	0.515901	0.129796	0.142327	0.246692	0.458737	0.0734695	0.311195	0.247355	0.0801666	0.132054	0.133691	0.427484
32.816	0.310761	0.198712	0.15338	0.228784	0.214699	0.133489	0.129629	0.106314	0.161578	0.124998	0.341189	0.257864	0.332715	0.379482	0.153092	0.573073	0.211855	0.478744	0.159745	0.343842	0.22516	0.397654	0.265238	0.153174	0.353312	0.428626	0.207238	0.255198	0.214486	0.108275	0.323472	0.279836	0.119611	0.114718	0.13864	0.266634	0.0993225	0.552707	0.176052	0.140846	0.221356	0.454697	0.0775593	0.2912	0.257791	0.0885593	0.142152	0.132059	0.435532
32.9777	0.333976	0.181624	0.151934	0.227	0.212282	0.14196	0.131874	0.130572	0.146215	0.109023	0.317511	0.258439	0.318506	0.381441	0.146721	0.583337	0.19168	0.475888	0.152792	0.322785	0.235862	0.412079	0.251596	0.148475	0.389105	0.411916	0.215649	0.234337	0.225592	0.138997	0.315809	0.292292	0.130588	0.127064	0.161282	0.282372	0.106565	0.611582	0.165531	0.138323	0.244457	0.453691	0.0855024	0.265318	0.27575	0.0773957	0.145946	0.130046	0.424188
33.1393	0.308666	0.176199	0.146674	0.254406	0.214886	0.149952	0.139039	0.140869	0.149869	0.119051	0.313574	0.253493	0.327071	0.386786	0.127394	0.578334	0.195169	0.472444	0.154725	0.347857	0.23428	0.403978	0.2421	0.143079	0.403476	0.436831	0.208612	0.254099	0.229609	0.109451	0.302477	0.327904	0.127908	0.120903	0.193074	0.282333	0.126158	0.664271	0.155878	0.135998	0.250318	0.444516	0.0970126	0.261492	0.282617	0.0716342	0.152675	0.150762	0.42062
33.301	0.309373	0.16321	0.157216	0.231878	0.21795	0.161969	0.148044	0.119516	0.178435	0.145105	0.311139	0.237529	0.34166	0.380154	0.121909	0.574968	0.195234	0.474073	0.166654	0.368698	0.232854	0.339826	0.249191	0.160173	0.419838	0.447631	0.223256	0.253345	0.230075	0.122405	0.296251	0.319691	0.115825	0.115229	0.193889	0.311254	0.127167	0.673061	0.146084	0.137868	0.255951	0.438284	0.101019	0.264813	0.290124	0.091768	0.150838	0.157324	0.400382
33.4627	0.273665	0.151752	0.156602	0.22214	0.212057	0.15567	0.147512	0.0942115	0.189191	0.143889	0.31016	0.217237	0.352695	0.370619	0.104832	0.542638	0.203021	0.462103	0.162921	0.349356	0.208294	0.316684	0.244786	0.158589	0.410286	0.435601	0.225065	0.262686	0.228823	0.105248	0.284003	0.310337	0.113256	0.110087	0.170647	0.312044	0.139826	0.629133	0.171449	0.148525	0.226306	0.422065	0.0850672	0.282115	0.273838	0.0979561	0.14971	0.175016	0.408858
33.6243	0.303428	0.158286	0.153385	0.205614	0.228759	0.156732	0.146698	0.0669672	0.186605	0.131772	0.291271	0.204859	0.386631	0.365092	0.119603	0.53379	0.204037	0.468192	0.170004	0.348288	0.203383	0.28653	0.23374	0.179059	0.386421	0.42805	0.235537	0.238604	0.253956	0.134546	0.301347	0.291616	0.107781	0.115523	0.143942	0.34893	0.11664	0.648772	0.172714	0.149912	0.207064	0.404922	0.0833752	0.296236	0.265522	0.117256	0.141468	0.151336	0.40829
33.786	0.295018	0.170446	0.140542	0.193051	0.220635	0.155679	0.141593	0.0808045	0.178272	0.117635	0.275794	0.21648	0.37524	0.369016	0.120525	0.523162	0.203577	0.472687	0.166421	0.345817	0.201539	0.305355	0.209892	0.161684	0.364231	0.398092	0.22098	0.24599	0.25355	0.138019	0.309862	0.294101	0.10826	0.133761	0.122868	0.352325	0.106617	0.62703	0.187124	0.139785	0.221218	0.396667	0.0624648	0.28428	0.259471	0.0927475	0.14472	0.141005	0.423845
33.9476	0.313138	0.186634	0.139893	0.198498	0.206104	0.15523	0.144875	0.0881732	0.21374	0.133631	0.296391	0.224307	0.382021	0.364599	0.149889	0.522137	0.207327	0.478107	0.174876	0.358776	0.223751	0.279528	0.221075	0.169691	0.35638	0.386128	0.194093	0.231616	0.258455	0.165362	0.337052	0.30814	0.0923259	0.139625	0.103116	0.386355	0.0984498	0.649532	0.147001	0.144944	0.234641	0.408648	0.0520149	0.275395	0.261598	0.0882158	0.139166	0.1165	0.434135
34.1093	0.324796	0.195865	0.147962	0.187829	0.195711	0.143527	0.12877	0.115928	0.24846	0.136959	0.308894	0.227436	0.352371	0.371978	0.155997	0.53059	0.202729	0.473212	0.17779	0.360417	0.217875	0.320303	0.22369	0.151134	0.355609	0.354311	0.202243	0.248485	0.253125	0.17955	0.35253	0.349904	0.0922938	0.123831	0.111032	0.393753	0.124582	0.642529	0.149499	0.154964	0.237339	0.413484	0.0513034	0.273135	0.275631	0.0790401	0.14046	0.12492	0.415811
34.2709	0.339108	0.193879	0.162242	0.193613	0.200983	0.137143	0.111858	0.115546	0.237752	0.139828	0.30138	0.212535	0.360778	0.361668	0.156889	0.518689	0.207179	0.451202	0.167424	0.364414	0.222803	0.338237	0.215176	0.170297	0.376335	0.349432	0.201639	0.236378	0.274873	0.184299	0.360661	0.374662	0.0903566	0.132707	0.152552	0.418305	0.115007	0.595963	0.116705	0.161134	0.229488	0.398645	0.0654915	0.281518	0.276131	0.0819309	0.147582	0.130749	0.391494
34.4326	0.348017	0.19477	0.154763	0.198908	0.214168	0.133276	0.0955114	0.108143	0.191011	0.112541	0.289312	0.195554	0.337376	0.352852	0.159834	0.517176	0.198363	0.433026	0.167803	0.341881	0.217703	0.374262	0.203122	0.175743	0.37478	0.381765	0.203216	0.247562	0.282179	0.159359	0.338249	0.390328	0.0962294	0.137161	0.178285	0.407155	0.08361	0.547163	0.12578	0.162502	0.218248	0.373829	0.088999	0.268403	0.279833	0.0865893	0.161632	0.152303	0.353596
34.5942	0.327607	0.183008	0.152639	0.201502	0.212324	0.133682	0.0909952	0.102323	0.147344	0.0985912	0.285298	0.213174	0.35249	0.341226	0.152534	0.483817	0.197535	0.420123	0.162651	0.299483	0.231479	0.352667	0.195038	0.190954	0.362947	0.374705	0.178585	0.229155	0.286487	0.125441	0.319146	0.381649	0.103104	0.124943	0.170712	0.400811	0.066027	0.505961	0.115429	0.164497	0.22083	0.367832	0.0880107	0.249652	0.270324	0.0769295	0.154083	0.145721	0.357678
34.7559	0.326693	0.185498	0.152158	0.180245	0.205064	0.140505	0.104453	0.0928489	0.161154	0.0871132	0.280612	0.221895	0.346124	0.343478	0.155969	0.467736	0.189484	0.417366	0.172252	0.292528	0.216412	0.297088	0.201945	0.181505	0.36011	0.386173	0.171376	0.229236	0.270732	0.110839	0.304731	0.385846	0.0940983	0.117582	0.135273	0.397302	0.0956323	0.510918	0.141861	0.168621	0.214956	0.375301	0.0694035	0.245483	0.274071	0.085642	0.148225	0.153068	0.359445
34.9176	0.320061	0.182828	0.164596	0.142382	0.202235	0.143642	0.124293	0.0966859	0.170301	0.0935763	0.273554	0.23856	0.374424	0.351453	0.148307	0.443162	0.185476	0.417882	0.174719	0.311142	0.202305	0.249134	0.184888	0.180233	0.36304	0.370695	0.168066	0.215713	0.267125	0.130629	0.304115	0.379708	0.0927352	0.130049	0.133467	0.358345	0.117639	0.503018	0.174593	0.16779	0.190337	0.371196	0.0709671	0.257258	0.2671	0.0761888	0.143644	0.137019	0.387558
35.0792	0.321164	0.180894	0.176264	0.151677	0.207819	0.159369	0.139031	0.0978409	0.200631	0.101251	0.294248	0.228683	0.35098	0.352914	0.154859	0.436883	0.177925	0.414319	0.1734	0.329208	0.195162	0.241255	0.168246	0.15901	0.36457	0.354244	0.171346	0.195182	0.269857	0.166287	0.315341	0.382713	0.0917138	0.1276	0.14944	0.328542	0.129724	0.511711	0.173275	0.164855	0.185553	0.352785	0.0426071	0.264698	0.262199	0.076963	0.164919	0.144928	0.380585
35.2409	0.327723	0.17419	0.175409	0.143686	0.203769	0.148926	0.144097	0.107291	0.179994	0.103585	0.302187	0.214386	0.352412	0.361899	0.166059	0.430667	0.176301	0.420901	0.162951	0.320524	0.204208	0.27529	0.16004	0.163171	0.360098	0.333361	0.155844	0.181364	0.271246	0.15412	0.335818	0.375021	0.0949584	0.128078	0.139594	0.289203	0.132678	0.511074	0.162912	0.159236	0.178637	0.347786	0.0802431	0.267749	0.253888	0.0572257	0.164398	0.156286	0.380433
35.4025	0.353846	0.191927	0.182111	0.169625	0.223697	0.162145	0.15142	0.124104	0.171407	0.100005	0.298546	0.226208	0.34834	0.386455	0.162904	0.435052	0.192261	0.442736	0.139935	0.30603	0.215682	0.286473	0.16906	0.18044	0.386167	0.328042	0.143656	0.14858	0.28198	0.121295	0.379948	0.424295	0.108418	0.119196	0.170273	0.322962	0.14912	0.519783	0.164123	0.169883	0.180341	0.374712	0.0847549	0.262168	0.279656	0.0683892	0.162678	0.169872	0.363027
35.5642	0.360123	0.194422	0.184636	0.130615	0.237755	0.164674	0.154902	0.121599	0.167514	0.0931976	0.273076	0.219771	0.36807	0.393085	0.151924	0.458054	0.212303	0.444242	0.143456	0.271113	0.215322	0.293154	0.175127	0.207275	0.413175	0.368322	0.145167	0.152176	0.282715	0.0899364	0.382623	0.468347	0.113688	0.146097	0.156828	0.349437	0.151469	0.465244	0.157275	0.173227	0.183231	0.398214	0.101257	0.272542	0.293981	0.0662176	0.143192	0.168151	0.367204
35.7258	0.345695	0.189117	0.181239	0.133173	0.226289	0.158557	0.145875	0.130113	0.176881	0.104558	0.273058	0.217134	0.371829	0.375552	0.152694	0.467663	0.208434	0.451865	0.151594	0.263939	0.192796	0.273496	0.170146	0.207928	0.471915	0.343009	0.145582	0.152958	0.281525	0.0934363	0.372334	0.49744	0.121871	0.158238	0.139716	0.352885	0.123572	0.461012	0.145021	0.162478	0.192617	0.387628	0.100964	0.26303	0.287309	0.0790794	0.145782	0.145282	0.352109
35.8875	0.314211	0.158484	0.163278	0.141321	0.193812	0.159627	0.121108	0.113261	0.181255	0.10973	0.270653	0.201526	0.36798	0.352068	0.164271	0.454042	0.200439	0.438018	0.164188	0.267756	0.179327	0.275435	0.147787	0.175481	0.43866	0.321003	0.155304	0.162719	0.283975	0.113198	0.336741	0.483861	0.108268	0.164923	0.0923567	0.321073	0.114868	0.449531	0.124598	0.138294	0.224751	0.341311	0.0921821	0.260717	0.272527	0.0698802	0.145826	0.145885	0.358228
36.0491	0.30565	0.14141	0.145122	0.137081	0.160554	0.156742	0.110235	0.110623	0.160493	0.124154	0.27694	0.207441	0.364817	0.346586	0.184159	0.424591	0.1868	0.437221	0.150414	0.291426	0.182263	0.252277	0.138096	0.160531	0.429628	0.308008	0.162811	0.163696	0.307844	0.134258	0.305204	0.451724	0.0979073	0.178953	0.0574173	0.323684	0.0942069	0.500692	0.134667	0.1299	0.229716	0.307332	0.133603	0.223374	0.26224	0.0605864	0.148061	0.162912	0.360321
36.2108	0.324436	0.138792	0.139143	0.153723	0.162979	0.157898	0.118082	0.0948223	0.165468	0.112329	0.300511	0.217841	0.371936	0.349392	0.177978	0.436342	0.197857	0.428713	0.144257	0.278448	0.18561	0.250749	0.124718	0.161082	0.381239	0.309639	0.167863	0.164314	0.334552	0.170626	0.291089	0.449176	0.101065	0.16563	0.0635035	0.338363	0.104973	0.479469	0.167451	0.143845	0.227339	0.29969	0.133169	0.229558	0.26666	0.059347	0.161169	0.173485	0.395062
36.3725	0.333779	0.146067	0.15119	0.142031	0.178878	0.158924	0.148522	0.10741	0.169104	0.118226	0.288946	0.222668	0.378878	0.365063	0.1814	0.466374	0.213098	0.440524	0.145949	0.260192	0.185556	0.224711	0.120304	0.185671	0.40509	0.310984	0.147176	0.17789	0.3361	0.168145	0.31674	0.45941	0.105599	0.153645	0.0787693	0.372215	0.115554	0.459535	0.179933	0.169013	0.204725	0.3159	0.117668	0.214412	0.261221	0.0616898	0.170803	0.160913	0.409222
36.5341	0.342376	0.168557	0.172052	0.156992	0.185284	0.158618	0.165788	0.135039	0.216345	0.105185	0.303118	0.233304	0.373106	0.384058	0.184672	0.49864	0.221989	0.45498	0.148556	0.289578	0.174124	0.245959	0.120956	0.195782	0.413436	0.274867	0.159167	0.199664	0.331196	0.174702	0.368566	0.504046	0.137109	0.148526	0.0993033	0.375057	0.150069	0.421772	0.198688	0.179156	0.183548	0.329056	0.0839435	0.227763	0.273675	0.0785075	0.188387	0.149179	0.405081
36.6958	0.329389	0.182091	0.189336	0.157886	0.199855	0.166962	0.164654	0.156111	0.21987	0.116649	0.297736	0.255365	0.386381	0.413952	0.196806	0.489588	0.232995	0.469965	0.155873	0.32371	0.201	0.252196	0.140983	0.225987	0.426979	0.273813	0.169903	0.193944	0.340354	0.171158	0.397838	0.511895	0.129292	0.17585	0.129767	0.367161	0.177915	0.406922	0.217267	0.202079	0.187684	0.332007	0.0578187	0.231496	0.281722	0.0863885	0.196149	0.163826	0.402864
36.8574	0.334828	0.175203	0.186102	0.158286	0.200288	0.165558	0.157186	0.163347	0.232405	0.116672	0.328862	0.275994	0.409414	0.407199	0.202797	0.483249	0.234631	0.457566	0.150507	0.363822	0.200453	0.273007	0.160166	0.222153	0.432677	0.286094	0.19664	0.218662	0.345179	0.194518	0.396175	0.529949	0.13817	0.204525	0.15225	0.339657	0.163023	0.400277	0.193086	0.201606	0.195046	0.337962	0.0723548	0.254635	0.290478	0.0811543	0.201555	0.169971	0.38431
37.0191	0.324701	0.16979	0.196039	0.189449	0.210471	0.150348	0.14752	0.156543	0.207393	0.130089	0.316117	0.293115	0.444588	0.400655	0.201698	0.485064	0.251019	0.464846	0.152479	0.351848	0.228595	0.270747	0.165404	0.231552	0.452173	0.284437	0.176258	0.194491	0.356612	0.180673	0.383744	0.514873	0.123466	0.211389	0.1725	0.35067	0.178368	0.394818	0.171354	0.202822	0.207158	0.335292	0.09093	0.247857	0.30124	0.0638743	0.212253	0.173147	0.38168
37.1807	0.333483	0.156711	0.178491	0.230107	0.203505	0.166689	0.164612	0.145279	0.205991	0.142275	0.317584	0.284676	0.443616	0.383172	0.206309	0.522644	0.258805	0.462427	0.153148	0.35769	0.22691	0.28652	0.152037	0.215411	0.451856	0.288937	0.173474	0.203125	0.344664	0.150739	0.388489	0.538395	0.150428	0.21849	0.190651	0.392958	0.169658	0.46669	0.152733	0.186966	0.228112	0.329363	0.126025	0.238572	0.31738	0.0707462	0.211415	0.175179	0.365008
37.3424	0.322744	0.156614	0.165704	0.241117	0.199153	0.160798	0.156796	0.13138	0.200107	0.145272	0.300526	0.276895	0.427065	0.382626	0.191355	0.542335	0.263502	0.494834	0.152531	0.373329	0.229083	0.262428	0.136178	0.223786	0.452705	0.250357	0.163215	0.183031	0.370391	0.131814	0.390338	0.555813	0.157016	0.229681	0.187303	0.387042	0.185386	0.482296	0.172056	0.184354	0.251703	0.321883	0.114734	0.215265	0.314501	0.0795597	0.219492	0.162045	0.400083
37.504	0.327727	0.161399	0.161996	0.228409	0.186022	0.180488	0.162459	0.113668	0.179663	0.14339	0.31898	0.276058	0.418423	0.38796	0.182518	0.57643	0.259138	0.513418	0.154262	0.414315	0.225618	0.24653	0.126924	0.217912	0.439613	0.255283	0.1436	0.197521	0.37914	0.149098	0.408913	0.607884	0.155989	0.243615	0.195028	0.381259	0.174274	0.505679	0.161742	0.185885	0.258367	0.321843	0.0983227	0.222348	0.302855	0.105625	0.222604	0.168579	0.412857
37.6657	0.328397	0.179098	0.163174	0.19379	0.183912	0.160044	0.163867	0.128579	0.192931	0.148411	0.314707	0.298064	0.405009	0.404305	0.175501	0.579674	0.256425	0.526427	0.140926	0.427981	0.232115	0.2363	0.149669	0.21232	0.444844	0.230226	0.141671	0.194084	0.400997	0.164106	0.406641	0.663309	0.150348	0.213881	0.181492	0.405795	0.171052	0.437526	0.178898	0.19733	0.247726	0.336114	0.093075	0.235742	0.321798	0.0933838	0.209074	0.164285	0.431205
37.8274	0.333972	0.195386	0.175942	0.18893	0.176144	0.157269	0.163844	0.139115	0.180128	0.144392	0.334974	0.309925	0.422752	0.419371	0.187513	0.58598	0.254985	0.507739	0.142935	0.429792	0.251299	0.255448	0.147886	0.197707	0.426587	0.229228	0.137764	0.187497	0.406832	0.174512	0.416292	0.700015	0.154188	0.179739	0.190614	0.47464	0.191029	0.431339	0.18013	0.201046	0.246479	0.350558	0.0813218	0.253926	0.331518	0.108421	0.223139	0.208804	0.424148
37.989	0.358894	0.187431	0.167073	0.202765	0.192027	0.152083	0.163083	0.155374	0.218842	0.152137	0.333189	0.294351	0.421251	0.425055	0.18466	0.581929	0.255216	0.488376	0.139579	0.384988	0.242221	0.203434	0.15118	0.18467	0.412252	0.217429	0.154668	0.174814	0.416486	0.169537	0.41999	0.704127	0.150218	0.175356	0.211439	0.507512	0.197616	0.447273	0.229801	0.199853	0.253715	0.334745	0.0832806	0.24759	0.343165	0.091589	0.217276	0.18992	0.44143
38.1507	0.356738	0.176433	0.177441	0.202742	0.190865	0.15776	0.153925	0.145929	0.245622	0.141321	0.34119	0.284386	0.416158	0.445258	0.182189	0.584148	0.253598	0.48251	0.149578	0.361603	0.231825	0.177023	0.122074	0.197623	0.437866	0.242519	0.148954	0.176378	0.410953	0.15756	0.424276	0.680107	0.145729	0.16441	0.219615	0.48971	0.19508	0.453893	0.194511	0.188955	0.227034	0.329146	0.0800338	0.241048	0.32201	0.0885151	0.21382	0.177767	0.446907
38.3123	0.357995	0.175419	0.178589	0.215124	0.187254	0.157001	0.147984	0.150013	0.303234	0.148733	0.334943	0.264467	0.414905	0.451746	0.173177	0.589818	0.25115	0.486746	0.165225	0.353787	0.221096	0.161439	0.121281	0.189802	0.431177	0.262349	0.176254	0.168452	0.397114	0.128351	0.40335	0.649522	0.154038	0.191152	0.198777	0.508301	0.186705	0.418953	0.223347	0.188352	0.235291	0.305772	0.083629	0.245302	0.337472	0.0690747	0.187013	0.155308	0.436799
38.474	0.360305	0.181262	0.178696	0.190897	0.169865	0.149949	0.137742	0.141142	0.298588	0.146334	0.338268	0.261246	0.398836	0.469505	0.171454	0.583681	0.2573	0.485209	0.155483	0.346706	0.214411	0.214711	0.115167	0.196597	0.419532	0.263734	0.190018	0.17056	0.383229	0.12368	0.368191	0.619812	0.156364	0.173176	0.202198	0.535199	0.168074	0.389967	0.219819	0.204717	0.23669	0.317524	0.0915013	0.240652	0.335461	0.0783938	0.189726	0.151106	0.43062
38.6356	0.363554	0.183315	0.179122	0.212154	0.151457	0.157697	0.131971	0.148587	0.261816	0.146287	0.331373	0.257107	0.425251	0.462085	0.168779	0.593328	0.261451	0.482502	0.165182	0.332786	0.223964	0.208853	0.119963	0.180366	0.389319	0.224895	0.206362	0.179634	0.384554	0.143821	0.342287	0.615717	0.160861	0.190765	0.182859	0.527198	0.15334	0.386671	0.252358	0.207744	0.270183	0.309658	0.0733368	0.238365	0.329319	0.0810324	0.203554	0.146948	0.407185
38.7973	0.374868	0.172902	0.176492	0.185663	0.163022	0.168819	0.139151	0.170412	0.216276	0.143123	0.31333	0.276842	0.402399	0.465113	0.168914	0.608083	0.267237	0.474904	0.152161	0.327048	0.203843	0.204541	0.127396	0.190994	0.404424	0.192206	0.205684	0.164908	0.387245	0.176235	0.351134	0.649296	0.13053	0.170921	0.194728	0.474504	0.129407	0.400621	0.212024	0.202996	0.232264	0.318713	0.0986052	0.220317	0.298686	0.0814754	0.217161	0.133377	0.41982
38.9589	0.355844	0.15845	0.176092	0.210562	0.155769	0.183339	0.142279	0.193534	0.211157	0.134993	0.317907	0.259708	0.392689	0.454054	0.174814	0.610128	0.259809	0.485012	0.176587	0.348193	0.200994	0.190508	0.134156	0.186021	0.390793	0.169665	0.206866	0.164695	0.393248	0.181269	0.365265	0.681837	0.156105	0.16899	0.168682	0.426812	0.159475	0.410046	0.203408	0.199689	0.210141	0.317928	0.0792521	0.236349	0.29393	0.0781929	0.21039	0.143655	0.381405
39.1206	0.363006	0.155011	0.177371	0.216003	0.170266	0.188934	0.142791	0.192583	0.216845	0.135361	0.315317	0.239233	0.369266	0.435288	0.175882	0.583778	0.24524	0.48418	0.175414	0.33814	0.191172	0.17149	0.131404	0.175188	0.382485	0.182136	0.209455	0.151434	0.392679	0.171305	0.381896	0.689335	0.170643	0.16062	0.193859	0.415603	0.160594	0.464612	0.206137	0.20763	0.175147	0.311309	0.0854376	0.239648	0.298249	0.096945	0.203725	0.162374	0.403909
39.2823	0.362575	0.155015	0.180981	0.241059	0.158178	0.193141	0.144538	0.176842	0.202041	0.142411	0.32693	0.227931	0.366556	0.422014	0.176445	0.552558	0.227848	0.477339	0.166522	0.309569	0.204367	0.175138	0.152161	0.176569	0.378611	0.200671	0.180509	0.178941	0.398629	0.186393	0.38015	0.682252	0.190553	0.15755	0.192133	0.416444	0.154744	0.500266	0.236332	0.209491	0.183908	0.304274	0.0688803	0.235428	0.306139	0.107373	0.193542	0.16748	0.374435
39.4439	0.362353	0.157532	0.180768	0.228252	0.172503	0.181312	0.1315	0.151601	0.160575	0.140857	0.315197	0.248311	0.366891	0.416095	0.181806	0.539562	0.217529	0.475086	0.15439	0.288508	0.206044	0.18313	0.142533	0.179797	0.424874	0.215033	0.19018	0.179384	0.411026	0.189895	0.366494	0.662341	0.175023	0.153281	0.212831	0.432234	0.14596	0.472808	0.226884	0.200613	0.184236	0.29052	0.0788582	0.232341	0.302603	0.10733	0.203651	0.168022	0.390744
39.6056	0.355719	0.155163	0.170758	0.183153	0.181276	0.175107	0.124386	0.172686	0.133185	0.144226	0.311726	0.257142	0.351434	0.415447	0.173824	0.537549	0.213646	0.483059	0.147754	0.279008	0.212557	0.215785	0.157227	0.184424	0.466573	0.221886	0.188488	0.173718	0.422242	0.191573	0.374047	0.674263	0.175054	0.158861	0.198446	0.422956	0.149376	0.414166	0.206491	0.184603	0.168379	0.292763	0.0882952	0.213565	0.304373	0.100385	0.192866	0.143363	0.362795
39.7672	0.337244	0.147079	0.1587	0.152361	0.180404	0.186894	0.119835	0.198118	0.120604	0.132233	0.314354	0.225236	0.336971	0.410347	0.17766	0.521776	0.206579	0.476562	0.153089	0.258989	0.214419	0.185398	0.132153	0.189498	0.463355	0.201641	0.213675	0.15296	0.434305	0.171161	0.377552	0.64383	0.167276	0.1333	0.210282	0.431557	0.160887	0.399133	0.191934	0.186614	0.168556	0.267961	0.085847	0.230407	0.297506	0.094014	0.187648	0.137488	0.369896
39.9289	0.328662	0.142505	0.16415	0.127774	0.175792	0.188414	0.139738	0.213543	0.145998	0.13081	0.298132	0.204487	0.338189	0.399714	0.168074	0.491441	0.196461	0.465778	0.135641	0.2358	0.198722	0.151421	0.13742	0.176986	0.437796	0.181069	0.183531	0.137733	0.410237	0.160815	0.376706	0.614634	0.185136	0.133073	0.207902	0.430794	0.131919	0.387471	0.231142	0.189781	0.148571	0.26133	0.0749301	0.206182	0.282723	0.0830857	0.171798	0.127604	0.361918
40.0905	0.30525	0.13892	0.1747	0.118854	0.154786	0.196801	0.146852	0.189566	0.146825	0.112711	0.300119	0.201994	0.342697	0.398609	0.166224	0.465329	0.189282	0.439303	0.132211	0.240257	0.174791	0.121933	0.123548	0.167746	0.419882	0.170774	0.183227	0.129353	0.401408	0.152696	0.364396	0.578002	0.1636	0.151459	0.209999	0.426889	0.158869	0.400477	0.258245	0.185616	0.147322	0.258352	0.0644781	0.195887	0.274876	0.0754161	0.172204	0.152314	0.344145
40.2522	0.313159	0.135278	0.183983	0.13653	0.153045	0.173202	0.144236	0.164286	0.167575	0.113321	0.296479	0.218321	0.33325	0.400167	0.152445	0.460729	0.18184	0.444256	0.12171	0.241659	0.167997	0.137498	0.11885	0.154097	0.413405	0.165356	0.161502	0.130979	0.392131	0.17874	0.356299	0.558438	0.162593	0.185059	0.186247	0.402851	0.179591	0.383349	0.271947	0.173105	0.116265	0.272971	0.0804667	0.172582	0.272127	0.0680693	0.183108	0.156189	0.314438
40.4138	0.309729	0.125787	0.19041	0.137077	0.143984	0.181282	0.137534	0.149342	0.150288	0.116187	0.283483	0.227829	0.335098	0.398853	0.167228	0.431952	0.17657	0.424549	0.11933	0.254414	0.182121	0.137436	0.111745	0.144831	0.408558	0.164324	0.183263	0.139704	0.39382	0.156668	0.376707	0.55495	0.151504	0.198669	0.180899	0.375834	0.169887	0.386299	0.273012	0.162885	0.100175	0.280673	0.0776156	0.178567	0.270804	0.06398	0.183187	0.158162	0.300214
40.5755	0.314941	0.123113	0.185713	0.164533	0.143323	0.176873	0.125759	0.175088	0.171134	0.116472	0.280254	0.203073	0.325833	0.414249	0.180965	0.39998	0.175568	0.42268	0.114686	0.231921	0.181646	0.162323	0.092853	0.159245	0.409557	0.155261	0.179188	0.144475	0.395434	0.143047	0.377008	0.517153	0.159193	0.178852	0.176719	0.389434	0.173325	0.378521	0.24283	0.181707	0.115395	0.273342	0.0772245	0.19453	0.263109	0.0574173	0.193282	0.133596	0.316163
40.7371	0.284711	0.127474	0.195462	0.155094	0.133924	0.172752	0.112102	0.166905	0.16225	0.112371	0.260503	0.196624	0.33254	0.433603	0.203116	0.361831	0.176927	0.414532	0.110729	0.239548	0.180773	0.154386	0.0915642	0.160358	0.415643	0.14317	0.179818	0.139105	0.389927	0.128745	0.362246	0.49402	0.171384	0.150211	0.20231	0.389597	0.130717	0.393594	0.269083	0.178709	0.142448	0.269513	0.0699631	0.187557	0.262199	0.0462815	0.179867	0.128631	0.328274
40.8988	0.266632	0.135582	0.172914	0.157227	0.132474	0.163748	0.0981295	0.176706	0.165521	0.108219	0.274546	0.164647	0.299216	0.445004	0.178762	0.37146	0.168961	0.435809	0.110927	0.225339	0.170391	0.152716	0.0833889	0.175323	0.43795	0.136299	0.161414	0.127582	0.379438	0.148616	0.351517	0.464918	0.166662	0.112459	0.192151	0.417116	0.170141	0.379257	0.239879	0.176866	0.165326	0.259646	0.07644	0.181621	0.26523	0.0541501	0.181745	0.116331	0.352109
41.0605	0.259524	0.135827	0.173745	0.135632	0.124828	0.149885	0.123501	0.167288	0.183182	0.102693	0.281944	0.164414	0.301798	0.434532	0.17772	0.372582	0.160507	0.427551	0.0988222	0.233325	0.163504	0.11486	0.10684	0.181297	0.414579	0.15354	0.156359	0.122847	0.370832	0.166617	0.345405	0.470911	0.164006	0.0983385	0.209813	0.418915	0.158406	0.347976	0.264834	0.160613	0.151225	0.252563	0.0855644	0.1548	0.258146	0.0514512	0.174763	0.129388	0.35703
41.2221	0.252829	0.127803	0.165415	0.123215	0.112728	0.153275	0.139652	0.161629	0.164118	0.102825	0.286065	0.158787	0.272982	0.439551	0.169182	0.376409	0.150821	0.433583	0.0945333	0.221624	0.160163	0.122943	0.115147	0.175114	0.419729	0.140267	0.174702	0.123675	0.353021	0.152696	0.354025	0.457218	0.146196	0.0982348	0.179529	0.44373	0.200063	0.319153	0.251137	0.167576	0.132132	0.243928	0.0774513	0.155648	0.250803	0.0599676	0.16852	0.104201	0.357697
41.3838	0.255327	0.123608	0.169264	0.137513	0.103031	0.153702	0.152255	0.155209	0.167479	0.10908	0.287392	0.157143	0.269869	0.420011	0.171873	0.345363	0.155484	0.416619	0.101402	0.213905	0.165078	0.103709	0.137481	0.166916	0.365566	0.140048	0.194646	0.117048	0.356873	0.141963	0.338042	0.461856	0.145556	0.130665	0.18978	0.442194	0.177505	0.320503	0.234921	0.179223	0.127608	0.232393	0.0844025	0.1445	0.249092	0.0506736	0.152556	0.103715	0.328104
41.5454	0.254757	0.121433	0.16471	0.131519	0.102656	0.165049	0.131937	0.126871	0.118731	0.128049	0.265096	0.154069	0.278362	0.41966	0.166743	0.336183	0.158502	0.427364	0.101646	0.199953	0.189992	0.119077	0.109645	0.151399	0.350896	0.125082	0.172284	0.09241	0.34428	0.136339	0.34133	0.423439	0.153479	0.124323	0.179716	0.460667	0.15167	0.306596	0.235159	0.193796	0.137619	0.228839	0.0872475	0.167204	0.261936	0.0466529	0.147143	0.0958179	0.287151
41.7071	0.271421	0.125137	0.167791	0.162507	0.112643	0.165789	0.124409	0.120783	0.146197	0.123202	0.265158	0.147883	0.305467	0.394384	0.153063	0.312628	0.157817	0.425123	0.101333	0.18017	0.181916	0.123526	0.116994	0.143415	0.34309	0.14796	0.168871	0.0965408	0.363754	0.123239	0.340742	0.409878	0.161969	0.121416	0.17589	0.425151	0.126924	0.304646	0.234304	0.190889	0.155663	0.223979	0.097403	0.148199	0.266387	0.0505586	0.160917	0.113066	0.282287
41.8687	0.262372	0.121703	0.156641	0.146634	0.12387	0.171129	0.120262	0.116137	0.141459	0.119893	0.26365	0.153797	0.299283	0.38939	0.15577	0.322022	0.152863	0.425684	0.106719	0.176098	0.185221	0.122554	0.0942286	0.14234	0.382281	0.154954	0.14645	0.0916858	0.370258	0.120502	0.331577	0.399418	0.156279	0.109954	0.176064	0.412511	0.12158	0.323787	0.232251	0.189079	0.163004	0.223033	0.107543	0.147327	0.270549	0.0521042	0.174314	0.123656	0.295469
42.0304	0.246845	0.114213	0.169808	0.133687	0.138908	0.166789	0.11435	0.119254	0.151667	0.110291	0.278986	0.155769	0.248092	0.388183	0.143775	0.312234	0.14914	0.423314	0.107655	0.156648	0.167355	0.104477	0.101695	0.12847	0.376274	0.148286	0.140062	0.104144	0.368237	0.136443	0.320329	0.388121	0.138699	0.115147	0.184575	0.400668	0.103198	0.340515	0.246393	0.174978	0.144054	0.219582	0.0999166	0.112851	0.249552	0.0566515	0.171279	0.111103	0.327153
42.192	0.233511	0.10048	0.159046	0.0851659	0.130136	0.156307	0.111425	0.0985361	0.133611	0.10649	0.27515	0.145873	0.216199	0.372441	0.145415	0.313854	0.143802	0.425419	0.116242	0.186193	0.161716	0.0953355	0.0874975	0.111931	0.36027	0.136538	0.121772	0.089116	0.35001	0.150263	0.307687	0.381238	0.12698	0.145436	0.197029	0.43849	0.118063	0.340005	0.206732	0.170719	0.0966908	0.215905	0.0872586	0.104097	0.249468	0.0696632	0.159897	0.132148	0.32575
42.3537	0.21242	0.0964331	0.175123	0.0732647	0.10878	0.147704	0.0928839	0.0947847	0.121373	0.0923309	0.268394	0.137024	0.219986	0.391284	0.134126	0.285476	0.133906	0.418141	0.113165	0.189695	0.138324	0.125255	0.0785546	0.108674	0.325169	0.127159	0.111093	0.0956023	0.337007	0.215172	0.301619	0.326401	0.120624	0.149379	0.20342	0.451947	0.127135	0.345907	0.259999	0.15918	0.0787553	0.20374	0.0712971	0.0904481	0.236243	0.0631521	0.149287	0.125849	0.311832
42.5154	0.206246	0.0908641	0.162728	0.0762435	0.087047	0.130383	0.0806691	0.103761	0.124214	0.0853534	0.240059	0.122291	0.223857	0.380804	0.132785	0.262334	0.120153	0.402547	0.118357	0.206496	0.136132	0.149129	0.0704128	0.101235	0.316412	0.124345	0.107032	0.0722148	0.346347	0.19871	0.286412	0.31529	0.119262	0.164365	0.196281	0.419094	0.138178	0.348852	0.219829	0.151136	0.101165	0.209125	0.0518766	0.0998049	0.232034	0.0613435	0.155734	0.12174	0.297844
42.677	0.188103	0.103443	0.152777	0.0977134	0.0958548	0.128732	0.0819617	0.118109	0.12725	0.0839382	0.222194	0.112341	0.23226	0.388026	0.11281	0.255553	0.115736	0.38614	0.130056	0.204617	0.131642	0.173087	0.0371201	0.0940464	0.303414	0.111807	0.100897	0.0859466	0.34701	0.199441	0.27657	0.274718	0.124267	0.14642	0.193932	0.417226	0.106805	0.322999	0.2237	0.147643	0.124349	0.206543	0.0672229	0.108062	0.224242	0.0334205	0.144127	0.0759384	0.30561
42.8387	0.197984	0.0939163	0.145089	0.0948837	0.0975125	0.124929	0.0953976	0.106641	0.164309	0.0890894	0.197773	0.108878	0.218892	0.370548	0.117529	0.24297	0.118244	0.380457	0.123975	0.203045	0.139326	0.172488	0.0257488	0.0876176	0.298529	0.0960087	0.121225	0.0773745	0.34479	0.15184	0.278593	0.268592	0.133638	0.128043	0.180218	0.385148	0.0816732	0.314825	0.150237	0.139177	0.156076	0.209403	0.0296684	0.128459	0.219583	0.0378103	0.128698	0.0751597	0.302917
43.0003	0.187715	0.0901832	0.157592	0.0999768	0.0882121	0.148148	0.120992	0.105845	0.154827	0.0993593	0.195869	0.113215	0.230055	0.375465	0.116462	0.24789	0.122647	0.383851	0.137683	0.206344	0.151607	0.156057	0.0351096	0.09442	0.294555	0.0943255	0.144804	0.100027	0.337863	0.168768	0.27904	0.234432	0.129836	0.130485	0.162667	0.401409	0.0832054	0.333969	0.164168	0.14849	0.155963	0.198787	0.0160504	0.11782	0.227134	0.0452563	0.126809	0.0810367	0.285178
43.162	0.191568	0.0811725	0.163783	0.108591	0.0826984	0.148168	0.108714	0.0948797	0.166735	0.0894002	0.18864	0.117302	0.222684	0.361728	0.120414	0.219497	0.118855	0.383645	0.133014	0.166104	0.164002	0.157441	0.062015	0.0959827	0.286795	0.103498	0.152975	0.0749487	0.326862	0.162345	0.28083	0.233764	0.148117	0.124632	0.168028	0.37394	0.0976558	0.370037	0.18386	0.148779	0.175532	0.193389	-0.0121773	0.117246	0.210783	0.0657002	0.146778	0.101523	0.269769
43.3236	0.192545	0.0934095	0.166588	0.108587	0.0846479	0.154313	0.0983545	0.102546	0.117775	0.0933781	0.20137	0.11778	0.215941	0.360751	0.122987	0.223495	0.113667	0.388723	0.156594	0.145788	0.174447	0.144098	0.0772008	0.103038	0.272236	0.102166	0.150349	0.0791955	0.322288	0.170064	0.29023	0.235531	0.143392	0.139775	0.192565	0.367066	0.114184	0.353135	0.211806	0.158063	0.149621	0.190637	0.024961	0.107778	0.215483	0.0714242	0.155125	0.0979806	0.281731
43.4853	0.203757	0.0971421	0.151338	0.108558	0.100945	0.132046	0.0760259	0.0988973	0.0731385	0.0826155	0.203924	0.115722	0.203578	0.356231	0.119015	0.206443	0.110356	0.401181	0.16037	0.140411	0.172456	0.15402	0.0728114	0.104052	0.246605	0.0954506	0.149247	0.0607124	0.319731	0.146528	0.265579	0.241321	0.161125	0.116866	0.184792	0.366537	0.109874	0.344471	0.247047	0.139413	0.135783	0.178301	0.0468085	0.104337	0.205558	0.0512782	0.15249	0.0991769	0.304166
43.6469	0.200211	0.0968597	0.159998	0.095289	0.103113	0.142744	0.0859011	0.109198	0.0331257	0.103164	0.204848	0.11659	0.187743	0.358676	0.114792	0.204031	0.107977	0.415834	0.169284	0.139059	0.171788	0.117697	0.0643683	0.125809	0.228	0.0853235	0.144172	0.0574227	0.318035	0.144169	0.250658	0.246407	0.140835	0.117232	0.166982	0.33993	0.0970338	0.322982	0.238859	0.140842	0.125485	0.179995	0.0746689	0.100369	0.202203	0.0485696	0.143155	0.0951251	0.303135
43.8086	0.173731	0.102297	0.155929	0.094462	0.104642	0.13711	0.0885187	0.119182	0.0506953	0.108027	0.206817	0.122751	0.181815	0.359891	0.0921032	0.203752	0.109941	0.393374	0.159126	0.117846	0.166237	0.12669	0.0555091	0.108948	0.238247	0.0970625	0.122629	0.0561322	0.325764	0.12485	0.239699	0.227678	0.152886	0.117795	0.141014	0.297226	0.0793122	0.31339	0.25311	0.12972	0.113839	0.177066	0.0720147	0.0805595	0.192705	0.0537668	0.135236	0.114136	0.285629
43.9703	0.139952	0.112268	0.155971	0.0605957	0.0979492	0.140407	0.0965764	0.131218	0.103148	0.116246	0.187409	0.128004	0.175446	0.349813	0.0859572	0.203042	0.107532	0.357004	0.134114	0.088134	0.15313	0.108058	0.0522894	0.0868706	0.255075	0.0735723	0.104506	0.062762	0.328972	0.107532	0.258524	0.230246	0.14231	0.129016	0.161069	0.258916	0.0865268	0.277031	0.226887	0.150988	0.101493	0.186122	0.0713295	0.0819098	0.184052	0.0640927	0.122038	0.102581	0.270857
44.1319	0.139616	0.123115	0.150952	0.0519655	0.0945615	0.135139	0.0927077	0.148805	0.110834	0.102662	0.181423	0.107148	0.20458	0.339898	0.0802714	0.215067	0.118194	0.332084	0.119212	0.0852805	0.140666	0.118713	0.0385815	0.0792832	0.274512	0.0855262	0.0937885	0.0757621	0.328965	0.103009	0.273255	0.214994	0.157682	0.136795	0.176376	0.266073	0.0918994	0.259166	0.242846	0.152637	0.105611	0.177592	0.0653958	0.0888704	0.196311	0.0490789	0.111251	0.10697	0.252566
44.2936	0.171454	0.120645	0.15675	0.0533235	0.108513	0.13957	0.0954977	0.14533	0.0961856	0.10296	0.176683	0.0912533	0.214555	0.33384	0.0895888	0.213048	0.123145	0.328102	0.102619	0.116455	0.117926	0.0990183	0.0353226	0.0819576	0.25775	0.0760214	0.0962342	0.0689455	0.309155	0.100603	0.274138	0.233556	0.140106	0.126947	0.157324	0.291954	0.0822445	0.233896	0.201837	0.151088	0.121388	0.173967	0.0832871	0.0951311	0.193287	0.0414145	0.119402	0.0886688	0.254746
44.4552	0.192773	0.101584	0.15216	0.0842795	0.121373	0.13684	0.0910328	0.140228	0.0948448	0.0882581	0.176108	0.0756296	0.23267	0.3222	0.0890429	0.204081	0.118151	0.327511	0.10257	0.145775	0.104904	0.110418	0.039334	0.102993	0.259453	0.0916624	0.0908307	0.0729145	0.288937	0.11748	0.278768	0.220035	0.145116	0.116046	0.131413	0.262882	0.0943737	0.226819	0.174216	0.140591	0.135885	0.163426	0.0893234	0.0878964	0.189711	0.0348342	0.120009	0.110266	0.238085
44.6169	0.18823	0.0966076	0.140877	0.110707	0.112151	0.138107	0.0986078	0.108593	0.127211	0.0877642	0.184863	0.0775371	0.196816	0.319988	0.0959487	0.177456	0.101187	0.299331	0.0929189	0.142978	0.118174	0.109335	0.0489111	0.0951434	0.228128	0.081404	0.0942487	0.0673439	0.280878	0.105523	0.248921	0.230362	0.141623	0.117087	0.129534	0.218978	0.0942936	0.230543	0.137215	0.130546	0.148162	0.158988	0.131315	0.0794438	0.166119	0.0385199	0.124442	0.12004	0.253409
44.7785	0.161871	0.0929895	0.1128	0.122672	0.0969192	0.131989	0.106607	0.0975225	0.145275	0.0768632	0.157085	0.0929172	0.201514	0.315054	0.119827	0.160363	0.092599	0.295876	0.0994386	0.116941	0.144663	0.106067	0.0506991	0.0979855	0.245376	0.0651443	0.086146	0.0798357	0.275347	0.101223	0.245777	0.221426	0.151664	0.1289	0.142903	0.170579	0.0839915	0.289331	0.162119	0.118177	0.139062	0.143177	0.14137	0.085924	0.170599	0.023844	0.126375	0.149681	0.229368
44.9402	0.161303	0.103642	0.101723	0.117488	0.0728243	0.124751	0.10285	0.0620286	0.124705	0.078017	0.180032	0.0779888	0.18032	0.316948	0.105295	0.161839	0.0955697	0.302666	0.102663	0.097352	0.156505	0.0802664	0.0328234	0.0793439	0.223908	0.04422	0.0950274	0.0791329	0.279124	0.0951633	0.250316	0.225754	0.15774	0.138773	0.151172	0.214701	0.0630103	0.294552	0.195023	0.103732	0.125501	0.135947	0.135581	0.0881704	0.168698	0.0255416	0.13851	0.164022	0.22265
45.1018	0.138564	0.105206	0.115347	0.0663988	0.0781967	0.114998	0.102405	0.0748332	0.104452	0.0734236	0.16226	0.088466	0.198086	0.31896	0.103055	0.162678	0.100405	0.328994	0.10616	0.105478	0.125724	0.0625503	0.0270162	0.0766644	0.24497	0.0579154	0.103377	0.0836481	0.280638	0.0960362	0.237868	0.19073	0.164509	0.128634	0.140065	0.277258	0.0486562	0.283353	0.223459	0.110835	0.102108	0.130564	0.0832702	0.0816106	0.168164	0.0253819	0.137023	0.142482	0.199747
45.2635	0.11966	0.107904	0.127237	0.0762609	0.0762576	0.109783	0.0923186	0.0764549	0.0790067	0.0675147	0.159063	0.0551691	0.18091	0.297154	0.0793163	0.172635	0.0902909	0.336469	0.0973174	0.12181	0.127773	0.0508306	0.0260918	0.0711186	0.225377	0.0643158	0.0980378	0.0559425	0.284554	0.0997197	0.217171	0.167644	0.150035	0.115319	0.0990515	0.30801	0.0661985	0.216935	0.242011	0.113374	0.112895	0.135906	0.0341481	0.0591821	0.139292	0.0254055	0.123801	0.112521	0.201137
45.4252	0.113831	0.10422	0.133116	0.0722369	0.0870545	0.124285	0.0877002	0.0921811	0.0971547	0.0668564	0.133176	0.0681236	0.173553	0.304942	0.106871	0.165277	0.0841898	0.333915	0.0939094	0.148993	0.127808	0.0424564	0.0432287	0.0798749	0.229153	0.0702989	0.0847691	0.0505292	0.286969	0.0939016	0.217487	0.160846	0.124946	0.101523	0.0968022	0.247988	0.0532487	0.177261	0.225351	0.12804	0.110532	0.134647	0.0337331	0.0529633	0.13209	0.029125	0.110289	0.0756995	0.179999
45.5868	0.132798	0.101068	0.141946	0.0944496	0.0834753	0.122145	0.0806691	0.0950125	0.107371	0.0939773	0.147946	0.059099	0.149862	0.315813	0.107344	0.178501	0.0922453	0.337119	0.101137	0.148353	0.138368	0.0452129	0.0549047	0.0854235	0.205606	0.0514396	0.0664524	0.042119	0.283439	0.112963	0.251583	0.159607	0.12727	0.0794896	0.0763345	0.226891	0.0666457	0.176233	0.23897	0.114442	0.107977	0.127437	0.0335668	0.0469561	0.137306	0.0369349	0.121668	0.0955954	0.175362
45.7485	0.132456	0.0964801	0.154675	0.0564747	0.0805652	0.120701	0.0852318	0.0948856	0.120329	0.099506	0.146109	0.0765393	0.153916	0.342313	0.0949015	0.186128	0.0983529	0.330985	0.106581	0.119216	0.118693	0.053576	0.0703182	0.0945441	0.196343	0.0433815	0.07502	0.0625672	0.299835	0.103655	0.28172	0.167437	0.120673	0.0887936	0.0833795	0.221813	0.0558319	0.198307	0.229571	0.137342	0.114428	0.132758	0.0489088	0.0604803	0.143505	0.0483325	0.124713	0.0822525	0.184973
45.9101	0.129597	0.0931323	0.167703	0.0584595	0.0717253	0.118243	0.0880092	0.0847376	0.0781205	0.105486	0.151615	0.0688958	0.168295	0.351312	0.081683	0.192257	0.102443	0.327211	0.104503	0.103831	0.115773	0.0925662	0.0612445	0.0839279	0.17066	0.0495962	0.0675402	0.0688236	0.298312	0.114677	0.260159	0.146767	0.133046	0.0953964	0.0941964	0.229755	0.0642825	0.186288	0.245238	0.130896	0.119405	0.128414	0.0471554	0.0722982	0.141252	0.0428874	0.119955	0.0923361	0.210335
46.0718	0.12801	0.0910496	0.147522	0.0757781	0.0671717	0.12833	0.0811315	0.0919054	0.0872402	0.093915	0.150862	0.0675812	0.187717	0.340644	0.0989103	0.194583	0.0994185	0.317244	0.0978212	0.088277	0.133936	0.113683	0.0602197	0.0735179	0.164412	0.0341241	0.0704669	0.0769486	0.2959	0.095408	0.249322	0.141082	0.124632	0.0931328	0.0975945	0.21645	0.0507257	0.192494	0.213688	0.143558	0.129345	0.128287	0.0425368	0.0868071	0.134259	0.0430364	0.115256	0.0932555	0.219865
46.2334	0.145687	0.0847683	0.14639	0.108044	0.0665063	0.127744	0.0779558	0.101626	0.0757872	0.0996886	0.158949	0.0670603	0.177298	0.33015	0.111525	0.184932	0.102992	0.318392	0.0985144	0.108149	0.141514	0.100214	0.0568575	0.0741457	0.163675	0.0491008	0.0793328	0.0714201	0.285351	0.117148	0.252017	0.111745	0.126165	0.0704082	0.10867	0.223093	0.0847671	0.15889	0.171985	0.129732	0.119492	0.121379	0.0558145	0.0863439	0.1434	0.0505615	0.127835	0.120004	0.218537
46.3951	0.145984	0.0885631	0.146172	0.123058	0.0728848	0.131489	0.0792989	0.122848	0.0931943	0.0946561	0.16147	0.0734394	0.166975	0.305915	0.120693	0.202523	0.107247	0.320522	0.104495	0.0810417	0.130536	0.0827236	0.0535953	0.0845069	0.150577	0.0611234	0.0969778	0.0788075	0.272988	0.0950253	0.292788	0.132512	0.113382	0.0504476	0.0923973	0.252245	0.0827724	0.221533	0.135357	0.133363	0.111598	0.124627	0.0604505	0.0715962	0.150826	0.06167	0.135985	0.146368	0.217024
46.5567	0.143078	0.0815792	0.163251	0.125849	0.0759601	0.137817	0.0786542	0.125237	0.0571473	0.087843	0.149138	0.0738609	0.157775	0.30283	0.117376	0.205823	0.104458	0.312275	0.115276	0.0917955	0.113665	0.0522948	0.0747677	0.107474	0.152243	0.0917487	0.093762	0.0770051	0.284932	0.102809	0.304722	0.140092	0.106834	0.0733699	0.0892982	0.250577	0.0728413	0.237894	0.124321	0.122066	0.10544	0.123409	0.0746284	0.0919408	0.14906	0.068809	0.118433	0.163453	0.195855
46.7184	0.149742	0.0828491	0.175099	0.115052	0.0719694	0.141008	0.0797896	0.109377	0.0700967	0.0757986	0.137686	0.0617538	0.179073	0.303594	0.121989	0.190414	0.103961	0.297925	0.116947	0.0776062	0.0990313	0.0528276	0.067592	0.109381	0.153335	0.106019	0.0844179	0.071109	0.29076	0.0908207	0.300367	0.13701	0.101418	0.085433	0.0985	0.25099	0.0683137	0.252042	0.171323	0.12716	0.0937789	0.12296	0.0696123	0.103704	0.156985	0.0717852	0.114212	0.166365	0.219548
46.8801	0.132742	0.0847501	0.172262	0.113364	0.0644903	0.129218	0.0632454	0.074354	0.0677452	0.0808528	0.133852	0.0505417	0.160288	0.306352	0.124275	0.160955	0.0968838	0.271507	0.117047	0.0952776	0.117662	0.0426595	0.0644275	0.103232	0.152	0.0868048	0.0844486	0.0654628	0.301681	0.0938983	0.294957	0.107546	0.109668	0.12242	0.101559	0.24118	0.0737119	0.276787	0.189064	0.126316	0.105508	0.127162	0.0789599	0.118784	0.151036	0.0731941	0.110175	0.162735	0.225063
47.0417	0.12425	0.0947666	0.164854	0.0834628	0.0633246	0.12063	0.0692843	0.0638788	0.0675531	0.0872389	0.125862	0.0480039	0.139803	0.308568	0.122289	0.149873	0.093292	0.252163	0.110432	0.0748374	0.143731	0.0214476	0.041951	0.0987348	0.149099	0.0732707	0.0847318	0.0595981	0.285658	0.099238	0.283943	0.0964134	0.10556	0.123682	0.101074	0.227057	0.0706349	0.290262	0.189876	0.144347	0.0996923	0.13963	0.0766997	0.092174	0.148746	0.0571213	0.110885	0.147947	0.245159
47.2034	0.103495	0.0943481	0.157787	0.0804467	0.0667667	0.118104	0.0631992	0.0721236	0.065433	0.0868021	0.125577	0.0455393	0.112458	0.305712	0.118503	0.160174	0.090626	0.25508	0.106303	0.079672	0.153253	0.0295194	0.0426845	0.0887691	0.134854	0.0495515	0.0997992	0.0755562	0.271965	0.108647	0.271692	0.0874126	0.119823	0.128698	0.0940766	0.197254	0.0426918	0.316505	0.175656	0.131694	0.122281	0.141299	0.104662	0.0888787	0.130033	0.0486011	0.110116	0.135829	0.236314
47.365	0.123519	0.086277	0.1752	0.0783028	0.0609521	0.116189	0.077785	0.113384	0.0708692	0.0844362	0.109261	0.0694213	0.120213	0.317257	0.11225	0.18584	0.0981832	0.26218	0.103697	0.0918523	0.151476	0.0484611	0.0441001	0.108842	0.151338	0.0810239	0.0900815	0.0656136	0.27735	0.135666	0.264748	0.10308	0.131918	0.115416	0.106202	0.194912	0.0408463	0.292905	0.188684	0.132526	0.126559	0.13142	0.0995207	0.0934417	0.128994	0.0383771	0.112128	0.130366	0.247038
47.5267	0.120735	0.0824271	0.177309	0.102708	0.0602279	0.10355	0.0676505	0.113612	0.0660605	0.0643505	0.112819	0.058099	0.120755	0.308289	0.10428	0.183632	0.0944495	0.267228	0.10064	0.110068	0.128511	0.0804424	0.0399679	0.0993557	0.1408	0.0847731	0.0693483	0.0582301	0.289411	0.123199	0.282762	0.10048	0.110914	0.0987378	0.103709	0.187562	0.0533071	0.255265	0.215875	0.122744	0.115445	0.108613	0.0991468	0.093519	0.140503	0.0409704	0.101903	0.109737	0.232947
47.6883	0.1402	0.0791254	0.177284	0.111879	0.0581978	0.0975558	0.046571	0.113837	0.0554924	0.0765716	0.113067	0.0720783	0.116932	0.306266	0.102824	0.187766	0.100383	0.247208	0.109595	0.102493	0.122814	0.0842875	0.0431497	0.105415	0.158908	0.0803194	0.0355465	0.0502406	0.290304	0.12161	0.294569	0.102409	0.104254	0.0822204	0.117347	0.180723	0.0696313	0.235643	0.233712	0.131399	0.096273	0.0977685	0.0629428	0.0946679	0.151353	0.0474627	0.0870961	0.109736	0.205943
47.85	0.127272	0.0763962	0.165996	0.0937111	0.0666741	0.0950241	0.0438384	0.116905	0.0630148	0.0791426	0.116407	0.0514962	0.0986451	0.288724	0.105708	0.154632	0.0894414	0.248808	0.115352	0.0768714	0.109288	0.0608965	0.0498487	0.0913523	0.149298	0.0528713	0.0180405	0.0549547	0.268063	0.112618	0.272297	0.0836417	0.108818	0.0696097	0.0890107	0.151506	0.0529527	0.187532	0.2238	0.129196	0.0874704	0.0903925	0.0559721	0.0767594	0.15064	0.0381427	0.0755621	0.0931005	0.180132
48.0116	0.135749	0.0725816	0.164497	0.0789089	0.0647702	0.0920692	0.0669742	0.110813	0.0916304	0.0852432	0.106887	0.0662399	0.0947561	0.270212	0.110292	0.137028	0.0937322	0.235094	0.122649	0.0751158	0.103729	0.0634904	0.0495896	0.0983862	0.143524	0.0477529	0.00582348	0.0621852	0.259741	0.113699	0.268516	0.0804387	0.124574	0.0845452	0.112773	0.187529	0.06676	0.186206	0.236018	0.116297	0.0934766	0.0977272	0.0596258	0.0825727	0.138114	0.0362921	0.0941339	0.0888688	0.163185
48.1733	0.111833	0.0721041	0.166549	0.06435	0.070366	0.0966012	0.0777313	0.107269	0.113069	0.0810642	0.094913	0.0450954	0.0989059	0.2645	0.122204	0.132802	0.0828942	0.256234	0.113288	0.0831183	0.103151	0.0574074	0.0481748	0.0902442	0.119206	0.0636423	0.00980725	0.0638048	0.264649	0.105019	0.246634	0.0846027	0.121875	0.089041	0.095505	0.21962	0.0544945	0.191309	0.190315	0.107812	0.0795767	0.0876096	0.0826693	0.0792036	0.128227	0.0315934	0.102188	0.0684101	0.173722
48.3349	0.104142	0.0712548	0.155434	0.0757546	0.065048	0.0953165	0.0863339	0.0879561	0.125033	0.0683176	0.0940724	0.0529197	0.0811171	0.268352	0.126829	0.128475	0.0805173	0.243445	0.117836	0.0827465	0.0917146	0.0791805	0.0481197	0.0974748	0.12325	0.0683113	0.0253553	0.0640238	0.269852	0.107882	0.255554	0.0810336	0.101592	0.114212	0.113193	0.248202	0.0686404	0.212574	0.202492	0.114377	0.087189	0.0866608	0.0737843	0.0842724	0.125755	0.035485	0.107373	0.0647141	0.172014
48.4966	0.0914174	0.0603207	0.160325	0.0790927	0.057719	0.0938758	0.064348	0.100424	0.10459	0.0665019	0.0883377	0.0452696	0.0677951	0.277377	0.12548	0.125269	0.0743943	0.255592	0.109926	0.0810234	0.0949844	0.0454891	0.0587748	0.0882384	0.106227	0.0727808	0.0510859	0.0701504	0.266019	0.122367	0.253356	0.0845704	0.0993997	0.138289	0.0844617	0.218383	0.0618928	0.206625	0.167707	0.114616	0.125883	0.0849236	0.083126	0.0745619	0.115917	0.0304835	0.106125	0.0874958	0.202866
48.6583	0.105305	0.0603032	0.154949	0.0908093	0.0334168	0.093094	0.066465	0.113792	0.0957692	0.0455123	0.103764	0.0443352	0.0364658	0.283863	0.111283	0.0953351	0.0766101	0.248994	0.104378	0.092246	0.103172	0.0452662	0.0662521	0.085389	0.099825	0.078171	0.0553434	0.0777919	0.258758	0.122086	0.247946	0.0717319	0.120308	0.144713	0.0976346	0.169685	0.0734023	0.229395	0.183779	0.117521	0.153617	0.0908155	0.0544426	0.077968	0.115079	0.011727	0.119542	0.103854	0.195268
48.8199	0.106505	0.0713014	0.159908	0.0919331	0.0376623	0.105488	0.0710956	0.0914164	0.0787631	0.0466082	0.104032	0.0496242	0.0450905	0.275445	0.112751	0.106995	0.082912	0.256318	0.0932337	0.120287	0.122083	0.0423196	0.074	0.0744698	0.0918863	0.072173	0.047429	0.0951529	0.267322	0.108055	0.268749	0.0760429	0.120855	0.118477	0.0994523	0.144365	0.0766233	0.207803	0.172295	0.122241	0.157713	0.0931672	0.0678259	0.0798353	0.11209	-0.000270136	0.116431	0.0885882	0.196414
48.9816	0.120408	0.0771667	0.162085	0.0938865	0.0498725	0.109803	0.0795015	0.0897594	0.0866923	0.0406059	0.11958	0.0633203	0.0545728	0.293445	0.119174	0.0925014	0.0777171	0.25102	0.102847	0.126255	0.1252	0.0901614	0.0695151	0.0668357	0.0933214	0.0602902	0.0452322	0.101432	0.265155	0.0993235	0.267004	0.072582	0.127662	0.0894484	0.118292	0.141054	0.0864723	0.267793	0.182117	0.136415	0.132971	0.0967649	0.0741234	0.094809	0.119059	-0.00494164	0.11686	0.0849998	0.187006
49.1432	0.115349	0.0841033	0.169213	0.0893908	0.0604791	0.106178	0.0810375	0.0732934	0.120379	0.0378797	0.104583	0.0637169	0.0610925	0.293909	0.119134	0.114955	0.0818051	0.236347	0.117478	0.118995	0.121714	0.101784	0.0684838	0.0722313	0.074601	0.041621	0.0252495	0.109736	0.272239	0.101132	0.279945	0.0660664	0.107647	0.0778381	0.114794	0.166101	0.103414	0.276427	0.180669	0.129627	0.129602	0.0979582	0.0765426	0.0833662	0.1249	0.0182306	0.10423	0.0812121	0.18777
49.3049	0.106575	0.072229	0.174485	0.0738903	0.0614749	0.0878549	0.0707581	0.10273	0.12732	0.0353266	0.0995923	0.0492699	0.0596182	0.292715	0.106431	0.118604	0.0749622	0.224353	0.115865	0.110631	0.111348	0.0859927	0.0604194	0.0818891	0.0676808	0.0277144	0.0211339	0.100249	0.262431	0.0941235	0.259213	0.0624834	0.120714	0.0686612	0.0962613	0.143979	0.100886	0.327882	0.155185	0.117492	0.113791	0.104609	0.0666746	0.0807555	0.113901	0.027082	0.117738	0.0891421	0.19182
49.4665	0.100194	0.0825717	0.182695	0.0599941	0.0517669	0.0987535	0.0696734	0.0974469	0.105709	0.0445868	0.0856275	0.0302907	0.0443783	0.290411	0.107852	0.129697	0.0823473	0.224578	0.107845	0.119113	0.112822	0.0538864	0.0639066	0.0885996	0.0737948	0.0242776	0.00769697	0.101635	0.26678	0.0819136	0.283503	0.0510905	0.122902	0.0832211	0.0792062	0.142662	0.105619	0.287534	0.166599	0.116117	0.12109	0.110215	0.0650504	0.0737137	0.114365	0.0388142	0.116964	0.0838626	0.172086
49.6282	0.0968724	0.0705111	0.191104	0.0512041	0.0628498	0.107414	0.0711239	0.0804317	0.0580011	0.0558159	0.09698	0.0308711	0.0480357	0.289436	0.111149	0.113121	0.0773532	0.231447	0.106342	0.137565	0.110748	0.0698143	0.0648132	0.0836999	0.0889699	0.0362628	0.0254238	0.103255	0.262465	0.0719801	0.297643	0.0575392	0.136335	0.0918411	0.083396	0.136231	0.0788269	0.279071	0.180931	0.134527	0.121058	0.113909	0.0690704	0.0706512	0.105195	0.0378018	0.118428	0.079401	0.183851
49.7898	0.102585	0.0626154	0.19185	0.0782317	0.0485373	0.122598	0.0894657	0.0912968	0.0696117	0.072206	0.0928091	0.043691	0.0538317	0.283189	0.115982	0.103733	0.0731261	0.232167	0.102816	0.135692	0.118724	0.0826097	0.0650661	0.0844894	0.0876261	0.0479441	0.0131882	0.108232	0.260352	0.0954405	0.317647	0.0490534	0.117571	0.113843	0.103377	0.154429	0.108492	0.259525	0.194194	0.140775	0.14841	0.101102	0.0906496	0.0774341	0.114477	0.035449	0.104462	0.0846251	0.174781
49.9515	0.100553	0.0426831	0.188976	0.0655296	0.0544123	0.107978	0.0930527	0.083058	0.0957174	0.0715222	0.0877278	0.042834	0.0706517	0.265557	0.0854437	0.103749	0.0767718	0.222373	0.105145	0.129141	0.127679	0.0726094	0.060052	0.0785306	0.0734647	0.0490169	0.00550486	0.102103	0.259322	0.116095	0.315641	0.0458551	0.116903	0.0917724	0.116295	0.121744	0.0957578	0.253609	0.174778	0.148428	0.130964	0.0825607	0.0803987	0.0651386	0.115179	0.0301699	0.110563	0.0725612	0.205202
50.1132	0.0860558	0.045731	0.173041	0.058357	0.0483797	0.0905903	0.0923951	0.0982669	0.109544	0.0619005	0.0908597	0.0508307	0.0825464	0.256315	0.0810705	0.116835	0.0719244	0.211076	0.0920738	0.132269	0.132718	0.0549655	0.0556886	0.0735269	0.0637817	0.0472553	0.00371576	0.0913142	0.255736	0.110414	0.307459	0.0588933	0.11396	0.0882963	0.122739	0.0876325	0.124628	0.240627	0.150944	0.147777	0.126706	0.0723487	0.0962159	0.0694195	0.107161	0.0304871	0.098865	0.0768051	0.187703
50.2748	0.0920323	0.0550011	0.168945	0.0475989	0.0535374	0.0709301	0.0795817	0.0818089	0.0955824	0.0503828	0.110836	0.0309923	0.0825123	0.268154	0.0895757	0.116394	0.0796887	0.213453	0.108816	0.159064	0.140956	0.0456086	0.0710781	0.0640645	0.0797849	0.0590476	0.0355003	0.0857082	0.249492	0.105179	0.279942	0.049882	0.118364	0.0713474	0.12032	0.0687286	0.128088	0.230574	0.178512	0.158813	0.104421	0.0783322	0.0922828	0.0663146	0.106913	0.0368441	0.0997596	0.0892315	0.200973
50.4365	0.0816754	0.0573761	0.163989	0.0796335	0.053998	0.0801256	0.0716824	0.0903439	0.107001	0.0427099	0.117485	0.0233586	0.0875174	0.268893	0.104356	0.118284	0.0710976	0.204149	0.11343	0.138922	0.131707	0.0766469	0.0739211	0.0820645	0.0832337	0.0799564	0.0496099	0.101421	0.24321	0.0804128	0.249278	0.0514265	0.116828	0.0776008	0.130757	0.0711417	0.14467	0.189761	0.188848	0.163991	0.103943	0.088368	0.104697	0.0866829	0.095297	0.0375166	0.0882334	0.0854941	0.17933
50.5981	0.104556	0.057309	0.170266	0.108388	0.0542959	0.0886724	0.0693547	0.110628	0.123403	0.0474415	0.101684	0.019418	0.0824519	0.273611	0.108368	0.116388	0.0713822	0.212297	0.136008	0.107986	0.125434	0.104782	0.0786189	0.0803966	0.0893783	0.0823838	0.0430071	0.107926	0.237576	0.093179	0.261923	0.0464511	0.108534	0.0793706	0.141598	0.0880222	0.115732	0.169477	0.19316	0.155829	0.110704	0.103508	0.0997019	0.0783142	0.0975418	0.0369109	0.0944512	0.0914809	0.199931
50.7598	0.0928197	0.0481879	0.177627	0.125421	0.0540523	0.102566	0.0589608	0.122321	0.116156	0.0516047	0.0751525	0.0209828	0.081156	0.268018	0.0988083	0.122375	0.0645758	0.216884	0.132447	0.060258	0.125253	0.112534	0.0575676	0.0805385	0.0681076	0.0762705	0.00781676	0.111627	0.248527	0.0986527	0.277441	0.0644984	0.122201	0.0866813	0.132641	0.100442	0.102307	0.200308	0.146478	0.131987	0.114084	0.0870185	0.109647	0.0912433	0.0897168	0.0368051	0.100543	0.0771379	0.199635
50.9214	0.089269	0.0561134	0.158975	0.124215	0.0488534	0.0888627	0.0503838	0.106794	0.089265	0.0463135	0.0747462	0.0228833	0.0726864	0.273991	0.0892229	0.106206	0.0592691	0.22074	0.125413	0.0807942	0.113964	0.0896629	0.0636952	0.0750242	0.0838327	0.062484	0.0207176	0.0970282	0.256899	0.0992129	0.270024	0.0751142	0.114067	0.0695867	0.123457	0.12674	0.0968256	0.218252	0.116478	0.11043	0.0975935	0.0860978	0.0937616	0.0821206	0.0899935	0.0307218	0.0897847	0.0862223	0.211064
51.0831	0.0812729	0.0533681	0.148657	0.116124	0.0462347	0.0758152	0.0442431	0.0941297	0.103604	0.0504599	0.0723406	0.033168	0.0584248	0.281311	0.0889951	0.105222	0.0564087	0.208916	0.115462	0.0940369	0.110692	0.0816507	0.0496346	0.0702199	0.0715248	0.0504985	0.0312423	0.0799405	0.257911	0.0976149	0.255462	0.0745359	0.111382	0.0669039	0.0683431	0.120924	0.122204	0.213565	0.118045	0.115126	0.0888126	0.079791	0.121838	0.0922008	0.0846633	0.0194071	0.0842309	0.0999953	0.189203
51.2447	0.0843262	0.051563	0.143527	0.0949624	0.0457074	0.0693597	0.0436805	0.0671153	0.0911452	0.0454559	0.0753522	0.0371836	0.0730202	0.300599	0.0914531	0.0945578	0.0582508	0.205719	0.112119	0.0874203	0.0968528	0.0627967	0.0569267	0.0563174	0.0683695	0.0436323	0.051077	0.0743785	0.258361	0.0656381	0.234653	0.0514368	0.0823621	0.0453501	0.0587851	0.109264	0.0981368	0.155403	0.15122	0.117494	0.0679375	0.072299	0.0883095	0.072534	0.106113	0.0178674	0.0677396	0.1003	0.164394
51.4064	0.093055	0.0458068	0.158369	0.0950842	0.0452073	0.0860012	0.0582682	0.0759865	0.102193	0.0536924	0.0636904	0.0370893	0.0671566	0.297883	0.0995919	0.104781	0.0639423	0.196167	0.111246	0.0827172	0.0919572	0.0682728	0.034474	0.0444801	0.0673341	0.0194196	0.0338323	0.0686554	0.241072	0.0843373	0.238229	0.047137	0.0819964	0.0306761	0.0680905	0.123144	0.0923394	0.158214	0.174254	0.128468	0.0604153	0.0606402	0.0977857	0.0589918	0.108683	0.0186654	0.0793867	0.0920757	0.145743
51.5681	0.087599	0.0394886	0.171234	0.0708078	0.0429388	0.0923499	0.0706117	0.0617501	0.0506511	0.0543918	0.068778	0.0163764	0.0737534	0.293608	0.106133	0.106287	0.0644408	0.195378	0.101719	0.0547626	0.0866528	0.0727597	0.0431823	0.0555099	0.0729946	0.00882889	0.045221	0.0689688	0.228211	0.0942239	0.244354	0.0408003	0.0851105	0.0434222	0.105225	0.123273	0.0827253	0.134151	0.176265	0.119266	0.0623571	0.0476835	0.0758728	0.0681012	0.108927	0.0199681	0.0774003	0.0866033	0.142913
51.7297	0.0795197	0.0475506	0.15847	0.0627051	0.0477619	0.0856218	0.0743473	0.0650809	0.0662409	0.0386319	0.0736637	0.0139373	0.047647	0.274746	0.113932	0.0879651	0.0596456	0.179264	0.0857144	0.0670726	0.084414	0.106407	0.0461043	0.0588843	0.0707702	0.0045989	0.0386364	0.063768	0.208673	0.121612	0.248559	0.0521774	0.103616	0.054999	0.11404	0.112201	0.0860615	0.140071	0.183822	0.113707	0.0723685	0.0647055	0.0949222	0.0744978	0.0944236	0.00699121	0.0804422	0.0758124	0.129083
51.8914	0.067964	0.03775	0.153412	0.052978	0.0483368	0.0700447	0.0751707	0.0560708	0.0541545	0.0346786	0.0799303	0.0087525	0.0360077	0.283167	0.123083	0.090133	0.0551048	0.190303	0.080131	0.046812	0.0890775	0.126233	0.0524206	0.0619605	0.0717314	0.0147236	0.0458377	0.0722705	0.198489	0.111421	0.252247	0.022872	0.116838	0.08843	0.101941	0.0706858	0.0865555	0.172596	0.195751	0.106219	0.104581	0.0545091	0.0990636	0.0860798	0.0834198	0.0183469	0.0655589	0.0869828	0.135711
52.053	0.052504	0.0356732	0.135064	0.0639767	0.0438615	0.0689861	0.0662572	0.0526088	0.0807274	0.0298774	0.0813053	0.0177765	0.0350782	0.282109	0.102135	0.0727731	0.0553673	0.182273	0.0920489	0.0518084	0.0879957	0.114094	0.048859	0.0495852	0.0703222	0.0222669	0.0429493	0.0672657	0.194432	0.115362	0.251143	0.00793825	0.114244	0.0623065	0.0867651	0.0614521	0.0842267	0.181116	0.194769	0.0991875	0.0872174	0.0474139	0.112449	0.0764985	0.07449	0.0206311	0.0621392	0.0757159	0.124124
52.2147	0.0639128	0.0284197	0.135276	0.0673457	0.0513746	0.0826047	0.0732079	0.0606362	0.0780632	0.0366607	0.0748307	0.00117425	0.0491968	0.285492	0.10049	0.0735049	0.0552016	0.177247	0.0921932	0.02398	0.0858857	0.111829	0.0341768	0.0421929	0.100048	0.0258999	0.0538774	0.0680524	0.190638	0.0828017	0.243407	-0.00120391	0.107458	0.0561704	0.0600299	0.057471	0.092388	0.160384	0.145536	0.101121	0.0903173	0.0285033	0.109781	0.0568437	0.0613647	0.0235601	0.056467	0.0814567	0.153435
52.3763	0.0610559	0.0333563	0.147611	0.0991476	0.0508721	0.076046	0.0553128	0.0431111	0.0752561	0.0286721	0.0785538	0.01491	0.0644795	0.273631	0.0864696	0.065107	0.0524666	0.166381	0.0977074	0.0168196	0.0909134	0.101239	0.0372829	0.0368294	0.106885	0.0175311	0.0560172	0.065057	0.194609	0.0580241	0.239344	0.0135774	0.098564	0.0465197	0.0357412	0.0274619	0.0957004	0.129029	0.148776	0.108068	0.0801337	0.0303391	0.110601	0.0348778	0.0594553	0.0211104	0.0575589	0.0799137	0.12506
52.538	0.0632826	0.033249	0.159682	0.109368	0.0509219	0.0722443	0.0530966	0.0488076	0.0899931	0.0280147	0.0728325	0.0213689	0.060438	0.273547	0.101238	0.0592666	0.0469816	0.16116	0.0807234	0.0205982	0.0956618	0.0913314	0.0467038	0.0386659	0.101818	0.0238975	0.0449671	0.077239	0.189846	0.0434744	0.230489	0.0157444	0.113708	0.0597155	0.048459	0.0208922	0.107732	0.147421	0.140374	0.104025	0.0863088	0.0359815	0.094443	0.00690454	0.0539775	0.0213385	0.053958	0.0748278	0.124849
52.6996	0.0588636	0.0429384	0.166719	0.128294	0.0442311	0.0705041	0.0401174	0.0349703	0.091909	0.0369641	0.0778585	0.0211551	0.0611332	0.256772	0.0847315	0.0716675	0.04254	0.135774	0.0883558	0.0378495	0.119379	0.0656666	0.0552474	0.0427104	0.0758858	0.0165015	0.0384222	0.0703593	0.189043	0.0364291	0.228069	0.0102788	0.11975	0.0571463	0.0670388	0.0220796	0.110981	0.147409	0.136678	0.0983399	0.0729613	0.0361509	0.0931817	0.0195899	0.0370984	0.0166361	0.0561884	0.0624149	0.122011
52.8613	0.0599661	0.0495977	0.149264	0.0970145	0.0385912	0.0711132	0.0399926	0.0494494	0.0717595	0.0395329	0.0604641	0.0155301	0.0423037	0.260948	0.105169	0.0671403	0.0407779	0.120192	0.0973896	0.0431663	0.11154	0.0575718	0.0464113	0.0403255	0.0671371	0.0224144	0.0252762	0.0687968	0.180948	0.0391534	0.221607	0.0267647	0.123852	0.0596429	0.1263	0.037201	0.110493	0.167071	0.0944747	0.085454	0.0649532	0.0344122	0.106028	0.0307969	0.0424599	0.0178813	0.05345	0.0582609	0.160377
53.023	0.0584507	0.0509805	0.149421	0.0820127	0.036095	0.0681726	0.0352556	0.0331135	0.0571005	0.0408311	0.0504242	0.0151737	0.0149749	0.240061	0.0850204	0.0551046	0.0301733	0.101464	0.0960383	0.0316792	0.0999132	0.0404452	0.0387913	0.0380887	0.064651	0.0187277	0.0152593	0.0607968	0.179913	0.0390312	0.208673	0.0283128	0.114919	0.0397857	0.100662	0.0412017	0.0785548	0.135992	0.115847	0.0757967	0.0563448	0.0376857	0.116479	0.0473286	0.0356374	0.0231188	0.0634056	0.0392953	0.158984
53.1846	0.0459849	0.0411824	0.136668	0.0573043	0.0271763	0.0518842	0.0298547	0.0187316	0.0458779	0.0406857	0.0319102	0.0335805	-0.00747006	0.245584	0.0776051	0.0468832	0.0264957	0.10315	0.0875214	0.0478772	0.0739208	0.0594476	0.048829	0.0373634	0.0708268	0.0116697	0.0114843	0.0515996	0.173091	0.0455677	0.201957	0.0405487	0.106589	0.0475509	0.103062	0.0086817	0.0717457	0.134472	0.141085	0.0653937	0.0493727	0.0562081	0.108074	0.023598	0.042375	0.0409896	0.0589756	0.0333016	0.14749
53.3463	0.036125	0.0379088	0.139915	0.0455752	0.0301517	0.053182	0.0466769	0.00627251	0.0860925	0.0396683	0.03502	0.026703	-0.0227306	0.236326	0.0687537	0.0390216	0.0243054	0.0974577	0.0808637	0.0470887	0.0681383	0.0443369	0.0631144	0.0284776	0.0595098	0.0092035	0.0318024	0.0463218	0.165506	0.0752578	0.201197	0.00303037	0.10288	0.0366142	0.0580794	0.00812415	0.0494723	0.0982321	0.146556	0.0620875	0.0436734	0.0679796	0.0900868	0.0208984	0.038444	0.0370524	0.062258	0.0343963	0.115596
53.5079	0.0315461	0.0349993	0.121086	0.049133	0.035704	0.0598045	0.0569747	0.0211347	0.0906766	0.0421059	0.0264797	0.0168614	-0.00753072	0.239014	0.0815122	0.0456293	0.0284436	0.100722	0.0869301	0.0447755	0.0720282	0.0652233	0.0547235	0.0285737	0.0857011	-0.00357158	0.0302668	0.0506292	0.15813	0.0739356	0.187726	-0.0097437	0.103327	0.0476144	0.059236	-0.00677794	0.0700547	0.0834424	0.115701	0.0684236	0.0486118	0.0697964	0.0444188	0.0272325	0.0365929	0.0110959	0.0475778	0.0386798	0.110481
53.6696	0.0280098	0.0299156	0.118211	0.0597033	0.0357765	0.0678302	0.0666753	0.024552	0.0953581	0.043708	0.0370786	0.0126034	0.00434637	0.236015	0.0824887	0.0340279	0.0277256	0.0975385	0.090074	0.0442955	0.0781951	0.0361854	0.0448367	0.02379	0.0641484	0.00839138	0.0223148	0.0643731	0.147635	0.114529	0.189919	0.0106307	0.104138	0.0535177	0.0787383	0.0348398	0.0599908	0.088488	0.119766	0.0820723	0.0549761	0.0653602	0.0415427	0.0405711	0.0308193	0.00833461	0.0516807	0.0609115	0.104522
53.8312	0.0250175	0.0154563	0.0948637	0.0666715	0.0248796	0.0595493	0.0459723	0.027514	0.0611994	0.0435126	0.0182002	0.0119038	0.0128744	0.229896	0.0656878	0.032182	0.0171984	0.0948549	0.0738657	0.0415941	0.092679	0.0442575	0.0445599	0.034095	0.0626995	0.0171701	0.00807659	0.0576373	0.138228	0.0888513	0.166868	0.0332154	0.0984091	0.0523849	0.0912685	0.0358664	0.0924935	0.0661828	0.126073	0.0885672	0.0548988	0.0508859	0.034806	0.0291191	0.0124541	-0.00210868	0.0392805	0.0685722	0.10928
53.9929	0.0136686	0.0246825	0.0812148	0.0503999	0.0257134	0.0462624	0.0454136	0.0160329	0.0412006	0.0398682	0.0320567	0.0101544	0.0136237	0.219328	0.0757858	0.0409802	0.0140385	0.0906331	0.0674561	0.0744532	0.0945127	0.0311852	0.0434992	0.0373382	0.0438818	0.021851	0.0100798	0.0747272	0.13727	0.0903753	0.156804	0.0562653	0.0798228	0.0455225	0.0885562	0.0403034	0.0963268	0.0520031	0.123001	0.0876612	0.027325	0.0336153	0.0604428	0.0165308	0.0127169	0.010532	0.0401361	0.0702232	0.0930745
54.1545	0.00666809	0.0258145	0.0777599	0.0324285	0.0119427	0.0344181	0.0341212	0.0230144	0.0471493	0.00599172	0.0143476	0.00750539	0.00961393	0.219199	0.0839598	0.0495954	0.00704732	0.0923359	0.0571565	0.0420418	0.100443	0.0527771	0.043593	0.0456106	0.032268	0.00989836	0.0202982	0.0832592	0.128742	0.069772	0.170264	0.0186403	0.0698255	0.0394651	0.069571	0.0255026	0.0981937	0.0531598	0.106445	0.0734387	0.0241006	0.016921	0.0725391	0.00813119	0.00126275	0.00132723	0.0363799	0.0505147	0.0707768
54.3162	0.00964503	0.0300409	0.0803953	0.00501499	0.0186149	0.0294079	0.046507	0.0425793	0.0464142	0.012249	0.0381708	0.00948374	0.0150069	0.210192	0.0809216	0.0625408	0.00932809	0.0773032	0.0517357	0.0405069	0.0748171	0.0466953	0.0325371	0.0496459	0.0296571	0.00373609	0.0276242	0.105732	0.11877	0.0843745	0.175237	0.0192891	0.0478761	0.0376473	0.0517954	0.0294816	0.0662768	0.0537107	0.0772737	0.052062	0.0380426	0.00304393	0.0801093	0.0147755	0.000578293	-0.00699153	0.0443152	0.0276588	0.0767818
54.4779	0.0259736	0.0192715	0.0965365	0.0190871	-0.00508728	0.028135	0.0402171	0.0334747	0.0311363	0.0266678	0.0223718	0.011086	0.0106201	0.203853	0.083253	0.0506752	0.00592822	0.0593102	0.0439188	0.0128018	0.0604563	0.0449666	0.0325728	0.0406291	0.0305579	0.017908	0.058394	0.0855754	0.107099	0.0664941	0.1599	0.00891521	0.0498516	0.0413774	0.059381	0.027108	0.0485556	0.0790353	0.0948405	0.0424814	0.0594192	0.00802852	0.0768979	0.00598111	-0.000508264	-0.00437513	0.0408027	0.0192456	0.0934117
54.6395	0.0282614	0.0117745	0.0882886	0.00915047	0.00540903	0.0402547	0.0442011	0.0372847	0.0326526	0.0485439	0.0226946	0.012668	0.00880753	0.190094	0.068642	0.0467252	0.00824748	0.0390257	0.0414017	0.0175449	0.0332335	0.0395201	0.0326007	0.0225566	0.0478775	0.0241248	0.0486251	0.0700018	0.114523	0.0812553	0.120906	0.0283317	0.0577073	0.0321796	0.044439	0.0209529	0.0581532	0.0832973	0.0882201	0.0361652	0.0612743	0.0171694	0.0592929	0.0130941	0.00909667	-0.00412675	0.0346554	0.0274898	0.112556
54.8012	0.0273663	0.0143942	0.0957465	0.0162377	-0.00342009	0.0493967	0.0399504	0.0120274	0.046263	0.0474466	0.0123382	0.0195226	0.00228783	0.196796	0.0778323	0.0253732	0.00774195	0.0450643	0.0432244	-0.00247016	0.0208122	0.0571562	0.0415671	0.00718686	0.0324087	0.0278179	0.0548212	0.0505666	0.120337	0.093923	0.0964201	0.027029	0.0615443	0.0269335	0.0538858	0.000867545	0.0632384	0.0859332	0.128641	0.0422831	0.0366699	0.0283479	0.0284278	-0.00196088	0.0190522	0.010809	0.0271451	0.0297947	0.0911663
54.9628	0.0294474	0.0115861	0.094319	-0.00476093	0.00988552	0.0549658	0.0508646	0.0369204	0.0763679	0.0264052	0.0123361	0.0345062	0.00246168	0.198102	0.0563854	0.032457	0.0155292	0.0469862	0.0401575	-0.0114275	0.0187513	0.0733739	0.0385301	0.00496952	0.024211	0.010373	0.0640097	0.0756248	0.125051	0.117686	0.10551	0.025295	0.0669527	0.0183497	0.0541571	0.00720343	0.0624126	0.0629992	0.116029	0.0442958	0.0295064	0.026034	0.0359085	-0.00168806	0.0222215	0.00716766	0.0362963	0.0371864	0.0910248
55.1245	0.028554	0.0261569	0.0990695	0.0203062	0.00526382	0.0390115	0.0470566	0.0342827	0.076102	0.0334337	0.0232856	0.0271444	-0.0120501	0.196238	0.0613379	0.0318237	0.0171629	0.048376	0.0415962	0.00134338	0.0227579	0.0593777	0.0419151	0.0171532	0.0319497	0.0141612	0.108215	0.0759948	0.117855	0.105439	0.0855641	0.00840876	0.0620468	0.0397366	0.0606395	4.31387e-05	0.0723363	0.0413932	0.106478	0.0536638	0.0218304	0.0334632	0.0463613	-0.0127688	0.0231394	-0.00244632	0.039103	0.042257	0.0933413
55.2861	0.0446323	0.0170723	0.104956	0.0290031	0.00220165	0.0286959	0.0625746	0.062051	0.0717299	0.0235169	0.0145974	0.0263088	-0.0215976	0.199032	0.0573877	0.053016	0.022398	0.0297672	0.0442012	0.0204924	0.0340562	0.05432	0.042501	0.0149388	0.0538448	0.00930685	0.0986756	0.0880612	0.116378	0.0842337	0.0924981	-0.000620074	0.0766717	0.0566675	0.0611267	-0.0041777	0.0945646	0.0611292	0.0980572	0.0577698	0.026747	0.0352595	0.057305	-0.00950334	0.0112749	-0.00731059	0.0357649	0.0394334	0.0971793
55.4478	0.0490019	0.0246033	0.101891	0.0292286	0.000372361	0.0132129	0.0469265	0.0643924	0.0861619	0.0270316	0.0200925	0.00843073	-0.0283701	0.200527	0.0629552	0.0483202	0.0226006	0.0355438	0.0409196	0.0158638	0.0420065	0.0777861	0.0387016	0.00621815	0.0674517	0.0100149	0.0801529	0.0606616	0.108448	0.0580738	0.0646194	-0.0010992	0.0864161	0.0751201	0.0569854	-0.00246677	0.140745	0.0685404	0.0898177	0.0603915	0.0391231	0.0488224	0.0651583	-0.00639134	0.0124722	-0.020037	0.0337032	0.0452127	0.0918715
55.6094	0.0645925	0.016844	0.102501	0.0245767	0.00166268	0.0113118	0.0447277	0.0516694	0.0893953	0.0293503	0.0071532	0.00397842	-0.0241781	0.199518	0.0746721	0.0531483	0.0186112	0.0434247	0.0311171	0.0175418	0.0214785	0.097602	0.0220066	0.00535438	0.0444079	0.0101917	0.0547134	0.0666726	0.101522	0.0825551	0.0621085	-0.0152003	0.0888364	0.0567224	0.0509822	-0.0252594	0.128314	0.0509484	0.0682568	0.0606396	0.0295564	0.0403753	0.0759433	0.0123992	0.00982443	-0.0126035	0.0389236	0.026478	0.0940026
55.7711	0.0472114	0.026419	0.095213	0.0372277	0.00653506	0.0138834	0.0266474	0.0354704	0.13574	0.0411491	0.00878221	-0.000537438	-0.0205054	0.186317	0.0803887	0.046666	0.0193715	0.0452431	0.0276817	0.0175758	0.0227465	0.0795073	-0.00736185	0.0111029	0.0314959	0.00336796	0.0651142	0.0519041	0.0925803	0.0894166	0.0710943	0.00185705	0.0981201	0.060623	0.0348282	-0.0180269	0.135121	0.0278925	0.0189065	0.0406921	0.0192128	0.0438758	0.0801227	0.0273757	0.00988068	-0.0173805	0.0538094	0.0211299	0.124026
55.9328	0.0493013	0.0146218	0.0883905	0.0281621	0.00188955	0.0153403	0.0270893	0.00458049	0.128534	0.0459933	0.0163169	0.00802001	-0.0205884	0.175634	0.0813939	0.0423047	0.0138261	0.0232551	0.0226287	0.0481062	0.0149978	0.0204579	-0.0114721	0.0190881	0.0238656	0.00591347	0.0516231	0.0567013	0.0970025	0.0970866	0.0952133	-0.010442	0.0869353	0.0537666	0.0414935	-0.0498107	0.0914786	0.0283369	0.0363985	0.0398688	-0.00909746	0.0313539	0.079744	0.00758304	0.00066826	-0.0162738	0.0485058	0.0168537	0.137204
56.0944	0.0454415	0.0176747	0.0794669	0.0178242	0.00455805	0.0162334	0.0309612	0.0204816	0.111424	0.0295453	0.0103034	0.0197849	-0.0202345	0.16328	0.0668336	0.0359695	0.010545	0.0127566	0.0206667	0.027629	0.0370405	0.00996052	-0.0167056	0.00339686	0.0250862	-0.00665035	0.0471495	0.0480698	0.089837	0.0619478	0.107558	-0.00338285	0.0804187	0.0459476	0.0362024	-0.000817928	0.107515	0.0399515	0.0300245	0.0370307	0.0131687	0.0393015	0.0577748	-0.00897164	-0.000958219	-0.0107719	0.0424873	0.0299078	0.152054
56.2561	0.0566338	0.0180883	0.0690374	0.008193	0.00281846	0.0110135	0.0495356	0.0240401	0.0522968	0.034899	0.00719572	0.0158543	-0.0241372	0.155668	0.049753	0.0425135	0.0102757	0.00578829	0.016383	0.0200132	0.0460786	0.0204536	-0.0106664	-0.0171474	0.01682	-0.00162542	0.041514	0.0586816	0.102771	0.0408718	0.0932747	-0.0068634	0.0788618	0.0423991	0.0781164	0.0221953	0.0977934	0.0565745	0.039877	0.0610489	0.0266393	0.0366253	0.0632794	-0.0196121	0.00998139	-0.0105933	0.0294721	0.0518093	0.136231
56.4177	0.0388763	0.021	0.0715827	0.0141292	0.00830699	0.00895491	0.0471333	0.0635381	0.0546741	0.0438899	-0.0133592	0.0198817	-0.00901909	0.164786	0.0416514	0.032415	0.00813764	0.0233035	0.0211016	-0.00624776	0.0429159	0.0413369	0.00280158	-0.0251558	0.0087945	0.000383761	0.0625797	0.0625733	0.0931524	0.053773	0.0716217	0.01055	0.0728447	0.0444018	0.0818115	0.0384483	0.11345	0.0706463	0.018014	0.0761471	0.0593052	0.0454286	0.0740247	-0.010984	0.0181492	-0.00256551	0.0417711	0.055144	0.14133
56.5794	0.0293155	0.0132571	0.0640502	0.0230979	0.0131599	0.00418761	0.0527182	0.0660123	0.0642466	0.0635562	-0.0105788	-0.000889287	-0.011057	0.174647	0.0348451	0.036659	0.00656365	0.0278421	0.0259207	-0.00157286	0.0510538	0.0232994	0.0112279	-0.00805464	0.0161606	0.0149312	0.0579526	0.0606356	0.0958095	0.0631459	0.0558892	0.0118922	0.0793102	0.0361557	0.0882211	0.0184757	0.108972	0.0673347	0.0640898	0.0740605	0.0532527	0.0283898	0.102218	-0.0196706	0.0306197	-0.0157814	0.0420002	0.0585533	0.151209
56.741	0.0244796	0.0165932	0.0716577	0.00196405	0.0106743	0.00627429	0.0344779	0.0580004	0.0985269	0.0590911	-0.0134365	0.00039062	-0.0137359	0.178249	0.0418773	0.0535358	0.00044973	0.047421	0.0320316	0.0237325	0.0380345	0.0136617	0.00690633	0.0162271	0.0302322	0.00749404	0.0586355	0.0586089	0.0817883	0.0848854	0.0334099	0.00976378	0.0653061	0.0481909	0.0463075	0.0344288	0.115097	0.0551388	0.0875279	0.043849	0.0588144	0.0393315	0.0934736	-0.0143493	0.0309572	-0.0238414	0.0475324	0.055261	0.182112
56.9027	0.0475853	0.0217707	0.0648359	-0.00105332	0.00269271	0.0221634	0.0310374	0.0337265	0.0887776	0.0609821	-0.00676411	-0.0225708	-0.0216348	0.173232	0.0398385	0.0617883	-0.00464439	0.0509286	0.0376675	0.00947623	0.037359	0.00988246	-0.00918095	0.0170376	0.0216663	-0.00428194	0.0488634	0.0559532	0.0800365	0.0793817	0.0368707	-0.00585475	0.0665294	0.0464887	0.0319048	0.0401622	0.107465	0.0698703	0.0667588	0.0285905	0.0301626	0.0337411	0.0770182	-0.0176973	0.0253234	-0.0316972	0.0363045	0.0601056	0.194324
57.0643	0.0528957	0.0354187	0.0800379	-0.0100016	0.0026195	0.0395734	0.0258832	0.0262304	0.0684315	0.0443644	0.0066656	-0.00547052	-0.0207359	0.183251	0.0544203	0.0534487	-0.00290876	0.0485943	0.0394361	0.0336615	0.0250846	0.0488814	-0.00450154	0.0116858	0.0135038	-0.0287011	0.0655033	0.0547152	0.0780922	0.0740473	0.0476148	0.0171855	0.0708561	0.06919	0.026864	0.0401801	0.0974198	0.0628754	0.0507399	0.0298421	0.0228367	0.0327704	0.0562736	-0.0157543	0.0237605	-0.0257816	0.0374721	0.028681	0.157235
57.226	0.056402	0.0158433	0.0677779	0.00228629	0.0066809	0.0368843	0.0193834	0.0310334	0.0577911	0.0503754	0.00453975	-0.0121463	-0.0206195	0.191557	0.039484	0.0374907	-0.00752332	0.0404382	0.0264855	-7.41019e-05	0.0214848	0.0614592	0.00870039	-0.00893676	0.0156302	-0.0244928	0.0589882	0.0537186	0.0766559	0.0610034	0.0564305	0.00789177	0.0846377	0.0513576	0.0345928	0.0118623	0.0670224	0.0481238	0.0203044	0.0471756	0.0365503	0.0211839	0.0481959	-0.021739	0.0158709	-0.0090043	0.0384694	0.0321389	0.142489
57.3876	0.0376795	0.0124534	0.0517888	0.0184202	0.0135799	0.0283997	0.0241954	0.0181354	0.0332636	0.0274076	-0.00847529	-0.00683108	-0.0165729	0.195962	0.035321	0.0334772	-0.0124775	0.0320459	0.0152384	-0.00827884	0.00608603	0.0655308	-0.00539611	-0.0176899	0.0297709	-0.0359154	0.0551548	0.045738	0.0746637	0.0562256	0.0531208	0.000207932	0.0839056	0.0487423	0.0438626	-0.00324722	0.0642341	0.00813648	0.0382073	0.0376215	0.0164732	0.0129864	0.0486002	-0.0145366	0.0135355	-0.00424962	0.0349752	0.0289528	0.123651
57.5493	0.0278085	0.00457497	0.0391008	0.0195777	-0.00344976	0.0212052	0.0262613	0.0205523	0.0620239	0.0330449	-0.0225039	-0.00936346	-0.0236005	0.192214	0.0166769	0.0395666	-0.0142592	0.0419035	0.0173967	-0.0420028	0.00907745	0.0546204	-0.0215058	-0.0215343	0.0321687	-0.0358636	0.044113	0.0540111	0.0791791	0.069242	0.0433275	-0.0105126	0.0798722	0.0534036	0.0481527	0.01123	0.0401739	0.0443246	0.0105501	0.0374144	0.0116149	0.0194653	0.0478934	-0.0109465	-2.94756e-05	-0.00446939	0.0319048	0.0507903	0.1147
57.711	0.0281745	0.00799	0.0365831	0.0211241	-0.00563597	0.0280579	0.0339306	0.0252603	0.0685536	0.0218511	-0.017006	-0.0104368	-0.016069	0.185613	0.0205404	0.0178922	-0.0148648	0.0476334	0.0147111	-0.0369885	0.0120022	0.0489713	-0.0350968	-0.019615	-0.00172063	-0.029999	0.0529761	0.0539832	0.0776886	0.0781171	0.0383344	-0.00843803	0.0721248	0.0681028	0.0505059	0.00889662	0.019875	0.0685162	0.0248921	0.0213598	-0.0191556	0.0251751	0.0702475	-0.0046919	0.0036563	-0.0204607	0.0286457	0.0471202	0.0732407
57.8726	0.0326935	0.00850244	0.0447879	0.0124863	-0.0111015	0.0284889	0.0436706	0.0541491	0.0717304	0.0316726	-0.00963187	-0.0033297	-0.0303687	0.190434	0.0135713	0.0191556	-0.00308575	0.0412614	0.00580159	-0.0214575	0.0322472	0.0658924	-0.0231325	-0.00722515	-0.0265453	-0.0218385	0.0678626	0.049146	0.0552392	0.0623627	0.0307379	-0.0015811	0.0839738	0.0723741	0.0398031	0.000662701	0.0156233	0.089878	0.0153119	0.0346528	0.0110596	0.0366804	0.0488267	0.00770185	0.0029244	-0.0308506	0.0307658	0.030966	0.0578034
58.0343	0.0452419	0.00842936	0.0367171	0.0205813	0.0015519	0.0225044	0.0407998	0.0691366	0.0557323	0.0366522	0.0043313	0.0139923	-0.00657611	0.200473	0.0135298	0.016899	-0.00705169	0.0389258	-0.0156062	-0.0124009	0.0202823	0.0602474	-0.00471206	-0.00991631	-0.0434986	-0.0211079	0.074549	0.0345381	0.0450181	0.0540215	0.0433019	-0.011615	0.0924993	0.0832064	0.0290077	-0.0135183	0.0268101	0.105428	0.011223	0.0358973	0.0287879	0.0284487	0.0377638	0.00240391	0.00502092	-0.0310784	0.0458137	0.0284863	0.0753065
58.1959	0.0112959	0.0113989	0.0287142	0.00450387	-0.00668521	0.00679008	0.0378518	0.0664868	0.0279667	0.0461609	-0.00492257	0.0181799	-0.00934627	0.211493	0.0207059	0.021695	-0.00950764	0.0237675	-0.0172816	-0.0191861	0.00479935	0.0697632	0.00992791	0.00301847	-0.0349463	-0.0238007	0.0817155	0.0268747	0.0412009	0.0744294	0.0519662	-0.0259961	0.082149	0.06586	0.0157178	-0.013938	0.0137055	0.0905503	0.0268417	0.0291873	0.0176052	0.0192794	0.0166775	-0.00937352	-0.00223241	-0.0200871	0.0360253	0.0235899	0.0676192
58.3576	0.0117668	0.0136866	0.0289524	-0.0200814	-0.00419795	0.00661549	0.0501341	0.0490784	0.0298632	0.0417471	-0.00325186	0.00942678	-0.000376972	0.20623	0.0251913	0.0168971	-0.00801846	0.0204414	-0.0101608	-0.0239133	-0.00145173	0.04912	0.0301083	-0.00797317	-0.0269155	-0.0133764	0.0546462	0.0181373	0.054095	0.103294	0.0683974	-0.0318602	0.06715	0.0666551	0.0187412	0.00656259	0.000756925	0.100268	0.050913	0.031179	0.00562698	0.0212862	0.0238257	-0.0148482	0.000734642	-0.00463242	0.034244	0.0240821	0.0713393
58.5192	-0.00507415	0.00938219	0.0329947	-0.0160357	-0.0183691	0.00225477	0.0482139	0.0346229	0.0122452	0.038737	-0.0130542	-0.00701801	-0.00888758	0.19492	0.0239317	0.00760855	-0.00223973	0.0158444	0.00553969	-0.0284429	1.17153e-05	0.0583095	0.0275473	-0.0101131	-0.00268745	0.00017032	0.0404241	0.0223923	0.0519442	0.0943182	0.0813439	-0.0299338	0.0599804	0.0604001	0.0235652	-0.000318438	-0.00628896	0.0844805	0.0648459	0.0272926	-0.0216464	0.0319986	0.0381327	0.00555336	-0.00442931	-0.00588361	0.0314957	0.0365037	0.0435234
58.6809	0.0163672	0.00997911	0.0184039	-0.0153273	-0.012399	0.00630214	0.0374425	0.0246454	0.0334077	0.0266229	0.00451033	0.00989817	-0.00583211	0.186684	0.0234891	-0.0058657	0.000316136	0.0178417	0.00638308	0.000557208	-0.00169441	0.0503459	0.0212659	-0.0162866	0.0145125	0.00750755	0.0351482	0.0216684	0.0634683	0.0746073	0.0799568	-0.0413668	0.0515169	0.0687908	0.020354	-0.0127285	0.0269538	0.0776801	0.0718551	0.040865	-0.0175892	0.0326033	0.055918	0.0128167	-0.00493767	-0.0234796	0.0414542	0.018415	0.0631784
58.8425	0.0177273	0.00879772	0.0185374	0.0318746	-0.00582384	0.0100245	0.0258691	0.0243769	0.0334873	0.0355074	0.0187731	0.0202986	-0.0208508	0.185401	0.017636	0.00397157	-0.0105621	0.0145607	-0.00112755	0.00217507	0.0221317	0.0631026	0.000320103	-0.000396788	0.0347284	0.0113411	0.0551945	0.0228767	0.0601503	0.0502907	0.0816845	-0.0449936	0.0543297	0.0755493	0.0213152	-0.021649	0.0535378	0.0709861	0.0513528	0.0302434	-0.0082136	0.02787	0.0546456	0.0124479	-0.00823842	-0.0335497	0.0449691	0.0360914	0.0388947
59.0042	0.0277321	0.0173219	0.0153208	0.00521828	0.00901986	0.0112088	0.0347072	0.0392669	0.0476877	0.0334911	0.0236927	0.0255235	-0.0388939	0.189622	0.0120171	0.0155954	-0.000813422	0.00178104	0.000633755	0.0298421	0.0173213	0.0441837	-0.00756811	0.020534	0.0472638	0.0228726	0.0700689	0.0235568	0.0588043	0.0371258	0.0676615	-0.0374892	0.0422282	0.0571092	0.0374426	-0.0212933	0.0766177	0.0570869	0.0461601	0.0300744	0.000734145	0.0381208	0.0467387	-0.000810092	0.00765297	-0.023685	0.0307937	0.0294202	0.0279343
59.1659	0.0407928	0.0387659	0.0439296	0.0247862	0.0288101	0.0279693	0.0567431	0.0578345	0.0499646	0.0498592	0.0199464	0.0175605	-0.0587604	0.210438	0.00203668	0.0348708	0.0181444	0.00172468	-0.00273763	0.0446562	0.0502105	0.0538227	-0.00230714	0.0349063	0.0513368	0.000177271	0.0678042	-0.00302757	0.0497119	0.0101015	0.0871428	0.00965543	0.0643289	0.0506312	0.0602595	0.0189345	0.0773445	0.113636	0.0518324	0.0460244	0.0377283	0.0450075	0.035598	-0.00653872	0.0155008	0.0124699	0.0357279	0.0460139	-0.00679789
59.3275	0.0314453	0.0525135	0.0311939	0.0164272	0.0362337	0.0241536	0.0680311	0.054776	0.0746664	0.0654407	0.0185327	0.0165023	-0.0530809	0.217248	0.00940248	0.0322272	0.0310617	0.0182281	0.0107262	0.0556739	0.0496794	0.0493163	0.0182538	0.0392379	0.0316711	0.000928915	0.0640278	-0.028121	0.0588146	0.00508609	0.0985789	0.0369076	0.0554112	0.0405928	0.0581255	0.0381344	0.0534927	0.137537	0.0826718	0.0606409	0.0232202	0.063016	0.0434414	-0.00345495	0.0263002	0.0476315	0.0368185	0.0345644	-0.0137415
59.4892	0.0467298	0.0558691	0.0453249	0.0290859	0.0557137	0.0351812	0.0868297	0.0283606	0.0780932	0.0684719	0.0186099	0.0400709	-0.0359146	0.225074	0.0183067	0.0336471	0.0376146	0.0411114	0.0172839	0.0380167	0.0727418	0.0599277	0.0282823	0.0312633	0.0366891	-0.0105329	0.0600324	-0.0371116	0.0626098	0.00864666	0.10997	0.0445883	0.0546201	0.0494001	0.0679742	0.0468875	0.0463885	0.142671	0.12494	0.0784749	0.024614	0.0597479	0.0516342	-0.00241666	0.032021	0.0602308	0.0461158	0.0232254	-0.0107946
59.6508	0.0474229	0.0500872	0.0356643	0.0346182	0.0575821	0.0276616	0.0738805	0.0300526	0.0717037	0.0665221	0.019758	0.0529574	-0.0200622	0.217323	0.0184162	0.0271642	0.0265657	0.0521887	0.0336609	0.0160623	0.0645182	0.0377852	0.031042	0.0287405	0.0342286	0.00438689	0.0624306	-0.0237471	0.0609844	0.00678089	0.0945673	0.0269205	0.0494863	0.050147	0.056397	0.0235422	0.0418307	0.12344	0.127577	0.0806015	0.00624091	0.0640533	0.056962	0.000246165	0.0405823	0.0572286	0.0382876	0.0365063	-0.000197358
59.8125	0.0541099	0.0441023	0.0467516	0.0468887	0.0602279	0.021817	0.0625652	0.0314278	0.0882837	0.0575336	0.00296088	0.0471514	-0.0275575	0.224764	0.00880575	0.0236553	0.0313095	0.0510368	0.042478	0.0462981	0.0510924	0.0269537	0.0126243	0.0442053	0.0520517	-0.00488725	0.0649867	-0.00336981	0.0555872	0.0204745	0.0937124	0.0376354	0.0487125	0.0382773	0.0605656	0.0339471	0.0614654	0.117435	0.106453	0.0881136	0.0232407	0.0461417	0.0567426	-0.00200582	0.042884	0.0414241	0.0334324	0.0274941	0.0176554
59.9741	0.0331694	0.0414873	0.0362766	0.0672408	0.0499149	0.0217247	0.047493	0.0501823	0.0831838	0.055684	-0.00380561	0.022321	-0.0298502	0.215402	0.0124035	0.0321192	0.0259928	0.0469222	0.048151	0.0725128	0.0345676	0.00166532	0.0122614	0.0473601	0.0386354	-0.000937646	0.0695773	-0.00512299	0.0489089	0.0247696	0.0695831	0.038016	0.0448357	0.031836	0.0652152	0.0234838	0.0557566	0.144472	0.109447	0.0707073	0.0312206	0.0376364	0.0646822	0.0090571	0.0202779	0.0371445	0.0352774	0.0387078	0.036531
60.1358	0.0500859	0.0436628	0.0471296	0.0925308	0.05681	0.0300916	0.0585494	0.0381058	0.105426	0.0608174	-0.0053041	0.0303991	-0.0280512	0.216806	0.0114088	0.0631808	0.0505224	0.0582102	0.0480089	0.0927033	0.0244825	-0.027152	0.0263503	0.0613401	0.034211	0.0251427	0.0836805	-0.00407083	0.0557376	0.0435784	0.0796051	0.0498175	0.0426628	0.0494149	0.0846562	-0.0105203	0.0510008	0.153192	0.124204	0.0764997	0.0298515	0.0338832	0.0492602	0.0158026	0.021758	0.0368918	0.0506271	0.0300211	0.0550486
60.2974	0.0697462	0.0479621	0.0519817	0.0608538	0.0669069	0.0327342	0.0633334	0.05906	0.104875	0.0566716	0.00547476	0.0556765	-0.0131669	0.224216	0.0124895	0.0867864	0.0535546	0.0527612	0.0528242	0.10141	0.0278223	-0.0357725	0.0464734	0.0584613	0.0154978	0.0556146	0.0874729	0.00475552	0.0586612	0.0457237	0.081004	0.0450846	0.0501828	0.0742794	0.104853	-0.0150197	0.0539107	0.160052	0.16681	0.0773967	0.0469111	0.0491312	0.0484235	0.0182737	0.0137751	0.0452997	0.065878	0.0451664	0.0547493
60.4591	0.0918409	0.0469518	0.0520856	0.0789287	0.0608721	0.0256684	0.0739887	0.0538747	0.141434	0.0612571	0.0144495	0.077026	-0.00489918	0.236466	0.0221278	0.0882835	0.0694229	0.0551627	0.0577158	0.103421	0.0410349	-0.0259503	0.0413413	0.0650695	0.0161994	0.068191	0.0985257	0.029023	0.0638371	0.0463277	0.0936213	0.0439801	0.0559938	0.0934739	0.0946677	0.0250365	0.0783934	0.151678	0.140991	0.0970694	0.0566047	0.0567511	0.0415838	0.0127816	0.0334386	0.0529737	0.0796554	0.0448187	0.0321084
60.6208	0.0728527	0.040046	0.0423836	0.0705322	0.0472064	0.0181084	0.0802498	0.0565358	0.164329	0.0602661	0.0184597	0.0864359	0.00178579	0.240684	0.0278369	0.0864578	0.0621321	0.0469906	0.059544	0.0888248	0.0547846	0.00522691	0.0303852	0.058244	0.0299804	0.07711	0.1028	0.0333505	0.0537701	0.0620321	0.0888208	0.0576713	0.0618077	0.0835309	0.0951807	0.047515	0.096787	0.179419	0.116497	0.0946419	0.0669409	0.0505127	0.0625749	0.00719293	0.0289554	0.0510314	0.0850835	0.0184496	0.0197813
60.7824	0.0631554	0.0394007	0.0395115	0.117345	0.0378243	0.0270635	0.0866776	0.0441426	0.173862	0.0572761	0.0205037	0.0820912	0.00642302	0.243136	0.0442463	0.099242	0.0758322	0.0676944	0.0616559	0.0760269	0.0486477	0.00142669	0.0311209	0.0466273	0.0320294	0.0491772	0.0923102	0.0350673	0.0524228	0.0535842	0.0932421	0.0583792	0.0514672	0.0800518	0.0762956	0.0463027	0.0973117	0.186027	0.0758887	0.088422	0.0576167	0.0524619	0.0661841	0.0100581	0.0356339	0.0574583	0.069686	0.0163224	0.0143226
60.9441	0.0603951	0.040462	0.0424957	0.0923347	0.0503787	0.0420634	0.0745217	0.0424707	0.17003	0.0730657	0.0288969	0.0807061	0.0119336	0.249445	0.0286405	0.117708	0.0846178	0.0758848	0.050232	0.0591045	0.0551302	0.00509274	0.0575001	0.0527824	0.0407466	0.051343	0.105334	0.0179902	0.0662879	0.0372978	0.100126	0.0592473	0.0652883	0.105099	0.0791663	0.00838499	0.0853604	0.184989	0.109867	0.080925	0.0570043	0.0551755	0.0634313	0.00736353	0.0300338	0.0660532	0.0600823	0.0113854	0.021662
61.1057	0.0731725	0.0490773	0.0417043	0.0763006	0.0533063	0.0480983	0.0629737	0.0430711	0.165713	0.0743005	0.0263729	0.0804936	0.0306848	0.24254	0.0380903	0.129985	0.0818896	0.0939368	0.0601692	0.0847761	0.0594767	0.00624852	0.0556434	0.0511663	0.0433568	0.0338265	0.124088	0.0312826	0.0845759	0.03769	0.11151	0.0293566	0.0677695	0.110681	0.0560059	0.0295639	0.0951274	0.142168	0.139082	0.072715	0.0466527	0.0668551	0.08196	0.0193678	0.0351886	0.0646155	0.046215	0.0358607	0.0207781
61.2674	0.0902157	0.0581797	0.0420209	0.0474248	0.0607581	0.0515752	0.0583869	0.0434338	0.165766	0.0674538	0.0223928	0.0885632	0.0281451	0.234666	0.0247073	0.147368	0.0812239	0.0930659	0.0583868	0.0974214	0.0710647	0.0110764	0.0516495	0.0614905	0.061485	0.0611323	0.154026	0.0361112	0.0984268	0.0332327	0.107075	0.0343443	0.0861822	0.106606	0.0557079	0.0454174	0.0836186	0.124946	0.196789	0.0786504	0.0449649	0.0478807	0.0719541	0.024772	0.0447757	0.0468822	0.0510571	0.038574	0.00743859
61.429	0.0900758	0.0587121	0.0353384	0.0562407	0.0558369	0.0408739	0.0592817	0.0321575	0.170208	0.0483829	0.00291711	0.0747311	0.0178963	0.238602	0.026098	0.15476	0.0757824	0.0864653	0.0658972	0.110425	0.0560869	0.0091784	0.0301038	0.0548688	0.0722462	0.0626873	0.146253	0.0415652	0.107453	0.0669102	0.121248	0.0134034	0.0840579	0.0925271	0.0586973	0.0623072	0.0685403	0.150996	0.206396	0.0733118	0.0413844	0.0537372	0.0728328	0.0320167	0.0526373	0.0296477	0.0517902	0.0496152	0.0154951
61.5907	0.0736252	0.0524261	0.0312243	0.0629597	0.0577262	0.0342044	0.0662137	0.0430141	0.173681	0.0626062	-0.00264444	0.0673992	0.0248327	0.2559	0.0223614	0.1748	0.082127	0.073491	0.0612994	0.12475	0.0572333	0.0188604	0.0346208	0.0457499	0.0686385	0.0693171	0.139327	0.0298598	0.099961	0.050218	0.121199	0.00176628	0.072063	0.0939746	0.0613486	0.0669087	0.0717476	0.141055	0.215478	0.0880096	0.0448707	0.0526841	0.0334171	0.0216643	0.0509988	0.0332576	0.0619339	0.0328984	0.0168537
61.7523	0.0575875	0.0464058	0.0163688	0.0704425	0.0611195	0.0234143	0.0616565	0.0591093	0.184884	0.0801375	-0.00693023	0.0548515	0.0522461	0.267592	0.0307588	0.189159	0.0777205	0.0758776	0.0543191	0.144833	0.0525234	0.0338015	0.0478743	0.0491895	0.0743728	0.0726877	0.136134	0.0307242	0.102223	0.0615767	0.13792	-0.0114025	0.0768632	0.0996772	0.0617302	0.04133	0.0530546	0.104984	0.215101	0.0961444	0.0602489	0.0701845	0.0405929	0.0195657	0.0448166	0.029557	0.0720635	0.038476	0.0257204
61.914	0.0554067	0.0556133	0.032778	0.0686612	0.053974	0.0346634	0.0641355	0.0605535	0.179089	0.0870724	0.00798461	0.057688	0.0747215	0.270111	0.0379127	0.225367	0.0836472	0.0799696	0.0667318	0.150104	0.0455577	0.0286791	0.0563641	0.0567486	0.0604772	0.0980423	0.145856	0.0304566	0.0911955	0.0431643	0.130911	0.000500031	0.0602187	0.100416	0.0560676	0.0207265	0.0542581	0.0831495	0.21526	0.110511	0.0804678	0.0751707	0.0510522	0.0210868	0.03466	0.0270901	0.0655822	0.038352	0.0371439
62.0757	0.0585395	0.0540003	0.0443783	0.0826328	0.051683	0.0416465	0.0700999	0.0530357	0.132263	0.0698602	-0.00289198	0.0492394	0.059106	0.282298	0.0436166	0.233926	0.0897311	0.0848519	0.0656019	0.145936	0.0464009	0.0302835	0.066621	0.0678042	0.057855	0.0818427	0.123634	0.0477617	0.100991	0.0368485	0.138802	0.0254599	0.0621401	0.102348	0.063904	0.00520853	0.0361334	0.0820393	0.23576	0.101559	0.0899983	0.081203	0.0602594	0.0153824	0.0260626	0.0326421	0.0686235	0.0420553	0.0490282
62.2373	0.0512541	0.0355201	0.0538277	0.0729605	0.0503939	0.0592677	0.0743219	0.0374834	0.0971735	0.0628016	-0.0032031	0.0575731	0.0464172	0.287903	0.0522438	0.243206	0.0935368	0.0822634	0.0875603	0.103026	0.0541245	0.018679	0.0824757	0.0676877	0.0554526	0.079885	0.128071	0.0708763	0.100836	0.0300103	0.127543	0.0178045	0.0544233	0.10505	0.0718035	0.0168664	0.0540172	0.118349	0.236663	0.081255	0.0855344	0.080345	0.0482872	0.0148014	0.0194042	0.053024	0.0742809	0.0307551	0.0678642
62.399	0.0498507	0.022873	0.0443945	0.06367	0.0607181	0.0544972	0.0716344	0.0323224	0.083379	0.0421548	-0.0102919	0.0625019	0.0371533	0.285304	0.0481616	0.242796	0.0941561	0.0801085	0.0768126	0.101284	0.0575322	0.0272718	0.076872	0.0507665	0.0728506	0.0711411	0.123133	0.0849352	0.107282	0.0357317	0.137335	0.031483	0.0492857	0.0784085	0.035342	0.0322078	0.0605503	0.101038	0.239913	0.074834	0.0595669	0.0666017	0.0472718	0.0215017	0.0142396	0.0548163	0.0751465	0.0306043	0.0682826
62.5606	0.0481376	0.0283219	0.0306666	0.0563898	0.0661577	0.0550127	0.0587358	0.0294481	0.112046	0.0497641	0.0119161	0.0683796	0.0527398	0.273216	0.045517	0.236794	0.0963517	0.0868096	0.0799522	0.0865752	0.0546635	0.0211296	0.0752338	0.0418314	0.0848566	0.0966103	0.127892	0.0734963	0.105889	0.0496125	0.140295	0.0180643	0.0556039	0.0632776	0.0157785	0.0292707	0.0644662	0.10334	0.226706	0.0712434	0.054136	0.0700409	0.0575585	0.0331588	0.0251401	0.0539519	0.0666365	0.0273635	0.0629379
62.7223	0.0548532	0.0414695	0.0505579	0.0530119	0.0659239	0.0508318	0.0698513	0.045714	0.13606	0.0648711	0.0252815	0.0892257	0.0642708	0.298053	0.0539472	0.216202	0.110949	0.0739125	0.0578092	0.0853704	0.0691962	0.0308662	0.0495842	0.0471094	0.0784137	0.0980649	0.117345	0.0477223	0.109651	0.0556686	0.158436	0.0260162	0.0416617	0.073104	0.00208457	0.0212185	0.0628157	0.100141	0.268607	0.0904142	0.0469909	0.0707301	0.0664132	0.0387167	0.0390797	0.0479468	0.0649298	0.0313232	0.0765238
62.8839	0.0806855	0.0522676	0.0548981	0.0509165	0.079252	0.0599131	0.0961189	0.0728354	0.16046	0.0943099	0.0484989	0.107627	0.0752469	0.317465	0.0714815	0.215303	0.121202	0.0895473	0.0503182	0.0806368	0.0704345	0.0265192	0.0564245	0.0639512	0.0767428	0.0954873	0.0995592	0.0472869	0.101251	0.0678956	0.151059	0.0139715	0.0654226	0.107299	0.0179544	0.0318659	0.0838172	0.0690908	0.260974	0.0997584	0.0631579	0.0837906	0.0287063	0.030773	0.0559206	0.0597499	0.0808666	0.0370117	0.101905
63.0456	0.0948337	0.0612016	0.0660627	0.0398191	0.0917165	0.0760181	0.101561	0.0881823	0.156221	0.094726	0.0528936	0.133314	0.074909	0.32017	0.0813266	0.207432	0.125824	0.0880485	0.0297173	0.0755847	0.0589513	0.0248538	0.0585955	0.0637526	0.0697766	0.086387	0.102758	0.0437573	0.104545	0.0751358	0.166422	0.0251792	0.0543665	0.124059	0.0382861	0.066565	0.0952879	0.0542065	0.26842	0.101414	0.0812047	0.0744004	-0.00447321	0.0361168	0.0504093	0.0513899	0.0789098	0.0385806	0.123487
63.2072	0.0920092	0.068757	0.0559344	0.044774	0.0895792	0.0769859	0.10497	0.102329	0.106338	0.100425	0.0490012	0.125169	0.072393	0.290731	0.0683257	0.211261	0.120403	0.0954403	0.0265974	0.0948645	0.0380059	0.0259389	0.0745621	0.0544342	0.0836219	0.0807756	0.0857244	0.0456715	0.0890508	0.0696947	0.162116	0.0240076	0.0625261	0.118969	0.0579255	0.0569927	0.0978986	0.0353397	0.210412	0.101893	0.0847072	0.0835557	-0.00885319	0.0238849	0.0448048	0.056239	0.0791233	0.0375798	0.130348
63.3689	0.0661019	0.0462693	0.0623767	0.0608219	0.0739982	0.0638007	0.0828772	0.0888795	0.106484	0.0971476	0.00681045	0.120436	0.0604089	0.266852	0.0483578	0.193552	0.111453	0.0893934	0.0384529	0.0749087	0.0379327	0.0493971	0.0696385	0.047564	0.0672137	0.0659895	0.0917739	0.0391419	0.0915757	0.0652078	0.161137	0.0277132	0.0568625	0.0940825	0.0576321	0.0461527	0.0878188	0.0605904	0.244204	0.0975846	0.0600022	0.0697623	-0.00646695	0.018869	0.0268257	0.0419683	0.0724207	0.019311	0.111674
63.5306	0.0592594	0.0247215	0.06308	0.0640872	0.0594706	0.0419771	0.0880965	0.078513	0.0695085	0.0865333	-0.0071491	0.0986684	0.0487916	0.250948	0.0412283	0.200528	0.102516	0.0797763	0.0710712	0.0689545	0.0455722	0.0552956	0.0644095	0.050493	0.0583591	0.0769823	0.078902	0.0508294	0.0853132	0.0662755	0.165227	0.0290214	0.0667929	0.0822076	0.0552087	0.0102776	0.0804751	0.0805426	0.254764	0.0932793	0.0360793	0.0781623	0.000201826	0.0213967	0.0175246	0.0386255	0.0722952	0.0324158	0.0970943
63.6922	0.0531841	0.00776391	0.0513807	0.064658	0.0525281	0.0381159	0.0712133	0.0505554	0.0980006	0.0617646	-0.0207645	0.0862514	0.0324021	0.238761	0.0464421	0.193888	0.0917143	0.0771355	0.0732919	0.0415201	0.0409272	0.0700143	0.043106	0.02928	0.0546977	0.054903	0.0810496	0.0484481	0.0866082	0.0640887	0.157066	0.0333788	0.0574223	0.0724331	0.029595	0.0192576	0.0933327	0.101208	0.293007	0.0788946	0.0282885	0.0595533	-0.00685088	0.0475148	-0.00997355	0.0220559	0.0647323	0.0302188	0.0738423
63.8539	0.0488709	0.0222567	0.0389823	0.0482126	0.0520117	0.0444316	0.0720812	0.0604292	0.0709537	0.0711125	0.00524047	0.0724985	0.017298	0.239313	0.0614766	0.184983	0.0866957	0.0792139	0.065832	0.0646795	0.0436403	0.0650583	0.0554104	0.0316563	0.066641	0.0537096	0.0510407	0.0379776	0.0876112	0.0653491	0.184798	0.0370133	0.0588464	0.0851896	0.0414939	0.0568418	0.077252	0.0849681	0.271544	0.0590327	0.0374342	0.0744073	0.0274354	0.0425624	-0.000111554	0.0253403	0.0525144	0.037202	0.0761648
64.0155	0.043182	0.0255126	0.0331708	0.0468383	0.0544208	0.0535328	0.0761448	0.0772582	0.0705389	0.0706574	0.0137968	0.0657712	0.0230239	0.242188	0.0553473	0.172806	0.0916761	0.0815442	0.0448325	0.0510782	0.0439055	0.0807101	0.0413451	0.0174766	0.101498	0.0518875	0.0414386	0.0269663	0.088348	0.0481875	0.165321	0.0389757	0.0533004	0.0904981	0.036154	0.0852785	0.0648927	0.0705547	0.264745	0.0682078	0.0295514	0.0778439	0.0176767	0.0366251	0.0036445	0.0279311	0.0607612	0.0465582	0.098994
64.1772	0.0581892	0.0288754	0.0330041	0.0761811	0.0707591	0.0551109	0.0773232	0.092847	0.061885	0.0764992	0.0172407	0.0719834	0.0313871	0.258768	0.0492418	0.169258	0.0955047	0.0990169	0.0412069	0.0577524	0.0398871	0.0988737	0.0495535	0.0354044	0.0881598	0.0791896	0.0229712	0.0100369	0.09451	0.0600834	0.172325	0.032454	0.0480664	0.084255	0.0125942	0.113067	0.0361914	0.051567	0.225152	0.0737199	0.037512	0.0701497	0.0203971	0.0203121	0.0164507	0.0393267	0.0682923	0.0328142	0.104048
64.3388	0.0582003	0.0377665	0.0226883	0.0953758	0.07833	0.0507529	0.0698233	0.0903044	0.0593924	0.0621602	0.0190822	0.092581	0.0490054	0.259433	0.0505211	0.172974	0.104004	0.0908967	0.037931	0.0396858	0.0418355	0.0884545	0.0375017	0.0326747	0.103136	0.092687	0.0248759	0.0227867	0.0847494	0.054066	0.154716	0.0385069	0.0382967	0.0624705	-0.00430433	0.101531	0.0653958	0.0249362	0.251429	0.0743885	0.0452174	0.0656412	0.00108375	0.0237584	0.0155236	0.0377417	0.073128	0.0228386	0.0966955
64.5005	0.0636467	0.040976	0.0404109	0.0742407	0.073254	0.060134	0.0623718	0.0752244	0.0800434	0.0610469	0.0224724	0.0862917	0.0512262	0.284315	0.0574558	0.184451	0.103462	0.0976842	0.0371961	0.0234373	0.0328603	0.118468	0.0554238	0.0490846	0.0806617	0.0766933	0.0416513	0.0328715	0.0704378	0.0620253	0.147472	0.0385305	0.0265994	0.0668708	-0.0211737	0.101685	0.0628633	0.0132981	0.255597	0.0720134	0.0558395	0.0699762	0.0288951	0.0114984	0.0223493	0.044753	0.0766272	-0.00690136	0.0906591
64.6621	0.0681309	0.0498124	0.0506657	0.0507493	0.0708534	0.0659389	0.0634922	0.0595618	0.065446	0.0632161	0.0349038	0.0836119	0.0532504	0.283377	0.0702689	0.198371	0.114125	0.0994998	0.0384876	0.0111525	0.0472194	0.120805	0.0495331	0.0623516	0.104742	0.0775501	0.0556982	0.0437744	0.0588312	0.0665661	0.148946	0.0928688	0.0500065	0.0744896	0.0177501	0.117246	0.0872489	0.0242837	0.257877	0.0728475	0.0471365	0.0814466	0.0557692	0.0150578	0.0170013	0.0382277	0.0660305	0.0187826	0.0934836
64.8238	0.0909787	0.048304	0.0662668	0.0531395	0.0759823	0.080408	0.0708937	0.0757928	0.0776092	0.0627947	0.0178149	0.0618001	0.053758	0.289895	0.0736504	0.203517	0.118704	0.0977692	0.0427568	0.01312	0.0604071	0.173495	0.0492218	0.091202	0.10067	0.071199	0.077824	0.0302057	0.0456474	0.0423343	0.154652	0.115371	0.0727963	0.0890332	0.0300533	0.139655	0.0745341	0.0684048	0.261705	0.0809771	0.0526033	0.0955667	0.0951526	0.0363319	0.0340794	0.0476265	0.0694296	0.0449396	0.0743936
64.9855	0.107713	0.0644489	0.0492174	0.09692	0.0901296	0.0806312	0.0769612	0.0907322	0.0783343	0.0515987	0.0146412	0.0708899	0.0466626	0.279245	0.0767628	0.194611	0.122506	0.0995424	0.0509233	0.0362069	0.0616963	0.164951	0.0445697	0.105987	0.109758	0.0868373	0.0720216	0.0196424	0.043079	0.0100884	0.18596	0.139285	0.0992641	0.0914718	0.0627446	0.141563	0.107752	0.0770415	0.25885	0.0772725	0.0206473	0.113755	0.121533	0.0620816	0.0339679	0.0485439	0.065653	0.0640806	0.0785075
65.1471	0.111981	0.077611	0.0488579	0.107585	0.0958031	0.0811907	0.0817562	0.101737	0.0801051	0.0556978	0.019282	0.0789929	0.0565094	0.285019	0.0825305	0.191163	0.121847	0.0794583	0.0513723	0.0579226	0.05147	0.121156	0.0500106	0.11871	0.120265	0.0822781	0.0657306	0.0119504	0.0394632	-0.0342307	0.185749	0.120032	0.110139	0.109953	0.0658936	0.116958	0.119779	0.0508164	0.2567	0.0866729	0.0167809	0.131919	0.107581	0.0789249	0.0389877	0.0449583	0.075093	0.0670297	0.0819891
65.3088	0.128405	0.078159	0.0551012	0.103896	0.0982269	0.0704324	0.0897778	0.109733	0.0662814	0.0405312	0.0358456	0.102416	0.0690353	0.285896	0.0898816	0.189365	0.118303	0.0808919	0.0489108	0.0436803	0.0385707	0.0987154	0.0581807	0.0972165	0.128071	0.0768974	0.0494769	0.0469327	0.0456732	-0.0240152	0.195486	0.118415	0.10129	0.111405	0.0774091	0.0723988	0.120186	0.0329686	0.231099	0.0944804	0.011211	0.128173	0.0969326	0.069124	0.0255046	0.0370924	0.0879555	0.0487385	0.116923
65.4704	0.114098	0.0669384	0.0609411	0.0873406	0.104954	0.0673708	0.0921687	0.103474	0.0803192	0.0485471	0.0416027	0.101092	0.0927719	0.273508	0.0985519	0.196556	0.122661	0.0784733	0.0477607	0.0422719	0.0422458	0.0910754	0.0657977	0.0989951	0.115294	0.0683654	0.0409272	0.0687513	0.04984	0.00173758	0.185381	0.104816	0.0979694	0.137819	0.076186	0.0830561	0.102582	0.0309944	0.221158	0.100356	0.0387946	0.132748	0.082064	0.0576832	0.0242408	0.0175665	0.0779413	0.0542037	0.0948515
65.6321	0.117691	0.0548729	0.0671213	0.0819668	0.0947331	0.0669896	0.107332	0.109305	0.089178	0.049432	0.04037	0.108752	0.097974	0.273819	0.0918012	0.206287	0.131539	0.0943135	0.0499768	0.0344344	0.0384702	0.104279	0.061797	0.0834318	0.111779	0.0566978	0.0410865	0.104779	0.0469422	0.0275367	0.180082	0.102885	0.0805674	0.124827	0.0668906	0.0619914	0.105216	0.0286134	0.253399	0.0959717	0.059473	0.136662	0.0784783	0.0354282	0.0312486	0.0122921	0.0825873	0.032927	0.0964744
65.7937	0.117165	0.0580532	0.0616239	0.10346	0.0967511	0.0803893	0.114321	0.108219	0.0830858	0.057526	0.0540851	0.110544	0.106984	0.268791	0.0936827	0.22104	0.133741	0.0993063	0.0557331	0.0571018	0.0322785	0.0877649	0.0608849	0.0868344	0.113529	0.0584073	0.0560817	0.0969541	0.0460659	0.0378553	0.155421	0.0895974	0.097199	0.154008	0.057754	0.0963511	0.110926	0.0313185	0.282907	0.121165	0.0756462	0.134871	0.0840757	0.0359446	0.0279236	0.0116648	0.0699481	0.0476996	0.078677
65.9554	0.124185	0.0713374	0.0674763	0.122345	0.0900967	0.084747	0.106653	0.0992306	0.031429	0.0656765	0.0508096	0.133729	0.0876115	0.272566	0.103119	0.238837	0.132488	0.1066	0.0604092	0.0775682	0.0356085	0.0852119	0.063962	0.0736554	0.124497	0.0798043	0.0526523	0.0873182	0.0526798	0.0406144	0.132698	0.0881545	0.104262	0.1369	0.0320923	0.0758962	0.121454	0.0427623	0.314282	0.124128	0.0935972	0.107748	0.103573	0.0375722	0.028786	0.0207635	0.0945495	0.0616207	0.0905176
66.117	0.11131	0.0714151	0.0648564	0.114611	0.0938804	0.0893497	0.0843445	0.0963878	0.0508074	0.0614666	0.0508842	0.145797	0.0792702	0.257598	0.110682	0.264269	0.127205	0.0893814	0.0716764	0.101703	0.040809	0.0831464	0.0831416	0.0773087	0.108219	0.0929212	0.0815577	0.0959959	0.0553015	0.0500609	0.116612	0.0759013	0.112728	0.149797	0.0329662	0.0886831	0.116448	0.039778	0.338267	0.121009	0.078169	0.0984883	0.111775	0.0553035	0.0357469	0.0209813	0.0995804	0.101081	0.100747
66.2787	0.0888405	0.0605221	0.0700126	0.0911255	0.0721003	0.0826545	0.07658	0.058594	0.0545963	0.0783566	0.036437	0.153153	0.0695341	0.241735	0.114406	0.258241	0.130794	0.081171	0.0783865	0.127974	0.0699576	0.108924	0.100711	0.076755	0.0901559	0.0993538	0.0867177	0.120184	0.055964	0.0691246	0.133262	0.0852012	0.100805	0.150162	0.0299733	0.112438	0.0940157	0.0787964	0.321509	0.0869117	0.0645395	0.103912	0.13761	0.0596072	0.0357776	0.0256433	0.105963	0.134797	0.112393
66.4403	0.0932686	0.0524158	0.0655075	0.0722687	0.0688737	0.0761725	0.0755741	0.0703199	0.0907167	0.0850093	0.0374835	0.151185	0.0796296	0.23156	0.100948	0.274148	0.137949	0.0735939	0.0943959	0.13956	0.0811423	0.0794277	0.107664	0.0822445	0.100062	0.0930003	0.104282	0.144005	0.0508942	0.0786903	0.156441	0.0748971	0.0968377	0.158426	0.0646276	0.0927474	0.095029	0.0871341	0.335622	0.0835936	0.0468733	0.117341	0.135228	0.0772824	0.0374995	0.0366265	0.110205	0.136799	0.109152
66.602	0.101355	0.0602073	0.0661161	0.093606	0.0669685	0.0707907	0.0720752	0.0609999	0.103506	0.0889234	0.0418959	0.136179	0.0778506	0.229034	0.0938974	0.247521	0.14704	0.106795	0.0906447	0.147338	0.0894836	0.09107	0.103446	0.0758466	0.106019	0.102125	0.0938705	0.143275	0.0584899	0.0927701	0.152333	0.07668	0.0818966	0.156725	0.050083	0.108108	0.0789729	0.0796597	0.326715	0.0704148	0.0516053	0.115147	0.136196	0.0513272	0.025688	0.0543825	0.0997351	0.115414	0.0922838
66.7637	0.103736	0.0600956	0.0693588	0.0961071	0.0829318	0.0678469	0.0643666	0.0819591	0.126188	0.0857601	0.0349984	0.142309	0.0974595	0.259175	0.0817146	0.25221	0.151934	0.118534	0.0979745	0.174006	0.0729208	0.0926459	0.0976746	0.0706288	0.0945105	0.106147	0.10122	0.120477	0.0745411	0.0836722	0.14672	0.0636268	0.0769614	0.136722	0.0593424	0.0873109	0.107627	0.0531001	0.33384	0.0721859	0.0584383	0.110148	0.103295	0.0431272	0.0268061	0.0490739	0.10784	0.0726207	0.100977
66.9253	0.0994809	0.0547399	0.0616501	0.115371	0.0867534	0.0675204	0.0710765	0.077788	0.156061	0.0780455	0.040154	0.153466	0.0862991	0.265411	0.0846552	0.256923	0.156539	0.137515	0.0891774	0.205285	0.0759494	0.155227	0.0990397	0.0764217	0.0794563	0.0931719	0.117127	0.113134	0.0779881	0.0911248	0.10726	0.0863565	0.0738021	0.131921	0.0446843	0.117643	0.108016	0.04302	0.331237	0.07523	0.0742242	0.101577	0.112524	0.0224982	0.0237689	0.049911	0.106572	0.0623275	0.0972796
67.087	0.0895186	0.052695	0.0642312	0.12208	0.0974455	0.0679682	0.0870191	0.109497	0.161548	0.077884	0.0423266	0.170394	0.0911156	0.277434	0.081289	0.271602	0.160122	0.126137	0.0932672	0.207467	0.0693188	0.184999	0.11827	0.0677534	0.0730611	0.096965	0.135448	0.101267	0.0702554	0.0941234	0.118748	0.0871673	0.108725	0.131349	0.0678748	0.129319	0.125944	0.0615476	0.331545	0.0905706	0.0800871	0.118632	0.0961302	0.0420963	0.0512067	0.030683	0.118571	0.052216	0.105253
67.2486	0.0997627	0.0707105	0.0690741	0.162177	0.106316	0.0800594	0.0997963	0.1181	0.127431	0.0738246	0.0687231	0.176203	0.0682157	0.27294	0.0929319	0.291215	0.168461	0.146909	0.0969156	0.212806	0.0680868	0.191192	0.14087	0.073443	0.0898571	0.126954	0.150746	0.110992	0.0624933	0.0947774	0.110898	0.0989775	0.118606	0.115761	0.0640136	0.128924	0.150443	0.0484738	0.33201	0.0994094	0.0913981	0.142316	0.0863776	0.0608541	0.0657481	0.0435693	0.128706	0.0526132	0.0945478
67.4103	0.104912	0.0814211	0.0758028	0.16323	0.0936801	0.0876902	0.104614	0.116877	0.10801	0.0875996	0.0828789	0.171734	0.0869953	0.280636	0.105238	0.29601	0.16964	0.14556	0.112792	0.199428	0.0658442	0.180677	0.133433	0.0615778	0.113894	0.147238	0.147149	0.12918	0.0478331	0.0825932	0.152379	0.0735491	0.124447	0.128629	0.0860507	0.136624	0.177853	0.0825969	0.306553	0.0972628	0.0911007	0.160022	0.0578578	0.0843279	0.0681199	0.040858	0.139525	0.0500442	0.10197
67.5719	0.108322	0.0841105	0.0774813	0.174044	0.0851024	0.0846287	0.101289	0.109477	0.0646252	0.080087	0.0856582	0.165698	0.0807485	0.291353	0.116951	0.335865	0.172593	0.155144	0.112064	0.244877	0.0691381	0.15324	0.125099	0.0727097	0.109859	0.149607	0.144959	0.163045	0.0457747	0.0555163	0.158945	0.0696206	0.106548	0.128321	0.106245	0.152474	0.189248	0.0900089	0.327119	0.0871966	0.0990892	0.153617	0.0860609	0.0752576	0.0615052	0.0558553	0.14033	0.0666494	0.116149
67.7336	0.0973407	0.0652008	0.0738168	0.142755	0.0778987	0.0780116	0.0894146	0.113699	0.0797373	0.0894333	0.0707755	0.161461	0.0824501	0.295078	0.10871	0.371319	0.17102	0.152093	0.111191	0.237455	0.0520523	0.140188	0.122042	0.059902	0.121075	0.130418	0.151189	0.179669	0.0531974	0.0609688	0.164296	0.0904135	0.104792	0.147745	0.133221	0.18172	0.180593	0.0778374	0.353657	0.081354	0.0943986	0.155202	0.102921	0.0703772	0.0731722	0.0551947	0.143464	0.0819451	0.114345
67.8952	0.105928	0.0642991	0.079176	0.157894	0.0805582	0.0666632	0.0872353	0.139967	0.0856798	0.0812953	0.0515946	0.171638	0.0694855	0.29411	0.11259	0.403551	0.175441	0.173184	0.0918511	0.257051	0.0341185	0.13854	0.130421	0.0570539	0.114039	0.160211	0.145661	0.187583	0.0703032	0.0542817	0.155478	0.122405	0.0993523	0.137223	0.104031	0.192343	0.168558	0.0467458	0.359609	0.0878798	0.118445	0.152467	0.100583	0.0557782	0.084408	0.0580833	0.133205	0.0869963	0.127487
68.0569	0.0835872	0.0614749	0.0824643	0.145178	0.0666079	0.0717309	0.0791051	0.11784	0.111278	0.0824379	0.0417209	0.194725	0.077088	0.281011	0.120266	0.393916	0.173844	0.182803	0.10054	0.251245	0.0276911	0.170793	0.127597	0.0530971	0.143014	0.196401	0.13327	0.171022	0.0802379	0.0848262	0.156801	0.141378	0.0996848	0.136091	0.0947355	0.223133	0.167946	0.0759897	0.311346	0.0839634	0.133353	0.150769	0.0952393	0.0703888	0.0814171	0.0697261	0.129697	0.0991445	0.121103
68.2186	0.0821381	0.0725851	0.0910722	0.165255	0.0684141	0.0670078	0.0701278	0.128776	0.131071	0.0656522	0.0394872	0.215903	0.0932706	0.277685	0.129394	0.401512	0.178353	0.178838	0.0830203	0.270907	0.0428382	0.194991	0.115034	0.0506632	0.126763	0.221468	0.133008	0.146303	0.0879889	0.0834244	0.160775	0.135873	0.0917854	0.136071	0.0960171	0.230929	0.160473	0.122237	0.285607	0.0856278	0.126362	0.141118	0.0862533	0.0608591	0.065809	0.0614879	0.130502	0.0930555	0.140765
68.3802	0.0615394	0.065309	0.0986718	0.142893	0.0753092	0.0670025	0.065024	0.118248	0.118824	0.0606099	0.040323	0.228203	0.0923429	0.278498	0.11172	0.395597	0.188274	0.168694	0.0912648	0.272018	0.0386715	0.194501	0.143498	0.0608815	0.123361	0.225901	0.129348	0.134422	0.0848267	0.106497	0.15885	0.12868	0.0745966	0.11821	0.133849	0.254824	0.161907	0.133095	0.287665	0.0824744	0.0909342	0.142668	0.105423	0.055554	0.0660528	0.0637518	0.124709	0.106926	0.134017
68.5419	0.0833099	0.0670711	0.0880613	0.161098	0.0849931	0.0749874	0.0752246	0.140124	0.0988888	0.0781535	0.0451661	0.240334	0.0699529	0.290062	0.0947546	0.396754	0.203758	0.160659	0.0781823	0.266805	0.0387011	0.184514	0.146639	0.0735122	0.110151	0.213411	0.159704	0.16342	0.0971789	0.106754	0.182927	0.130756	0.0801061	0.120064	0.160868	0.225022	0.164632	0.0884942	0.356995	0.100212	0.0697949	0.161295	0.0789808	0.071529	0.0674819	0.055168	0.147038	0.097268	0.14501
68.7035	0.102008	0.0703139	0.0768408	0.129808	0.0847058	0.0762696	0.0996774	0.12892	0.0966071	0.0807578	0.0536628	0.241019	0.0554027	0.292241	0.0899033	0.392531	0.211209	0.162134	0.0823601	0.247775	0.0539312	0.136827	0.142772	0.0932436	0.101091	0.205311	0.170357	0.19324	0.0778382	0.095706	0.176596	0.124216	0.0828049	0.123752	0.161894	0.215102	0.196525	0.0595422	0.389548	0.114467	0.0724941	0.168999	0.0677496	0.0725496	0.075384	0.0652638	0.14123	0.084336	0.11068
68.8652	0.112032	0.0858712	0.0697906	0.120833	0.081013	0.088701	0.106622	0.111068	0.0748329	0.0953988	0.0489109	0.25162	0.0624366	0.287028	0.0927338	0.392925	0.202463	0.157862	0.0675109	0.235968	0.0538412	0.125932	0.121561	0.0870983	0.119113	0.199774	0.19322	0.20328	0.0787162	0.0971564	0.174041	0.131094	0.109162	0.119607	0.15191	0.189057	0.20194	0.0586963	0.367552	0.115738	0.0814164	0.16099	0.0466053	0.0645621	0.0847045	0.0719423	0.147858	0.0758547	0.113108
69.0268	0.111609	0.0953726	0.073407	0.106075	0.0885918	0.0808854	0.108103	0.116213	0.0981616	0.0787925	0.0611326	0.249029	0.0988527	0.28575	0.0983663	0.427038	0.200461	0.161462	0.0748266	0.220385	0.054899	0.144197	0.113172	0.0919332	0.140253	0.18931	0.183883	0.194909	0.0722896	0.108925	0.151018	0.134542	0.110092	0.111076	0.124731	0.218747	0.241291	0.0910136	0.323798	0.116854	0.0819433	0.158973	0.0634694	0.0368307	0.10005	0.0828829	0.132987	0.0668433	0.0945195
69.1885	0.0915743	0.0939112	0.0800838	0.1318	0.0877458	0.0922487	0.108209	0.119847	0.121922	0.0713065	0.0653986	0.252127	0.101249	0.284704	0.0994436	0.439802	0.195436	0.170936	0.084646	0.226219	0.0460419	0.194094	0.113985	0.0970389	0.173255	0.200774	0.170566	0.188629	0.07794	0.129203	0.158088	0.123502	0.113652	0.0957102	0.109885	0.224284	0.219446	0.123206	0.285177	0.116868	0.0731431	0.154444	0.0810472	0.0396009	0.112821	0.0859657	0.138337	0.0950179	0.112146
69.3501	0.0985875	0.0848734	0.0810632	0.154276	0.0857386	0.0916326	0.119425	0.138463	0.148903	0.056972	0.0832714	0.24137	0.107393	0.292751	0.0868312	0.439062	0.191877	0.174187	0.0775303	0.214117	0.0554202	0.178803	0.107408	0.108558	0.150981	0.193479	0.158239	0.187387	0.0797829	0.101966	0.13926	0.126826	0.109463	0.089768	0.10884	0.208446	0.203652	0.121449	0.310921	0.126745	0.106404	0.14663	0.100283	0.0613203	0.106685	0.0640364	0.140366	0.0854429	0.108516
69.5118	0.10312	0.0720155	0.0907957	0.158521	0.072377	0.0920968	0.129247	0.129967	0.120019	0.0452587	0.0819798	0.222345	0.0929687	0.283414	0.0712217	0.408354	0.18027	0.162859	0.0723419	0.210623	0.0555693	0.135437	0.108691	0.0836986	0.132916	0.211721	0.148646	0.169839	0.0653489	0.0941383	0.140687	0.114762	0.0958861	0.0801286	0.108064	0.185183	0.177784	0.124243	0.313656	0.130711	0.106254	0.131755	0.105075	0.0615195	0.091631	0.0643815	0.138947	0.114373	0.132625
69.6735	0.0803615	0.0664494	0.0794131	0.139429	0.0573944	0.0836207	0.120611	0.137166	0.0856832	0.0479695	0.0739806	0.207308	0.0805795	0.271948	0.0654772	0.390945	0.169761	0.149641	0.0751964	0.176399	0.027209	0.0963089	0.0967815	0.061639	0.108829	0.193047	0.141052	0.170266	0.0661905	0.0743639	0.128233	0.119921	0.0963795	0.074699	0.107455	0.173165	0.176593	0.141908	0.316686	0.121951	0.134264	0.121068	0.103876	0.0679407	0.0856074	0.0581901	0.122226	0.101597	0.127378
69.8351	0.05862	0.0683636	0.0810587	0.152176	0.054596	0.0750362	0.0976379	0.121512	0.080794	0.0457914	0.0832451	0.195529	0.0886145	0.261862	0.0594188	0.387498	0.168331	0.133734	0.0854915	0.176397	0.027432	0.115242	0.10394	0.0638962	0.11294	0.182667	0.150835	0.16065	0.0700967	0.114564	0.143786	0.0983473	0.0811188	0.0766804	0.105543	0.218296	0.187732	0.149612	0.308041	0.0967857	0.10075	0.129342	0.0862702	0.0486498	0.0918355	0.0689232	0.118618	0.096973	0.13956
69.9968	0.0478127	0.0621931	0.0738916	0.160338	0.0529248	0.0763892	0.0762593	0.130396	0.0580811	0.0583729	0.0567216	0.197323	0.0779263	0.244979	0.0547926	0.371293	0.156642	0.144123	0.0973682	0.204091	0.0402738	0.120598	0.104852	0.0856404	0.115646	0.189068	0.160091	0.174713	0.0758501	0.11488	0.137022	0.104869	0.0876507	0.0859645	0.117391	0.205166	0.173139	0.16193	0.29408	0.0692577	0.104446	0.128085	0.12226	0.0620991	0.0950243	0.0674204	0.118447	0.079278	0.116673
70.1584	0.07843	0.0591582	0.0785391	0.160756	0.0628214	0.0667724	0.0753947	0.108784	0.101865	0.0638115	0.0733361	0.192958	0.0955511	0.234992	0.0597407	0.356602	0.152842	0.161331	0.0869963	0.207077	0.0598526	0.116347	0.1099	0.0992365	0.126047	0.205743	0.159296	0.174988	0.0755088	0.134749	0.140063	0.112303	0.0955624	0.0957048	0.140683	0.226063	0.178726	0.153241	0.321301	0.0581533	0.0866893	0.137617	0.124243	0.0669613	0.0731977	0.0545104	0.130371	0.0944372	0.142586
70.3201	0.0956492	0.0518614	0.0915119	0.143264	0.0598294	0.0800479	0.0914393	0.11232	0.102697	0.0585061	0.0636532	0.194796	0.082894	0.246325	0.0675834	0.332555	0.1554	0.1715	0.0933238	0.184252	0.0803939	0.088589	0.0898737	0.102003	0.134125	0.241814	0.157351	0.187315	0.063211	0.104471	0.136654	0.119504	0.120458	0.0993411	0.136517	0.191121	0.18945	0.148709	0.32796	0.0766372	0.112056	0.138338	0.149787	0.0973836	0.067838	0.0533431	0.128333	0.123626	0.16999
70.4817	0.108378	0.0571603	0.101006	0.1271	0.0673102	0.0843428	0.096497	0.099423	0.16951	0.0658801	0.09406	0.193715	0.103779	0.258092	0.0806045	0.343814	0.166516	0.161064	0.0862632	0.145619	0.0812111	0.0839013	0.0906469	0.107085	0.149021	0.240245	0.149763	0.197617	0.0562206	0.0857559	0.11521	0.135425	0.136622	0.101031	0.106741	0.225192	0.181391	0.127075	0.299166	0.0951272	0.128119	0.142798	0.128208	0.0911461	0.0820215	0.0380273	0.12522	0.12919	0.194752
70.6434	0.123483	0.0595903	0.0918546	0.14914	0.0738007	0.100375	0.102955	0.101003	0.130447	0.0629301	0.0776719	0.198288	0.0960959	0.257019	0.0706918	0.334597	0.173119	0.145977	0.0886414	0.151788	0.0714498	0.0737649	0.0939091	0.108112	0.147104	0.232301	0.15535	0.196232	0.0448322	0.0722366	0.11257	0.129052	0.136272	0.0981799	0.097234	0.209733	0.179792	0.0693572	0.28481	0.103173	0.151457	0.143569	0.118611	0.082034	0.105665	0.046712	0.108651	0.107077	0.191569
70.805	0.123578	0.0529947	0.0717969	0.131462	0.0688714	0.0867097	0.0925816	0.114829	0.126978	0.0752796	0.0668128	0.189818	0.102873	0.234016	0.0766593	0.340023	0.15974	0.129078	0.0819951	0.151623	0.0658309	0.0856474	0.0877227	0.105191	0.137029	0.202005	0.138515	0.194802	0.0530724	0.0903111	0.112673	0.146701	0.12939	0.0901431	0.0872503	0.218848	0.176657	0.0386901	0.274287	0.0999561	0.14478	0.143306	0.0900927	0.0495938	0.106741	0.0415232	0.0986215	0.0980013	0.164189
70.9667	0.110282	0.046653	0.0639529	0.130982	0.0524784	0.082662	0.10605	0.112399	0.103489	0.068637	0.041097	0.187727	0.0718049	0.225803	0.0722132	0.316764	0.140848	0.125486	0.0665729	0.146876	0.0567689	0.0819135	0.092171	0.105528	0.106983	0.182021	0.111829	0.188154	0.0542072	0.103683	0.144105	0.120842	0.111624	0.0689764	0.0969796	0.181732	0.165856	0.0181824	0.324416	0.0838287	0.136602	0.149782	0.0774423	0.0428652	0.104008	0.0331213	0.0909921	0.0997646	0.166702
71.1284	0.0868817	0.0433993	0.0813088	0.117541	0.0391899	0.0681938	0.0954777	0.106373	0.110344	0.061961	0.047559	0.186535	0.0773398	0.21441	0.0646408	0.296515	0.130414	0.116419	0.0573334	0.148628	0.0736616	0.0883092	0.0913097	0.115377	0.0988451	0.172253	0.097928	0.185647	0.0640805	0.101869	0.130725	0.101509	0.113184	0.07072	0.0689899	0.163015	0.151989	0.040582	0.269912	0.0865572	0.119067	0.141794	0.102139	0.0430165	0.0887499	0.0289595	0.0993787	0.121389	0.157287
71.29	0.0777974	0.0561071	0.0880727	0.134163	0.0372562	0.0624245	0.0901766	0.0944615	0.141408	0.0613395	0.0757235	0.194896	0.0799661	0.211582	0.0560365	0.282261	0.143369	0.133239	0.0574341	0.146789	0.0429834	0.070019	0.0914357	0.110693	0.115887	0.166191	0.113133	0.179806	0.0637886	0.100203	0.132128	0.0807104	0.106871	0.0884956	0.0605566	0.162654	0.152322	0.062025	0.240708	0.0866028	0.104087	0.143541	0.110451	0.0429055	0.0924045	0.00837906	0.109708	0.0941415	0.164734
71.4517	0.0774191	0.0598675	0.0906502	0.156318	0.0386813	0.0619281	0.0821379	0.0685595	0.118736	0.0309203	0.103583	0.192947	0.099119	0.191137	0.0708098	0.316618	0.163049	0.147693	0.0687044	0.167696	0.0477501	0.04527	0.0754712	0.118967	0.14903	0.155431	0.145165	0.194696	0.0767495	0.0840239	0.100942	0.0828671	0.121014	0.102482	0.0456156	0.159835	0.192718	0.108259	0.204181	0.0768647	0.101071	0.130103	0.160907	0.0434114	0.0753655	0.0124226	0.124595	0.103667	0.151363
71.6133	0.0667482	0.0669883	0.0827606	0.153215	0.039668	0.0657849	0.0856866	0.0701972	0.129414	0.0403794	0.108172	0.177854	0.0782997	0.191985	0.0773927	0.361849	0.175399	0.16088	0.07383	0.176564	0.0367778	0.0483886	0.0707753	0.119403	0.169668	0.175143	0.159295	0.202748	0.0619648	0.0747318	0.10475	0.0929391	0.135171	0.0909436	0.0825553	0.175909	0.209339	0.146255	0.206078	0.0638463	0.115394	0.138521	0.164176	0.0605075	0.0842784	0.0163343	0.121267	0.0917387	0.153325
71.775	0.0685649	0.0674555	0.0994661	0.176367	0.0380043	0.0861296	0.098284	0.0927064	0.0774474	0.0137172	0.0917118	0.183364	0.0768723	0.184458	0.0910038	0.399169	0.191902	0.163044	0.0847276	0.201088	0.0683174	0.0555166	0.0914406	0.140805	0.16684	0.179239	0.155463	0.206505	0.0535726	0.0590512	0.122664	0.0824724	0.139875	0.0784048	0.11632	0.188169	0.22969	0.159308	0.225262	0.0616162	0.123653	0.145141	0.180994	0.0775308	0.0986616	0.0329995	0.130677	0.120582	0.1546
71.9366	0.0845771	0.0782053	0.0998822	0.1878	0.04456	0.0819436	0.0961993	0.140107	0.0966782	0.0394712	0.102957	0.198588	0.0866253	0.189718	0.0917564	0.437318	0.207873	0.189974	0.0917261	0.226872	0.05752	0.110067	0.0929369	0.1566	0.166476	0.186177	0.155644	0.193479	0.0524554	0.0642761	0.154242	0.0898851	0.124649	0.0804734	0.136887	0.209592	0.240948	0.154954	0.225363	0.0830842	0.123557	0.163168	0.15624	0.0818082	0.104433	0.0488214	0.134781	0.102286	0.150916
72.0983	0.10594	0.0860303	0.100266	0.196448	0.0486319	0.0922037	0.0920736	0.151415	0.0766807	0.0381187	0.110845	0.212999	0.11526	0.196235	0.0977616	0.506283	0.212401	0.214719	0.099583	0.233638	0.0681062	0.10845	0.0958056	0.170896	0.16018	0.174108	0.134804	0.183804	0.0636571	0.0814202	0.179762	0.0880263	0.102453	0.0846214	0.139242	0.222457	0.264533	0.122876	0.260859	0.101353	0.103681	0.166014	0.142066	0.0635217	0.103544	0.0376194	0.144066	0.122179	0.158681
72.2599	0.12591	0.0945466	0.0826666	0.187275	0.0637258	0.103855	0.0889144	0.143207	0.0928717	0.0349313	0.113575	0.210103	0.155629	0.215511	0.0982198	0.571563	0.221465	0.263811	0.0894565	0.244395	0.061478	0.140647	0.0920681	0.181861	0.164284	0.208478	0.130606	0.181981	0.0668876	0.0868227	0.172058	0.11086	0.11285	0.0952832	0.130897	0.226193	0.27651	0.136675	0.252978	0.108832	0.112509	0.181542	0.147254	0.0642017	0.0987061	0.0489155	0.148671	0.114645	0.15167
72.4216	0.134601	0.0932354	0.0952055	0.157575	0.086137	0.116054	0.0932695	0.152494	0.0957663	0.0223697	0.100823	0.210208	0.176888	0.238878	0.0782182	0.611096	0.230771	0.268608	0.0861945	0.253458	0.0747843	0.121342	0.0807842	0.174684	0.161803	0.225573	0.123882	0.177612	0.0613829	0.066847	0.183259	0.120934	0.127972	0.0927539	0.130884	0.210253	0.29291	0.0929884	0.252691	0.126001	0.127266	0.188028	0.128213	0.09064	0.120999	0.0379789	0.152532	0.096489	0.151267
72.5833	0.137454	0.10991	0.106368	0.144932	0.0956042	0.133795	0.125085	0.190832	0.119973	0.0374826	0.103437	0.256201	0.191867	0.254708	0.0807371	0.622386	0.257328	0.28815	0.100387	0.278694	0.108535	0.132128	0.0689303	0.195726	0.179143	0.255422	0.149853	0.175353	0.0662227	0.0457963	0.195374	0.152944	0.130899	0.0731978	0.113255	0.212227	0.285231	0.0949267	0.25911	0.131305	0.144336	0.201631	0.117069	0.105413	0.136913	0.0597743	0.159732	0.0858927	0.149446
72.7449	0.15415	0.125045	0.126472	0.144428	0.112822	0.13031	0.141624	0.190685	0.184467	0.0595964	0.110021	0.296883	0.169368	0.27244	0.0792491	0.644742	0.266186	0.2917	0.119718	0.329145	0.113007	0.131323	0.0624779	0.207697	0.19301	0.270309	0.167995	0.168955	0.0732845	0.0510027	0.201735	0.183036	0.155285	0.0737083	0.130004	0.231973	0.307678	0.0748842	0.283718	0.138896	0.159566	0.203336	0.089245	0.147291	0.150773	0.0683125	0.159285	0.0767995	0.157412
72.9066	0.161292	0.127526	0.131079	0.156042	0.111022	0.13796	0.150577	0.190286	0.200289	0.0657414	0.124095	0.340479	0.176161	0.271951	0.0846461	0.672011	0.278063	0.326955	0.127148	0.335173	0.121353	0.163166	0.0770095	0.221793	0.208542	0.277494	0.166081	0.14907	0.082954	0.055444	0.188293	0.199426	0.174056	0.0766467	0.139008	0.268847	0.315139	0.0774241	0.304217	0.134232	0.184175	0.211046	0.0754691	0.129745	0.154079	0.0880588	0.155669	0.0953819	0.187756
73.0682	0.173335	0.128553	0.121992	0.159331	0.112162	0.130688	0.130136	0.170593	0.220844	0.0668808	0.142695	0.337167	0.172771	0.279548	0.0826626	0.718312	0.281507	0.345698	0.133188	0.344073	0.118535	0.180745	0.0900203	0.220827	0.222137	0.27467	0.19387	0.16823	0.0875829	0.0691393	0.202664	0.190437	0.199686	0.0763906	0.152239	0.269271	0.344274	0.0903723	0.321174	0.139897	0.204214	0.220928	0.0751926	0.125373	0.167344	0.107552	0.169903	0.0808919	0.195176
73.2299	0.155824	0.14296	0.115395	0.162218	0.111259	0.13124	0.132067	0.187942	0.186346	0.0854514	0.164019	0.347794	0.192685	0.283479	0.0875142	0.738505	0.289476	0.349454	0.127	0.345572	0.127514	0.17554	0.0970027	0.227423	0.233486	0.262374	0.205774	0.195252	0.0930753	0.0790076	0.231151	0.198793	0.188316	0.0814614	0.140262	0.252421	0.329188	0.108132	0.340958	0.155005	0.212078	0.212883	0.100714	0.106379	0.183378	0.11635	0.165015	0.0937125	0.19539
73.3915	0.173981	0.177795	0.113653	0.151547	0.115362	0.148708	0.153925	0.191429	0.195818	0.113306	0.188683	0.350568	0.187334	0.303619	0.103212	0.790252	0.305215	0.361865	0.136369	0.370876	0.146335	0.166433	0.105996	0.229543	0.23724	0.277664	0.239064	0.232188	0.110864	0.10518	0.25586	0.210547	0.185176	0.0801737	0.184617	0.272265	0.312469	0.130603	0.36601	0.177755	0.222913	0.231817	0.114702	0.122559	0.211034	0.119219	0.186164	0.100994	0.216341
73.5532	0.1948	0.183978	0.124474	0.203668	0.12698	0.173599	0.171161	0.237213	0.173704	0.109865	0.182756	0.362559	0.229375	0.303209	0.120393	0.824697	0.315953	0.394557	0.126941	0.417125	0.153201	0.208458	0.122616	0.252195	0.28909	0.270076	0.229586	0.278549	0.13565	0.11601	0.263753	0.25681	0.189894	0.130524	0.191692	0.321667	0.323815	0.129807	0.384584	0.19295	0.241643	0.237193	0.141805	0.156219	0.22356	0.104192	0.19801	0.118005	0.25586
73.7148	0.217209	0.183354	0.145712	0.192325	0.13247	0.205757	0.175458	0.242615	0.1751	0.099422	0.185758	0.384638	0.251254	0.293389	0.129769	0.863066	0.328666	0.44022	0.131442	0.475274	0.181567	0.245883	0.145828	0.250755	0.304189	0.272715	0.245652	0.281337	0.154523	0.122821	0.260272	0.250206	0.194076	0.135065	0.221413	0.347056	0.353221	0.118966	0.376432	0.192993	0.265697	0.267103	0.14632	0.162948	0.212115	0.0953011	0.221521	0.146887	0.287533
73.8765	0.228518	0.174608	0.147711	0.252197	0.143349	0.206467	0.160928	0.263395	0.187462	0.103451	0.168877	0.404195	0.320385	0.286026	0.147032	0.84308	0.325178	0.462713	0.137738	0.523132	0.202069	0.283963	0.166456	0.245085	0.351331	0.281785	0.274294	0.320081	0.162343	0.109488	0.287959	0.230878	0.221429	0.154808	0.197381	0.34893	0.374753	0.148842	0.352492	0.191103	0.275408	0.278582	0.165671	0.169325	0.194039	0.0888656	0.221445	0.170516	0.273519
74.0382	0.265085	0.186372	0.186088	0.249486	0.150918	0.220725	0.183619	0.257584	0.197666	0.106198	0.205404	0.440338	0.324771	0.298792	0.150717	0.83858	0.350287	0.482163	0.142389	0.5631	0.217972	0.292222	0.201291	0.226141	0.338713	0.3077	0.327079	0.318702	0.170426	0.130464	0.327963	0.22029	0.223126	0.154025	0.214656	0.349872	0.368526	0.180696	0.38652	0.191628	0.309785	0.286264	0.177451	0.162072	0.207481	0.106787	0.227233	0.184371	0.283963
74.1998	0.30975	0.205924	0.191829	0.295293	0.160406	0.22549	0.215357	0.301639	0.234951	0.122842	0.229575	0.496086	0.351857	0.331493	0.149446	0.908801	0.383626	0.493456	0.153642	0.563281	0.237982	0.289357	0.186271	0.241039	0.384556	0.310765	0.367248	0.334152	0.187642	0.125616	0.373417	0.260284	0.242864	0.156967	0.228897	0.371376	0.375924	0.179707	0.42572	0.212678	0.329318	0.311269	0.179744	0.188642	0.247745	0.132898	0.236566	0.169181	0.297344
74.3615	0.355353	0.229029	0.227526	0.2659	0.180438	0.2439	0.242724	0.308732	0.243372	0.113651	0.262954	0.536289	0.320575	0.357084	0.141382	0.956848	0.420498	0.513203	0.16871	0.599356	0.239684	0.286545	0.188233	0.270119	0.417073	0.317049	0.376982	0.29701	0.197786	0.126698	0.411311	0.321075	0.242707	0.144526	0.237251	0.39286	0.415892	0.178235	0.493224	0.229998	0.331653	0.314345	0.176615	0.206085	0.280892	0.164812	0.26978	0.147966	0.316991
74.5231	0.363228	0.250796	0.226071	0.269478	0.196721	0.23422	0.259726	0.331642	0.287636	0.125658	0.263628	0.581578	0.337189	0.378832	0.133919	0.984227	0.424786	0.523786	0.200579	0.621283	0.252509	0.289512	0.175994	0.289342	0.462094	0.335451	0.381869	0.308439	0.214518	0.0922779	0.415117	0.34623	0.255714	0.142857	0.228796	0.397739	0.465237	0.171062	0.494589	0.258479	0.322808	0.337936	0.15943	0.224895	0.296959	0.183223	0.271022	0.154043	0.322257
74.6848	0.389517	0.262038	0.236941	0.270492	0.207907	0.243473	0.268081	0.335034	0.328501	0.124964	0.279138	0.601384	0.338207	0.380316	0.143146	0.998574	0.427591	0.54794	0.21919	0.668491	0.24956	0.342528	0.201043	0.321844	0.526069	0.382449	0.3891	0.327297	0.205708	0.0782205	0.439272	0.367245	0.244089	0.136976	0.219078	0.41506	0.508781	0.226318	0.545713	0.272872	0.352087	0.352929	0.16511	0.245334	0.297802	0.192986	0.28501	0.170167	0.303248
74.8464	0.40109	0.279244	0.257294	0.310525	0.211443	0.254821	0.294876	0.384822	0.362078	0.145999	0.290441	0.644181	0.378241	0.412633	0.162528	1.05867	0.441976	0.565767	0.230153	0.692388	0.266714	0.358159	0.205289	0.332578	0.55432	0.406033	0.400785	0.356506	0.213253	0.0969657	0.474688	0.367292	0.249824	0.145657	0.224888	0.421732	0.583007	0.259233	0.560205	0.310189	0.395151	0.397325	0.172686	0.258455	0.330974	0.19852	0.286669	0.181582	0.307861
75.0081	0.435335	0.293173	0.279485	0.309353	0.225124	0.264785	0.310094	0.396875	0.36445	0.133825	0.3207	0.66813	0.405036	0.431047	0.169965	1.11259	0.471918	0.603342	0.227651	0.716751	0.283002	0.357818	0.21143	0.349847	0.624379	0.450393	0.399947	0.34925	0.225639	0.108468	0.523725	0.403139	0.246292	0.145986	0.252953	0.489547	0.62977	0.319041	0.586963	0.336742	0.420151	0.437079	0.181291	0.269106	0.354308	0.199406	0.300623	0.173215	0.309121
75.1697	0.465628	0.309561	0.301201	0.345074	0.246491	0.280561	0.312303	0.398781	0.33859	0.152676	0.327366	0.70783	0.421849	0.448902	0.185919	1.15026	0.483183	0.643021	0.264848	0.755319	0.295893	0.32429	0.213999	0.355189	0.6384	0.451057	0.394055	0.372039	0.260188	0.116578	0.569646	0.409402	0.280683	0.176778	0.256636	0.563548	0.649771	0.338569	0.608957	0.364357	0.446958	0.456968	0.189582	0.258874	0.369919	0.215521	0.312013	0.157609	0.361501
75.3314	0.485043	0.300151	0.294826	0.357924	0.24098	0.296808	0.295842	0.366629	0.337103	0.152354	0.348539	0.712029	0.455138	0.42245	0.197375	1.18875	0.485296	0.673939	0.286249	0.90482	0.307228	0.364611	0.26046	0.386523	0.65839	0.461993	0.402734	0.442321	0.270282	0.105609	0.579638	0.418677	0.288208	0.224606	0.319139	0.538059	0.558362	0.352481	0.606803	0.296322	0.409576	0.458884	0.13382	0.246242	0.343817	0.208784	0.304933	0.13662	0.356629
75.493	0.526421	0.303523	0.302926	0.412626	0.256756	0.332734	0.288873	0.402888	0.360173	0.200758	0.353185	0.776064	0.501186	0.436867	0.224496	1.23074	0.501119	0.712981	0.317396	1.00795	0.310455	0.370182	0.271977	0.411708	0.668689	0.454381	0.398807	0.493438	0.28596	0.114483	0.596391	0.441356	0.311388	0.239932	0.328934	0.523811	0.606311	0.341159	0.647732	0.299297	0.468577	0.464302	0.139367	0.255343	0.369034	0.220547	0.324091	0.145803	0.36019
75.6547	0.570943	0.310117	0.31139	0.439979	0.272069	0.348617	0.323217	0.456144	0.409805	0.201184	0.381673	0.830537	0.545532	0.450321	0.229128	1.26288	0.537853	0.752304	0.312258	1.07294	0.329963	0.384176	0.2941	0.425526	0.724636	0.463604	0.397457	0.520684	0.306501	0.11637	0.61062	0.482489	0.327893	0.248798	0.365238	0.552015	0.69198	0.348391	0.669869	0.322534	0.502294	0.514014	0.133487	0.292167	0.420453	0.225005	0.322981	0.175261	0.377897
75.8164	0.634896	0.336986	0.329339	0.470535	0.305562	0.361003	0.364852	0.534299	0.417652	0.215801	0.401866	0.942489	0.573092	0.48195	0.240771	1.27827	0.581896	0.817675	0.345264	1.06784	0.359343	0.389756	0.290572	0.436224	0.793095	0.491797	0.375687	0.546367	0.343905	0.115399	0.657347	0.560002	0.349448	0.235111	0.349682	0.653259	0.831562	0.372448	0.721944	0.411413	0.625907	0.573249	0.191976	0.330737	0.476757	0.251804	0.354722	0.216165	0.411374
75.978	0.680606	0.363822	0.333898	0.458745	0.316894	0.366187	0.410049	0.558067	0.407669	0.221117	0.432031	1.00022	0.602047	0.494321	0.244142	1.30949	0.622589	0.864189	0.35965	1.08401	0.367624	0.460271	0.305395	0.451797	0.845696	0.505537	0.391689	0.554117	0.367619	0.125173	0.683283	0.647811	0.369168	0.239065	0.364919	0.690308	0.888377	0.388471	0.762379	0.436685	0.637661	0.629757	0.194257	0.353153	0.509643	0.248969	0.368848	0.222899	0.442941
76.1397	0.710883	0.370161	0.346202	0.473003	0.327716	0.378164	0.417784	0.586658	0.399568	0.230519	0.448383	1.0276	0.642345	0.506244	0.256236	1.32222	0.641486	0.894606	0.379211	1.09384	0.36626	0.525134	0.321392	0.474128	0.885081	0.545632	0.406429	0.588181	0.379591	0.148049	0.696929	0.697356	0.375104	0.243591	0.38096	0.71416	0.883818	0.400174	0.805686	0.438613	0.698284	0.631005	0.207055	0.358712	0.514542	0.237617	0.399294	0.212212	0.431201
76.3013	0.758183	0.390917	0.355917	0.548623	0.350374	0.415963	0.427874	0.605796	0.435074	0.249731	0.461172	1.03536	0.67072	0.515874	0.267413	1.38036	0.665288	0.919916	0.382211	1.06171	0.362988	0.548928	0.321313	0.5094	0.945202	0.57827	0.455966	0.570575	0.381207	0.172145	0.710552	0.769995	0.40779	0.244889	0.393639	0.79667	0.93904	0.387568	0.850528	0.456028	0.726159	0.655214	0.233297	0.411931	0.539585	0.237202	0.411163	0.236052	0.474743
76.463	0.815534	0.399709	0.362707	0.688045	0.367602	0.447242	0.450958	0.600697	0.46325	0.234901	0.46193	1.04661	0.711254	0.515429	0.296111	1.43916	0.676256	0.95189	0.389839	1.09501	0.408807	0.534554	0.338161	0.555296	1.00584	0.639081	0.4691	0.59922	0.395221	0.204016	0.76717	0.825373	0.433648	0.257462	0.399722	0.888437	0.976958	0.40191	0.917558	0.473685	0.786118	0.663146	0.253899	0.450413	0.549649	0.256814	0.438359	0.249304	0.521613
76.6246	0.835549	0.402909	0.353283	0.801134	0.370787	0.455131	0.457406	0.594289	0.453153	0.253183	0.460887	1.05713	0.752288	0.514533	0.319479	1.472	0.676865	0.982099	0.434464	1.14196	0.416587	0.548628	0.347175	0.593176	1.02747	0.681018	0.466446	0.631149	0.414313	0.233015	0.769175	0.883913	0.433734	0.244312	0.405344	0.942933	0.986107	0.397942	0.906488	0.501901	0.777175	0.660386	0.250253	0.460764	0.562494	0.270473	0.459965	0.255709	0.567742
76.7863	0.852812	0.408535	0.360426	0.857857	0.37347	0.443863	0.483885	0.591841	0.454132	0.269416	0.491239	1.05131	0.801597	0.514048	0.335648	1.52382	0.680025	1.02136	0.457027	1.18578	0.442344	0.564893	0.370645	0.614938	1.06768	0.737217	0.49119	0.664272	0.463924	0.274585	0.81401	0.99419	0.41945	0.24533	0.417904	1.0032	0.971856	0.445152	0.934342	0.525361	0.80186	0.673126	0.236109	0.457773	0.585472	0.294211	0.481811	0.235879	0.587691
76.9479	0.844902	0.42514	0.394259	0.856416	0.382951	0.452147	0.487506	0.658805	0.461565	0.29523	0.485949	1.06572	0.796459	0.532277	0.329521	1.57119	0.695001	1.0799	0.505135	1.1828	0.432361	0.630978	0.359516	0.623994	1.11703	0.797671	0.501377	0.670556	0.48542	0.280991	0.836346	1.17254	0.4153	0.245233	0.426533	1.05058	0.986857	0.463299	0.958204	0.540584	0.820069	0.708333	0.233398	0.487007	0.603254	0.308201	0.50423	0.245109	0.613333
77.1096	0.86676	0.430779	0.422337	0.860281	0.401144	0.495902	0.525862	0.68998	0.496025	0.29048	0.507994	1.064	0.809163	0.561807	0.32654	1.62952	0.72251	1.15705	0.538572	1.20009	0.468987	0.689965	0.386819	0.636756	1.15713	0.830753	0.539256	0.678083	0.53241	0.304061	0.908112	1.3989	0.433235	0.284654	0.441355	1.05688	1.07429	0.494759	1.03909	0.553784	0.853295	0.749753	0.267121	0.521238	0.621689	0.339101	0.520625	0.264834	0.637476
77.2713	0.855564	0.421352	0.423127	0.896062	0.381406	0.530133	0.523688	0.68119	0.53453	0.273097	0.497026	1.05532	0.848555	0.564297	0.354629	1.61341	0.719466	1.2158	0.576281	1.20687	0.456094	0.783913	0.408078	0.636559	1.20847	0.848194	0.499311	0.736929	0.558148	0.343007	0.886607	1.52458	0.439532	0.314094	0.465786	1.08447	1.07377	0.511734	1.084	0.553747	0.830756	0.742859	0.324602	0.514918	0.604195	0.340797	0.544203	0.276843	0.659927
77.4329	0.875501	0.410022	0.412801	0.956054	0.376805	0.542788	0.533743	0.625671	0.557164	0.287811	0.525277	1.01992	0.887055	0.55197	0.375375	1.59753	0.714894	1.2287	0.600666	1.19846	0.463314	0.814032	0.457531	0.643977	1.27077	0.839338	0.492568	0.807152	0.607512	0.36337	0.874116	1.61333	0.423801	0.335629	0.488074	1.10913	1.08821	0.515396	1.10951	0.580074	0.850174	0.723809	0.340132	0.496874	0.606539	0.337219	0.54435	0.284529	0.686071
77.5946	0.856369	0.405994	0.392007	0.935808	0.360268	0.510607	0.531422	0.605416	0.539144	0.296771	0.513747	0.982337	0.907738	0.526849	0.404495	1.61748	0.712829	1.22835	0.617559	1.19306	0.455027	0.820843	0.463066	0.650567	1.315	0.850132	0.501573	0.83146	0.639255	0.386486	0.873116	1.68519	0.411957	0.318831	0.502299	1.1724	1.06925	0.51516	1.12375	0.597215	0.85363	0.73056	0.349623	0.478099	0.602218	0.331504	0.551583	0.275937	0.700067
77.7562	0.89619	0.420446	0.385079	0.908935	0.379947	0.498485	0.544653	0.625647	0.528413	0.294	0.490596	0.973807	0.880211	0.531356	0.381131	1.63165	0.731273	1.24689	0.626774	1.16524	0.458883	0.793566	0.461045	0.661655	1.35411	0.8732	0.550747	0.815031	0.664088	0.404244	0.930215	1.80985	0.409823	0.311328	0.50529	1.19345	1.1231	0.472203	1.16029	0.625018	0.887866	0.731195	0.316894	0.49825	0.630364	0.331067	0.546706	0.274991	0.710734
77.9179	0.863261	0.411076	0.388691	0.923278	0.354854	0.482206	0.549293	0.642974	0.53626	0.281002	0.481216	0.947166	0.889936	0.50966	0.411448	1.63109	0.736065	1.26969	0.642849	1.1907	0.44988	0.819187	0.478826	0.65928	1.35714	0.908656	0.593604	0.829857	0.65401	0.431246	0.932958	1.86564	0.409386	0.31853	0.514982	1.165	1.09058	0.465163	1.16282	0.626173	0.869156	0.719123	0.337963	0.513238	0.642168	0.330542	0.55861	0.291087	0.720642
78.0795	0.896891	0.417864	0.408962	1.00678	0.348581	0.489633	0.544775	0.631793	0.525038	0.274256	0.469825	0.930703	0.901891	0.495469	0.406655	1.6259	0.761051	1.28488	0.660273	1.19434	0.453922	0.818707	0.504336	0.666011	1.41199	0.993931	0.635543	0.868697	0.642819	0.445702	0.955332	1.95057	0.420201	0.329952	0.515592	1.2057	1.06495	0.448263	1.16194	0.650665	0.880868	0.710696	0.335291	0.535404	0.680176	0.32847	0.563446	0.310942	0.768049
78.2412	0.866606	0.394403	0.419822	1.03844	0.339436	0.493389	0.541809	0.636557	0.457906	0.280711	0.488613	0.875679	0.92635	0.485189	0.421919	1.63035	0.772136	1.29278	0.674258	1.19865	0.447943	0.832555	0.539822	0.671486	1.41866	1.00537	0.64191	0.924873	0.650693	0.431002	0.971243	1.94718	0.445589	0.344438	0.481667	1.27664	1.03743	0.481237	1.10606	0.648781	0.842487	0.721795	0.397202	0.54662	0.708814	0.323818	0.573178	0.348676	0.790276
78.4028	0.874069	0.400827	0.416626	1.01283	0.363532	0.515826	0.530184	0.635803	0.483911	0.294362	0.473086	0.862618	0.92354	0.491193	0.395124	1.63579	0.789116	1.2789	0.670181	1.11734	0.437359	0.76933	0.545606	0.690281	1.46189	1.01826	0.637381	0.915281	0.676785	0.459921	0.992109	1.92152	0.455138	0.343282	0.462123	1.35685	1.05094	0.445686	1.05688	0.673953	0.844505	0.740374	0.3906	0.527882	0.741492	0.282115	0.563775	0.347529	0.769126
78.5645	0.902833	0.43448	0.423283	0.992287	0.392376	0.547201	0.543403	0.667867	0.540509	0.337135	0.498665	0.897314	0.937812	0.508165	0.430604	1.62922	0.811535	1.28297	0.658924	1.05443	0.419862	0.75535	0.562283	0.709389	1.52201	0.972279	0.617466	0.907255	0.711073	0.466154	1.01702	1.8697	0.460724	0.361278	0.47034	1.45708	1.11591	0.440839	1.06315	0.686533	0.817299	0.753643	0.419661	0.536947	0.785238	0.263809	0.575039	0.33992	0.766828
78.7262	0.935481	0.461482	0.434579	1.00269	0.405739	0.568653	0.575282	0.716223	0.607201	0.373627	0.533929	0.987135	0.951028	0.537021	0.459724	1.61113	0.851109	1.26953	0.66418	0.978128	0.42442	0.749079	0.581709	0.732502	1.55996	1.00713	0.60933	0.890255	0.721621	0.520449	1.00879	1.822	0.433513	0.361864	0.468905	1.4917	1.14949	0.389268	1.13888	0.730725	0.806457	0.760818	0.385311	0.528363	0.827679	0.268799	0.576818	0.316949	0.767078
78.8878	0.949401	0.48045	0.451145	1.0514	0.418329	0.588402	0.640922	0.789332	0.575935	0.375633	0.559262	1.05453	0.959624	0.574248	0.509305	1.61273	0.898615	1.28649	0.687326	0.957934	0.42288	0.810161	0.590055	0.744125	1.52899	1.03524	0.642266	0.915335	0.735904	0.532278	1.03532	1.7669	0.450325	0.346198	0.499764	1.57833	1.22986	0.388218	1.21665	0.775454	0.809673	0.800516	0.401593	0.57262	0.864034	0.311686	0.591559	0.312802	0.824363
79.0495	0.895564	0.467663	0.461385	1.05233	0.424512	0.587434	0.63619	0.818799	0.574973	0.353717	0.563086	1.05099	0.9689	0.562244	0.4959	1.60571	0.883683	1.27467	0.680076	0.900784	0.419604	0.831202	0.607261	0.737578	1.47193	1.05954	0.642539	0.930855	0.734517	0.546284	1.00515	1.70705	0.451649	0.335889	0.470569	1.59382	1.2037	0.378235	1.18798	0.807175	0.810998	0.829267	0.400225	0.591324	0.860947	0.305769	0.60257	0.326476	0.803435
79.2111	0.876071	0.467604	0.465439	1.01859	0.431122	0.586464	0.635192	0.798589	0.534573	0.322726	0.534965	1.02676	0.964351	0.538856	0.489887	1.60809	0.851336	1.26438	0.666918	0.871481	0.401986	0.837086	0.631499	0.747361	1.43623	1.03517	0.69433	0.96165	0.744702	0.517846	1.00509	1.67249	0.455921	0.332023	0.480624	1.616	1.22037	0.387938	1.15381	0.812547	0.785411	0.837988	0.418897	0.59139	0.852988	0.284619	0.605582	0.355791	0.838763
79.3728	0.872391	0.449344	0.439143	0.937109	0.421457	0.565997	0.599482	0.772945	0.541769	0.307353	0.544009	0.957443	0.924954	0.498903	0.445066	1.55591	0.807018	1.23793	0.639077	0.841776	0.376569	0.783192	0.630159	0.754113	1.43463	0.995309	0.664379	0.972512	0.748503	0.519316	0.987894	1.63267	0.441233	0.357205	0.447768	1.6824	1.17082	0.399775	1.11878	0.809641	0.713064	0.807118	0.406856	0.555512	0.835227	0.26463	0.598754	0.346994	0.846472
79.5344	0.869015	0.440453	0.44037	0.914462	0.416194	0.553827	0.627081	0.751996	0.500444	0.309708	0.549298	0.940845	0.904952	0.509684	0.447121	1.50494	0.806832	1.24353	0.628316	0.816151	0.360165	0.762524	0.626791	0.743683	1.46423	1.00166	0.674803	0.98238	0.763414	0.550593	0.97396	1.59219	0.450087	0.348629	0.428733	1.73118	1.20364	0.436927	1.13116	0.791818	0.659179	0.79225	0.410595	0.535852	0.829441	0.272082	0.581886	0.348432	0.880488
79.6961	0.832558	0.438188	0.425156	0.912626	0.422621	0.539179	0.622612	0.761735	0.539363	0.32371	0.575895	0.902035	0.903487	0.502296	0.422913	1.46543	0.799085	1.22511	0.629818	0.810668	0.35915	0.780181	0.598153	0.72956	1.50067	1.01137	0.664025	0.925743	0.760492	0.576278	0.984214	1.57481	0.465229	0.355465	0.440937	1.76364	1.1897	0.415208	1.12457	0.794232	0.677483	0.775608	0.429419	0.528223	0.809974	0.270966	0.585992	0.34081	0.890899
79.8577	0.811206	0.442607	0.438694	0.931739	0.433753	0.544889	0.629146	0.735272	0.548002	0.317814	0.549256	0.878633	0.943117	0.497117	0.448514	1.43075	0.78803	1.21904	0.626859	0.795108	0.383713	0.803915	0.625019	0.734542	1.5297	1.05622	0.68331	0.926657	0.76693	0.579115	0.975796	1.58936	0.486218	0.370424	0.426734	1.72109	1.16683	0.430413	1.08443	0.764399	0.670542	0.781318	0.485254	0.524105	0.805706	0.270434	0.591798	0.37513	0.858431
80.0194	0.817266	0.445771	0.441418	0.953971	0.440401	0.542213	0.630674	0.718605	0.529185	0.321104	0.535306	0.85014	0.968551	0.47258	0.458972	1.37393	0.761516	1.19745	0.633964	0.777845	0.397382	0.83834	0.636484	0.742426	1.50116	1.05088	0.692729	0.905754	0.758066	0.555184	0.997441	1.60005	0.482473	0.372495	0.431648	1.68463	1.13839	0.396626	1.09853	0.765856	0.646736	0.780773	0.487479	0.526736	0.807703	0.284123	0.605016	0.390594	0.857233
80.1811	0.837016	0.435747	0.464709	0.948521	0.419373	0.555601	0.643937	0.706745	0.501353	0.309091	0.514748	0.839668	0.978916	0.472275	0.477792	1.3153	0.748074	1.18014	0.621721	0.736168	0.382263	0.805231	0.661034	0.735489	1.48306	1.07825	0.703762	0.8917	0.749984	0.526879	0.960347	1.53872	0.481401	0.347639	0.403918	1.65729	1.1437	0.414822	1.04488	0.791959	0.630159	0.779442	0.483334	0.534942	0.814004	0.269489	0.575942	0.393878	0.830637
80.3427	0.821386	0.430753	0.460756	0.922397	0.403095	0.554022	0.642152	0.714242	0.443342	0.307258	0.539794	0.842952	1.00065	0.477989	0.462884	1.29765	0.737588	1.16414	0.617499	0.733288	0.365049	0.768516	0.680233	0.7146	1.45689	1.05456	0.705143	0.858933	0.733132	0.542784	0.962837	1.50048	0.472084	0.291435	0.41019	1.65424	1.11938	0.403359	1.09601	0.822604	0.616767	0.772807	0.466006	0.556047	0.798249	0.265919	0.557532	0.394551	0.854906
80.5044	0.791812	0.419328	0.45271	0.868453	0.389077	0.553692	0.617455	0.732082	0.405247	0.289167	0.537941	0.822041	0.983981	0.482592	0.434401	1.25466	0.724525	1.15237	0.614314	0.702021	0.320272	0.696892	0.674117	0.702889	1.40025	1.04267	0.705639	0.853351	0.738439	0.542657	0.955458	1.41198	0.472244	0.287152	0.402242	1.59309	1.07281	0.373596	1.0942	0.808342	0.608226	0.763296	0.448126	0.542723	0.773753	0.239384	0.52499	0.396865	0.814434
80.666	0.75719	0.419667	0.431397	0.87688	0.390598	0.549273	0.58985	0.710406	0.377083	0.275324	0.518581	0.79061	0.947764	0.474263	0.432943	1.2188	0.700117	1.15432	0.613328	0.714911	0.305918	0.659001	0.680281	0.71114	1.35326	1.0019	0.692181	0.883259	0.73328	0.546196	0.954065	1.35155	0.466887	0.292337	0.426126	1.58602	1.03978	0.388061	1.14073	0.749945	0.56454	0.792718	0.428503	0.540418	0.747339	0.252224	0.520399	0.398862	0.778499
80.8277	0.736126	0.415088	0.435645	0.85708	0.401129	0.524146	0.564378	0.672506	0.338612	0.268448	0.511062	0.779099	0.895911	0.449074	0.437127	1.14997	0.670568	1.13449	0.620823	0.675417	0.297854	0.677667	0.693125	0.689693	1.28116	0.984906	0.728398	0.858602	0.733246	0.519563	0.936449	1.28406	0.481343	0.298499	0.429104	1.55611	1.01547	0.383101	1.14683	0.719353	0.546203	0.796898	0.428219	0.532374	0.740941	0.280113	0.509371	0.397763	0.722136
80.9893	0.7355	0.413428	0.414158	0.857965	0.412782	0.531085	0.572645	0.670626	0.366382	0.291115	0.510032	0.776632	0.880265	0.44363	0.451473	1.11146	0.658902	1.11671	0.601921	0.647291	0.317653	0.709754	0.700924	0.6782	1.28307	0.985675	0.737961	0.83779	0.714107	0.514931	0.913623	1.21762	0.471199	0.299559	0.425903	1.52417	1.01105	0.393009	1.11413	0.71202	0.530934	0.790918	0.445102	0.526814	0.748953	0.287571	0.498911	0.384677	0.750555
81.151	0.748031	0.41299	0.401447	0.803323	0.416706	0.51453	0.596045	0.648977	0.343412	0.275671	0.520949	0.763785	0.886287	0.4406	0.43918	1.06597	0.659269	1.09446	0.581727	0.610929	0.314222	0.698561	0.696437	0.664599	1.25446	0.972731	0.72979	0.787229	0.715789	0.547412	0.893669	1.17733	0.460656	0.291421	0.414027	1.45913	0.995035	0.403391	1.12085	0.740413	0.527663	0.769551	0.453505	0.528422	0.764197	0.284025	0.495332	0.381103	0.796766
81.3126	0.774655	0.418369	0.390799	0.827127	0.403935	0.519934	0.595376	0.682298	0.366813	0.262446	0.511322	0.745576	0.912364	0.44575	0.417987	1.03713	0.654641	1.07436	0.558557	0.604844	0.328308	0.658659	0.669205	0.669243	1.27727	0.975317	0.702764	0.796576	0.714754	0.545355	0.889206	1.09278	0.442537	0.299825	0.378045	1.40065	0.985573	0.390745	1.02024	0.740011	0.509822	0.77545	0.448272	0.503709	0.761469	0.279872	0.484827	0.383833	0.811376
81.4743	0.76912	0.427043	0.394867	0.829068	0.391946	0.485211	0.595173	0.681516	0.357571	0.217164	0.51458	0.734435	0.910838	0.443629	0.398466	1.01975	0.649443	1.06121	0.553884	0.58944	0.323844	0.596197	0.669219	0.6827	1.28624	0.957444	0.668436	0.776967	0.709971	0.54096	0.901709	1.08314	0.459771	0.295421	0.350304	1.39793	0.977862	0.410727	0.977142	0.74441	0.478796	0.779618	0.451911	0.505442	0.754964	0.280896	0.490274	0.39395	0.784196
81.636	0.752561	0.439539	0.40247	0.855502	0.385584	0.480078	0.576785	0.671048	0.364353	0.225084	0.479773	0.721995	0.89859	0.426572	0.394363	0.974663	0.635352	1.0613	0.554555	0.581244	0.331573	0.590111	0.663799	0.67834	1.28932	0.972893	0.665214	0.787579	0.707134	0.545542	0.910219	1.04562	0.462644	0.291984	0.303893	1.35845	0.933055	0.390411	0.930861	0.719198	0.467468	0.769356	0.488526	0.50138	0.73606	0.281251	0.493408	0.39569	0.728514
81.7976	0.703835	0.43756	0.39753	0.858112	0.379811	0.476413	0.597858	0.636923	0.374283	0.24106	0.481792	0.681369	0.891824	0.420938	0.397532	0.950058	0.635158	1.05873	0.540376	0.54599	0.297644	0.610552	0.648136	0.674832	1.27584	0.948024	0.661185	0.739025	0.695097	0.554525	0.916155	1.01716	0.471693	0.291962	0.313127	1.36631	0.921231	0.422384	1.00023	0.714447	0.455281	0.749979	0.491686	0.514185	0.732142	0.276352	0.483973	0.388488	0.689991
81.9593	0.675025	0.426349	0.39547	0.828601	0.373189	0.490343	0.597955	0.618321	0.382218	0.248003	0.467361	0.664376	0.880731	0.419337	0.391315	0.957575	0.630461	1.04546	0.530009	0.561906	0.285645	0.646017	0.632158	0.652124	1.26217	0.924669	0.665236	0.737952	0.696677	0.55569	0.913925	0.934265	0.447093	0.295821	0.335241	1.38102	0.917252	0.414276	1.00224	0.694853	0.445448	0.753231	0.469584	0.524856	0.722173	0.271467	0.482308	0.376638	0.667159
82.1209	0.658704	0.407903	0.380664	0.817187	0.366569	0.470648	0.607394	0.632035	0.371903	0.254919	0.493937	0.656126	0.872996	0.431841	0.366886	0.962729	0.626823	1.0234	0.514621	0.544936	0.261807	0.619399	0.602732	0.655602	1.27851	0.876578	0.625056	0.724251	0.680176	0.523375	0.94687	0.875878	0.450887	0.30268	0.334015	1.39944	0.906614	0.381603	1.01722	0.672367	0.408284	0.760187	0.424165	0.514672	0.747	0.279785	0.482697	0.355716	0.675256
82.2826	0.663808	0.409185	0.38508	0.755518	0.365584	0.460843	0.590532	0.626028	0.368557	0.248906	0.468215	0.669793	0.881966	0.437479	0.353565	0.939043	0.619586	1.00677	0.505498	0.517093	0.26826	0.610574	0.582701	0.648834	1.29791	0.835991	0.593164	0.73281	0.661332	0.496902	0.944768	0.855818	0.450609	0.297695	0.314774	1.42128	0.906574	0.332668	0.923503	0.652233	0.37782	0.754002	0.381913	0.530591	0.740523	0.260495	0.490165	0.317816	0.689945
82.4442	0.657875	0.405791	0.368458	0.732474	0.350168	0.448345	0.577577	0.595799	0.374528	0.252787	0.487753	0.650915	0.8694	0.419977	0.346696	0.882286	0.60333	0.989079	0.480591	0.482105	0.261873	0.570218	0.575077	0.644686	1.27955	0.800561	0.577129	0.691506	0.625256	0.458934	0.904744	0.814443	0.455026	0.289509	0.314913	1.3937	0.891706	0.328021	0.927204	0.649792	0.361488	0.733093	0.376506	0.505154	0.738099	0.258574	0.472452	0.336374	0.667605
82.6059	0.640629	0.410368	0.374962	0.70781	0.359169	0.45273	0.568667	0.572858	0.391516	0.251232	0.474869	0.636363	0.882089	0.40211	0.359266	0.828998	0.592079	0.954149	0.485725	0.490902	0.285757	0.543626	0.579771	0.610925	1.25154	0.812788	0.585884	0.673212	0.618775	0.415425	0.853409	0.77977	0.472576	0.288052	0.320639	1.38309	0.904872	0.351291	0.874118	0.643292	0.350459	0.720594	0.380828	0.502622	0.719158	0.263642	0.460255	0.348106	0.642374
82.7675	0.625731	0.402856	0.368922	0.726839	0.345864	0.44139	0.556651	0.580183	0.354702	0.226158	0.478679	0.618795	0.849815	0.390124	0.350424	0.781807	0.577915	0.933931	0.474768	0.498919	0.284773	0.463557	0.593784	0.591659	1.16174	0.792249	0.597053	0.627665	0.627098	0.411814	0.791955	0.718747	0.461309	0.266444	0.345309	1.31059	0.887146	0.385204	0.874951	0.629281	0.324548	0.701401	0.422386	0.457172	0.711704	0.275442	0.456338	0.367605	0.634096
82.9292	0.622614	0.407955	0.366872	0.728951	0.359283	0.430111	0.536555	0.605083	0.375085	0.200719	0.455792	0.612551	0.83578	0.391755	0.337202	0.752167	0.571207	0.904437	0.471443	0.492789	0.310583	0.411764	0.584807	0.583011	1.13246	0.784602	0.607888	0.621958	0.636771	0.423495	0.800482	0.711379	0.46411	0.265052	0.339525	1.27066	0.875085	0.428101	0.855269	0.592146	0.31858	0.686129	0.459278	0.461867	0.705415	0.282807	0.445432	0.341805	0.6296
83.0909	0.62624	0.39587	0.357623	0.699388	0.352285	0.407505	0.497806	0.59272	0.345727	0.189908	0.45382	0.583601	0.813668	0.386021	0.323212	0.753272	0.559945	0.919239	0.463844	0.467608	0.297417	0.381586	0.56784	0.571248	1.08324	0.767928	0.608601	0.582132	0.629501	0.427226	0.807941	0.699395	0.435698	0.235387	0.356093	1.24807	0.849568	0.463926	0.833956	0.602248	0.301201	0.671268	0.458474	0.456666	0.699922	0.268969	0.429929	0.35421	0.620345
83.2525	0.604453	0.388498	0.347022	0.688609	0.342728	0.392044	0.476262	0.576725	0.336105	0.18144	0.437768	0.549183	0.784867	0.372293	0.307268	0.758072	0.548856	0.904923	0.470131	0.42996	0.290241	0.382578	0.525506	0.552009	1.04719	0.754055	0.582913	0.564417	0.610191	0.423212	0.803582	0.694766	0.449022	0.260788	0.35219	1.1772	0.807107	0.485272	0.821118	0.599243	0.307885	0.652739	0.430421	0.464779	0.683172	0.249982	0.415871	0.35304	0.587619
83.4142	0.560428	0.369642	0.342737	0.632483	0.320835	0.381236	0.458314	0.52912	0.278496	0.180152	0.417267	0.513877	0.770214	0.371215	0.314044	0.769817	0.530026	0.893998	0.48853	0.423256	0.282642	0.393088	0.506882	0.53403	1.00219	0.747807	0.576827	0.529131	0.583823	0.428584	0.780634	0.661917	0.448131	0.236696	0.342391	1.14655	0.747518	0.481898	0.822323	0.595257	0.263923	0.653276	0.421932	0.437273	0.661389	0.250594	0.413288	0.358194	0.559014
83.5758	0.527372	0.375054	0.351801	0.598911	0.307736	0.365437	0.466784	0.530033	0.262836	0.162636	0.401785	0.501465	0.728935	0.360972	0.300353	0.783803	0.51079	0.862681	0.479068	0.373536	0.281247	0.408776	0.492953	0.525452	0.958102	0.714776	0.570394	0.503753	0.565787	0.41968	0.756273	0.6369	0.440695	0.246258	0.313031	1.06503	0.704596	0.458848	0.812324	0.582416	0.237042	0.651448	0.420714	0.426583	0.624075	0.255895	0.388555	0.349178	0.51738
83.7375	0.501262	0.362069	0.345499	0.555318	0.30775	0.350527	0.458911	0.506269	0.295057	0.177627	0.39518	0.485439	0.723187	0.353084	0.315202	0.768781	0.491528	0.850834	0.465015	0.373521	0.280955	0.347337	0.511702	0.533738	0.917055	0.703776	0.568602	0.469844	0.555316	0.392898	0.744547	0.609913	0.422166	0.200082	0.272485	1.04534	0.701521	0.436779	0.80968	0.564365	0.190066	0.660657	0.434833	0.406545	0.609591	0.261308	0.373628	0.340087	0.477386
83.8991	0.484414	0.350156	0.336159	0.545308	0.299983	0.329228	0.43539	0.487668	0.267388	0.171418	0.376351	0.471051	0.685962	0.342468	0.29084	0.721864	0.47368	0.823256	0.452955	0.338396	0.254751	0.313595	0.507394	0.533852	0.891079	0.694242	0.54576	0.443274	0.568302	0.374264	0.709512	0.602431	0.403544	0.194539	0.256081	1.01905	0.681145	0.425992	0.736713	0.577815	0.173235	0.644371	0.419809	0.415088	0.586731	0.269421	0.363474	0.320893	0.490916
84.0608	0.457169	0.326739	0.299881	0.510624	0.280929	0.330174	0.420058	0.452593	0.260048	0.158504	0.346139	0.449103	0.674428	0.341918	0.294403	0.68067	0.464396	0.797781	0.451979	0.319122	0.230351	0.283349	0.513942	0.528597	0.852363	0.634417	0.537092	0.427085	0.555096	0.366579	0.64956	0.56503	0.410763	0.18275	0.246398	0.99282	0.652283	0.425266	0.6818	0.561233	0.184508	0.626852	0.390746	0.407558	0.577869	0.254985	0.357355	0.309296	0.472615
84.2224	0.438605	0.313531	0.275661	0.457437	0.269507	0.32525	0.400374	0.411637	0.218479	0.161298	0.322604	0.425275	0.645977	0.333086	0.278169	0.64161	0.44734	0.781565	0.447847	0.308135	0.196283	0.285019	0.497178	0.515597	0.853276	0.613014	0.535763	0.41852	0.56134	0.383324	0.629075	0.52075	0.384375	0.188916	0.259745	0.944592	0.607855	0.44115	0.621394	0.54446	0.198023	0.612658	0.38756	0.41669	0.564039	0.25857	0.348007	0.299306	0.46665
84.3841	0.436029	0.32925	0.265327	0.436919	0.264366	0.326267	0.416703	0.395993	0.205508	0.162563	0.323024	0.399269	0.649577	0.325641	0.276372	0.606318	0.442137	0.779392	0.424455	0.318679	0.196739	0.277528	0.464406	0.4962	0.844904	0.570722	0.506594	0.402078	0.536877	0.371056	0.59952	0.45119	0.399202	0.160445	0.265292	0.87462	0.621875	0.425191	0.576496	0.508638	0.218865	0.600839	0.361229	0.393354	0.559563	0.237625	0.335126	0.300837	0.441728
84.5457	0.40867	0.318588	0.266334	0.413476	0.253102	0.308384	0.368716	0.377465	0.188213	0.164849	0.33933	0.386036	0.658582	0.316242	0.259638	0.546074	0.429755	0.748373	0.404405	0.300659	0.197739	0.24119	0.429251	0.46278	0.825876	0.574506	0.45527	0.37415	0.525408	0.371968	0.598788	0.399538	0.368242	0.141212	0.264202	0.833839	0.598295	0.412937	0.547171	0.489255	0.190726	0.580903	0.358115	0.370898	0.542815	0.229755	0.338391	0.286955	0.424039
84.7074	0.401355	0.310208	0.283105	0.389241	0.23778	0.302195	0.369225	0.372603	0.177324	0.149215	0.347342	0.362415	0.64655	0.325778	0.257829	0.525379	0.424834	0.713178	0.403652	0.30186	0.20981	0.215175	0.405799	0.42878	0.816578	0.56046	0.401969	0.359789	0.492917	0.344961	0.583202	0.368516	0.381109	0.127703	0.250593	0.786675	0.576036	0.365322	0.562569	0.494443	0.180742	0.582806	0.32335	0.362236	0.538601	0.22757	0.326079	0.298042	0.437798
84.8691	0.384503	0.297654	0.284196	0.351392	0.221279	0.287785	0.34965	0.377564	0.200047	0.13116	0.340851	0.343122	0.616656	0.317929	0.241477	0.503239	0.406429	0.688181	0.399653	0.276702	0.193854	0.189095	0.377739	0.41452	0.777883	0.53871	0.369596	0.325088	0.481406	0.320899	0.591982	0.348965	0.364197	0.150534	0.240445	0.767033	0.538471	0.335948	0.566581	0.488101	0.15727	0.579514	0.336532	0.359645	0.507041	0.219235	0.312365	0.301521	0.398369
85.0307	0.394166	0.294222	0.293518	0.353721	0.214306	0.290514	0.366446	0.366918	0.242067	0.133809	0.331933	0.329017	0.602375	0.316333	0.237188	0.495988	0.400012	0.686345	0.375402	0.289792	0.190561	0.183389	0.344762	0.388804	0.779136	0.523962	0.373556	0.304979	0.467956	0.30563	0.550935	0.326038	0.373649	0.14379	0.232804	0.713141	0.535001	0.36083	0.603947	0.465621	0.142697	0.576301	0.317496	0.363493	0.487709	0.226899	0.291794	0.309802	0.388476
85.1924	0.37938	0.287319	0.277701	0.346667	0.210372	0.289819	0.348147	0.385005	0.277241	0.126154	0.329509	0.316567	0.631196	0.299264	0.224889	0.468096	0.387589	0.674409	0.350695	0.27555	0.170826	0.219078	0.322155	0.377261	0.762241	0.523343	0.338042	0.283035	0.452915	0.291701	0.519641	0.275827	0.358186	0.132882	0.225013	0.710841	0.501417	0.333995	0.518478	0.430855	0.112629	0.562645	0.316076	0.346684	0.458339	0.203231	0.276144	0.284077	0.357827
85.354	0.379139	0.275382	0.270956	0.333481	0.218174	0.286209	0.34852	0.369912	0.297503	0.131573	0.318889	0.319992	0.637176	0.29198	0.227586	0.434308	0.392043	0.658811	0.336885	0.283074	0.175709	0.198522	0.336552	0.349145	0.736998	0.495766	0.340927	0.288805	0.438303	0.27281	0.468798	0.249513	0.360197	0.117392	0.207866	0.644601	0.468333	0.353221	0.518443	0.431766	0.0973156	0.556085	0.295796	0.340853	0.466582	0.199723	0.262338	0.271757	0.355295
85.5157	0.365833	0.274908	0.268169	0.300817	0.214615	0.283531	0.349232	0.38289	0.280383	0.130231	0.319402	0.316127	0.626738	0.28591	0.220433	0.420276	0.391857	0.619272	0.333558	0.250798	0.175268	0.206932	0.342794	0.353423	0.713992	0.492006	0.303657	0.283483	0.428778	0.279605	0.457914	0.227332	0.340767	0.122773	0.20816	0.613135	0.445482	0.332765	0.441755	0.447811	0.103211	0.543364	0.282035	0.325317	0.452147	0.192344	0.256167	0.247887	0.360642
85.6773	0.355031	0.269059	0.266384	0.282078	0.211081	0.267561	0.34087	0.35131	0.267911	0.134542	0.315566	0.321499	0.568928	0.282528	0.214821	0.4108	0.386079	0.624299	0.313297	0.218465	0.183279	0.145989	0.341716	0.346892	0.688679	0.449555	0.289556	0.26302	0.411795	0.260773	0.440366	0.204117	0.315471	0.105454	0.183092	0.545789	0.46227	0.355431	0.427566	0.436002	0.112629	0.524604	0.27295	0.310588	0.444996	0.199859	0.251444	0.242087	0.354765
85.839	0.34296	0.27316	0.281895	0.268052	0.199477	0.272702	0.338038	0.34553	0.27565	0.134104	0.314435	0.289466	0.561713	0.277459	0.223636	0.412358	0.380371	0.614052	0.301019	0.204783	0.179634	0.117849	0.315788	0.342256	0.656401	0.439671	0.26211	0.217952	0.405664	0.280664	0.436025	0.165394	0.289853	0.0988036	0.183217	0.524261	0.413475	0.341271	0.383157	0.406364	0.100421	0.49879	0.276575	0.305607	0.42228	0.193628	0.240362	0.236066	0.345858
86.0006	0.332889	0.263919	0.276603	0.244638	0.191299	0.26381	0.320966	0.324887	0.267844	0.115707	0.30132	0.245475	0.547349	0.269039	0.230916	0.382152	0.365682	0.603512	0.290936	0.205377	0.164649	0.0807237	0.300327	0.334767	0.616067	0.405054	0.247166	0.182586	0.39073	0.261749	0.419598	0.14315	0.278386	0.0905903	0.179272	0.484642	0.413974	0.318543	0.373653	0.374882	0.0737945	0.480362	0.294549	0.297769	0.409012	0.173004	0.222928	0.243524	0.353195
86.1623	0.342978	0.265125	0.251487	0.224808	0.177996	0.247233	0.302478	0.308108	0.233957	0.0986871	0.312241	0.228849	0.582103	0.268359	0.219838	0.333343	0.369753	0.570905	0.291045	0.183859	0.156005	0.0878143	0.262161	0.309438	0.567315	0.360877	0.229186	0.149686	0.384578	0.25984	0.395693	0.129243	0.29498	0.110457	0.203001	0.477641	0.379465	0.282832	0.376477	0.367127	0.0508825	0.471617	0.282202	0.29375	0.38995	0.158058	0.218307	0.233806	0.337537
86.324	0.341913	0.24468	0.23295	0.199619	0.171646	0.22044	0.27167	0.269714	0.197274	0.0800771	0.317135	0.230859	0.563247	0.266075	0.206455	0.304369	0.352593	0.546897	0.276543	0.146197	0.144388	0.0914437	0.239661	0.281202	0.547031	0.323241	0.205184	0.136492	0.364743	0.220278	0.372542	0.122729	0.273667	0.104105	0.18	0.418215	0.386336	0.274577	0.361853	0.349327	0.0565503	0.462356	0.260744	0.275959	0.380499	0.153209	0.207493	0.247473	0.325566
86.4856	0.330322	0.229117	0.213007	0.16883	0.172167	0.201361	0.25552	0.272916	0.185532	0.0773259	0.303728	0.22796	0.541217	0.247502	0.187552	0.274352	0.334366	0.553881	0.261499	0.116204	0.145014	0.0919425	0.207643	0.240944	0.508274	0.282691	0.174575	0.107255	0.35655	0.202641	0.341984	0.0899422	0.26581	0.102022	0.141271	0.411829	0.334521	0.236239	0.330074	0.323481	0.06591	0.457384	0.225655	0.256141	0.366761	0.153322	0.191664	0.218561	0.2931
86.6473	0.322915	0.21973	0.22236	0.158872	0.168694	0.199988	0.262634	0.284034	0.192391	0.0772093	0.268201	0.216999	0.500297	0.24272	0.181027	0.261491	0.315141	0.529795	0.242518	0.112822	0.151093	0.0838394	0.189695	0.23368	0.471246	0.277728	0.164808	0.0882695	0.358161	0.170735	0.337096	0.080249	0.255587	0.0830509	0.0957118	0.371962	0.333435	0.250309	0.31456	0.303581	0.0683326	0.441072	0.241315	0.234418	0.364993	0.150176	0.169687	0.205421	0.285228
86.8089	0.28124	0.212636	0.211077	0.137992	0.163333	0.185862	0.265155	0.308456	0.174359	0.0889257	0.249169	0.188846	0.517114	0.230864	0.162218	0.230638	0.308624	0.509017	0.233506	0.114755	0.131981	0.118104	0.174516	0.246148	0.430888	0.262044	0.143735	0.0735675	0.33453	0.192528	0.319994	0.0679016	0.250437	0.0916035	0.0962506	0.378966	0.30759	0.227893	0.294364	0.312653	0.0484327	0.421284	0.237339	0.204294	0.344623	0.131456	0.163672	0.16403	0.263246
86.9706	0.270972	0.234687	0.217644	0.155682	0.159195	0.176674	0.249866	0.277451	0.164906	0.0924637	0.230418	0.1766	0.517375	0.234974	0.161941	0.204734	0.307475	0.485357	0.227291	0.115285	0.119999	0.107943	0.171321	0.239019	0.388902	0.248334	0.128268	0.0738669	0.310635	0.166751	0.315621	0.0938907	0.248355	0.086769	0.118044	0.341512	0.290057	0.252869	0.287705	0.312667	0.0482507	0.406998	0.261918	0.188183	0.342321	0.128043	0.160274	0.174719	0.27096
87.1322	0.246645	0.229962	0.211771	0.137904	0.166821	0.170562	0.232251	0.26338	0.169431	0.0919632	0.229449	0.167832	0.515734	0.220592	0.162413	0.178386	0.301915	0.467252	0.225278	0.0967026	0.102051	0.0992691	0.178802	0.23169	0.370858	0.232121	0.122365	0.0693769	0.287176	0.174452	0.307594	0.0955711	0.240565	0.0970835	0.134652	0.331455	0.248331	0.258682	0.238759	0.319127	0.0594247	0.402336	0.243939	0.188603	0.343022	0.117281	0.148906	0.184348	0.265021
87.2939	0.258326	0.227352	0.203234	0.130073	0.16215	0.187168	0.224326	0.249082	0.202431	0.0954703	0.226531	0.179457	0.481188	0.21367	0.174019	0.156511	0.28638	0.465813	0.222837	0.0640127	0.1176	0.087891	0.174565	0.195395	0.32198	0.226017	0.118687	0.0649172	0.296644	0.145548	0.301933	0.0966767	0.235998	0.0764415	0.123089	0.273417	0.251725	0.271869	0.221523	0.291783	0.0725465	0.383874	0.237586	0.204294	0.335758	0.126914	0.134536	0.222368	0.28001
87.4555	0.235671	0.200508	0.177103	0.0906149	0.155169	0.192098	0.223069	0.245954	0.189464	0.0858169	0.229537	0.157504	0.481465	0.198144	0.168344	0.145178	0.278621	0.453617	0.214695	0.0462678	0.107589	0.0545947	0.147516	0.184783	0.296972	0.207151	0.108483	0.0595716	0.295584	0.139029	0.275045	0.0447065	0.22744	0.0668141	0.0901933	0.240392	0.26902	0.210981	0.187621	0.283557	0.0600006	0.375136	0.214125	0.205463	0.320296	0.123206	0.132638	0.214833	0.236145
87.6172	0.222345	0.199011	0.179724	0.0929654	0.149616	0.179598	0.221125	0.231747	0.185786	0.0871857	0.209922	0.133617	0.471212	0.189726	0.164077	0.128749	0.276536	0.458859	0.200828	0.0652839	0.0877877	0.0608373	0.119312	0.151773	0.278375	0.200033	0.0972511	0.0523902	0.275829	0.129752	0.238219	0.0176707	0.21433	0.0528241	0.0923032	0.218227	0.253214	0.208352	0.191051	0.250206	0.0451978	0.353247	0.206953	0.200014	0.28073	0.138383	0.130494	0.205719	0.210975
87.7789	0.205881	0.182528	0.157349	0.0947953	0.146542	0.162194	0.198745	0.215144	0.173146	0.0718486	0.211349	0.100948	0.45891	0.17415	0.144566	0.122092	0.270834	0.429243	0.176942	0.060376	0.0832866	0.0347016	0.109155	0.144431	0.289498	0.181337	0.0943893	0.0433372	0.248031	0.105946	0.216026	-0.00850101	0.216667	0.0470817	0.0937253	0.202747	0.222266	0.188949	0.161364	0.229322	0.0232811	0.349412	0.191676	0.183741	0.27159	0.123029	0.126093	0.18157	0.209103
87.9405	0.193011	0.187362	0.146341	0.104021	0.158136	0.142961	0.194677	0.204737	0.180548	0.0658371	0.210638	0.117271	0.438313	0.163085	0.134649	0.107432	0.267152	0.410793	0.165852	0.0790869	0.082262	0.0457095	0.112907	0.151781	0.27312	0.164288	0.105917	0.030706	0.226033	0.0991634	0.221946	0.00578565	0.235833	0.0333054	0.108623	0.227318	0.173442	0.210176	0.179201	0.202345	0.0182288	0.342132	0.174604	0.170336	0.259859	0.111661	0.111661	0.168351	0.220363
88.1022	0.180381	0.174602	0.115352	0.0933634	0.146695	0.149597	0.189884	0.203342	0.155886	0.0590122	0.232215	0.110179	0.453045	0.160896	0.115542	0.115657	0.248078	0.390397	0.156723	0.0488255	0.103283	0.0500299	0.114615	0.153676	0.254188	0.136237	0.0977598	0.0375548	0.217106	0.127451	0.230306	0.00211743	0.231519	0.0356836	0.113449	0.223122	0.16186	0.1844	0.168153	0.194563	0.00581021	0.344853	0.178577	0.169527	0.26707	0.0896223	0.11426	0.186427	0.212471
88.2638	0.140601	0.169077	0.110425	0.080547	0.140834	0.14123	0.195856	0.200718	0.136993	0.050926	0.200227	0.119355	0.45442	0.167831	0.11845	0.103335	0.243044	0.383826	0.16243	0.073123	0.0866869	0.0378381	0.118648	0.132641	0.222661	0.113447	0.0764098	0.0375602	0.195132	0.146144	0.224691	-0.0084773	0.230286	0.0214762	0.115767	0.231216	0.16692	0.165242	0.180591	0.196371	0.0202558	0.357904	0.162167	0.174978	0.247292	0.0797022	0.104631	0.164585	0.178712
88.4255	0.137142	0.14755	0.112549	0.0590668	0.12089	0.140209	0.191326	0.188698	0.142643	0.0427904	0.196735	0.10443	0.452116	0.175628	0.112088	0.101418	0.229454	0.3821	0.15142	0.0385156	0.084226	0.0262162	0.107715	0.113579	0.211133	0.114982	0.0473665	0.036865	0.185679	0.163315	0.205065	-0.017384	0.211839	0.0262138	0.113458	0.194723	0.168632	0.168993	0.182659	0.183034	0.0166404	0.342325	0.168791	0.187641	0.241794	0.0799803	0.11351	0.174374	0.154815
88.5871	0.120451	0.151731	0.11433	0.034448	0.128515	0.123121	0.184744	0.158261	0.158286	0.0224377	0.189361	0.106759	0.413324	0.177312	0.120422	0.074155	0.22663	0.365303	0.142063	0.0144974	0.0622149	0.0188939	0.0819871	0.10377	0.176674	0.108849	0.0280841	0.019559	0.169642	0.114979	0.181916	-0.00767919	0.206178	0.0281072	0.108021	0.157393	0.140926	0.182245	0.181976	0.168311	0.00327244	0.323314	0.123489	0.184344	0.22697	0.0812953	0.0916851	0.161664	0.159785
88.7488	0.112915	0.150224	0.10793	0.0271337	0.118483	0.112253	0.175215	0.145443	0.142138	0.026804	0.202524	0.0842762	0.392001	0.173443	0.113527	0.063107	0.224352	0.348194	0.130786	-0.0418351	0.0505831	0.0242894	0.0609938	0.0828921	0.154979	0.104305	0.0192132	0.00612572	0.165867	0.0911315	0.176161	-0.0137722	0.187221	0.0373644	0.124999	0.16192	0.133254	0.183817	0.192573	0.153159	-0.00143229	0.287541	0.11764	0.164467	0.22795	0.0758278	0.0859023	0.156535	0.144508
88.9104	0.0964588	0.156486	0.0926256	0.0347176	0.104013	0.107259	0.165884	0.131389	0.125033	0.0319641	0.191423	0.0567171	0.354987	0.156781	0.0951922	0.0242448	0.20759	0.315571	0.132072	-0.0452707	0.0424221	0.0658459	0.0609074	0.0832841	0.136735	0.0923385	0.0151266	-0.00578108	0.164529	0.0876305	0.179441	-0.0184968	0.179516	0.0350095	0.106348	0.135412	0.111824	0.159663	0.172238	0.154323	-0.0188836	0.277196	0.108033	0.165001	0.208228	0.0723281	0.0686365	0.154324	0.115079
89.0721	0.0874037	0.128033	0.0664814	0.0318996	0.0789077	0.108679	0.143255	0.151175	0.102182	0.044927	0.163836	0.027846	0.333483	0.149423	0.0839807	0.0228518	0.195728	0.299337	0.107339	-0.00634468	0.0485109	0.0358375	0.0621128	0.0734571	0.120579	0.0812073	0.00240318	-0.018742	0.158073	0.0871344	0.177798	-0.0371818	0.182313	0.0264963	0.0781299	0.116305	0.131384	0.138227	0.160517	0.166502	-0.0180658	0.258776	0.112347	0.146154	0.209433	0.0742572	0.0680107	0.141528	0.0886799
89.2338	0.0894212	0.133722	0.0637939	0.0318298	0.0798205	0.103251	0.141577	0.154228	0.108703	0.0450445	0.163179	0.0191902	0.299147	0.133897	0.0705975	0.00957248	0.175877	0.288245	0.0860949	-0.00493093	0.0612774	-0.00250639	0.0473706	0.0919529	0.106466	0.082854	0.00837494	-0.0161384	0.156315	0.0852241	0.151387	-0.0385204	0.176405	0.0170799	0.0714518	0.0886997	0.123245	0.154608	0.122401	0.162046	-0.0220694	0.256201	0.110815	0.138695	0.206434	0.0805731	0.06895	0.15179	0.0973884
89.3954	0.0934237	0.118694	0.071966	0.0174543	0.0865602	0.0988535	0.13576	0.179802	0.0831222	0.0403904	0.157805	0.0300131	0.290086	0.152897	0.0884441	0.0054101	0.188379	0.29113	0.0760126	-0.0143322	0.0474042	-0.0470821	0.0390304	0.0816924	0.103995	0.0696181	-0.000766405	-0.0220084	0.148619	0.0614258	0.119183	-0.0366035	0.158868	0.033714	0.0879685	0.0990842	0.144365	0.20866	0.104822	0.162032	-0.0210963	0.245188	0.113567	0.121319	0.212353	0.0815743	0.0718085	0.148454	0.125365
89.5571	0.0813303	0.125549	0.0801643	-0.000415822	0.0987289	0.0879223	0.136284	0.155005	0.096119	0.0383872	0.160102	0.0434733	0.279739	0.153489	0.0866059	-0.0149608	0.185334	0.272673	0.0914112	-0.0480522	0.0390618	-0.0616844	0.0306963	0.0813012	0.123228	0.0496286	0.00423449	-0.0243525	0.153702	0.088455	0.110285	-0.0558261	0.131873	0.025732	0.111389	0.100973	0.11647	0.208339	0.101896	0.142886	-0.0111511	0.244792	0.131891	0.108398	0.193155	0.0892736	0.075777	0.143444	0.130402
89.7187	0.0834764	0.111386	0.0693854	-0.0137865	0.0917671	0.0936774	0.121337	0.140115	0.0814273	0.0330962	0.148158	0.0401234	0.28901	0.162565	0.0911643	-0.0301824	0.187386	0.25888	0.0935903	-0.0333548	0.0242121	-0.0393855	0.0281049	0.0661861	0.116669	0.0432413	-0.0177603	-0.0458209	0.154352	0.0820143	0.101936	-0.0248479	0.125233	0.023236	0.0857722	0.131839	0.105513	0.183365	0.0814561	0.126657	-0.0180877	0.238848	0.13492	0.108086	0.174226	0.0910532	0.0786876	0.129011	0.115118
89.8804	0.04457	0.101548	0.05599	-0.0214639	0.0883183	0.0719115	0.118126	0.119547	0.0767826	0.032897	0.152521	0.0274542	0.299562	0.151186	0.0592985	-0.0240692	0.162562	0.240422	0.0848483	-0.0273151	0.0271395	-0.0470502	0.013166	0.0418147	0.100941	0.0337451	-0.0353188	-0.0416102	0.146512	0.0758449	0.0846877	-0.0207139	0.130835	-0.0122126	0.0799203	0.128951	0.0847232	0.104768	0.0791432	0.11675	-0.00580668	0.214236	0.12412	0.111363	0.154774	0.0898679	0.0634786	0.106273	0.0969354
90.042	0.0286894	0.100395	0.0541062	-0.0162284	0.0844673	0.0714665	0.112594	0.132023	0.0624129	0.0296341	0.156684	0.00999442	0.298218	0.13592	0.0633244	-0.0276329	0.147024	0.231128	0.0737158	-0.0346472	0.00338675	-0.0192664	0.0100469	0.0236854	0.0603676	0.0393049	-0.0367107	-0.0534664	0.135451	0.072859	0.0628719	0.0096165	0.124783	-0.0097461	0.0580739	0.118747	0.0807716	0.0913239	0.0703888	0.105826	-0.0151145	0.181456	0.0962595	0.109096	0.148718	0.0697941	0.0633096	0.111503	0.100345
90.2037	0.0150901	0.0861711	0.0482545	0.000165189	0.092911	0.0703563	0.121412	0.121802	0.0903215	0.0344991	0.152086	0.0159379	0.302359	0.135531	0.0747618	-0.0382735	0.142639	0.213212	0.0613773	-0.0486183	0.0128456	-0.00728104	0.00363593	0.0129984	0.0521982	0.0147292	-0.0394965	-0.0308929	0.116535	0.109739	0.0473083	-0.0158145	0.118347	-0.0144179	0.0597875	0.0842722	0.0695991	0.0902316	0.0630366	0.10107	-0.0166565	0.177976	0.0880704	0.101606	0.149802	0.0613442	0.0434303	0.118931	0.0936814
90.3653	0.0263403	0.0971628	0.0416663	0.00562354	0.0948329	0.0874153	0.10738	0.116122	0.13262	0.02745	0.135838	0.0238477	0.290343	0.132884	0.0812463	-0.0386182	0.144239	0.196377	0.0541499	-0.0729868	0.00892458	-0.0168024	0.00171346	-0.00132067	0.0217114	-0.00513379	-0.013115	-0.0363445	0.125539	0.127322	0.0368503	-0.0248585	0.106612	-0.0218771	0.0422374	0.0716821	0.0689302	0.0890941	0.0630094	0.101167	-0.0416991	0.199242	0.0611005	0.10023	0.148851	0.0554025	0.0498318	0.11425	0.0929593
90.527	0.0317201	0.0928197	0.0359817	-0.00482345	0.100148	0.0712236	0.0872975	0.108465	0.149887	-0.000847048	0.134502	0.0261012	0.25808	0.14683	0.0570713	-0.0267532	0.145581	0.178491	0.0375784	-0.0710714	0.0158648	-0.0387306	-0.0111405	-0.00718096	0.037409	-0.00820574	-0.0266249	-0.0255504	0.123874	0.0738151	0.0361602	-0.0249483	0.0992634	-0.0431159	0.0562005	0.0547814	0.085916	0.0803396	0.0396981	0.107487	-0.0292661	0.226034	0.0504541	0.104251	0.145767	0.0444457	0.0345503	0.109439	0.0675775
90.6887	0.0184706	0.0994295	0.0407148	-0.0243215	0.09443	0.0610626	0.0685298	0.0889635	0.133622	-0.00819458	0.148864	0.00910411	0.241216	0.157963	0.0324855	-0.0232841	0.13945	0.169881	0.0323596	-0.0576547	0.00210551	-0.0520276	-0.0129862	0.00716452	0.029605	-0.010192	-0.0307606	-0.0336404	0.128518	0.0117002	0.0331295	-0.0327106	0.0800773	-0.0496587	0.0651312	0.0248608	0.0908625	0.0582921	0.0735862	0.107635	-0.038571	0.21861	0.025495	0.0989629	0.132649	0.0517911	0.0404371	0.0830725	0.0620222
90.8503	0.0136485	0.0892496	0.0423934	-0.0373551	0.0983938	0.055052	0.0884738	0.0754369	0.122747	0.00256482	0.159281	0.0102776	0.222798	0.16698	0.0224002	-0.0337888	0.141979	0.13905	0.0194972	-0.0163298	0.00109549	-0.0196579	-0.0109378	0.0376802	0.0648561	0.000583057	-0.0596328	-0.0403031	0.112194	-0.00458022	0.0553825	-0.0351041	0.0547868	-0.0325294	0.0581406	0.0140111	0.0881317	0.0802046	0.057219	0.0906861	-0.0271194	0.21967	0.048714	0.0861272	0.131624	0.054535	0.0215754	0.0908405	0.0514891
91.012	0.0105483	0.0804654	0.0317869	-0.0367691	0.0970695	0.0759907	0.0931369	0.0654037	0.108073	0.0186653	0.148561	0.0144996	0.236874	0.153997	0.0279973	-0.0401929	0.141174	0.133297	0.0143233	-0.00546181	-0.00867599	0.00116302	0.00495496	0.0403626	0.0643111	0.00305674	-0.0560436	-0.0379605	0.103235	0.0384316	0.0458213	-0.0516397	0.0696376	-0.0360574	0.0423438	0.00728758	0.106725	0.0684695	0.0632649	0.0978098	-0.0573747	0.213863	0.0592458	0.0848555	0.139716	0.0435515	0.0234871	0.0883582	0.0578641
91.1736	0.0158533	0.0716399	0.0180779	-0.0449957	0.0990351	0.0685321	0.0897982	0.0696798	0.121226	0.0127728	0.152819	0.0156673	0.228518	0.140659	0.0215168	-0.052951	0.133654	0.121062	0.0201495	-0.0110747	-0.0084086	-0.00678602	-0.00646192	0.0226412	0.0633916	-0.0061758	-0.0678493	-0.0567803	0.107147	0.0587422	0.0522972	-0.0268599	0.0866234	-0.0171547	0.0271914	0.0158014	0.0765291	0.0675324	0.0179511	0.0846877	-0.0675951	0.2088	0.0746135	0.0895241	0.136173	0.0428879	0.0123601	0.084137	0.0589885
91.3353	0.00999354	0.060702	-0.00783682	-0.0386927	0.0951024	0.058419	0.0512124	0.087918	0.112632	-0.00641404	0.143664	0.00381156	0.227147	0.128849	0.0254389	-0.0433736	0.123072	0.129552	0.00708938	-0.0418492	-0.0155565	-0.0302674	-0.00479566	-0.000495605	0.042668	-0.0256768	-0.0805895	-0.0491805	0.109904	0.0105352	0.0451947	-0.00889231	0.0888126	-0.0314241	0.0346326	-0.022478	0.0674731	0.0375387	0.0114552	0.0906701	-0.0719491	0.199762	0.044457	0.093114	0.12711	0.0327831	0.0158141	0.0670886	0.0608455
91.4969	-0.00380798	0.072241	-0.0038548	-0.0161187	0.0884763	0.0293403	0.0638131	0.0808427	0.0873613	-0.00542985	0.146036	0.00399994	0.22798	0.144845	0.029409	-0.058985	0.115489	0.125063	0.0099029	-0.0484513	-0.0174046	-0.0557068	-0.0173641	-0.0116079	0.0172584	-0.0506802	-0.0828712	-0.0391409	0.102077	-0.0173983	0.0548798	0.00295781	0.0710092	-0.00818291	0.067048	-0.0403718	0.0302413	0.0473833	0.0160381	0.0680915	-0.0662983	0.183948	0.040617	0.0892127	0.107773	0.0459291	0.0204955	0.0589058	0.0468301
91.6586	-0.00622866	0.0780253	-0.0022196	-0.0066569	0.0944246	0.0196711	0.0571067	0.0695115	0.0829593	-0.0175267	0.113134	0.0189491	0.233736	0.145512	0.034116	-0.0441576	0.114773	0.134599	-0.00103005	-0.0532427	-0.0377103	-0.0659027	-0.0155542	-0.0136981	0.00306854	-0.0663638	-0.0953958	-0.0475352	0.0934747	-0.0231913	0.0682846	-0.00611943	0.0483093	-0.0167502	0.0665001	-0.0272792	0.0364515	0.0326893	0.0370825	0.0729893	-0.056894	0.174426	0.00897124	0.085656	0.102521	0.0418369	0.0260062	0.059043	0.0509183
91.8202	-0.00491258	0.0945605	0.0203407	0.00455655	0.102302	0.0206153	0.0642385	0.0535023	0.0932751	-0.000580994	0.109414	0.0244431	0.23496	0.153688	0.0391383	-0.061416	0.120886	0.12951	0.0304056	-0.0532114	-0.03078	-0.0831835	-0.0203749	-0.0230498	-0.00667189	-0.0587986	-0.071103	-0.0591648	0.0848485	0.0208416	0.0773043	-0.0322446	0.061395	-0.000276519	0.0895201	0.00608158	0.0447917	0.0521077	0.0481892	0.0537394	-0.0495131	0.164836	0.0194866	0.0764106	0.0917116	0.0453132	0.0345423	0.0814565	0.0354356
91.9819	0.00366207	0.0924089	0.0211198	-0.0320804	0.107312	0.0315857	0.0466988	0.0576009	0.146883	-0.00789283	0.0992144	0.0208182	0.232901	0.144392	0.0323901	-0.0540544	0.120698	0.125736	0.0283679	-0.0708216	-0.0267806	-0.0849351	-0.0235949	-0.0230651	-0.0211764	-0.0699719	-0.0840527	-0.0732795	0.0857725	-0.00530177	0.0554708	-0.029603	0.0480067	-0.00932025	0.0781115	0.0338203	0.0434824	0.0144219	0.0479887	0.0464219	-0.0353123	0.162869	-0.0136325	0.0629014	0.0904449	0.0368636	0.0217437	0.0669959	0.0436955
92.1435	-0.000808808	0.0882133	0.0150116	-0.0391537	0.101497	0.0357773	0.0370784	0.0713743	0.119731	-0.00179746	0.0987738	-0.00211533	0.247423	0.145102	0.0286124	-0.0420042	0.120704	0.119277	0.0209644	-0.0754668	-0.0202774	-0.0868264	-0.033666	-0.0253697	-0.0214839	-0.0673896	-0.0786258	-0.0603997	0.0976309	-0.00597135	0.0525974	-0.0478049	0.0502406	-0.00801992	0.0724177	0.00630034	0.066693	0.00275749	0.0318551	0.0470142	-0.0303283	0.159897	-0.0253165	0.0413555	0.0853618	0.026456	0.0322507	0.0698964	0.0258957
92.3052	-0.00212412	0.0807802	0.0059319	-0.0707849	0.0892667	0.0307357	0.043188	0.0656685	0.134833	0.00409984	0.0897813	-0.0132254	0.239426	0.148561	0.0219307	-0.0207105	0.105494	0.11819	-0.00923059	-0.0975018	-0.0393624	-0.0811174	-0.0474846	-0.0300196	-0.0348376	-0.0649145	-0.0843791	-0.0580414	0.0982453	-0.0311574	0.041582	-0.0505704	0.0255122	-0.0190356	0.0254683	-0.0213192	0.0656669	-0.0182678	0.0331987	0.0600087	-0.0285385	0.151856	-0.0311006	0.034483	0.0775442	0.0040044	0.0372927	0.0334999	0.0259323
92.4669	-0.0118998	0.0701946	0.00586403	-0.0421935	0.0917599	0.0268929	0.044522	0.0570962	0.126695	0.0265577	0.0777082	-0.0108331	0.246894	0.146303	0.0141521	-0.0278807	0.11288	0.119268	0.00460745	-0.100997	-0.0438	-0.0708285	-0.0456347	-0.035397	-0.0232967	-0.0404264	-0.0768617	-0.0717082	0.100516	0.0069634	0.0548466	-0.0711797	0.032016	-0.0176478	-0.0021791	-0.0320829	0.0658513	-0.00183982	0.0368426	0.0703514	-0.029706	0.153612	-0.0228684	0.0329171	0.065778	0.012573	0.0374594	0.0379753	0.0260084
92.6285	-0.00773669	0.0712435	0.00753653	-0.0517225	0.0876766	0.0320104	0.0502153	0.052147	0.130841	0.0571933	0.091277	0.0136177	0.227988	0.148585	0.00606653	-0.0334481	0.120923	0.110873	0.0136203	-0.100128	-0.0326902	-0.0730249	-0.0393631	-0.0388146	-0.0128284	-0.0240691	-0.0601648	-0.05863	0.0987134	0.00897071	0.0557232	-0.0519559	0.0274899	0.00184256	0.00859445	-0.0296941	0.0429736	0.000210417	0.0415095	0.0667117	-0.0228093	0.150694	0.00222928	0.0377344	0.0762059	0.0114134	0.0205348	0.0415932	0.025539
92.7902	-0.0228801	0.0702754	0.00507855	-0.0328896	0.0985916	0.0249694	0.0474863	0.0489059	0.130043	0.0466111	0.0870973	0.0219954	0.21904	0.14268	0.00801446	-0.0399295	0.131015	0.117796	0.0219116	-0.0937448	-0.0307033	-0.0382249	-0.0384825	-0.0254942	0.000994486	-0.0357886	-0.0706093	-0.072944	0.0907257	0.0154884	0.0693385	-0.0394718	0.0460262	0.00751502	0.0176028	-0.00812971	0.0291151	0.00695928	0.0342919	0.0639882	-0.0228279	0.152252	-0.0253364	0.0286279	0.0996502	0.0381662	0.00565445	0.0425784	0.0329307
92.9518	-0.00373412	0.0601093	0.00274943	-0.0429178	0.103187	0.0318689	0.0379537	0.0359647	0.116567	0.0398074	0.10288	0.0105832	0.19739	0.145991	0.0077038	-0.022467	0.13048	0.107764	0.0115396	-0.101217	-0.031042	-0.05038	-0.0476385	-0.0279545	-0.00381889	-0.0422272	-0.0867007	-0.078269	0.101076	-0.0126258	0.0749932	-0.0310847	0.0511199	0.00842526	0.0119388	-0.0195707	0.00799667	-0.00720603	0.0172345	0.0651202	-0.0309246	0.153012	-0.0373715	0.0372346	0.101154	0.0404102	-0.00294714	0.026609	0.00383594
93.1135	-0.00534299	0.0557684	0.0187553	-0.0418216	0.101244	0.026964	0.0374337	0.0317317	0.112037	0.0280511	0.093992	-0.00504408	0.194405	0.151199	0.0164545	-0.0289874	0.121218	0.095538	0.000364832	-0.10927	-0.0482685	-0.0401079	-0.0376366	-0.0270506	-0.026829	-0.0407795	-0.0883783	-0.099756	0.0926478	-0.0387697	0.056821	-0.0531995	0.0558119	-0.0185937	-0.00459193	-0.0241377	0.00509243	-0.00300195	0.0501087	0.0587371	-0.0341105	0.160716	-0.0422644	0.0455779	0.0899149	0.0623989	0.00967327	0.0154271	-0.018871
93.2751	0.00710902	0.0454322	0.0179484	-0.0470808	0.0892197	0.0408795	0.0251615	0.0064754	0.0738981	0.0337043	0.106532	-0.0150202	0.208763	0.153909	0.00449758	-0.0305371	0.115936	0.0757583	0.00440381	-0.116348	-0.0472011	-0.0848464	-0.0300989	-0.0400487	-0.0167103	-0.0380821	-0.0733817	-0.0867176	0.106242	-0.0377945	0.0433743	-0.0629059	0.0588798	-0.018427	-0.00489105	-0.056213	-0.0121834	0.00810622	0.0626108	0.0475515	-0.0321079	0.154639	-0.0156872	0.0435126	0.0710867	0.0521014	0.0150998	0.024241	-0.0376851
93.4368	-9.78527e-05	0.0497226	0.0136977	-0.0614161	0.0728624	0.0382985	0.0319878	-0.00198129	0.0366026	0.0331755	0.0988086	-0.0168453	0.195973	0.161513	-0.000431289	-0.044407	0.0998553	0.0786262	0.00182985	-0.0882982	-0.0515033	-0.0528145	-0.0179735	-0.0343046	-0.0415489	-0.0546845	-0.0732252	-0.0586904	0.0989569	-0.0143474	0.0335579	-0.0748987	0.0590473	-0.0254384	-0.0109025	-0.0507229	-0.00210216	0.0388135	0.0631543	0.0306436	-0.0329506	0.143126	0.0114144	0.0449936	0.0708957	0.0481874	0.00960423	0.0350452	-0.0304984
93.5984	-0.00591444	0.0307793	-0.00823271	-0.0745458	0.0612634	0.0327859	0.029777	-0.000757772	0.0412019	0.0232014	0.0986644	-0.00242724	0.181788	0.137288	-0.0107054	-0.0434506	0.082767	0.0860408	0.00348343	-0.0840341	-0.0538688	-0.0592284	-0.00693308	-0.0531718	-0.0351694	-0.0810217	-0.0618845	-0.0602973	0.0946411	-0.0148054	0.0279309	-0.0708805	0.0416302	-0.0145785	-0.0225905	-0.0524064	-0.0141149	0.0387026	0.0253621	0.0240309	-0.0518987	0.13458	-0.0139361	0.0487645	0.0492768	0.0338381	-0.00991878	0.0154398	-0.0262659
93.7601	-0.0220169	0.0237374	-0.012285	-0.08891	0.0536732	0.0231062	0.0421397	0.0115486	0.0454494	0.0165395	0.0889221	0.00479928	0.168865	0.120712	0.00583393	-0.0491821	0.0658686	0.0872787	0.00999446	-0.076679	-0.0365484	-0.0336003	-0.00566964	-0.0529469	-0.0655451	-0.0792096	-0.0761665	-0.0473726	0.0901578	-0.00518991	0.0164651	-0.0650006	0.0194257	-0.00749084	-0.0183952	-0.037208	-0.0142192	0.0365087	0.00694312	0.0211327	-0.0622561	0.127949	0.00405368	0.0565466	0.0413548	0.0175548	-0.0133466	0.0163562	-0.0392469
93.9218	-0.0265695	0.0264196	-0.0106891	-0.0605022	0.0641227	0.0158169	0.0363421	0.0145512	0.0707758	0.00968717	0.0771504	0.00213806	0.169432	0.108763	0.00933472	-0.0465132	0.0636531	0.0756809	0.01056	-0.0809578	-0.013384	-0.0162709	-0.00318884	-0.0545279	-0.0338707	-0.0658242	-0.0550962	-0.0487931	0.0887699	-0.0103148	0.00568524	-0.0425731	-0.00511597	-0.00942791	-0.00878126	-0.0305615	-0.0130334	0.0310978	-0.00124846	0.0181988	-0.060382	0.128908	0.00348466	0.0421368	0.00892634	0.020382	-0.0023192	0.033615	-0.0436426
94.0834	-0.0148603	0.0390026	-0.000385364	-0.0289749	0.0773628	0.0166812	0.0323715	0.0131169	0.0778347	0.00454259	0.0671183	-0.0255791	0.15259	0.120909	0.000228686	-0.0467246	0.0662846	0.0723857	0.015941	-0.111195	0.000234209	-0.0186524	-0.0210742	-0.0270957	-0.0340942	-0.054742	-0.0687459	-0.0461524	0.0859256	-0.00511439	-0.0062341	-0.0365222	0.0153792	-0.0240594	-0.0195936	-0.0596022	-0.00536227	0.0356989	-0.0208018	0.023147	-0.0489844	0.117021	0.0195344	0.0325557	0.0183601	0.0105485	-0.00500226	0.0391732	-0.031334
94.2451	-0.00364188	0.0524209	-0.00541303	-0.000995457	0.0911929	0.00576221	0.0273469	0.00503598	0.0688876	0.00790199	0.0403289	-0.0414214	0.133599	0.117532	0.002843	-0.0491491	0.0647052	0.0660245	-0.000384317	-0.123796	-0.0156188	-0.0336215	-0.0419041	-0.0172811	-0.0145467	-0.0478878	-0.0458668	-0.0674679	0.0747162	-0.0232242	-0.0170491	-0.0560341	0.0292249	-0.0304374	-0.0264056	-0.0522311	0.00768525	0.0304827	-0.0411269	0.0145808	-0.0308645	0.105992	-0.00491743	0.0212847	0.0175014	0.0265584	-0.0149415	0.0481693	-0.021662
94.4067	-0.0229886	0.0486776	-0.0290563	-0.0284693	0.0707812	0.00328084	0.0271852	-0.0143611	0.0422123	-0.00164923	0.0443063	-0.0418713	0.128467	0.101709	0.0134439	-0.0556625	0.0633792	0.05642	0.00365694	-0.123405	-0.0289997	-0.0627002	-0.0418159	-0.0193582	-0.0239716	-0.0529793	-0.0413554	-0.0676773	0.0646584	-0.037449	-0.0149467	-0.0597141	0.0625907	-0.0342333	-0.0396922	-0.0239617	-0.00406473	0.0384396	-0.0447877	0.00731285	-0.0171604	0.0959947	-0.00632652	0.0185402	0.0368737	0.0327087	-0.0139075	0.0436455	-0.0383009
94.5684	-0.0494554	0.0515924	-0.0333314	-0.0447951	0.0587221	0.000816144	0.0242415	-0.0166005	0.0366752	-0.00911271	0.0543257	-0.030543	0.124731	0.092519	0.0236991	-0.0751367	0.0622449	0.0492464	0.00112713	-0.102158	-0.0312677	-0.0368703	-0.0550866	-0.0367186	-0.0303542	-0.0522478	-0.0478971	-0.0585843	0.0634477	-0.030171	-0.00250515	-0.0495192	0.0506727	-0.0234528	-0.0185526	-0.0177924	-0.004042	0.0514065	0.00455812	3.65553e-05	-0.0165239	0.0991841	-0.00404197	0.0233981	0.0308918	0.0418486	-0.00944006	0.0575308	-0.057437
94.73	-0.0640839	0.0461713	-0.0456841	-0.0623825	0.0444666	0.0126929	0.0168859	-0.00994909	0.0719987	-0.00814032	0.0751471	-0.0201433	0.136982	0.0956173	0.0114651	-0.0864336	0.0619254	0.0375321	0.0152474	-0.0651594	-0.0247411	-0.0324456	-0.0456633	-0.0484729	-0.0595633	-0.0640347	-0.0537624	-0.0412993	0.0713229	-0.0427006	-0.00723969	-0.031921	0.0389798	-0.0167552	-0.00755475	-0.0514013	-0.0173932	0.076518	0.00708557	-0.00339747	-0.0179387	0.088041	0.0217954	0.0227266	0.0313115	0.0348438	-0.00574065	0.0468919	-0.0662984
94.8917	-0.0546767	0.0520448	-0.0347359	-0.0483112	0.0400106	0.0166465	0.0259138	0.0112428	0.0785351	0.00662938	0.0637821	-0.014483	0.1327	0.104276	0.0080275	-0.0815068	0.0571551	0.0409984	0.00710828	-0.0580795	-0.0294087	-0.010028	-0.0573751	-0.0562862	-0.0656641	-0.05359	-0.0630609	-0.0355372	0.0687769	-0.048748	-0.00994215	-0.0337897	0.0154671	0.00600044	-0.0114286	-0.0943562	-0.0208283	0.0919565	0.0133988	-0.0051163	-0.0196729	0.0781576	0.0277987	0.0268828	0.0289318	0.0358828	-0.0181628	0.00861647	-0.0481797
95.0533	-0.0616207	0.0456559	-0.0416694	-0.0512103	0.0394411	0.0266045	0.01985	0.000791615	0.099131	0.0112655	0.056686	-0.0180654	0.139241	0.109905	0.0237883	-0.073561	0.0506677	0.0299071	0.000857829	-0.053458	-0.0376721	-0.00330181	-0.0358918	-0.056054	-0.0759032	-0.05298	-0.0470488	-0.0445543	0.068794	-0.0286925	-0.0167567	-0.0480141	0.0206992	0.00322617	-0.00335606	-0.0879612	-0.04819	0.101337	0.000381535	-0.0155596	-0.00827337	0.0631036	0.043387	0.0157069	0.0321472	0.0269424	-0.0190112	-0.0223324	-0.0388706
95.215	-0.0461271	0.0450443	-0.0377371	-0.0475153	0.0307417	0.0118105	0.0148948	-0.006716	0.0722604	0.00963824	0.0669012	-0.0141947	0.138249	0.111836	0.0281751	-0.0645678	0.0493198	0.0420294	-0.0167199	-0.0708406	-0.024294	0.00766315	-0.0326564	-0.0638545	-0.0707107	-0.0401664	-0.0595839	-0.0564789	0.057734	0.00173362	-0.0276317	-0.0442564	0.0207677	0.0101473	0.0072713	-0.0633777	-0.0576338	0.062737	-0.00498259	-0.0106712	-0.0225756	0.058236	0.0261634	0.0277117	0.0187414	0.0424644	-0.0254488	-0.0418892	-0.0478394
95.3767	-0.0442075	0.0441934	-0.0522899	-0.0623107	0.03644	-0.00827851	0.00260048	-0.00584687	0.108908	-0.00368279	0.0822115	-0.0111801	0.145786	0.119026	0.0267145	-0.0687035	0.0399786	0.0322451	-0.0263894	-0.0937833	-0.0338108	-0.0340718	-0.0350447	-0.0744501	-0.0778524	-0.0630146	-0.0623941	-0.0748516	0.060208	0.00331668	-0.0382306	-0.0587957	0.0129224	-0.00700745	-0.00815814	-0.069081	-0.0369618	0.0180009	-0.0175869	-0.0162152	-0.028461	0.0661927	0.00581882	0.0246376	0.0100584	0.02471	-0.0134784	-0.0443341	-0.0680778
95.5383	-0.0362211	0.0449804	-0.045796	-0.054759	0.0329906	-0.0132548	0.00363035	0.00823344	0.103886	-0.000924929	0.0677447	-0.0148986	0.138832	0.117592	0.00208408	-0.052796	0.0376301	0.0212489	-0.0312322	-0.0888587	-0.0263782	-0.0731326	-0.0563373	-0.0751147	-0.0902571	-0.0567323	-0.0853299	-0.0691347	0.0430907	-0.00582989	-0.0378247	-0.058487	0.00290758	-0.00366257	-0.0163772	-0.0352244	-0.00891534	0.00518567	-0.0550667	-0.0176837	-0.0360963	0.08071	-0.00118728	0.0175199	-0.0033323	0.0238949	-0.0093162	-0.028959	-0.0686481
95.7	-0.0534844	0.0525985	-0.0466826	-0.0586944	0.0394484	-0.00470004	-0.00345363	0.00580026	0.115492	-0.0197284	0.0571928	-0.0269975	0.106836	0.1257	-0.012794	-0.0387982	0.0387634	0.00416798	-0.0211555	-0.0809535	-0.0505966	-0.0689281	-0.0469368	-0.063266	-0.0791762	-0.0627488	-0.0750838	-0.0717561	0.0321955	-0.0157082	-0.0292905	-0.0550157	-0.00864109	-0.00569484	-0.0262138	-0.0395738	0.0205932	0.0234383	-0.0325443	-0.0252067	-0.0161387	0.0923948	-0.009356	-0.000297847	0.00173187	-0.000471849	0.00274756	-0.0123482	-0.0473864
95.8616	-0.05106	0.052602	-0.0442681	-0.0443176	0.0413705	0.015304	0.00544604	0.00355829	0.0912937	-0.0121104	0.0346014	-0.0387861	0.0950432	0.130629	-0.0074832	-0.0376071	0.0407011	0.0137471	-0.0162916	-0.0676893	-0.0526411	-0.0298161	-0.0386677	-0.0516292	-0.0644203	-0.0474523	-0.0920772	-0.0624748	0.0236654	-0.0273895	-0.0288748	-0.0497783	-0.0154066	-0.0114512	-0.00579312	-0.0141835	0.0159619	0.0432843	-0.0264016	-0.0245874	-0.0154195	0.0769407	-0.0316129	-0.00677929	-0.0037674	-0.00903931	-0.00713011	-0.0116255	-0.0485969
96.0233	-0.0498091	0.0506591	-0.0611805	-0.0583068	0.0455749	0.0167522	0.00231884	-0.00989208	0.0835781	-0.0128233	0.0388443	-0.0356773	0.0915766	0.127173	0.00859067	-0.0475524	0.0398457	0.0143771	-0.00810242	-0.0719094	-0.0332127	-0.00401579	-0.0314263	-0.0547137	-0.0480685	-0.0526209	-0.0842277	-0.0546802	0.0202921	-0.049847	-0.0304924	-0.049366	-0.00690128	-0.0109849	-0.0127563	-0.0466583	0.0133454	0.0580208	-0.0297262	-0.0166092	-0.0106618	0.0667813	-0.045091	-0.0102957	-0.00969794	-0.0126756	-0.0131539	-0.01804	-0.0336505
96.1849	-0.0374424	0.0379699	-0.0509859	-0.0563628	0.040107	0.0178223	0.0169372	0.00751566	0.0810419	-0.00747785	0.0287027	-0.0400467	0.109971	0.116481	0.00515093	-0.0617882	0.0401971	0.00583396	-0.0137625	-0.0710847	-0.0159067	-0.0218377	-0.0287892	-0.0566591	-0.0581524	-0.0443537	-0.0770944	-0.0487364	0.0203622	-0.0312266	-0.0263825	-0.0369198	-0.000925078	-0.0104414	-0.0252178	-0.020483	-0.00905393	0.078698	-0.0415799	-0.0270274	-0.0163782	0.0560145	-0.0428725	0.00867449	-0.0219061	-0.0031977	-0.0165593	-0.0339042	-0.0393497
96.3466	-0.0529406	0.0313268	-0.0482888	-0.0845366	0.0417611	-0.00360311	0.00562533	-0.0110375	0.0706924	-0.0189962	0.0309215	-0.041241	0.103672	0.109034	-0.0121605	-0.0559452	0.039078	-0.00633516	-0.0263708	-0.0641917	-0.0020725	-0.0604984	-0.0370553	-0.0595896	-0.0732498	-0.0662792	-0.0672287	-0.0680653	0.0247933	-0.000289339	-0.0266208	-0.0264382	-0.00802268	0.000706892	-0.0443039	-0.0566209	-0.0320217	0.0584634	-0.0373236	-0.0228812	-0.00937087	0.0569428	-0.0380559	0.0115318	-0.0344581	0.00937148	-0.0161196	-0.0238955	-0.0137009
96.5082	-0.0556061	0.0283857	-0.0506527	-0.100442	0.0452495	-0.0111741	0.00615406	-0.0121186	0.050724	-0.0157287	0.0314709	-0.042602	0.0843217	0.103969	-0.0281709	-0.0592433	0.0368399	-0.016092	-0.0362524	-0.057214	-0.0194894	-0.0809895	-0.0346056	-0.0539708	-0.0714713	-0.0812506	-0.0643491	-0.0740451	0.0315646	0.0264817	-0.0258237	-0.0287546	-0.0337103	0.00903153	-0.0462132	-0.0455885	-0.0259634	0.0575678	-0.037258	-0.0314097	-0.0192872	0.0519519	-0.0300317	-0.00277432	-0.0288317	0.0102377	-0.0183581	-0.0123145	-0.0276857
96.6699	-0.0648778	0.0283166	-0.0633177	-0.124494	0.0495396	-0.0133451	-0.0127991	-0.0425757	0.0401922	-0.014214	0.0204867	-0.0424591	0.0681743	0.106897	-0.0220054	-0.0665216	0.0231861	-0.0267711	-0.0437973	-0.0443125	-0.0355793	-0.0619399	-0.0451075	-0.0477944	-0.0836582	-0.112419	-0.0824862	-0.0666209	0.0223344	0.0165239	-0.0468724	-0.0382637	-0.0389769	0.00489276	-0.0533945	-0.0646926	-0.0293287	0.0408792	-0.0378971	-0.0290826	-0.0269664	0.0630475	-0.0390774	-0.0205276	-0.0321103	0.00475783	-0.0255364	-0.00824129	-0.0232686
96.8316	-0.0647727	0.026812	-0.0681094	-0.105921	0.0348785	-0.010189	-0.018443	-0.0210682	0.0479501	-0.00460109	0.0120707	-0.0440652	0.0643808	0.0976714	-0.0154804	-0.070667	0.0174792	-0.0329411	-0.0347096	-0.0446868	-0.0145839	-0.0616864	-0.0563717	-0.0402359	-0.0854921	-0.0915016	-0.0780202	-0.0617149	0.0022198	0.0132027	-0.055541	-0.0494834	-0.0237629	0.00637824	-0.0459265	-0.0601692	-0.0188005	0.0428464	-0.0488007	-0.0452024	-0.0280203	0.0613563	-0.0202009	-0.0270626	-0.0259789	-0.00795918	-0.0360971	-0.00742782	-0.0416033
96.9932	-0.0659807	0.0291224	-0.0659284	-0.080488	0.0132483	-0.0258193	-0.0265892	-0.0233106	0.044769	0.00314319	0.00321639	-0.0517018	0.0497392	0.0940475	-0.0159712	-0.0761219	0.00767144	-0.0198434	-0.0223755	-0.0370819	-0.0204708	-0.0343155	-0.0555185	-0.0460992	-0.0797972	-0.0885865	-0.0839224	-0.0536704	-0.0126272	0.00446046	-0.0734166	-0.0257811	-0.00465295	2.62055e-05	-0.0403873	-0.0460069	-0.0213662	0.0112856	-0.0599529	-0.0405344	-0.0129412	0.0591033	0.000804545	-0.0191516	-0.0359589	-0.0113214	-0.0334362	0.0040095	-0.0491476
97.1549	-0.0700065	0.0135717	-0.0662215	-0.04056	0.00938765	-0.032404	-0.0141952	-0.0234875	0.0388347	0.0209259	0.0046017	-0.054075	0.0618832	0.0934986	-0.015361	-0.0675154	0.00408701	-0.00091515	-0.0252413	-0.0401364	0.00579689	-0.0354738	-0.0566907	-0.0598733	-0.0635248	-0.0610046	-0.0632145	-0.0565374	-0.0130094	-0.0041282	-0.0678335	-0.0383217	0.00103141	0.00316959	-0.0330676	-0.0601264	-0.0274486	0.0106591	-0.0442588	-0.0458882	-0.0168757	0.0482457	0.0124687	-0.0245016	-0.0332237	-0.00395694	-0.0343854	0.0227938	-0.0380014
97.3165	-0.0670194	0.0104017	-0.06481	-0.033524	0.0137562	-0.0321157	-0.013348	-0.0267821	0.0479116	0.0212531	0.00477348	-0.0486891	0.0510427	0.110068	-0.0152827	-0.056005	-0.000531468	0.0116397	-0.0359377	-0.0332257	-0.0141994	-0.0175155	-0.0387865	-0.0743737	-0.0524097	-0.0681006	-0.0623311	-0.0409091	-0.0194407	-0.0310159	-0.0694265	-0.0399646	-0.00523566	-0.0042005	-0.036562	-0.0410457	-0.0325444	-0.00301794	-0.0481558	-0.0420169	-0.0323835	0.0476375	-0.0249591	-0.027461	-0.035935	0.00275766	-0.0243814	0.0168216	-0.0239897
97.4782	-0.0741666	0.0231094	-0.0589007	-0.0272663	0.0209593	-0.0156459	-0.00887396	-0.0356606	0.0287895	0.009251	0.0105399	-0.0484111	0.0778699	0.121229	-0.010007	-0.0345481	-0.00127083	0.00384007	-0.0583684	-0.0336055	-0.017974	-0.0259719	-0.0401817	-0.0691214	-0.0635576	-0.0658136	-0.0529861	-0.0505156	-0.032189	-0.0386294	-0.0794621	-0.0576825	-0.0152711	-0.00233204	-0.0420956	-0.0772785	-0.0203987	0.00558453	-0.0359205	-0.0571766	-0.0465996	0.0520575	-0.0564279	-0.0348887	-0.0322974	0.0154615	-0.03114	0.0036304	-0.0206833
97.6398	-0.0806723	0.0299766	-0.0583533	-0.0386294	0.0143892	-0.00301961	-0.00601867	-0.014079	0.0148386	-0.000244827	0.0109198	-0.0364286	0.057095	0.109742	-0.00786505	-0.0403636	0.00225206	-0.00146363	-0.0441055	-0.0322436	-0.0284383	-0.0284816	-0.0440882	-0.0682022	-0.0858019	-0.0715015	-0.0514468	-0.0379687	-0.0413636	-0.0360712	-0.0853323	-0.0548176	-0.0203491	-0.00413231	-0.0563165	-0.0745711	-0.0224464	-0.0202652	-0.0659292	-0.0515967	-0.0531729	0.0482074	-0.0374203	-0.0404992	-0.0395894	-0.00260972	-0.043149	-0.00317282	-0.0536724
97.8015	-0.0899933	0.0232524	-0.0573097	-0.0434387	0.0175646	-0.00108273	-0.0100549	-0.0368879	-0.0178135	-0.00426915	0.0235283	-0.0358308	0.062192	0.0910145	-0.0166552	-0.0581652	-0.000124117	-0.010882	-0.0359065	-0.0451824	-0.0382101	-0.0445377	-0.0509049	-0.0440683	-0.0942294	-0.0769948	-0.0500229	-0.047527	-0.0475755	-0.0353331	-0.0895097	-0.0423784	-0.00135348	0.00439884	-0.0481338	-0.109861	-0.0461089	-0.012165	-0.0584532	-0.0583465	-0.0451164	0.0525761	0.00311826	-0.0427688	-0.0492378	0.0028031	-0.0464564	0.00340208	-0.0493586
97.9631	-0.0964221	0.00116911	-0.0593123	-0.0529269	0.0132966	-0.0131822	-0.0160757	-0.0256851	-0.0163114	-0.0041265	0.0171884	-0.0232499	0.0465808	0.0791504	-0.0176397	-0.0862013	-0.00584767	-0.00755663	-0.0240414	-0.0430862	-0.038093	-0.0453676	-0.0525754	-0.0511299	-0.0872468	-0.0740569	-0.0537174	-0.0425382	-0.0311339	-0.0393627	-0.0771329	-0.0397986	0.00243797	0.00277137	-0.0682048	-0.0898041	-0.0822746	-0.0011756	-0.0425188	-0.0655692	-0.0527982	0.052102	0.00494507	-0.0279745	-0.0445761	-0.025911	-0.04922	-0.00396838	-0.0556298
98.1248	-0.101374	0.00587672	-0.0665108	-0.0597131	0.0287258	-0.0302989	-0.0196552	-0.0250111	-0.0155238	-0.00894015	0.00796628	-0.0348031	0.0410704	0.0839375	-0.00758542	-0.098602	-0.0126329	-0.0115804	-0.0353601	-0.0546724	-0.0564054	-0.045027	-0.0559769	-0.0375578	-0.0526972	-0.0840786	-0.0597405	-0.0518873	-0.0295211	-0.0423663	-0.0721905	-0.0239025	0.000851138	0.00606291	-0.0627236	-0.0644315	-0.0826139	-0.0209394	-0.0286262	-0.0642585	-0.0439724	0.0552097	0.00233274	-0.0397781	-0.0527073	-0.0257485	-0.0500914	-0.0101911	-0.0342285
98.2865	-0.105859	0.00369704	-0.0763902	-0.0651063	0.0140666	-0.0333311	-0.02943	-0.0126827	-0.00627515	0.000453098	0.00717109	-0.0444709	0.039498	0.0801231	0.00122662	-0.0964894	-0.0164346	-0.0188731	-0.0375969	-0.0485833	-0.0612641	-0.0419841	-0.0567962	-0.0518344	-0.0555798	-0.0944585	-0.0404844	-0.0693351	-0.0197604	-0.0213081	-0.0639463	-0.0403974	-0.0180752	-0.00737115	-0.0769857	-0.0512719	-0.0652686	-0.0119055	-0.037893	-0.0585856	-0.0387306	0.0430115	-0.00685356	-0.0389343	-0.0577639	-0.0246085	-0.0454493	0.00227325	-0.0487341
98.4481	-0.099987	0.00450044	-0.0685666	-0.0629313	0.011445	-0.0299917	-0.0267075	-0.0379064	0.00591134	-0.00800793	0.0057981	-0.0702523	0.0372933	0.0890419	0.0160469	-0.0950188	-0.0129351	-0.0224932	-0.0375489	-0.0708083	-0.0679656	-0.0484338	-0.0635893	-0.0486507	-0.0602789	-0.0884924	-0.02328	-0.065789	-0.0365011	-0.0151216	-0.0756058	-0.0374099	-0.0225726	0.00780113	-0.0639214	-0.0549143	-0.0557866	-0.0231505	-0.0545529	-0.0538013	-0.0217736	0.0273303	0.0241678	-0.0467813	-0.0623727	-0.0117361	-0.0440109	0.000227597	-0.04728
98.6098	-0.0792513	0.00330471	-0.059509	-0.0618994	0.00703959	-0.0258477	-0.0331992	-0.0586351	0.0341808	0.00331841	0.01028	-0.0651234	0.0355953	0.0842906	0.0353213	-0.0790649	-0.0153494	-0.0228083	-0.0398139	-0.078078	-0.0595835	-0.0662119	-0.0570389	-0.0623356	-0.0846187	-0.0776946	-0.00818176	-0.0798276	-0.0340483	-0.0215708	-0.057315	-0.0503577	-0.0217608	-0.0025911	-0.0543998	-0.0634476	-0.0655547	0.0099148	-0.0643039	-0.0594446	-0.0303691	0.0223458	0.0136094	-0.0214277	-0.0451051	-0.0065323	-0.0337194	-0.00109342	-0.0503919
98.7714	-0.0648565	0.0120178	-0.0391888	-0.0539482	0.012871	-0.0208477	-0.0262079	-0.0647135	0.0413048	0.00758886	0.0131204	-0.0774235	0.0363888	0.087125	0.0443346	-0.0847662	-0.0197878	-0.0185363	-0.0413693	-0.0789075	-0.0461648	-0.0590359	-0.0517389	-0.0619757	-0.0843236	-0.0530615	-0.00914836	-0.0447839	-0.0280973	-0.0347232	-0.0611879	-0.0324277	0.000861957	0.0159083	-0.0505504	-0.0517859	-0.0678076	0.0272542	-0.0769183	-0.0697933	-0.0289346	0.0212976	0.0287288	-0.020556	-0.0291464	-0.0127039	-0.0393985	-0.0019856	-0.0418531
98.9331	-0.0566818	0.00968598	-0.0431511	-0.0550499	0.011629	-0.0199951	-0.0399302	-0.0634941	0.0428418	0.031193	0.00983677	-0.0636806	0.0560488	0.0850573	0.0413122	-0.0780547	-0.0232598	-0.0126606	-0.04276	-0.0845524	-0.0433946	-0.0455396	-0.0280905	-0.0624714	-0.0805518	-0.0510359	-0.0170173	-0.0553299	-0.0080222	-0.0186321	-0.060977	-0.0208773	0.0197118	0.00434565	-0.0383095	-0.0519896	-0.0700974	0.0409132	-0.0466427	-0.0634264	-0.0217911	0.0220577	0.0236304	-0.0226185	-0.0342487	3.0778e-05	-0.0527371	0.000959048	-0.038344
99.0947	-0.0655309	0.00328619	-0.0477172	-0.0659077	0.00122677	-0.022531	-0.0449378	-0.0547906	0.0120812	0.0427259	0.0100597	-0.0770528	0.0559089	0.0997413	0.0219483	-0.0738695	-0.022046	-0.0187233	-0.0381361	-0.0639391	-0.0403228	-0.0203003	-0.0177209	-0.0525303	-0.0854467	-0.0663758	-0.0383366	-0.0409382	-0.0101156	-0.0179614	-0.0660782	-0.00990305	0.0161018	0.00959263	-0.0417796	-0.0441446	-0.0722349	0.0503299	-0.0435603	-0.0589175	-0.0221591	0.0184006	0.0117014	-0.0267462	-0.0453539	0.0174448	-0.0524837	0.00582185	-0.0221713
99.2564	-0.0708964	-0.00420478	-0.0680315	-0.0623614	0.00243842	-0.0359231	-0.03513	-0.057264	0.000426906	0.0356721	-0.00282962	-0.0564786	0.0662814	0.0980472	0.0164031	-0.0684527	-0.0225485	-0.0175851	-0.0309789	-0.0475021	-0.0447651	-0.000787196	-0.0290561	-0.0362409	-0.0843155	-0.0635213	-0.0371533	-0.053964	-0.0149643	-0.0201254	-0.0794996	-0.0126776	0.0075748	0.00982265	-0.0165198	0.00395742	-0.0780335	0.087691	-0.0208756	-0.043211	-0.0391856	0.0107833	0.0065866	-0.0238129	-0.0554851	0.0196617	-0.0630021	0.00539398	-0.0291494
99.418	-0.0683317	0.00234363	-0.07334	-0.064703	0.00632293	-0.0463766	-0.0223664	-0.0548928	0.00489533	0.0154963	-0.0123384	-0.0517278	0.0485818	0.0862116	0.0134931	-0.074891	-0.0172325	-0.0283122	-0.0267111	-0.0392541	-0.0465037	-0.00172092	-0.0459266	-0.0388217	-0.0966954	-0.0598364	-0.0243918	-0.0502125	-0.0357186	-0.019282	-0.0635111	-0.0138551	-0.00629585	0.00703131	-0.0133672	0.0200392	-0.0748135	0.101458	-0.0525494	-0.0422163	-0.0549831	-0.00129705	0.00240037	-0.0182285	-0.0559352	0.0299848	-0.0497295	0.0296883	-0.0344157
99.5797	-0.0642015	0.0182282	-0.0676592	-0.0562821	0.0109877	-0.0424023	-0.0183489	-0.0425673	0.00800625	0.00443363	0.00253818	-0.0436238	0.0547124	0.0760002	0.013022	-0.0793763	-0.0163386	-0.0253422	-0.0259673	-0.063287	-0.048673	0.00488187	-0.0654965	-0.0485337	-0.0880794	-0.0415896	-0.0219028	-0.0517071	-0.0344958	-0.0200572	-0.0818429	-0.0181609	0.00436937	0.0163181	-0.0026563	0.00611283	-0.0672402	0.139089	-0.045189	-0.0480951	-0.0434862	-0.0114586	-0.00109838	-0.0429919	-0.048478	0.0310503	-0.0581398	0.021393	-0.0558111
99.7414	-0.0708332	0.0223478	-0.0540518	-0.0477071	0.0155361	-0.0221848	-0.0230618	-0.0376681	-0.00940222	0.00337273	0.00532921	-0.0558174	0.0462925	0.0757293	0.0221412	-0.0792423	-0.00167955	-0.0375956	-0.0248465	-0.0891819	-0.037397	-0.000993571	-0.0510838	-0.0723898	-0.100388	-0.0428849	-0.0208594	-0.0429417	-0.0444707	-0.0145046	-0.0657207	-0.0155405	-0.00285578	0.0161047	0.000786602	-0.0098661	-0.0547612	0.113303	-0.0587615	-0.0557126	-0.0207457	-0.00422526	0.0303353	-0.0521141	-0.035085	0.0332421	-0.0344566	0.0271589	-0.0700633
99.903	-0.0755683	0.0171216	-0.0550183	-0.0356082	0.0208712	-0.0189252	-0.0293483	-0.0159251	0.00129334	0.0160599	-0.00122829	-0.0559945	0.0476243	0.0898906	0.0193987	-0.0453479	-9.23064e-05	-0.0383388	-0.0335122	-0.0651322	-0.0223348	0.00192908	-0.0265188	-0.0542658	-0.100337	-0.0386678	-0.0271184	-0.0354438	-0.0442967	-0.0396129	-0.0654945	-0.00498237	-0.00342307	0.0153424	0.00709312	-0.0194254	-0.0629921	0.0924292	-0.0432483	-0.0483878	-0.0157373	0.00957833	0.0164358	-0.057233	-0.0349094	0.0168399	-0.0449293	-0.00685268	-0.054889
100.065	-0.0710585	-0.00313002	-0.0629241	-0.0316543	0.00110282	-0.026199	-0.0392316	-0.0221829	0.0340933	0.0201956	-0.0219821	-0.0545363	0.0396887	0.0946414	0.0244126	-0.0312915	0.00665544	-0.0455689	-0.0477642	-0.0539684	-0.000377698	-0.0020884	-0.00403662	-0.0459135	-0.0931469	-0.031411	-0.0255929	-0.0624934	-0.0496014	-0.0506419	-0.0520714	-0.00572207	-0.00263511	0.0108103	0.0112176	-0.032739	-0.0422337	0.0221541	-0.0276005	-0.0467377	-0.0122151	0.0120538	0.0123363	-0.0397936	-0.0341386	0.00667315	-0.0373565	-0.0117243	-0.0544508
100.226	-0.0513914	-0.00400113	-0.0647625	-0.0329678	6.16409e-05	-0.0407614	-0.0490048	-0.0196032	0.0613019	0.0289641	-0.0194628	-0.039354	0.0367555	0.0932213	0.021047	-0.0277483	0.00671568	-0.0456624	-0.0510232	-0.0298384	0.00949098	-0.0103824	-0.00269565	-0.0467916	-0.0832826	-0.0413298	-0.0365996	-0.0650348	-0.035889	-0.0286665	-0.0298867	-0.0158356	0.0104613	0.0231447	0.00345535	-0.0442874	-0.0328543	0.0200973	-0.0155568	-0.0427235	-0.00135301	0.00715914	-0.036351	-0.0360252	-0.0374193	-0.000785002	-0.0563497	-0.0239573	-0.0528174
100.388	-0.0569931	0.00565149	-0.05718	-0.0372221	0.00982389	-0.044486	-0.049172	-0.0176619	0.0795218	0.0455174	-0.0108468	-0.04336	0.0313004	0.0903054	0.029389	-0.0425597	0.0086899	-0.0543405	-0.0404121	-0.0244883	0.0267575	-0.0106482	-0.0168925	-0.0640411	-0.0713492	-0.0519	-0.0292332	-0.0559909	-0.0179213	-0.0145882	-0.0433647	-0.0274976	0.0233631	0.0339286	-0.0189076	-0.0145953	-0.0310884	0.0115982	-0.0164635	-0.0555518	-0.00339035	-0.00661826	-0.0223098	-0.0324975	-0.0377604	-0.009486	-0.0341336	-0.00802172	-0.0709872
100.55	-0.0695007	0.0210501	-0.0496886	-0.0285559	0.0247949	-0.051566	-0.0330116	-0.0200881	0.0619799	0.0539736	0.000197653	-0.0339863	0.0359036	0.0922539	0.0229483	-0.0426004	0.00697597	-0.0678098	-0.0292895	-0.0092201	0.0137193	-0.000100806	-0.0137174	-0.0615219	-0.0690493	-0.0662869	-5.2847e-05	-0.0301448	-0.0143956	0.00836211	-0.0419134	-0.0186781	0.0225875	0.0277478	-0.0369958	0.0181549	-0.0322661	0.0327367	-0.01545	-0.0496774	-0.0270627	-0.00802545	-0.017478	-0.0389735	-0.0361766	-0.00920152	-0.0279387	0.00331219	-0.0597787
100.711	-0.0827462	0.00956476	-0.0417007	-0.00447924	0.0234435	-0.0523119	-0.0213067	-0.0106229	0.0644431	0.0471871	-0.00185201	-0.0338183	0.0176215	0.101185	0.0282242	-0.0396256	-0.00534928	-0.0672236	-0.020953	-0.0167578	0.0188352	0.0277627	-0.00775707	-0.0491187	-0.059823	-0.0834725	-0.00400274	-0.0357397	-0.0179379	-0.0107922	-0.0469776	-0.000410545	0.021375	0.0221582	-0.0198713	0.0264099	-0.0332639	0.0442681	-0.0127707	-0.0524046	-0.0667363	-0.00898148	0.00862737	-0.0329876	-0.0355355	-0.00382201	-0.022475	0.000936552	-0.0607122
100.873	-0.0686157	0.00192607	-0.0333918	-0.000919079	0.0146265	-0.0443187	-0.0207819	-0.0124632	0.0290834	0.0271033	0.0140308	-0.0278361	0.0310159	0.0974183	0.0169332	-0.047721	-0.0114319	-0.0656857	-0.0235078	-0.0189389	0.00907051	0.0207399	-0.00959014	-0.0439441	-0.0607735	-0.0933283	-0.0291676	-0.0496461	-0.0295765	-0.0104576	-0.0286904	-0.000514467	0.0146494	0.00999345	-0.00836501	-0.00821895	-0.0228202	0.0905837	0.0039291	-0.0348356	-0.0554953	-0.00134762	-0.00251545	-0.0151641	-0.0329787	0.017133	-0.023862	0.0345362	-0.0404163
101.035	-0.0537106	-0.0129356	-0.0317267	0.00766375	0.0193849	-0.0273254	-0.0171951	-0.0186344	0.0313499	0.0183058	0.0105398	-0.0364893	0.0472133	0.0976099	0.0227808	-0.0646073	-0.00998601	-0.0664007	-0.00530962	-0.0189458	0.0165034	0.0307658	-0.0198861	-0.0486541	-0.0662488	-0.0852882	-0.0509163	-0.0402271	-0.0322864	-0.0127002	-0.0245351	0.00579341	0.0204817	0.0176536	0.0159761	-0.0223863	-0.0256057	0.118767	2.01221e-05	-0.0408507	-0.0349762	-0.0032974	0.0295657	-0.00921887	-0.0283999	0.0117943	-0.0268345	0.0271136	-0.0618678
101.196	-0.0572911	-0.00216039	-0.0297013	0.00442011	0.0114439	-0.0256253	-0.0171149	-0.0208204	0.00870841	0.0280607	0.0130076	-0.0337444	0.0517086	0.0875837	0.0323772	-0.0521746	-0.00785524	-0.0803449	-0.0092463	-0.0266661	-0.00156462	0.00967467	-0.0176558	-0.0522855	-0.0707482	-0.0525603	-0.0359491	-0.0382565	-0.0278646	-0.0118298	-0.0256299	0.0140622	0.00681706	0.0339421	0.015458	-0.059841	-0.0210539	0.114564	0.000567807	-0.0380916	-0.014144	-0.00447293	0.0278713	-0.00569026	-0.0230317	0.0126405	-0.0140823	0.0427827	-0.0415497
101.358	-0.0662126	-0.00341359	-0.0471083	-0.00199823	0.0150756	-0.0227501	-0.00326237	-0.0373466	0.00473955	0.0176138	-0.000466332	-0.0289532	0.0590145	0.0895558	0.0490922	-0.0311815	0.00137862	-0.072887	-0.00300549	-0.0508628	0.000427716	0.0166663	-0.0181195	-0.0413424	-0.0845925	-0.042777	-0.016691	-0.0300738	-0.031263	-0.00265736	-0.0421455	0.00420963	0.0130615	0.0511651	0.0272138	-0.046587	-0.028356	0.093163	-0.0304095	-0.040829	-0.0409729	-0.00436055	0.0398925	-0.0295681	-0.0252434	0.00500652	-0.0348841	0.00748837	-0.0521682
101.52	-0.0761023	-0.00150203	-0.045636	-0.0143264	0.014083	-0.0320096	-0.0218549	-0.0414965	-0.0217753	0.0107772	-0.00367403	-0.0292503	0.0405869	0.0815324	0.0418332	-0.0146409	-0.00463575	-0.0651425	-0.011017	-0.063737	0.0153328	0.0114944	-0.00576281	-0.0449732	-0.0888175	-0.0279237	-0.0224802	-0.0300027	-0.0328612	-0.0213562	-0.0290467	-0.00775441	0.00397713	0.0431773	0.0222919	-0.0534743	-0.0493766	0.0738503	-0.0406358	-0.0360583	-0.0324032	-0.00109104	0.0159216	-0.0175978	-0.0318935	0.00784618	-0.0365513	0.0105442	-0.0490823
101.681	-0.0762524	-0.0109801	-0.047024	-0.0453681	0.018849	-0.0260456	-0.0290838	-0.0564146	0.00975163	0.012566	-0.0116096	-0.04541	0.0542942	0.0903899	0.0215179	-0.0222195	-0.0083111	-0.0586035	-0.0130602	-0.0808581	0.028084	0.0234806	-0.0196099	-0.0339035	-0.099943	-0.0321798	-0.0256092	-0.022331	-0.0417978	-0.00844653	-0.0234	-0.0203917	0.0105095	0.0347861	0.00111453	-0.0388456	-0.0477305	0.0641331	-0.0414735	-0.0397138	-0.0279441	-0.00556781	0.0211729	-0.0182014	-0.0397315	0.00165253	-0.0562821	0.00400051	-0.0628211
101.843	-0.0817061	-0.0102893	-0.043601	-0.0453778	0.0147569	-0.0254709	-0.0469405	-0.0405886	-0.000497966	0.0200905	-0.0218851	-0.0517735	0.0347339	0.0852812	0.00744593	-0.0326114	-0.0151129	-0.0665591	-0.019656	-0.065344	0.0259866	0.0359297	-0.025339	-0.0281136	-0.0861856	0.00769359	-0.0477033	-0.0244427	-0.0557697	-0.0161156	-0.00656347	0.00490594	0.00124452	0.0336734	-0.0068083	-0.0602416	-0.0521737	0.0797587	-0.018209	-0.064014	-0.0217235	-0.0211335	0.0191854	-0.00707798	-0.0367162	0.00162363	-0.0430267	0.0306476	-0.0686938
102.005	-0.083986	-0.0101999	-0.0455378	-0.0416481	-0.00480751	-0.0238831	-0.0437054	-0.021252	0.0219868	0.017441	-0.014327	-0.0460465	0.0342347	0.0832126	0.00470879	-0.0350134	-0.0165727	-0.0565639	-0.0249885	-0.0613839	0.0109227	0.0314789	-0.0335919	-0.0176676	-0.0869647	-0.0150953	-0.0268579	-0.0265943	-0.068591	0.010654	-0.0228994	0.017974	0.0170924	0.0260084	-0.00440241	-0.0711064	-0.0251866	0.123084	-0.0514201	-0.0704757	-0.0320927	-0.0295326	0.0344895	-0.0126562	-0.0437464	0.00552079	-0.0577753	0.0284002	-0.045606
102.166	-0.0817268	-0.00671427	-0.0565254	-0.0530052	-0.0162903	-0.0238371	-0.0516708	-0.0269615	0.0324194	0.00775113	-0.00254324	-0.0267151	0.0303	0.0735958	0.00221614	-0.03472	-0.0177396	-0.0469952	-0.0146286	-0.0400118	0.0107469	0.0466446	-0.0345239	-0.0250682	-0.0745024	-0.00350652	-0.012927	-0.0222422	-0.0690251	0.0073289	-0.0356226	0.0205149	0.0148024	0.0232202	0.00202561	-0.0898591	-0.0465515	0.143152	-0.0656885	-0.0820787	-0.0401523	-0.0356339	0.034667	-0.0156375	-0.0435999	0.0143137	-0.0582151	0.0231009	-0.055796
102.328	-0.0669994	-0.0208044	-0.055387	-0.0457474	-0.0296495	-0.0330192	-0.0370275	-0.0368522	0.0371993	0.00246592	0.00636288	-0.0196028	0.0143703	0.0709044	0.0105	-0.0346603	-0.0299443	-0.0546158	-0.00151513	-0.0301681	0.00380259	0.0787845	-0.0352893	-0.0376984	-0.0907277	-0.0197756	0.00877121	-0.0154271	-0.0577491	0.0165287	-0.0550489	0.0240861	0.0293599	0.0200679	0.00100959	-0.0634069	-0.0279115	0.134043	-0.0880674	-0.0727627	-0.0312627	-0.0332704	0.0310546	-0.0323175	-0.0473802	0.00895345	-0.0525031	0.0222472	-0.0465407
102.489	-0.0609379	-0.0114221	-0.0598538	-0.0630316	-0.0237236	-0.0311889	-0.0384713	-0.0481256	0.0653469	0.00227846	0.0101797	-0.0172033	0.0119086	0.0691429	0.0101999	-0.0423904	-0.0325024	-0.0487675	-0.00420604	-0.0283104	-0.0135364	0.0802	-0.0361211	-0.0522202	-0.0637989	0.00971932	-0.0099901	-0.0133385	-0.0515334	0.0112291	-0.0345167	0.0160645	0.0127359	0.0480612	0.000664516	-0.0266706	-0.0422896	0.108303	-0.062668	-0.0630894	-0.0114499	-0.0341366	0.00727024	-0.0393753	-0.0409361	0.0160887	-0.0392704	0.0315401	-0.0707555
102.651	-0.057022	-0.0203845	-0.064938	-0.061573	-0.0187617	-0.0285864	-0.0258216	-0.0242333	0.0489987	-0.00541009	-0.0254308	-0.033863	0.0121222	0.0638267	0.0232151	-0.043843	-0.0352851	-0.0454822	-0.0166096	-0.0223043	-0.0327073	0.0610994	-0.0148119	-0.0564361	-0.0556947	0.00513473	-0.0200329	0.00290735	-0.0560112	0.0162954	-0.0408098	0.0165808	0.00126745	0.0462006	0.00633681	-0.0336987	-0.0361543	0.0869997	-0.0597486	-0.0537705	-0.0208128	-0.0284847	0.00125168	-0.0395555	-0.0447466	0.0103769	-0.0329654	0.0259326	-0.0573612
102.813	-0.0642222	-0.0123642	-0.0767276	-0.0547128	-0.0133564	-0.0299846	-0.0429751	-0.0213324	0.072675	0.00706467	-0.0287122	-0.0362183	0.0212117	0.0566576	0.023194	-0.0441188	-0.0314656	-0.0444289	-0.0251546	-0.0216649	-0.0398938	0.0341683	-0.00785338	-0.0427683	-0.0224869	-0.00230316	-0.0123119	0.0141607	-0.0580601	0.0208997	-0.0304601	0.0142484	-0.0059959	0.046111	0.0124716	-0.0345082	-0.0544042	0.0689214	-0.0548194	-0.0434284	-0.0151103	-0.0269083	0.00122923	-0.0329994	-0.0485526	-0.000560212	-0.0426414	-0.00378367	-0.071878
102.974	-0.0688071	-0.0270446	-0.0692873	-0.0651928	-0.0232591	-0.0289587	-0.0432378	-0.04503	0.0627248	0.013117	-0.029126	-0.0329764	0.0199691	0.0367065	0.0369351	-0.0333559	-0.0299214	-0.0537509	-0.0283612	-0.0175742	-0.0321094	0.0449476	0.000594287	-0.0300084	-0.0200121	-0.00489282	-0.00937088	0.0321273	-0.0642515	-0.00318243	-0.0650035	0.0205871	0.00765583	0.0525814	0.00448894	-0.0674984	-0.0490639	0.0583414	-0.0547555	-0.0500433	-0.00590517	-0.0347041	0.0268598	-0.0379495	-0.0460909	-0.0291054	-0.0463217	-0.0245632	-0.0656155
103.136	-0.0675352	-0.0261894	-0.0566331	-0.0368669	-0.0288189	-0.0313601	-0.0520988	-0.0412903	0.0594895	0.0318221	-0.0133671	-0.0250491	0.0136796	0.0251445	0.027735	-0.0391598	-0.0278587	-0.0704403	-0.030364	-0.0438947	-0.0253824	0.0509263	-0.0128164	-0.0270552	-0.00930087	-0.00862568	-0.00997904	0.0217886	-0.060955	0.00541345	-0.064284	0.0485576	0.0155857	0.0538296	0.00577847	-0.021711	-0.044519	0.0593615	-0.0569013	-0.0601473	0.0142748	-0.0247103	0.03985	-0.0530348	-0.0490251	-0.034057	-0.0526339	-0.00330066	-0.0827162
103.298	-0.0715763	-0.0356902	-0.0521733	-0.0400165	-0.0395402	-0.0246475	-0.035811	-0.0390001	0.070041	0.0364989	0.00350745	-0.0370225	0.00281755	0.0275845	0.0211091	-0.0416852	-0.023443	-0.062243	-0.0346917	-0.0598306	-0.0289811	0.047426	-0.0108332	-0.0388826	0.00370833	-0.0277956	-0.0285047	0.0196904	-0.0577862	0.0207192	-0.070011	0.0526023	0.0222269	0.043553	0.00491383	-0.0627073	-0.0377096	0.0565468	-0.0439494	-0.069092	0.010672	-0.0360112	0.043657	-0.0451584	-0.039687	-0.0317082	-0.0572613	-0.0122514	-0.0769752
103.459	-0.0720697	-0.0421814	-0.0542493	-0.000251378	-0.025179	-0.036353	-0.0382727	-0.0279252	0.0263047	0.0274753	-0.00476314	-0.0368429	0.00778897	0.0552797	0.019888	-0.0454842	-0.0236373	-0.0596183	-0.0359432	-0.0671384	-0.0292998	0.0446618	-0.00321509	-0.0346	-0.0208629	-0.0289374	-0.038744	0.00814433	-0.0457668	0.0399029	-0.0719247	0.0534952	0.0183772	0.030666	-0.00147872	-0.053121	-0.035726	0.0347474	-0.0425135	-0.0626243	-0.0120434	-0.0321701	0.0382798	-0.041611	-0.0458612	-0.00826856	-0.0669079	-0.00229533	-0.0684241
103.621	-0.0654841	-0.0430197	-0.0641541	-0.0032547	-0.015159	-0.0385644	-0.0295017	-0.0439246	0.00234893	0.0224754	-0.00205483	-0.0256707	0.0124961	0.065835	0.0260094	-0.0471862	-0.0173877	-0.0594286	-0.0338772	-0.041879	-0.0231591	0.0351826	0.00363539	-0.0289859	-0.0208061	-0.0233766	-0.026974	0.00796339	-0.0420922	0.0256683	-0.0630368	0.0523899	0.0204936	0.0224456	-0.00280094	-0.0718147	-0.0379051	0.000971797	-0.00556105	-0.0557414	-0.00854654	-0.0339643	0.0207116	-0.0347735	-0.0376705	-0.00204175	-0.0700055	-0.0138005	-0.0492323
103.783	-0.0555038	-0.0264533	-0.0540341	-0.00308307	-0.00636674	-0.0495649	-0.0302047	-0.0402017	-0.026332	0.0293027	-0.00712821	-0.0239753	0.0390144	0.0583305	0.0265169	-0.0484682	-0.0183886	-0.0572077	-0.033867	-0.028329	-0.025032	0.02826	0.00122456	-0.0274021	-0.04617	-0.00253002	0.00764907	0.00668238	-0.0436864	0.00136756	-0.0477842	0.0417246	0.0110566	0.027936	-0.0027543	-0.0231681	-0.0447908	0.0123113	0.00713122	-0.0533766	0.0102738	-0.0187314	0.0220616	-0.0384242	-0.0466591	0.00545786	-0.0722084	0.00442311	-0.03866
103.944	-0.0552293	-0.0147515	-0.0597058	-0.0151636	-0.0096398	-0.0461894	-0.0183092	-0.00713206	0.0497291	0.047587	-0.0116553	-0.0320071	0.0150033	0.0462136	0.0201031	-0.0399561	-0.0106237	-0.0541668	-0.0367086	-0.021531	-0.0247386	0.0300205	-0.0107886	-0.035186	-0.0279749	-0.00214183	0.0299945	0.00584139	-0.047366	0.00704231	-0.0215179	0.0430148	0.0138538	0.0238388	0.0403417	-0.0150975	-0.0392742	0.0364153	0.000913623	-0.0567444	-0.00256545	-0.0193623	0.0285198	-0.0367371	-0.0446415	0.0106211	-0.0618685	0.0208077	-0.0345193
104.106	-0.0521114	-0.00943969	-0.0529359	-0.0343478	-0.0201084	-0.0399125	-0.0243649	-0.00126883	0.0660992	0.0533753	-0.000367684	-0.0460503	0.00625439	0.0386497	0.00663284	-0.0233678	-0.00531767	-0.0423424	-0.035341	-0.031983	-0.0290458	0.0362148	-0.00584868	-0.0210053	-0.043081	-0.00942802	0.0371333	0.00467516	-0.0612275	0.00367455	-0.0264608	0.0211294	0.0159743	0.0231011	0.0453142	-0.00324833	-0.0378111	0.0603	-0.00514787	-0.0551502	0.00836035	-0.0347508	0.0218721	-0.0249062	-0.0443973	-0.00332345	-0.0550196	0.0183848	-0.0291924
104.268	-0.0453234	-0.0135055	-0.0527221	-0.0152543	-0.0263356	-0.023366	-0.0306806	0.00228893	0.081349	0.0202033	0.010262	-0.0340516	-0.0268777	0.046391	-0.00165395	0.0157774	-0.00481648	-0.044912	-0.0409781	-0.0380387	-0.0152412	0.0406382	-0.00216672	-0.0268358	-0.0486132	-0.011937	0.0284258	-0.00766091	-0.0668851	0.0107614	-0.0324366	0.0151629	0.0316281	0.0502793	0.0451612	-0.0279649	-0.0356324	0.0890804	-0.022809	-0.0477724	-0.0102914	-0.0391424	0.0294673	-0.0430729	-0.0356031	0.000498927	-0.0477916	0.0110169	-0.0266752
104.429	-0.0415754	-0.00822819	-0.0322888	0.00213531	-0.0201041	-0.0206279	-0.0214144	-0.0124253	0.00547558	0.000239256	0.0254521	-0.0294958	-0.0301686	0.0468435	-0.00300138	0.0272646	-0.0112508	-0.0478067	-0.028365	-0.00803674	-0.020483	0.0301326	-0.0102014	-0.0282259	-0.0745952	-0.00970088	0.0457126	-0.0123142	-0.0698373	0.0221562	-0.0403484	0.0225505	0.0389613	0.0555316	0.0477471	-0.0496545	-0.0323198	0.124506	-0.0366957	-0.0534139	0.0203137	-0.0321957	0.0365188	-0.0329941	-0.0436472	0.00546303	-0.0429154	0.00742931	-0.0486386
104.591	-0.0327201	-0.00136069	-0.0290796	0.0110693	-0.016427	-0.0250867	-0.00877502	0.00153338	0.0541901	-0.0107455	0.0123924	-0.0292701	-0.0163286	0.0432275	-0.000424041	0.0392349	-0.00951971	-0.0299925	-0.0199203	0.0152201	-0.0251948	0.0543918	-0.014089	-0.0391194	-0.0577697	-0.010829	0.0380577	-0.0111604	-0.0594817	0.0435302	-0.0617498	0.0299059	0.0428081	0.0650344	0.0666903	-0.0386912	-0.0121273	0.16086	-0.0423446	-0.0469333	0.00500983	-0.0423231	0.0487712	-0.0333797	-0.0375106	0.0226373	-0.0368413	0.00696272	-0.0462027
104.753	-0.0543996	-0.00733856	-0.0281565	0.0155443	-0.0117959	-0.0352129	-0.0154724	-0.0086529	0.0506265	-0.0079563	-0.000708812	-0.0363346	-0.0128804	0.0332855	0.0131563	0.0263942	-0.00256199	-0.0142073	-0.0110734	0.0060628	-0.0194425	0.118526	-0.0186232	-0.0314032	-0.0464478	-0.00826365	0.0206072	0.000924624	-0.0464038	0.0306685	-0.0663881	0.0315221	0.0304639	0.0360984	0.0740587	-0.028598	-0.00542725	0.128671	-0.0388051	-0.0514441	0.0115235	-0.0381231	0.0425664	-0.00511364	-0.0426361	0.0178564	-0.0396754	0.0231945	-0.037576
104.914	-0.0484006	-0.00799221	-0.0466344	-0.0115302	-0.0220414	-0.0314729	-0.0309	-0.0267555	0.0839274	-0.00349988	-0.0140999	-0.0314539	-0.00305476	0.0286041	0.00892052	0.0230014	-0.00637753	0.00938864	-0.0128562	-0.0107205	-0.00522441	0.0981467	-0.0214582	-0.0323396	-0.0288253	-0.00319928	-0.00179014	-0.0177712	-0.0370301	0.0211795	-0.0657647	0.00968062	0.0213483	0.0265748	0.0453258	0.0103225	-0.0182648	0.134819	0.0116587	-0.0474848	0.00465477	-0.045753	0.0112152	-0.00118674	-0.0409249	-0.00050351	-0.0508505	0.00762474	-0.0296569
105.076	-0.0618099	-0.00330655	-0.0450542	-0.0028397	-0.00352296	-0.0370811	-0.03388	-0.0397618	0.0243581	0.0116923	-0.004684	-0.0277509	-0.00450679	0.0268602	0.00811134	0.0327699	-0.012237	0.00538116	-0.0239797	-0.0315238	-0.00129407	0.0917235	-0.0253652	-0.022629	-0.0352953	0.0106244	-0.0181237	-0.0244083	-0.0397068	-0.00556882	-0.0599001	0.00914052	0.0149357	0.0234225	0.0371537	0.00888182	-0.00907778	0.102587	0.00491801	-0.0500718	-0.00394583	-0.0342816	0.000338939	-0.00600566	-0.0406166	-0.0197723	-0.0584961	0.00643702	-0.0128471
105.238	-0.0407368	0.00258876	-0.0401994	-0.0178719	-0.00565681	-0.0340307	-0.0283137	-0.0367027	0.024156	0.0216807	-0.00761858	-0.0161697	-0.00012202	0.0360706	-0.00189309	0.0352237	-0.0131755	0.0196177	-0.0177883	-0.00960775	0.00757005	0.049793	-0.0197677	-0.0204014	-0.0256207	0.00813225	0.00508948	-0.0202774	-0.0511766	-3.43103e-05	-0.0539148	0.0324969	0.0132301	0.0428106	0.0416375	0.0152905	0.00676519	0.118584	0.00234646	-0.0634602	0.00395015	-0.029472	0.00235341	-0.0103964	-0.0370918	-0.0118987	-0.0501843	-0.0117813	-0.0414306
105.399	-0.0448715	0.00532457	-0.0296217	-0.00501362	-0.00980893	-0.0329621	-0.0256372	-0.0314371	-0.00141063	0.0155975	-0.00680402	-0.0234384	0.0311949	0.023766	-0.00744724	0.0391894	-0.000633955	0.014138	-0.023882	0.0144147	0.00273812	0.0816462	-0.00401771	-0.00474243	-0.0221638	-0.00159038	0.0105032	0.00635414	-0.0614431	0.0114913	-0.0624574	0.0618146	0.0145039	0.0550301	0.0567723	0.000602016	0.0154801	0.0655075	-0.0160001	-0.0673467	0.00578574	-0.0273999	-0.00564685	-0.0104544	-0.0327663	0.00163326	-0.0472074	0.00756572	-0.0422489
105.561	-0.0411075	-0.00314991	-0.0188759	0.0135421	-0.0260359	-0.0223163	-0.0216974	-0.031772	0.0239058	-0.00244334	-0.00474438	-0.022818	0.0320742	0.029298	0.00330852	0.0334382	0.00150332	0.0120914	-0.0211982	0.0484767	0.0102516	0.0586091	0.00157003	0.005269	-0.0217017	-0.0104047	0.0223972	0.0128344	-0.0752138	0.0116483	-0.0510987	0.0711873	0.0206364	0.0452326	0.0547361	-0.00184388	-0.00275697	0.0832665	0.010615	-0.0714129	0.0236364	-0.0295798	0.00600865	-0.00641721	-0.034247	0.001749	-0.0432116	0.00233769	-0.0649198
105.723	-0.0397527	0.00725105	-0.00569612	0.00720661	-0.013613	-0.00998307	-0.0236776	-0.0197218	0.0335492	0.0158181	0.00198032	-0.00853719	0.065823	0.0367157	0.00644588	0.0355318	0.00350901	-0.00308951	-0.0302689	0.0695725	0.0262955	0.0433951	0.0195927	0.0308475	-0.0176105	0.00273746	-0.00128052	0.0150119	-0.0637745	-0.0117769	-0.043656	0.0712332	0.0156739	0.0548337	0.0272564	0.00265355	0.00828005	0.061526	0.050093	-0.0514452	0.0322409	-0.0344217	-0.0138929	0.000610459	-0.0316525	-0.00892023	-0.0506976	0.0260989	-0.04942
105.884	-0.0159511	0.00528001	0.00323987	0.00469122	0.0111985	-0.00300207	-0.0145381	0.0125912	0.0242066	0.0234479	0.00796804	0.000670829	0.0453986	0.0437615	0.011532	0.0384356	0.00434238	-0.00158326	-0.0325716	0.0740181	0.0494924	0.0349985	0.0187092	0.0470799	0.002941	0.00120648	-0.00312463	0.01376	-0.071947	-0.0420333	-0.0314862	0.0766445	0.0192128	0.0375665	0.022558	-0.00579954	-0.00335289	0.0791497	0.0461262	-0.0289583	0.0246491	-0.0267007	-0.00449352	-0.000198931	-0.025316	-0.0174922	-0.044114	0.0169303	-0.038639
106.046	-0.00313478	0.00725246	0.0164372	-0.018086	0.0221043	0.00557433	-0.012301	0.0232861	-0.000543102	-0.000499705	0.0177972	0.00619558	0.058366	0.0495097	0.00431512	0.0447037	0.00603412	-0.00525582	-0.0223246	0.0884436	0.065126	0.0561594	0.0185671	0.0506968	0.00261104	0.016967	-0.019704	0.0221742	-0.0679613	-0.0312747	-0.0390365	0.0951551	0.0194671	0.0313594	0.0256237	-0.0203094	-0.0109802	0.0610981	0.0138757	-0.0168019	0.0198158	-0.0277715	0.00966812	-0.000985513	-0.0232792	-0.0072063	-0.042973	0.0306228	-0.0310115
106.208	0.0126933	0.00305366	0.00983734	-0.0292975	0.0242157	0.0105765	-0.0127477	0.0248894	-0.0359407	-0.0221569	0.00115731	-0.00301365	0.0371359	0.0292204	0.00389693	0.0428841	-0.00264613	-0.00917656	-0.0224972	0.0706306	0.0461932	0.0381112	0.00598927	0.0464921	-0.00629465	0.0109431	-0.013227	0.00451409	-0.090175	-0.00641762	-0.0452316	0.0961574	0.0356695	0.00544258	0.0482544	-0.0404208	-0.0393372	0.0482789	-0.00451392	-0.0161083	-0.00103704	-0.0351856	0.0157242	0.00960364	-0.0255321	-0.00504317	-0.036055	0.0143128	-0.0472993
106.369	0.0041256	-0.0015195	-0.0013591	-0.0202661	0.00973052	0.00215996	-0.0198195	-0.0171864	-0.0168409	-0.0141732	-0.00112232	-0.0106742	0.0369003	0.0187093	-0.00240207	0.0341232	-0.0135967	-0.0174775	-0.022152	0.0418369	0.028312	0.0312654	0.00557416	0.0498482	-0.0197637	0.0229521	-0.0296444	-0.00284862	-0.0934062	-0.000365204	-0.0456295	0.075627	0.0428065	0.0217455	0.0322113	-0.0142569	-0.0196526	0.00979497	0.00326459	-0.0334819	0.000914429	-0.0484576	0.0231971	0.00593535	-0.0242761	-0.0130469	-0.0363965	0.0216335	-0.0580235
106.531	-0.00363757	-0.00941491	-0.031976	0.0100474	-0.00105798	-0.00637364	-0.0231735	-0.0260575	-0.00586517	0.0231731	-0.0234025	-0.002647	0.0076702	-0.00857873	-0.00406363	0.0296045	-0.0179506	-0.0150739	-0.0345182	0.0211771	0.0157343	0.0369712	0.00904378	0.0341097	-0.0198511	0.0189998	-0.0262012	-0.00497167	-0.0861856	-0.0152292	-0.0290407	0.0395884	0.024284	0.050336	0.0142359	-0.0138326	-0.0220919	0.00612604	-0.014989	-0.0328085	0.0168702	-0.0483365	0.0150627	0.00465463	-0.0317618	-0.0178751	-0.0254553	0.014206	-0.0689764
106.693	-0.0108535	-0.00620462	-0.0329589	0.0384769	-0.0204902	-0.023206	-0.00972327	-0.0345157	0.0219672	0.0482766	-0.00917264	-0.00383462	0.0127918	-0.0062329	-0.00165229	0.0466938	-0.0159422	0.0048348	-0.0306011	0.0266077	0.0183529	0.0669279	0.0122568	0.0230091	-0.0123083	0.0224881	-0.0177206	0.0177975	-0.0845478	0.00192269	-0.0413776	0.0321408	0.0163587	0.0593943	0.00636226	-0.0033828	-0.00859326	0.0197878	0.00468153	-0.0324008	0.0246892	-0.0464601	0.029872	-0.00852962	-0.0326938	-0.0102031	-0.0307545	0.0227157	-0.0389821
106.854	-0.0166448	-9.22255e-08	-0.0309059	0.04501	-0.0133655	-0.0110223	-0.00547072	-0.0137592	0.0568386	0.0650027	-0.013738	-0.00168485	0.0275057	0.0138489	0.00274683	0.0711485	-0.00494969	0.0303024	-0.0168605	0.0509854	0.0308127	0.0955247	0.00834124	0.0167938	-0.0177848	0.0258624	-0.0108509	0.03974	-0.070608	0.0277321	-0.0512167	0.0282797	0.00610105	0.0519354	0.00439742	-0.00737449	0.00256945	0.0333335	0.0186212	-0.0183872	0.0266428	-0.0311604	0.0241041	-0.00449917	-0.0332684	-0.00709882	-0.0224631	0.00864027	-0.0308273
107.016	-0.00216226	0.0322009	-0.00439011	0.0398252	0.00982737	-0.00554594	-0.00148772	-0.000846347	0.0875997	0.0663657	0.00107968	0.00349528	0.0349555	0.0452083	0.0082611	0.0939382	0.0110106	0.0618164	-0.0069198	0.0786761	0.0541361	0.0832207	0.0244466	0.0279832	-0.00842187	0.0522675	0.0134206	0.0232617	-0.0666502	0.0292498	-0.0365658	0.0499356	0.0340327	0.0360896	0.0189609	0.0195599	0.013288	0.0224281	0.0618437	-0.00932693	0.0040793	-0.024933	0.0176379	0.0167047	-0.0197097	0.00637704	-0.0245124	0.000968612	-0.0302692
107.177	0.00512153	0.0435963	0.0172425	0.0476799	0.0361981	0.00960303	0.00323229	0.0234235	0.10874	0.0623366	0.00549159	0.00960106	0.0499439	0.0562172	0.0143189	0.107739	0.0299624	0.0744052	-0.0173498	0.106179	0.0570213	0.0635815	0.0330027	0.0432322	0.00556166	0.0591341	0.0180637	0.0025711	-0.0499543	-0.00894792	-0.0103093	0.0878745	0.0395848	0.0328163	0.046526	0.030589	0.0175475	0.0332066	0.0443201	-0.000994736	0.0034302	-0.0194535	-0.00210724	0.0329893	0.00678084	0.0119679	-0.00537987	-0.000705653	-0.0413955
107.339	0.0149707	0.0572546	0.0215225	0.0515535	0.0541243	0.0212009	0.0230828	0.0383873	0.0670586	0.0386292	0.0153512	0.0432094	0.0446848	0.0604091	0.0256592	0.131088	0.0382798	0.0731931	-0.0156051	0.123874	0.0654206	0.0629755	0.047834	0.0545536	0.0216565	0.058844	0.0267629	-0.0177476	-0.0461378	-0.0213084	0.00868854	0.132095	0.0571788	0.0479115	0.0522693	0.0362445	0.016537	0.0630318	0.0678016	0.00440488	0.00260482	-0.0169267	0.0110803	0.0371025	0.0177567	0.0313759	-0.00891758	0.00676648	-0.0254972
107.501	0.0216029	0.0394321	0.0151233	0.0409611	0.0499824	0.0228393	0.028683	0.0498947	0.0484326	0.0521505	0.00472721	0.0571444	0.054599	0.0601836	0.0295123	0.161922	0.0435562	0.0563365	-0.0175881	0.138556	0.0434502	0.0798742	0.0287016	0.0493914	0.034942	0.0631738	0.0251531	0.00455901	-0.0355445	-0.00238801	-0.0109601	0.175344	0.0601927	0.0554769	0.0478607	0.0367221	0.0194862	0.0928385	0.081649	-0.000360727	0.0224812	-0.0132276	0.0156666	0.0250247	0.0110142	0.0420814	-0.0103981	0.0050835	-0.0302181
107.662	0.0196731	0.0320301	0.00556848	0.0482865	0.0394916	0.0297561	0.0324123	0.0472541	0.0445414	0.0511258	0.0127194	0.0916021	0.0500173	0.0547444	0.0399089	0.184658	0.045039	0.05035	-0.0102693	0.15264	0.0483929	0.120567	0.0381181	0.0407082	0.0307353	0.0738274	0.0281708	0.0320516	-0.0278886	0.0336542	-0.00394592	0.162873	0.0469294	0.0798262	0.0311596	0.0294897	0.0117215	0.114114	0.102632	-0.000793671	0.0423306	-0.0110167	0.030519	0.0110141	-0.0138728	0.0291241	-0.018169	-0.00606875	-0.0250757
107.824	0.0289262	0.0201354	0.00737555	0.0415378	0.0222849	0.0261037	0.0268294	0.0468067	0.0823854	0.0653425	0.0175368	0.0853809	0.0715649	0.0386826	0.0526664	0.197679	0.0406503	0.0551041	-0.00740981	0.173309	0.0492208	0.0997427	0.0397641	0.0346416	0.0185638	0.0711494	0.0482262	0.0692322	-0.0117701	0.0437121	0.00694532	0.143009	0.0196765	0.0961797	0.0420527	0.0365709	0.0180994	0.12511	0.0667235	-0.00850293	0.0754973	-0.00560744	0.0270438	0.00764236	-0.0106296	0.0204946	0.0078611	-0.00724023	-0.0496
107.986	0.0100337	0.0146548	0.00553343	0.0640959	0.0121781	0.0288658	0.0252305	0.0340643	0.108555	0.0563194	0.021754	0.0742511	0.0862522	0.0331001	0.0602708	0.178454	0.0360508	0.0639678	0.00772786	0.156144	0.0605925	0.111531	0.0564488	0.0352325	0.0120906	0.0688333	0.0432283	0.0900465	-0.0138837	0.0588169	0.00181458	0.0936654	0.0120034	0.110598	0.0384425	0.0225232	0.0400654	0.157735	0.0388355	-0.010217	0.0680518	-0.00806101	0.0263707	0.0130106	-0.00849186	0.0139207	0.0241817	-0.0144396	-0.048364
108.147	0.0273567	0.0052456	0.00983595	0.0476019	0.0156038	0.0322151	0.0221836	0.0376378	0.114572	0.05635	0.0173268	0.0467976	0.110818	0.030806	0.0648665	0.182698	0.0369372	0.0775434	0.0262898	0.152743	0.0598902	0.110988	0.048011	0.0322494	0.015208	0.083636	0.0329252	0.104725	-0.0116729	0.0553147	-0.00385816	0.0683263	0.0100366	0.106089	0.0261331	0.0405344	0.0588034	0.146166	0.0525945	-0.0159855	0.0677108	-0.00701568	0.0303062	0.00410996	0.003431	0.0177006	0.0325809	-0.0031776	-0.0532392
108.309	0.0285055	0.00438271	0.0203811	0.0449852	0.00982895	0.0220018	0.0119952	0.0208643	0.14959	0.0551154	0.0159179	0.040884	0.0994935	0.0307919	0.0597806	0.208714	0.0441826	0.0821312	0.0416537	0.144092	0.0753378	0.14416	0.0448293	0.024529	0.029751	0.0885827	0.0294037	0.117227	-0.00908006	0.0614798	-0.0116213	0.065873	0.00419574	0.0889648	0.032498	0.0287163	0.0450118	0.164297	0.0761446	-0.00505136	0.0496714	-0.0139684	0.0332833	0.0137009	-0.00412834	0.0240238	0.0247414	0.00361792	-0.0217376
108.471	0.0355389	0.00663579	0.0252976	0.043735	0.00216799	0.015175	0.0175545	0.0268495	0.1367	0.0505792	0.0171941	0.0430095	0.0981586	0.0331423	0.0590119	0.270445	0.0482535	0.0935032	0.0313214	0.180579	0.0849708	0.171868	0.0310695	0.0243617	0.0289911	0.0835069	0.0549829	0.102455	0.00677184	0.0361916	0.00754808	0.0542345	0.00918542	0.0770304	0.0667734	0.0488836	0.0467091	0.15731	0.0926877	6.41201e-05	0.0500289	-0.00756139	0.0263596	0.0110018	0.00898643	-0.00208263	0.016293	0.0326011	-0.0103935
108.632	0.0151214	-0.00723233	0.032853	0.0517	0.000913668	0.00843575	0.0349644	0.0142169	0.139652	0.0453356	0.0114696	0.059034	0.0765993	0.037239	0.0712123	0.291584	0.0502578	0.0920959	0.0432183	0.191357	0.103486	0.176787	0.0424221	0.0299229	0.0137159	0.0835733	0.0762105	0.102393	0.0184508	0.0434153	0.0151009	0.0646407	0.0182632	0.0639906	0.062367	0.0450327	0.0421181	0.189739	0.0421192	-0.00086639	0.0467553	0.000652089	0.0347253	0.0398798	0.0110506	-0.00185372	0.0166521	0.0267569	-0.00240399
108.794	0.0176486	-0.00976731	0.0387267	0.0458673	0.00407816	0.00888281	0.0456009	0.048197	0.139341	0.0512379	0.0180109	0.0655903	0.0782276	0.0561015	0.0694212	0.322657	0.0547418	0.106907	0.0342113	0.205583	0.0937825	0.203716	0.0498227	0.0410521	-0.0111675	0.102938	0.0805445	0.112468	0.0228998	0.0286943	0.00331193	0.0945018	0.0361467	0.056821	0.062796	0.0697288	0.0485704	0.18494	0.0289939	-0.00742459	0.0434641	-0.000644531	0.028771	0.0434317	0.0138672	-0.017012	0.00389999	0.0207298	-0.027745
108.956	0.020552	0.00541637	0.0637215	0.0349117	0.0226015	0.0317381	0.0564473	0.0561119	0.202567	0.0589507	0.0339576	0.0802647	0.087172	0.0583444	0.0939633	0.360873	0.059883	0.112353	0.0472454	0.202778	0.094403	0.207502	0.0866532	0.0560373	-0.0110675	0.107781	0.0510702	0.136335	0.0298889	0.0567376	-0.00445885	0.107555	0.0418612	0.0888789	0.043184	0.0951326	0.0434196	0.183826	0.0648713	-0.00608274	0.0613234	-0.0134678	0.0594985	0.0508614	0.000747664	0.0122448	0.011331	0.00989043	-0.0189031
109.117	0.0323105	0.0256045	0.0693686	0.040415	0.0420987	0.0437677	0.0585383	0.0630629	0.206769	0.0655619	0.0432414	0.0781563	0.098639	0.061811	0.0885625	0.421339	0.0702499	0.10823	0.0377338	0.215522	0.0858993	0.242575	0.0919392	0.0675041	0.0147289	0.108812	0.0692402	0.152775	0.0276207	0.069777	-0.000847205	0.109319	0.0525064	0.104	0.0497322	0.134344	0.0566046	0.179943	0.102293	-0.000221616	0.0599367	-0.0147832	0.0820229	0.0510219	0.0158726	0.0361113	0.00562317	0.0272877	-0.0111952
109.279	0.021861	0.0305092	0.0646625	0.0403217	0.060534	0.0646972	0.0538452	0.0542814	0.174623	0.0644351	0.0438648	0.0941313	0.103012	0.0515903	0.0942128	0.469534	0.0741532	0.111642	0.0496215	0.203543	0.0717526	0.227689	0.0938536	0.0560506	0.0359202	0.0972947	0.0839042	0.151699	0.0265198	0.104615	0.0187094	0.098643	0.0537669	0.118955	0.0400934	0.141462	0.0639617	0.170503	0.135925	-0.00374156	0.0576721	-0.00395616	0.089424	0.0496871	0.0270548	0.038829	0.0110476	0.0475261	0.00313797
109.441	0.0213256	0.0259213	0.0603497	0.0281654	0.0714203	0.0593878	0.0443547	0.0657168	0.130482	0.0610258	0.0462213	0.110172	0.0931763	0.05445	0.0796311	0.490343	0.0809271	0.114601	0.056235	0.219309	0.0876762	0.22498	0.0829522	0.0537012	0.0532032	0.0927988	0.111305	0.135317	0.0237365	0.114357	0.0493008	0.121406	0.0603754	0.103869	0.0234164	0.123956	0.055224	0.163759	0.131543	-0.00648258	0.0558712	0.00560884	0.0666425	0.0549505	0.0402544	0.0386928	0.00581549	0.0469973	0.0186437
109.602	0.0258884	0.0343331	0.0490876	0.031906	0.071445	0.0606101	0.0461415	0.0771045	0.136283	0.0722296	0.0388217	0.118918	0.0953462	0.0537933	0.0767124	0.506293	0.083156	0.116874	0.0623132	0.205746	0.0960714	0.171651	0.0744863	0.0452753	0.0583487	0.105947	0.113982	0.127306	0.0423052	0.0957745	0.0463392	0.130998	0.0611471	0.0979545	0.0497801	0.10669	0.0713595	0.142954	0.140779	0.00163538	0.074338	0.0138193	0.0458078	0.0496771	0.0279078	0.00204339	0.0184335	0.0262505	0.0220128
109.764	0.0400336	0.0360915	0.0639153	0.0463405	0.0809551	0.0670022	0.0441922	0.0855486	0.098745	0.0745704	0.0278021	0.12989	0.1084	0.0608281	0.0782039	0.50315	0.0924953	0.101756	0.0558422	0.204872	0.108311	0.169047	0.0805243	0.0658963	0.0422136	0.099844	0.0988757	0.0998486	0.0567818	0.0611942	0.0488771	0.125125	0.0756728	0.101383	0.0694167	0.0960475	0.0921929	0.184886	0.138075	0.0147698	0.0791223	0.0183256	0.0488427	0.0407588	0.0284058	0.0213268	0.017663	0.0283072	0.0362973
109.926	0.038959	0.0344555	0.0621387	0.0347753	0.0653257	0.0641308	0.0498035	0.058291	0.0469545	0.0847568	0.0614903	0.113117	0.111474	0.0608229	0.0971387	0.501976	0.0842888	0.107864	0.0562141	0.174479	0.08552	0.145302	0.0682631	0.0662119	0.0447866	0.101602	0.102623	0.13107	0.0619712	0.0250872	0.03905	0.121855	0.0536363	0.0900566	0.0800794	0.130334	0.0927381	0.195431	0.113606	0.0188143	0.0646209	0.0255008	0.0691738	0.0292626	0.030629	0.0241406	0.0145963	0.0397163	0.0164613
110.087	0.0232492	0.0307959	0.0557991	0.0440374	0.0600343	0.0582912	0.0443745	0.0475378	0.0263614	0.0638515	0.0695908	0.117753	0.113262	0.0643147	0.0955492	0.494971	0.0813336	0.113238	0.0559167	0.172676	0.0808536	0.167605	0.0854813	0.0661368	0.0371163	0.0999885	0.108784	0.133351	0.0550747	0.0194782	0.0548949	0.125688	0.0502287	0.0874376	0.0562711	0.152589	0.0781586	0.191494	0.121756	0.00320582	0.0536584	0.022568	0.0829109	0.0317071	0.0338986	0.0549042	0.00694714	0.0663745	0.00537357
110.249	0.0156689	0.0340948	0.0500934	0.0600572	0.0634365	0.0465257	0.060523	0.0203888	0.0681022	0.0627368	0.0879354	0.103618	0.0826643	0.061525	0.0987628	0.516705	0.0769651	0.130517	0.0629022	0.193356	0.0980048	0.139526	0.0936706	0.0695845	0.0529654	0.118208	0.124041	0.155567	0.0519319	0.0366689	0.0578326	0.144472	0.0450757	0.0746021	0.0313798	0.148399	0.0604875	0.155192	0.0904164	0.00152308	0.0428869	0.0091582	0.103096	0.0531806	0.0278407	0.0428387	0.00115578	0.0612131	-0.00317562
110.411	0.0296989	0.0376711	0.0524487	0.0906451	0.0842185	0.0434924	0.0565255	0.0266861	0.106507	0.0431603	0.0663193	0.124965	0.0933064	0.0674199	0.0797698	0.535292	0.0844145	0.136857	0.0487458	0.230496	0.116958	0.133507	0.121533	0.0865545	0.0455149	0.135829	0.12332	0.146615	0.0503455	0.0529903	0.0706589	0.157771	0.0524597	0.0757917	0.029995	0.158828	0.0691762	0.182552	0.092819	0.0104121	0.0618609	0.0142467	0.0810921	0.0665806	0.0265833	0.0439842	0.0126113	0.0566663	0.01155
110.572	0.0418851	0.0463854	0.0588173	0.0696866	0.0850587	0.0501159	0.0523257	0.0190301	0.111898	0.0566919	0.0755945	0.122668	0.0878798	0.0634223	0.0791245	0.565064	0.0831689	0.157729	0.0463549	0.25146	0.115513	0.118354	0.116323	0.0878863	0.0406941	0.135047	0.114489	0.15445	0.0556527	0.0589568	0.0573966	0.170286	0.0613907	0.0940507	0.0350233	0.146198	0.0523576	0.210617	0.0613289	0.0286815	0.093462	0.0062709	0.0538287	0.0619636	0.0258002	0.03813	0.0138926	0.0603515	0.0200837
110.734	0.0551964	0.0535688	0.0604831	0.055468	0.0781644	0.0477398	0.0603251	0.0370404	0.132354	0.0600092	0.0938571	0.12929	0.09807	0.0554256	0.0803023	0.578935	0.0850383	0.149761	0.0418027	0.230067	0.111442	0.147983	0.114422	0.0783732	0.0356977	0.14714	0.11997	0.161665	0.0573411	0.0528276	0.0702813	0.165799	0.0598822	0.101529	0.0518882	0.170694	0.0575098	0.224549	0.0746781	0.0341572	0.109289	0.0191419	0.0450394	0.0369131	0.0340148	0.0424694	0.0278562	0.0552418	0.0157973
110.896	0.0620572	0.0545466	0.0468332	0.0459315	0.0767663	0.0565628	0.066822	0.0278542	0.142402	0.0622972	0.0798923	0.12981	0.0845207	0.0426247	0.0898829	0.575967	0.0887009	0.149139	0.0445462	0.21981	0.0936032	0.162408	0.0948327	0.0693842	0.0348515	0.143283	0.142585	0.16183	0.0644524	0.0471274	0.0650108	0.168582	0.0600031	0.105668	0.0723124	0.157544	0.065741	0.192619	0.0978565	0.0217724	0.106846	0.0154044	0.0704114	0.0252635	0.0311225	0.0408392	0.0142043	0.0602286	0.00708629
111.057	0.0528971	0.0604194	0.0501035	0.0791255	0.083481	0.0486287	0.0748645	0.0232757	0.15239	0.0667461	0.087624	0.133926	0.0710204	0.0345919	0.0895795	0.562971	0.0895562	0.137588	0.0598459	0.215248	0.074462	0.212987	0.106401	0.0873448	0.027212	0.133724	0.133253	0.174454	0.0565992	0.0487792	0.0696003	0.165324	0.0543983	0.0978602	0.0767189	0.184231	0.0824054	0.189151	0.120125	0.00849367	0.0950092	0.0194198	0.0847142	0.0194399	0.0368691	0.0447238	0.0194755	0.0580593	0.0135672
111.219	0.0565273	0.0560065	0.0474663	0.112696	0.0769476	0.04283	0.0602275	0.015773	0.174154	0.0613726	0.0658698	0.14448	0.0727053	0.0377863	0.0900983	0.551349	0.0858968	0.141326	0.0637708	0.24246	0.0743058	0.223585	0.109823	0.0830466	0.0641204	0.126978	0.118346	0.173181	0.0670326	0.0475511	0.0567659	0.153993	0.0461333	0.107777	0.0719033	0.183761	0.0861222	0.171834	0.140344	0.0034944	0.0904024	0.0166781	0.0873424	0.0328135	0.0450144	0.0373523	0.0211798	0.0557659	0.0120697
111.381	0.0609875	0.0531925	0.0597846	0.117702	0.0806245	0.0338636	0.0339262	0.0319871	0.16251	0.0585275	0.070242	0.140223	0.0572581	0.0340114	0.0938985	0.540006	0.0857783	0.133348	0.0808033	0.241905	0.0865275	0.249607	0.118385	0.071875	0.0520919	0.140075	0.087184	0.180832	0.0542973	0.0693681	0.0551992	0.142842	0.0458132	0.109906	0.0466518	0.214297	0.0977389	0.164582	0.123625	0.0255575	0.0829214	0.0175875	0.0684741	0.0364675	0.0461556	0.0219058	0.0345127	0.069529	0.0196469
111.542	0.0817153	0.0357927	0.0787386	0.113983	0.0755515	0.0323262	0.0152653	0.0428859	0.16409	0.0543346	0.0531572	0.144213	0.0504148	0.0404256	0.101328	0.531703	0.087002	0.123747	0.0685849	0.248981	0.0978452	0.195797	0.099008	0.0599553	0.0451462	0.151435	0.100524	0.184236	0.0419359	0.0612691	0.0478651	0.139017	0.0579305	0.0951183	0.0519215	0.212122	0.10342	0.160995	0.131951	0.0384436	0.0691816	0.0125083	0.0823876	0.043751	0.0428634	0.0328014	0.0394064	0.0507984	0.0139211
111.704	0.0644416	0.0411201	0.0805771	0.114305	0.0838301	0.0356	0.00804918	0.0510207	0.149999	0.0502084	0.0603155	0.139532	0.0411563	0.0378999	0.101881	0.503448	0.0775371	0.107519	0.0815402	0.248566	0.110591	0.196048	0.0845215	0.0621662	0.0158664	0.144737	0.103376	0.209687	0.0114891	0.0681848	0.062253	0.142639	0.0539805	0.0759432	0.0674328	0.22485	0.0966978	0.166154	0.103828	0.0415156	0.0643655	0.0143628	0.0867282	0.033787	0.0320839	0.0305151	0.0425971	0.0575099	0.0231872
111.866	0.061564	0.0368531	0.0746851	0.11063	0.0729067	0.0446667	0.0194466	0.0585241	0.130566	0.0576897	0.0568903	0.14091	0.0455194	0.0455077	0.0960572	0.480444	0.0727841	0.110171	0.0686717	0.239534	0.118158	0.177305	0.074924	0.0652774	0.0035863	0.118669	0.111494	0.214566	0.0190172	0.0703231	0.049807	0.11782	0.0537633	0.0661448	0.0676303	0.202487	0.0869227	0.148308	0.125276	0.0232323	0.073298	0.0284949	0.093461	0.0440699	0.0338674	0.0352368	0.0425981	0.0399026	0.0220542
112.027	0.0604004	0.05539	0.0680204	0.092141	0.072492	0.0545845	0.0255533	0.0573799	0.131655	0.0509607	0.0530796	0.130199	0.0623262	0.04629	0.095649	0.467281	0.0716739	0.122221	0.0749267	0.234089	0.120245	0.184946	0.0782477	0.0653305	0.0203112	0.106101	0.103228	0.21235	0.0299164	0.0860542	0.0631443	0.124691	0.0237834	0.0792925	0.0621992	0.224591	0.110658	0.179954	0.129092	0.0104773	0.0690524	0.0356126	0.0995271	0.0428868	0.0347269	0.0316575	0.0357466	0.0488093	0.0214686
112.189	0.0682947	0.0560882	0.0676708	0.0813395	0.0685125	0.0581801	0.0273342	0.0500385	0.100323	0.0573895	0.0503846	0.129841	0.0553804	0.0268652	0.120292	0.448965	0.0716522	0.127196	0.0666451	0.243089	0.0862579	0.20383	0.0715871	0.0759891	0.0353682	0.100179	0.107538	0.183382	0.0464545	0.099492	0.068191	0.113817	0.0410602	0.0887082	0.0354301	0.212696	0.13709	0.203508	0.138618	0.0160709	0.08452	0.0434091	0.104271	0.0561853	0.0441277	0.0314274	0.0383226	0.04392	0.0240074
112.35	0.0507708	0.0686544	0.0665349	0.0833072	0.0689769	0.0533736	0.0284826	0.0329728	0.106881	0.0510433	0.0684104	0.118349	0.0513264	0.0158649	0.0993822	0.458315	0.0629973	0.124267	0.0721459	0.250049	0.0740835	0.205343	0.0609964	0.0934994	0.0716548	0.142314	0.108991	0.190747	0.0298812	0.0785616	0.0893465	0.13981	0.0349222	0.116412	0.0595488	0.196062	0.152221	0.226507	0.133634	0.0128883	0.0903443	0.0417964	0.0981028	0.0573255	0.0533561	0.0348485	0.03734	0.0527799	0.0266178
112.512	0.052918	0.0579571	0.0596614	0.0815988	0.0735156	0.0542094	0.0340514	0.0202416	0.0766315	0.0457892	0.0914122	0.121808	0.0392854	0.017382	0.0998975	0.456859	0.0533774	0.130972	0.0762573	0.268854	0.0896185	0.224507	0.0492054	0.0938477	0.0874605	0.146296	0.122765	0.191435	0.0422051	0.0605897	0.0941803	0.126527	0.047683	0.108341	0.0701876	0.176593	0.131805	0.174776	0.0944981	0.0313872	0.101896	0.0577227	0.0741043	0.0547109	0.0492902	0.0288937	0.0446457	0.0527177	0.0451667
112.674	0.0677654	0.0548069	0.0537982	0.0728826	0.078037	0.056843	0.0292604	0.0441458	0.0680645	0.032891	0.084356	0.113343	0.0502473	0.0284925	0.0748276	0.449827	0.0493422	0.135339	0.0767555	0.281796	0.101798	0.203235	0.0482132	0.104053	0.0931123	0.163094	0.126175	0.212395	0.0341783	0.0360909	0.092133	0.128323	0.0401446	0.103118	0.0660231	0.19319	0.147807	0.138652	0.0821491	0.0409998	0.104907	0.0634902	0.0541268	0.0499486	0.0421838	0.0353921	0.0395129	0.0683498	0.0267577
112.835	0.088848	0.0611784	0.0546719	0.0725411	0.0824937	0.0513802	0.0390914	0.062558	0.0797392	0.0202204	0.0808992	0.110533	0.0379779	0.0206446	0.0822636	0.416938	0.0503	0.130941	0.0824359	0.267355	0.113555	0.228982	0.0701878	0.0881175	0.0802128	0.148196	0.131583	0.223575	0.0360833	0.0364096	0.0783553	0.103914	0.0501	0.0868786	0.0502209	0.206099	0.162182	0.104943	0.0215887	0.043995	0.0952892	0.0681518	0.0534196	0.0428612	0.0274157	0.031802	0.0324702	0.0750154	0.0208262
112.997	0.0884418	0.0587511	0.040463	0.0838704	0.085498	0.049453	0.0348663	0.0795817	0.0877774	0.0334828	0.0546278	0.108068	0.0375001	0.0146781	0.07682	0.408584	0.0512343	0.0998227	0.0690451	0.243975	0.103148	0.222173	0.0696365	0.0921504	0.074711	0.150651	0.124239	0.237689	0.0183477	0.0479125	0.0548485	0.087079	0.0550558	0.0924006	0.0299119	0.197549	0.154698	0.0684547	0.0271984	0.0414031	0.0835101	0.0657676	0.0545219	0.047763	0.0247896	0.00864796	0.0357812	0.0750449	0.0219097
113.159	0.0762835	0.051565	0.0554011	0.0729873	0.0967275	0.048757	0.036332	0.0463974	0.0779754	0.0413131	0.0789615	0.101235	0.041946	0.0199134	0.0612899	0.417221	0.0541021	0.0941621	0.0639353	0.223343	0.104334	0.204728	0.0662644	0.0808373	0.0776817	0.155518	0.126983	0.264919	0.0295536	0.045357	0.0433596	0.0817836	0.0575617	0.1037	0.0310324	0.176376	0.128491	0.0798918	0.00753415	0.029939	0.0848306	0.0614663	0.0586549	0.0433545	0.0110932	-0.00283206	0.0318386	0.068291	0.0377284
113.32	0.0628058	0.0489747	0.0588338	0.0719586	0.100084	0.0565203	0.0330908	0.0352848	0.0676527	0.061857	0.071447	0.111107	0.0540531	0.0340142	0.0581029	0.469207	0.0591037	0.0915931	0.0603439	0.245102	0.0977955	0.199648	0.0574612	0.080945	0.0704671	0.147021	0.139693	0.272944	0.0373505	0.0786742	0.0565657	0.0972357	0.0559881	0.113022	0.0271535	0.193621	0.0938914	0.10974	0.0306905	0.0383384	0.0858198	0.0588525	0.0622637	0.0350388	0.025004	-0.0144516	0.0387219	0.0733814	0.0531165
113.482	0.069381	0.0514962	0.0859891	0.0671744	0.0925869	0.0478569	0.0262059	0.0273528	0.0650839	0.0471867	0.0880214	0.122877	0.0506141	0.0336733	0.052387	0.466711	0.0614758	0.101358	0.0673816	0.259113	0.0843084	0.220354	0.044617	0.0688311	0.0831443	0.153939	0.141498	0.275088	0.0325546	0.092115	0.0805743	0.125694	0.0559573	0.121478	0.0471498	0.18373	0.0994057	0.152512	0.0237654	0.0420828	0.0809405	0.0518757	0.0435972	0.0264328	0.0419705	-0.0221384	0.0351015	0.0824006	0.0503562
113.644	0.076346	0.0661981	0.0849589	0.0750283	0.0743981	0.0311245	0.0298413	0.043564	0.0956908	0.0500658	0.0661001	0.142615	0.0331543	0.034814	0.0540699	0.479916	0.0656223	0.110513	0.0767517	0.265369	0.0879983	0.254358	0.044243	0.0543111	0.0877687	0.159437	0.145941	0.268906	0.0217771	0.11562	0.0876456	0.129605	0.0570656	0.10857	0.061978	0.201092	0.0898905	0.159721	0.0490814	0.041471	0.073506	0.0639898	0.0450413	0.0468887	0.0557921	-0.0193752	0.04664	0.0840133	0.0639224
113.805	0.0864085	0.0647405	0.0927442	0.0741428	0.0729582	0.0239157	0.0357605	0.0384949	0.112358	0.0404879	0.0750082	0.135236	0.047762	0.0291763	0.0589124	0.443556	0.0679166	0.109255	0.0892557	0.252935	0.0818623	0.258964	0.0380419	0.0509552	0.119589	0.159256	0.142141	0.264224	0.0256139	0.085358	0.074911	0.141167	0.0544844	0.0916309	0.0643038	0.185565	0.0840047	0.181658	0.0534066	0.0402823	0.112959	0.0713756	0.0453084	0.0474994	0.0587821	-0.00813561	0.0537296	0.0697831	0.0597725
113.967	0.0838264	0.0560881	0.0785773	0.059908	0.0692895	0.0240215	0.0276209	0.0544888	0.121418	0.0478151	0.0763209	0.111599	0.0489569	0.0283345	0.0589643	0.440876	0.0662082	0.111851	0.0924725	0.237855	0.0951642	0.259689	0.0562441	0.055027	0.113471	0.191496	0.130497	0.251884	0.033962	0.0707812	0.0706242	0.133816	0.0522395	0.0714987	0.0622626	0.208314	0.0753384	0.193007	0.0379869	0.0381189	0.153666	0.0817396	0.0624638	0.0433769	0.050578	0.00342139	0.0544019	0.078315	0.0523413
114.129	0.0895556	0.0503739	0.0689588	0.0690804	0.0750974	0.0367557	0.0333323	0.0624523	0.0791307	0.0412243	0.0813203	0.0969209	0.0494869	0.0300426	0.0710392	0.451596	0.0700921	0.115562	0.087598	0.212375	0.0823374	0.263871	0.0636093	0.0556854	0.118283	0.214479	0.135826	0.245519	0.0444592	0.0551697	0.0609838	0.139206	0.0444577	0.0767378	0.071062	0.201669	0.0727116	0.18936	0.043758	0.0394345	0.1819	0.0683556	0.0551744	0.0427376	0.0257657	0.00764296	0.0524696	0.0786047	0.0318333
114.29	0.0940774	0.0493067	0.0768939	0.0909758	0.0734983	0.0402774	0.030971	0.0621179	0.0955404	0.0474578	0.05919	0.110782	0.036209	0.0455417	0.0751415	0.481	0.0606264	0.117776	0.0713485	0.209021	0.0828182	0.2547	0.05862	0.0657227	0.103127	0.227228	0.137963	0.250886	0.0492758	0.0667862	0.0914592	0.129134	0.041896	0.0770486	0.108531	0.205491	0.101086	0.19287	0.0635159	0.0427328	0.177866	0.0691766	0.0494866	0.0553898	0.0215516	-0.00716525	0.0493188	0.0904976	0.0371316
114.452	0.112916	0.0564058	0.0825294	0.112653	0.0934883	0.0545612	0.0449016	0.0520325	0.0943297	0.0509179	0.071995	0.106039	0.0325819	0.049911	0.0778347	0.505228	0.0664385	0.129599	0.0738619	0.21255	0.0773895	0.2118	0.0514322	0.0558702	0.117195	0.206213	0.146524	0.259931	0.0523381	0.0646906	0.0963664	0.123113	0.0546717	0.0958757	0.137793	0.259264	0.112667	0.215183	0.0905129	0.0480716	0.188671	0.0731885	0.0427766	0.0750551	0.0267445	0.00294847	0.0570562	0.099206	0.0244587
114.614	0.126231	0.0610152	0.0892072	0.0961177	0.0995745	0.0636102	0.0439618	0.0527072	0.0839901	0.0469282	0.078543	0.11131	0.0423864	0.0573178	0.0641627	0.47516	0.0638241	0.124965	0.0720548	0.195871	0.0994701	0.186193	0.0618744	0.0685089	0.11531	0.171228	0.147369	0.250895	0.0435782	0.0625608	0.108273	0.122856	0.0544799	0.0987689	0.13351	0.31881	0.133484	0.199153	0.10349	0.0477063	0.182799	0.082277	0.0385541	0.0630892	0.0440185	-0.00157831	0.0717444	0.0992453	0.0279298
114.775	0.144154	0.0641883	0.0818337	0.0810583	0.10357	0.0682843	0.0353912	0.0589978	0.0404199	0.0411467	0.0984123	0.109151	0.0494984	0.0476877	0.0578544	0.456079	0.0740713	0.120367	0.0788641	0.194915	0.120658	0.179565	0.0776294	0.0689258	0.126896	0.179591	0.154365	0.24968	0.0217325	0.0555617	0.102316	0.12134	0.059908	0.0982951	0.107811	0.326958	0.128716	0.157687	0.0919907	0.0491528	0.145859	0.0693454	0.0350468	0.0434259	0.049137	0.0154075	0.0728148	0.103112	0.0176271
114.937	0.148198	0.0759761	0.0781713	0.0811459	0.093753	0.0396816	0.0333657	0.067045	0.0122987	0.0304099	0.0854852	0.126611	0.0713514	0.0381311	0.051873	0.429303	0.0716411	0.104109	0.0734369	0.180041	0.120018	0.218222	0.0943829	0.0756169	0.10052	0.18296	0.175232	0.249078	0.0128846	0.0799069	0.106416	0.114156	0.0599853	0.103753	0.110643	0.275744	0.117889	0.15217	0.107169	0.0426245	0.120741	0.0648128	0.053611	0.0427461	0.0527654	0.00233872	0.0787383	0.0863091	0.0301359
115.099	0.149169	0.0705046	0.0735748	0.0941731	0.094369	0.0297224	0.0303914	0.0656647	0.0401278	0.0576775	0.0865275	0.126823	0.0872175	0.032514	0.0755958	0.450114	0.0703661	0.0867814	0.0723109	0.191709	0.107443	0.23528	0.0859489	0.0675942	0.105919	0.194546	0.166813	0.26794	0.0270242	0.0957068	0.105809	0.0980363	0.0811	0.105786	0.111108	0.257198	0.106312	0.197226	0.0779846	0.0320809	0.0898733	0.0702938	0.0647599	0.0493624	0.0664586	0.00605843	0.0614725	0.0910789	0.0427422
115.26	0.148016	0.0669525	0.0745705	0.108891	0.0995251	0.0232115	0.0261192	0.0657285	0.0315164	0.060763	0.0811422	0.111419	0.0948101	0.032886	0.0728137	0.435984	0.0638491	0.0868713	0.0692436	0.18914	0.0873414	0.241004	0.0858729	0.0590664	0.104808	0.194551	0.172409	0.25106	0.0347185	0.110572	0.112423	0.0995784	0.0971779	0.120079	0.113685	0.260289	0.124576	0.237293	0.104182	0.0339261	0.111833	0.0680687	0.0821355	0.072316	0.0597311	0.0155907	0.0735815	0.0721186	0.0567713
115.422	0.14644	0.0554788	0.0778144	0.0812505	0.0946657	0.0409444	0.0336032	0.0867289	0.076154	0.0687915	0.0870417	0.104132	0.0774845	0.032563	0.0780636	0.415536	0.0582202	0.0948374	0.0604057	0.199041	0.106614	0.241211	0.0775338	0.0626158	0.114982	0.188522	0.170215	0.26981	0.0346912	0.0994291	0.115862	0.0906049	0.0920353	0.104103	0.0841061	0.244764	0.142213	0.215365	0.0829866	0.0403459	0.0926843	0.0547528	0.0783023	0.0594798	0.0469572	0.0168723	0.067974	0.0712393	0.070456
115.584	0.169137	0.0627811	0.0939779	0.0888464	0.0853487	0.0392123	0.0325671	0.0872884	0.0509273	0.041342	0.0774367	0.105717	0.0583165	0.0165411	0.0679886	0.380965	0.0487924	0.0986094	0.055674	0.198691	0.108424	0.224602	0.0719128	0.0626845	0.0977996	0.188868	0.191044	0.258526	0.016376	0.0933037	0.118772	0.0998176	0.0792636	0.104611	0.101977	0.218835	0.14135	0.190129	0.0961317	0.0570433	0.130505	0.0441182	0.0713391	0.0470699	0.0382594	0.0259597	0.0728141	0.0867109	0.067456
115.745	0.158919	0.0601899	0.0891714	0.0730511	0.0804151	0.0224297	0.028814	0.089631	0.0532339	0.0390775	0.071636	0.104203	0.0341997	0.0023912	0.0795879	0.359867	0.0442462	0.0900348	0.0552862	0.18433	0.111897	0.19828	0.0814077	0.0602476	0.101295	0.187276	0.181093	0.267919	-0.00154462	0.076964	0.108239	0.10136	0.064962	0.0894379	0.119625	0.23208	0.108636	0.19887	0.0806022	0.0484009	0.131898	0.0398908	0.0685848	0.0303944	0.0379082	0.0290778	0.075045	0.107871	0.0769052
115.907	0.15091	0.0562573	0.0818432	0.0940929	0.0755616	0.0225925	0.0370491	0.0687402	0.0206401	0.0360692	0.0687646	0.1057	0.0418312	0.00594729	0.0777849	0.357418	0.0415787	0.0726527	0.0737047	0.18591	0.106632	0.161102	0.081191	0.0552866	0.114663	0.18773	0.179175	0.256909	-0.00371592	0.0752195	0.094526	0.106848	0.0677796	0.0839512	0.122951	0.250509	0.103765	0.205082	0.105996	0.0424183	0.127929	0.0515583	0.0756375	0.0340734	0.039493	0.0333964	0.0650677	0.111055	0.0698399
116.069	0.142206	0.0520603	0.0603522	0.0996174	0.0733216	0.0361984	0.0287762	0.0582619	0.0395145	0.0338477	0.0831922	0.0892013	0.0407112	0.0150336	0.0705808	0.335105	0.0384439	0.0865702	0.0816139	0.208352	0.118429	0.159077	0.0870206	0.0646664	0.108834	0.201736	0.183117	0.259194	-0.00662356	0.0789115	0.0927796	0.0959979	0.0593455	0.0828051	0.0927994	0.255265	0.0964204	0.2102	0.127706	0.0304072	0.123029	0.046851	0.094216	0.0381724	0.0365325	0.0328129	0.054077	0.103851	0.0656795
116.23	0.162698	0.0588395	0.0771073	0.0966705	0.0700348	0.0414759	0.0318403	0.0656835	0.025597	0.0313748	0.0907416	0.110349	0.0369242	0.0201213	0.0674723	0.325296	0.039785	0.0786891	0.0815269	0.214997	0.118736	0.144926	0.0666496	0.0830441	0.119571	0.20995	0.179206	0.247721	0.0159416	0.0771395	0.0862137	0.114586	0.0681919	0.067462	0.0954202	0.228669	0.0964316	0.239878	0.159059	0.0320176	0.113161	0.0470763	0.102434	0.0488907	0.0277374	0.0302023	0.0455344	0.104086	0.0562684
116.392	0.168513	0.064621	0.103258	0.0994246	0.0806384	0.0325754	0.0220568	0.0647505	0.039812	0.0262762	0.0905237	0.115816	0.0158363	0.0111436	0.0786065	0.328059	0.0400903	0.0792066	0.0625176	0.218649	0.110138	0.17074	0.0731889	0.101013	0.119999	0.229641	0.181117	0.231981	0.025407	0.103677	0.0971915	0.131146	0.0718674	0.0716547	0.105808	0.243943	0.11532	0.245936	0.177729	0.0470153	0.11304	0.0391218	0.0894289	0.0563374	0.0243281	0.0289368	0.057374	0.109839	0.0718186
116.554	0.167632	0.0584711	0.122552	0.0778955	0.0761878	0.0143465	0.0281201	0.074378	0.0203705	0.0354605	0.0811254	0.134678	0.0185463	-0.00091034	0.0882423	0.338565	0.0564482	0.0593647	0.0611302	0.179769	0.110934	0.20286	0.0740931	0.104673	0.160118	0.250517	0.171155	0.22761	0.0263322	0.10221	0.109096	0.152328	0.0782311	0.0631004	0.136209	0.218982	0.121864	0.252532	0.177748	0.0628393	0.110014	0.0399971	0.0906112	0.0629336	0.0275647	0.0359629	0.0686196	0.120437	0.0759987
116.715	0.154255	0.0589323	0.122425	0.103713	0.0714923	0.0222551	0.0278448	0.0508072	0.035255	0.0275784	0.0797624	0.127574	0.0262505	-0.0099869	0.0841006	0.332446	0.0556158	0.0624667	0.0723022	0.161928	0.117325	0.223998	0.0647526	0.120012	0.166522	0.243529	0.184304	0.241433	0.025832	0.0941443	0.106814	0.144101	0.0791325	0.0835255	0.129212	0.217664	0.129285	0.236966	0.159248	0.0622986	0.112888	0.0433973	0.0593199	0.0671659	0.0336705	0.0306017	0.0654828	0.133316	0.0695166
116.877	0.149884	0.061741	0.0934351	0.0951096	0.0713948	0.0187388	0.0260714	0.0547196	-0.000153719	0.0218322	0.0655541	0.119078	0.0133161	-0.0191504	0.0759088	0.307561	0.0535937	0.0671436	0.0746115	0.129981	0.111383	0.231679	0.0621643	0.106017	0.179674	0.232285	0.18872	0.24844	0.0244033	0.0860153	0.101622	0.146644	0.0839363	0.0920455	0.144672	0.181863	0.121948	0.227863	0.143534	0.0371177	0.109754	0.0460545	0.0663335	0.0733948	0.0333304	0.0357237	0.0534756	0.14124	0.0596049
117.038	0.135586	0.0620499	0.0975855	0.117642	0.0766332	0.0302772	0.00500595	0.0478188	0.0165257	0.01528	0.0574149	0.09782	0.00253192	-0.0100466	0.0842535	0.303639	0.0402044	0.0696984	0.0660048	0.146334	0.0901112	0.164716	0.0574138	0.10311	0.159157	0.230524	0.195456	0.228529	0.0197479	0.0883398	0.0905689	0.14223	0.0814444	0.0862652	0.161402	0.194886	0.125477	0.23922	0.14521	0.0200578	0.103346	0.0450617	0.0649672	0.0609255	0.0321376	0.0317577	0.0521848	0.12545	0.0793099
117.2	0.14339	0.0619229	0.0870148	0.10176	0.0721352	0.0390295	0.00832454	0.0608607	0.0275191	0.0289494	0.0609599	0.0855974	-0.00558442	-0.00189084	0.0823967	0.304807	0.0351781	0.0747323	0.0488839	0.162603	0.0752036	0.183652	0.0899181	0.084006	0.159482	0.219503	0.19668	0.232096	0.0188578	0.101546	0.104775	0.154918	0.0669574	0.0561579	0.176144	0.207101	0.11197	0.218341	0.157067	0.0343733	0.117553	0.0328159	0.0868477	0.0620139	0.033536	0.0140099	0.0602441	0.129699	0.0968904
117.362	0.170489	0.0589364	0.10242	0.0980117	0.0769809	0.0465908	0.00670366	0.0678698	0.0665006	0.0304231	0.0770635	0.0927857	0.0205001	0.00629399	0.0875395	0.306095	0.0313655	0.05966	0.0605732	0.171067	0.0863481	0.179031	0.0892007	0.0956411	0.163549	0.209771	0.18893	0.222721	0.00901666	0.0996441	0.10441	0.131881	0.0573112	0.0493117	0.195233	0.216954	0.0955495	0.2311	0.141532	0.0476166	0.142886	0.0301584	0.0860058	0.0451791	0.0469938	0.00305026	0.0702148	0.124212	0.096185
117.523	0.186326	0.0647546	0.0882239	0.0727002	0.0750202	0.0518279	0.0180751	0.0847498	0.0751177	0.027191	0.0795763	0.100711	0.0349244	-0.00119951	0.0775543	0.291008	0.0371258	0.0569195	0.0629013	0.164419	0.094343	0.191449	0.0984875	0.088446	0.177245	0.185399	0.181958	0.228254	0.0192371	0.111959	0.120474	0.116505	0.0543703	0.0593276	0.181529	0.22168	0.0917495	0.217644	0.136144	0.0564107	0.159171	0.0270068	0.0589786	0.0552354	0.0563214	-0.0107101	0.0687207	0.123584	0.0978419
117.685	0.191443	0.0563913	0.0967736	0.0668489	0.08749	0.0396418	0.0197984	0.112923	0.0603061	0.0243346	0.0823742	0.124673	0.0335129	0.0028806	0.0875202	0.285046	0.0452179	0.0658936	0.0674024	0.162696	0.119474	0.151468	0.0975761	0.079183	0.191431	0.180214	0.18632	0.225271	0.0158914	0.105534	0.130322	0.0788648	0.0527454	0.0877816	0.171827	0.211293	0.116355	0.222914	0.135116	0.047304	0.153151	0.0505106	0.0495488	0.0458048	0.0620988	0.0187453	0.0736734	0.119022	0.0910821
117.847	0.165704	0.0689189	0.0986016	0.0588748	0.0701422	0.0372324	0.0163012	0.0940596	0.0361915	0.0303253	0.0852747	0.1309	0.0353093	-0.00494582	0.0776742	0.269647	0.0517298	0.0677063	0.0491172	0.166403	0.110221	0.113271	0.0990982	0.066608	0.19565	0.182272	0.174653	0.241524	0.022454	0.10075	0.128493	0.0780667	0.0231528	0.0821632	0.153315	0.218259	0.118076	0.209683	0.127321	0.0512718	0.16872	0.0510782	0.0593525	0.0565856	0.0549921	0.0206552	0.0749375	0.106394	0.0889424
118.008	0.152247	0.0684309	0.0946726	0.0747981	0.0737833	0.0310241	0.021244	0.0695054	0.0404584	0.0404085	0.0974861	0.141975	0.0207637	-0.000139738	0.0865209	0.267005	0.0503741	0.0707742	0.0520952	0.156443	0.111519	0.126509	0.0922711	0.0585641	0.191139	0.164615	0.171766	0.265735	0.0167662	0.0689157	0.136878	0.103145	0.0221405	0.0755399	0.151833	0.198603	0.116143	0.225225	0.108202	0.0485685	0.172433	0.0494991	0.0800807	0.0404102	0.0561339	0.0285985	0.0839421	0.111922	0.0782156
118.17	0.144812	0.0640732	0.0715273	0.096048	0.0766108	0.0318431	0.0087285	0.0444788	0.0566245	0.0283603	0.098649	0.134957	0.0261136	-0.0111961	0.0771039	0.258659	0.0484733	0.049416	0.0593976	0.14102	0.0721971	0.12221	0.0802856	0.0475488	0.193139	0.17179	0.165783	0.265205	0.0281497	0.0898381	0.116694	0.0970515	0.0280448	0.0778491	0.135057	0.208578	0.109018	0.198049	0.10282	0.0531384	0.16217	0.0562035	0.0952888	0.0358935	0.058372	0.00682111	0.0800021	0.0963014	0.0778708
118.332	0.152301	0.0497082	0.0670574	0.124948	0.0819491	0.0309211	0.0224281	0.0366608	0.0769109	0.0357774	0.108545	0.130411	0.0164533	0.00995903	0.0817321	0.282354	0.0468498	0.0610237	0.0799272	0.149599	0.0676855	0.135181	0.0889601	0.0562291	0.157513	0.189191	0.151998	0.263075	0.0288097	0.0758859	0.126403	0.099906	0.0556133	0.0750227	0.117933	0.177254	0.124594	0.202784	0.123488	0.0449222	0.150299	0.06131	0.0757202	0.0308007	0.0684087	0.020202	0.0858554	0.122347	0.0727771
118.493	0.166651	0.0528629	0.0668727	0.113329	0.0818132	0.0217254	0.0223748	0.0627715	0.06125	0.0243615	0.10396	0.134198	0.0172298	0.0119314	0.0662393	0.275202	0.0468992	0.0464715	0.0871744	0.14451	0.0622327	0.139334	0.101735	0.0672258	0.185758	0.180208	0.150397	0.243736	0.0281105	0.0923538	0.114553	0.0596933	0.0485243	0.0616007	0.126577	0.186403	0.137665	0.169855	0.13183	0.0595733	0.128419	0.0671149	0.0559	0.0476917	0.0605687	0.00600838	0.0872881	0.115889	0.0690069
118.655	0.189135	0.0572116	0.0771611	0.0967627	0.0771952	0.0372767	0.0380812	0.0768182	0.0544543	0.0391787	0.107003	0.128351	0.0263186	0.0103201	0.0678565	0.270159	0.0592133	0.0677227	0.0864007	0.161761	0.0981411	0.167098	0.0991229	0.0918583	0.164073	0.179938	0.134351	0.24506	0.0150545	0.0855184	0.112886	0.0738679	0.0559527	0.043113	0.179698	0.156643	0.138291	0.18526	0.153262	0.0644181	0.120402	0.0486609	0.0359577	0.0628061	0.0611844	0.0137445	0.08287	0.127917	0.0671152
118.817	0.181331	0.0679656	0.0707243	0.0916527	0.0835804	0.0376151	0.0256501	0.100355	0.0504382	0.0438425	0.0822271	0.144	0.0235309	0.00487304	0.070798	0.253789	0.0617919	0.060056	0.0622278	0.153828	0.0860311	0.178196	0.0914689	0.0821971	0.202315	0.152056	0.135055	0.230285	0.00980753	0.0824293	0.113463	0.0639425	0.0525455	0.053198	0.201067	0.180761	0.135743	0.199139	0.164117	0.0737957	0.0941814	0.0427686	0.0446127	0.0706304	0.064207	0.0208417	0.0810409	0.119434	0.0712748
118.978	0.177449	0.0559008	0.0730923	0.0957053	0.0826016	0.0451726	0.0298839	0.0807354	0.0456625	0.0636163	0.0808418	0.149593	0.012012	-0.00139451	0.0773018	0.269693	0.0675327	0.063967	0.0558625	0.14371	0.0744693	0.199564	0.092927	0.058847	0.207288	0.172453	0.122041	0.228892	0.0197159	0.08641	0.0950247	0.0751583	0.0652399	0.0682375	0.194374	0.130119	0.122243	0.204291	0.164002	0.0523934	0.100494	0.0419187	0.0443797	0.0618344	0.0677908	0.0226487	0.0813458	0.113952	0.0682621
119.14	0.158295	0.062496	0.0697074	0.0744594	0.0853116	0.0292655	0.0303503	0.0742213	0.0272938	0.0493475	0.0798545	0.15183	-0.00233605	0.00317687	0.0777485	0.259149	0.0541485	0.0486973	0.0570892	0.139491	0.0496793	0.178768	0.102605	0.0406671	0.200481	0.169353	0.123744	0.216393	0.0177711	0.0707481	0.110371	0.0587876	0.048681	0.0834401	0.161164	0.111651	0.118701	0.222189	0.134828	0.0422716	0.10943	0.0544215	0.0538884	0.0456114	0.0766844	0.0262672	0.0946248	0.0973867	0.0622983
119.302	0.166672	0.0464535	0.0597389	0.0704912	0.099718	0.0345516	0.0402344	0.0549912	0.0198619	0.0406091	0.0991814	0.145337	-0.010348	-0.0101205	0.0806522	0.270489	0.0514969	0.0458746	0.0681299	0.125144	0.0690592	0.158366	0.121818	0.0483552	0.196663	0.174871	0.128346	0.223783	0.0145772	0.0664845	0.126443	0.076252	0.049723	0.0564931	0.162334	0.108858	0.10786	0.250401	0.113881	0.0358489	0.125158	0.0633131	0.0389604	0.0538995	0.0685954	0.0312831	0.0996154	0.100868	0.0498962
119.463	0.166153	0.0675945	0.062334	0.0536498	0.106832	0.0304965	0.036529	0.0663485	0.0215307	0.0291365	0.120224	0.142716	-0.00462512	-0.0107828	0.0687777	0.255726	0.0437741	0.0436796	0.0605069	0.14497	0.0791749	0.14259	0.114784	0.062857	0.190165	0.169695	0.127394	0.212684	0.0086776	0.0580017	0.134062	0.0976166	0.0357444	0.0628336	0.170422	0.159889	0.128493	0.281607	0.103293	0.0568291	0.111485	0.0659084	0.0651422	0.0601669	0.0780159	0.0460972	0.0838402	0.115572	0.0487098
119.625	0.17343	0.0633495	0.0768078	0.0660977	0.109807	0.0362571	0.0447833	0.0620553	0.0479564	0.0496533	0.113072	0.141043	-0.00210943	-0.00410687	0.0679615	0.253878	0.0462434	0.0399596	0.0482257	0.122143	0.0767284	0.112103	0.103894	0.0799976	0.210769	0.165915	0.107278	0.211936	0.00829307	0.0717357	0.123511	0.102358	0.044569	0.0662835	0.172959	0.176597	0.149005	0.237901	0.0951187	0.0700372	0.11102	0.0567067	0.0627015	0.0771597	0.0705871	0.0293103	0.0784043	0.122236	0.0552772
119.787	0.186994	0.0780132	0.0981128	0.0657917	0.0928173	0.0401202	0.0371417	0.0747023	0.0554844	0.0551769	0.106852	0.143382	0.0251187	0.011825	0.057961	0.245681	0.0533384	0.0496156	0.0552436	0.118053	0.0730283	0.111283	0.0898393	0.0822567	0.201949	0.174439	0.086161	0.205644	0.0219229	0.0770743	0.112844	0.0901081	0.0368394	0.0947432	0.153051	0.156942	0.158901	0.188325	0.105599	0.0712178	0.0993849	0.0576179	0.0954266	0.0633373	0.0874735	0.020626	0.0688843	0.118239	0.0702486
119.948	0.176488	0.0708249	0.104626	0.0884501	0.0986658	0.05434	0.0504877	0.0615232	0.0591615	0.060287	0.0968844	0.141532	0.0240464	0.0130568	0.0660665	0.243888	0.0638206	0.046971	0.0618979	0.103563	0.0585687	0.10995	0.107438	0.094331	0.181424	0.186556	0.062273	0.194517	0.014249	0.0828746	0.117511	0.0852421	0.0503083	0.0880649	0.153879	0.145688	0.172926	0.198187	0.127279	0.052458	0.0806825	0.0657764	0.0982123	0.0783416	0.0965313	0.0239714	0.0798536	0.108751	0.100728
120.11	0.1711	0.0854155	0.0992557	0.0797202	0.0867717	0.0564861	0.0483228	0.0646741	0.0352454	0.044676	0.109262	0.144126	0.0274224	0.00584265	0.0668308	0.25492	0.0674787	0.0523008	0.0582178	0.0758908	0.0615356	0.14741	0.12163	0.0932066	0.181374	0.167343	0.0638989	0.191666	0.0137805	0.0744088	0.110861	0.098346	0.0634672	0.0936599	0.156439	0.146873	0.180302	0.240894	0.145315	0.0382011	0.092859	0.0785921	0.106518	0.0660236	0.0895029	0.0359642	0.0781008	0.125781	0.0976063
120.272	0.15929	0.0895424	0.0984128	0.077415	0.0842304	0.0629629	0.0627682	0.0612383	0.0135336	0.0580177	0.116261	0.158728	0.0114067	-0.00117064	0.0717664	0.256984	0.0775661	0.0424456	0.0481241	0.0823849	0.0632964	0.170376	0.127761	0.110511	0.198128	0.161149	0.0792538	0.178395	0.0123923	0.0560427	0.106915	0.127544	0.0656507	0.0833221	0.172929	0.165968	0.175059	0.236	0.166658	0.0466757	0.126001	0.0962187	0.0758986	0.0859867	0.0955566	0.0327817	0.0820014	0.114957	0.0915052
120.433	0.176645	0.0950258	0.123273	0.0637484	0.0890667	0.0632468	0.0616491	0.0780236	-0.00964162	0.0505349	0.10832	0.164684	0.0184006	0.0136829	0.0672132	0.260863	0.0802362	0.0525337	0.0425707	0.0836724	0.0820462	0.143099	0.108319	0.11634	0.222627	0.165315	0.0751165	0.174098	0.012412	0.0131566	0.109329	0.132358	0.0759719	0.0826013	0.159229	0.191993	0.173604	0.18369	0.193639	0.0681453	0.176266	0.103982	0.0539263	0.0914653	0.101313	0.0212979	0.0941589	0.112433	0.0724622
120.595	0.211117	0.0973952	0.131009	0.068804	0.121908	0.0733942	0.0621142	0.102125	0.00188821	0.0677297	0.117059	0.184452	0.00819566	0.039622	0.053785	0.254184	0.095531	0.0686732	0.0400317	0.107606	0.0954731	0.129415	0.103045	0.142959	0.23881	0.171573	0.0622158	0.14041	0.00861833	-0.0141156	0.124968	0.142099	0.0779739	0.0649473	0.157517	0.189367	0.200747	0.163286	0.222043	0.0869101	0.153625	0.124158	0.0422958	0.127603	0.128612	0.0354824	0.0915141	0.0983982	0.0819954
120.757	0.235424	0.103448	0.143184	0.0530796	0.143359	0.0789283	0.050505	0.123543	0.0257678	0.0407839	0.125895	0.173298	0.0132895	0.0535588	0.0413946	0.227165	0.0936221	0.081229	0.0516548	0.0912409	0.114431	0.134988	0.0763815	0.164374	0.2455	0.172289	0.0544283	0.134877	-0.00172033	-0.0166284	0.142564	0.127228	0.117836	0.0636048	0.141995	0.204637	0.244838	0.16272	0.240414	0.0816324	0.138827	0.130523	0.0550308	0.132763	0.142567	0.0331758	0.0980181	0.116887	0.0840247
120.918	0.250845	0.109634	0.136359	0.0574231	0.140939	0.0774012	0.0401795	0.135839	0.0695013	0.037623	0.142704	0.162333	0.0129387	0.0513661	0.0362004	0.240173	0.0896742	0.0898258	0.0509919	0.084548	0.125404	0.152666	0.0654026	0.180123	0.250634	0.161473	0.0622025	0.141392	0.0141835	-0.00377383	0.147034	0.125704	0.109711	0.0751522	0.150207	0.173544	0.27277	0.155271	0.226456	0.0653833	0.0996426	0.138517	0.0507059	0.121521	0.152322	0.038539	0.105321	0.132068	0.0832923
121.08	0.231836	0.088457	0.122047	0.0538313	0.122395	0.0761102	0.0446724	0.121213	0.0944142	0.0413073	0.135203	0.150371	0.024831	0.0470943	0.0552413	0.248705	0.0692262	0.0718491	0.0585212	0.0954168	0.132531	0.15682	0.0550402	0.164398	0.241524	0.176322	0.047293	0.155801	0.0203761	0.0133918	0.166342	0.123726	0.0992896	0.0905801	0.141729	0.177958	0.257796	0.160584	0.187428	0.0515263	0.11032	0.119174	0.0435228	0.117418	0.158975	0.0263931	0.108098	0.129093	0.0632552
121.242	0.220615	0.0872064	0.105827	0.0687164	0.103038	0.060022	0.0399541	0.104347	0.0744182	0.0583086	0.129893	0.14452	0.0364212	0.0421931	0.0614659	0.248725	0.0591019	0.0777213	0.0478444	0.0898003	0.115412	0.138715	0.0707296	0.115074	0.238784	0.150814	0.0392701	0.15509	0.0176292	0.0120826	0.164401	0.103032	0.0524385	0.110023	0.138107	0.162708	0.22166	0.171406	0.159548	0.0565714	0.109906	0.109271	0.0252706	0.100711	0.136335	0.0255482	0.113136	0.116541	0.0699907
121.403	0.229258	0.0727071	0.0743536	0.082178	0.0808512	0.0480006	0.0455719	0.0759589	0.0677796	0.0849582	0.119279	0.160291	0.0398864	0.0536	0.0681507	0.217561	0.0547673	0.068453	0.0577349	0.113081	0.0983515	0.125308	0.0891669	0.0944814	0.23182	0.1379	0.0203166	0.168668	0.00610302	0.0182814	0.173185	0.0884943	0.0580152	0.0987962	0.14695	0.155619	0.196218	0.183121	0.159303	0.0587845	0.116009	0.108932	0.0324812	0.106782	0.12641	0.0100799	0.105131	0.110067	0.0668201
121.565	0.240908	0.10181	0.0782421	0.075963	0.0656876	0.0470915	0.0399775	0.0723785	0.0554165	0.072559	0.137069	0.150475	0.0518485	0.0511846	0.0638492	0.211482	0.0716668	0.0880435	0.0588421	0.128631	0.0842778	0.125321	0.0906148	0.097092	0.241217	0.138523	0.0376403	0.174311	0.0217896	0.0120042	0.152577	0.0730035	0.0479211	0.0755905	0.127111	0.138489	0.226484	0.176782	0.16085	0.0683291	0.10401	0.117367	0.0190771	0.0995509	0.111901	0.0088237	0.114637	0.1189	0.0739574
121.726	0.256393	0.0948082	0.071852	0.0840937	0.0638589	0.0436519	0.0525859	0.079583	0.108314	0.0661106	0.124912	0.148613	0.0483	0.0661005	0.0700256	0.216465	0.0788146	0.0867847	0.0889929	0.131498	0.0897548	0.127278	0.0825104	0.119913	0.272401	0.155981	0.0369277	0.151989	0.0343566	0.0097749	0.145122	0.0871263	0.0608715	0.0538127	0.148078	0.108363	0.229546	0.196236	0.204905	0.0623433	0.0918059	0.119007	0.0348599	0.117134	0.108175	0.0248458	0.110407	0.138202	0.0703352
121.888	0.255953	0.0992728	0.0973967	0.0890713	0.070986	0.0562081	0.0645374	0.0776354	0.080353	0.0464073	0.120201	0.140405	0.0642848	0.0640132	0.0628946	0.21921	0.0890357	0.106543	0.0938758	0.131171	0.103268	0.119434	0.0852763	0.124211	0.278803	0.169096	0.0645795	0.12942	0.0345235	0.000492615	0.154569	0.0957725	0.0438876	0.0672519	0.15162	0.118682	0.214074	0.192272	0.213182	0.0751251	0.118575	0.128289	0.021572	0.126674	0.0987299	0.0418213	0.11343	0.134391	0.0667237
122.05	0.273979	0.0823473	0.095472	0.0943554	0.0855061	0.0410416	0.0510118	0.0542018	0.0711549	0.0627301	0.101718	0.155122	0.0639802	0.0588869	0.0558799	0.216724	0.075692	0.0919329	0.109183	0.117797	0.127546	0.11879	0.0873593	0.113338	0.261384	0.168814	0.0826623	0.138979	0.0162395	-0.00191504	0.155827	0.119594	0.0443766	0.0959989	0.179119	0.140509	0.157674	0.219131	0.246208	0.0618634	0.149029	0.131023	0.0417789	0.13285	0.10127	0.0651029	0.121775	0.139199	0.0774892
122.211	0.283047	0.0806045	0.118246	0.0711227	0.0934695	0.04032	0.0458125	0.030205	0.0516222	0.0825849	0.101793	0.154521	0.0489193	0.0485139	0.0436351	0.208687	0.0747025	0.0880399	0.0943054	0.146323	0.125043	0.111537	0.092322	0.0982228	0.258809	0.16789	0.0985654	0.173066	0.0168044	0.00246166	0.167893	0.133655	0.0201085	0.0909495	0.152568	0.142239	0.172122	0.220263	0.237051	0.0456032	0.153721	0.12699	0.0373673	0.126002	0.114555	0.06571	0.126805	0.128948	0.0797817
122.373	0.286186	0.0861148	0.140068	0.0394141	0.0962289	0.0351192	0.044078	0.0298134	0.0801276	0.0792079	0.104924	0.148318	0.0527135	0.0575816	0.0621123	0.196848	0.0808317	0.0899507	0.0926569	0.152541	0.104662	0.0883769	0.0845621	0.0814129	0.255331	0.17732	0.118023	0.179733	0.0260608	0.00944815	0.169036	0.133821	0.020785	0.0785016	0.127691	0.148094	0.192389	0.264629	0.252601	0.0418273	0.157322	0.113485	0.0380668	0.109741	0.110595	0.084382	0.122747	0.127174	0.0846803
122.535	0.281585	0.0832497	0.149189	0.0791154	0.0868889	0.0448006	0.0576005	0.080051	0.105988	0.064512	0.0927531	0.145686	0.0610787	0.0561635	0.0712975	0.176233	0.0838746	0.0995075	0.0886124	0.160794	0.0838377	0.085562	0.0816303	0.0845002	0.271804	0.198894	0.106995	0.163041	0.0346347	0.00453411	0.191666	0.110023	0.032207	0.0722899	0.154454	0.177645	0.223227	0.252011	0.242732	0.0504575	0.143664	0.112376	0.0492742	0.100952	0.11765	0.070237	0.123029	0.105646	0.088326
122.696	0.285032	0.0872704	0.159463	0.0866559	0.0869325	0.0568072	0.0541975	0.0761115	0.0981117	0.0527475	0.11148	0.149649	0.0861444	0.0659617	0.0897997	0.189425	0.0861466	0.109539	0.0921719	0.17455	0.0894373	0.092352	0.0890556	0.0907059	0.225324	0.231448	0.0990452	0.148837	0.0336928	0.0284546	0.212394	0.102598	0.0453843	0.0783825	0.157859	0.179283	0.221367	0.232822	0.218985	0.07334	0.140101	0.12134	0.072282	0.112194	0.120645	0.0672451	0.129851	0.0967439	0.0746751
122.858	0.296992	0.0867076	0.141914	0.120323	0.0908495	0.0648572	0.0442091	0.0735208	0.0895755	0.0644798	0.120537	0.152272	0.0876666	0.0695897	0.0793299	0.197178	0.0873628	0.123316	0.0963923	0.153412	0.112534	0.108594	0.0930625	0.100877	0.240624	0.217599	0.0699545	0.153733	0.0392673	0.055759	0.223009	0.097496	0.048286	0.0742094	0.170611	0.18731	0.227669	0.205991	0.23641	0.0759049	0.112041	0.126077	0.0968642	0.134168	0.142546	0.052524	0.140041	0.0731531	0.0891927
123.02	0.296051	0.085952	0.14013	0.109719	0.0881873	0.0649264	0.0430552	0.0400597	0.0942532	0.0536674	0.118249	0.143362	0.0861361	0.0820798	0.0775272	0.20987	0.100835	0.127231	0.110206	0.139896	0.125227	0.0708727	0.0854844	0.0978988	0.24544	0.223878	0.0822045	0.160396	0.046001	0.0713761	0.224777	0.101119	0.0523733	0.0780159	0.150701	0.14689	0.209887	0.226014	0.236919	0.0702482	0.111365	0.136816	0.0887136	0.139914	0.143053	0.0551506	0.131325	0.0688664	0.0994908
123.181	0.280633	0.0866553	0.118765	0.118714	0.0862982	0.0614454	0.0510269	0.0624796	0.121681	0.047406	0.105064	0.143749	0.0810031	0.0863548	0.0754341	0.203295	0.11237	0.144592	0.106555	0.134843	0.131305	0.0278391	0.0743993	0.101382	0.271635	0.189608	0.0691579	0.157039	0.0558936	0.0472487	0.199822	0.089272	0.0749979	0.0732086	0.154325	0.182009	0.197093	0.196445	0.235735	0.0811613	0.114441	0.140629	0.0666771	0.121354	0.146331	0.0643918	0.140429	0.0609109	0.106599
123.343	0.266448	0.0857937	0.110265	0.0856753	0.0738148	0.061423	0.0456706	0.0647036	0.140171	0.055213	0.10416	0.162656	0.0884799	0.0811885	0.0913325	0.218249	0.107147	0.152919	0.113637	0.155098	0.12273	0.0182017	0.0572016	0.105701	0.246641	0.186457	0.0769844	0.170563	0.0502219	0.0260291	0.204534	0.0879122	0.0986826	0.0801828	0.174307	0.204413	0.184357	0.225288	0.222997	0.0845794	0.123808	0.152864	0.0843481	0.108598	0.142843	0.0781901	0.147813	0.0823992	0.0914045
123.505	0.280427	0.100273	0.112351	0.0702478	0.0714671	0.0730072	0.0404329	0.0710537	0.150093	0.0699406	0.123985	0.179459	0.0817134	0.0738356	0.0958014	0.209721	0.100667	0.189807	0.109152	0.170377	0.121486	0.0505239	0.0615735	0.122698	0.237085	0.178719	0.0641299	0.168054	0.0662176	0.0464135	0.222801	0.100172	0.120528	0.0762295	0.190866	0.238858	0.20329	0.214948	0.265576	0.0984596	0.124723	0.159754	0.0859274	0.122891	0.147472	0.080345	0.155013	0.0858863	0.0806215
123.666	0.291596	0.109154	0.10533	0.0701869	0.0793191	0.0864752	0.0320381	0.0651232	0.136023	0.0543988	0.121457	0.188972	0.0931867	0.069627	0.0954024	0.195918	0.0929167	0.191908	0.118815	0.151474	0.1058	0.0781183	0.0689473	0.134822	0.229077	0.179914	0.0717432	0.158557	0.0619667	0.0514991	0.243558	0.0926343	0.116124	0.0741263	0.199182	0.223743	0.238783	0.254961	0.302093	0.0891717	0.144467	0.156095	0.107033	0.137361	0.141769	0.0700295	0.157149	0.104031	0.074014
123.828	0.302681	0.106356	0.105036	0.0984311	0.0997668	0.098795	0.043104	0.0650902	0.119405	0.0510025	0.110662	0.189485	0.092159	0.0721257	0.100721	0.17697	0.0951156	0.188217	0.116996	0.160287	0.120485	0.0816335	0.0925121	0.14436	0.228931	0.2072	0.0691581	0.119466	0.0752506	0.0506097	0.232145	0.0912161	0.099076	0.0753474	0.181559	0.210378	0.263496	0.275699	0.324344	0.0799693	0.140275	0.145166	0.0871651	0.148765	0.139637	0.0659291	0.154898	0.119707	0.0736595
123.99	0.299865	0.0953794	0.0983043	0.0937089	0.113756	0.0894482	0.0650629	0.0750233	0.102344	0.0555651	0.09929	0.184727	0.102558	0.08712	0.106292	0.174126	0.0947242	0.17839	0.116067	0.146225	0.116044	0.0786846	0.0969543	0.117919	0.227337	0.199563	0.0789321	0.134188	0.0695088	0.0307185	0.236131	0.100837	0.0636981	0.0747998	0.149334	0.199515	0.2381	0.26272	0.306231	0.0749138	0.146496	0.139342	0.0899077	0.160765	0.14806	0.0641012	0.156643	0.111143	0.0790618
124.151	0.318223	0.0948762	0.109519	0.085771	0.111041	0.085557	0.0680582	0.0823993	0.108995	0.0778997	0.0893784	0.193869	0.0747939	0.0878341	0.112535	0.176817	0.091917	0.174675	0.11752	0.174423	0.146472	0.0538065	0.0887283	0.110613	0.230637	0.224156	0.0977587	0.127901	0.075514	0.0318737	0.236789	0.113888	0.0666576	0.0890335	0.161056	0.224496	0.241418	0.277951	0.304791	0.0758351	0.134954	0.144214	0.0786117	0.171574	0.159194	0.0797641	0.155702	0.0954629	0.096971
124.313	0.312049	0.094633	0.102685	0.073874	0.1109	0.0815648	0.0848791	0.0847703	0.150526	0.0779821	0.0955622	0.179821	0.068991	0.0912332	0.101203	0.171214	0.0892067	0.175899	0.120787	0.129013	0.134224	0.0723694	0.0721473	0.105458	0.251795	0.19282	0.103725	0.114351	0.0748744	0.061201	0.245573	0.13338	0.0644498	0.0876586	0.150144	0.236883	0.235575	0.229357	0.261312	0.0777074	0.155618	0.137974	0.0646712	0.181262	0.165847	0.088622	0.158378	0.0768418	0.133534
124.475	0.30262	0.0991898	0.0914861	0.0884461	0.110399	0.0890301	0.0670039	0.0660714	0.173676	0.0795734	0.105971	0.161028	0.0784148	0.099395	0.101209	0.183244	0.0928908	0.159783	0.13196	0.140978	0.124077	0.0664847	0.0743933	0.106182	0.236299	0.193589	0.11076	0.0717964	0.0668283	0.0647795	0.245711	0.12325	0.0718243	0.0887191	0.167682	0.222505	0.274183	0.214099	0.264906	0.0945665	0.148202	0.139906	0.0714184	0.153377	0.157001	0.0912853	0.164367	0.0788066	0.147178
124.636	0.276334	0.105284	0.0850451	0.090137	0.106201	0.0911914	0.0681172	0.07311	0.165889	0.0722766	0.119996	0.132126	0.0941355	0.0963213	0.103802	0.174068	0.094611	0.16537	0.126153	0.127434	0.0921431	0.0649813	0.0798713	0.0893436	0.236358	0.167617	0.106598	0.0706045	0.063709	0.0793692	0.246329	0.141794	0.0714355	0.0813482	0.170891	0.208857	0.275053	0.19412	0.256644	0.0945331	0.150572	0.142238	0.0575921	0.147212	0.162006	0.0704553	0.156776	0.0702024	0.155032
124.798	0.263422	0.115638	0.0887669	0.0841043	0.112285	0.0777375	0.0576775	0.0774683	0.155525	0.0792124	0.118778	0.140528	0.0861092	0.0991605	0.103779	0.166987	0.0977966	0.155368	0.128986	0.180717	0.0764066	0.0564953	0.0972959	0.0820064	0.223387	0.167521	0.106792	0.107816	0.0571535	0.059438	0.256204	0.125218	0.0579177	0.0881421	0.179283	0.167004	0.274037	0.19307	0.286114	0.0997021	0.128097	0.156133	0.0680617	0.134554	0.163907	0.0478645	0.16302	0.0648631	0.134054
124.96	0.274985	0.120288	0.117033	0.0709588	0.114757	0.0764438	0.0570127	0.0852223	0.152288	0.0816751	0.110295	0.168861	0.0887836	0.0948553	0.104715	0.15985	0.0937511	0.170144	0.124468	0.190961	0.0859266	0.0600712	0.107629	0.0924542	0.25507	0.170336	0.102189	0.122996	0.0518931	0.0572471	0.244959	0.112851	0.0736251	0.0867806	0.17801	0.189334	0.300322	0.19039	0.270973	0.0852197	0.121821	0.160599	0.0468949	0.148975	0.171562	0.0426388	0.173325	0.0692573	0.122944
125.121	0.313632	0.115007	0.142123	0.0689825	0.138022	0.0873205	0.0727422	0.100686	0.152198	0.0942026	0.120372	0.185963	0.0734062	0.117502	0.0950212	0.179687	0.102401	0.163731	0.123508	0.18675	0.078268	0.0966417	0.11463	0.124729	0.272462	0.180276	0.0808893	0.122252	0.047905	0.0133634	0.261418	0.0962027	0.085445	0.090245	0.17826	0.198516	0.321591	0.161843	0.254072	0.0897009	0.100297	0.186516	0.0460937	0.167317	0.184889	0.0479927	0.171679	0.0854753	0.126926
125.283	0.336864	0.118548	0.159117	0.0890204	0.146962	0.0972893	0.0816185	0.108943	0.160257	0.0677935	0.125589	0.183003	0.0678801	0.12696	0.0924024	0.191218	0.102651	0.169332	0.113595	0.169435	0.0851592	0.100604	0.0925719	0.131039	0.306834	0.181611	0.0709822	0.0917236	0.0390966	-0.00569078	0.254311	0.108851	0.10172	0.0840591	0.180567	0.219252	0.328638	0.138217	0.230994	0.103868	0.119662	0.213335	0.0540488	0.169097	0.180047	0.0632127	0.182101	0.0845242	0.125915
125.445	0.331042	0.121221	0.150781	0.105065	0.155098	0.0949912	0.0872873	0.111845	0.151475	0.070382	0.123923	0.171851	0.058843	0.129675	0.0893331	0.189708	0.0978617	0.154492	0.100761	0.160683	0.0617388	0.0854642	0.0725713	0.137243	0.298515	0.182413	0.0694025	0.0869735	0.0462512	0.0160985	0.260131	0.109059	0.0874618	0.0940859	0.169519	0.199441	0.324674	0.150091	0.245769	0.109727	0.148346	0.213435	0.0626416	0.165422	0.173482	0.0708248	0.170756	0.0870082	0.112463
125.606	0.30958	0.112106	0.122895	0.121023	0.123996	0.0791745	0.0710191	0.0907579	0.129237	0.0715764	0.114155	0.165464	0.086085	0.115731	0.102668	0.181468	0.0826013	0.141646	0.106837	0.137177	0.0533875	0.0754196	0.0713235	0.120106	0.27314	0.187967	0.0744877	0.119642	0.0474587	0.0547678	0.261397	0.108723	0.0658223	0.0951057	0.16972	0.176314	0.275442	0.153709	0.224512	0.120434	0.172713	0.191553	0.0780659	0.127737	0.152737	0.0598525	0.168653	0.0629565	0.108563
125.768	0.29279	0.104353	0.102674	0.102955	0.105734	0.0829652	0.059045	0.0993906	0.108916	0.0983325	0.109555	0.173863	0.107514	0.0966361	0.0944836	0.168037	0.0735671	0.129953	0.123513	0.117244	0.0345679	0.0791405	0.086897	0.109572	0.258605	0.204979	0.0944847	0.135042	0.0622701	0.0758256	0.290074	0.119728	0.0805832	0.103567	0.173162	0.188212	0.279483	0.199028	0.253263	0.0967091	0.168042	0.174344	0.0531517	0.133672	0.143991	0.0780361	0.156054	0.0904945	0.102567
125.93	0.281376	0.0948225	0.105931	0.0721999	0.0870403	0.0947837	0.0520993	0.0738717	0.102617	0.085896	0.110979	0.16707	0.119043	0.0963655	0.0939302	0.172357	0.0766211	0.141679	0.126232	0.132975	0.0431366	0.0905784	0.0759787	0.0907516	0.27032	0.196841	0.103583	0.145143	0.0715027	0.0455077	0.291651	0.127529	0.0759262	0.105458	0.186261	0.195711	0.260067	0.198769	0.240107	0.0891854	0.147418	0.172407	0.055351	0.145576	0.155985	0.0798501	0.157227	0.0930592	0.10161
126.091	0.264165	0.0987141	0.115849	0.0479636	0.106283	0.107246	0.0593535	0.0481783	0.114995	0.101066	0.112795	0.173031	0.115877	0.0914431	0.0768634	0.189872	0.0804781	0.144281	0.140523	0.182514	0.058459	0.110469	0.0794656	0.0982684	0.260007	0.195977	0.119029	0.141158	0.0787465	0.0485475	0.259456	0.128485	0.0774346	0.120283	0.181674	0.203168	0.281528	0.215258	0.261566	0.0787579	0.153473	0.180399	0.0579901	0.158585	0.156597	0.106727	0.159818	0.122266	0.129278
126.253	0.278442	0.0929766	0.110664	0.0594938	0.10485	0.108963	0.0472018	0.0366679	0.0866494	0.10332	0.111272	0.165284	0.111135	0.0856819	0.0864319	0.195787	0.0791005	0.146524	0.140171	0.216021	0.0759344	0.101887	0.0786355	0.114526	0.232512	0.173275	0.10738	0.153688	0.0850587	0.031178	0.237184	0.104421	0.0655686	0.141877	0.163831	0.17143	0.24979	0.23176	0.220998	0.0801436	0.149644	0.176787	0.106261	0.141255	0.177832	0.102781	0.15611	0.112433	0.152299
126.414	0.251527	0.0824946	0.0885729	0.104864	0.109025	0.109483	0.0572798	0.0638558	0.092872	0.135358	0.104248	0.166618	0.102277	0.0818808	0.0944558	0.202757	0.0801956	0.13656	0.152245	0.19593	0.0649896	0.0880812	0.0979757	0.119399	0.205517	0.172255	0.0915954	0.128962	0.0775198	0.0246244	0.247123	0.087481	0.0524697	0.120259	0.12555	0.142573	0.229291	0.238462	0.201062	0.0804727	0.136869	0.184694	0.123907	0.116226	0.159248	0.0932055	0.14619	0.110882	0.187215
126.576	0.254448	0.0704098	0.0796404	0.131434	0.106121	0.114514	0.052413	0.0961871	0.0837183	0.139198	0.104035	0.160086	0.108435	0.0965717	0.0925551	0.201489	0.080863	0.148458	0.140744	0.184683	0.0575364	0.093307	0.0933195	0.0963926	0.201368	0.158703	0.0790522	0.111785	0.0722094	0.021476	0.290996	0.0906357	0.0403917	0.106555	0.11126	0.117291	0.238292	0.249348	0.201435	0.0732923	0.117602	0.183785	0.148087	0.119002	0.163382	0.0916399	0.147658	0.0949069	0.195091
126.738	0.244847	0.0689072	0.066847	0.124017	0.111021	0.107584	0.0656865	0.0816475	0.160092	0.137849	0.106007	0.153793	0.132661	0.120718	0.0985333	0.229227	0.0986873	0.158162	0.141278	0.209316	0.0441984	0.110622	0.0889487	0.0820808	0.200489	0.169334	0.0753578	0.113389	0.0763742	0.0221026	0.300341	0.112923	0.0224242	0.0726735	0.121991	0.112039	0.254453	0.215054	0.191317	0.0581124	0.0927393	0.200346	0.136753	0.126727	0.161492	0.0782751	0.156103	0.0784372	0.198697
126.899	0.280062	0.0780525	0.0726213	0.0946754	0.121956	0.111223	0.0633359	0.0617479	0.174099	0.129054	0.137406	0.173644	0.139754	0.113133	0.0992894	0.258771	0.103858	0.158588	0.13329	0.26106	0.0541521	0.166366	0.0927995	0.077374	0.197349	0.16707	0.0715198	0.134769	0.0794498	0.0536872	0.293771	0.122818	0.034893	0.0858297	0.12729	0.130106	0.279446	0.219798	0.177364	0.057705	0.0862628	0.19422	0.144245	0.139704	0.174899	0.0739636	0.161754	0.0961369	0.199018
127.061	0.281804	0.0795279	0.0907143	0.0789414	0.127892	0.11003	0.0580744	0.0532087	0.205155	0.105955	0.139298	0.190627	0.142408	0.115643	0.114168	0.272476	0.106958	0.161231	0.143522	0.253685	0.0485216	0.166106	0.0846923	0.0891602	0.224419	0.182738	0.0881641	0.134588	0.10139	0.0798084	0.289447	0.115814	0.0499182	0.0918269	0.118428	0.160713	0.270313	0.263067	0.176781	0.0621673	0.0979038	0.217078	0.134306	0.129554	0.184481	0.0748245	0.174542	0.0877649	0.188062
127.223	0.292625	0.0864756	0.113138	0.0846843	0.133988	0.113713	0.0653493	0.0727079	0.210691	0.123839	0.138726	0.202265	0.149054	0.115786	0.100561	0.294941	0.102688	0.170451	0.138191	0.225437	0.0614165	0.157334	0.0788124	0.090681	0.245265	0.194236	0.0985593	0.146723	0.11075	0.122286	0.281803	0.0875944	0.056772	0.0944457	0.0955557	0.171565	0.291015	0.279175	0.227129	0.07737	0.112044	0.216999	0.124014	0.132895	0.191607	0.0719883	0.183027	0.0938596	0.204421
127.384	0.294858	0.0809678	0.145689	0.0956971	0.137399	0.110335	0.0610721	0.085973	0.227792	0.145428	0.133132	0.205747	0.163178	0.129202	0.0866333	0.282779	0.10813	0.179374	0.143167	0.180166	0.0800183	0.113058	0.0759224	0.110862	0.281466	0.207188	0.113103	0.14096	0.121755	0.131977	0.301151	0.0994387	0.0817101	0.107275	0.0894943	0.194704	0.270151	0.278505	0.254685	0.0782324	0.137372	0.240559	0.120231	0.140212	0.213753	0.0851328	0.193062	0.0699341	0.194134
127.546	0.299188	0.0994008	0.146105	0.101436	0.129795	0.113444	0.0635264	0.0909387	0.252128	0.157329	0.151089	0.197013	0.174385	0.128077	0.0768762	0.299274	0.116359	0.195991	0.128824	0.19406	0.0898312	0.103219	0.0710728	0.115726	0.272803	0.212483	0.118915	0.148053	0.119199	0.114471	0.293014	0.111605	0.0958093	0.129412	0.0868912	0.17956	0.277331	0.239521	0.265765	0.0784899	0.127247	0.248386	0.11212	0.163913	0.212817	0.0880902	0.184611	0.0904667	0.17467
127.708	0.299252	0.095515	0.159858	0.11605	0.126134	0.122384	0.0692167	0.100856	0.270138	0.163816	0.17647	0.213223	0.143301	0.111861	0.0940249	0.296839	0.130362	0.195698	0.122218	0.213863	0.103589	0.116328	0.0823665	0.129383	0.246117	0.208059	0.106477	0.114258	0.117442	0.0987594	0.322875	0.133838	0.109453	0.129577	0.106753	0.230383	0.268921	0.22519	0.25181	0.102802	0.140073	0.255038	0.136025	0.197879	0.218912	0.0802961	0.179684	0.0927309	0.149558
127.869	0.313461	0.107212	0.139256	0.0968608	0.12533	0.124232	0.0757375	0.121435	0.297563	0.136888	0.172884	0.210497	0.137823	0.114315	0.108521	0.325121	0.138135	0.203773	0.123973	0.232667	0.0982318	0.119842	0.0716975	0.125769	0.230891	0.198552	0.0942795	0.09658	0.116847	0.0692871	0.334777	0.154494	0.101673	0.122897	0.122209	0.19912	0.279839	0.205498	0.254124	0.115798	0.123441	0.262633	0.123553	0.197998	0.197938	0.0576313	0.178727	0.108654	0.17705
128.031	0.328757	0.0917349	0.136017	0.0963117	0.129561	0.114782	0.0801894	0.116294	0.293652	0.142304	0.171423	0.22646	0.14709	0.107792	0.113837	0.323534	0.14363	0.209871	0.131187	0.24529	0.114626	0.114047	0.080815	0.114652	0.233383	0.194958	0.0821311	0.0947163	0.12185	0.0542332	0.344338	0.17802	0.0868102	0.0990669	0.125848	0.22732	0.303001	0.198389	0.257091	0.134115	0.120564	0.249202	0.126513	0.1988	0.202322	0.0428689	0.185416	0.0982984	0.20584
128.193	0.320614	0.0958253	0.125375	0.0837775	0.126634	0.11266	0.0709895	0.115151	0.232912	0.139036	0.168794	0.209104	0.161069	0.123934	0.121136	0.334703	0.146512	0.216149	0.14308	0.241434	0.113467	0.0879324	0.0861828	0.110811	0.246545	0.196519	0.07517	0.0974762	0.126323	0.0437376	0.331124	0.190278	0.105401	0.117275	0.115427	0.174999	0.312377	0.190709	0.266104	0.130701	0.109978	0.246045	0.10364	0.191223	0.193336	0.0698227	0.18166	0.0984382	0.210958
128.354	0.290564	0.0853114	0.124149	0.116854	0.118541	0.0974625	0.0703557	0.0929954	0.19635	0.142516	0.172023	0.198499	0.181574	0.123855	0.114235	0.335312	0.148025	0.228856	0.15062	0.25184	0.117557	0.104241	0.102012	0.105276	0.243875	0.184543	0.0908432	0.127607	0.157301	0.0822445	0.301008	0.200987	0.090882	0.0975912	0.138121	0.16147	0.305462	0.172022	0.263838	0.133862	0.129471	0.249393	0.129295	0.184947	0.207345	0.0901808	0.190152	0.0929448	0.201599
128.516	0.276526	0.0912797	0.119131	0.102151	0.122734	0.0993924	0.0758088	0.0749335	0.173158	0.15164	0.166992	0.187065	0.164599	0.122855	0.108015	0.342024	0.140846	0.239179	0.1681	0.245983	0.113377	0.0999529	0.121123	0.108072	0.254988	0.172165	0.0962361	0.12423	0.154368	0.0789555	0.295748	0.175905	0.0873758	0.103414	0.116454	0.151036	0.296084	0.158212	0.290714	0.116928	0.135906	0.24002	0.122593	0.191281	0.214475	0.0824515	0.202045	0.105603	0.182617
128.678	0.281363	0.0868168	0.106856	0.102445	0.124171	0.107542	0.0756047	0.069801	0.212183	0.142436	0.167231	0.190076	0.17393	0.12246	0.0950771	0.347899	0.127322	0.240654	0.180178	0.237012	0.0976191	0.123639	0.112065	0.0971217	0.271163	0.150275	0.100276	0.1314	0.154132	0.0865347	0.283399	0.17339	0.0644361	0.0916573	0.126224	0.148078	0.296481	0.166485	0.291293	0.10291	0.139526	0.238762	0.141291	0.167725	0.225651	0.0557117	0.192955	0.102376	0.188858
128.839	0.298485	0.101166	0.0999549	0.113658	0.124584	0.135004	0.0703714	0.0881222	0.24176	0.131665	0.1628	0.208077	0.155121	0.125404	0.0839612	0.352972	0.124174	0.245672	0.188814	0.245293	0.0805763	0.103183	0.0964875	0.100447	0.252386	0.157897	0.0999066	0.117336	0.142487	0.0533019	0.289887	0.167266	0.0714319	0.101797	0.120429	0.16415	0.322363	0.198617	0.317459	0.0990783	0.152219	0.235592	0.124104	0.172757	0.221912	0.0579883	0.188805	0.098864	0.166022
129.001	0.323424	0.106035	0.093051	0.126156	0.118449	0.147423	0.0584333	0.10606	0.27665	0.127905	0.159731	0.223088	0.159525	0.14391	0.0884677	0.361591	0.129345	0.242847	0.181136	0.248396	0.0733828	0.149715	0.0629054	0.106152	0.263284	0.168266	0.102613	0.109663	0.149581	0.0845392	0.300536	0.188615	0.0901141	0.122891	0.136649	0.154927	0.343528	0.20538	0.309571	0.112656	0.154629	0.253519	0.124801	0.172998	0.220602	0.0708535	0.184957	0.100661	0.181558
129.163	0.341752	0.115788	0.0959275	0.124758	0.117818	0.155576	0.0573134	0.105031	0.252275	0.145213	0.165509	0.249789	0.166869	0.135025	0.09156	0.367515	0.124758	0.26807	0.170351	0.250832	0.0892986	0.147902	0.0515759	0.127132	0.23817	0.206159	0.11951	0.110692	0.143352	0.107188	0.299983	0.18932	0.110338	0.131492	0.121493	0.155494	0.360977	0.207061	0.306098	0.12236	0.170666	0.260246	0.130109	0.20139	0.229623	0.0830589	0.200047	0.127361	0.20006
129.324	0.357329	0.132106	0.0954218	0.113246	0.138832	0.142434	0.0688063	0.0894205	0.230747	0.178032	0.167214	0.273769	0.171013	0.148624	0.109893	0.382238	0.118378	0.296962	0.155041	0.222375	0.0943491	0.197528	0.053864	0.143312	0.263818	0.199333	0.130661	0.111685	0.133654	0.129346	0.295799	0.180529	0.126489	0.14614	0.114744	0.120732	0.363969	0.162286	0.303358	0.135425	0.146343	0.277502	0.147709	0.194351	0.257295	0.079042	0.211736	0.123938	0.188805
129.486	0.328984	0.123603	0.106774	0.119665	0.147324	0.148352	0.0772955	0.0965522	0.201734	0.177423	0.164681	0.285286	0.183653	0.151815	0.111205	0.389487	0.114611	0.322653	0.163309	0.21821	0.106739	0.179938	0.0769052	0.136755	0.242416	0.164859	0.125696	0.116568	0.13853	0.124137	0.272359	0.169479	0.111413	0.113173	0.131015	0.0820397	0.362811	0.143449	0.327131	0.140205	0.153819	0.28152	0.119875	0.215416	0.261118	0.0716562	0.213211	0.118089	0.184146
129.648	0.308394	0.124519	0.115477	0.146526	0.155882	0.129735	0.0768376	0.0829176	0.221914	0.166782	0.162093	0.28196	0.194571	0.182533	0.100682	0.39322	0.126146	0.326361	0.154771	0.221552	0.103108	0.189369	0.0937057	0.132626	0.274397	0.147074	0.128848	0.113999	0.154674	0.125782	0.267467	0.177583	0.114383	0.116796	0.149711	0.0883348	0.352277	0.100681	0.306992	0.147947	0.159334	0.286569	0.080447	0.217976	0.246088	0.0610669	0.215027	0.0720997	0.154794
129.809	0.304192	0.112189	0.12878	0.169226	0.143677	0.13706	0.0837562	0.0945247	0.223589	0.173696	0.162344	0.272342	0.199281	0.186328	0.107555	0.415966	0.13147	0.327056	0.181784	0.243611	0.115144	0.188229	0.111331	0.114359	0.274376	0.143148	0.107792	0.111635	0.169861	0.11014	0.268174	0.200355	0.113874	0.112738	0.135346	0.109256	0.357115	0.125263	0.339041	0.142066	0.170002	0.256868	0.07352	0.225818	0.22753	0.0702654	0.207976	0.0777883	0.168557
129.971	0.320719	0.12644	0.123413	0.173754	0.14359	0.12798	0.101535	0.0855097	0.226874	0.183624	0.168819	0.285385	0.19934	0.193638	0.120969	0.425555	0.132741	0.321723	0.183311	0.243646	0.105463	0.150088	0.113185	0.129602	0.298627	0.173503	0.102467	0.123599	0.169398	0.112122	0.287038	0.21465	0.137145	0.135527	0.15621	0.131452	0.338107	0.155175	0.32516	0.137971	0.157569	0.261474	0.106404	0.215412	0.237425	0.0890211	0.214717	0.0713947	0.155128
130.133	0.337039	0.113951	0.123569	0.156646	0.141034	0.14099	0.100044	0.0961409	0.226089	0.186878	0.163413	0.275816	0.193423	0.182272	0.129564	0.441124	0.132931	0.334201	0.198698	0.238799	0.106605	0.164232	0.120228	0.134976	0.288167	0.16656	0.0949161	0.122605	0.17893	0.0992802	0.299369	0.206028	0.135888	0.122178	0.157814	0.143543	0.315959	0.192844	0.34188	0.139929	0.157433	0.268567	0.118009	0.21229	0.237204	0.106505	0.226892	0.113995	0.156228
130.294	0.322207	0.117149	0.116115	0.143895	0.135199	0.151365	0.0946498	0.103499	0.225141	0.175614	0.169896	0.26464	0.209199	0.168913	0.11737	0.415966	0.140806	0.352639	0.178378	0.242664	0.0962816	0.173215	0.117644	0.154993	0.305122	0.176974	0.0964669	0.127678	0.171034	0.13258	0.317607	0.189348	0.132948	0.12224	0.165239	0.167804	0.302962	0.210171	0.323277	0.124687	0.148598	0.280975	0.0956215	0.220776	0.243289	0.0994164	0.233235	0.111109	0.15075
130.456	0.329526	0.112156	0.105877	0.143036	0.129186	0.162037	0.0784203	0.129021	0.222395	0.172148	0.173611	0.229213	0.208171	0.155833	0.101583	0.41553	0.143026	0.340351	0.159587	0.234536	0.0860248	0.190391	0.108984	0.141146	0.305036	0.166346	0.0959627	0.112002	0.169403	0.110745	0.307272	0.198023	0.132636	0.107402	0.130609	0.165248	0.324107	0.158673	0.323873	0.128086	0.181407	0.281364	0.0893958	0.212696	0.230591	0.0666033	0.231717	0.103548	0.157379
130.618	0.315684	0.12143	0.0964557	0.137401	0.129885	0.165449	0.0919848	0.143459	0.215818	0.168546	0.176463	0.221455	0.207209	0.159324	0.118636	0.403559	0.139053	0.333087	0.152358	0.244756	0.087402	0.149156	0.0986409	0.120578	0.319243	0.154465	0.0889767	0.105333	0.159118	0.124781	0.304556	0.206978	0.142081	0.125418	0.115437	0.137315	0.347814	0.11116	0.345851	0.137471	0.165661	0.273516	0.0926511	0.204368	0.240234	0.0471596	0.219515	0.0634236	0.17426
130.779	0.319535	0.121272	0.107859	0.139227	0.139251	0.178734	0.089788	0.138879	0.222949	0.166331	0.173935	0.225022	0.209522	0.173143	0.136224	0.41102	0.132342	0.318261	0.177067	0.236565	0.0928964	0.119395	0.10945	0.121656	0.290409	0.132601	0.101205	0.101311	0.16214	0.104184	0.311223	0.194556	0.15235	0.128106	0.136033	0.159817	0.367851	0.0895836	0.352898	0.151913	0.15473	0.293733	0.11567	0.201503	0.241626	0.0316078	0.215373	0.0758014	0.197362
130.941	0.319501	0.120225	0.145795	0.137283	0.140564	0.167012	0.104786	0.130605	0.280226	0.152011	0.167409	0.246071	0.222079	0.186212	0.142004	0.418024	0.133998	0.339072	0.186758	0.236998	0.124011	0.115967	0.12134	0.127915	0.264825	0.114002	0.105371	0.116353	0.177552	0.129498	0.310864	0.187838	0.152962	0.150663	0.160061	0.159752	0.354584	0.126981	0.357147	0.156922	0.153453	0.298092	0.141661	0.214131	0.24338	0.0518021	0.213461	0.0854037	0.198983
131.102	0.314107	0.110533	0.155531	0.151257	0.13697	0.158201	0.110983	0.133858	0.276175	0.149859	0.15687	0.264006	0.235412	0.195472	0.136873	0.434222	0.143339	0.351913	0.189589	0.219871	0.111654	0.135696	0.116999	0.144876	0.258582	0.120768	0.0941737	0.122828	0.168565	0.132833	0.332507	0.173949	0.138195	0.126851	0.175531	0.203107	0.383455	0.151688	0.328626	0.140282	0.163842	0.305081	0.137329	0.219373	0.259032	0.05944	0.215783	0.110348	0.190442
131.264	0.306686	0.106614	0.153334	0.145607	0.127513	0.14193	0.118127	0.135835	0.251295	0.132981	0.157721	0.27474	0.227847	0.184256	0.132442	0.431902	0.144861	0.349602	0.170432	0.21088	0.129052	0.138497	0.110022	0.129064	0.231593	0.146758	0.0819883	0.131604	0.160186	0.140776	0.32836	0.19606	0.147546	0.117979	0.158777	0.182991	0.366508	0.148998	0.306489	0.132448	0.17866	0.293885	0.126084	0.212008	0.251533	0.0688978	0.209502	0.107595	0.192324
131.426	0.292677	0.101781	0.139137	0.156511	0.131024	0.141056	0.117174	0.126589	0.201388	0.166162	0.155985	0.280069	0.236238	0.163044	0.13211	0.428505	0.136401	0.344658	0.171903	0.215065	0.118624	0.134294	0.0954013	0.145398	0.230815	0.158238	0.0867735	0.118484	0.162526	0.144981	0.337833	0.198065	0.149672	0.107616	0.143567	0.192377	0.36348	0.167717	0.275171	0.116548	0.158462	0.295685	0.117169	0.202768	0.261164	0.0731632	0.209745	0.101259	0.175936
131.587	0.292509	0.106368	0.140045	0.147986	0.124631	0.143246	0.116379	0.119309	0.182636	0.161259	0.154913	0.266277	0.225364	0.144148	0.122529	0.420596	0.134256	0.346075	0.170064	0.213251	0.132592	0.12249	0.0948275	0.138696	0.208715	0.153928	0.124245	0.108065	0.161665	0.135923	0.306781	0.229867	0.144557	0.11556	0.155216	0.174703	0.356596	0.162046	0.286676	0.115014	0.161103	0.290553	0.128297	0.166458	0.250358	0.0811203	0.206801	0.0990627	0.171372
131.749	0.296729	0.112153	0.138036	0.142538	0.130082	0.139031	0.113168	0.11496	0.172151	0.171506	0.160693	0.236366	0.229339	0.1418	0.113576	0.432657	0.134064	0.361664	0.176503	0.199471	0.118814	0.0691398	0.078233	0.147398	0.22208	0.137493	0.110646	0.104911	0.166433	0.112488	0.290131	0.221823	0.137091	0.131065	0.161293	0.168347	0.351282	0.165052	0.306584	0.129578	0.155482	0.274425	0.105127	0.179909	0.243322	0.0801704	0.20889	0.109487	0.13538
131.911	0.307133	0.119482	0.125948	0.148885	0.126818	0.146235	0.111703	0.130395	0.159084	0.150098	0.163836	0.203049	0.212873	0.151811	0.119775	0.428152	0.134398	0.350292	0.168632	0.195151	0.12383	0.0619037	0.090648	0.125579	0.227133	0.139796	0.106431	0.0882642	0.161269	0.0911799	0.276241	0.21504	0.137008	0.133744	0.194459	0.166183	0.334707	0.130672	0.317723	0.147538	0.161308	0.265169	0.092713	0.162763	0.232379	0.0710493	0.194395	0.122942	0.125688
132.072	0.294804	0.122642	0.114276	0.138038	0.133695	0.150577	0.103705	0.140323	0.169547	0.152383	0.159074	0.180644	0.218094	0.149664	0.13201	0.40958	0.121252	0.341894	0.154103	0.201933	0.120476	0.0534803	0.101406	0.112035	0.23951	0.13693	0.0909888	0.0933029	0.172141	0.0744028	0.289395	0.181199	0.15626	0.138287	0.174837	0.180826	0.289728	0.121145	0.296736	0.168065	0.13088	0.250146	0.108127	0.170083	0.217993	0.0569797	0.188657	0.109177	0.121654
132.234	0.303045	0.103266	0.109521	0.141084	0.13033	0.140899	0.101978	0.157486	0.161211	0.16763	0.157408	0.174403	0.211634	0.141743	0.130676	0.383939	0.112868	0.308937	0.140349	0.201267	0.121059	0.0791385	0.107908	0.0959069	0.271903	0.106265	0.113603	0.0736888	0.173048	0.0885949	0.279814	0.155369	0.150455	0.124503	0.171147	0.177148	0.259714	0.127636	0.285971	0.156504	0.129073	0.253557	0.14216	0.156762	0.205681	0.073019	0.18976	0.0881538	0.126194
132.396	0.279834	0.0882755	0.0942927	0.124299	0.141585	0.125606	0.109845	0.166551	0.187464	0.150765	0.151032	0.190696	0.203621	0.125401	0.118897	0.366233	0.112066	0.31114	0.144695	0.212676	0.10516	0.0863081	0.0976096	0.107849	0.260375	0.0684231	0.11023	0.0721011	0.165418	0.118007	0.290157	0.150035	0.141158	0.110722	0.139897	0.174417	0.249979	0.120945	0.28731	0.154965	0.109369	0.2252	0.156795	0.157664	0.192914	0.0657456	0.17709	0.0807798	0.144541
132.557	0.296878	0.0794253	0.105746	0.133019	0.147592	0.110566	0.10913	0.159525	0.16802	0.141395	0.150112	0.203726	0.186777	0.112273	0.110838	0.350879	0.116142	0.303583	0.154186	0.205702	0.105571	0.0957515	0.0779782	0.118166	0.255185	0.0427458	0.104685	0.0576083	0.15987	0.121881	0.272725	0.155482	0.124371	0.115536	0.139344	0.119005	0.23032	0.132947	0.329411	0.143903	0.109526	0.220439	0.162103	0.181294	0.187473	0.0625788	0.162937	0.0953	0.158081
132.719	0.28607	0.089577	0.104286	0.125169	0.153201	0.113764	0.121662	0.137223	0.172804	0.124803	0.143898	0.210479	0.17963	0.108112	0.111724	0.352214	0.116904	0.319127	0.148094	0.212263	0.084037	0.0984609	0.0734066	0.113343	0.223327	0.0593917	0.0875984	0.0499267	0.160803	0.135867	0.262858	0.157386	0.125975	0.117155	0.138681	0.0955433	0.241865	0.141665	0.313888	0.153989	0.112793	0.210342	0.175729	0.183464	0.206645	0.0387873	0.154744	0.108603	0.16356
132.881	0.275755	0.0994607	0.115431	0.109732	0.147345	0.118505	0.112079	0.118604	0.151018	0.130153	0.143453	0.206743	0.187903	0.0970547	0.123142	0.350864	0.124782	0.327464	0.144891	0.18773	0.0821813	0.102753	0.0619106	0.103545	0.218652	0.0742436	0.0965134	0.0417663	0.16052	0.132082	0.259428	0.174249	0.114565	0.122455	0.156825	0.100799	0.242528	0.152648	0.297802	0.157908	0.107878	0.209762	0.162035	0.172636	0.205072	0.0411944	0.163973	0.10352	0.155829
133.042	0.252838	0.105161	0.0973254	0.100417	0.159392	0.124563	0.120736	0.0979355	0.154197	0.112996	0.145806	0.203341	0.197421	0.0949337	0.116654	0.34595	0.121629	0.329796	0.142712	0.163915	0.0807171	0.114911	0.0628432	0.102868	0.213011	0.086401	0.0957179	0.0476839	0.16517	0.131991	0.283525	0.17907	0.122439	0.106566	0.145343	0.122647	0.274506	0.128334	0.289985	0.149644	0.099436	0.218503	0.131874	0.156668	0.212258	0.0400722	0.168096	0.0959654	0.142543
133.204	0.225057	0.0967704	0.10203	0.0878069	0.155591	0.131941	0.111396	0.109542	0.188713	0.106049	0.130441	0.20019	0.200973	0.0995343	0.107099	0.325201	0.12094	0.323416	0.143409	0.145989	0.0967787	0.116209	0.0620485	0.0942693	0.218773	0.0751998	0.0879903	0.0485751	0.16649	0.120024	0.308672	0.187683	0.132892	0.0932411	0.164324	0.140678	0.259532	0.0896036	0.269734	0.145368	0.108979	0.22143	0.115394	0.154364	0.189913	0.0451663	0.171853	0.0964292	0.139138
133.366	0.215341	0.0951106	0.0882515	0.085264	0.146002	0.124881	0.104542	0.11261	0.226923	0.106001	0.128498	0.182407	0.177326	0.116748	0.112031	0.301938	0.105956	0.312056	0.126842	0.15113	0.0924529	0.0930509	0.0803499	0.0817112	0.223468	0.0831215	0.0710939	0.049793	0.158239	0.0857803	0.295387	0.149157	0.152498	0.0657964	0.143047	0.123231	0.262249	0.0539076	0.242066	0.13775	0.104896	0.225632	0.0977776	0.149785	0.183228	0.0384733	0.157158	0.092696	0.156802
133.527	0.211047	0.0960884	0.0958947	0.0867883	0.119357	0.124343	0.0948597	0.132887	0.250811	0.129191	0.127319	0.170339	0.157781	0.118709	0.107991	0.294041	0.0999505	0.303496	0.111896	0.172398	0.090619	0.0824489	0.0945882	0.0652246	0.208442	0.0857716	0.0669649	0.0641803	0.145473	0.0831117	0.278235	0.13428	0.152895	0.0594634	0.134046	0.110772	0.256741	0.0573301	0.238324	0.149646	0.0964691	0.218294	0.0893928	0.135469	0.160191	0.0423017	0.153829	0.101371	0.165754
[truncated: 4,351 more rows]
[truncated: 73 more columns]

## Sheet: Panel g
ROI ID / ROI ID	1	2	3	4	5	6	7	8	9	10	11	12	13	14	15	16	17	18	19	20	21	22	23	24	25	26	27	28	29	30	31	32	33	34	35	36	37	38	39	40	41	42	43	44	45	46	47	48	49
[truncated: 122 more rows]
[truncated: 73 more columns]

[truncated: 3 more sheets: Panel i, Panel j, Panel l]
