# Supplementary material for: Centripetal integration of past events in hippocampal astrocytes regulated by locus coeruleus
Source: Nat Neurosci. 2024 Apr 3;27(5):927–39. doi: 10.1038/s41593-024-01612-8 (PMC11089000; doi:10.1038/s41593-024-01612-8)
Supplement: Supplementary file 12 — Raw data for single-cell data and for behavioral data. [file 41593_2024_1612_MOESM12_ESM.xlsx]

## Sheet: Single cell data
Time (s)	Astrocytes										Deconvolved neuronal spike rate (first samples in time missing)													Neuronal dF/F
0.0324254	-60.114	-17.0794	-47.5647	7.02681	4.05853	26.0408	20.0989	11.7681	-27.3109	226.553														-15.1668	7.34134	-0.744079	11.9811	3.12832	6.32989	28.4711	14.5561	-1.5829	7.38666	21.1546	8.60395	16.5515	26.655
0.0648508	-54.5582	-14.7819	-38.8955	-5.37739	9.64625	18.2722	2.65658	1.01777	-6.15122	223.416														-13.052	7.34134	-0.744079	11.9811	3.12832	6.32989	28.4711	14.5561	-1.5829	7.38666	21.1546	8.60395	16.5515	26.655
0.0972763	-35.6762	-10.4068	-28.2089	-12.5144	23.092	22.5383	-11.5909	-3.02888	6.6837	220.28														-13.7416	2.71328	9.1217	13.9427	2.66769	0.586291	24.1773	1.54604	31.511	3.61949	5.9063	13.3841	14.7822	40.0846
0.129702	-23.8861	-6.52726	-20.5194	-9.62178	26.4651	25.1402	-17.692	-1.16936	5.9371	217.145														-11.4898	2.71328	9.1217	13.9427	2.66769	0.586291	24.1773	1.54604	31.511	3.61949	5.9063	13.3841	14.7822	40.0846
0.162127	-17.8026	-4.48887	-16.9522	-5.47875	21.4297	23.936	-13.4174	1.67797	0.606742	214.011														-9.63021	7.48272	7.92807	11.8226	-1.29785	13.6478	32.5897	13.4827	16.9827	-1.08053	8.99257	13.0558	15.6507	15.0893
0.194553	-13.624	-3.97299	-16.3561	-4.21039	18.9884	26.7104	-8.57805	2.876	-3.48886	210.879														-9.76326	7.48272	7.92807	11.8226	-1.29785	13.6478	32.5897	13.4827	16.9827	-1.08053	8.99257	13.0558	15.6507	15.0893
0.226978	-16.9389	-4.43724	-18.9413	-3.5583	17.5158	28.9898	-9.85173	-0.0816267	-2.2552	207.747														-8.04986	4.5793	6.99144	1.31198	0.232069	15.7495	35.8068	4.7468	8.75707	6.11963	30.0626	16.4391	13.0405	15.5337
0.259403	-23.0283	-5.74395	-19.426	-2.77646	17.1043	28.0985	-12.2227	-4.15185	-1.25049	204.617														-5.84701	4.5793	6.99144	1.31198	0.232069	15.7495	35.8068	4.7468	8.75707	6.11963	30.0626	16.4391	13.0405	15.5337
0.291829	-28.2494	-6.35539	-17.6815	-4.28018	17.0879	26.3168	-13.7106	-7.22094	-3.68077	201.488														-4.17684	5.2159	10.4593	11.1193	2.59276	17.0756	34.5824	18.5102	13.2836	8.69594	11.5528	19.2768	8.63353	9.67994
0.324254	-28.5516	-7.03728	-14.9656	-5.22402	16.4546	24.8636	-13.6246	-7.71925	-5.69024	198.36														-2.64465	5.2159	10.4593	11.1193	2.59276	17.0756	34.5824	18.5102	13.2836	8.69594	11.5528	19.2768	8.63353	9.67994
0.35668	-23.4171	-7.34287	-13.1735	-3.79225	15.2964	24.7074	-9.65844	-7.45768	-4.55697	195.234														-0.119081	7.08188	10.1557	3.26976	-1.41119	8.43328	21.0087	9.06802	9.1447	11.1042	34.5282	13.7091	9.67642	17.0587
0.389105	-17.2613	-5.50825	-11.9322	-1.79292	15.4702	27.3118	-8.47208	-8.07827	-3.70757	192.109														4.40408	7.08188	10.1557	3.26976	-1.41119	8.43328	21.0087	9.06802	9.1447	11.1042	34.5282	13.7091	9.67642	17.0587
0.42153	-15.063	-3.92346	-10.0062	-2.02849	17.1058	28.6867	-9.48423	-7.42616	-6.43978	188.986														9.91599	0.0628101	9.20785	12.3027	12.4235	11.0407	15.5	17.1532	15.1377	4.43045	53.0736	5.90854	10.6104	19.7352
0.453956	-14.2505	-3.41008	-9.28405	-2.34655	17.7406	28.4984	-8.10771	-5.83118	-7.29232	185.864														14.7614	0.0628101	9.20785	12.3027	12.4235	11.0407	15.5	17.1532	15.1377	4.43045	53.0736	5.90854	10.6104	19.7352
0.486381	-13.5577	-4.13191	-9.2151	-1.59925	17.3224	28.9376	-6.55163	-4.52736	-5.87911	182.744														19.7855	4.16163	7.66448	0.39336	29.2364	7.80056	17.4043	24.9343	16.2331	10.0148	25.4738	24.5694	8.65873	16.3901
0.518807	-12.4272	-4.58224	-8.08054	-1.98754	17.4273	29.2744	-6.45079	-4.54157	-4.796	179.625														23.8375	4.16163	7.66448	0.39336	29.2364	7.80056	17.4043	24.9343	16.2331	10.0148	25.4738	24.5694	8.65873	16.3901
0.551232	-10.738	-4.71717	-6.61656	-2.92149	16.9347	29.4231	-6.73129	-5.60589	-3.67224	176.509														27.1371	7.6868	13.4651	10.9166	19.601	20.9826	26.9863	4.3502	15.1258	1.94635	59.5134	11.3654	9.65997	10.5455
0.583658	-9.62353	-5.08977	-6.04939	-2.57225	15.864	30.3755	-5.20741	-5.55811	-4.73741	173.394														30.218	7.6868	13.4651	10.9166	19.601	20.9826	26.9863	4.3502	15.1258	1.94635	59.5134	11.3654	9.65997	10.5455
0.616083	-7.82961	-5.30832	-5.73329	-2.00139	15.9323	32.0201	-4.06286	-4.74151	-7.25007	170.281														32.9672	8.96048	10.174	-1.78237	12.2425	17.1081	23.2742	5.35388	32.75	7.02067	31.3855	9.50705	6.84025	15.1215
0.648508	-8.52491	-5.9643	-6.06396	-1.91094	14.4532	31.8576	-2.86769	-4.71002	-9.05707	167.17														36.127	8.96048	10.174	-1.78237	12.2425	17.1081	23.2742	5.35388	32.75	7.02067	31.3855	9.50705	6.84025	15.1215
0.680934	-8.62439	-6.54043	-4.58886	-2.44227	12.7861	30.0644	-2.15017	-4.80985	-9.25872	164.061														38.8463	10.136	51.2624	50.7186	11.6294	16.085	16.622	8.47787	6.70186	5.83295	14.6526	10.5616	99.6217	21.0925
0.713359	-7.12725	-7.16298	-3.21759	-3.9297	13.2432	29.8916	-1.48447	-4.99205	-8.65807	160.954														40.5402	10.136	51.2624	50.7186	11.6294	16.085	16.622	8.47787	6.70186	5.83295	14.6526	10.5616	99.6217	21.0925
0.745785	-6.18647	-7.97587	-3.39383	-4.94888	14.7983	29.9847	0.0406013	-6.16232	-6.60468	157.85														41.7132	1.32731	35.6339	74.8429	10.4255	12.0009	16.4989	4.51411	0.722459	5.91663	25.7102	1.00965	260.878	8.57132
0.77821	-6.6975	-8.70608	-3.24754	-5.79901	16.3735	29.2799	-0.761017	-7.81328	-3.82809	154.748														43.7229	1.32731	35.6339	74.8429	10.4255	12.0009	16.4989	4.51411	0.722459	5.91663	25.7102	1.00965	260.878	8.57132
0.810636	-7.49286	-8.1014	-3.24303	-5.04086	17.3116	28.4904	-1.03561	-8.73731	-1.90467	151.648														46.7096	6.16955	19.1437	77.2745	8.26145	10.0313	1.13368	10.667	26.3494	6.90145	2.69123	12.8662	340.735	13.7581
0.843061	-6.95298	-7.28307	-2.92611	-3.93283	17.9402	27.156	0.212661	-8.9478	-0.437607	148.552														49.359	6.16955	19.1437	77.2745	8.26145	10.0313	1.13368	10.667	26.3494	6.90145	2.69123	12.8662	340.735	13.7581
0.875486	-6.05776	-6.77903	-1.95774	-3.28927	17.8467	26.3259	0.374311	-9.11554	-0.50203	145.458														50.3577	8.58924	23.6986	61.4975	8.90146	13.3978	23.2037	2.93606	30.507	11.115	0.770143	12.9055	394.595	3.48007
0.907912	-3.715	-6.12043	0.0421055	-2.89428	17.9652	25.8799	1.08592	-8.29918	-1.93417	142.367														50.8844	8.58924	23.6986	61.4975	8.90146	13.3978	23.2037	2.93606	30.507	11.115	0.770143	12.9055	394.595	3.48007
0.940337	-1.42906	-5.67578	1.45479	-2.44034	19.0492	24.913	3.50348	-5.48273	-1.53076	139.279														52.3707	8.55111	15.9971	48.1622	-4.43759	7.00884	26.1114	25.0617	30.3119	7.48676	33.0437	18.8936	352.647	17.5815
0.972763	1.30168	-4.88589	1.10608	-1.89489	19.5754	24.8875	6.11436	-2.66695	0.188642	136.194														53.8396	8.55111	15.9971	48.1622	-4.43759	7.00884	26.1114	25.0617	30.3119	7.48676	33.0437	18.8936	352.647	17.5815
1.00519	3.99663	-3.62188	0.768172	-2.42135	19.8705	25.7668	6.83386	-0.233217	3.25092	133.113														53.7866	4.88622	14.4573	23.007	5.58293	4.18937	24.5223	8.79819	22.5399	1.9823	9.15681	3.23796	301.451	17.0734
1.03761	6.57769	-2.93044	0.951767	-1.80736	20.5484	26.3495	7.16937	2.17572	6.87226	130.035														53.7595	4.88622	14.4573	23.007	5.58293	4.18937	24.5223	8.79819	22.5399	1.9823	9.15681	3.23796	301.451	17.0734
1.07004	8.06972	-2.95342	0.303549	-0.9282	21.7911	25.9914	5.77404	3.47375	6.67965	126.962														53.8753	5.71391	5.38254	22.0553	2.19692	13.6438	26.1706	14.4215	39.4404	5.21083	7.7869	12.7404	287.248	9.61718
1.10246	7.17311	-2.27334	-1.74321	-1.3489	23.0574	25.9605	3.93684	3.53559	5.98748	123.892														53.8254	5.71391	5.38254	22.0553	2.19692	13.6438	26.1706	14.4215	39.4404	5.21083	7.7869	12.7404	287.248	9.61718
1.13489	5.87245	-1.32535	-2.88305	-0.79684	23.5687	26.4303	2.7959	2.78812	5.52981	120.826														54.0892	17.0927	9.08011	29.9507	8.29602	-0.610671	18.2731	13.145	11.3791	4.06662	15.5046	5.44405	253.258	14.7623
1.16732	3.06518	-1.25886	-2.33001	-0.535018	24.5239	25.8339	-0.724809	2.79532	3.57308	117.766														53.5881	17.0927	9.08011	29.9507	8.29602	-0.610671	18.2731	13.145	11.3791	4.06662	15.5046	5.44405	253.258	14.7623
1.19974	2.13857	-1.93589	-0.806522	-0.425392	25.258	25.7464	-1.65842	4.00081	2.05465	114.71														53.2352	2.9674	3.29845	14.3273	1.40118	18.3976	15.8187	9.25158	19.7006	7.29752	6.01319	11.2958	216.086	21.6859
1.23217	1.20037	-3.38668	-0.786197	-0.673148	24.6515	24.5572	1.44536	5.11519	2.10409	111.659														51.7146	2.9674	3.29845	14.3273	1.40118	18.3976	15.8187	9.25158	19.7006	7.29752	6.01319	11.2958	216.086	21.6859
1.26459	0.871629	-4.52646	-2.07307	-1.79599	25.1299	22.5585	5.2408	6.02911	3.42097	108.613														49.74	7.37394	9.92513	15.1019	8.57737	18.5781	7.65107	3.7187	14.1773	17.5942	21.0287	4.61093	209.656	11.1974
1.29702	3.11699	-4.93017	-2.61835	-0.910574	25.6647	22.3621	6.73047	6.02257	6.14042	105.574														47.4569	7.37394	9.92513	15.1019	8.57737	18.5781	7.65107	3.7187	14.1773	17.5942	21.0287	4.61093	209.656	11.1974
1.32944	4.4601	-4.6251	-1.74101	1.91007	25.1136	22.6041	5.63995	5.15455	9.76995	102.54														44.5843	8.72163	5.83599	5.79485	-8.75719	12.9098	32.5148	8.9952	8.99815	2.08485	13.8931	7.56204	167.112	8.08319
1.36187	4.21613	-4.27717	-0.749983	2.83176	25.2123	22.3095	4.7709	4.2392	10.6237	99.5131														41.8804	8.72163	5.83599	5.79485	-8.75719	12.9098	32.5148	8.9952	8.99815	2.08485	13.8931	7.56204	167.112	8.08319
1.39429	3.60075	-4.05646	-1.11819	2.12652	25.6581	21.644	3.6182	4.01114	9.28489	96.4933														39.6348	18.1626	9.44411	10.9	10.7801	5.83285	10.6803	11.4656	28.716	3.33703	32.4211	17.4324	137.578	21.9994
1.42672	4.58017	-2.71418	-1.04652	2.29874	26.4194	20.9138	1.87461	3.90157	8.57364	93.4809														36.3732	18.1626	9.44411	10.9	10.7801	5.83285	10.6803	11.4656	28.716	3.33703	32.4211	17.4324	137.578	21.9994
1.45914	6.0388	-1.87669	-1.80625	2.81457	27.7132	21.2603	0.829041	3.54846	6.79461	90.4766														33.6637	11.1383	19.9468	15.8974	7.60744	7.55824	14.4496	13.8927	9.67568	5.34639	6.88757	6.08985	108.986	17.0361
1.49157	6.9387	-1.35461	-2.8954	3.87605	29.6046	21.7948	0.164814	4.24546	4.97493	87.4809														31.7064	11.1383	19.9468	15.8974	7.60744	7.55824	14.4496	13.8927	9.67568	5.34639	6.88757	6.08985	108.986	17.0361
1.52399	9.03621	0.54861	-0.995499	4.89661	30.5537	22.1457	0.654388	4.32456	3.90521	84.4945														29.1679	3.384	14.4602	6.1049	5.25921	2.44137	21.7254	9.45394	30.8658	4.99457	30.2602	11.716	83.6346	20.2591
1.55642	10.4543	2.29778	1.15547	5.69555	30.3637	21.8043	1.52329	3.63485	4.28297	81.5181														26.961	3.384	14.4602	6.1049	5.25921	2.44137	21.7254	9.45394	30.8658	4.99457	30.2602	11.716	83.6346	20.2591
1.58885	10.5292	3.0447	2.09132	6.17542	30.4057	20.1731	2.82516	3.49309	5.4163	78.5524														24.4731	5.94427	9.58911	14.5439	-2.14789	3.3831	31.6504	14.8361	22.1163	7.18081	16.4946	-1.54892	81.8729	14.7172
1.62127	10.0083	3.71177	1.22141	7.27706	30.6356	20.1726	4.60469	3.48265	4.94429	75.5983														22.4255	5.94427	9.58911	14.5439	-2.14789	3.3831	31.6504	14.8361	22.1163	7.18081	16.4946	-1.54892	81.8729	14.7172
1.6537	8.33401	3.99552	-0.987025	7.5175	32.0768	20.9367	3.41137	2.61055	4.66061	72.6567														21.1028	9.41755	14.536	19.5803	5.19055	7.24747	24.9791	17.6439	36.8149	17.1397	10.8786	7.85377	46.1472	27.3898
1.68612	7.21614	4.46963	-1.64794	7.28969	32.42	21.4347	1.35869	2.72652	2.9242	69.7287														20.3009	9.41755	14.536	19.5803	5.19055	7.24747	24.9791	17.6439	36.8149	17.1397	10.8786	7.85377	46.1472	27.3898
1.71855	7.40199	5.18764	-2.53999	7.35974	31.607	22.0701	0.614336	3.88784	3.3451	66.8154														18.6172	9.5994	11.0203	7.79017	1.34328	10.199	12.8837	5.97499	17.5867	9.17395	7.56644	15.7375	54.0559	16.1221
1.75097	7.87216	4.57077	-3.29025	5.82152	31.4311	22.7901	-0.657036	4.32224	4.61919	63.9181														15.9565	9.5994	11.0203	7.79017	1.34328	10.199	12.8837	5.97499	17.5867	9.17395	7.56644	15.7375	54.0559	16.1221
1.7834	10.6598	4.92931	-1.86433	5.24817	31.3629	22.7004	-1.96048	5.69335	4.95126	61.0382														15.2008	10.0551	9.20153	10.1883	2.21843	8.9625	-2.58443	11.2831	26.9611	7.93468	18.6388	14.7248	41.2237	11.4804
1.81582	13.092	5.60214	-1.08987	5.13929	32.0169	22.1063	-2.1773	7.02171	6.81482	58.1773														16.0958	10.0551	9.20153	10.1883	2.21843	8.9625	-2.58443	11.2831	26.9611	7.93468	18.6388	14.7248	41.2237	11.4804
1.84825	16.1382	6.73184	-0.491761	4.69034	33.4883	22.9261	1.69732	8.13773	8.7547	55.3372														15.8165	12.1298	10.8252	11.4268	2.58748	12.2888	19.0077	14.6616	-0.176479	1.25112	20.4878	15.1569	58.3381	26.4445
1.88067	19.2411	8.07549	0.693508	4.18244	33.9942	24.2669	3.86598	7.25367	8.85902	52.5198														14.5776	12.1298	10.8252	11.4268	2.58748	12.2888	19.0077	14.6616	-0.176479	1.25112	20.4878	15.1569	58.3381	26.4445
1.9131	19.6165	8.35796	0.841792	3.34078	31.81	24.2765	0.812083	5.48448	7.62074	49.7274														13.5005	1.7596	12.2177	3.75083	-1.77945	3.48672	26.3044	11.542	32.7795	12.1551	30.7635	23.6777	34.8218	32.1389
1.94553	20.0276	8.16631	0.979269	3.57102	29.857	23.3812	-0.350452	4.09734	5.03958	46.9626														13.9453	1.7596	12.2177	3.75083	-1.77945	3.48672	26.3044	11.542	32.7795	12.1551	30.7635	23.6777	34.8218	32.1389
1.97795	19.5325	7.93455	1.94949	4.27062	29.0776	21.069	-0.125854	1.21699	2.29015	44.2281														14.8553	11.3207	6.51887	14.0308	-2.76104	6.2613	20.8963	8.986	22.2316	3.08632	24.1832	12.5034	34.7832	17.3962
2.01038	20.1264	8.41722	3.75153	4.70504	27.7335	19.6976	1.82958	-0.552457	3.35466	41.5271														15.6224	11.3207	6.51887	14.0308	-2.76104	6.2613	20.8963	8.986	22.2316	3.08632	24.1832	12.5034	34.7832	17.3962
2.0428	21.4325	8.03772	5.10197	5.44454	27.7133	21.8502	2.77395	-0.821186	5.43412	38.8632														15.8342	11.6892	2.2486	6.72239	5.63258	10.2533	21.0232	17.2005	-6.08121	10.9139	22.92	8.17655	26.6719	1.93443
2.07523	23.1426	7.39031	5.54549	5.21127	28.4481	23.5022	3.02205	-0.280608	7.2791	36.2406														15.7323	11.6892	2.2486	6.72239	5.63258	10.2533	21.0232	17.2005	-6.08121	10.9139	22.92	8.17655	26.6719	1.93443
2.10765	25.49	6.5389	5.08677	3.51932	28.817	23.5533	2.80452	0.56663	8.81938	33.6638	2.28065	207.925	1.92745	1.63159	0	0	0.481434	0	0.543733	1.13887	1.00795	10.25	0	15.5897	10.6811	6.6242	5.06298	19.3285	8.02802	16.7665	15.6084	25.6812	5.50217	9.14783	20.9011	25.8112	24.0413
2.14008	25.9568	6.43101	3.65759	1.97957	29.407	23.0955	-0.000112314	0.215585	9.92138	31.1377	2.28065	207.925	1.92745	1.63159	0	0	0.481434	0	0.543733	1.13887	1.00795	10.25	0	15.2988	10.6811	6.6242	5.06298	19.3285	8.02802	16.7665	15.6084	25.6812	5.50217	9.14783	20.9011	25.8112	24.0413
2.1725	26.231	7.85986	3.41294	1.93782	28.9906	22.609	-1.64441	-0.18721	11.6642	28.6662	2.28999	199.206	2.19174	0.76808	0	0	0	0	0.034741	0	0.817091	11.043	0	14.7808	-4.72049	11.3261	-1.02558	8.11651	5.5164	23.6413	8.05356	16.2696	14.1239	10.467	18.6998	25.8539	24.8413
2.20493	25.8958	8.97771	4.47549	2.77116	27.4894	22.9321	-3.98037	-0.389548	12.1396	26.251	2.28999	199.206	2.19174	0.76808	0	0	0	0	0.034741	0	0.817091	11.043	0	14.7168	-4.72049	11.3261	-1.02558	8.11651	5.5164	23.6413	8.05356	16.2696	14.1239	10.467	18.6998	25.8539	24.8413
2.23735	25.6792	9.40903	4.89516	3.46413	27.2865	24.327	-7.1194	-2.50173	12.1913	23.8913	1.74987	136.434	1.31994	0	0.0625185	0.574266	0.238524	0.446879	0	1.33233	0	11.2879	0	14.6603	28.2696	173.044	19.4572	13.3817	16.3907	23.2483	6.27563	10.8409	11.4373	12.1476	16.2892	31.802	16.94
2.26978	26.3648	9.13156	3.89219	2.22188	28.1696	25.2835	-7.67826	-3.75242	11.3329	21.5828	1.74987	136.434	1.31994	0	0.0625185	0.574266	0.238524	0.446879	0	1.33233	0	11.2879	0	15.1933	28.2696	173.044	19.4572	13.3817	16.3907	23.2483	6.27563	10.8409	11.4373	12.1476	16.2892	31.802	16.94
2.3022	25.7787	8.21842	2.61091	1.07544	26.8148	24.4823	-4.86465	-3.20504	9.5438	19.3196	0.892706	73.3687	2.0944	0	0	0	0	0.350961	0	0.374487	0	6.27732	0.209869	16.6045	14.6127	171.268	10.5117	8.64365	-1.79813	-3.97471	12.6508	1.37062	6.00919	13.568	0.0429019	28.9147	5.38382
2.33463	25.564	7.43248	2.68885	1.55593	25.113	24.0519	-1.7674	-3.34494	9.94732	17.0938	0.892706	73.3687	2.0944	0	0	0	0	0.350961	0	0.374487	0	6.27732	0.209869	17.5575	14.6127	171.268	10.5117	8.64365	-1.79813	-3.97471	12.6508	1.37062	6.00919	13.568	0.0429019	28.9147	5.38382
2.36706	25.9044	6.94968	1.88074	1.35777	25.3566	24.2745	-1.64802	-3.25436	12.0485	14.897	0.221959	25.6882	3.41543	0.309237	0	0	0	0.799599	0	0.50023	0	3.48454	0.527913	18.084	11.3639	124.236	9.59936	5.47595	4.06179	14.0681	15.4371	12.0193	10.9014	13.0517	7.0434	25.6081	-1.20189
2.39948	25.7656	6.97166	1.90402	0.816004	25.0677	23.4204	-2.22666	-2.92024	15.2175	12.7203	0.221959	25.6882	3.41543	0.309237	0	0	0	0.799599	0	0.50023	0	3.48454	0.527913	18.0585	11.3639	124.236	9.59936	5.47595	4.06179	14.0681	15.4371	12.0193	10.9014	13.0517	7.0434	25.6081	-1.20189
2.43191	26.9242	6.40672	3.4319	0.450748	24.3327	22.5445	-2.60856	-3.13808	17.0839	10.5551	0.392232	13.1107	5.12485	0.876105	0	0.134863	0	0.99492	0	0.0708539	0	0.919383	0.221033	16.8519	14.1077	92.1086	9.22237	5.62601	10.6603	13.155	12.3375	5.5669	9.9867	42.5265	-0.553832	25.5987	8.34569
2.46433	26.8852	4.46064	1.97072	0.12642	24.5399	21.8521	-4.14425	-2.73801	18.2002	8.39297	0.392232	13.1107	5.12485	0.876105	0	0.134863	0	0.99492	0	0.0708539	0	0.919383	0.221033	16.2267	14.1077	92.1086	9.22237	5.62601	10.6603	13.155	12.3375	5.5669	9.9867	42.5265	-0.553832	25.5987	8.34569
2.49676	27.7382	2.80493	0.234347	1.02425	25.1762	22.5532	-4.51558	-0.516324	17.7825	6.22842	0.462903	9.28818	3.9075	1.32809	0	0.213667	0.976926	0.822381	0	0.196742	0	0.63032	0.681762	15.7048	12.5265	67.2125	5.37338	8.97114	5.71863	18.0452	7.74834	29.1947	14.2841	5.69348	7.00487	29.7689	20.8251
2.52918	29.9344	2.15148	-0.286911	2.24114	25.5806	24.5441	-5.31987	1.15741	16.6093	4.07297	0.462903	9.28818	3.9075	1.32809	0	0.213667	0.976926	0.822381	0	0.196742	0	0.63032	0.681762	15.4642	12.5265	67.2125	5.37338	8.97114	5.71863	18.0452	7.74834	29.1947	14.2841	5.69348	7.00487	29.7689	20.8251
2.56161	30.2546	2.29141	-1.09524	1.57919	25.8375	24.2318	-6.99324	1.33042	17.358	2.02484	0.544734	2.18	1.92758	1.76314	0	0.952047	0.827763	1.57231	0	1.08489	0.493382	0	1.74879	14.9241	11.2688	62.124	32.0616	6.9031	15.4454	17.388	9.55133	22.3839	7.71533	17.028	5.09567	21.4783	19.5361
2.59403	31.7281	2.81465	-0.565047	1.77844	24.8832	23.1549	-5.69378	2.36511	17.9183	0.870723	0.544734	2.18	1.92758	1.76314	0	0.952047	0.827763	1.57231	0	1.08489	0.493382	0	1.74879	13.6593	11.2688	62.124	32.0616	6.9031	15.4454	17.388	9.55133	22.3839	7.71533	17.028	5.09567	21.4783	19.5361
2.62646	30.9417	2.83446	-0.256311	2.87646	22.2945	22.9947	-5.60144	2.92034	17.9078	0.0210152	0.511029	4.50336	1.07371	1.76679	0	0.315629	1.19441	1.30557	0	0.69567	0.702804	0.417794	2.13728	13.4248	6.60834	46.2951	14.0478	0.228309	0.229601	35.8792	13.8249	9.93504	0.664837	27.951	8.79997	22.2745	-1.9409
2.65888	28.8515	2.61035	0.283562	3.67661	20.8619	22.6972	-6.81744	2.43022	15.7399	-0.532292	0.511029	4.50336	1.07371	1.76679	0	0.315629	1.19441	1.30557	0	0.69567	0.702804	0.417794	2.13728	14.0722	6.60834	46.2951	14.0478	0.228309	0.229601	35.8792	13.8249	9.93504	0.664837	27.951	8.79997	22.2745	-1.9409
2.69131	28.7078	3.37951	1.23507	5.01202	21.3623	22.3758	-7.13572	2.52831	13.6083	-0.820086	0.384311	0.0655489	0.473455	2.55237	0	0	0.451589	2.26351	0	0.560875	0	0.290412	1.54238	14.7649	5.61378	38.7845	17.3324	7.8816	8.96384	25.3176	27.9924	27.7046	5.14524	13.4642	7.33019	16.3195	26.3544
2.72374	26.2466	3.17327	0.0103936	5.38255	21.755	22.8641	-7.42194	1.6897	12.4187	-0.887444	0.384311	0.0655489	0.473455	2.55237	0	0	0.451589	2.26351	0	0.560875	0	0.290412	1.54238	13.5524	5.61378	38.7845	17.3324	7.8816	8.96384	25.3176	27.9924	27.7046	5.14524	13.4642	7.33019	16.3195	26.3544
2.75616	23.4962	1.57175	-0.971303	5.15641	23.4103	23.6842	-7.88713	0.763879	12.2833	-0.777688	0	2.09463	0.392694	3.35404	0	0.0608512	0	0.850696	0.0325452	0.572827	0	0.803031	0.588338	12.593	14.0057	28.9261	21.4068	10.98	5.23066	12.7867	5.04503	1.78325	16.5443	36.0499	23.1621	7.32497	21.9952
2.78859	20.1318	-0.486638	-1.77665	5.27034	24.2482	23.0906	-12.4438	0.0503881	12.0716	-0.531482	0	2.09463	0.392694	3.35404	0	0.0608512	0	0.850696	0.0325452	0.572827	0	0.803031	0.588338	12.8078	14.0057	28.9261	21.4068	10.98	5.23066	12.7867	5.04503	1.78325	16.5443	36.0499	23.1621	7.32497	21.9952
2.82101	18.8082	-1.0889	-1.96483	5.93131	24.214	23.1469	-15.1882	-0.552527	11.9245	-0.177178	0	0.832324	0.238056	3.48134	0	0	0	1.45362	0.419149	0	0	0	0.17044	12.7328	12.7991	34.456	19.6573	5.13915	10.9298	34.4286	8.09963	30.6821	1.13419	12.8695	6.99633	3.91195	22.4432
2.85344	20.2123	-0.629986	-1.11602	6.92605	26.8699	24.5344	-12.7102	-0.27031	13.1201	0.261339	0	0.832324	0.238056	3.48134	0	0	0	1.45362	0.419149	0	0	0	0.17044	12.496	12.7991	34.456	19.6573	5.13915	10.9298	34.4286	8.09963	30.6821	1.13419	12.8695	6.99633	3.91195	22.4432
2.88586	20.0991	-0.643584	0.705007	7.65941	27.3521	24.2451	-11.3711	1.62446	12.4758	0.769748	0.555975	1.81486	0	4.13142	0.17678	0	0	1.16775	0.145578	0	0	0.454127	0.413547	11.7805	10.2446	27.9155	10.1489	3.5743	11.1696	10.6837	7.6197	25.5404	-1.77894	25.9176	5.16448	9.78604	20.6516
2.91829	20.8923	-0.617072	1.69329	7.92342	26.6607	25.3727	-11.4192	5.01243	11.9997	1.34102	0.555975	1.81486	0	4.13142	0.17678	0	0	1.16775	0.145578	0	0	0.454127	0.413547	10.5998	10.2446	27.9155	10.1489	3.5743	11.1696	10.6837	7.6197	25.5404	-1.77894	25.9176	5.16448	9.78604	20.6516
2.95071	21.4088	-0.234101	0.130929	8.0795	27.901	27.8805	-10.3168	7.78563	11.7248	1.97224	0.468987	0	0	2.82256	0.598559	0	0	2.1338	0.248473	0	0	0.232245	0	9.65966	6.55728	22.564	4.3523	15.2961	0.295463	8.96727	3.93225	20.5926	8.9629	13.0497	2.87592	3.4335	15.3628
2.98314	21.2132	1.01103	-0.979847	7.93051	27.8175	26.8643	-8.20329	9.05811	10.435	2.66073	0.468987	0	0	2.82256	0.598559	0	0	2.1338	0.248473	0	0	0.232245	0	9.27472	6.55728	22.564	4.3523	15.2961	0.295463	8.96727	3.93225	20.5926	8.9629	13.0497	2.87592	3.4335	15.3628
3.01556	20.5338	0.721876	-1.87727	8.18333	28.7969	23.834	-8.16206	9.46769	9.29697	3.40201	0.151301	2.34312	0	2.26669	1.0369	0	0	2.97259	0.142089	0	0	0	0.0626681	8.91336	13.9814	20.8073	11.1383	9.0153	3.06284	14.2143	11.7583	0.704883	10.6934	1.29967	-0.097726	12.766	-0.578186
3.04799	19.2171	0.636715	-1.87245	9.89484	30.1422	22.4046	-7.6552	9.57061	8.46366	4.18903	0.151301	2.34312	0	2.26669	1.0369	0	0	2.97259	0.142089	0	0	0	0.0626681	8.59267	13.9814	20.8073	11.1383	9.0153	3.06284	14.2143	11.7583	0.704883	10.6934	1.29967	-0.097726	12.766	-0.578186
3.08042	19.5775	1.49535	-0.994055	11.2757	28.9546	23.2943	-4.05462	9.24849	9.0034	5.00961	0	0.376141	0.0957449	1.90065	0.343059	0	0	1.99359	0	0	0	0	0	8.62055	19.7245	25.4494	12.5168	23.2833	18.7751	27.9982	8.2195	13.0086	6.06781	12.6326	7.8289	16.2112	12.8786
3.11284	20.1304	0.817255	-1.30018	11.1585	28.7735	24.2126	-1.61438	8.97811	8.90228	5.84415	0	0.376141	0.0957449	1.90065	0.343059	0	0	1.99359	0	0	0	0	0	8.87556	19.7245	25.4494	12.5168	23.2833	18.7751	27.9982	8.2195	13.0086	6.06781	12.6326	7.8289	16.2112	12.8786
3.14527	18.1694	-0.363766	-0.966234	10.6748	29.0981	23.7	-1.62457	8.11092	6.17533	6.66559	0	0.469261	0	4.29879	0	0	0	1.22876	0.0968322	0	0	0	0.160256	8.95462	14.9191	12.0651	11.2041	5.11245	12.6933	13.3426	3.3896	46.8651	2.94012	20.4669	13.6199	11.7726	14.8134
3.17769	16.0897	-0.858255	0.0105895	10.3315	28.1243	22.1156	-0.831673	9.15357	3.87213	7.44165	0	0.469261	0	4.29879	0	0	0	1.22876	0.0968322	0	0	0	0.160256	9.0262	14.9191	12.0651	11.2041	5.11245	12.6933	13.3426	3.3896	46.8651	2.94012	20.4669	13.6199	11.7726	14.8134
3.21012	15.321	-0.0289528	-1.11672	10.8882	28.9228	21.7064	0.264298	10.3841	2.99262	8.14213	0	0	0	8.3972	0.0786448	0	0	0.648014	0.058622	0.669535	0	0	0	9.27386	16.5536	19.941	3.329	8.29702	7.54461	18.5772	13.4694	28.9729	2.55022	15.1174	2.10614	5.72728	12.0536
3.24254	15.824	1.43602	-1.96571	11.349	31.959	23.0549	-2.0122	9.8165	3.04378	8.739	0	0	0	8.3972	0.0786448	0	0	0.648014	0.058622	0.669535	0	0	0	8.64337	16.5536	19.941	3.329	8.29702	7.54461	18.5772	13.4694	28.9729	2.55022	15.1174	2.10614	5.72728	12.0536
3.27497	16.0244	1.8523	-1.84013	10.4471	33.8244	23.0731	-4.7922	8.79389	4.01197	9.21124	0	0	0	19.5396	0	0	0.298249	0.289605	0.733619	0.247072	0	0	0.279184	7.94334	4.19012	17.245	-1.55535	-4.30711	9.37174	21.6015	8.11596	15.4658	6.47126	1.54914	1.35731	10.6001	7.55816
3.30739	15.6696	1.96545	-0.828487	10.2238	33.7445	22.4383	-4.59433	7.54081	3.28249	9.54897	0	0	0	19.5396	0	0	0.298249	0.289605	0.733619	0.247072	0	0	0.279184	7.66985	4.19012	17.245	-1.55535	-4.30711	9.37174	21.6015	8.11596	15.4658	6.47126	1.54914	1.35731	10.6001	7.55816
3.33982	16.1921	1.5793	1.12782	10.233	31.8213	21.888	-2.8908	8.69647	1.66616	9.75612	0.332141	0	0	41.9349	0.631959	0	0.147836	0	0.280765	0	0	0	0.793985	7.48662	4.82327	12.8399	12.2316	7.69342	1.44555	-2.35221	5.377	10.0018	7.75621	12.6914	1.90307	14.4928	15.95
3.37224	15.4171	1.78008	1.57953	10.0658	30.3441	21.3595	-1.384	10.4041	1.35245	9.85282	0.332141	0	0	41.9349	0.631959	0	0.147836	0	0.280765	0	0	0	0.793985	8.48443	4.82327	12.8399	12.2316	7.69342	1.44555	-2.35221	5.377	10.0018	7.75621	12.6914	1.90307	14.4928	15.95
3.40467	15.6119	3.54504	1.63841	10.0559	30.3643	20.8098	-1.13021	10.9681	2.88229	9.86958	0	0	0	52.7883	0.403076	0.0447697	0.322089	0.675795	0.721046	0	0	0	0.799191	9.01213	11.7718	11.2335	8.5986	1.94627	-2.09538	2.81982	6.7217	13.39	6.65589	22.3334	0.202342	9.59992	8.28086
3.43709	14.9146	5.01962	1.97249	8.82394	29.9554	18.8667	-2.0408	9.71055	5.94624	9.85226	0	0	0	52.7883	0.403076	0.0447697	0.322089	0.675795	0.721046	0	0	0	0.799191	9.4364	11.7718	11.2335	8.5986	1.94627	-2.09538	2.81982	6.7217	13.39	6.65589	22.3334	0.202342	9.59992	8.28086
3.46952	13.9864	4.61892	2.07203	8.11448	30.1742	18.148	-1.37064	8.51901	6.51681	9.85499	0	0	0.614193	52.9151	0.521855	0	0	0.101794	0.191547	0	0.638036	0	0.498712	9.68797	7.99254	6.41891	-1.92647	9.2205	7.45606	13.1073	10.7501	20.6696	10.7553	21.4189	-6.2509	8.24635	13.2795
3.50195	14.9341	3.42485	2.45865	9.28387	30.5405	19.7326	0.168589	8.8282	5.16537	9.94445	0	0	0.614193	52.9151	0.521855	0	0	0.101794	0.191547	0	0.638036	0	0.498712	10.2389	7.99254	6.41891	-1.92647	9.2205	7.45606	13.1073	10.7501	20.6696	10.7553	21.4189	-6.2509	8.24635	13.2795
3.53437	14.0991	3.7867	3.272	10.9918	31.0929	19.7563	0.315518	7.78145	4.37835	10.1842	0	1.46929	0.888888	38.2419	0.198302	0	0	0.752376	0.2709	0.0456158	2.49248	0	0	10.9857	6.26357	15.8029	9.03376	25.6412	12.8731	12.8609	13.1929	25.6085	2.73866	21.6966	5.38151	13.6525	24.4397
3.5668	15.524	4.652	4.30681	11.8009	33.2798	18.8633	1.66957	7.21415	4.16228	10.6347	0	1.46929	0.888888	38.2419	0.198302	0	0	0.752376	0.2709	0.0456158	2.49248	0	0	10.7021	6.26357	15.8029	9.03376	25.6412	12.8731	12.8609	13.1929	25.6085	2.73866	21.6966	5.38151	13.6525	24.4397
3.59922	16.1405	4.75392	4.62786	11.1106	33.4096	18.5133	2.04667	6.78541	3.18375	11.3415	0.181746	1.53634	0.325982	20.3149	0.477115	0.101061	0.3604	0.946674	0.298499	0.95466	2.40747	0	0	10.3139	7.91456	11.3449	2.03037	38.7863	3.82231	12.1699	9.91758	19.225	11.3369	1.92581	-7.60102	8.13436	8.35344
3.63165	14.8106	3.86258	4.53728	9.88507	31.6065	18.1873	1.52606	5.76845	2.16896	12.3358	0.181746	1.53634	0.325982	20.3149	0.477115	0.101061	0.3604	0.946674	0.298499	0.95466	2.40747	0	0	9.88035	7.91456	11.3449	2.03037	38.7863	3.82231	12.1699	9.91758	19.225	11.3369	1.92581	-7.60102	8.13436	8.35344
3.66407	11.8014	2.87731	3.68662	8.9004	30.0267	16.9038	0.400745	4.64986	0.74383	13.6296	0	0.176621	0	11.1206	0.582677	0.674302	0.0317346	0.650486	0	0.909849	0.888439	0	0.122806	9.13534	8.03416	13.7748	15.9498	28.9496	3.20507	18.0995	9.54064	19.4399	4.23384	13.8564	15.459	-4.0793	20.9946
3.6965	9.08137	3.28732	2.59298	8.51239	27.1844	15.2884	-0.545595	3.61847	-1.73548	15.2147	0	0.176621	0	11.1206	0.582677	0.674302	0.0317346	0.650486	0	0.909849	0.888439	0	0.122806	8.13736	8.03416	13.7748	15.9498	28.9496	3.20507	18.0995	9.54064	19.4399	4.23384	13.8564	15.459	-4.0793	20.9946
3.72892	7.86239	2.81282	2.16069	7.80665	25.839	14.288	0.180149	3.23495	-3.61451	17.0646	0.344311	0.67064	0	6.0505	1.44344	0.656295	0.163384	0.514186	0.309684	0.464431	0.353131	0	0.688113	8.77278	7.63092	11.7514	12.5524	17.7274	5.27806	10.6095	6.28339	4.35328	10.8814	14.206	18.4317	7.26386	-1.49673
3.76135	4.60264	0.882197	1.11123	6.55388	25.3656	12.6375	-0.906257	2.74085	-5.55819	19.1372	0.344311	0.67064	0	6.0505	1.44344	0.656295	0.163384	0.514186	0.309684	0.464431	0.353131	0	0.688113	9.69805	7.63092	11.7514	12.5524	17.7274	5.27806	10.6095	6.28339	4.35328	10.8814	14.206	18.4317	7.26386	-1.49673
3.79377	0.959354	-0.796736	0.170887	5.55853	24.2944	12.18	-2.07619	1.45015	-6.59131	21.3814	0	0.467401	0.237533	5.3272	1.70018	0.889455	0.762359	1.22755	0.410008	0.650528	0.0348407	0	1.45036	10.4861	11.7057	9.83493	16.9681	18.8112	-0.774531	20.0539	10.9484	2.80683	7.07551	17.1378	8.19592	-2.86942	20.2581
3.8262	-1.16676	-2.00316	-1.74169	4.82456	25.3971	13.3994	-2.10709	-1.4531	-5.7846	23.7337	0	0.467401	0.237533	5.3272	1.70018	0.889455	0.762359	1.22755	0.410008	0.650528	0.0348407	0	1.45036	11.7528	11.7057	9.83493	16.9681	18.8112	-0.774531	20.0539	10.9484	2.80683	7.07551	17.1378	8.19592	-2.86942	20.2581
3.85863	-2.56346	-2.0338	-5.03423	4.98893	25.5363	13.0199	-2.3593	-4.19067	-6.00832	26.124	0.120601	0.770354	0.342861	8.55044	1.40629	1.66356	0.313383	1.51371	0.119663	0.974738	0.413242	0	2.35101	12.3315	5.67922	8.23213	2.05032	13.0145	14.4848	24.3097	13.4295	5.30395	10.1914	26.2089	11.7294	7.57581	1.07074
3.89105	-3.68356	-2.42091	-5.77612	5.26124	23.7437	11.2602	-3.76203	-6.31346	-6.43317	28.4755	0.120601	0.770354	0.342861	8.55044	1.40629	1.66356	0.313383	1.51371	0.119663	0.974738	0.413242	0	2.35101	12.6696	5.67922	8.23213	2.05032	13.0145	14.4848	24.3097	13.4295	5.30395	10.1914	26.2089	11.7294	7.57581	1.07074
3.92348	-4.96282	-3.35214	-6.31818	4.74286	24.0501	10.7835	-5.38452	-6.91881	-7.77775	30.7134	0.275999	0.41443	0.402705	17.8465	0.627373	1.4947	0.684862	3.29743	0.114261	0.577876	1.31076	0	2.36784	14.3722	5.65233	19.7338	8.44477	8.64136	14.7741	-2.15964	7.99966	20.6061	14.0681	15.7476	-2.75084	4.73944	7.93284
3.9559	-5.75833	-2.74907	-7.07358	3.82268	23.2936	12.3209	-4.93476	-6.66127	-9.27419	32.7621	0.275999	0.41443	0.402705	17.8465	0.627373	1.4947	0.684862	3.29743	0.114261	0.577876	1.31076	0	2.36784	16.0513	5.65233	19.7338	8.44477	8.64136	14.7741	-2.15964	7.99966	20.6061	14.0681	15.7476	-2.75084	4.73944	7.93284
3.98833	-6.22793	-2.02452	-6.68052	2.67805	22.1027	14.0521	-3.48123	-7.31952	-8.74218	34.5502	0	0	0.664665	31.5571	0.500585	2.13804	0.776756	4.33225	0.272363	0.219157	1.24515	0	3.42501	16.568	11.8619	23.7934	16.3152	15.6547	14.4314	5.64568	2.5115	5.5553	4.83615	13.787	-6.82002	6.95211	7.24312
4.02075	-8.37459	-2.24378	-7.16103	1.86411	23.4447	13.4642	-5.12142	-7.55271	-9.58322	36.0116	0	0	0.664665	31.5571	0.500585	2.13804	0.776756	4.33225	0.272363	0.219157	1.24515	0	3.42501	16.7361	11.8619	23.7934	16.3152	15.6547	14.4314	5.64568	2.5115	5.5553	4.83615	13.787	-6.82002	6.95211	7.24312
4.05318	-9.83321	-3.35652	-7.22894	1.35119	26.1313	12.5855	-7.21462	-8.15972	-10.9589	37.0906	0.562184	0	0	39.3974	0.597598	1.63941	1.06911	6.36215	0.612696	0.716061	1.1642	0	5.98809	16.4656	5.58705	4.73257	5.71163	1.75432	5.74165	2.91456	8.58234	9.93752	10.189	23.2928	18.7224	3.00444	22.8399
4.0856	-8.77789	-3.96634	-7.93693	1.20475	28.3122	13.1378	-6.8574	-8.16992	-9.70883	37.7427	0.562184	0	0	39.3974	0.597598	1.63941	1.06911	6.36215	0.612696	0.716061	1.1642	0	5.98809	16.371	5.58705	4.73257	5.71163	1.75432	5.74165	2.91456	8.58234	9.93752	10.189	23.2928	18.7224	3.00444	22.8399
4.11803	-7.14756	-3.35404	-8.80161	2.27524	29.7561	13.0557	-8.06014	-5.84135	-7.65036	37.9393	0.00967023	0	0.586879	42.4178	1.26264	2.11694	1.22262	5.36164	0.884651	0.376705	0.749725	0	6.62972	16.4988	8.64938	11.3962	2.63425	13.95	6.91001	15.6562	8.28132	9.28451	-0.137417	34.8572	5.61113	7.33519	7.13027
4.15045	-6.82818	-4.06553	-7.56217	2.44576	29.4277	11.7985	-9.56595	-3.70063	-7.01557	37.6668	0.00967023	0	0.586879	42.4178	1.26264	2.11694	1.22262	5.36164	0.884651	0.376705	0.749725	0	6.62972	16.4505	8.64938	11.3962	2.63425	13.95	6.91001	15.6562	8.28132	9.28451	-0.137417	34.8572	5.61113	7.33519	7.13027
4.18288	-6.95068	-5.63514	-6.48764	1.3299	28.5401	9.96781	-10.7234	-4.94104	-5.45674	36.928	0.163643	0	0.906585	31.155	1.46925	2.63198	1.05698	4.73823	1.02068	0.436372	0.347147	0	6.41192	16.32	13.1506	15.3523	7.33394	31.935	6.95805	31.8107	7.33785	44.857	1.69173	-2.56569	6.6551	-0.526742	13.133
4.2153	-6.7705	-6.15605	-6.38767	1.57684	28.8233	9.46737	-11.3773	-5.72642	-4.81494	35.7386	0.163643	0	0.906585	31.155	1.46925	2.63198	1.05698	4.73823	1.02068	0.436372	0.347147	0	6.41192	16.2591	13.1506	15.3523	7.33394	31.935	6.95805	31.8107	7.33785	44.857	1.69173	-2.56569	6.6551	-0.526742	13.133
4.24773	-6.34427	-5.65884	-5.73327	1.01339	28.2815	10.1759	-10.2109	-4.8353	-5.12612	34.1295	0.121331	0	0.607624	18.96	0.680877	3.68333	1.04694	3.97817	0.891445	0	0.771916	0	5.28835	15.6069	11.587	14.4532	10.3558	30.808	13.5798	15.3269	5.94835	24.9208	13.5843	14.1218	7.39591	-5.62749	23.7535
4.28016	-6.79529	-4.66235	-6.02353	0.21739	29.5831	10.8	-10.5502	-6.35293	-4.55046	32.1466	0.121331	0	0.607624	18.96	0.680877	3.68333	1.04694	3.97817	0.891445	0	0.771916	0	5.28835	14.8643	11.587	14.4532	10.3558	30.808	13.5798	15.3269	5.94835	24.9208	13.5843	14.1218	7.39591	-5.62749	23.7535
4.31258	-7.51064	-5.08676	-6.43528	-0.753029	32.3428	11.2868	-11.6328	-6.95356	-3.32094	29.8493	0.0728374	0	0.785496	10.5712	0.609723	4.20097	2.12716	3.50424	0.199417	0	0.97265	0.187067	3.54005	14.3188	17.0552	9.10378	8.64544	34.5658	14.2966	4.14489	13.0237	25.2322	7.55551	14.2533	7.29604	-2.52481	25.4829
4.34501	-9.19569	-7.07535	-6.45421	-1.88089	33.6052	11.7947	-11.4624	-6.41062	-3.93496	27.3085	0.0728374	0	0.785496	10.5712	0.609723	4.20097	2.12716	3.50424	0.199417	0	0.97265	0.187067	3.54005	14.2435	17.0552	9.10378	8.64544	34.5658	14.2966	4.14489	13.0237	25.2322	7.55551	14.2533	7.29604	-2.52481	25.4829
4.37743	-12.1437	-9.85223	-6.00326	-2.89431	34.6282	11.4589	-10.7398	-8.89186	-6.68265	24.6017	0.0632797	0	0	6.60312	0.501198	3.80983	2.3509	2.98639	0.611493	0.679337	1.72671	0.426058	1.67493	14.5683	9.70762	10.4318	12.9524	14.1894	15.5731	13.5586	7.91168	28.3386	9.10035	25.8368	9.99225	8.22003	21.2517
4.40986	-14.8607	-10.7538	-5.31778	-4.43026	35.0235	9.8987	-11.598	-11.4391	-6.93695	21.8106	0.0632797	0	0	6.60312	0.501198	3.80983	2.3509	2.98639	0.611493	0.679337	1.72671	0.426058	1.67493	15.0658	9.70762	10.4318	12.9524	14.1894	15.5731	13.5586	7.91168	28.3386	9.10035	25.8368	9.99225	8.22003	21.2517
4.44228	-18.2002	-10.279	-6.15566	-4.78019	34.2134	8.46559	-12.6453	-13.7038	-6.79206	19.0115	0	0	0.807458	4.72804	0.0638637	3.30803	2.36801	2.74518	0.0337762	0.204241	1.5966	0	0.983975	15.566	3.67916	10.0375	12.6677	31.2494	6.73809	33.2245	-2.14092	30.1188	5.28628	6.96254	-0.877653	-0.741389	28.1637
4.47471	-19.757	-11.3601	-7.42028	-5.66866	33.2171	8.59332	-12.3004	-14.6126	-7.21159	16.2785	0	0	0.807458	4.72804	0.0638637	3.30803	2.36801	2.74518	0.0337762	0.204241	1.5966	0	0.983975	15.8702	3.67916	10.0375	12.6677	31.2494	6.73809	33.2245	-2.14092	30.1188	5.28628	6.96254	-0.877653	-0.741389	28.1637
4.50713	-22.0897	-13.5428	-8.20749	-7.57069	31.5411	9.39724	-12.0725	-15.8283	-7.30611	13.6743	0.100021	0	0.812631	2.44702	0.524218	3.5299	2.49076	2.2685	0.0966666	0	1.44392	0.334749	0	16.1101	16.6597	13.8928	6.62131	28.9675	9.30173	29.0812	26.1412	25.7243	9.89561	15.0443	9.89576	5.57638	11.5632
4.53956	-23.6142	-14.962	-8.28094	-7.97325	31.922	9.65812	-10.8675	-17.1826	-6.63819	11.2487	0.100021	0	0.812631	2.44702	0.524218	3.5299	2.49076	2.2685	0.0966666	0	1.44392	0.334749	0	16.4547	16.6597	13.8928	6.62131	28.9675	9.30173	29.0812	26.1412	25.7243	9.89561	15.0443	9.89576	5.57638	11.5632
4.57198	-24.1382	-14.913	-7.70339	-8.1947	31.1698	10.5333	-11.5653	-15.1026	-5.24881	9.0342	0.0578365	0	1.66919	1.04812	0.192835	2.95182	2.363	1.56964	0.623342	1.85986	2.5903	0	0	16.7592	5.03758	15.227	6.19964	12.3881	7.99499	11.986	5.9796	34.3563	6.44488	11.6044	11.2504	11.9893	11.3717
4.60441	-22.9828	-14.77	-6.36577	-8.65705	30.1943	12.366	-11.6584	-12.921	-3.44911	7.05021	0.0578365	0	1.66919	1.04812	0.192835	2.95182	2.363	1.56964	0.623342	1.85986	2.5903	0	0	17.3751	5.03758	15.227	6.19964	12.3881	7.99499	11.986	5.9796	34.3563	6.44488	11.6044	11.2504	11.9893	11.3717
4.63684	-20.5128	-15.5993	-5.29492	-8.53612	30.3175	15.2432	-10.116	-12.7619	-2.4981	5.30213	0.681952	0	2.74048	0.150418	0.249565	3.20359	2.64441	1.81834	0.603714	1.53579	2.36209	0.0921872	0	17.5563	7.24274	17.8272	-3.22818	9.28159	14.0809	22.0805	13.3303	27.5711	5.36177	13.696	6.5804	2.28496	9.86977
4.66926	-19.5439	-15.5441	-4.88541	-8.09747	28.9438	17.5055	-10.2458	-13.2506	-2.14738	3.78124	0.681952	0	2.74048	0.150418	0.249565	3.20359	2.64441	1.81834	0.603714	1.53579	2.36209	0.0921872	0	16.104	7.24274	17.8272	-3.22818	9.28159	14.0809	22.0805	13.3303	27.5711	5.36177	13.696	6.5804	2.28496	9.86977
4.70169	-18.1674	-14.9671	-5.34627	-7.902	28.3201	18.0047	-10.9884	-12.5195	-1.80023	2.46991	0.654539	0	2.74116	0	0.210979	2.63075	1.91842	0.760943	0.923915	5.89172	2.45797	0.0593294	0	14.844	0.496438	13.7104	11.7877	7.66719	15.4707	23.6155	19.0055	10.133	11.6323	-4.81974	6.66548	8.62459	10.9572
4.73411	-16.4075	-14.6417	-5.91623	-7.96395	28.2941	17.3109	-11.6474	-10.9919	-2.36365	1.34311	0.654539	0	2.74116	0	0.210979	2.63075	1.91842	0.760943	0.923915	5.89172	2.45797	0.0593294	0	13.7212	0.496438	13.7104	11.7877	7.66719	15.4707	23.6155	19.0055	10.133	11.6323	-4.81974	6.66548	8.62459	10.9572
4.76654	-15.3383	-13.6654	-6.19684	-7.96084	28.4718	16.0667	-11.2605	-10.2946	-3.54194	0.375908	0.444824	0.272147	1.46696	0	0	2.32303	1.44114	1.00894	1.37659	7.47922	2.88601	0.950061	0.0575399	11.7594	14.1711	14.2958	14.9906	3.51694	1.64929	29.8612	21.6663	22.7042	-3.99637	6.68288	4.41402	4.3382	14.8897
4.79896	-14.9986	-13.8649	-5.09747	-8.85607	29.613	16.4212	-10.6523	-9.76297	-3.68981	-0.457522	0.444824	0.272147	1.46696	0	0	2.32303	1.44114	1.00894	1.37659	7.47922	2.88601	0.950061	0.0575399	10.4857	14.1711	14.2958	14.9906	3.51694	1.64929	29.8612	21.6663	22.7042	-3.99637	6.68288	4.41402	4.3382	14.8897
4.83139	-13.7439	-14.3321	-3.66223	-9.13324	31.2154	17.4358	-11.2658	-8.95142	-1.71478	-1.17508	0	0.533271	0.764372	0	0	1.62116	1.00935	0.643084	0.963276	6.68778	2.24781	0.480726	0.582126	10.1164	13.3631	10.8785	25.9094	10.3358	18.5437	26.0214	7.48266	10.8573	10.0922	14.5529	17.8178	-3.5756	-2.42984
4.86381	-12.33	-14.2552	-2.42683	-8.61972	30.7188	17.1674	-11.6595	-9.65731	1.17999	-1.78862	0	0.533271	0.764372	0	0	1.62116	1.00935	0.643084	0.963276	6.68778	2.24781	0.480726	0.582126	8.38265	13.3631	10.8785	25.9094	10.3358	18.5437	26.0214	7.48266	10.8573	10.0922	14.5529	17.8178	-3.5756	-2.42984
4.89624	-11.1168	-12.9778	-2.72068	-9.41253	28.5127	17.3828	-11.5455	-11.9918	3.47582	-2.30062	0.144247	0.820278	0.179817	0	0	2.14642	1.13526	1.13566	1.04391	4.58802	1.31996	1.94674	1.28788	6.64911	7.57861	16.6085	9.57945	-1.5873	7.01413	26.2038	10.8164	23.3343	11.0432	37.8992	14.5149	0.596086	3.8695
4.92866	-10.2295	-11.8219	-4.163	-9.98088	26.7409	17.4045	-12.4352	-13.4105	3.7432	-2.71241	0.144247	0.820278	0.179817	0	0	2.14642	1.13526	1.13566	1.04391	4.58802	1.31996	1.94674	1.28788	6.07796	7.57861	16.6085	9.57945	-1.5873	7.01413	26.2038	10.8164	23.3343	11.0432	37.8992	14.5149	0.596086	3.8695
4.96109	-8.74161	-11.3821	-2.6436	-9.55554	27.4923	16.2362	-13.3109	-13.0715	3.87539	-3.02334	0	0.777678	0.0199077	0.175161	0	1.04272	1.60638	0.633985	0.326667	1.82223	1.8842	1.78311	0	5.21057	12.0176	13.7627	13.8923	5.28407	11.2915	28.6819	9.99173	31.5418	10.7427	37.1367	19.1785	-5.14181	18.9142
4.99351	-7.9418	-10.0489	-1.53679	-9.43123	26.8989	15.3586	-13.7336	-12.3586	4.54226	-3.23504	0	0.777678	0.0199077	0.175161	0	1.04272	1.60638	0.633985	0.326667	1.82223	1.8842	1.78311	0	4.7818	12.0176	13.7627	13.8923	5.28407	11.2915	28.6819	9.99173	31.5418	10.7427	37.1367	19.1785	-5.14181	18.9142
5.02594	-5.90044	-9.05767	-1.03498	-8.95593	24.7804	17.1892	-12.9656	-12.856	5.39631	-3.34998	0	0.815763	0	0.0756741	0	1.13137	1.27424	0	1.30469	2.02941	0.569879	1.75951	0.774727	5.03022	4.30636	6.67436	12.6255	2.91341	4.55774	32.3216	14.6496	26.6524	11.2298	32.2914	12.2959	3.88254	16.6026
5.05837	-4.43409	-9.28859	-0.376474	-9.69756	23.3989	19.654	-10.6376	-15.6921	5.44199	-3.37272	0	0.815763	0	0.0756741	0	1.13137	1.27424	0	1.30469	2.02941	0.569879	1.75951	0.774727	5.05635	4.30636	6.67436	12.6255	2.91341	4.55774	32.3216	14.6496	26.6524	11.2298	32.2914	12.2959	3.88254	16.6026
5.09079	-2.68714	-9.12259	-0.0756538	-10.1575	24.3148	21.2028	-8.00747	-18.8206	7.85431	-3.31019	0.0429432	1.21587	0	0.0844504	0	0.851324	0.670178	0.0115637	0.654559	1.06166	1.45563	1.3248	0.621416	4.45894	9.1742	9.42103	11.2637	-0.0161225	18.0714	18.9716	11.1223	28.8126	7.59136	8.05033	4.0588	13.3314	2.91574
5.12322	-0.498302	-8.09848	0.390086	-9.33098	25.7899	23.3251	-5.7257	-18.5679	9.3426	-3.17104	0.0429432	1.21587	0	0.0844504	0	0.851324	0.670178	0.0115637	0.654559	1.06166	1.45563	1.3248	0.621416	3.94363	9.1742	9.42103	11.2637	-0.0161225	18.0714	18.9716	11.1223	28.8126	7.59136	8.05033	4.0588	13.3314	2.91574
5.15564	2.52085	-7.7164	2.00764	-9.58722	25.6745	25.7354	-4.73898	-16.8118	8.93471	-2.96301	0.149666	0.832879	0	0.1874	0.247345	0.825053	0.588371	0	0.497794	0.126685	1.12251	0.857325	1.51517	3.30457	11.8964	12.9958	6.76612	6.59142	1.73873	32.034	24.6591	21.7928	24.2064	16.6807	13.8154	2.77967	14.4428
5.18807	5.29395	-8.35244	3.07076	-9.03306	26.384	26.9367	-5.57253	-16.7322	9.47982	-2.69281	0.149666	0.832879	0	0.1874	0.247345	0.825053	0.588371	0	0.497794	0.126685	1.12251	0.857325	1.51517	3.25692	11.8964	12.9958	6.76612	6.59142	1.73873	32.034	24.6591	21.7928	24.2064	16.6807	13.8154	2.77967	14.4428
5.22049	5.63551	-9.63929	3.24645	-8.06139	27.0602	26.2618	-6.30621	-18.2808	8.36163	-2.36767	0.0285564	0.728272	0	0.872691	0.534967	0.797354	0.201065	0	0.451244	1.62904	0.703078	0.940932	2.0252	3.85988	4.65162	16.4731	8.15394	5.2998	12.4151	20.8753	18.1208	26.9829	8.55801	13.1438	19.2056	14.9899	2.28959
5.25292	6.2414	-9.50524	3.54364	-6.91529	26.2783	25.7242	-6.2966	-20.7464	6.58958	-1.99618	0.0285564	0.728272	0	0.872691	0.534967	0.797354	0.201065	0	0.451244	1.62904	0.703078	0.940932	2.0252	4.26577	4.65162	16.4731	8.15394	5.2998	12.4151	20.8753	18.1208	26.9829	8.55801	13.1438	19.2056	14.9899	2.28959
5.28534	6.56971	-8.38942	4.318	-5.56349	24.5285	26.8498	-5.77492	-22.1731	4.94788	-1.58638	0.449953	0.300163	0.108135	1.19513	0.358861	0.0923318	0.708309	0	0	0.680527	1.63352	0.98824	0.908083	3.903	7.86238	12.4376	11.1783	6.57184	7.19869	13.9454	9.66209	16.0937	9.70201	11.4276	7.45356	3.92294	21.18
5.31777	8.16097	-6.4853	4.62248	-4.32612	23.0181	28.8191	-5.80541	-20.5755	5.43985	-1.14676	0.449953	0.300163	0.108135	1.19513	0.358861	0.0923318	0.708309	0	0	0.680527	1.63352	0.98824	0.908083	3.14	7.86238	12.4376	11.1783	6.57184	7.19869	13.9454	9.66209	16.0937	9.70201	11.4276	7.45356	3.92294	21.18
5.35019	9.24617	-4.98469	3.66857	-3.8617	22.6197	30.0068	-6.36744	-19.6929	5.97128	-0.68722	0.617227	1.05153	0.0147138	1.1953	0.77671	0.518477	0.645551	0	0.366089	0	0.264095	2.38348	1.47687	3.1469	8.30757	11.0204	9.29735	3.87808	8.59523	36.7712	9.97875	26.4366	4.77097	23.214	15.2215	2.7486	19.2403
5.38262	10.9539	-4.86054	4.23802	-4.58329	23.4266	31.0675	-6.74026	-19.0928	6.10352	-0.220419	0.617227	1.05153	0.0147138	1.1953	0.77671	0.518477	0.645551	0	0.366089	0	0.264095	2.38348	1.47687	3.15121	8.30757	11.0204	9.29735	3.87808	8.59523	36.7712	9.97875	26.4366	4.77097	23.214	15.2215	2.7486	19.2403
5.41505	12.8106	-3.76844	4.71443	-5.65921	24.4102	33.0071	-8.52505	-16.5685	7.21275	0.239395	0.963813	1.94138	0.0987799	0.559262	0.0239125	0.076689	0.501902	0	0.0532571	0.809723	0.726968	2.28816	1.91768	3.34174	12.0904	6.40715	16.2555	15.3541	2.97317	11.7778	18.2567	8.5589	2.89226	13.7175	12.5377	4.54772	12.3946
5.44747	15.4433	-1.57476	4.71344	-5.72156	26.0736	34.2704	-10.1929	-13.7373	7.99698	0.678422	0.963813	1.94138	0.0987799	0.559262	0.0239125	0.076689	0.501902	0	0.0532571	0.809723	0.726968	2.28816	1.91768	3.59655	12.0904	6.40715	16.2555	15.3541	2.97317	11.7778	18.2567	8.5589	2.89226	13.7175	12.5377	4.54772	12.3946
5.4799	18.3457	-0.184299	4.76274	-5.62457	26.2302	33.9648	-8.57868	-11.5771	10.1028	1.08687	0.739536	3.54084	0.511121	0.235188	0.602298	0	0	0	0	1.36513	0	1.56034	2.71262	3.2944	5.8592	10.0296	4.30127	17.6954	13.2471	17.6413	10.0548	16.2005	7.64361	12.2071	18.9341	14.376	5.90083
5.51232	20.2476	-0.2622	4.16104	-5.70869	27.5197	33.0449	-5.06182	-12.8512	11.4871	1.45835	0.739536	3.54084	0.511121	0.235188	0.602298	0	0	0	0	1.36513	0	1.56034	2.71262	3.03238	5.8592	10.0296	4.30127	17.6954	13.2471	17.6413	10.0548	16.2005	7.64361	12.2071	18.9341	14.376	5.90083
5.54475	20.3053	-0.354792	4.34667	-6.16354	28.8373	31.8075	-3.83517	-17.1313	10.0477	1.78947	0.01016	4.23712	0.625873	0	0.928379	0	0	0	0.0705519	1.29832	0.125841	0.826693	6.23799	2.76841	17.9637	11.0728	-2.83953	7.90372	7.16699	9.60392	0.0630063	21.3621	-7.31124	15.9677	8.94872	16.2987	4.96848
5.57717	19.0485	0.524913	4.79907	-7.20166	29.0562	29.5256	-4.24389	-19.389	9.45692	2.08108	0.01016	4.23712	0.625873	0	0.928379	0	0	0	0.0705519	1.29832	0.125841	0.826693	6.23799	2.93924	17.9637	11.0728	-2.83953	7.90372	7.16699	9.60392	0.0630063	21.3621	-7.31124	15.9677	8.94872	16.2987	4.96848
5.6096	19.1113	1.57574	5.79879	-6.61968	29.6038	29.2543	-3.67175	-19.914	9.34917	2.34042	0	5.23294	1.29608	0	1.59964	0	0.617785	0	0.650162	2.15204	0	0.859971	10.0446	3.22843	16.0309	6.61906	10.1711	3.21448	5.851	11.5402	17.9593	11.6766	10.1452	-2.68207	1.53686	9.80345	1.39248
5.64202	18.7666	2.10475	7.66887	-5.79452	29.4015	30.7461	-2.4868	-21.6586	9.245	2.58512	0	5.23294	1.29608	0	1.59964	0	0.617785	0	0.650162	2.15204	0	0.859971	10.0446	3.32536	16.0309	6.61906	10.1711	3.21448	5.851	11.5402	17.9593	11.6766	10.1452	-2.68207	1.53686	9.80345	1.39248
5.67445	19.505	2.6417	9.13652	-5.47532	28.55	30.9412	-1.71562	-22.8399	10.4025	2.83877	0	5.83831	1.02936	0	1.48091	0	0.772606	0	0.497206	2.24441	0.61755	0.82705	12.2778	3.5653	11.9788	10.741	-4.18184	13.2244	3.6334	24.069	5.58254	16.286	-0.109703	18.2531	10.9221	6.1239	5.87033
5.70687	20.9343	2.52767	10.3148	-5.22118	27.4947	31.6869	-1.99039	-23.1909	12.1749	3.13444	0	5.83831	1.02936	0	1.48091	0	0.772606	0	0.497206	2.24441	0.61755	0.82705	12.2778	4.64417	11.9788	10.741	-4.18184	13.2244	3.6334	24.069	5.58254	16.286	-0.109703	18.2531	10.9221	6.1239	5.87033
5.7393	21.3608	2.03567	10.2426	-4.44317	26.0201	31.6757	-1.12205	-21.6511	12.871	3.51128	0.367988	6.78566	0.989535	0.348589	1.69119	0.0524047	1.21351	0	1.07569	1.50395	0.153094	0	15.4902	5.49915	6.91839	13.1026	12.5514	3.74315	11.2381	26.14	6.49004	-2.85799	9.33254	12.5253	4.26703	10.969	17.0834
5.77173	20.8722	1.81143	9.83457	-4.28322	24.0842	31.0045	0.968002	-20.3913	11.4441	4.02628	0.367988	6.78566	0.989535	0.348589	1.69119	0.0524047	1.21351	0	1.07569	1.50395	0.153094	0	15.4902	5.44966	6.91839	13.1026	12.5514	3.74315	11.2381	26.14	6.49004	-2.85799	9.33254	12.5253	4.26703	10.969	17.0834
5.80415	20.8869	0.905606	10.4742	-3.98942	24.115	31.2018	2.8094	-21.0568	9.29785	4.73923	0	6.74087	0.833715	0	0.764787	1.16183	0.463095	0.580677	1.46649	3.70117	0.154174	0	15.2216	5.21663	15.0208	18.6366	7.46652	17.2102	16.8158	21.1037	12.6151	16.2535	0.662704	22.7887	20.347	7.47164	10.0388
5.83658	21.1022	-1.20073	12.6432	-2.38929	25.8554	30.9152	4.14299	-20.0936	7.75049	5.71867	0	6.74087	0.833715	0	0.764787	1.16183	0.463095	0.580677	1.46649	3.70117	0.154174	0	15.2216	4.98336	15.0208	18.6366	7.46652	17.2102	16.8158	21.1037	12.6151	16.2535	0.662704	22.7887	20.347	7.47164	10.0388
5.869	21.5452	-4.00299	13.332	-0.285813	25.3249	30.5653	5.15999	-17.2923	8.10139	7.02882	0	4.93432	1.61746	0	1.55057	0.455346	0	2.30255	0.916411	4.51478	0.35728	0	11.1698	5.19763	12.1673	12.7956	7.52425	5.35893	8.32504	1.49784	23.8251	8.77186	10.2144	9.14118	15.237	-0.404344	16.4038
5.90143	21.3877	-6.08906	11.0591	0.823972	22.2713	31.4054	6.16305	-16.2488	8.5875	8.73554	0	4.93432	1.61746	0	1.55057	0.455346	0	2.30255	0.916411	4.51478	0.35728	0	11.1698	5.70812	12.1673	12.7956	7.52425	5.35893	8.32504	1.49784	23.8251	8.77186	10.2144	9.14118	15.237	-0.404344	16.4038
5.93385	21.6509	-5.90041	11.7018	2.06629	21.8341	31.6942	8.74769	-16.9591	7.48923	10.8916	0	9.43283	2.25009	0	1.79327	1.50715	0.161483	6.55649	0.692083	5.50195	0.0366022	0.0281989	6.5662	6.42928	3.85579	14.4095	5.63759	1.78153	15.8974	12.7625	15.744	5.55879	17.1584	10.1524	-4.81283	9.00542	27.3946
5.96628	20.6726	-5.36973	12.9495	2.95761	22.9221	29.2748	10.1416	-16.459	6.20378	13.5391	0	9.43283	2.25009	0	1.79327	1.50715	0.161483	6.55649	0.692083	5.50195	0.0366022	0.0281989	6.5662	6.47323	3.85579	14.4095	5.63759	1.78153	15.8974	12.7625	15.744	5.55879	17.1584	10.1524	-4.81283	9.00542	27.3946
5.9987	21.0369	-4.98894	13.4649	3.57839	25.2256	28.2606	11.9399	-14.8191	4.89833	16.6953	0	10.493	3.21052	0	2.18484	1.00541	0	6.38664	0	4.76657	0.497057	0.379568	5.98878	6.78628	8.70857	14.1183	2.96084	0.682685	14.8125	22.7103	3.4134	3.15154	9.80899	7.76798	8.46195	1.9637	28.1645
6.03113	21.1206	-5.00508	14.338	3.91745	25.2317	28.1623	13.436	-12.8869	1.22623	20.3472	0	10.493	3.21052	0	2.18484	1.00541	0	6.38664	0	4.76657	0.497057	0.379568	5.98878	7.72289	8.70857	14.1183	2.96084	0.682685	14.8125	22.7103	3.4134	3.15154	9.80899	7.76798	8.46195	1.9637	28.1645
6.06355	21.2597	-5.13543	16.6879	4.59951	24.4277	27.6944	11.5872	-10.6504	0.317902	24.4547	0.0815314	21.3629	3.68602	0.670021	2.87985	0.924399	0.166216	5.9907	0.132311	2.86232	1.07856	0.394135	7.32677	8.44047	5.28026	9.60473	10.2237	3.58653	2.00551	15.8176	5.53019	25.671	4.46728	41.1065	11.6125	4.03185	14.1917
6.09598	20.5685	-4.62375	17.8861	6.36429	25.2143	26.9385	11.0335	-9.9172	1.30574	28.9572	0.0815314	21.3629	3.68602	0.670021	2.87985	0.924399	0.166216	5.9907	0.132311	2.86232	1.07856	0.394135	7.32677	9.28179	5.28026	9.60473	10.2237	3.58653	2.00551	15.8176	5.53019	25.671	4.46728	41.1065	11.6125	4.03185	14.1917
6.1284	19.2901	-4.16193	16.8338	7.39959	25.201	26.2845	13.6038	-10.8155	-0.100854	33.7765	0.845174	31.9007	3.78364	0.367355	2.10734	1.37761	0	3.42245	0	4.43243	1.08233	0	9.82519	10.392	-1.29257	7.73605	12.5626	5.92784	28.6949	20.2172	0.712579	43.2292	5.96307	7.86708	9.28972	5.22282	15.575
6.16083	20.4434	-3.04928	16.6688	8.01738	25.2209	27.5068	16.0742	-10.0856	0.155845	38.8195	0.845174	31.9007	3.78364	0.367355	2.10734	1.37761	0	3.42245	0	4.43243	1.08233	0	9.82519	10.8517	-1.29257	7.73605	12.5626	5.92784	28.6949	20.2172	0.712579	43.2292	5.96307	7.86708	9.28972	5.22282	15.575
6.19326	19.8942	-2.65697	15.7445	9.35427	25.8453	28.7406	16.4874	-7.64452	0.387682	43.9885	0.310702	62.882	3.42579	1.38399	1.21968	2.45492	0	2.4382	0.393628	5.84963	0.207695	0	14.2999	12.4797	6.30339	14.1196	16.0372	10.694	16.9954	11.106	14.5525	21.9461	15.4945	44.4933	16.5207	10.0461	5.06702
6.22568	19.6226	-3.24643	14.3429	10.4855	27.4377	28.3111	16.3884	-6.24241	0.48916	49.1855	0.310702	62.882	3.42579	1.38399	1.21968	2.45492	0	2.4382	0.393628	5.84963	0.207695	0	14.2999	14.8765	6.30339	14.1196	16.0372	10.694	16.9954	11.106	14.5525	21.9461	15.4945	44.4933	16.5207	10.0461	5.06702
6.25811	21.0834	-2.96717	12.7086	12.3819	28.6151	27.0921	16.4834	-4.75211	2.32447	54.3153	0.514517	107.237	3.33389	0.133344	0.188865	3.316	0	0.932594	0	8.00702	0	1.00242	20.9824	16.8996	17.0164	10.3183	9.37537	6.6022	14.3304	34.5858	13.7465	32.5622	9.52875	-1.10247	21.0582	10.1359	16.0957
6.29053	23.0503	-2.28439	12.3327	15.0514	28.6806	26.6547	17.1099	-2.54694	4.12033	59.2885	0.514517	107.237	3.33389	0.133344	0.188865	3.316	0	0.932594	0	8.00702	0	1.00242	20.9824	18.1528	17.0164	10.3183	9.37537	6.6022	14.3304	34.5858	13.7465	32.5622	9.52875	-1.10247	21.0582	10.1359	16.0957
6.32296	25.9429	-1.50163	12.1466	17.9057	29.0939	27.0424	16.5106	-0.946341	5.56439	64.0235	0	156.29	2.78064	1.4401	0	6.75134	0	0	0	7.46916	0	3.03571	31.3596	19.2938	6.65538	16.9217	17.3284	7.56019	17.3263	17.8388	6.47863	18.2413	2.46361	23.0803	10.1884	0.913211	19.7191
6.35538	28.6866	-1.68681	12.0535	21.1144	29.3306	26.5512	17.3232	-1.2699	6.03147	68.4467	0	156.29	2.78064	1.4401	0	6.75134	0	0	0	7.46916	0	3.03571	31.3596	20.2486	6.65538	16.9217	17.3284	7.56019	17.3263	17.8388	6.47863	18.2413	2.46361	23.0803	10.1884	0.913211	19.7191
6.38781	31.5976	-1.78763	12.6235	24.7079	29.674	26.44	19.1997	0.412356	6.59211	72.4893	0	191.406	2.5079	0.942795	0	11.1183	0.010469	0	0.511491	6.32394	0.00625757	6.01052	46.5525	21.2594	8.38908	17.9181	11.984	6.08986	-3.1506	10.4536	6.10452	22.7745	5.43695	31.5508	19.9432	-2.58574	24.0896
6.42023	34.2389	-1.08523	13.1432	28.142	31.5242	27.8978	17.7942	2.76568	5.8312	76.0828	0	191.406	2.5079	0.942795	0	11.1183	0.010469	0	0.511491	6.32394	0.00625757	6.01052	46.5525	22.8272	8.38908	17.9181	11.984	6.08986	-3.1506	10.4536	6.10452	22.7745	5.43695	31.5508	19.9432	-2.58574	24.0896
6.45266	35.8576	-0.445172	14.0151	32.7469	33.7891	29.3226	16.0856	3.63789	3.87067	79.1591	0.0416067	177.655	2.04339	1.5952	0	15.0449	0	0.209994	0.857389	3.05442	0	5.82078	70.5774	24.2657	6.08175	57.0267	22.4349	1.29827	9.11033	19.8323	11.8927	19.6356	6.51981	59.5671	-1.20801	9.01658	13.2603
6.48508	39.3206	0.209576	14.0997	37.7224	36.0261	31.0648	16.6671	7.5161	4.73391	81.65	0.0416067	177.655	2.04339	1.5952	0	15.0449	0	0.209994	0.857389	3.05442	0	5.82078	70.5774	25.7063	6.08175	57.0267	22.4349	1.29827	9.11033	19.8323	11.8927	19.6356	6.51981	59.5671	-1.20801	9.01658	13.2603
6.51751	44.5063	2.53738	15.399	42.4864	37.8866	32.9311	19.082	12.595	6.86055	83.4988	0.321827	131.532	1.43525	1.67608	0	19.4289	0	0	0.263251	1.13401	0.217665	4.0965	105.354	27.4227	5.76404	104.604	13.3871	-4.85707	4.89671	2.98495	17.1228	3.61989	4.39971	24.2079	10.5367	15.9065	15.2042
6.54994	48.3724	4.69407	16.151	45.6304	39.4184	32.7867	20.516	15.9411	8.50423	84.6624	0.321827	131.532	1.43525	1.67608	0	19.4289	0	0	0.263251	1.13401	0.217665	4.0965	105.354	29.0208	5.76404	104.604	13.3871	-4.85707	4.89671	2.98495	17.1228	3.61989	4.39971	24.2079	10.5367	15.9065	15.2042
6.58236	52.6573	7.17177	17.5544	48.0386	40.2209	33.7633	21.6048	18.8197	10.9916	85.1192	0.318543	77.0452	0.913868	3.50352	0.122764	23.2982	0	0.336436	0.127584	0.897249	0.584402	1.99567	135.141	28.5771	9.92008	141.736	18.8555	-0.980318	2.9443	21.2551	9.411	3.44228	3.02848	7.91502	5.34147	28.424	26.9862
6.61479	55.8591	9.64153	19.3602	50.9528	41.6726	36.0366	23.1074	21.135	12.2174	84.875	0.318543	77.0452	0.913868	3.50352	0.122764	23.2982	0	0.336436	0.127584	0.897249	0.584402	1.99567	135.141	27.9903	9.92008	141.736	18.8555	-0.980318	2.9443	21.2551	9.411	3.44228	3.02848	7.91502	5.34147	28.424	26.9862
6.64721	58.8888	11.9621	21.0221	53.6427	45.1894	37.0544	24.3107	21.6041	13.0879	83.9695	0	31.7609	0.626788	5.65554	0	26.7525	0	1.32038	0.542416	0.420466	0.891988	1.10752	142.183	28.1954	11.211	128.946	13.9686	5.48003	9.06231	30.4556	12.0992	12.7966	10.4099	17.3764	3.55219	16.0687	31.6511
6.67964	62.9214	14.6606	23.9344	55.8088	49.1255	38.8291	24.3709	20.1826	15.0347	82.4782	0	31.7609	0.626788	5.65554	0	26.7525	0	1.32038	0.542416	0.420466	0.891988	1.10752	142.183	28.6244	11.211	128.946	13.9686	5.48003	9.06231	30.4556	12.0992	12.7966	10.4099	17.3764	3.55219	16.0687	31.6511
6.71206	67.1807	17.3482	25.5356	56.8588	51.4502	40.5021	25.4571	21.3505	17.584	80.4967	0	14.5617	0.376217	13.5593	0	29.9762	0	0	0.888337	0	1.41476	0.100011	114.702	27.9999	9.9924	93.3162	9.78694	1.59211	1.52057	32.2232	7.19579	18.5207	6.52677	27.3105	6.51568	0.256452	41.2831
6.74449	70.9368	20.7173	26.0891	57.7749	51.8081	41.3066	26.792	24.4438	20.8527	78.1401	0	14.5617	0.376217	13.5593	0	29.9762	0	0	0.888337	0	1.41476	0.100011	114.702	27.5589	9.9924	93.3162	9.78694	1.59211	1.52057	32.2232	7.19579	18.5207	6.52677	27.3105	6.51568	0.256452	41.2831
6.77691	72.0255	22.7217	25.8223	59.0419	51.3765	42.1291	26.6925	26.3605	23.7506	75.5263	0.393239	8.57243	1.08758	20.2653	0.331405	30.3447	0	0	1.31386	0.351675	1.93224	0	78.6679	27.5045	5.33704	65.453	14.2754	8.37602	13.3812	16.4992	8.7066	25.9785	1.71072	3.36214	-8.29722	3.83484	106.322
6.80934	72.8865	25.4219	27.0356	59.8054	53.2158	43.0149	26.9096	26.4392	24.7502	72.7728	0.393239	8.57243	1.08758	20.2653	0.331405	30.3447	0	0	1.31386	0.351675	1.93224	0	78.6679	27.0027	5.33704	65.453	14.2754	8.37602	13.3812	16.4992	8.7066	25.9785	1.71072	3.36214	-8.29722	3.83484	106.322
6.84176	71.6708	27.7018	27.9471	59.4605	55.725	43.0495	25.5115	25.7507	24.7938	69.9778	0.509182	10.9493	0.671368	39.6479	0.151111	25.8626	0	0	0.41011	0.0747112	3.14221	0	44.3715	27.067	6.46322	46.1038	12.344	0.495377	-1.02316	31.0131	9.3663	4.46941	16.6286	7.1157	5.99115	16.5958	76.3014
6.87419	70.0344	27.7069	25.943	58.983	55.6179	43.6355	22.5319	26.8159	26.4218	67.227	0.509182	10.9493	0.671368	39.6479	0.151111	25.8626	0	0	0.41011	0.0747112	3.14221	0	44.3715	26.9208	6.46322	46.1038	12.344	0.495377	-1.02316	31.0131	9.3663	4.46941	16.6286	7.1157	5.99115	16.5958	76.3014
6.90661	66.732	27.1555	24.6307	57.2847	52.8196	43.5797	19.0495	25.8907	27.7726	64.5822	1.43934	15.1821	1.16278	61.3214	0.0947766	23.1673	0.589906	0	0.279516	0.113063	4.20158	0	21.5396	27.5401	0.420784	24.4959	20.9249	7.67073	-1.5856	38.7885	9.52005	8.5521	8.22041	28.5897	0.644436	3.56954	68.9531
6.93904	62.0869	26.754	24.0507	55.857	48.8059	42.1188	15.1627	23.8256	29.1434	62.0925	1.43934	15.1821	1.16278	61.3214	0.0947766	23.1673	0.589906	0	0.279516	0.113063	4.20158	0	21.5396	27.8904	0.420784	24.4959	20.9249	7.67073	-1.5856	38.7885	9.52005	8.5521	8.22041	28.5897	0.644436	3.56954	68.9531
6.97147	57.3165	25.7457	22.6956	54.8484	46.1632	40.6308	11.4884	23.0152	28.67	59.7932	2.0678	22.4642	0.810876	70.0638	0.359856	20.7937	0.429532	0	0.998591	0	4.66591	0.217628	12.0504	28.4471	-4.72794	20.0784	22.6333	7.34327	-0.969058	57.3976	3.26875	10.3921	18.3771	19.9249	11.6639	-4.1147	63.2695
7.00389	52.4908	24.8517	19.8636	53.4969	44.3306	39.5126	11.159	21.9004	25.4328	57.6987	2.0678	22.4642	0.810876	70.0638	0.359856	20.7937	0.429532	0	0.998591	0	4.66591	0.217628	12.0504	29.2227	-4.72794	20.0784	22.6333	7.34327	-0.969058	57.3976	3.26875	10.3921	18.3771	19.9249	11.6639	-4.1147	63.2695
7.03632	47.362	24.5456	16.6439	53.1424	42.8378	37.6154	10.3214	19.4899	22.5185	55.8035	2.65653	36.5418	0	61.2645	0.252273	25.0956	0.236581	0	0.974226	0	4.94935	2.36668	5.13366	29.5588	1.50495	28.7381	9.88574	3.68792	8.02583	14.8726	5.90813	0.953884	6.23008	7.43251	7.23953	3.03833	72.9014
7.06874	42.8203	24.2894	15.6748	53.5175	42.145	35.6163	6.35983	18.711	21.9987	54.0803	2.65653	36.5418	0	61.2645	0.252273	25.0956	0.236581	0	0.974226	0	4.94935	2.36668	5.13366	29.6259	1.50495	28.7381	9.88574	3.68792	8.02583	14.8726	5.90813	0.953884	6.23008	7.43251	7.23953	3.03833	72.9014
7.10117	37.2694	23.0268	15.0835	52.5237	40.9066	33.7148	4.26735	18.4917	20.5223	52.498	3.04853	46.2978	0	38.181	0	31.0161	0.0810108	0.980471	1.24362	0	6.35917	2.61398	8.57869	29.9929	8.33488	22.4278	3.4943	47.4733	7.29428	34.0949	18.5343	-10.3445	1.25976	3.40693	11.4592	0.397352	50.9087
7.13359	33.4209	22.4845	15.2516	50.8109	39.0638	31.8018	4.23216	16.5612	19.0708	51.0151	3.04853	46.2978	0	38.181	0	31.0161	0.0810108	0.980471	1.24362	0	6.35917	2.61398	8.57869	29.1914	8.33488	22.4278	3.4943	47.4733	7.29428	34.0949	18.5343	-10.3445	1.25976	3.40693	11.4592	0.397352	50.9087
7.16602	30.7476	21.8957	14.5804	47.7997	37.3057	29.3251	2.65821	14.5845	18.7481	49.593	2.50258	40.9005	0	17.505	0.287641	35.3551	0.0131035	4.5607	1.1468	0	6.76699	1.30343	13.9735	28.0608	5.46708	32.5826	10.0656	33.2954	5.15432	22.8716	7.75558	-2.22587	-5.26008	8.87315	10.6308	11.3767	7.03657
7.19844	26.3418	20.4382	14.142	44.0232	35.9625	27.6379	0.890394	12.5196	16.6915	48.1939	2.50258	40.9005	0	17.505	0.287641	35.3551	0.0131035	4.5607	1.1468	0	6.76699	1.30343	13.9735	27.3039	5.46708	32.5826	10.0656	33.2954	5.15432	22.8716	7.75558	-2.22587	-5.26008	8.87315	10.6308	11.3767	7.03657
7.23087	23.2503	20.4583	15.4734	41.5122	33.4353	26.5686	-0.5091	10.2174	16.4112	46.7887	1.95371	27.5466	0.223466	8.80968	0.854648	35.0619	0	5.70149	1.47302	0	5.47449	1.17898	33.4081	26.1501	15.4344	52.1692	17.4799	21.7003	1.70341	26.7513	9.87614	-9.74186	-3.4377	5.44308	12.918	19.7507	15.7765
7.26329	19.233	20.3784	16.6149	38.8163	30.5602	24.6743	-0.682819	8.5197	16.4827	45.3518	1.95371	27.5466	0.223466	8.80968	0.854648	35.0619	0	5.70149	1.47302	0	5.47449	1.17898	33.4081	25.1085	15.4344	52.1692	17.4799	21.7003	1.70341	26.7513	9.87614	-9.74186	-3.4377	5.44308	12.918	19.7507	15.7765
7.29572	15.8739	19.8283	17.8317	35.3438	28.7868	23.5695	2.05524	7.296	14.8066	43.8629	1.42552	15.3435	0.338825	6.03408	0.350929	27.075	0.0762429	5.73071	2.69375	0	5.33175	0	74.2858	24.063	11.1257	52.6311	0.00265394	16.0534	11.8061	45.7505	1.47975	16.3831	14.0626	4.79132	14.8262	13.5454	24.2271
7.32815	12.3477	19.1939	18.3855	31.4866	26.9067	22.0847	3.72947	4.06649	13.0368	42.3034	1.42552	15.3435	0.338825	6.03408	0.350929	27.075	0.0762429	5.73071	2.69375	0	5.33175	0	74.2858	22.9615	11.1257	52.6311	0.00265394	16.0534	11.8061	45.7505	1.47975	16.3831	14.0626	4.79132	14.8262	13.5454	24.2271
7.36057	10.0107	18.8226	17.7719	29.4219	25.4929	21.6606	4.69254	1.13012	12.287	40.6597	1.31672	6.9912	0.222498	3.48911	0.342528	20.6659	0	5.24625	2.36562	0.171225	3.12396	0	110.523	21.5647	16.4488	42.7486	18.5154	21.9479	13.6153	48.4576	16.3558	16.8322	4.83207	18.0313	21.4316	-1.74896	26.5646
7.393	8.69634	18.5136	16.8062	26.1866	23.6643	21.2695	5.95879	-0.325124	12.7368	38.9206	1.31672	6.9912	0.222498	3.48911	0.342528	20.6659	0	5.24625	2.36562	0.171225	3.12396	0	110.523	20.2972	16.4488	42.7486	18.5154	21.9479	13.6153	48.4576	16.3558	16.8322	4.83207	18.0313	21.4316	-1.74896	26.5646
7.42542	5.76137	18.3276	15.3202	21.7398	21.6636	19.3177	5.27208	-2.59708	13.1398	37.0804	1.52311	3.70374	0	1.8959	0	16.9595	0	3.55616	2.34287	0.797389	1.35033	0.151371	112.344	19.194	9.9224	28.2383	13.386	14.214	5.79616	34.3497	10.3557	30.5339	11.1714	10.7203	20.3493	-4.37214	27.6974
7.45785	1.10364	16.4685	12.6194	17.5045	20.0393	17.2419	2.75202	-6.0697	12.2793	35.1337	1.52311	3.70374	0	1.8959	0	16.9595	0	3.55616	2.34287	0.797389	1.35033	0.151371	112.344	17.8149	9.9224	28.2383	13.386	14.214	5.79616	34.3497	10.3557	30.5339	11.1714	10.7203	20.3493	-4.37214	27.6974
7.49027	-2.60375	14.6709	9.68884	13.5123	19.6958	15.7313	1.29681	-8.92895	9.60518	33.0808	1.8269	0.647878	0	1.91161	0.961283	14.7681	0	3.84211	1.58561	0.389521	0.91316	0.187394	82.2324	16.7502	13.9037	21.9297	11.3166	21.7424	5.22069	57.0174	15.7025	23.673	14.2512	23.8444	21.8505	-0.437712	52.7176
7.5227	-6.72997	12.5522	6.10691	10.2558	20.0816	13.0998	0.186779	-11.3207	6.08732	30.924	1.8269	0.647878	0	1.91161	0.961283	14.7681	0	3.84211	1.58561	0.389521	0.91316	0.187394	82.2324	17.7273	13.9037	21.9297	11.3166	21.7424	5.22069	57.0174	15.7025	23.673	14.2512	23.8444	21.8505	-0.437712	52.7176
7.55512	-11.7313	10.5852	3.34391	6.6647	18.8405	9.66338	-2.16929	-13.2527	3.98975	28.6744	2.03235	0.725119	0	2.18551	0.7347	16.233	0	3.02096	1.09842	0.309734	0	0.358004	43.8542	18.102	13.8117	16.5443	15.958	9.59656	4.81878	25.5397	5.7869	13.8138	22.6854	14.1651	11.3091	-5.08719	99.2482
7.58755	-16.5606	8.76733	0.724866	3.29784	15.5343	7.48245	-4.22602	-13.3387	2.24738	26.3463	2.03235	0.725119	0	2.18551	0.7347	16.233	0	3.02096	1.09842	0.309734	0	0.358004	43.8542	17.6847	13.8117	16.5443	15.958	9.59656	4.81878	25.5397	5.7869	13.8138	22.6854	14.1651	11.3091	-5.08719	99.2482
7.61997	-19.5931	5.9995	-1.73753	1.04296	14.8328	5.99618	-5.13567	-13.2409	0.934221	23.9594	2.64424	0	0	1.72477	1.03127	13.3772	0	3.53115	0.757928	0	0	2.41381	16.963	17.4823	14.5008	19.859	0.0481473	13.5342	13.5993	39.2232	5.08103	27.068	8.17851	5.7065	11.6939	-2.38903	76.2775
7.6524	-22.8525	3.24258	-2.88879	-0.0958387	15.7428	4.61153	-7.07141	-15.7325	-0.981354	21.5396	2.64424	0	0	1.72477	1.03127	13.3772	0	3.53115	0.757928	0	0	2.41381	16.963	18.3334	14.5008	19.859	0.0481473	13.5342	13.5993	39.2232	5.08103	27.068	8.17851	5.7065	11.6939	-2.38903	76.2775
7.68482	-29.0424	0.533494	-5.70585	-3.30459	15.4002	2.02591	-8.78361	-19.699	-4.86962	19.1249	2.41669	0	0	2.57569	0.707764	11.9391	0	2.49561	0	0	1.12588	2.05747	8.72648	18.1809	2.51139	12.5457	9.46756	2.84499	16.4111	31.558	10.6961	25.4191	11.2324	-0.937816	1.94628	-3.47946	49.3148
7.71725	-32.5649	-0.810749	-7.70267	-6.86412	15.847	-0.577581	-9.06138	-22.489	-8.38702	16.7623	2.41669	0	0	2.57569	0.707764	11.9391	0	2.49561	0	0	1.12588	2.05747	8.72648	17.6418	2.51139	12.5457	9.46756	2.84499	16.4111	31.558	10.6961	25.4191	11.2324	-0.937816	1.94628	-3.47946	49.3148
7.74968	-35.4978	-2.06574	-8.77302	-9.28623	14.8108	-2.50841	-9.95989	-23.552	-10.3113	14.5049	3.32951	0	0	4.17418	0	8.18369	0	1.77153	0	0	0.707511	1.31341	4.6202	18.4974	8.62554	7.55513	10.8254	12.9251	4.51305	52.6545	4.39793	8.38304	6.79927	-4.66651	15.812	16.7609	25.6938
7.7821	-36.3539	-2.90034	-9.54157	-10.5998	13.1046	-3.58812	-9.24325	-23.8479	-11.2797	12.4014	3.32951	0	0	4.17418	0	8.18369	0	1.77153	0	0	0.707511	1.31341	4.6202	18.7868	8.62554	7.55513	10.8254	12.9251	4.51305	52.6545	4.39793	8.38304	6.79927	-4.66651	15.812	16.7609	25.6938
7.81453	-37.0019	-3.37084	-10.4155	-11.8088	10.6315	-3.82279	-9.75544	-23.4834	-12.5165	10.4893	3.96549	0	0	7.93522	0.468667	7.16397	0	1.59234	0	0	1.08	0.0942333	3.03575	18.482	16.2378	10.2632	10.8198	1.95759	5.2	39.6778	6.67735	27.3386	0.0517372	16.3352	17.3715	3.79454	38.5637
7.84695	-35.9839	-3.28478	-11.9813	-11.7971	10.8494	-3.41562	-9.76489	-21.1284	-13.4762	8.79163	3.96549	0	0	7.93522	0.468667	7.16397	0	1.59234	0	0	1.08	0.0942333	3.03575	17.4114	16.2378	10.2632	10.8198	1.95759	5.2	39.6778	6.67735	27.3386	0.0517372	16.3352	17.3715	3.79454	38.5637
7.87938	-33.7795	-2.33208	-12.879	-10.8308	12.3032	-2.93206	-9.80533	-20.0472	-14.1634	7.31265	5.98857	0	0	14.898	0.0755628	4.88125	0.323076	1.15073	0.608083	0	0.347358	0.41232	1.36734	16.3787	6.94872	6.23888	10.3965	6.42733	4.48265	46.364	5.11338	9.64078	1.55773	0.2764	13.1847	17.7065	35.1265
7.9118	-31.4499	-0.772605	-13.0016	-10.2836	12.3859	-2.42153	-10.0583	-20.2206	-13.0064	6.04095	5.98857	0	0	14.898	0.0755628	4.88125	0.323076	1.15073	0.608083	0	0.347358	0.41232	1.36734	15.1396	6.94872	6.23888	10.3965	6.42733	4.48265	46.364	5.11338	9.64078	1.55773	0.2764	13.1847	17.7065	35.1265
7.94423	-30.4709	-1.10108	-12.8255	-10.2966	11.233	-2.70704	-10.2868	-20.0958	-12.2879	4.9543	7.69284	0	0	18.8637	0.661405	4.55624	0.26516	2.45248	0.679191	0.231794	0.324795	0.0597344	0	13.2034	7.53244	8.98635	6.42571	5.67137	8.18507	43.2328	1.72786	10.1027	3.69506	3.53402	1.21292	4.39989	22.793
7.97665	-29.189	-2.01757	-12.2617	-11.3068	9.74016	-2.2136	-10.0071	-18.6754	-11.8923	4.02452	7.69284	0	0	18.8637	0.661405	4.55624	0.26516	2.45248	0.679191	0.231794	0.324795	0.0597344	0	11.7069	7.53244	8.98635	6.42571	5.67137	8.18507	43.2328	1.72786	10.1027	3.69506	3.53402	1.21292	4.39989	22.793
8.00908	-27.3097	-1.49983	-11.5566	-11.77	11.0191	-2.85516	-8.75183	-17.4388	-10.0854	3.22755	7.61478	0	0.97654	14.9574	1.23017	4.85683	0	2.11905	0.658928	1.30645	0.728077	0.560587	1.9795	10.4364	9.26997	8.99632	-1.30107	6.05954	4.84622	27.5485	6.31822	2.73219	15.4481	24.0412	11.5573	5.28129	27.4836
8.0415	-24.4211	0.0243185	-11.2292	-10.8643	12.8435	-3.59435	-9.36564	-16.7618	-7.32191	2.54143	7.61478	0	0.97654	14.9574	1.23017	4.85683	0	2.11905	0.658928	1.30645	0.728077	0.560587	1.9795	8.86613	9.26997	8.99632	-1.30107	6.05954	4.84622	27.5485	6.31822	2.73219	15.4481	24.0412	11.5573	5.28129	27.4836
8.07393	-20.778	0.215122	-11.3478	-10.832	14.5205	-4.2682	-9.10074	-15.9367	-5.78461	1.95225	5.72779	0	0.0619861	10.7221	1.3598	5.52688	0.0300718	2.68002	0.0346584	0.682361	1.14595	0.024924	2.58441	8.49793	23.6771	3.24836	-6.74205	37.0172	7.879	41.584	12.1675	-3.95269	8.26149	4.76266	2.63722	8.57354	16.9771
8.10636	-18.3101	0.452455	-10.6272	-9.5014	16.1128	-4.37821	-7.29708	-15.0654	-5.3761	1.44814	5.72779	0	0.0619861	10.7221	1.3598	5.52688	0.0300718	2.68002	0.0346584	0.682361	1.14595	0.024924	2.58441	8.4588	23.6771	3.24836	-6.74205	37.0172	7.879	41.584	12.1675	-3.95269	8.26149	4.76266	2.63722	8.57354	16.9771
8.13878	-15.612	0.428032	-11.2415	-8.67619	17.4344	-2.66167	-4.05687	-14.7393	-4.86268	1.02198	3.9309	0	0.73513	4.74965	0.614868	5.45878	0	2.81588	0.142523	0.716116	0.551189	0.294918	4.95066	8.21482	17.7401	-3.19071	4.86505	17.0395	9.03227	35.8141	12.5315	-28.3854	10.9192	-4.85342	2.0081	8.77487	14.8671
8.17121	-14.2281	-1.07401	-13.6254	-9.11646	19.94	-1.56308	-1.18498	-14.1759	-6.12555	0.667722	3.9309	0	0.73513	4.74965	0.614868	5.45878	0	2.81588	0.142523	0.716116	0.551189	0.294918	4.95066	8.36774	17.7401	-3.19071	4.86505	17.0395	9.03227	35.8141	12.5315	-28.3854	10.9192	-4.85342	2.0081	8.77487	14.8671
8.20363	-13.2028	-0.849294	-15.5268	-9.86514	20.9139	-0.763728	-0.432651	-14.4042	-6.9537	0.38142	2.80003	0	1.18165	2.4606	0.345676	5.07611	0	2.5061	0.279281	0.619213	0.940515	0.624593	2.99741	7.58066	31.0465	-1.11514	13.0917	24.6204	20.4978	22.8309	4.8937	13.0529	5.92001	22.2061	23.6715	-0.511063	32.6024
8.23606	-12.8357	-0.154392	-17.5035	-9.83732	20.7861	-0.753992	-2.5921	-15.1065	-6.03418	0.15723	2.80003	0	1.18165	2.4606	0.345676	5.07611	0	2.5061	0.279281	0.619213	0.940515	0.624593	2.99741	6.79753	31.0465	-1.11514	13.0917	24.6204	20.4978	22.8309	4.8937	13.0529	5.92001	22.2061	23.6715	-0.511063	32.6024
8.26848	-12.3868	-0.299593	-18.7684	-9.72154	22.3289	-2.30509	-4.34301	-14.2389	-4.6965	-0.0103723	1.84602	0	1.18504	0.876296	0	4.84736	0.0293309	1.43713	0.840735	0	0	1.24846	3.36787	7.30238	17.9765	16.258	1.06983	20.6264	10.8731	47.985	8.92886	13.9218	7.25488	11.5377	6.01333	0.727886	28.2435
8.30091	-13.1273	-0.707957	-18.8659	-11.3983	23.4054	-4.91687	-5.38276	-13.6645	-4.37876	-0.13031	1.84602	0	1.18504	0.876296	0	4.84736	0.0293309	1.43713	0.840735	0	0	1.24846	3.36787	8.10243	17.9765	16.258	1.06983	20.6264	10.8731	47.985	8.92886	13.9218	7.25488	11.5377	6.01333	0.727886	28.2435
8.33333	-13.9299	-1.12198	-19.2963	-12.0393	23.1527	-7.57896	-8.27398	-12.789	-5.57596	-0.212177	1.69329	0	1.03724	0	0	2.70154	0.588288	2.36247	1.12422	0	0.273891	0.929129	1.88736	7.18998	2.80281	1.88844	1.85557	14.9226	12.431	48.4259	4.74159	13.9135	-3.44875	5.8253	5.61404	10.3287	36.3159
8.36576	-13.1119	-1.65891	-19.2063	-11.4688	23.0721	-8.68036	-9.21223	-11.0968	-6.72631	-0.264004	1.69329	0	1.03724	0	0	2.70154	0.588288	2.36247	1.12422	0	0.273891	0.929129	1.88736	6.11316	2.80281	1.88844	1.85557	14.9226	12.431	48.4259	4.74159	13.9135	-3.44875	5.8253	5.61404	10.3287	36.3159
8.39818	-14.883	-1.90964	-20.084	-11.1209	23.6108	-9.51177	-8.66987	-10.4581	-8.23887	-0.290789	1.29231	0	0.824648	0	0	2.7748	0.814324	3.58656	0.244769	0	0.872618	1.04824	3.35586	6.06706	11.298	6.47257	17.7903	4.64655	7.59327	33.6623	6.50533	12.0492	10.9831	-2.92689	18.9862	11.5033	17.9374
8.43061	-17.6043	-2.22183	-20.732	-11.016	22.8687	-10.9085	-9.19236	-10.4328	-7.93779	-0.296324	1.29231	0	0.824648	0	0	2.7748	0.814324	3.58656	0.244769	0	0.872618	1.04824	3.35586	5.70657	11.298	6.47257	17.7903	4.64655	7.59327	33.6623	6.50533	12.0492	10.9831	-2.92689	18.9862	11.5033	17.9374
8.46304	-17.0128	-2.2821	-19.9474	-11.0319	21.4547	-11.2593	-9.24968	-10.4295	-6.63692	-0.284181	1.20328	0.464956	1.36681	0	0	0.628174	0.703573	3.01063	0.585254	0.289227	0.442138	0.123838	2.19334	5.16029	17.1447	5.54578	9.13355	8.88409	8.60767	36.0906	-0.752707	14.3411	13.4383	11.5628	-3.16939	15.5343	33.6297
8.49546	-15.5461	-2.49394	-19.9817	-10.7132	21.6675	-10.8052	-8.06096	-10.8858	-6.75634	-0.260161	1.20328	0.464956	1.36681	0	0	0.628174	0.703573	3.01063	0.585254	0.289227	0.442138	0.123838	2.19334	5.2165	17.1447	5.54578	9.13355	8.88409	8.60767	36.0906	-0.752707	14.3411	13.4383	11.5628	-3.16939	15.5343	33.6297
8.52789	-14.7488	-3.4995	-20.0852	-8.99956	21.2583	-9.54758	-8.40522	-11.6696	-7.25006	-0.23188	1.24454	0.151156	0.732314	0	0	1.73672	0.880321	3.20365	0.0327541	0.649589	1.32828	0	1.55049	5.25406	5.99823	4.11588	6.41579	15.4723	3.11635	31.6314	11.3481	12.1843	7.2485	10.6896	13.8728	-1.647	26.1671
8.56031	-15.7481	-3.55506	-20.3453	-8.39788	18.2443	-8.98465	-9.89655	-12.6372	-8.17299	-0.207135	1.24454	0.151156	0.732314	0	0	1.73672	0.880321	3.20365	0.0327541	0.649589	1.32828	0	1.55049	5.07685	5.99823	4.11588	6.41579	15.4723	3.11635	31.6314	11.3481	12.1843	7.2485	10.6896	13.8728	-1.647	26.1671
8.59274	-16.4248	-3.46097	-19.7909	-8.04216	16.5953	-9.2089	-11.1665	-12.9542	-8.67071	-0.192489	3.03429	0	0.624114	0	0.0268202	2.2479	0.762006	3.21427	0.346213	0.612743	1.57796	0	0.427541	5.19169	15.4372	20.4746	19.0963	9.53313	8.35027	46.7666	5.00278	27.0038	6.53042	2.47373	8.93674	-3.83176	39.4884
8.62516	-14.171	-3.41471	-17.5706	-5.6165	16.1989	-8.23219	-12.6601	-11.7963	-7.19574	-0.195228	3.03429	0	0.624114	0	0.0268202	2.2479	0.762006	3.21427	0.346213	0.612743	1.57796	0	0.427541	6.31007	15.4372	20.4746	19.0963	9.53313	8.35027	46.7666	5.00278	27.0038	6.53042	2.47373	8.93674	-3.83176	39.4884
8.65759	-12.8705	-3.16322	-16.3212	-4.14561	15.2715	-6.04179	-14.6892	-11.057	-5.10116	-0.223765	3.14754	0	0.6165	0	0	2.38928	1.75705	3.45454	0.51013	2.09796	1.22603	0	0	8.29	10.8391	15.1925	10.9283	-1.08936	12.0253	18.5316	14.0729	10.4051	9.6298	18.7717	9.2462	7.25441	2.86331
8.69001	-12.1597	-3.00098	-15.9982	-3.81213	15.8271	-4.52405	-16.0976	-12.0446	-4.59966	-0.287427	3.14754	0	0.6165	0	0	2.38928	1.75705	3.45454	0.51013	2.09796	1.22603	0	0	8.87525	10.8391	15.1925	10.9283	-1.08936	12.0253	18.5316	14.0729	10.4051	9.6298	18.7717	9.2462	7.25441	2.86331
8.72244	-11.1856	-2.93101	-15.7208	-3.69011	16.5014	-4.15809	-16.204	-13.1556	-5.27948	-0.392647	2.63865	0	1.90506	0	0.00438478	2.83962	1.98514	3.00966	0.557339	2.62484	0.60109	0	0	8.70284	10.3262	1.01578	0.565715	6.87913	6.98002	30.8399	1.18174	25.0511	13.4841	17.8181	19.908	-9.90664	13.1368
8.75486	-10.4197	-3.22513	-15.338	-3.67266	17.9426	-4.63717	-15.0815	-14.9269	-5.69075	-0.542798	2.63865	0	1.90506	0	0.00438478	2.83962	1.98514	3.00966	0.557339	2.62484	0.60109	0	0	9.12462	10.3262	1.01578	0.565715	6.87913	6.98002	30.8399	1.18174	25.0511	13.4841	17.8181	19.908	-9.90664	13.1368
8.78729	-8.37309	-5.03308	-14.7119	-3.04697	19.7747	-5.47506	-14.3293	-16.4545	-3.94631	-0.73734	1.26641	0	0.808303	0	0	2.21193	2.21411	5.42166	0.133254	3.20163	0.122008	0.793147	0.281288	9.18982	27.0898	-8.00038	10.4203	14.4344	4.59393	19.2991	8.9296	5.09993	8.0013	-21.3995	17.2384	14.6151	10.9705
8.81971	-7.51282	-7.70767	-14.7538	-3.37585	20.371	-6.38933	-13.5462	-16.7083	-2.47437	-0.973003	1.26641	0	0.808303	0	0	2.21193	2.21411	5.42166	0.133254	3.20163	0.122008	0.793147	0.281288	9.21727	27.0898	-8.00038	10.4203	14.4344	4.59393	19.2991	8.9296	5.09993	8.0013	-21.3995	17.2384	14.6151	10.9705
8.85214	-5.19306	-9.01742	-13.9569	-3.05384	21.3134	-6.51749	-11.7759	-16.8211	-1.71717	-1.24332	0.667245	0	0.952171	0	0.114274	2.29913	1.23349	5.97637	0.221514	3.35917	0	0.430345	1.8327	8.39143	21.4095	12.0726	22.6966	8.74481	9.56042	39.8499	18.1214	29.647	10.3679	-0.930616	12.1825	-1.57299	13.0181
8.88457	-1.52256	-8.43923	-13.4587	-2.17165	23.4915	-5.8496	-10.03	-17.2321	-0.521434	-1.5382	0.667245	0	0.952171	0	0.114274	2.29913	1.23349	5.97637	0.221514	3.35917	0	0.430345	1.8327	8.2626	21.4095	12.0726	22.6966	8.74481	9.56042	39.8499	18.1214	29.647	10.3679	-0.930616	12.1825	-1.57299	13.0181
8.91699	1.48935	-8.14186	-12.9478	-1.55568	25.0819	-3.96989	-8.93481	-18.0524	2.2324	-1.84496	0	0	0.0147724	0	0	1.20461	0.736319	6.54347	0.0729991	2.59183	0.535374	0.195289	1.8577	8.83833	13.1812	10.2218	10.1429	7.64288	6.38793	40.4757	19.4164	5.57241	6.63363	20.0924	11.3478	0.912899	16.1668
8.94942	3.90392	-9.27872	-12.5782	-1.48672	23.9006	-0.955187	-8.81524	-18.689	3.57491	-2.14807	0	0	0.0147724	0	0	1.20461	0.736319	6.54347	0.0729991	2.59183	0.535374	0.195289	1.8577	9.18804	13.1812	10.2218	10.1429	7.64288	6.38793	40.4757	19.4164	5.57241	6.63363	20.0924	11.3478	0.912899	16.1668
8.98184	5.23766	-9.62411	-14.3355	-2.54813	22.383	1.25113	-7.03655	-19.2275	2.90982	-2.43203	0	0.0321886	0	0	0	0.820982	0.799764	5.3458	0.655527	1.50107	0.632776	0	1.78759	8.99961	23.3	-1.1292	10.2707	6.35365	7.75139	33.0405	1.80929	33.3046	9.54304	30.8318	7.72147	11.1382	11.3225
9.01427	5.81682	-8.63616	-15.6467	-2.73619	21.0128	3.3921	-6.13655	-19.9143	3.47088	-2.68223	0	0.0321886	0	0	0	0.820982	0.799764	5.3458	0.655527	1.50107	0.632776	0	1.78759	7.60907	23.3	-1.1292	10.2707	6.35365	7.75139	33.0405	1.80929	33.3046	9.54304	30.8318	7.72147	11.1382	11.3225
9.04669	6.12091	-8.97006	-15.4035	-1.83806	20.2838	5.35652	-7.38214	-20.673	4.19459	-2.88865	0	0.538176	0	0	0.0767955	0	0.833766	4.77107	0.830756	2.7328	0.535217	0	0.55689	6.85897	17.2388	0.623234	12.1669	13.246	3.20415	42.5792	6.87226	33.5175	10.6727	5.38113	11.4494	12.2874	24.2888
9.07912	6.1948	-9.0422	-13.8253	-0.434527	19.8256	5.4944	-10.0643	-20.8864	4.8134	-3.04776	0	0.538176	0	0	0.0767955	0	0.833766	4.77107	0.830756	2.7328	0.535217	0	0.55689	6.31371	17.2388	0.623234	12.1669	13.246	3.20415	42.5792	6.87226	33.5175	10.6727	5.38113	11.4494	12.2874	24.2888
9.11154	7.29199	-7.86519	-11.7526	0.221987	18.6012	6.09007	-11.9289	-19.8344	3.52467	-3.16162	0	0.598849	0	0	0.207731	0	1.25472	2.75046	1.4268	2.00802	0	0.382937	0.403719	6.2644	9.40836	8.24745	4.98237	4.69621	0.309255	24.882	12.4147	29.8209	0.40318	11.7225	15.5995	-0.374853	23.8817
9.14397	8.74776	-8.41494	-10.1625	1.18691	18.9084	6.98497	-11.674	-17.9906	1.80123	-3.23275	0	0.598849	0	0	0.207731	0	1.25472	2.75046	1.4268	2.00802	0	0.382937	0.403719	7.15508	9.40836	8.24745	4.98237	4.69621	0.309255	24.882	12.4147	29.8209	0.40318	11.7225	15.5995	-0.374853	23.8817
9.17639	10.3413	-9.81219	-9.76092	2.0204	19.8603	6.04104	-13.0355	-17.1438	2.7341	-3.26258	0	0.0740632	0.293858	0	0	0	1.32385	4.00087	1.31572	1.40698	0	0	0.235308	7.67235	6.18748	8.05362	11.5867	7.11214	6.34811	44.6546	11.9337	20.3395	5.03874	22.1574	12.1252	2.67379	15.3551
9.20882	11.853	-10.3693	-10.0711	2.76593	19.1417	6.65794	-14.8056	-17.8669	3.2488	-3.25104	0	0.0740632	0.293858	0	0	0	1.32385	4.00087	1.31572	1.40698	0	0	0.235308	6.90165	6.18748	8.05362	11.5867	7.11214	6.34811	44.6546	11.9337	20.3395	5.03874	22.1574	12.1252	2.67379	15.3551
9.24125	15.1515	-9.97129	-9.66416	5.11029	19.8399	8.12385	-15.2873	-18.6287	4.26201	-3.1953	0	0.338567	0	0	0	0	1.03587	4.70091	1.01834	2.00201	0	0.0856653	0.585395	5.97053	4.8804	7.31831	10.6356	6.323	7.06979	10.8526	13.1031	12.9177	22.6896	11.6177	12.7682	3.90759	3.46414
9.27367	18.512	-9.56759	-8.92442	6.41882	21.8673	9.64007	-13.9176	-19.6915	6.79018	-3.08899	0	0.338567	0	0	0	0	1.03587	4.70091	1.01834	2.00201	0	0.0856653	0.585395	6.75192	4.8804	7.31831	10.6356	6.323	7.06979	10.8526	13.1031	12.9177	22.6896	11.6177	12.7682	3.90759	3.46414
9.3061	17.9993	-9.61969	-9.89272	6.02453	22.0213	11.6458	-13.0567	-21.45	7.16658	-2.92519	0	0	0	0	0.653315	0	0.408563	8.76208	0.00472189	0.523958	0	0	2.50183	7.26678	16.708	7.87328	4.16088	-5.68498	11.0677	20.6639	17.6226	2.78165	7.23881	5.5771	5.32019	9.93036	8.17005
9.33852	20.0756	-9.95799	-9.89332	5.85278	21.5559	13.3816	-13.6765	-22.155	7.90521	-2.69609	0	0	0	0	0.653315	0	0.408563	8.76208	0.00472189	0.523958	0	0	2.50183	6.75091	16.708	7.87328	4.16088	-5.68498	11.0677	20.6639	17.6226	2.78165	7.23881	5.5771	5.32019	9.93036	8.17005
9.37095	23.0184	-9.98523	-8.68688	6.14289	21.5035	15.1843	-13.3891	-22.1281	9.26907	-2.39438	0	0.696283	0	0	0.219128	0	0.433868	11.3645	0	0.657209	0.0507599	0	5.42408	6.53533	10.5493	5.9372	1.7595	11.2748	7.9933	4.57353	19.1499	14.8046	14.4683	19.2456	13.146	7.77876	-2.73012
9.40337	22.6482	-10.2644	-8.91301	6.55382	22.1231	15.9411	-13.5668	-22.0792	9.63314	-2.01191	0	0.696283	0	0	0.219128	0	0.433868	11.3645	0	0.657209	0.0507599	0	5.42408	6.50554	10.5493	5.9372	1.7595	11.2748	7.9933	4.57353	19.1499	14.8046	14.4683	19.2456	13.146	7.77876	-2.73012
9.4358	23.2082	-9.46397	-8.54346	7.77584	23.3158	16.3372	-14.5725	-21.3358	9.26702	-1.54358	0	0.278819	0.386493	0	0.460817	0	0	10.6939	0	1.59748	0	0.0694348	6.85418	6.90117	10.8572	2.89028	16.1748	4.57073	5.02142	30.1281	11.1102	18.5398	14.2767	4.56373	11.2201	-0.422851	3.33935
9.46822	24.4375	-7.86984	-8.10478	7.60287	25.1307	15.9299	-14.0452	-20.2649	9.2752	-0.993178	0	0.278819	0.386493	0	0.460817	0	0	10.6939	0	1.59748	0	0.0694348	6.85418	7.31546	10.8572	2.89028	16.1748	4.57073	5.02142	30.1281	11.1102	18.5398	14.2767	4.56373	11.2201	-0.422851	3.33935
9.50065	28.1192	-6.49977	-7.3456	7.2955	27.5765	15.9691	-11.8869	-20.4024	10.6607	-0.373352	0	0.972084	0.22293	0	0.86568	0	0	11.8804	0	1.47198	0	0	6.01995	7.35169	4.80607	8.51077	6.21574	1.10891	11.2603	16.0547	4.78641	18.5871	7.81731	17.8452	17.5562	3.59568	21.4599
9.53307	31.4781	-5.27936	-7.40096	7.2341	28.6573	16.7955	-9.94992	-21.1906	11.621	0.29535	0	0.972084	0.22293	0	0.86568	0	0	11.8804	0	1.47198	0	0	6.01995	7.09586	4.80607	8.51077	6.21574	1.10891	11.2603	16.0547	4.78641	18.5871	7.81731	17.8452	17.5562	3.59568	21.4599
9.5655	33.3471	-4.33337	-7.48552	8.62014	29.5296	17.7899	-8.67687	-20.2319	13.2387	0.988915	0	0.539106	0.551574	0	0.0628853	0	0	13.425	0.45277	1.97111	0	0.796995	10.7956	6.45325	12.2243	6.15532	-4.70692	0.443083	5.64825	29.313	7.60099	25.6907	9.01615	23.2678	10.6439	-2.43551	29.3356
9.59792	36.1695	-3.59261	-6.59931	10.9609	30.933	17.5706	-6.86824	-18.8546	14.2369	1.68241	0	0.539106	0.551574	0	0.0628853	0	0	13.425	0.45277	1.97111	0	0.796995	10.7956	4.94908	12.2243	6.15532	-4.70692	0.443083	5.64825	29.313	7.60099	25.6907	9.01615	23.2678	10.6439	-2.43551	29.3356
9.63035	38.0604	-3.21322	-6.61451	11.5561	31.207	16.3006	-4.45176	-18.1394	12.4105	2.35648	0	1.02792	0.920573	0	0.492955	0	0	11.9534	0.212722	2.24755	0	0.633468	18.864	3.12803	14.3704	9.6095	-0.707278	1.2706	13.3864	16.9019	7.53514	30.6931	15.0701	19.5094	18.7022	5.08062	25.8879
9.66278	39.688	-2.74158	-6.58409	12.3626	31.3623	16.1824	-3.33728	-17.301	11.7654	3.00466	0	1.02792	0.920573	0	0.492955	0	0	11.9534	0.212722	2.24755	0	0.633468	18.864	2.06462	14.3704	9.6095	-0.707278	1.2706	13.3864	16.9019	7.53514	30.6931	15.0701	19.5094	18.7022	5.08062	25.8879
9.6952	40.5512	-2.00835	-5.30528	14.0622	30.796	16.8457	-3.41202	-16.963	13.6101	3.6298	0	1.0118	0.986294	0	0.480362	0	0	14.837	0	0.668278	0	0.691264	34.198	1.47217	4.97494	6.74555	5.45378	8.24117	8.19856	22.3832	13.167	23.1044	4.44651	20.6063	0.900239	9.25331	2.33661
9.72763	40.1337	0.238695	-4.26977	15.1535	29.8389	17.8677	-3.11647	-16.8687	13.299	4.2423	0	1.0118	0.986294	0	0.480362	0	0	14.837	0	0.668278	0	0.691264	34.198	1.23629	4.97494	6.74555	5.45378	8.24117	8.19856	22.3832	13.167	23.1044	4.44651	20.6063	0.900239	9.25331	2.33661
9.76005	41.1675	2.39759	-2.65122	15.6489	27.9912	18.0651	-1.77885	-16.4335	11.8382	4.85707	0	0.944874	1.21223	0	0.356504	0	0.093887	8.64989	0	0.312729	0	0.265208	53.8969	1.7787	6.4228	2.73598	3.09868	7.00398	11.6126	13.524	6.91758	24.4195	6.50811	27.8883	0.35282	13.4116	2.29679
9.79248	40.7417	3.19165	-1.87149	15.4934	25.7973	17.4763	-1.42837	-16.1393	11.0921	5.49435	0	0.944874	1.21223	0	0.356504	0	0.093887	8.64989	0	0.312729	0	0.265208	53.8969	3.17439	6.4228	2.73598	3.09868	7.00398	11.6126	13.524	6.91758	24.4195	6.50811	27.8883	0.35282	13.4116	2.29679
9.8249	41.4285	2.99241	-0.803569	15.831	25.604	17.4462	-1.02905	-15.2751	11.4366	6.1739	0	1.18572	1.51102	0	0.168175	0	0	14.1327	0	0.257021	0	0	61.041	3.6742	15.5946	13.7385	0.759524	1.45038	6.11461	-6.88684	4.05969	15.1276	7.18527	14.2907	9.91406	-3.0317	18.5745
9.85733	42.7739	3.07401	0.251543	16.4348	25.9983	16.2044	0.0208867	-14.0015	10.2231	6.91643	0	1.18572	1.51102	0	0.168175	0	0	14.1327	0	0.257021	0	0	61.041	3.46945	15.5946	13.7385	0.759524	1.45038	6.11461	-6.88684	4.05969	15.1276	7.18527	14.2907	9.91406	-3.0317	18.5745
9.88975	41.8966	3.32283	0.440142	15.7171	27.4715	14.6048	0.0650125	-12.8917	7.26642	7.73939	0	0.769112	0.808102	0	0.0108029	0	0	10.2627	0.0340031	0.87075	0	0	51.3777	3.90197	7.21628	4.65075	16.6019	3.57616	26.4597	9.72253	12.2037	46.8455	9.2335	3.26215	6.37324	6.85523	26.6342
9.92218	42.1002	2.78017	2.75561	16.1298	29.2811	13.8136	-1.54999	-11.8799	6.31737	8.66717	0	0.769112	0.808102	0	0.0108029	0	0	10.2627	0.0340031	0.87075	0	0	51.3777	4.87264	7.21628	4.65075	16.6019	3.57616	26.4597	9.72253	12.2037	46.8455	9.2335	3.26215	6.37324	6.85523	26.6342
9.9546	40.9409	2.51339	4.08614	15.7666	28.3325	13.2092	-3.05981	-12.5549	4.8394	9.7216	0	0.995435	0.590001	0	0	0	0	7.87563	0.217359	0.0241731	0	0.429113	33.3065	6.36488	6.68134	13.191	5.92289	1.72279	0.923143	7.97867	14.8022	12.3457	4.69539	19.3018	10.6818	-3.60277	44.8117
9.98703	40.0566	3.56845	3.86212	14.3172	26.7427	12.7814	-2.42405	-13.1581	3.19879	10.9188	0	0.995435	0.590001	0	0	0	0	7.87563	0.217359	0.0241731	0	0.429113	33.3065	7.21669	6.68134	13.191	5.92289	1.72279	0.923143	7.97867	14.8022	12.3457	4.69539	19.3018	10.6818	-3.60277	44.8117
10.0195	39.6648	5.46426	4.04918	13.6359	26.9526	12.0713	-2.56032	-12.6907	3.67209	12.2633	0	0.207721	0.733939	0.295572	0	0	0	3.81049	0.570296	0	0.0818566	0.615974	17.3145	7.10015	-1.31294	10.7921	14.4363	-2.30942	10.333	23.0282	7.16938	27.7404	11.6937	-16.3272	1.5294	5.16721	43.8567
10.0519	38.2497	6.11091	3.74169	13.7017	27.9286	10.9034	-3.5141	-13.4889	6.05292	13.7389	0	0.207721	0.733939	0.295572	0	0	0	3.81049	0.570296	0	0.0818566	0.615974	17.3145	6.48766	-1.31294	10.7921	14.4363	-2.30942	10.333	23.0282	7.16938	27.7404	11.6937	-16.3272	1.5294	5.16721	43.8567
10.0843	39.1965	6.5449	2.67665	13.6599	27.8927	10.9623	-3.43096	-14.7047	7.23796	15.3119	0.684379	0.260364	0.765776	0.337618	0	0.719385	0	8.38053	0	0.016741	0	0.704865	10.4468	7.93496	2.99163	14.903	7.12375	3.27725	2.0159	8.95913	12.9506	16.0283	6.51845	12.9179	-5.0836	6.56704	24.3405
10.1167	40.0057	7.82638	2.8001	13.7495	27.2121	12.8601	-1.73133	-14.9237	5.7667	16.9306	0.684379	0.260364	0.765776	0.337618	0	0.719385	0	8.38053	0	0.016741	0	0.704865	10.4468	9.75567	2.99163	14.903	7.12375	3.27725	2.0159	8.95913	12.9506	16.0283	6.51845	12.9179	-5.0836	6.56704	24.3405
10.1492	41.2121	9.17164	3.96769	14.5072	27.444	15.4035	-1.03734	-13.8934	4.80047	18.535	1.27606	0.578688	0.308266	0.11727	0	1.12304	0.150354	14.1402	0.241089	0	0.521847	0	5.00769	11.1025	9.16692	3.72392	8.14226	4.42649	-4.42367	-3.14851	-5.52308	21.7228	14.646	-10.3741	13.3822	12.3691	25.1124
10.1816	40.6319	9.56172	4.41812	13.6661	26.259	17.098	-1.63176	-12.8244	3.33574	20.0555	1.27606	0.578688	0.308266	0.11727	0	1.12304	0.150354	14.1402	0.241089	0	0.521847	0	5.00769	12.6097	9.16692	3.72392	8.14226	4.42649	-4.42367	-3.14851	-5.52308	21.7228	14.646	-10.3741	13.3822	12.3691	25.1124
10.214	38.2625	9.35288	3.97664	12.6569	24.9288	17.7522	-0.519085	-11.5285	1.86463	21.425	1.35347	0.984426	0.650316	0	0	1.89339	0.7098	42.7764	0.224154	1.95588	0.309724	0	2.3754	13.4241	4.78514	11.4387	22.086	6.37136	8.68402	33.8824	2.63525	28.7452	12.4658	16.5406	5.38576	1.32588	40.5653
10.2464	39.7663	9.59983	5.24318	13.3506	25.472	17.917	1.10255	-9.537	2.54528	22.5873	1.35347	0.984426	0.650316	0	0	1.89339	0.7098	42.7764	0.224154	1.95588	0.309724	0	2.3754	14.5051	4.78514	11.4387	22.086	6.37136	8.68402	33.8824	2.63525	28.7452	12.4658	16.5406	5.38576	1.32588	40.5653
10.2789	40.1259	9.50821	6.60319	12.798	25.1633	17.5848	1.48968	-7.18208	3.559	23.501	0.163142	0.904149	0.256391	0	0.0127708	2.76088	0.653908	106.092	0.973254	0.651805	0.92021	0	0	15.4976	18.7572	10.0992	10.0105	12.9005	-6.88003	13.596	7.14406	10.3373	-4.05103	1.27335	7.26575	4.1544	12.1061
10.3113	39.6189	9.10553	6.75615	11.7835	24.4416	17.1858	0.969557	-5.55911	3.94748	24.1414	0.163142	0.904149	0.256391	0	0.0127708	2.76088	0.653908	106.092	0.973254	0.651805	0.92021	0	0	16.1898	18.7572	10.0992	10.0105	12.9005	-6.88003	13.596	7.14406	10.3373	-4.05103	1.27335	7.26575	4.1544	12.1061
10.3437	39.2619	8.53589	7.28804	11.0892	24.4878	15.7502	1.11849	-4.73297	3.36608	24.4957	0	0.661881	0	0.802933	0.462798	3.54285	1.67007	185.701	1.02229	1.32444	1.08019	0.923797	0.0251113	16.4756	10.9601	10.3332	0.341678	-1.92834	2.05964	3.28433	-4.3338	14.465	8.87689	27.7787	-0.450224	0.216585	16.5256
10.3761	37.9748	6.88666	7.22424	9.5838	23.9609	14.6753	2.09538	-4.60137	3.51488	24.5623	0	0.661881	0	0.802933	0.462798	3.54285	1.67007	185.701	1.02229	1.32444	1.08019	0.923797	0.0251113	16.336	10.9601	10.3332	0.341678	-1.92834	2.05964	3.28433	-4.3338	14.465	8.87689	27.7787	-0.450224	0.216585	16.5256
10.4086	37.4716	5.36141	7.47782	8.91149	23.3049	14.6676	0.624337	-4.67576	3.88181	24.3454	0	0.283175	0.109496	0.291782	0.222929	3.11379	2.21692	217.315	0.393509	2.10216	0.524015	1.80995	0	16.1516	8.98314	6.45597	3.43059	4.74336	4.88646	16.1175	-1.15913	16.0599	10.0724	8.33119	15.6009	-4.97011	0.815464
10.441	34.5161	4.06021	7.4109	8.37358	22.0179	14.2134	-2.47775	-3.54168	2.87145	23.8487	0	0.283175	0.109496	0.291782	0.222929	3.11379	2.21692	217.315	0.393509	2.10216	0.524015	1.80995	0	16.3452	8.98314	6.45597	3.43059	4.74336	4.88646	16.1175	-1.15913	16.0599	10.0724	8.33119	15.6009	-4.97011	0.815464
10.4734	32.7094	3.78392	6.89786	8.31313	23.7095	13.8075	-3.50401	-3.28226	0.177682	23.0755	0	0.134409	0.636906	0.152106	0.195116	3.01195	2.72565	191.745	0.330247	2.20993	0.40975	2.88785	0.0503576	17.2729	15.7342	17.2642	0.431979	16.8668	3.41076	40.5867	5.05661	55.1995	16.6972	-4.48891	8.16982	-7.78523	12.9609
10.5058	32.3926	3.78204	6.41402	6.80525	25.6095	13.2336	-3.86634	-4.7698	-3.17359	22.0305	0	0.134409	0.636906	0.152106	0.195116	3.01195	2.72565	191.745	0.330247	2.20993	0.40975	2.88785	0.0503576	18.5874	15.7342	17.2642	0.431979	16.8668	3.41076	40.5867	5.05661	55.1995	16.6972	-4.48891	8.16982	-7.78523	12.9609
10.5383	33.3541	3.23272	5.9121	5.25228	26.7178	13.0725	-3.96048	-4.61538	-2.14246	20.7226	0	1.471	0.211796	0.0227123	0.208662	2.55298	2.48862	128.807	0.358123	3.58083	0.415224	3.09536	0	18.6699	8.07753	7.37798	4.52481	5.59817	9.84443	15.0689	6.03972	210.941	12.2544	35.4047	7.01884	5.74227	10.4688
10.5707	35.2472	3.04477	6.31158	5.445	28.9554	13.9621	-4.66248	-3.7989	1.71324	19.1639	0	1.471	0.211796	0.0227123	0.208662	2.55298	2.48862	128.807	0.358123	3.58083	0.415224	3.09536	0	19.0692	8.07753	7.37798	4.52481	5.59817	9.84443	15.0689	6.03972	210.941	12.2544	35.4047	7.01884	5.74227	10.4688
10.6031	34.2939	3.74	7.16055	6.37416	28.798	15.2855	-7.08582	-3.6583	3.03473	17.371	0.203548	0.788641	0.649814	0	0	1.59369	2.95956	60.2124	0.531233	6.29524	0.365261	0.914693	0.773066	19.6721	7.23151	-0.278509	7.43581	3.99148	9.24511	28.9389	9.94145	192.937	12.6106	8.27217	9.83163	14.5617	5.26642
10.6355	34.1051	4.17366	6.76113	6.41032	29.3623	15.8275	-8.31995	-3.01734	1.86648	15.3752	0.203548	0.788641	0.649814	0	0	1.59369	2.95956	60.2124	0.531233	6.29524	0.365261	0.914693	0.773066	19.804	7.23151	-0.278509	7.43581	3.99148	9.24511	28.9389	9.94145	192.937	12.6106	8.27217	9.83163	14.5617	5.26642
10.668	33.6399	3.05303	5.51989	5.2348	31.3925	15.5627	-6.29991	-1.84597	0.770743	13.2285	0	1.67914	2.34694	0.415576	0.980957	2.14694	2.89379	25.2575	0.267525	7.72688	0.720899	1.05444	2.44756	20.0518	8.34249	14.1097	2.58	-3.4344	1.30632	22.7124	10.8406	153.279	7.3168	2.16191	12.6128	12.9817	4.58488
10.7004	31.7235	2.02055	3.69562	4.65524	34.3134	16.1227	-5.32194	-1.01551	0.824793	11.0018	0	1.67914	2.34694	0.415576	0.980957	2.14694	2.89379	25.2575	0.267525	7.72688	0.720899	1.05444	2.44756	19.5214	8.34249	14.1097	2.58	-3.4344	1.30632	22.7124	10.8406	153.279	7.3168	2.16191	12.6128	12.9817	4.58488
10.7328	32.002	1.53261	3.39644	4.69641	35.6788	16.7496	-5.51217	-0.869127	1.55651	8.77924	0	0.138296	2.00237	0.225198	0.510031	1.43388	3.13266	12.7372	0.00607383	5.71405	0.884307	1.14672	1.39593	19.22	11.7227	12.2163	10.0436	0.687012	3.63679	16.3831	8.71702	73.6809	7.51737	14.8065	12.8628	5.33305	16.6789
10.7652	31.1679	2.03797	2.80907	4.24443	35.0435	16.8178	-5.75121	-1.29277	1.19758	6.65336	0	0.138296	2.00237	0.225198	0.510031	1.43388	3.13266	12.7372	0.00607383	5.71405	0.884307	1.14672	1.39593	19.8144	11.7227	12.2163	10.0436	0.687012	3.63679	16.3831	8.71702	73.6809	7.51737	14.8065	12.8628	5.33305	16.6789
10.7977	29.7485	1.84543	1.30924	2.59005	35.573	16.6667	-6.53944	-1.59026	-1.26978	4.71121	0	0	2.24852	0.705148	1.63567	3.43706	3.01193	3.09954	0	4.28503	0.206476	2.40429	0.725887	20.4905	4.01136	20.2874	-2.2876	13.6099	-5.14508	9.6917	10.2383	65.3038	12.4863	45.7235	20.6121	0.429737	17.1731
10.8301	30.5517	1.48567	0.675925	2.2572	35.0235	16.8733	-6.32184	-1.72397	-1.99406	3.02446	0	0	2.24852	0.705148	1.63567	3.43706	3.01193	3.09954	0	4.28503	0.206476	2.40429	0.725887	20.5292	4.01136	20.2874	-2.2876	13.6099	-5.14508	9.6917	10.2383	65.3038	12.4863	45.7235	20.6121	0.429737	17.1731
10.8625	32.7608	2.5545	-0.659293	3.08705	34.3246	17.8065	-6.62191	-1.81873	-1.3826	1.63221	0	0	1.43164	0	1.41054	3.60168	2.95756	2.90416	0.306859	1.86611	0.390826	2.32153	1.68993	19.7905	4.49043	13.9191	23.9653	3.82589	2.99451	19.8013	11.9142	82.2598	9.39614	38.0536	-1.48389	3.10821	14.1228
10.8949	36.3329	3.34746	-1.00957	4.69279	36.3839	18.553	-7.02715	-0.22662	-0.242226	0.547379	0	0	1.43164	0	1.41054	3.60168	2.95756	2.90416	0.306859	1.86611	0.390826	2.32153	1.68993	18.5302	4.49043	13.9191	23.9653	3.82589	2.99451	19.8013	11.9142	82.2598	9.39614	38.0536	-1.48389	3.10821	14.1228
10.9274	37.113	4.33008	-0.940333	5.83294	36.8433	18.445	-7.53291	0.208124	-0.0874252	-0.242728	0	0	1.29259	0	1.69128	4.74268	1.25349	0.432064	0	2.0242	0	1.2733	1.95209	18.1052	14.5586	11.2278	18.9339	4.78221	5.48278	23.1699	22.182	56.7616	5.56978	17.9972	3.70207	22.1341	6.20188
10.9598	37.4008	4.47196	-1.28218	6.2049	35.503	18.6194	-7.26664	-0.427571	-2.04653	-0.768644	0	0	1.29259	0	1.69128	4.74268	1.25349	0.432064	0	2.0242	0	1.2733	1.95209	18.6485	14.5586	11.2278	18.9339	4.78221	5.48278	23.1699	22.182	56.7616	5.56978	17.9972	3.70207	22.1341	6.20188
10.9922	37.6516	4.41965	-1.0555	7.95773	35.2411	19.1422	-9.12088	0.541727	-2.75857	-1.06903	0	0	0.0718143	0.132572	1.82756	4.55244	0.966617	0.243249	0.117524	1.18223	0	0.363539	3.09057	19.595	0.267527	12.179	8.04019	3.24229	5.1394	20.7884	13.3379	22.7668	17.3925	3.69964	10.0207	12.3563	13.0771
11.0246	35.5405	4.58002	-0.071256	9.81817	35.9912	18.4381	-12.012	1.92878	-2.27483	-1.18638	0	0	0.0718143	0.132572	1.82756	4.55244	0.966617	0.243249	0.117524	1.18223	0	0.363539	3.09057	18.4818	0.267527	12.179	8.04019	3.24229	5.1394	20.7884	13.3379	22.7668	17.3925	3.69964	10.0207	12.3563	13.0771
11.0571	33.9219	3.85971	0.244269	10.8167	36.9674	17.4864	-11.1331	2.58036	-0.899185	-1.15519	0.599133	0.587704	0.873037	0.727889	1.24657	3.13588	0.259565	2.24709	0.324424	1.42158	0.883311	0.0438278	4.69836	16.515	9.85979	-3.23528	4.75229	4.20018	11.8596	42.9983	16.4806	16.6138	9.08157	16.4388	6.22231	6.60784	9.60607
11.0895	31.9061	3.07561	-0.484337	11.1472	37.0312	15.889	-9.24856	1.98273	-0.0285678	-1.00156	0.599133	0.587704	0.873037	0.727889	1.24657	3.13588	0.259565	2.24709	0.324424	1.42158	0.883311	0.0438278	4.69836	15.0221	9.85979	-3.23528	4.75229	4.20018	11.8596	42.9983	16.4806	16.6138	9.08157	16.4388	6.22231	6.60784	9.60607
11.1219	31.7238	3.75086	-0.736075	11.8818	36.8614	14.6487	-8.49093	3.16286	0.133729	-0.737541	0	0	0.752758	0.750268	1.35636	2.65508	0.312683	1.90275	0	0.915237	0.4406	0.505029	5.97103	14.0803	5.03147	13.8092	8.03638	2.40425	10.4996	40.4715	7.3594	23.4625	5.22027	20.2315	6.00902	6.89903	8.15699
11.1543	33.3306	5.02504	-0.0958951	12.7845	36.837	14.4485	-9.44039	4.11614	0.302399	-0.371936	0	0	0.752758	0.750268	1.35636	2.65508	0.312683	1.90275	0	0.915237	0.4406	0.505029	5.97103	13.8313	5.03147	13.8092	8.03638	2.40425	10.4996	40.4715	7.3594	23.4625	5.22027	20.2315	6.00902	6.89903	8.15699
11.1868	33.2343	4.78995	1.56493	13.8394	37.4113	14.3879	-11.862	4.68963	0.754922	0.0870403	0	0	0.241895	1.18222	1.42782	1.36158	0.903564	4.19115	0.096137	1.74505	0	0.623713	6.88546	12.7024	15.0723	20.5269	15.608	6.35218	12.7398	22.9468	13.4818	42.4848	8.2545	14.7914	16.5336	0.817518	18.7248
11.2192	34.2822	4.89344	3.1323	16.1405	38.8374	14.8241	-13.049	4.89972	0.874383	0.623243	0	0	0.241895	1.18222	1.42782	1.36158	0.903564	4.19115	0.096137	1.74505	0	0.623713	6.88546	11.6618	15.0723	20.5269	15.608	6.35218	12.7398	22.9468	13.4818	42.4848	8.2545	14.7914	16.5336	0.817518	18.7248
11.2516	34.4707	5.20705	1.91405	17.1574	39.2433	13.7142	-12.5694	4.74199	1.4973	1.21347	0	0	0.384212	0.741109	1.35267	0.83624	0.97197	4.98977	0.200244	1.65458	0	0.650827	11.1335	10.6855	15.523	5.54336	12.1011	5.02243	13.4317	25.7297	8.72865	22.4124	5.44448	28.1943	16.2139	-2.43001	31.8769
11.284	34.5092	5.68764	0.31687	17.8541	38.8812	13.6409	-12.7588	5.3811	3.09009	1.82751	0	0	0.384212	0.741109	1.35267	0.83624	0.97197	4.98977	0.200244	1.65458	0	0.650827	11.1335	10.1155	15.523	5.54336	12.1011	5.02243	13.4317	25.7297	8.72865	22.4124	5.44448	28.1943	16.2139	-2.43001	31.8769
11.3165	33.6076	5.94126	0.66676	17.4968	38.2591	13.9545	-13.9505	4.1916	5.03238	2.43357	0	0	0.708659	0.334308	2.04003	0.349217	0.738346	4.22621	0.864854	1.04966	0	0.373743	16.7756	10.047	8.73747	5.60415	2.12611	9.37042	-3.63269	15.1467	8.495	18.0928	10.3626	11.5532	11.1023	7.10976	6.97926
11.3489	31.922	6.0709	0.699275	16.3064	37.7662	13.2007	-12.6942	3.2081	6.75654	3.00083	0	0	0.708659	0.334308	2.04003	0.349217	0.738346	4.22621	0.864854	1.04966	0	0.373743	16.7756	10.0233	8.73747	5.60415	2.12611	9.37042	-3.63269	15.1467	8.495	18.0928	10.3626	11.5532	11.1023	7.10976	6.97926
11.3813	31.1864	5.78036	0.82093	15.9654	36.7346	15.0145	-10.7773	2.25352	7.27156	3.50493	0	0	0.357277	0	2.00071	0.0872473	1.20849	1.57436	1.09745	0.476674	0.0119448	0.860204	27.3114	9.04202	-3.83012	11.2101	12.571	13.7938	5.98393	8.60382	6.72252	23.1143	4.80153	44.8535	6.59607	12.7901	4.0072
11.4137	29.302	4.46492	1.3887	15.1469	32.7245	16.7799	-10.9363	2.17361	9.46999	3.92636	0	0	0.357277	0	2.00071	0.0872473	1.20849	1.57436	1.09745	0.476674	0.0119448	0.860204	27.3114	7.32668	-3.83012	11.2101	12.571	13.7938	5.98393	8.60382	6.72252	23.1143	4.80153	44.8535	6.59607	12.7901	4.0072
11.4462	29.5701	3.7457	3.10953	17.2925	28.9101	17.9458	-11.6163	2.66758	11.4229	4.25187	0	0	1.26097	0	1.40395	0	0.903324	2.49589	0.549828	0.526779	0	0.29223	43.1621	6.57234	13.7749	12.1161	5.48758	9.66813	10.5398	37.3846	14.6073	20.2069	13.309	16.9387	12.8189	7.99866	22.8724
11.4786	28.5599	3.57394	4.84844	19.4832	25.8875	18.699	-12.5645	1.51961	8.99343	4.47445	0	0	1.26097	0	1.40395	0	0.903324	2.49589	0.549828	0.526779	0	0.29223	43.1621	7.05006	13.7749	12.1161	5.48758	9.66813	10.5398	37.3846	14.6073	20.2069	13.309	16.9387	12.8189	7.99866	22.8724
11.511	25.8932	3.95018	5.81321	19.9964	23.055	18.8771	-12.8008	-0.376922	6.047	4.59167	0	0	0.32656	0.113208	0.646323	0	1.48384	1.27554	0.344204	0.137495	0	0.305674	54.6899	6.6847	4.17518	3.91782	12.4517	1.40949	21.433	4.3652	-0.202138	31.9798	16.8528	12.8202	7.69788	-1.20767	5.93976
11.5435	26.0729	3.44325	6.3285	19.7732	22.6175	18.6214	-11.3158	-1.59756	5.63476	4.60068	0	0	0.32656	0.113208	0.646323	0	1.48384	1.27554	0.344204	0.137495	0	0.305674	54.6899	6.1158	4.17518	3.91782	12.4517	1.40949	21.433	4.3652	-0.202138	31.9798	16.8528	12.8202	7.69788	-1.20767	5.93976
11.5759	27.5173	2.43492	6.46646	19.473	23.3804	17.9013	-10.5944	0.911742	7.14417	4.49846	0	0.595023	0	0.158613	0.362172	0.890972	2.13702	4.34485	0.172041	0.280709	0	0.519495	54.1483	6.72855	-7.53637	3.85229	17.3184	2.91454	7.91077	19.7339	10.2298	31.2375	16.4374	13.6016	0.135397	8.72059	34.7991
11.6083	29.2379	2.98088	7.44622	20.3845	22.6772	17.988	-13.127	2.89064	8.58105	4.2842	0	0.595023	0	0.158613	0.362172	0.890972	2.13702	4.34485	0.172041	0.280709	0	0.519495	54.1483	7.22539	-7.53637	3.85229	17.3184	2.91454	7.91077	19.7339	10.2298	31.2375	16.4374	13.6016	0.135397	8.72059	34.7991
11.6407	28.7049	3.2093	9.49149	19.6881	21.0488	16.6988	-16.9369	1.96721	7.42839	3.95973	0	0.826801	0.403642	0.0362201	0.0569532	0.0517129	2.14489	7.73306	0	0	0	0.0347368	40.4326	7.32649	4.56303	-3.97133	15.8101	12.9195	14.4139	0.239399	2.27385	-0.907081	3.12063	8.60168	4.67335	15.0458	22.857
11.6732	25.9771	2.89317	10.0117	18.3709	20.976	15.3427	-19.5785	1.72786	5.59806	3.5308	0	0.826801	0.403642	0.0362201	0.0569532	0.0517129	2.14489	7.73306	0	0	0	0.0347368	40.4326	7.19857	4.56303	-3.97133	15.8101	12.9195	14.4139	0.239399	2.27385	-0.907081	3.12063	8.60168	4.67335	15.0458	22.857
11.7056	24.3215	2.93798	9.68275	18.2065	20.5436	15.3196	-20.1337	1.06973	5.36205	3.00699	0	0.966972	0.0660039	0	0.236644	0.373319	2.12835	8.31154	0	0	0	0.030646	25.6535	6.73938	2.4426	5.49145	13.6006	5.38243	9.22829	27.01	14.4126	20.8821	13.2253	17.5979	4.24718	5.1287	45.2813
11.738	23.2512	3.6807	10.2663	19.2446	18.9466	15.5159	-20.1398	0.285444	7.23447	2.40247	0	0.966972	0.0660039	0	0.236644	0.373319	2.12835	8.31154	0	0	0	0.030646	25.6535	6.19861	2.4426	5.49145	13.6006	5.38243	9.22829	27.01	14.4126	20.8821	13.2253	17.5979	4.24718	5.1287	45.2813
11.7704	23.2559	4.63547	10.0917	19.5219	18.4773	16.5366	-19.4607	0.878493	9.10701	1.73491	0	0	0.642255	0.0361414	0.939416	0	1.21732	5.10621	0	0	0.109461	0	12.9236	5.96355	9.65369	14.0472	0.135331	7.49663	12.3836	29.2121	15.3784	26.7721	6.57208	29.4428	14.8186	4.84548	42.1434
11.8029	21.8547	4.16165	10.6191	18.6365	18.1574	16.8307	-18.264	1.43259	9.64381	1.02655	0	0	0.642255	0.0361414	0.939416	0	1.21732	5.10621	0	0	0.109461	0	12.9236	6.50596	9.65369	14.0472	0.135331	7.49663	12.3836	29.2121	15.3784	26.7721	6.57208	29.4428	14.8186	4.84548	42.1434
11.8353	17.9798	3.44976	11.6869	18.6076	17.2835	16.1894	-17.9875	1.47538	9.18851	0.303411	0.0687106	0	0.221722	0	0.585112	0	1.1308	2.01972	0	0	0	0.00102424	7.13696	6.6106	-4.99349	10.928	14.0279	3.4544	12.4817	22.0687	12.3174	32.3795	5.60748	1.29543	-2.24568	5.08861	35.5335
11.8677	16.8969	2.54821	12.3352	19.0442	18.0096	16.4025	-17.6105	2.67552	9.71879	-0.402589	0.0687106	0	0.221722	0	0.585112	0	1.1308	2.01972	0	0	0	0.00102424	7.13696	5.87994	-4.99349	10.928	14.0279	3.4544	12.4817	22.0687	12.3174	32.3795	5.60748	1.29543	-2.24568	5.08861	35.5335
11.9001	16.1924	0.876805	12.1191	17.816	18.1759	16.7534	-16.5651	3.20837	11.4638	-1.05828	0	0	0.400936	0.330318	0.699634	0	1.03541	0.803539	0.407872	0	0	0.0859135	1.32831	5.88329	7.53822	11.7807	22.9219	9.51865	11.4522	12.6879	20.1662	40.1072	9.58542	8.42637	6.92327	3.33264	17.1847
11.9326	15.5248	-0.600422	11.3344	15.2069	17.2639	16.7559	-13.3991	2.13622	11.9618	-1.63289	0	0	0.400936	0.330318	0.699634	0	1.03541	0.803539	0.407872	0	0	0.0859135	1.32831	5.48346	7.53822	11.7807	22.9219	9.51865	11.4522	12.6879	20.1662	40.1072	9.58542	8.42637	6.92327	3.33264	17.1847
11.965	14.1723	-1.83	10.405	14.7111	16.0281	15.4761	-10.5459	1.21012	12.766	-2.103	0	0.150775	0	0.0254447	0.0901699	0	1.13915	0.892641	0.601266	0.16376	0.116804	0.229251	0	4.46652	4.85293	10.8362	-2.95752	0.97596	9.70913	12.21	5.75361	27.8253	0.514981	20.4173	8.89113	0.0749402	5.63116
11.9974	12.3272	-2.17891	10.1443	15.0771	14.5663	14.4439	-11.4627	1.0195	12.6782	-2.45442	0	0.150775	0	0.0254447	0.0901699	0	1.13915	0.892641	0.601266	0.16376	0.116804	0.229251	0	4.30309	4.85293	10.8362	-2.95752	0.97596	9.70913	12.21	5.75361	27.8253	0.514981	20.4173	8.89113	0.0749402	5.63116
12.0298	12.1183	-2.25176	10.5863	14.4732	15.9333	14.8061	-12.2034	0.7823	10.8746	-2.68492	0	1.09308	1.16197	0.0846314	0.548409	0	1.6304	1.02958	0.300806	0	0.493517	0.746277	0	4.70754	10.7471	3.49825	3.09438	4.8046	2.44144	22.1722	12.054	10.7368	12.9137	7.5619	-2.34446	2.61163	18.6709
12.0623	10.0759	-3.78397	10.5515	13.465	17.5338	14.8114	-11.8171	-1.23265	9.77924	-2.80445	0	1.09308	1.16197	0.0846314	0.548409	0	1.6304	1.02958	0.300806	0	0.493517	0.746277	0	4.5609	10.7471	3.49825	3.09438	4.8046	2.44144	22.1722	12.054	10.7368	12.9137	7.5619	-2.34446	2.61163	18.6709
12.0947	9.71316	-5.57937	11.7706	13.2694	16.8377	14.8526	-11.7304	-1.14182	9.80709	-2.83207	0.277336	0.140304	1.48172	0.0785317	0.266086	0	1.41425	1.54262	0.00834293	0	1.13995	0.786265	0	3.91642	8.74212	9.80612	10.0327	7.58476	17.1666	10.8298	7.64697	16.3695	13.4935	-0.249628	2.75716	5.28365	5.42723
12.1271	11.0536	-5.86552	11.9691	12.9217	15.5429	14.7543	-10.1715	-0.671198	9.55107	-2.79342	0.277336	0.140304	1.48172	0.0785317	0.266086	0	1.41425	1.54262	0.00834293	0	1.13995	0.786265	0	4.15195	8.74212	9.80612	10.0327	7.58476	17.1666	10.8298	7.64697	16.3695	13.4935	-0.249628	2.75716	5.28365	5.42723
12.1595	11.3927	-5.19466	11.2517	11.5105	15.6824	14.8662	-9.64692	-1.71719	9.3105	-2.71383	0.223198	0.255591	0.608261	0.524646	0.66346	0	1.22813	1.63768	0	0.419653	2.13352	0.318989	1.83466	4.55715	-3.41446	18.0339	11.0896	6.12707	3.2251	22.0382	18.3154	15.5884	10.0733	6.49468	-0.406234	10.1802	18.8819
12.192	12.5913	-4.73393	13.3199	11.3835	16.8423	16.5243	-10.7891	-2.39536	8.56648	-2.61815	0.223198	0.255591	0.608261	0.524646	0.66346	0	1.22813	1.63768	0	0.419653	2.13352	0.318989	1.83466	4.89816	-3.41446	18.0339	11.0896	6.12707	3.2251	22.0382	18.3154	15.5884	10.0733	6.49468	-0.406234	10.1802	18.8819
12.2244	12.977	-5.05707	14.7003	11.929	18.5309	17.8425	-11.0576	-4.0692	8.58187	-2.52596	0.130264	0	0	0	0.638913	0	0.177078	1.65603	0	0	1.35679	0	2.23692	4.79025	14.533	6.84024	18.3715	4.31186	2.39839	3.46648	17.6812	21.9437	10.2471	21.7081	5.78179	2.83433	13.5325
12.2568	14.303	-5.15324	14.1336	13.5284	20.4795	18.7739	-10.3238	-3.91444	8.24775	-2.45145	0.130264	0	0	0	0.638913	0	0.177078	1.65603	0	0	1.35679	0	2.23692	4.18088	14.533	6.84024	18.3715	4.31186	2.39839	3.46648	17.6812	21.9437	10.2471	21.7081	5.78179	2.83433	13.5325
12.2892	15.3759	-5.63823	15.1698	13.3033	22.4437	19.4635	-9.32165	-1.5569	6.37102	-2.40352	0	0	0	0.352234	0.712886	0	0	0	0.0316991	0.243514	1.72247	0	4.13012	3.77116	8.7244	10.2768	8.69272	-2.74142	8.55637	19.9177	16.5235	18.7176	9.91674	20.0471	10.6757	12.6081	0.112555
12.3217	15.4989	-5.70304	16.1169	12.2289	24.9466	17.5856	-8.98011	0.771716	5.70342	-2.39004	0	0	0	0.352234	0.712886	0	0	0	0.0316991	0.243514	1.72247	0	4.13012	4.31901	8.7244	10.2768	8.69272	-2.74142	8.55637	19.9177	16.5235	18.7176	9.91674	20.0471	10.6757	12.6081	0.112555
12.3541	16.91	-4.42523	17.3641	13.0781	25.398	16.0394	-8.25318	2.52968	5.02761	-2.41791	0	0	0.879774	0	0.500405	0	0	0	0.298688	0	1.12914	0	2.21257	4.77521	4.40689	8.96084	0.560686	15.9344	14.75	2.24893	15.2149	31.3566	8.39462	11.2663	14.8525	3.41052	25.6166
12.3865	16.1686	-3.74365	17.4583	10.9632	25.6537	15.0926	-7.00522	3.71377	4.59731	-2.49325	0	0	0.879774	0	0.500405	0	0	0	0.298688	0	1.12914	0	2.21257	4.27041	4.40689	8.96084	0.560686	15.9344	14.75	2.24893	15.2149	31.3566	8.39462	11.2663	14.8525	3.41052	25.6166
12.4189	16.8478	-3.63797	16.3174	8.45695	27.1681	14.0169	-5.82612	4.05645	4.66765	-2.62098	0.123147	0.376851	1.55083	0	0.0026487	0	0	0	0.204435	1.25283	1.11469	0.280239	1.10231	3.79253	8.77597	10.9728	1.928	2.02396	6.46494	6.70658	12.0415	7.59792	9.65363	19.8815	13.6678	4.61468	31.416
12.4514	19.1834	-4.0803	15.9506	7.62816	28.4924	13.5161	-5.35888	5.14768	5.25495	-2.80302	0.123147	0.376851	1.55083	0	0.0026487	0	0	0	0.204435	1.25283	1.11469	0.280239	1.10231	4.15772	8.77597	10.9728	1.928	2.02396	6.46494	6.70658	12.0415	7.59792	9.65363	19.8815	13.6678	4.61468	31.416
12.4838	20.1003	-4.96939	16.3959	6.68534	27.9543	13.5935	-5.44145	7.53642	6.1869	-3.03608	0.117228	0.525862	1.12053	0.0829936	0.0109186	0	0	0	0.536033	0.866142	1.01491	0	0.760394	4.64944	6.10729	18.7961	7.16579	5.96305	12.427	20.0833	7.73266	15.3784	15.3583	11.5555	9.35408	-0.217511	18.9486
12.5162	19.7526	-5.35709	17.2186	5.81948	26.2159	14.1353	-4.76049	6.19523	5.19722	-3.31449	0.117228	0.525862	1.12053	0.0829936	0.0109186	0	0	0	0.536033	0.866142	1.01491	0	0.760394	3.95951	6.10729	18.7961	7.16579	5.96305	12.427	20.0833	7.73266	15.3784	15.3583	11.5555	9.35408	-0.217511	18.9486
12.5486	18.1006	-6.00548	17.5269	4.31358	25.7496	14.0654	-5.61293	3.09422	3.74485	-3.63079	0	0.0453079	0	0.622421	0.299745	0	0	0	0.206988	0.326925	1.12823	0	0	3.60558	1.61157	9.12578	23.1766	4.71859	7.18362	-9.19495	19.5527	5.38926	1.58376	8.36182	8.33116	18.4398	8.46602
12.5811	18.7022	-6.33634	16.7696	4.41564	26.2085	15.3713	-5.18823	2.89553	4.88203	-3.97519	0	0.0453079	0	0.622421	0.299745	0	0	0	0.206988	0.326925	1.12823	0	0	3.64739	1.61157	9.12578	23.1766	4.71859	7.18362	-9.19495	19.5527	5.38926	1.58376	8.36182	8.33116	18.4398	8.46602
12.6135	19.0771	-6.60594	16.1758	4.87904	26.571	16.4232	-1.83901	2.88971	5.0197	-4.33585	0	0	0.127159	0.443619	0.364595	0	0	0	0.322802	0.272543	1.85765	0	0	3.31243	7.69794	5.93102	4.72335	3.01835	8.2904	-1.30546	5.77558	10.1166	2.46764	8.55619	2.51371	0.268296	1.63931
12.6459	18.3798	-7.23648	16.431	4.18962	27.2931	16.142	-0.576194	3.30267	3.56305	-4.69948	0	0	0.127159	0.443619	0.364595	0	0	0	0.322802	0.272543	1.85765	0	0	3.30874	7.69794	5.93102	4.72335	3.01835	8.2904	-1.30546	5.77558	10.1166	2.46764	8.55619	2.51371	0.268296	1.63931
12.6783	17.6833	-8.59143	17.0281	3.30273	27.1799	15.8041	-2.09563	3.87614	2.89096	-5.05174	0	0	0.595337	0.125512	0.958779	0	0	0	0	1.1283	1.89127	0	0	3.55221	6.09689	14.216	17.2015	10.1823	5.20543	2.20817	17.2096	8.2426	15.3455	29.3138	4.64736	3.95837	7.52935
12.7108	15.9118	-10.1584	18.3833	3.1766	25.939	14.6417	-4.30019	3.07228	2.21876	-5.37795	0	0	0.595337	0.125512	0.958779	0	0	0	0	1.1283	1.89127	0	0	3.48997	6.09689	14.216	17.2015	10.1823	5.20543	2.20817	17.2096	8.2426	15.3455	29.3138	4.64736	3.95837	7.52935
12.7432	15.8183	-10.4029	17.9994	3.65638	24.4989	14.2601	-5.09607	4.00165	2.52449	-5.66375	0	0	0.739747	0	0.580956	0	0	0	0.0198878	0.928688	1.28409	0.463935	0	3.25645	6.5746	6.19032	0.118247	13.1391	13.8952	5.61158	0.406376	12.3195	8.48248	16.9284	11.3064	4.14378	8.47346
12.7756	18.1984	-10.4093	17.0751	3.27974	23.6128	14.8138	-4.97175	5.44234	3.82232	-5.89358	0	0	0.739747	0	0.580956	0	0	0	0.0198878	0.928688	1.28409	0.463935	0	3.4607	6.5746	6.19032	0.118247	13.1391	13.8952	5.61158	0.406376	12.3195	8.48248	16.9284	11.3064	4.14378	8.47346
12.808	18.8294	-11.4392	16.5835	1.97432	22.791	16.4382	-5.43035	5.17311	4.8541	-6.0551	0.00421752	0	1.6351	0	0	0.155785	0	0	0.387577	1.21958	1.0522	0	0	3.29774	6.05977	3.75509	-7.0775	0.431522	19.9833	-0.618153	0.0875779	21.1437	0.457965	14.8183	21.7334	3.95678	22.9767
12.8405	19.0819	-11.6992	16.9563	2.33373	22.5289	17.9248	-6.55735	5.57119	4.67112	-6.1381	0.00421752	0	1.6351	0	0	0.155785	0	0	0.387577	1.21958	1.0522	0	0	2.40077	6.05977	3.75509	-7.0775	0.431522	19.9833	-0.618153	0.0875779	21.1437	0.457965	14.8183	21.7334	3.95678	22.9767
12.8729	18.1264	-11.4321	16.5756	2.48347	23.6089	15.8005	-8.38255	4.71845	3.14272	-6.13719	0.541813	0.00301468	1.04304	0.0199044	0	1.2109	0	0	0.300834	0.651943	0.853446	0.146147	0.00705971	2.48772	6.82458	5.35392	-2.06036	13.2286	21.1409	3.70118	5.69126	17.8068	15.0198	14.047	9.48815	1.88708	4.90818
12.9053	17.8559	-11.4126	16.3396	0.520004	25.0126	14.9586	-9.89509	3.71967	1.30818	-6.05289	0.541813	0.00301468	1.04304	0.0199044	0	1.2109	0	0	0.300834	0.651943	0.853446	0.146147	0.00705971	3.19179	6.82458	5.35392	-2.06036	13.2286	21.1409	3.70118	5.69126	17.8068	15.0198	14.047	9.48815	1.88708	4.90818
12.9377	17.7128	-10.9301	17.3403	-1.41731	25.4554	15.1212	-10.1583	4.24638	0.388287	-5.89287	0.0547413	0.175356	0.809816	0.257468	0	0.757562	0	1.06368	0.413364	0.674599	1.16619	0	0.495131	3.79834	6.48875	6.91671	21.2442	4.47162	4.36332	6.01014	15.3785	5.78498	7.53564	1.25956	11.5631	9.97014	-1.37779
12.9702	15.9334	-10.7236	17.6382	-2.38464	23.0694	13.8894	-10.5977	4.81967	1.18427	-5.67152	0.0547413	0.175356	0.809816	0.257468	0	0.757562	0	1.06368	0.413364	0.674599	1.16619	0	0.495131	3.83701	6.48875	6.91671	21.2442	4.47162	4.36332	6.01014	15.3785	5.78498	7.53564	1.25956	11.5631	9.97014	-1.37779
13.0026	14.6553	-10.8464	18.3423	-2.53021	20.5344	13.8214	-12.1251	5.85687	1.05804	-5.40561	0.288831	0	0.128217	0.0556711	0	0.968419	0	1.43931	0.186867	0.951811	0.811172	0	2.52579	4.05674	5.20436	10.3222	7.12442	2.18556	4.89066	11.7919	0.44503	16.9147	11.3948	29.5493	5.87892	6.36687	14.8125
13.035	11.6976	-10.706	17.7925	-3.48833	20.296	13.7175	-13.3531	4.78829	-0.191348	-5.11393	0.288831	0	0.128217	0.0556711	0	0.968419	0	1.43931	0.186867	0.951811	0.811172	0	2.52579	4.7743	5.20436	10.3222	7.12442	2.18556	4.89066	11.7919	0.44503	16.9147	11.3948	29.5493	5.87892	6.36687	14.8125
13.0674	12.6159	-9.76218	17.4976	-2.75075	20.5543	14.4951	-12.7701	2.55492	-0.152355	-4.81426	0.327943	0	0.320462	0.0625001	0	1.74143	0	2.18892	0.059267	1.77292	0.690308	0	0.48712	4.76257	8.57417	13.8036	0.753936	8.12329	11.5984	27.1435	8.11251	9.04733	10.6183	0.809035	24.1088	6.90286	6.21372
13.0999	14.5356	-9.77541	18.1187	-0.949702	19.3783	15.0624	-11.1528	1.83815	-0.1288	-4.52586	0.327943	0	0.320462	0.0625001	0	1.74143	0	2.18892	0.059267	1.77292	0.690308	0	0.48712	4.58117	8.57417	13.8036	0.753936	8.12329	11.5984	27.1435	8.11251	9.04733	10.6183	0.809035	24.1088	6.90286	6.21372
13.1323	16.7312	-10.0863	18.709	0.0124998	19.9538	14.8915	-9.12256	2.05535	0.409521	-4.26538	0.524751	0	0.0418742	0.579457	0.284733	1.31986	0	1.6061	0	2.20382	0.887187	0	1.24676	4.4666	-0.107245	6.56524	8.23555	10.1114	11.8081	4.01998	13.3306	26.6898	5.74377	20.9016	6.93803	13.0116	34.0979
13.1647	19.7395	-9.61333	19.9872	0.302301	20.0006	15.0603	-7.96595	3.26823	0.18843	-4.04633	0.524751	0	0.0418742	0.579457	0.284733	1.31986	0	1.6061	0	2.20382	0.887187	0	1.24676	4.80095	-0.107245	6.56524	8.23555	10.1114	11.8081	4.01998	13.3306	26.6898	5.74377	20.9016	6.93803	13.0116	34.0979
13.1971	22.008	-8.22135	21.3388	-1.5128	20.4523	14.3918	-8.63463	5.63093	-1.69693	-3.87737	1.11443	0	1.12309	0.389347	0.0186574	1.03883	0	2.56455	0.416683	4.71377	1.64577	0	0	4.4652	1.42423	4.6319	9.36975	-1.99122	1.7028	2.37695	7.83368	17.2436	15.562	6.12371	10.0726	5.14169	1.13869
13.2296	24.5296	-6.44054	21.0876	-1.50344	20.8883	13.9651	-9.57168	5.79086	-2.03967	-3.75999	1.11443	0	1.12309	0.389347	0.0186574	1.03883	0	2.56455	0.416683	4.71377	1.64577	0	0	3.9298	1.42423	4.6319	9.36975	-1.99122	1.7028	2.37695	7.83368	17.2436	15.562	6.12371	10.0726	5.14169	1.13869
13.262	25.0772	-5.16331	20.4791	0.779723	19.4469	13.7647	-9.81461	3.75062	-1.55184	-3.68813	0.743589	0	0.905718	0.588301	0.628287	1.35931	0	1.98411	0.423204	3.93608	0.779022	0.80422	0.806441	3.91782	10.0353	7.81424	12.3911	2.23391	4.43116	10.2209	8.0154	35.6283	6.94235	25.0565	11.1734	-0.794796	14.2328
13.2944	24.3368	-5.22871	19.5705	1.13931	20.057	13.2325	-10.4429	2.28103	-1.05581	-3.6489	0.743589	0	0.905718	0.588301	0.628287	1.35931	0	1.98411	0.423204	3.93608	0.779022	0.80422	0.806441	3.99749	10.0353	7.81424	12.3911	2.23391	4.43116	10.2209	8.0154	35.6283	6.94235	25.0565	11.1734	-0.794796	14.2328
13.3268	23.4557	-6.40636	17.9347	0.129262	18.4048	12.0467	-11.5893	0.498365	0.115702	-3.62807	0.154954	0.148743	1.02609	0.443995	0	1.46481	0.172992	1.99209	0.183747	3.10878	0.809821	1.80558	0.939472	3.59047	9.59765	5.32085	13.8129	2.87465	10.6272	14.9551	2.09217	25.4913	14.5846	46.1781	16.9463	-0.99911	12.3133
13.3593	21.154	-7.0081	17.534	-0.489449	15.4938	10.9897	-12.6667	-0.442894	0.786566	-3.61223	0.154954	0.148743	1.02609	0.443995	0	1.46481	0.172992	1.99209	0.183747	3.10878	0.809821	1.80558	0.939472	3.15653	9.59765	5.32085	13.8129	2.87465	10.6272	14.9551	2.09217	25.4913	14.5846	46.1781	16.9463	-0.99911	12.3133
13.3917	17.7011	-6.41779	18.3365	-1.42819	14.7213	9.88596	-14.2492	-0.237094	-1.30086	-3.59141	0.590862	0.336661	1.00618	0.660204	0.587277	1.35027	0.218105	1.67121	0.396408	0.950864	1.20271	3.39257	1.59189	3.1731	12.9459	5.41789	5.56767	8.23154	12.0048	13.4281	-2.23927	22.6018	11.7833	30.5705	21.7541	0.00654374	18.5772
13.4241	15.6668	-5.38073	18.327	-2.25289	15.8112	8.20408	-15.2818	-1.3288	-3.73295	-3.55886	0.590862	0.336661	1.00618	0.660204	0.587277	1.35027	0.218105	1.67121	0.396408	0.950864	1.20271	3.39257	1.59189	3.06313	12.9459	5.41789	5.56767	8.23154	12.0048	13.4281	-2.23927	22.6018	11.7833	30.5705	21.7541	0.00654374	18.5772
13.4565	14.3228	-5.21202	18.9298	-2.64115	17.1796	6.42399	-14.136	-2.19118	-3.9804	-3.51249	0.0834566	0.0622356	2.61222	0.726544	1.08887	1.69662	0.692598	1.02778	0.504307	0.236763	0.62153	4.09183	0.45505	2.75649	11.1168	14.0224	11.1392	7.42803	14.5247	15.9359	3.4552	24.7709	3.99442	10.7807	6.84071	2.27877	21.1033
13.489	14.2832	-4.78261	20.047	-2.38935	17.2759	5.25563	-11.4569	-1.29375	-3.76517	-3.45457	0.0834566	0.0622356	2.61222	0.726544	1.08887	1.69662	0.692598	1.02778	0.504307	0.236763	0.62153	4.09183	0.45505	2.11385	11.1168	14.0224	11.1392	7.42803	14.5247	15.9359	3.4552	24.7709	3.99442	10.7807	6.84071	2.27877	21.1033
13.5214	14.166	-4.65837	20.1564	-3.00012	16.1702	4.72013	-9.48005	-0.647995	-3.76736	-3.3902	0	0	2.21522	1.17949	0.599936	2.48385	1.07069	0.840293	0.252274	0	0.289593	3.25848	0	2.66706	2.60522	11.5781	10.6064	5.69365	-6.36381	15.2371	2.35225	20.8084	3.96592	13.4662	3.15834	4.77194	-2.58793
13.5538	14.2756	-4.59539	20.1024	-3.97222	15.1609	4.43863	-10.4278	-0.195116	-2.77005	-3.32274	0	0	2.21522	1.17949	0.599936	2.48385	1.07069	0.840293	0.252274	0	0.289593	3.25848	0	3.59705	2.60522	11.5781	10.6064	5.69365	-6.36381	15.2371	2.35225	20.8084	3.96592	13.4662	3.15834	4.77194	-2.58793
13.5863	13.0883	-4.57394	20.0958	-4.2133	15.1518	4.6382	-14.2678	-0.803809	-3.38896	-3.25109	0.594783	0	2.85205	1.25925	0.570294	2.04002	0.859595	0.358304	0.880664	0	0	4.39638	0.443388	3.86646	-5.78309	9.68027	3.38885	3.23222	1.55391	-1.5804	13.7438	2.37066	3.36627	1.58478	-4.87782	15.7562	8.53924
13.6187	11.9002	-3.82808	19.7473	-4.25692	15.978	4.89449	-15.3255	-1.57302	-4.79241	-3.16854	0.594783	0	2.85205	1.25925	0.570294	2.04002	0.859595	0.358304	0.880664	0	0	4.39638	0.443388	3.88872	-5.78309	9.68027	3.38885	3.23222	1.55391	-1.5804	13.7438	2.37066	3.36627	1.58478	-4.87782	15.7562	8.53924
13.6511	13.259	-2.20926	20.3319	-3.85288	17.8161	5.18597	-14.4128	-2.00987	-2.71619	-3.06368	1.02971	0	2.78149	0.945979	0.132701	1.4172	0.513224	0.363278	2.15831	0	0.755876	4.47671	0.701211	3.43447	5.48685	9.29925	6.71847	7.18886	17.7254	21.7045	2.517	18.3595	-0.945828	7.14214	4.53584	4.85078	2.62696
13.6835	12.9397	-1.913	22.6556	-4.05478	19.8533	4.69671	-14.9088	-4.17995	-1.61789	-2.92394	1.02971	0	2.78149	0.945979	0.132701	1.4172	0.513224	0.363278	2.15831	0	0.755876	4.47671	0.701211	3.1515	5.48685	9.29925	6.71847	7.18886	17.7254	21.7045	2.517	18.3595	-0.945828	7.14214	4.53584	4.85078	2.62696
13.716	11.9318	-2.23095	24.0035	-4.69232	21.2051	4.23149	-15.4869	-6.14472	-1.7052	-2.73922	3.6768	0	2.39322	1.27735	0.0973543	1.42473	0.0365959	0.786324	2.41201	0.387238	0.989569	4.25176	2.56715	2.98837	-2.24378	7.04386	16.9398	9.20152	6.97681	20.7697	20.373	28.3054	9.5399	1.38083	-1.59938	8.11131	7.38063
13.7484	12.6729	-1.52534	24.9187	-4.40108	22.4926	2.69559	-15.482	-6.39956	-1.52647	-2.49991	3.6768	0	2.39322	1.27735	0.0973543	1.42473	0.0365959	0.786324	2.41201	0.387238	0.989569	4.25176	2.56715	3.19246	-2.24378	7.04386	16.9398	9.20152	6.97681	20.7697	20.373	28.3054	9.5399	1.38083	-1.59938	8.11131	7.38063
13.7808	15.4358	-0.0697883	26.5582	-3.11181	23.86	1.19725	-14.8036	-6.33987	0.445652	-2.20063	5.43493	0	1.73646	1.48795	0.0776001	0.804222	0	1.12569	2.35695	0.230329	1.19261	0.275694	4.82574	4.04343	-1.12979	0.630884	15.6537	9.79918	10.0126	21.9228	9.86416	18.8569	11.8677	14.4261	5.80012	7.62443	8.11276
13.8132	19.4067	0.858559	28.9512	-1.61286	23.8853	3.30973	-13.4271	-5.02937	3.76319	-1.84133	5.43493	0	1.73646	1.48795	0.0776001	0.804222	0	1.12569	2.35695	0.230329	1.19261	0.275694	4.82574	3.91047	-1.12979	0.630884	15.6537	9.79918	10.0126	21.9228	9.86416	18.8569	11.8677	14.4261	5.80012	7.62443	8.11276
13.8457	21.1729	1.65362	30.2611	-1.28433	23.6262	5.57378	-10.9563	-5.72741	6.15896	-1.42791	4.66494	0	2.27832	1.62401	0.79374	1.07005	0	1.14998	1.31627	0.482907	0.453255	0.66826	5.41276	2.95259	9.30176	4.36791	10.9341	2.52072	7.20292	14.8919	8.36934	15.9648	10.4018	24.8003	12.0197	11.0174	9.93134
13.8781	22.8116	1.98563	30.3344	-0.981952	24.3281	6.83329	-9.73488	-7.95094	7.64007	-0.969967	4.66494	0	2.27832	1.62401	0.79374	1.07005	0	1.14998	1.31627	0.482907	0.453255	0.66826	5.41276	2.09223	9.30176	4.36791	10.9341	2.52072	7.20292	14.8919	8.36934	15.9648	10.4018	24.8003	12.0197	11.0174	9.93134
13.9105	25.1057	1.63047	28.9753	-0.507151	24.7491	6.95528	-10.7326	-8.10057	7.33658	-0.479807	2.11882	0	2.72007	1.74345	0.275602	1.26415	0.389124	1.03461	1.00048	0.169224	0.529155	4.05583	4.81975	1.52823	15.646	9.53841	4.39017	11.0891	2.69827	13.4783	7.95359	30.2223	24.1842	10.6374	9.42938	6.3423	6.85127
13.9429	26.8986	1.60461	27.2098	-0.854104	25.3191	5.91339	-10.6423	-8.71411	7.9553	0.0276722	2.11882	0	2.72007	1.74345	0.275602	1.26415	0.389124	1.03461	1.00048	0.169224	0.529155	4.05583	4.81975	0.783167	15.646	9.53841	4.39017	11.0891	2.69827	13.4783	7.95359	30.2223	24.1842	10.6374	9.42938	6.3423	6.85127
13.9754	28.162	1.98437	26.5761	-1.27109	26.5016	5.09428	-8.91039	-10.0392	7.08541	0.537475	0.997978	0.0428697	4.86113	1.42563	0.960488	0.809192	0.188555	0.523113	0.270451	1.00378	0	9.15307	3.33303	-0.731262	18.0908	6.71597	6.13625	12.8472	14.9151	18.3388	15.157	22.2752	14.4523	21.0076	15.5783	0.137769	33.9758
14.0078	25.5493	1.56075	25.6875	-3.38377	27.1872	3.39358	-8.98946	-10.1995	4.92714	1.03805	0.997978	0.0428697	4.86113	1.42563	0.960488	0.809192	0.188555	0.523113	0.270451	1.00378	0	9.15307	3.33303	-1.5164	18.0908	6.71597	6.13625	12.8472	14.9151	18.3388	15.157	22.2752	14.4523	21.0076	15.5783	0.137769	33.9758
14.0402	22.7507	1.95089	24.8437	-5.32228	29.0421	2.80224	-10.6297	-9.7664	4.15017	1.52328	0.0484274	0.332831	5.73854	1.11618	1.25803	0.597082	0.219549	0	0.853746	0.968469	0	11.4055	1.75774	-1.53865	16.769	6.62369	4.811	8.3447	10.9255	20.3171	11.846	11.4884	15.3829	17.3209	14.513	0.0822398	15.1343
14.0726	19.6763	2.6387	24.0305	-6.42194	29.1454	2.94925	-12.6829	-10.2672	2.85843	1.99064	0.0484274	0.332831	5.73854	1.11618	1.25803	0.597082	0.219549	0	0.853746	0.968469	0	11.4055	1.75774	-1.62771	16.769	6.62369	4.811	8.3447	10.9255	20.3171	11.846	11.4884	15.3829	17.3209	14.513	0.0822398	15.1343
14.1051	18.6453	2.19261	24.044	-6.86293	28.2948	2.68841	-11.1339	-10.2468	3.42864	2.44095	0	1.10002	7.5248	0.950597	1.17265	1.08467	0	0	1.36643	0.218213	0	11.0317	0.807102	-1.74133	6.97612	12.2518	12.7489	8.0404	16.8805	27.5922	-3.62091	13.4772	-5.68217	36.0693	6.82945	-4.35482	23.072
14.1375	18.3541	0.827507	23.984	-5.19901	27.0393	3.26488	-7.75963	-11.3762	5.66313	2.87979	0	1.10002	7.5248	0.950597	1.17265	1.08467	0	0	1.36643	0.218213	0	11.0317	0.807102	-1.18484	6.97612	12.2518	12.7489	8.0404	16.8805	27.5922	-3.62091	13.4772	-5.68217	36.0693	6.82945	-4.35482	23.072
14.1699	15.6682	-0.452897	22.404	-4.69449	27.2499	3.40242	-7.69852	-11.7785	6.54558	3.31559	0	0.865874	7.22601	1.17197	0.690835	0.593063	0.842624	0	0.331972	0.208914	0.0758022	13.3968	0.536511	-0.32027	10.2894	0.952089	12.2325	16.7436	1.69223	7.63217	4.246	2.33432	5.54706	6.1551	0.132227	13.7775	13.0064
14.2023	14.9562	-1.22971	21.1812	-6.46377	29.3379	3.31375	-8.33153	-9.98059	6.59746	3.75963	0	0.865874	7.22601	1.17197	0.690835	0.593063	0.842624	0	0.331972	0.208914	0.0758022	13.3968	0.536511	0.0208764	10.2894	0.952089	12.2325	16.7436	1.69223	7.63217	4.246	2.33432	5.54706	6.1551	0.132227	13.7775	13.0064
14.2348	15.594	-1.64046	20.4783	-6.92203	28.9563	3.6566	-7.61482	-10.2544	8.43931	4.222	0	0.597096	9.35503	1.71808	1.60325	0	0.460967	0	0.166212	0.187381	0	10.3894	1.17254	-0.388476	3.53965	8.4661	7.98692	4.71808	21.0934	22.6903	5.48574	16.1698	16.6289	22.8271	0.20936	8.91244	14.0364
14.2672	16.3725	-0.938965	20.5025	-6.01066	30.837	4.6532	-6.38007	-10.2151	9.6057	4.71717	0	0.597096	9.35503	1.71808	1.60325	0	0.460967	0	0.166212	0.187381	0	10.3894	1.17254	-0.311144	3.53965	8.4661	7.98692	4.71808	21.0934	22.6903	5.48574	16.1698	16.6289	22.8271	0.20936	8.91244	14.0364
14.2996	17.1336	-0.115696	20.6298	-4.61944	33.2974	6.3414	-5.90047	-8.84335	8.11445	5.26386	0	1.35496	9.14251	3.0665	0.887669	0.194328	1.16136	0	0.374209	0	0	11.9096	1.30257	0.714075	2.71229	-0.823036	10.3422	4.95172	21.75	12.9489	12.0102	2.67786	12.7629	9.33242	0.0397117	8.66098	2.41374
14.332	19.0459	-0.484474	19.5537	-2.9082	33.6194	8.07645	-4.91592	-8.61862	9.3815	5.89394	0	1.35496	9.14251	3.0665	0.887669	0.194328	1.16136	0	0.374209	0	0	11.9096	1.30257	1.28879	2.71229	-0.823036	10.3422	4.95172	21.75	12.9489	12.0102	2.67786	12.7629	9.33242	0.0397117	8.66098	2.41374
14.3645	19.9698	-1.75294	20.0064	-2.73064	32.6944	10.2903	-5.22944	-8.60681	12.896	6.64963	0	0.9311	7.34659	2.61739	1.32776	0	1.00027	0	0.771943	0.511145	0.191298	17.7948	2.78932	1.6095	4.37444	5.90499	22.3191	9.67593	1.30352	20.5514	1.14725	5.1641	8.57783	21.6538	10.5344	7.86219	13.5429
14.3969	20.2034	-2.15305	19.8466	-2.98953	31.491	12.6024	-7.72134	-8.82432	14.2258	7.6023	0	0.9311	7.34659	2.61739	1.32776	0	1.00027	0	0.771943	0.511145	0.191298	17.7948	2.78932	2.12689	4.37444	5.90499	22.3191	9.67593	1.30352	20.5514	1.14725	5.1641	8.57783	21.6538	10.5344	7.86219	13.5429
14.4293	18.6787	-2.96522	17.7235	-3.35284	31.8845	11.6935	-8.90095	-9.84873	13.1298	8.83445	0.0785991	1.29093	6.96887	1.54143	1.60001	0.333029	0.722709	0	1.49279	0	0.618631	18.1652	6.98275	2.74905	1.17608	6.43972	12.5188	14.3605	-0.415322	-7.04304	11.5518	-5.31372	-1.1085	14.9086	0.77719	12.5913	12.5048
14.4617	17.2315	-3.47223	16.6082	-2.85359	33.48	10.1518	-9.37822	-10.6215	12.2512	10.4411	0.0785991	1.29093	6.96887	1.54143	1.60001	0.333029	0.722709	0	1.49279	0	0.618631	18.1652	6.98275	2.17538	1.17608	6.43972	12.5188	14.3605	-0.415322	-7.04304	11.5518	-5.31372	-1.1085	14.9086	0.77719	12.5913	12.5048
14.4942	17.2686	-2.98508	14.8787	-1.74962	34.3696	10.6443	-10.4184	-10.8485	12.1081	12.5029	0	1.46324	5.14014	0.67244	2.20778	0.612733	0.0840919	0	2.60768	0.293405	0.719596	19.1623	8.07104	2.01972	2.18304	8.13444	9.08659	25.5457	12.7318	2.20719	12.0624	-16.4706	7.74573	15.8645	14.1222	4.96957	7.74305
14.5266	18.6026	-2.45639	13.1019	-1.37667	34.2589	10.6557	-8.56629	-10.0139	13.5811	15.0797	0	1.46324	5.14014	0.67244	2.20778	0.612733	0.0840919	0	2.60768	0.293405	0.719596	19.1623	8.07104	2.52464	2.18304	8.13444	9.08659	25.5457	12.7318	2.20719	12.0624	-16.4706	7.74573	15.8645	14.1222	4.96957	7.74305
14.559	22.15	-1.99511	12.6908	-0.866003	35.9056	11.0316	-4.5003	-7.1082	15.6256	18.1928	0	1.26415	9.38073	0	2.91073	0.935157	0.330842	0	2.35826	0.00540939	0.00261317	18.0095	9.04932	3.43238	5.88784	8.58	12.1706	12.4806	5.77129	11.1431	9.45548	-6.14353	8.17985	24.0112	3.66211	11.4625	2.79963
14.5914	23.1504	-2.40679	11.3466	-0.802982	36.5405	11.3722	-2.40474	-4.53482	14.1905	21.8137	0	1.26415	9.38073	0	2.91073	0.935157	0.330842	0	2.35826	0.00540939	0.00261317	18.0095	9.04932	4.81662	5.88784	8.58	12.1706	12.4806	5.77129	11.1431	9.45548	-6.14353	8.17985	24.0112	3.66211	11.4625	2.79963
14.6239	23.9969	-3.65864	10.6329	-1.4463	36.5515	12.6606	-2.32525	-3.13731	12.7263	25.8662	0	3.84392	18.3606	0	2.049	0.258034	0	0	1.55777	0.588559	0	22.6023	8.76448	7.04022	5.90499	11.675	-0.479335	6.24628	11.4072	6.8241	17.7435	-9.19897	20.4532	7.1011	18.3097	3.77477	28.6602
14.6563	25.532	-4.29629	10.895	-1.65397	37.2479	13.925	-2.16369	-1.94513	12.4477	30.2178	0	3.84392	18.3606	0	2.049	0.258034	0	0	1.55777	0.588559	0	22.6023	8.76448	9.14398	5.90499	11.675	-0.479335	6.24628	11.4072	6.8241	17.7435	-9.19897	20.4532	7.1011	18.3097	3.77477	28.6602
14.6887	27.1249	-3.6587	11.199	-0.498103	37.3849	14.5976	0.162243	-0.77852	11.987	34.7046	0	6.31747	39.1491	0	0.628497	0.351541	0	0.440766	0.680158	1.33754	0.0154668	32.025	8.429	12.3634	10.1129	5.57969	13.8052	13.1291	23.9497	31.6445	14.7254	-7.91751	17.0648	5.55899	4.65795	6.7293	20.7864
14.7211	26.6961	-3.77106	10.7786	-0.340275	37.4421	15.2327	1.81464	0.0735537	9.73286	39.1415	0	6.31747	39.1491	0	0.628497	0.351541	0	0.440766	0.680158	1.33754	0.0154668	32.025	8.429	14.936	10.1129	5.57969	13.8052	13.1291	23.9497	31.6445	14.7254	-7.91751	17.0648	5.55899	4.65795	6.7293	20.7864
14.7536	25.2256	-4.52937	9.07926	-1.08281	37.708	15.5432	1.63441	0.789709	6.72203	43.3523	0	15.0357	80.7597	0	0.089783	1.18551	0	0.998296	0	0.749936	0	58.789	7.33261	17.418	2.1947	5.22362	5.76303	9.18819	10.7043	16.4237	2.43853	-2.63888	17.5249	11.7575	7.71603	6.26153	13.3421
14.786	25.9598	-5.15439	8.46311	-0.654921	38.2583	15.7022	0.36005	3.5144	4.63296	47.1777	0	15.0357	80.7597	0	0.089783	1.18551	0	0.998296	0	0.749936	0	58.789	7.33261	20.7248	2.1947	5.22362	5.76303	9.18819	10.7043	16.4237	2.43853	-2.63888	17.5249	11.7575	7.71603	6.26153	13.3421
14.8184	27.455	-5.81135	6.71686	0.266978	37.617	15.5118	0.644373	6.47365	6.97845	50.492	0	29.2264	135.72	0	0.236345	0	0	1.05354	0.316626	0.444745	0	132.409	7.34217	23.757	1.93577	7.92299	7.68434	10.0445	20.3797	18.5899	4.2839	15.4314	15.7596	27.288	10.7122	3.35347	21.5218
14.8508	28.2948	-5.78114	6.40308	1.01645	37.2565	16.4589	3.14787	7.35899	11.1086	53.2032	0	29.2264	135.72	0	0.236345	0	0	1.05354	0.316626	0.444745	0	132.409	7.34217	26.4928	1.93577	7.92299	7.68434	10.0445	20.3797	18.5899	4.2839	15.4314	15.7596	27.288	10.7122	3.35347	21.5218
14.8833	27.9145	-4.64767	7.92198	1.15537	39.3663	16.957	4.65355	7.7079	11.8374	55.2524	0	33.2985	183.59	0	0	0.752355	0.376432	1.24257	0.0784678	0	0.0236344	197.554	5.26676	28.2917	2.37539	-0.935184	3.11097	6.37654	12.1373	16.6055	8.4138	-7.7049	9.93879	17.9738	12.0631	-1.29917	22.2241
14.9157	28.0638	-3.91982	8.30913	1.36432	40.8636	17.2325	4.51767	8.76836	14.0547	56.6084	0	33.2985	183.59	0	0	0.752355	0.376432	1.24257	0.0784678	0	0.0236344	197.554	5.26676	30.86	2.37539	-0.935184	3.11097	6.37654	12.1373	16.6055	8.4138	-7.7049	9.93879	17.9738	12.0631	-1.29917	22.2241
14.9481	28.6681	-3.37831	7.91469	2.13822	39.4548	17.9563	3.54544	9.95215	15.7216	57.2574	0	27.2886	185.164	0.18177	0	1.78601	0	1.63863	0	0.511615	0	257.819	3.67437	32.9801	-3.21178	16.9844	38.1005	6.30832	16.3374	24.2228	7.90363	9.40596	9.46118	20.5263	11.2779	8.51774	35.2959
14.9805	29.4584	-3.65057	7.47542	2.73794	36.8768	17.5708	4.13437	10.5425	16.0071	57.1958	0	27.2886	185.164	0.18177	0	1.78601	0	1.63863	0	0.511615	0	257.819	3.67437	34.3373	-3.21178	16.9844	38.1005	6.30832	16.3374	24.2228	7.90363	9.40596	9.46118	20.5263	11.2779	8.51774	35.2959
15.013	29.2614	-4.79641	7.15185	2.84681	36.5126	17.8265	7.03346	11.593	15.0492	56.4235	0	16.3221	144.828	0	0.166199	0.992589	0	1.65884	0.285358	0	0	257.133	1.83302	34.6385	2.12279	36.4832	82.5368	1.74546	12.6571	11.1297	11.9464	-0.870724	3.72214	1.49736	3.3866	81.2945	19.3818
15.0454	27.021	-4.80835	6.00168	2.297	37.1023	18.4901	6.3304	12.1222	12.2293	54.9415	0	16.3221	144.828	0	0.166199	0.992589	0	1.65884	0.285358	0	0	257.133	1.83302	34.9643	2.12279	36.4832	82.5368	1.74546	12.6571	11.1297	11.9464	-0.870724	3.72214	1.49736	3.3866	81.2945	19.3818
15.0778	23.6646	-5.54308	4.25187	1.46764	34.1854	17.7215	3.11848	11.7764	10.4367	52.7548	0.211061	7.60467	88.2228	0.103637	0	0.833007	0.0637619	1.87836	0	0	0	192.679	1.39997	35.8892	5.4631	27.9769	126.479	1.59965	7.5237	10.2827	5.6754	-5.43424	1.07444	27.3087	-0.296163	230.71	24.2391
15.1102	22.7029	-6.3625	4.0221	1.79769	29.8023	17.3919	3.21969	10.7034	9.99617	49.8776	0.211061	7.60467	88.2228	0.103637	0	0.833007	0.0637619	1.87836	0	0	0	192.679	1.39997	36.506	5.4631	27.9769	126.479	1.59965	7.5237	10.2827	5.6754	-5.43424	1.07444	27.3087	-0.296163	230.71	24.2391
15.1427	22.4922	-6.12155	4.02196	2.42985	26.7102	16.7175	3.41816	8.90063	9.09072	46.3478	0.0852225	3.47656	39.0178	0.204662	0	0.984404	0.112846	2.99609	0.68715	0.135318	0.0172882	125.423	0.472297	36.2077	0.620308	17.5935	122.883	6.92881	-0.821391	0.602571	12.4983	-2.70641	12.225	8.78992	7.31804	341.622	1.27878
15.1751	20.9316	-6.24668	3.50189	1.751	26.0877	15.6115	2.26691	9.16952	6.39528	42.2364	0.0852225	3.47656	39.0178	0.204662	0	0.984404	0.112846	2.99609	0.68715	0.135318	0.0172882	125.423	0.472297	36.6598	0.620308	17.5935	122.883	6.92881	-0.821391	0.602571	12.4983	-2.70641	12.225	8.78992	7.31804	341.622	1.27878
15.2075	20.8623	-7.21743	4.00653	0.857387	26.3684	13.6788	1.75992	9.45565	5.16384	37.6564	0.718452	1.53722	16.7416	0.807996	0	1.18369	0	3.47898	0.288611	0	0.318095	72.2837	0.0767455	37.98	-0.790432	15.2857	78.6668	3.48376	5.03468	24.403	-0.271013	-1.04402	10.9071	0.569656	3.67115	335.013	16.6412
15.2399	20.8104	-8.30995	4.40823	-0.516059	26.0693	11.0545	2.00807	8.40926	6.59003	32.7658	0.718452	1.53722	16.7416	0.807996	0	1.18369	0	3.47898	0.288611	0	0.318095	72.2837	0.0767455	38.3523	-0.790432	15.2857	78.6668	3.48376	5.03468	24.403	-0.271013	-1.04402	10.9071	0.569656	3.67115	335.013	16.6412
15.2724	21.1842	-8.97371	5.50005	-0.0890743	26.6833	10.1635	2.41075	7.5979	9.01389	27.751	0.519813	0.593291	5.95988	0.86479	0	0.327705	0.18441	3.30873	0	0.225324	0.609287	35.0165	0.774549	37.9711	5.04994	12.1446	54.2702	0.265556	9.25857	14.9239	8.06458	7.52125	0.700482	21.2438	-1.56056	306.754	8.68426
15.3048	22.5466	-8.73777	5.06324	1.87159	28.5441	8.79371	4.11149	6.99947	9.19032	22.8095	0.519813	0.593291	5.95988	0.86479	0	0.327705	0.18441	3.30873	0	0.225324	0.609287	35.0165	0.774549	37.8439	5.04994	12.1446	54.2702	0.265556	9.25857	14.9239	8.06458	7.52125	0.700482	21.2438	-1.56056	306.754	8.68426
15.3372	21.515	-6.85999	1.96602	0.898372	28.4777	6.59453	5.91164	6.35437	7.90059	18.119	0.0928341	0	2.67237	0.935222	0	1.27808	0.10393	3.14962	0	1.2183	0.947879	24.3499	1.38767	38.0444	9.63322	2.76831	48.3178	6.30801	6.08667	27.7203	5.63524	14.243	23.145	13.6355	4.04279	193.594	21.3464
15.3696	22.2416	-4.57015	0.832116	0.0295698	26.8143	7.61635	6.39951	6.51617	9.03668	13.8347	0.0928341	0	2.67237	0.935222	0	1.27808	0.10393	3.14962	0	1.2183	0.947879	24.3499	1.38767	38.1401	9.63322	2.76831	48.3178	6.30801	6.08667	27.7203	5.63524	14.243	23.145	13.6355	4.04279	193.594	21.3464
15.4021	24.4562	-4.85662	1.72451	1.00782	24.8808	9.62746	8.30176	6.06322	9.35084	10.0647	0	0.122119	1.85667	0.838898	0	0.741064	0.846016	2.47438	0	2.55772	0	15.9016	3.44899	37.9547	9.02992	9.36047	28.8202	8.3134	4.69659	23.4844	5.44251	23.8253	6.423	5.04241	11.7448	171.297	-0.615581
15.4345	25.1864	-6.13725	3.23107	1.38135	23.6532	9.60428	10.7669	5.06458	8.92963	6.87525	0	0.122119	1.85667	0.838898	0	0.741064	0.846016	2.47438	0	2.55772	0	15.9016	3.44899	37.3512	9.02992	9.36047	28.8202	8.3134	4.69659	23.4844	5.44251	23.8253	6.423	5.04241	11.7448	171.297	-0.615581
15.4669	23.5411	-7.21079	3.08142	0.494812	24.2614	9.77362	11.4259	4.73622	7.05097	4.28076	0	0	0	0.507323	0.756813	0.925518	0.401953	2.51874	0	2.89709	0	13.5328	4.49215	36.77	6.1887	1.28616	15.1451	11.6125	9.71916	21.7183	1.3832	6.53625	3.65514	12.2836	9.66515	146.056	3.13443
15.4994	19.6824	-8.21694	1.56607	-0.529445	23.1121	9.57855	9.87095	2.33667	4.60079	2.25321	0	0	0	0.507323	0.756813	0.925518	0.401953	2.51874	0	2.89709	0	13.5328	4.49215	35.786	6.1887	1.28616	15.1451	11.6125	9.71916	21.7183	1.3832	6.53625	3.65514	12.2836	9.66515	146.056	3.13443
15.5318	19.3924	-8.55352	0.957513	-0.667378	22.7444	8.56704	8.95751	2.56425	4.24212	0.734799	0	0.291867	0.161053	0.638371	0.730684	0.401857	0.847185	1.92985	0.00408402	3.06354	0.212502	7.51639	4.13987	34.5995	5.73338	13.2125	10.5115	6.50451	2.38845	25.4818	-3.13431	9.31338	9.63363	32.5917	14.1533	109.061	14.0224
15.5642	19.2564	-8.04992	-0.281579	-0.0989663	23.0006	6.60778	10.0601	3.96771	3.91255	-0.353526	0	0.291867	0.161053	0.638371	0.730684	0.401857	0.847185	1.92985	0.00408402	3.06354	0.212502	7.51639	4.13987	32.5736	5.73338	13.2125	10.5115	6.50451	2.38845	25.4818	-3.13431	9.31338	9.63363	32.5917	14.1533	109.061	14.0224
15.5966	17.7689	-6.33496	-2.53605	-0.24134	20.6437	5.30005	10.415	2.87379	4.13374	-1.08655	0.215923	0.153677	4.0312	0.36552	0.700035	0.668274	0.617017	2.28418	0	1.66084	0.140463	1.04511	6.50652	30.6682	-2.5309	8.96575	12.7944	11.1448	4.373	14.7755	16.9595	-0.509283	7.8249	35.7333	7.68058	89.1653	15.1419
15.6291	16.2237	-5.89524	-4.83234	-1.74725	18.8462	4.58405	8.60544	1.80544	4.53701	-1.53628	0.215923	0.153677	4.0312	0.36552	0.700035	0.668274	0.617017	2.28418	0	1.66084	0.140463	1.04511	6.50652	27.6472	-2.5309	8.96575	12.7944	11.1448	4.373	14.7755	16.9595	-0.509283	7.8249	35.7333	7.68058	89.1653	15.1419
15.6615	14.5289	-6.25467	-6.39114	-2.80126	19.0237	3.75236	7.69248	1.24142	5.26641	-1.7566	0.381855	0	3.98332	0.23031	0	0.592307	0.950651	2.10271	0	1.33609	0.858698	5.39763	8.56578	25.1687	8.46563	9.77667	11.2972	14.9153	14.5981	13.3661	3.07627	7.51534	13.0254	27.0926	-6.73878	66.4529	20.8002
15.6939	13.8758	-5.96816	-6.67106	-2.95492	18.9924	3.24523	8.61213	0.813331	6.75255	-1.79093	0.381855	0	3.98332	0.23031	0	0.592307	0.950651	2.10271	0	1.33609	0.858698	5.39763	8.56578	22.7809	8.46563	9.77667	11.2972	14.9153	14.5981	13.3661	3.07627	7.51534	13.0254	27.0926	-6.73878	66.4529	20.8002
15.7263	12.1457	-5.57731	-7.20964	-2.75693	17.6992	1.33863	7.67815	1.24727	5.20405	-1.66246	0.521418	0	3.37797	0.537074	0.159237	0.905581	1.38321	1.99598	0	1.80437	0.109392	8.25175	10.0964	19.0801	7.88686	9.03143	23.582	5.94603	10.6973	15.2841	12.6862	11.3493	12.513	9.99633	13.1092	43.7129	5.93763
15.7588	9.65457	-5.15452	-6.61812	-3.05295	17.5975	-0.21854	5.18549	1.44666	-0.77901	-1.37433	0.521418	0	3.37797	0.537074	0.159237	0.905581	1.38321	1.99598	0	1.80437	0.109392	8.25175	10.0964	15.6541	7.88686	9.03143	23.582	5.94603	10.6973	15.2841	12.6862	11.3493	12.513	9.99633	13.1092	43.7129	5.93763
15.7912	7.18975	-3.61242	-5.05081	-3.24448	17.1481	-0.736424	4.02044	0.103058	-4.39082	-0.90947	0	0	2.11481	1.00329	0.0892263	1.18179	1.72392	1.65892	0	0.846409	0	8.0244	15.881	13.4167	1.57926	11.7035	22.1854	5.53896	6.24426	28.5658	2.99509	10.175	3.22466	6.72232	14.2784	48.7277	16.9456
15.8236	5.94496	-3.17358	-5.31616	-2.82546	14.2285	-0.805407	3.85321	-0.70411	-4.60133	-0.233878	0	0	2.11481	1.00329	0.0892263	1.18179	1.72392	1.65892	0	0.846409	0	8.0244	15.881	12.1161	1.57926	11.7035	22.1854	5.53896	6.24426	28.5658	2.99509	10.175	3.22466	6.72232	14.2784	48.7277	16.9456
15.856	7.02746	-5.1416	-5.9605	-2.7031	12.1986	0.0339323	4.36687	0.311573	-3.3987	0.689605	0.310611	0	0.549697	0.546827	0.369199	0.978934	1.73327	2.27129	0	1.00997	0	8.48396	23.0253	10.605	3.68266	7.34405	14.1354	7.66591	17.6588	11.5222	15.9654	3.66226	8.81667	17.6682	7.51972	49.8919	18.4906
15.8885	7.65485	-6.92328	-5.82325	-3.14568	13.0748	0.424849	5.71689	1.20392	-1.6455	1.8949	0.310611	0	0.549697	0.546827	0.369199	0.978934	1.73327	2.27129	0	1.00997	0	8.48396	23.0253	9.54216	3.68266	7.34405	14.1354	7.66591	17.6588	11.5222	15.9654	3.66226	8.81667	17.6682	7.51972	49.8919	18.4906
15.9209	6.24811	-8.54085	-5.05503	-4.05974	14.0137	-0.308375	5.84352	0.70788	-3.28679	3.39973	0	0.0474154	0.613779	0.319791	0	0.978508	1.43921	2.17131	0.0511904	1.34398	0	3.37837	29.0124	8.64148	12.2734	4.13802	7.13225	17.2079	8.77285	14.1452	13.6227	14.7535	1.55363	7.69033	7.21413	30.4297	16.9782
15.9533	5.82863	-9.28484	-4.40251	-4.48295	12.7388	-1.68289	3.65999	-0.248273	-3.68465	5.19639	0	0.0474154	0.613779	0.319791	0	0.978508	1.43921	2.17131	0.0511904	1.34398	0	3.37837	29.0124	8.79676	12.2734	4.13802	7.13225	17.2079	8.77285	14.1452	13.6227	14.7535	1.55363	7.69033	7.21413	30.4297	16.9782
15.9857	5.68928	-9.10091	-4.82601	-4.54324	11.2176	-2.34072	1.77721	-2.22022	-0.541786	7.25151	0	0	2.68757	0	0.493531	1.26103	0.846011	1.58043	0.283781	2.02966	0.543509	5.95843	25.3784	10.2974	2.69168	9.77699	12.0987	7.81852	7.96007	22.4856	24.1956	13.4177	11.4864	17.9413	0.60562	34.7573	15.4655
16.0182	6.66584	-8.1942	-4.64988	-4.32398	13.2032	-1.56631	2.40331	-3.31711	1.57377	9.50394	0	0	2.68757	0	0.493531	1.26103	0.846011	1.58043	0.283781	2.02966	0.543509	5.95843	25.3784	11.1989	2.69168	9.77699	12.0987	7.81852	7.96007	22.4856	24.1956	13.4177	11.4864	17.9413	0.60562	34.7573	15.4655
16.0506	5.58633	-6.93705	-4.60131	-4.03225	13.5691	-1.90834	2.70333	-4.26122	2.1548	11.8784	0.0813633	0	3.79006	0	0.607286	1.445	0	1.78233	0.353493	0.149466	0.136835	24.8535	22.0084	11.8235	8.97927	3.74875	0.958379	8.8588	9.03774	23.8183	2.79669	4.83508	-2.34837	26.7071	13.2021	30.1215	33.1176
16.083	3.75592	-6.74028	-4.78236	-4.04265	12.6442	-1.90563	2.90609	-4.47547	3.20075	14.2881	0.0813633	0	3.79006	0	0.607286	1.445	0	1.78233	0.353493	0.149466	0.136835	24.8535	22.0084	13.3633	8.97927	3.74875	0.958379	8.8588	9.03774	23.8183	2.79669	4.83508	-2.34837	26.7071	13.2021	30.1215	33.1176
16.1154	3.59905	-7.42034	-4.59396	-4.62979	12.9489	-0.93801	3.54479	-3.67232	5.35836	16.6489	0	0	6.74243	0	0.703862	1.38027	0	1.49292	0.698881	0.213098	0.214112	44.7834	15.2548	14.941	3.08111	13.735	0.611108	10.8348	17.3144	20.0298	6.83229	14.3657	5.34161	16.965	11.1325	27.7993	35.6804
16.1479	1.95091	-7.25478	-5.43026	-5.00219	12.3505	0.85641	3.53924	-2.8864	6.05197	18.8847	0	0	6.74243	0	0.703862	1.38027	0	1.49292	0.698881	0.213098	0.214112	44.7834	15.2548	15.6508	3.08111	13.735	0.611108	10.8348	17.3144	20.0298	6.83229	14.3657	5.34161	16.965	11.1325	27.7993	35.6804
16.1803	0.817525	-6.36953	-6.1668	-3.98468	11.1754	2.67047	2.20898	-2.57271	5.38423	20.933	0.135313	0	6.88677	0	0.143185	1.53401	0.0581743	2.17498	0	1.62065	0.757304	98.7787	10.0234	16.6815	4.25229	5.60106	6.54987	7.53868	-3.31126	22.6038	6.00436	2.00933	11.983	32.4423	0.882653	32.1443	34.5854
16.2127	-0.741656	-5.91305	-7.59346	-4.76761	9.08731	2.75114	0.724201	-2.49406	3.71882	22.7476	0.135313	0	6.88677	0	0.143185	1.53401	0.0581743	2.17498	0	1.62065	0.757304	98.7787	10.0234	18.4658	4.25229	5.60106	6.54987	7.53868	-3.31126	22.6038	6.00436	2.00933	11.983	32.4423	0.882653	32.1443	34.5854
16.2451	-0.92926	-4.4388	-10.0798	-5.76517	8.0506	3.69901	0.945959	-2.03422	1.93131	24.2991	0.352803	0	8.24329	0	0	1.11137	0.0708933	2.18184	0.325269	1.88925	0.637203	175.557	8.73778	19.7706	3.27624	13.0157	7.09453	7.96196	16.5818	35.7502	7.48701	-2.40803	2.52421	20.6285	5.04451	16.7126	30.8006
16.2776	1.27706	-4.60641	-9.90565	-3.82884	8.94107	5.47627	1.06832	-1.52771	1.60997	25.565	0.352803	0	8.24329	0	0	1.11137	0.0708933	2.18184	0.325269	1.88925	0.637203	175.557	8.73778	20.7477	3.27624	13.0157	7.09453	7.96196	16.5818	35.7502	7.48701	-2.40803	2.52421	20.6285	5.04451	16.7126	30.8006
16.31	1.88275	-5.74062	-9.27614	-2.48854	9.27302	5.71825	1.4219	-0.330812	0.929425	26.5245	0.491319	0	10.0342	0.171935	0	0.715403	0.39539	2.74552	0	2.26063	1.37442	223.204	4.1201	21.2114	3.63414	2.69385	26.1639	3.54525	13.377	17.9441	12.5881	1.19336	10.3532	1.88406	-2.30201	26.1879	5.9171
16.3424	1.00055	-4.29852	-10.6729	-2.99529	9.87517	4.97093	0.361108	1.48083	1.07082	27.1527	0.491319	0	10.0342	0.171935	0	0.715403	0.39539	2.74552	0	2.26063	1.37442	223.204	4.1201	21.9562	3.63414	2.69385	26.1639	3.54525	13.377	17.9441	12.5881	1.19336	10.3532	1.88406	-2.30201	26.1879	5.9171
16.3748	1.78304	-2.28547	-12.2513	-2.70253	10.1453	5.48021	-2.0253	3.36209	1.91874	27.4201	0.775264	0.508698	14.667	0	0.167195	0	0.0240067	2.59378	0	2.81977	0.868988	216.661	4.92192	22.6151	4.13748	8.01964	12.226	12.8293	9.30013	28.1968	9.15772	11.7633	7.37744	33.1848	11.8535	42.3583	38.9133
16.4073	4.94114	-0.479501	-12.1734	-1.1497	8.57965	5.79696	-2.60553	4.57307	4.22412	27.2958	0.775264	0.508698	14.667	0	0.167195	0	0.0240067	2.59378	0	2.81977	0.868988	216.661	4.92192	23.2519	4.13748	8.01964	12.226	12.8293	9.30013	28.1968	9.15772	11.7633	7.37744	33.1848	11.8535	42.3583	38.9133
16.4397	6.03335	0.70783	-11.3738	0.205625	7.75298	4.16707	-3.34082	4.41242	6.2382	26.7554	1.4781	0	22.5512	0	0.486516	0.422761	0	2.69383	0	1.40503	0.928444	160.021	4.28685	24.07	-4.83131	10.011	0.190166	13.0915	3.79275	16.1278	8.53712	22.5924	16.4985	28.6953	9.93394	213.425	35.5476
16.4721	3.55682	1.2256	-11.481	0.674627	6.14476	3.35361	-4.7176	1.62464	6.16077	25.7888	1.4781	0	22.5512	0	0.486516	0.422761	0	2.69383	0	1.40503	0.928444	160.021	4.28685	25.0907	-4.83131	10.011	0.190166	13.0915	3.79275	16.1278	8.53712	22.5924	16.4985	28.6953	9.93394	213.425	35.5476
16.5045	1.63954	1.80641	-11.0659	1.08483	4.03159	4.6273	-5.03394	0.0910156	5.71565	24.4054	1.04826	0	24.5793	0	0.799861	0.389797	0	2.4881	0	0.732661	0	103.502	18.5882	25.104	1.1257	8.72519	13.1853	8.03172	10.9982	6.2935	10.5375	15.5037	2.13843	27.6604	5.33571	247.159	17.3315
16.537	1.07383	1.17586	-9.63529	2.20582	4.53149	5.24947	-4.60248	1.05477	4.71978	22.6371	1.04826	0	24.5793	0	0.799861	0.389797	0	2.4881	0	0.732661	0	103.502	18.5882	24.9967	1.1257	8.72519	13.1853	8.03172	10.9982	6.2935	10.5375	15.5037	2.13843	27.6604	5.33571	247.159	17.3315
16.5694	-0.780303	0.0573659	-9.31534	2.09248	4.05434	4.5431	-5.15533	1.52203	2.14493	20.5386	1.68806	0	19.8836	0	0.654354	0	0.575228	1.92001	0.230199	1.45842	0.434701	60.3735	36.6121	25.5874	5.74373	13.498	12.9242	4.9811	1.09438	16.3559	12.7253	22.6956	15.1081	14.4787	14.4641	159.029	15.805
16.6018	-2.48488	-0.261962	-9.73289	1.52725	1.60214	3.95241	-6.60476	1.48494	-0.756051	18.1912	1.68806	0	19.8836	0	0.654354	0	0.575228	1.92001	0.230199	1.45842	0.434701	60.3735	36.6121	25.6356	5.74373	13.498	12.9242	4.9811	1.09438	16.3559	12.7253	22.6956	15.1081	14.4787	14.4641	159.029	15.805
16.6342	-4.27882	-0.346471	-10.2539	0.802801	0.915105	2.8933	-8.34324	-0.110844	-2.86915	15.6956	0.776873	0	12.1703	0	0	0	0.390398	1.13603	0.224109	0.396356	0.173251	39.0904	47.1591	25.0208	9.65488	8.14922	34.4627	6.05361	27.3317	35.5625	9.15836	23.1181	2.55426	8.87853	12.5973	213.951	12.6432
16.6667	-4.99577	-0.535323	-10.5163	-0.273292	1.49008	3.23365	-8.22809	-2.56866	-1.94761	13.1611	0.776873	0	12.1703	0	0	0	0.390398	1.13603	0.224109	0.396356	0.173251	39.0904	47.1591	25.719	9.65488	8.14922	34.4627	6.05361	27.3317	35.5625	9.15836	23.1181	2.55426	8.87853	12.5973	213.951	12.6432
16.6991	-4.31468	-0.92414	-10.1854	-0.477738	2.39144	4.51528	-5.53209	-3.16052	1.15242	10.6892	1.08127	0	7.68349	0.173542	0	0.0673597	0.531603	1.14043	0.482424	0	0.499702	17.7614	39.2697	27.0386	2.95702	11.5949	27.5811	-2.07921	8.56003	5.76364	4.51355	16.7638	7.71062	17.41	4.65466	173.061	9.43926
16.7315	-3.65988	-2.43226	-10.8303	-0.786682	3.6405	4.75762	-4.16371	-2.20939	1.88121	8.36712	1.08127	0	7.68349	0.173542	0	0.0673597	0.531603	1.14043	0.482424	0	0.499702	17.7614	39.2697	27.1696	2.95702	11.5949	27.5811	-2.07921	8.56003	5.76364	4.51355	16.7638	7.71062	17.41	4.65466	173.061	9.43926
16.7639	-3.91327	-4.1189	-11.4938	-2.41543	3.9834	4.04989	-4.7526	-2.81536	2.94441	6.25413	0.832203	0	4.85452	0	0	0	0.243012	1.03877	0	0.313274	0.310281	5.70134	25.4049	27.0902	11.88	6.43741	22.4992	7.55478	11.056	28.3161	9.4187	11.6665	13.4609	19.4919	3.23143	117.719	67.6483
16.7964	-6.49396	-3.39868	-11.7783	-3.74751	3.43657	2.43385	-6.02239	-5.24419	2.59448	4.38534	0.832203	0	4.85452	0	0	0	0.243012	1.03877	0	0.313274	0.310281	5.70134	25.4049	27.2214	11.88	6.43741	22.4992	7.55478	11.056	28.3161	9.4187	11.6665	13.4609	19.4919	3.23143	117.719	67.6483
16.8288	-6.99995	-1.05937	-11.1705	-3.49092	3.42937	2.6511	-7.82046	-6.42795	0.75896	2.77032	1.51113	0	1.49008	0.434639	0.112074	0	0.558062	1.90102	0	0	0.83115	1.28037	9.69587	27.4912	3.8015	12.6475	16.2002	2.43619	13.707	17.747	8.97152	6.98162	11.1144	25.8688	2.00905	91.9029	41.882
16.8612	-5.47181	1.11585	-11.1937	-2.76285	3.3595	3.99248	-8.39515	-6.22332	2.31794	1.40614	1.51113	0	1.49008	0.434639	0.112074	0	0.558062	1.90102	0	0	0.83115	1.28037	9.69587	27.599	3.8015	12.6475	16.2002	2.43619	13.707	17.747	8.97152	6.98162	11.1144	25.8688	2.00905	91.9029	41.882
16.8936	-3.69273	2.4651	-11.9546	-2.72252	4.98669	5.46554	-8.86119	-4.73675	4.70858	0.284283	1.00625	0	1.23716	0.041542	0.686552	0.0183535	0.260547	2.24001	0	0.196944	1.14703	0	4.96249	26.7264	7.83899	1.89089	25.805	1.54581	-1.97417	27.4343	10.9951	4.80028	3.66239	23.5245	10.5448	78.3368	22.6149
16.9261	-2.19377	2.88643	-11.6395	-3.04511	6.86013	6.22189	-9.62799	-2.23438	3.5585	-0.602343	1.00625	0	1.23716	0.041542	0.686552	0.0183535	0.260547	2.24001	0	0.196944	1.14703	0	4.96249	24.5085	7.83899	1.89089	25.805	1.54581	-1.97417	27.4343	10.9951	4.80028	3.66239	23.5245	10.5448	78.3368	22.6149
16.9585	-1.01215	3.36506	-11.5916	-2.40459	6.27117	6.9136	-8.54737	-1.20553	2.72533	-1.254	1.54582	0	0	0.0433518	0	0	0.329055	1.88343	0	0	0.683589	0	3.32642	23.5248	9.16987	4.81354	12.1314	1.88984	20.1019	15.0623	4.8547	21.8752	7.668	12.5397	8.94318	59.3334	33.0806
16.9909	2.22554	3.49325	-11.4161	-1.83654	7.30173	8.72175	-7.14067	-0.329461	3.42668	-1.66674	1.54582	0	0	0.0433518	0	0	0.329055	1.88343	0	0	0.683589	0	3.32642	22.818	9.16987	4.81354	12.1314	1.88984	20.1019	15.0623	4.8547	21.8752	7.668	12.5397	8.94318	59.3334	33.0806
17.0233	5.87316	3.43514	-9.29889	-0.939498	10.1988	9.44314	-6.81584	0.610562	2.94284	-1.83492	0.510219	0	0	0.507968	0	0	0.644449	1.00294	0.000882113	0.834069	0.667636	0	1.57532	20.5587	7.97913	3.61947	16.3373	5.82384	15.6102	24.0569	13.5768	34.2422	7.196	14.469	13.8067	42.4918	10.4804
17.0558	7.84722	4.25386	-7.55117	0.534292	11.8661	9.19962	-6.92695	0.533177	1.34734	-1.76569	0.510219	0	0	0.507968	0	0	0.644449	1.00294	0.000882113	0.834069	0.667636	0	1.57532	18.2615	7.97913	3.61947	16.3373	5.82384	15.6102	24.0569	13.5768	34.2422	7.196	14.469	13.8067	42.4918	10.4804
17.0882	8.91434	4.91201	-8.3806	0.745204	12.5121	10.0736	-7.05765	0.217798	-0.223774	-1.48	0.875445	0	0	0.168198	0	0	0.480641	1.55521	0	1.12047	0.7961	0.649497	1.71139	16.9932	8.04521	10.3648	10.5445	6.78042	11.2912	26.2636	10.3516	17.0504	1.21097	19.2377	16.9195	24.5266	31.3642
17.1206	9.46671	4.85048	-9.3098	-0.433781	13.7348	10.9279	-5.86364	0.37465	-0.433531	-1.01512	0.875445	0	0	0.168198	0	0	0.480641	1.55521	0	1.12047	0.7961	0.649497	1.71139	15.4039	8.04521	10.3648	10.5445	6.78042	11.2912	26.2636	10.3516	17.0504	1.21097	19.2377	16.9195	24.5266	31.3642
17.153	8.55815	4.84013	-9.16902	-1.03481	14.1881	11.876	-6.00409	-1.38942	-0.486915	-0.418087	0.766687	0	1.03441	0.241002	0	0.137933	0.399924	1.66666	0	1.22053	1.09632	2.01803	0.636208	13.5264	14.7947	1.28616	3.65649	6.57703	6.11411	23.0201	17.7767	23.8589	13.4514	26.0652	9.58687	28.4939	31.2339
17.1855	6.27801	3.81201	-7.96861	-1.4212	13.59	11.9568	-7.85107	-3.53469	-0.418201	0.254072	0.766687	0	1.03441	0.241002	0	0.137933	0.399924	1.66666	0	1.22053	1.09632	2.01803	0.636208	12.1284	14.7947	1.28616	3.65649	6.57703	6.11411	23.0201	17.7767	23.8589	13.4514	26.0652	9.58687	28.4939	31.2339
17.2179	3.72674	2.86595	-7.44601	-2.45692	11.7894	11.1734	-8.84502	-4.18206	-1.72608	0.945394	1.79895	0	1.96114	0.524949	0.371072	0	0.035169	1.10079	0	1.38339	1.21986	3.68293	0	11.0013	6.50649	13.7519	8.74387	8.22548	-0.802981	19.1617	3.1944	6.79826	7.97484	17.382	5.26829	30.6215	17.4208
17.2503	2.77611	2.8865	-7.37883	-2.89661	10.5472	11.9252	-10.0702	-5.51983	-2.67477	1.59978	1.79895	0	1.96114	0.524949	0.371072	0	0.035169	1.10079	0	1.38339	1.21986	3.68293	0	10.3876	6.50649	13.7519	8.74387	8.22548	-0.802981	19.1617	3.1944	6.79826	7.97484	17.382	5.26829	30.6215	17.4208
17.2827	1.31085	3.41131	-7.21547	-3.0303	10.6096	12.0321	-12.0241	-6.60547	-3.15741	2.17367	1.63249	0	4.43002	0.42298	0.0632427	0	0.115421	1.12055	0	0.0278502	1.26065	4.097	0	9.79833	2.28043	-1.60191	4.5706	4.47154	8.43248	17.4544	8.53614	30.9846	8.3878	27.6819	6.03742	22.2091	20.4311
17.3152	-1.81911	3.36517	-6.87053	-3.96351	11.004	10.8824	-12.6524	-7.76075	-4.3466	2.63835	1.63249	0	4.43002	0.42298	0.0632427	0	0.115421	1.12055	0	0.0278502	1.26065	4.097	0	9.29489	2.28043	-1.60191	4.5706	4.47154	8.43248	17.4544	8.53614	30.9846	8.3878	27.6819	6.03742	22.2091	20.4311
17.3476	-5.08545	2.73554	-5.51574	-4.33709	9.80211	9.61203	-13.6156	-8.20645	-5.37357	2.98252	1.27314	0.0166414	4.96289	0.258556	0	0	0.739357	0.45709	0.132623	0.15981	1.01217	2.83408	0	8.59813	16.5541	8.53286	9.71748	9.64769	16.4448	24.2979	4.00407	16.0022	7.38687	41.2293	7.9523	28.5157	10.9765
17.38	-6.2859	2.72454	-4.88265	-4.51318	7.86121	10.2884	-14.4237	-7.28053	-6.10925	3.2072	1.27314	0.0166414	4.96289	0.258556	0	0	0.739357	0.45709	0.132623	0.15981	1.01217	2.83408	0	7.71991	16.5541	8.53286	9.71748	9.64769	16.4448	24.2979	4.00407	16.0022	7.38687	41.2293	7.9523	28.5157	10.9765
17.4125	-5.60643	2.64426	-4.78994	-4.35107	6.9915	11.6973	-13.0246	-6.97527	-5.36701	3.32155	0.624303	0	13.5139	0.272034	1.28998	0	1.45178	0	0.124935	0	2.06617	2.73454	0.669639	7.20255	19.8621	1.96702	17.106	11.3241	13.2609	33.1151	12.0533	18.6556	5.76247	12.2021	14.8873	21.1948	13.0501
17.4449	-5.48623	2.50093	-5.21963	-4.13016	6.62675	11.019	-12.6858	-7.92417	-4.25708	3.34256	0.624303	0	13.5139	0.272034	1.28998	0	1.45178	0	0.124935	0	2.06617	2.73454	0.669639	7.69261	19.8621	1.96702	17.106	11.3241	13.2609	33.1151	12.0533	18.6556	5.76247	12.2021	14.8873	21.1948	13.0501
17.4773	-4.98592	1.84524	-6.13814	-3.7884	7.93393	11.1152	-13.8127	-9.12709	-3.87726	3.28791	0.357395	0	25.5875	0	0	0	1.24987	0	0	0	2.3709	1.44009	0.14021	7.49384	12.8741	4.14699	1.91617	9.52096	-5.27375	3.69019	0.927664	-4.38693	1.73359	19.2207	6.76425	19.5236	15.2511
17.5097	-3.19719	1.6775	-5.94605	-2.21231	10.2182	12.5399	-13.9552	-9.83349	-1.91846	3.17229	0.357395	0	25.5875	0	0	0	1.24987	0	0	0	2.3709	1.44009	0.14021	6.59704	12.8741	4.14699	1.91617	9.52096	-5.27375	3.69019	0.927664	-4.38693	1.73359	19.2207	6.76425	19.5236	15.2511
17.5422	0.0230047	1.46939	-5.34884	-0.757821	11.4356	13.832	-13.1434	-9.47627	0.162361	3.0056	0.123608	0	32.3774	0	0.580274	0	0.912416	0	0.305669	0	2.78586	0.652735	0	6.09974	5.03613	1.33505	10.3507	5.02176	-2.49748	3.08069	18.2805	2.54569	6.60004	17.27	-1.07353	21.8116	14.6195
17.5746	3.33256	1.02647	-4.64816	0.855887	10.8879	15.5924	-12.0425	-7.56036	1.4553	2.80039	0.123608	0	32.3774	0	0.580274	0	0.912416	0	0.305669	0	2.78586	0.652735	0	6.26537	5.03613	1.33505	10.3507	5.02176	-2.49748	3.08069	18.2805	2.54569	6.60004	17.27	-1.07353	21.8116	14.6195
17.607	4.67254	2.13798	-3.78721	1.9252	9.96104	17.3096	-11.8486	-6.32672	2.84467	2.56872	0	0.339241	25.5523	0	0.204237	0	0.69596	0	0.785778	0	2.58583	1.88218	0	6.59768	1.10455	6.13185	5.84151	9.3276	5.79163	21.7997	17.0202	16.6348	2.71403	20.6594	17.7089	22.4747	24.647
17.6394	4.61449	3.44946	-3.51954	2.12287	8.70781	18.0854	-14.2355	-6.95904	2.05554	2.32065	0	0.339241	25.5523	0	0.204237	0	0.69596	0	0.785778	0	2.58583	1.88218	0	6.30851	1.10455	6.13185	5.84151	9.3276	5.79163	21.7997	17.0202	16.6348	2.71403	20.6594	17.7089	22.4747	24.647
17.6719	4.8899	2.86559	-3.42765	2.76349	8.7176	18.3526	-16.0536	-6.18968	0.609924	2.06599	0	0.358565	15.7925	0.101044	0.153873	0	0.257853	0	0.436577	0	2.55917	0.374433	0.308431	6.10406	6.58262	5.0365	47.7211	8.09144	10.7655	16.9727	19.6325	9.77814	4.75053	17.1391	16.3423	16.058	23.8326
17.7043	6.07351	2.46022	-3.31712	4.72391	9.63357	19.5698	-15.9145	-3.86321	-1.1701	1.81657	0	0.358565	15.7925	0.101044	0.153873	0	0.257853	0	0.436577	0	2.55917	0.374433	0.308431	6.11	6.58262	5.0365	47.7211	8.09144	10.7655	16.9727	19.6325	9.77814	4.75053	17.1391	16.3423	16.058	23.8326
17.7367	8.13545	3.0344	-2.96386	6.66627	8.34982	20.5688	-13.4467	-1.30001	-2.28368	1.58817	0.0611944	1.34366	7.20129	0.301061	0.0684384	0	0.728715	0.0318782	0.650193	0	2.58232	0.193329	0	5.50558	10.3474	6.28274	36.0028	1.40995	15.4557	23.5278	4.46548	7.20348	8.36457	17.8415	10.8312	18.9244	14.5943
17.7691	8.12269	1.98949	-3.50293	7.01996	6.52644	19.7344	-10.4507	0.0181323	-1.91166	1.39557	0.0611944	1.34366	7.20129	0.301061	0.0684384	0	0.728715	0.0318782	0.650193	0	2.58232	0.193329	0	4.76239	10.3474	6.28274	36.0028	1.40995	15.4557	23.5278	4.46548	7.20348	8.36457	17.8415	10.8312	18.9244	14.5943
17.8016	8.74885	0.818001	-2.99588	7.48228	6.5355	18.8461	-10.9623	0.91803	-1.20607	1.25069	0	0.81392	2.9761	0	0.0573897	0	0.531072	0.146764	1.04838	0	4.59973	2.17461	0.00639944	5.15118	10.8598	-2.42135	10.712	4.40796	1.97638	17.1088	6.28618	23.3563	9.29932	17.8544	21.6265	9.01925	14.2919
17.834	9.12406	0.472477	-1.75108	8.63235	4.8475	17.8261	-11.5825	0.535981	-1.33213	1.15998	0	0.81392	2.9761	0	0.0573897	0	0.531072	0.146764	1.04838	0	4.59973	2.17461	0.00639944	6.52025	10.8598	-2.42135	10.712	4.40796	1.97638	17.1088	6.28618	23.3563	9.29932	17.8544	21.6265	9.01925	14.2919
17.8664	9.39593	-0.148586	-0.907166	10.195	4.52534	16.0002	-10.1847	1.32344	-0.588205	1.12362	0	1.53514	1.37209	0.321149	0.380912	0	0	0.607025	0.928453	0	6.29795	1.43098	0	7.37428	11.4626	14.0274	6.95408	5.76269	8.01377	19.1982	10.4152	8.61302	2.02269	18.8308	3.25938	22.4782	24.7316
17.8988	9.98513	-0.826944	0.20389	10.7946	6.66559	14.2389	-10.6344	3.5844	-0.161184	1.13628	0	1.53514	1.37209	0.321149	0.380912	0	0	0.607025	0.928453	0	6.29795	1.43098	0	6.99406	11.4626	14.0274	6.95408	5.76269	8.01377	19.1982	10.4152	8.61302	2.02269	18.8308	3.25938	22.4782	24.7316
17.9313	10.0841	-0.700688	1.76269	10.9017	9.43372	12.7904	-11.17	4.25478	-0.0383748	1.186	0	1.60445	0.191372	0.452508	0	0	0.00796538	0	0.891827	0	9.21394	2.51839	0	6.37427	11.3684	8.07041	18.9635	13.1325	9.71657	26.9638	12.6236	14.2618	8.61092	20.7691	1.32061	12.3835	21.4686
17.9637	9.77317	-0.38813	1.3798	10.6797	10.3354	12.4286	-10.6237	4.8612	1.26963	1.2608	0	1.60445	0.191372	0.452508	0	0	0.00796538	0	0.891827	0	9.21394	2.51839	0	7.30693	11.3684	8.07041	18.9635	13.1325	9.71657	26.9638	12.6236	14.2618	8.61092	20.7691	1.32061	12.3835	21.4686
17.9961	8.30764	-0.372584	-1.22444	9.48381	9.34018	13.3699	-10.6946	4.40704	0.96541	1.34995	0	2.62034	0	0.220832	0	0	0.34645	0.221603	1.02534	0.0684656	6.62541	2.56382	0	8.4322	8.11455	9.5057	12.2172	-0.197382	18.4949	7.74478	4.41284	2.80289	13.4832	8.61104	12.5105	11.4082	12.537
18.0285	7.74907	-0.196462	-1.25152	9.55075	9.36628	13.1938	-10.7459	4.19087	0.636807	1.44059	0	2.62034	0	0.220832	0	0	0.34645	0.221603	1.02534	0.0684656	6.62541	2.56382	0	8.52856	8.11455	9.5057	12.2172	-0.197382	18.4949	7.74478	4.41284	2.80289	13.4832	8.61104	12.5105	11.4082	12.537
18.061	7.36268	0.394091	-0.867178	9.32933	8.27164	11.0098	-9.23129	3.88248	1.49025	1.51656	0	2.36902	0	0.237063	0	0	1.11224	0.00657038	1.6651	0	4.35931	5.66491	0	8.07508	7.33636	3.34834	10.1114	0.759379	7.77275	21.7709	8.30277	7.24034	7.27036	16.0124	29.0521	12.0071	14.2446
18.0934	8.43723	0.933464	-1.55282	8.52996	7.94642	8.73216	-6.38225	5.49501	2.18733	1.55968	0	2.36902	0	0.237063	0	0	1.11224	0.00657038	1.6651	0	4.35931	5.66491	0	7.90976	7.33636	3.34834	10.1114	0.759379	7.77275	21.7709	8.30277	7.24034	7.27036	16.0124	29.0521	12.0071	14.2446
18.1258	9.17207	1.60695	-1.54577	8.10524	7.92679	6.71473	-5.46397	6.72397	2.10739	1.55391	0	2.54112	0	0.0907837	0	0	1.83302	0.0705684	1.80298	0.296126	2.14375	8.07836	0	8.09584	7.22418	14.1589	-3.60913	6.3493	10.5181	-3.57928	13.7917	20.0472	0.285279	20.6782	16.7884	6.4259	14.806
18.1582	10.178	2.19838	-0.860892	8.32984	9.10972	5.5616	-5.39873	6.45503	3.40405	1.48505	0	2.54112	0	0.0907837	0	0	1.83302	0.0705684	1.80298	0.296126	2.14375	8.07836	0	8.01097	7.22418	14.1589	-3.60913	6.3493	10.5181	-3.57928	13.7917	20.0472	0.285279	20.6782	16.7884	6.4259	14.806
18.1907	12.5976	2.09638	-0.119268	9.67557	10.4841	5.91603	-2.41708	7.97418	5.25108	1.34507	0	2.50817	0.34803	0.358406	0.180071	0	1.19414	0.094594	1.82863	0.197692	1.96434	7.9397	0	7.51464	-0.232439	15.535	7.46897	8.38329	6.22056	22.6981	7.44646	8.88658	12.4534	17.9241	22.3605	11.2033	13.4125
18.2231	15.5318	1.49012	0.526178	10.7153	10.554	6.91546	1.29332	9.24122	6.63207	1.12888	0	2.50817	0.34803	0.358406	0.180071	0	1.19414	0.094594	1.82863	0.197692	1.96434	7.9397	0	6.99395	-0.232439	15.535	7.46897	8.38329	6.22056	22.6981	7.44646	8.88658	12.4534	17.9241	22.3605	11.2033	13.4125
18.2555	17.206	0.629625	-0.196757	10.8147	9.9386	7.22733	2.53796	10.5081	6.59848	0.835192	0	1.22633	0	0	0.191827	0	1.29828	0	1.72622	0	0.993256	7.25416	0	6.68763	11.1751	9.03604	5.32637	10.48	22.18	20.1286	26.6988	14.2994	14.2292	7.83428	16.0075	17.6696	13.6501
18.2879	19.0166	0.352631	-1.92956	10.3544	10.9195	7.65978	4.11747	11.0655	6.40268	0.46671	0	1.22633	0	0	0.191827	0	1.29828	0	1.72622	0	0.993256	7.25416	0	6.57465	11.1751	9.03604	5.32637	10.48	22.18	20.1286	26.6988	14.2994	14.2292	7.83428	16.0075	17.6696	13.6501
18.3204	19.7684	0.0829705	-3.17003	9.0483	12.6373	7.68979	5.52546	11.6285	6.91744	0.0325657	0	0.57662	0	0	0.160374	0	0.274626	0	0.939781	0	0.396437	3.0876	1.0566	6.38652	-1.6244	9.43276	-1.0553	6.9761	5.79157	15.3646	21.4558	5.40439	8.44913	32.4423	15.0579	22.9465	7.39181
18.3528	18.6404	-0.117402	-3.87012	7.40404	13.284	6.9872	4.72619	12.8123	5.95427	-0.4534	0	0.57662	0	0	0.160374	0	0.274626	0	0.939781	0	0.396437	3.0876	1.0566	5.83752	-1.6244	9.43276	-1.0553	6.9761	5.79157	15.3646	21.4558	5.40439	8.44913	32.4423	15.0579	22.9465	7.39181
18.3852	18.0451	0.156446	-4.36526	7.801	14.8137	5.5733	3.108	13.4981	6.76222	-0.972751	0	0	0	0	0	0.513319	0	1.07797	0.912652	0	0.432012	1.45456	2.57062	5.65873	3.11307	13.308	11.0073	9.16487	3.60529	15.3602	4.42546	7.76459	14.2042	23.6726	14.1289	26.2002	-2.7128
18.4176	17.0697	0.942647	-4.37156	8.07711	14.6716	3.38499	2.95537	14.4379	8.30027	-1.50035	0	0	0	0	0	0.513319	0	1.07797	0.912652	0	0.432012	1.45456	2.57062	6.16876	3.11307	13.308	11.0073	9.16487	3.60529	15.3602	4.42546	7.76459	14.2042	23.6726	14.1289	26.2002	-2.7128
18.4501	16.6679	1.64556	-3.85992	8.5436	14.4198	3.38409	3.48085	13.6468	7.82839	-2.00811	0	0.541601	0	0	0	0	0.435614	0.850687	0.967468	0	0	0	2.97896	6.26255	5.72846	7.45244	3.34266	9.6853	10.8742	14.5473	8.25789	0.416789	8.68582	6.18274	17.3113	15.7888	-1.46185
18.4825	14.8346	2.38883	-3.75339	9.13168	15.2348	3.51584	3.05202	11.7919	7.23449	-2.47052	0	0.541601	0	0	0	0	0.435614	0.850687	0.967468	0	0	0	2.97896	5.95683	5.72846	7.45244	3.34266	9.6853	10.8742	14.5473	8.25789	0.416789	8.68582	6.18274	17.3113	15.7888	-1.46185
18.5149	13.3901	2.73498	-3.09686	8.77585	14.755	3.11759	3.944	10.9918	7.91816	-2.87135	0	0.568403	0	0	0	0	0	1.93854	1.47995	0	0	0	0.624948	5.19738	13.7759	10.5299	10.3767	7.70432	9.89148	18.4534	8.21339	19.8868	11.4077	16.1177	13.512	4.70215	23.2726
18.5473	13.9151	1.52668	-2.60061	8.96442	14.6543	2.76267	5.74288	10.8738	8.50541	-3.19926	0	0.568403	0	0	0	0	0	1.93854	1.47995	0	0	0	0.624948	4.27125	13.7759	10.5299	10.3767	7.70432	9.89148	18.4534	8.21339	19.8868	11.4077	16.1177	13.512	4.70215	23.2726
18.5798	14.6045	0.938874	-2.2284	8.95363	15.6611	2.48141	7.86243	12.5747	9.6162	-3.44906	0	0.26661	0.160766	0.360308	0	0.362187	0.152987	0.872692	1.1671	0.336672	0	0.323261	1.14785	3.38578	5.15445	-1.81677	3.94333	0.78016	4.07871	20.1886	15.8743	23.0585	4.905	20.6715	21.6069	10.9287	18.1033
18.6122	14.9603	2.24643	-1.68043	8.49988	15.405	2.70881	9.41324	12.874	11.3835	-3.62296	0	0.26661	0.160766	0.360308	0	0.362187	0.152987	0.872692	1.1671	0.336672	0	0.323261	1.14785	2.4156	5.15445	-1.81677	3.94333	0.78016	4.07871	20.1886	15.8743	23.0585	4.905	20.6715	21.6069	10.9287	18.1033
18.6446	13.8197	3.29954	-1.91289	7.66819	15.0819	2.46785	8.77838	11.1975	11.5175	-3.72912	0	1.76221	0	0.249009	0	0.247418	0.119368	0.636002	1.21094	1.02969	0	1.31809	0	2.68644	9.54723	5.29768	7.08115	1.93964	2.16363	13.1065	6.08456	14.7974	12.1509	25.9083	8.25931	-1.29644	17.6028
18.677	11.8008	3.3731	-2.38808	6.85458	16.9585	2.44521	5.81484	9.28429	10.9851	-3.77443	0	1.76221	0	0.249009	0	0.247418	0.119368	0.636002	1.21094	1.02969	0	1.31809	0	3.56764	9.54723	5.29768	7.08115	1.93964	2.16363	13.1065	6.08456	14.7974	12.1509	25.9083	8.25931	-1.29644	17.6028
18.7095	9.10478	2.32665	-2.34539	6.63563	15.9572	2.39662	2.83794	6.81072	10.6912	-3.76074	0	1.14932	1.49087	0	0.621843	0.199686	0.129025	0	0.771895	0.92804	0	4.7216	0.313434	3.65181	0.158957	9.75511	8.2701	11.0666	4.84528	8.23497	9.67361	7.4921	15.3927	14.1669	9.92751	13.982	15.4015
18.7419	5.76984	1.40678	-3.34882	6.30804	13.1234	2.40195	3.36868	4.75539	10.0637	-3.68019	0	1.14932	1.49087	0	0.621843	0.199686	0.129025	0	0.771895	0.92804	0	4.7216	0.313434	2.60401	0.158957	9.75511	8.2701	11.0666	4.84528	8.23497	9.67361	7.4921	15.3927	14.1669	9.92751	13.982	15.4015
18.7743	2.637	0.167867	-3.77131	6.02721	12.0723	1.50951	4.15897	4.03725	9.65135	-3.51384	0	0.641994	1.28404	0	0	0.959538	0.568264	0.16099	0.447436	0.355655	0	4.52923	0.483007	1.928	0.20032	5.39273	5.76902	13.9634	3.68263	2.10236	7.67743	-4.93437	12.0331	36.3697	8.05682	4.99698	12.1889
18.8067	-0.392484	-0.795506	-3.79292	5.33374	9.65545	1.42304	2.93132	2.14961	8.36904	-3.22602	0	0.641994	1.28404	0	0	0.959538	0.568264	0.16099	0.447436	0.355655	0	4.52923	0.483007	1.76704	0.20032	5.39273	5.76902	13.9634	3.68263	2.10236	7.67743	-4.93437	12.0331	36.3697	8.05682	4.99698	12.1889
18.8392	-2.08153	-0.000185305	-3.44229	5.21388	7.34424	2.72853	3.31951	1.5888	7.1693	-2.77087	0	0.310084	1.84616	0	0	0.787803	0.0358038	0.0345827	1.13508	0.492997	0	1.54014	1.43225	1.19222	10.0316	-0.0669905	5.76901	3.97794	12.1592	15.5569	20.9647	12.3117	17.0366	10.4869	3.77192	7.70439	14.0975
18.8716	-3.28035	-0.00947764	-3.5394	5.58656	4.40514	3.72123	3.79361	2.61858	6.27377	-2.08739	0	0.310084	1.84616	0	0	0.787803	0.0358038	0.0345827	1.13508	0.492997	0	1.54014	1.43225	0.856979	10.0316	-0.0669905	5.76901	3.97794	12.1592	15.5569	20.9647	12.3117	17.0366	10.4869	3.77192	7.70439	14.0975
18.904	-4.66073	-0.1963	-3.3588	4.601	1.00893	2.52275	3.86275	1.24394	4.75646	-1.10964	0	1.10836	2.23635	0	0	0.723946	0.447444	0.140624	1.23269	0	0	2.01318	2.77891	0.0694939	4.07664	13.2284	-8.41941	5.97295	8.43999	10.4602	0.511803	1.1845	-1.43614	19.4734	2.45476	14.5904	12.8592
18.9364	-4.88653	-0.0861106	-0.956832	4.58943	-0.490414	0.021185	4.54901	0.92989	4.85136	0.248837	0	1.10836	2.23635	0	0	0.723946	0.447444	0.140624	1.23269	0	0	2.01318	2.77891	-0.910609	4.07664	13.2284	-8.41941	5.97295	8.43999	10.4602	0.511803	1.1845	-1.43614	19.4734	2.45476	14.5904	12.8592
18.9689	-6.76258	-0.352138	-0.389259	4.68546	-0.149648	-0.907893	3.59046	1.37262	4.28066	2.07616	0	0.456647	2.55122	0.058937	0	0.848968	0	0.261542	0.991652	0	0.0236321	0.889648	6.72502	-0.925247	6.05871	0.930205	6.54442	1.8179	8.10578	33.1343	15.4514	-5.71078	12.3822	7.42671	1.52455	17.605	-5.88674
19.0013	-8.81084	-1.0326	-0.233113	5.06984	1.31185	0.170817	1.06605	1.90757	2.52792	4.46703	0	0.456647	2.55122	0.058937	0	0.848968	0	0.261542	0.991652	0	0.0236321	0.889648	6.72502	-0.39006	6.05871	0.930205	6.54442	1.8179	8.10578	33.1343	15.4514	-5.71078	12.3822	7.42671	1.52455	17.605	-5.88674
19.0337	-11.6174	-1.80186	2.02768	5.03951	1.325	0.955855	-2.3372	0.639259	3.3899	7.49765	0	1.54159	2.52852	0	0.58512	1.15883	0	0.266596	0.906368	0	0	1.4868	9.83107	0.0461575	1.51401	1.21139	8.9831	7.83256	4.86841	5.28828	11.7634	0.0728346	15.8633	-13.8945	3.39332	16.781	14.481
19.0661	-14.0843	-2.70524	3.59578	4.63452	1.03257	1.48064	-3.8097	-0.245471	5.0289	11.2254	0	1.54159	2.52852	0	0.58512	1.15883	0	0.266596	0.906368	0	0	1.4868	9.83107	0.130981	1.51401	1.21139	8.9831	7.83256	4.86841	5.28828	11.7634	0.0728346	15.8633	-13.8945	3.39332	16.781	14.481
19.0986	-14.407	-3.33828	3.39816	5.65625	0.771013	1.10796	-3.6772	0.797715	5.66173	15.6707	0	5.42213	5.25625	0	0.65376	1.3816	0.116631	1.49374	0.152607	0	0.447963	4.09446	16.8225	0.345582	3.34137	5.08682	2.87135	5.09224	5.02838	20.2437	3.94789	16.7473	9.93692	12.47	5.4861	2.93411	9.47759
19.131	-16.1433	-3.2779	3.14378	5.55685	0.317965	-0.772278	-6.4611	0.0528056	5.7442	20.8116	0	5.42213	5.25625	0	0.65376	1.3816	0.116631	1.49374	0.152607	0	0.447963	4.09446	16.8225	0.971643	3.34137	5.08682	2.87135	5.09224	5.02838	20.2437	3.94789	16.7473	9.93692	12.47	5.4861	2.93411	9.47759
19.1634	-16.5004	-2.21538	3.29802	5.47742	0.167373	-0.897345	-6.54368	-0.697001	6.94643	26.5765	0	13.6941	9.77483	0.444285	1.52722	1.46368	0	0.15355	0.462695	0	0	10.9907	28.8084	2.55667	4.98984	4.17878	2.87886	-2.15025	5.01824	11.1141	11.9517	3.79294	15.353	3.93016	3.92511	2.62268	22.8527
19.1958	-15.5974	-0.898647	4.82063	6.33837	0.702052	-0.334844	-4.1605	-1.44667	9.56324	32.8342	0	13.6941	9.77483	0.444285	1.52722	1.46368	0	0.15355	0.462695	0	0	10.9907	28.8084	3.92732	4.98984	4.17878	2.87886	-2.15025	5.01824	11.1141	11.9517	3.79294	15.353	3.93016	3.92511	2.62268	22.8527
19.2283	-14.2863	0.321963	7.28924	7.81483	2.93798	1.25114	-4.52285	-1.97511	10.6926	39.4159	0	30.2735	22.2863	0.250186	0.528311	1.1193	0	0.781258	0.350752	0.524007	0.254153	21.6139	52.3836	5.92465	5.93553	5.8445	3.34723	3.86522	20.0232	14.4733	13.9869	6.45174	8.00322	8.02839	5.69127	-2.23324	15.6413
19.2607	-11.9164	1.53524	9.26552	10.1371	4.43703	3.23958	-4.71369	-2.5093	11.1114	46.1216	0	30.2735	22.2863	0.250186	0.528311	1.1193	0	0.781258	0.350752	0.524007	0.254153	21.6139	52.3836	7.99714	5.93553	5.8445	3.34723	3.86522	20.0232	14.4733	13.9869	6.45174	8.00322	8.02839	5.69127	-2.23324	15.6413
19.2931	-10.5739	2.4989	10.2992	10.82	4.90515	4.30279	-4.18136	-3.07069	13.1664	52.749	0	62.5461	37.709	0	1.24364	1.83025	0.00348876	1.35262	0.637947	0.0480552	1.2616	36.0219	70.6019	9.77789	4.66216	2.70019	-0.326736	7.44759	4.47638	33.044	11.9237	28.1605	13.4746	1.31934	12.9837	10.2041	4.54807
19.3256	-9.76414	2.98834	11.1279	9.4616	4.4901	6.07732	-2.83012	-3.13417	13.4504	59.1022	0	62.5461	37.709	0	1.24364	1.83025	0.00348876	1.35262	0.637947	0.0480552	1.2616	36.0219	70.6019	11.1884	4.66216	2.70019	-0.326736	7.44759	4.47638	33.044	11.9237	28.1605	13.4746	1.31934	12.9837	10.2041	4.54807
19.358	-9.09262	2.79193	12.271	8.8071	3.95388	7.09291	-1.86487	-2.38116	12.5454	65.012	0	117.153	62.0433	0	0.61734	1.88339	0	1.88113	0.600215	0.114288	1.97551	82.8818	72.8645	12.7973	-2.2345	3.47036	-0.719014	7.79625	7.44029	11.6467	12.3139	-5.23998	3.58362	21.6386	-1.66856	19.018	15.4072
19.3904	-8.99467	2.67881	12.8961	7.96222	3.52728	5.92108	-1.57773	0.102877	13.6503	70.3455	0	117.153	62.0433	0	0.61734	1.88339	0	1.88113	0.600215	0.114288	1.97551	82.8818	72.8645	14.8224	-2.2345	3.47036	-0.719014	7.79625	7.44029	11.6467	12.3139	-5.23998	3.58362	21.6386	-1.66856	19.018	15.4072
19.4228	-7.27109	3.25047	13.3157	8.52773	6.29349	6.34597	-0.729316	0.747501	16.2349	75.0093	0	157.841	93.5862	0	1.45476	2.75336	0.349305	1.32182	0.316823	0.671965	2.02608	143.193	56.6382	16.2314	-6.32451	8.35886	17.3545	7.21193	-0.8529	10.1186	7.17703	6.11208	12.593	19.3469	4.54956	4.75361	22.1858
19.4553	-5.93627	4.21926	13.1852	10.0371	10.3545	7.30087	-1.20171	0.337489	17.5418	78.954	0	157.841	93.5862	0	1.45476	2.75336	0.349305	1.32182	0.316823	0.671965	2.02608	143.193	56.6382	18.0942	-6.32451	8.35886	17.3545	7.21193	-0.8529	10.1186	7.17703	6.11208	12.593	19.3469	4.54956	4.75361	22.1858
19.4877	-3.03588	5.79012	13.6514	11.3559	12.9275	7.45496	-1.46094	0.817215	19.9163	82.1614	0	176.343	114.527	0	1.36746	4.59079	0	1.6152	0.243732	0.788085	2.07956	186.498	31.8682	19.4308	-2.2717	4.97408	6.9287	11.5561	12.1133	14.2371	9.66156	15.3667	17.1918	10.3604	16.3275	8.29441	60.3311
19.5201	-0.299764	6.74047	14.2415	12.874	14.3929	7.5354	-2.04084	-0.521863	21.7672	84.6446	0	176.343	114.527	0	1.36746	4.59079	0	1.6152	0.243732	0.788085	2.07956	186.498	31.8682	20.7268	-2.2717	4.97408	6.9287	11.5561	12.1133	14.2371	9.66156	15.3667	17.1918	10.3604	16.3275	8.29441	60.3311
19.5525	0.706547	7.48088	15.0389	14.1979	14.7742	7.0194	-2.26928	-0.0354457	21.5734	86.4293	0.880224	171.316	111.535	0	1.25547	5.18652	0.421776	0.572224	0.0315552	0.846082	2.49104	194.843	18.0864	22.0401	-0.490233	65.8071	15.9548	6.03861	2.52759	23.9685	7.88427	18.0246	11.8433	9.5631	12.9406	12.8517	32.3165
19.585	3.20933	8.47572	16.6167	15.8996	15.2224	6.97176	-0.312027	2.42666	23.0129	87.5474	0.880224	171.316	111.535	0	1.25547	5.18652	0.421776	0.572224	0.0315552	0.846082	2.49104	194.843	18.0864	22.1124	-0.490233	65.8071	15.9548	6.03861	2.52759	23.9685	7.88427	18.0246	11.8433	9.5631	12.9406	12.8517	32.3165
19.6174	7.20137	10.3298	17.4723	18.3871	18.6009	5.98928	0.952965	4.57409	23.6582	88.0264	1.33306	134.748	82.131	0.0941358	1.94935	6.61672	0.553558	1.81298	0.180334	1.12909	2.56874	156.725	12.5028	21.6679	-8.217	86.4465	41.8966	6.8984	14.6611	3.502	-0.312826	20.72	7.55853	18.2422	7.77372	116.061	21.9619
19.6498	11.8705	13.304	17.8099	20.2798	24.8574	5.03274	2.23133	7.28188	24.065	87.8917	1.33306	134.748	82.131	0.0941358	1.94935	6.61672	0.553558	1.81298	0.180334	1.12909	2.56874	156.725	12.5028	22.0204	-8.217	86.4465	41.8966	6.8984	14.6611	3.502	-0.312826	20.72	7.55853	18.2422	7.77372	116.061	21.9619
19.6822	14.5977	15.121	18.7785	22.1853	28.2246	5.57476	4.06396	8.2161	27.2042	87.1741	1.45751	97.2096	47.7877	0.161071	1.16882	7.80773	0.844157	2.63975	0.357375	1.65544	3.64215	105.856	13.8461	23.4184	0.630078	92.2449	58.4059	-1.37238	7.24328	25.9775	6.90391	8.70186	4.125	17.1832	7.04713	123.574	37.786
19.7147	17.1229	17.2571	19.1661	24.0439	29.809	7.01456	5.63705	7.81311	30.1283	85.9195	1.45751	97.2096	47.7877	0.161071	1.16882	7.80773	0.844157	2.63975	0.357375	1.65544	3.64215	105.856	13.8461	24.4447	0.630078	92.2449	58.4059	-1.37238	7.24328	25.9775	6.90391	8.70186	4.125	17.1832	7.04713	123.574	37.786
19.7471	21.8044	19.6905	19.3269	24.6444	32.6217	9.75979	8.53987	9.20158	32.304	84.1963	1.40232	61.6123	24.4669	0.396688	0.675491	6.17871	1.0338	2.36513	0.847346	1.21876	5.90723	65.681	22.496	24.6813	1.08293	110.728	43.4501	-0.0516914	14.0036	15.4814	3.86375	18.6313	14.8841	2.21331	1.7546	129.675	28.6381
19.7795	25.1455	20.3651	19.1155	24.6712	35.3287	11.1131	9.82686	9.26321	34.3972	82.1048	1.40232	61.6123	24.4669	0.396688	0.675491	6.17871	1.0338	2.36513	0.847346	1.21876	5.90723	65.681	22.496	25.3318	1.08293	110.728	43.4501	-0.0516914	14.0036	15.4814	3.86375	18.6313	14.8841	2.21331	1.7546	129.675	28.6381
19.8119	29.0659	21.1637	19.2157	25.627	39.6792	10.8257	10.586	9.01104	34.6106	79.7742	2.06916	30.0437	10.6654	0	1.441	7.55518	0.642283	2.32308	0.551316	1.55326	6.82611	37.6827	37.8126	27.5095	9.88851	120.579	45.0931	8.87974	11.0044	36.1754	9.05133	20.5233	4.65736	21.0806	11.3815	112.394	16.7384
19.8444	33.1678	22.1398	19.0383	27.9411	44.4868	12.7296	11.75	11.1633	35.4458	77.3618	2.06916	30.0437	10.6654	0	1.441	7.55518	0.642283	2.32308	0.551316	1.55326	6.82611	37.6827	37.8126	30.1394	9.88851	120.579	45.0931	8.87974	11.0044	36.1754	9.05133	20.5233	4.65736	21.0806	11.3815	112.394	16.7384
19.8768	35.189	24.0361	18.1984	30.4738	46.5168	15.6683	13.2493	14.6229	37.1692	75.0245	2.63814	13.868	4.23508	0.178697	0.886505	6.82454	0.787715	1.94281	0.409896	1.7631	9.56007	20.6032	61.3393	31.7853	1.6142	83.9445	29.1051	6.73492	6.04577	16.9124	15.3714	27.7317	19.4008	12.0847	3.07348	88.419	21.5974
19.9092	38.8605	26.3085	19.1929	32.8989	46.7068	17.0346	16.3934	17.3258	39.5582	72.9151	2.63814	13.868	4.23508	0.178697	0.886505	6.82454	0.787715	1.94281	0.409896	1.7631	9.56007	20.6032	61.3393	32.4658	1.6142	83.9445	29.1051	6.73492	6.04577	16.9124	15.3714	27.7317	19.4008	12.0847	3.07348	88.419	21.5974
19.9416	40.5419	27.2007	19.5859	34.9496	48.0522	17.419	16.1342	18.6497	42.7643	71.1495	3.54573	4.92036	0.866966	0.11374	1.26068	8.71208	0.867222	0.245755	0.235039	1.34045	11.7983	8.46175	81.0634	32.2094	-7.81307	70.0508	14.8268	-0.841147	13.3053	42.0573	4.53359	4.32775	9.75028	33.7292	14.1126	98.6947	22.7507
19.9741	42.9818	28.1816	17.8742	37.4149	50.8459	18.0971	16.7538	21.777	43.3557	69.8053	3.54573	4.92036	0.866966	0.11374	1.26068	8.71208	0.867222	0.245755	0.235039	1.34045	11.7983	8.46175	81.0634	32.052	-7.81307	70.0508	14.8268	-0.841147	13.3053	42.0573	4.53359	4.32775	9.75028	33.7292	14.1126	98.6947	22.7507
20.0065	46.7744	28.3974	17	41.0391	53.8201	19.4376	20.9675	24.6596	44.0457	68.9007	5.37551	3.773	0.810652	0	0.528898	10.1002	0.49501	0.358533	0.629015	2.16122	14.9017	4.20945	83.0309	33.7473	0.159874	66.2976	18.4067	4.00592	18.9523	30.6031	12.2403	12.1477	14.7404	-6.18898	16.4845	63.2862	23.0433
20.0389	48.4229	28.3429	17.8916	43.2365	56.7634	21.6757	23.5762	25.6142	45.7418	68.4016	5.37551	3.773	0.810652	0	0.528898	10.1002	0.49501	0.358533	0.629015	2.16122	14.9017	4.20945	83.0309	35.3127	0.159874	66.2976	18.4067	4.00592	18.9523	30.6031	12.2403	12.1477	14.7404	-6.18898	16.4845	63.2862	23.0433
20.0713	52.2115	30.126	19.844	45.2001	60.1377	24.9383	24.6196	28.2168	45.7929	68.2243	7.20291	1.51226	0	0.279931	0.113169	12.7464	0.262785	0.674761	0.210005	1.51351	16.5605	1.58966	73.8821	37.0878	4.50273	35.7906	11.5019	5.22619	8.22464	9.45621	12.0695	-10.0188	10.278	12.6411	3.71879	43.3184	32.4115
20.1038	54.6209	30.9071	21.3878	47.1437	63.2095	26.4459	22.9616	30.8243	44.7243	68.2443	7.20291	1.51226	0	0.279931	0.113169	12.7464	0.262785	0.674761	0.210005	1.51351	16.5605	1.58966	73.8821	37.9039	4.50273	35.7906	11.5019	5.22619	8.22464	9.45621	12.0695	-10.0188	10.278	12.6411	3.71879	43.3184	32.4115
20.1362	57.5816	33.3102	22.1351	50.1972	67.3058	26.7148	21.4975	32.2682	45.0425	68.3284	9.32204	0	0	0	0.338852	14.1315	0.987723	0	0.787894	1.4787	19.9251	0	63.9178	38.1299	3.56684	37.5784	9.71178	4.46221	14.8158	21.2345	15.0567	9.35037	9.42236	26.0607	19.3496	20.4151	70.0999
20.1686	60.134	35.8094	21.9363	52.6353	69.7009	25.9602	22.7788	33.4908	46.8482	68.3312	9.32204	0	0	0	0.338852	14.1315	0.987723	0	0.787894	1.4787	19.9251	0	63.9178	37.7291	3.56684	37.5784	9.71178	4.46221	14.8158	21.2345	15.0567	9.35037	9.42236	26.0607	19.3496	20.4151	70.0999
20.201	62.6952	36.1942	23.2939	53.2011	70.5694	24.5001	22.6826	34.1215	47.9415	68.128	11.0918	0.126986	0.361132	0	0	15.8669	0.760814	0	0.739254	0.606136	22.2643	0	61.2412	37.4003	7.73052	46.6412	8.87393	10.1146	6.18795	18.8767	0.476308	8.35597	13.356	11.3002	16.553	34.9691	44.5763
20.2335	66.2837	36.8286	25.5941	55.4063	72.4689	23.9651	21.8633	34.7794	47.3986	67.609	11.0918	0.126986	0.361132	0	0	15.8669	0.760814	0	0.739254	0.606136	22.2643	0	61.2412	37.3631	7.73052	46.6412	8.87393	10.1146	6.18795	18.8767	0.476308	8.35597	13.356	11.3002	16.553	34.9691	44.5763
20.2659	68.3648	38.179	28.1557	57.3477	73.6674	23.7487	21.8501	35.4316	46.7982	66.7066	13.1624	1.89476	3.50032	0.0727116	1.1345	14.9526	0.847251	0	0.889372	1.00791	21.7731	0	71.7374	37.355	0.897556	31.3678	5.56423	-0.432692	16.1845	40.8911	20.2517	7.53282	15.1591	12.0336	18.084	25.816	47.536
20.2983	70.5842	40.2152	30.4029	58.5852	74.987	24.2912	22.2228	35.2673	47.3868	65.385	13.1624	1.89476	3.50032	0.0727116	1.1345	14.9526	0.847251	0	0.889372	1.00791	21.7731	0	71.7374	37.1485	0.897556	31.3678	5.56423	-0.432692	16.1845	40.8911	20.2517	7.53282	15.1591	12.0336	18.084	25.816	47.536
20.3307	73.4882	41.78	31.2634	60.4998	78.5255	26.0169	24.275	36.7264	49.3637	63.6498	12.7886	0.311142	3.61415	0.50986	2.12733	14.0855	0.222791	0.757085	1.55077	1.21097	18.4035	0	86.5418	36.2585	13.2846	10.7286	16.8064	6.13576	4.03923	33.4511	15.103	18.778	5.87035	32.6445	12.8172	11.6373	39.18
20.3632	74.7665	42.66	32.3296	61.004	78.8712	26.1459	25.7659	40.025	49.8609	61.5381	12.7886	0.311142	3.61415	0.50986	2.12733	14.0855	0.222791	0.757085	1.55077	1.21097	18.4035	0	86.5418	35.9846	13.2846	10.7286	16.8064	6.13576	4.03923	33.4511	15.103	18.778	5.87035	32.6445	12.8172	11.6373	39.18
20.3956	77.209	44.5449	33.3808	62.1086	79.7369	26.2226	26.9596	42.3101	51.115	59.1111	10.2992	2.99755	1.43401	0.645478	2.75347	12.7818	0	1.47971	1.37117	2.88709	16.4297	0	103.177	35.0126	11.7031	20.3743	2.02192	-1.9006	7.89902	17.6664	17.436	-2.9719	-4.0216	14.3869	29.4103	4.65808	45.2031
20.428	78.086	45.8277	33.8355	63.4039	82.0906	27.1001	27.9401	43.7055	51.3016	56.453	10.2992	2.99755	1.43401	0.645478	2.75347	12.7818	0	1.47971	1.37117	2.88709	16.4297	0	103.177	34.5667	11.7031	20.3743	2.02192	-1.9006	7.89902	17.6664	17.436	-2.9719	-4.0216	14.3869	29.4103	4.65808	45.2031
20.4604	77.5647	46.1575	34.0283	64.4401	82.3991	28.2696	28.1875	44.9325	47.4658	53.6525	9.55327	5.28469	1.79356	0.660067	1.60873	11.1158	0	0.309554	1.31696	3.54041	13.5824	1.23555	124.272	34.6873	20.9846	31.3212	32.5878	6.09883	20.4557	38.8343	2.19233	9.78012	18.3967	11.463	29.7809	10.5216	49.7817
20.4929	78.7733	46.6973	34.0139	65.6706	83.7916	30.0357	28.0834	44.3339	45.6748	50.8052	9.55327	5.28469	1.79356	0.660067	1.60873	11.1158	0	0.309554	1.31696	3.54041	13.5824	1.23555	124.272	34.7905	20.9846	31.3212	32.5878	6.09883	20.4557	38.8343	2.19233	9.78012	18.3967	11.463	29.7809	10.5216	49.7817
20.5253	80.7523	47.1911	34.185	67.1024	85.6273	31.5201	29.0653	44.8972	46.3331	47.997	8.0466	4.78298	0.925278	0.419077	0.449206	7.93252	0	0.350416	1.96629	2.97936	14.9075	0.707734	120.029	34.949	13.08	14.7286	22.2186	7.99868	26.5371	40.9567	6.70303	19.4699	6.74564	0.0228117	26.8513	9.11739	70.8627
20.5577	81.2422	46.8257	35.0784	67.7484	84.5327	33.9394	30.7394	45.7752	47.7854	45.3036	8.0466	4.78298	0.925278	0.419077	0.449206	7.93252	0	0.350416	1.96629	2.97936	14.9075	0.707734	120.029	35.6244	13.08	14.7286	22.2186	7.99868	26.5371	40.9567	6.70303	19.4699	6.74564	0.0228117	26.8513	9.11739	70.8627
20.5901	78.4521	45.9644	36.1046	67.8859	81.6999	35.7611	30.4169	45.9973	47.4722	42.7833	8.44108	4.45234	0.647759	0	0	4.76102	0	0.00957428	1.33861	2.65959	15.9782	1.68969	103.358	35.7694	13.4436	23.1908	8.35343	11.625	9.63602	24.9261	16.2495	10.6359	9.20585	39.1921	11.5751	18.4929	69.4192
20.6226	77.604	46.2601	36.4999	68.0106	81.7563	36.0843	29.5402	47.9929	44.4265	40.4706	8.44108	4.45234	0.647759	0	0	4.76102	0	0.00957428	1.33861	2.65959	15.9782	1.68969	103.358	34.869	13.4436	23.1908	8.35343	11.625	9.63602	24.9261	16.2495	10.6359	9.20585	39.1921	11.5751	18.4929	69.4192
20.655	78.8529	47.2823	35.9234	68.4564	82.1735	36.6465	29.4727	48.7713	42.1853	38.3796	11.0166	2.66734	0.109614	0	0	3.93394	0	0.412006	1.24432	1.77228	17.8832	1.29422	69.3878	34.3831	12.0664	28.5954	10.3617	8.76061	2.67351	50.4541	-1.58706	14.7444	15.4888	30.1459	10.3786	13.0172	75.886
20.6874	77.9453	48.0071	35.5739	70.1604	81.3625	35.9033	28.0755	47.7582	40.6924	36.4978	11.0166	2.66734	0.109614	0	0	3.93394	0	0.412006	1.24432	1.77228	17.8832	1.29422	69.3878	34.6869	12.0664	28.5954	10.3617	8.76061	2.67351	50.4541	-1.58706	14.7444	15.4888	30.1459	10.3786	13.0172	75.886
20.7198	77.8597	49.1258	35.9314	71.5381	81.3799	36.5482	26.7987	48.3	40.5462	34.8026	13.0466	1.36755	0.616338	0	0	3.14892	0.398653	1.47861	0.565878	2.08861	15.884	0	37.0519	35.1537	8.84048	24.133	23.4302	9.15897	15.7809	39.8264	5.62823	2.35782	18.5584	13.0831	24.1811	1.21776	125.189
20.7523	77.195	50.1205	35.9772	71.9869	79.7539	38.8338	26.0499	49.1556	42.2798	33.2641	13.0466	1.36755	0.616338	0	0	3.14892	0.398653	1.47861	0.565878	2.08861	15.884	0	37.0519	34.0933	8.84048	24.133	23.4302	9.15897	15.7809	39.8264	5.62823	2.35782	18.5584	13.0831	24.1811	1.21776	125.189
20.7847	77.3355	51.9325	35.9727	73.0865	79.2308	39.3499	26.0176	49.6318	44.0711	31.8593	19.2287	2.58402	0.603596	0	0	1.72517	0.172838	1.71995	0.12482	1.64437	14.0873	0.13467	12.5118	33.6517	14.2609	25.9615	11.8365	4.04925	-0.369783	26.8516	16.0761	1.6908	11.1757	19.8034	32.662	15.1058	107.201
20.8171	79.5568	52.8242	36.6306	73.9674	81.4852	38.8311	25.6501	48.8005	44.9742	30.5811	19.2287	2.58402	0.603596	0	0	1.72517	0.172838	1.71995	0.12482	1.64437	14.0873	0.13467	12.5118	34.1941	14.2609	25.9615	11.8365	4.04925	-0.369783	26.8516	16.0761	1.6908	11.1757	19.8034	32.662	15.1058	107.201
20.8495	82.8249	53.7118	36.8583	75.2968	83.971	39.2762	25.1444	49.4827	46.3961	29.4406	18.5864	2.61442	0.467561	0	0.284522	1.78311	0	1.20928	1.16439	2.99016	10.174	0	7.13133	33.9751	12.3533	26.9216	13.8791	6.14963	0.990631	34.4375	10.3989	3.27099	18.1005	7.13389	28.4265	11.383	81.8585
20.882	88.083	55.9797	37.6874	77.0006	85.3014	40.703	28.042	51.5438	47.0007	28.4624	18.5864	2.61442	0.467561	0	0.284522	1.78311	0	1.20928	1.16439	2.99016	10.174	0	7.13133	34.6929	12.3533	26.9216	13.8791	6.14963	0.990631	34.4375	10.3989	3.27099	18.1005	7.13389	28.4265	11.383	81.8585
20.9144	91.0676	57.5486	39.6027	77.7452	85.2373	41.6102	30.2111	51.4859	47.5299	27.6733	16.4982	3.91029	2.85429	0	0.193938	2.57286	0	1.13163	0.657236	1.58399	9.22062	0.367346	6.19563	34.1727	9.90851	16.3648	5.80025	8.24865	2.67165	35.4147	3.71801	12.3909	20.5796	15.5205	8.08033	9.29121	81.3859
20.9468	92.6994	59.8827	40.6806	77.331	84.9926	41.8548	28.786	51.6726	47.9605	27.0928	16.4982	3.91029	2.85429	0	0.193938	2.57286	0	1.13163	0.657236	1.58399	9.22062	0.367346	6.19563	31.7998	9.90851	16.3648	5.80025	8.24865	2.67165	35.4147	3.71801	12.3909	20.5796	15.5205	8.08033	9.29121	81.3859
20.9792	96.1297	61.8771	40.5809	77.2868	84.7901	42.6089	26.6908	54.6044	48.6323	26.7212	11.1868	6.50208	4.34788	0	0.843203	2.35391	0	1.75683	0	1.77888	6.76284	0.510477	8.9695	30.8827	29.5999	8.41881	-2.84143	-0.0837832	-2.1767	33.1905	10.203	24.4595	18.3126	13.9717	44.0872	6.04782	64.2135
21.0117	97.4198	62.0338	39.4204	77.4765	84.1566	42.3384	26.1608	55.8882	50.9491	26.5339	11.1868	6.50208	4.34788	0	0.843203	2.35391	0	1.75683	0	1.77888	6.76284	0.510477	8.9695	29.756	29.5999	8.41881	-2.84143	-0.0837832	-2.1767	33.1905	10.203	24.4595	18.3126	13.9717	44.0872	6.04782	64.2135
21.0441	98.2649	61.2435	37.9486	77.047	85.7963	41.6982	27.4687	55.2853	51.0524	26.4875	6.77368	5.40515	3.07103	0.242417	0	2.15975	0	1.54969	0	1.63203	4.84546	1.71842	16.9552	28.582	26.4109	21.1195	14.8267	2.42862	10.2142	2.70917	16.0914	-14.784	0.0225104	31.8124	19.8231	4.43393	45.0259
21.0765	98.5587	58.8313	37.2735	75.5075	86.4116	42.2967	28.5829	55.846	49.7689	26.5222	6.77368	5.40515	3.07103	0.242417	0	2.15975	0	1.54969	0	1.63203	4.84546	1.71842	16.9552	27.9981	26.4109	21.1195	14.8267	2.42862	10.2142	2.70917	16.0914	-14.784	0.0225104	31.8124	19.8231	4.43393	45.0259
21.1089	98.0678	56.8212	36.9693	74.1359	86.6036	43.8458	28.4783	57.1619	49.9134	26.5737	3.06965	3.85149	1.6722	0.10628	0.614846	2.58196	0	1.92302	0	3.64068	4.51749	1.38018	20.5228	26.8452	20.1681	27.5266	22.6213	1.21137	5.73065	7.94184	-3.68538	32.2372	11.2339	17.956	24.4407	-7.37172	52.0798
21.1414	97.5681	56.9256	35.1087	74.6365	88.3221	46.1005	29.7512	59.0697	50.7703	26.5728	3.06965	3.85149	1.6722	0.10628	0.614846	2.58196	0	1.92302	0	3.64068	4.51749	1.38018	20.5228	25.6205	20.1681	27.5266	22.6213	1.21137	5.73065	7.94184	-3.68538	32.2372	11.2339	17.956	24.4407	-7.37172	52.0798
21.1738	96.4455	57.175	32.169	75.8459	87.7584	46.8351	30.5145	58.9732	49.3187	26.4649	2.35312	1.76348	0.209007	0	0.678839	1.54644	0	3.75561	0	4.67152	2.96034	0	24.9974	24.261	16.8345	31.0247	23.6731	-1.19188	11.5909	8.77638	0.544649	9.73178	1.93315	7.04037	16.8392	10.6496	50.9886
21.2062	96.8304	56.7085	28.9679	77.3192	87.8956	47.2513	30.4718	58.8823	47.9245	26.2094	2.35312	1.76348	0.209007	0	0.678839	1.54644	0	3.75561	0	4.67152	2.96034	0	24.9974	22.8726	16.8345	31.0247	23.6731	-1.19188	11.5909	8.77638	0.544649	9.73178	1.93315	7.04037	16.8392	10.6496	50.9886
21.2387	98.0913	56.5507	27.3356	78.3754	89.1401	47.7921	30.8682	58.4885	47.6408	25.7942	2.16465	1.27526	0	0.00127033	1.28862	2.69106	0	9.10614	0.272709	4.17277	3.08266	0.0408832	34.7566	21.9165	14.7563	0.997422	11.5581	10.5344	4.44893	49.9782	0.907693	9.5623	12.9718	10.8153	39.1728	10.9578	63.3508
21.2711	98.6675	56.8643	27.0901	78.7545	88.1657	47.1496	29.5852	56.4713	45.9689	25.231	2.16465	1.27526	0	0.00127033	1.28862	2.69106	0	9.10614	0.272709	4.17277	3.08266	0.0408832	34.7566	21.6439	14.7563	0.997422	11.5581	10.5344	4.44893	49.9782	0.907693	9.5623	12.9718	10.8153	39.1728	10.9578	63.3508
21.3035	99.1154	57.9847	27.0133	79.2032	88.7823	46.7294	29.1462	57.5837	45.2296	24.5549	2.3622	0.731565	0	0.176192	1.51986	4.16593	0	17.8619	0	2.48466	1.79774	0.148399	37.1517	20.774	19.8482	18.5849	21.4859	2.33996	19.1591	1.42912	5.23217	-2.47612	0.165538	42.6618	18.9237	1.26827	45.8269
21.3359	98.3992	58.1003	26.9515	79.0514	88.879	46.3617	29.0043	59.7095	43.7334	23.816	2.3622	0.731565	0	0.176192	1.51986	4.16593	0	17.8619	0	2.48466	1.79774	0.148399	37.1517	20.6021	19.8482	18.5849	21.4859	2.33996	19.1591	1.42912	5.23217	-2.47612	0.165538	42.6618	18.9237	1.26827	45.8269
21.3684	99.2037	58.5887	27.364	77.8325	87.9037	46.3265	28.7675	63.331	43.8562	23.0683	2.00113	0.360629	0	0	2.06701	4.8798	0	23.3946	0	1.45823	2.13467	0	36.7989	20.6757	20.3466	4.89495	21.8366	6.77561	3.33287	1.12582	0.881609	-16.0323	11.9131	35.5592	16.3026	8.91205	30.8731
21.4008	101.406	60.0303	28.0384	76.8727	88.9736	45.9992	29.2639	67.1211	48.0014	22.3699	2.00113	0.360629	0	0	2.06701	4.8798	0	23.3946	0	1.45823	2.13467	0	36.7989	20.1829	20.3466	4.89495	21.8366	6.77561	3.33287	1.12582	0.881609	-16.0323	11.9131	35.5592	16.3026	8.91205	30.8731
21.4332	102.671	61.0838	30.4205	77.7323	88.0699	46.2549	30.5166	69.2475	48.6656	21.7658	1.61538	0.381224	0	0	2.17656	3.9606	0	24.3083	0	1.19565	2.30028	0.0118871	27.8613	18.9388	7.73879	3.98389	11.5002	8.01985	6.5442	50.5818	7.18579	13.0324	13.1628	26.9944	21.8227	9.33337	62.678
21.4656	103.164	62.1832	32.617	78.3908	86.7233	46.7923	30.6833	70.212	46.8806	21.2885	1.61538	0.381224	0	0	2.17656	3.9606	0	24.3083	0	1.19565	2.30028	0.0118871	27.8613	17.6394	7.73879	3.98389	11.5002	8.01985	6.5442	50.5818	7.18579	13.0324	13.1628	26.9944	21.8227	9.33337	62.678
21.4981	103.482	61.3895	31.692	78.6962	87.0298	47.0534	30.404	69.0529	47.4881	20.95	1.88533	0.501398	0	0	3.68216	2.55542	0	17.9184	0.204699	1.81633	2.17411	0	18.6146	17.2657	16.0702	23.0753	13.7638	5.32369	7.7885	24.6181	0.1677	43.2664	8.12043	25.5137	28.4801	6.05753	78.8662
21.5305	107.079	61.0918	30.6342	79.5102	89.0745	47.912	32.1213	68.5497	49.8611	20.7543	1.88533	0.501398	0	0	3.68216	2.55542	0	17.9184	0.204699	1.81633	2.17411	0	18.6146	17.4223	16.0702	23.0753	13.7638	5.32369	7.7885	24.6181	0.1677	43.2664	8.12043	25.5137	28.4801	6.05753	78.8662
21.5629	109.694	60.4438	28.5654	79.1204	91.3804	49.0595	32.4063	68.6122	49.9876	20.6955	1.9375	1.26716	0	0	4.30599	2.64125	0.50133	9.36637	0.185714	1.68691	2.09949	0.0769993	7.37965	16.8875	14.5542	7.00215	7.67734	3.69509	-2.17937	27.6592	7.85714	27.8868	9.23593	7.68058	18.3051	12.5289	51.1958
21.5953	110.213	59.0693	27.4683	78.4096	93.3256	49.968	31.8821	69.892	49.3094	20.7616	1.9375	1.26716	0	0	4.30599	2.64125	0.50133	9.36637	0.185714	1.68691	2.09949	0.0769993	7.37965	15.9381	14.5542	7.00215	7.67734	3.69509	-2.17937	27.6592	7.85714	27.8868	9.23593	7.68058	18.3051	12.5289	51.1958
21.6278	110.824	58	26.5252	78.6292	94.9721	49.935	32.9071	71.6523	52.3155	20.945	2.03571	2.42403	0	0.246838	4.40311	2.08122	0.925066	5.01155	0.409816	1.24649	1.92012	0.360366	3.71746	15.9437	15.8732	-15.6186	5.90373	9.10815	7.64438	29.7688	6.2514	47.5326	12.3214	18.8363	37.4681	1.28069	38.4338
21.6602	110.614	56.5369	24.875	79.175	95.79	48.5138	33.8115	71.8577	53.9748	21.2403	2.03571	2.42403	0	0.246838	4.40311	2.08122	0.925066	5.01155	0.409816	1.24649	1.92012	0.360366	3.71746	15.7862	15.8732	-15.6186	5.90373	9.10815	7.64438	29.7688	6.2514	47.5326	12.3214	18.8363	37.4681	1.28069	38.4338
21.6926	110.945	55.0468	23.8811	80.1254	96.3706	47.6141	35.1567	71.0431	54.8163	21.65	2.87478	9.04582	0	0	5.87358	1.9169	1.19858	5.2008	0.423877	0.954621	1.64051	0.511114	0.522135	15.3898	8.73399	-12.9855	13.8131	0.698349	18.625	24.5039	3.03511	8.45103	4.7555	48.9764	22.1401	0.967007	51.5306
21.725	110.47	52.7396	22.9375	80.425	95.8482	48.4837	35.7852	70.6079	55.6002	22.1827	2.87478	9.04582	0	0	5.87358	1.9169	1.19858	5.2008	0.423877	0.954621	1.64051	0.511114	0.522135	14.3746	8.73399	-12.9855	13.8131	0.698349	18.625	24.5039	3.03511	8.45103	4.7555	48.9764	22.1401	0.967007	51.5306
21.7575	109.091	49.3541	22.7794	79.8471	94.0627	49.8733	34.8284	69.7772	54.2072	22.8532	3.29902	18.6074	0	0.381586	8.59623	2.59231	0.0698422	10.5083	0.533331	0	0.923484	0	0.834485	12.4	17.3505	-11.6114	0.99131	7.87746	7.70185	32.8507	15.8977	25.7436	9.74628	4.17911	15.2818	16.9925	35.8902
21.7899	106.664	45.9729	23.0516	78.8208	92.0458	50.2991	34.0097	67.433	52.2955	23.6927	3.29902	18.6074	0	0.381586	8.59623	2.59231	0.0698422	10.5083	0.533331	0	0.923484	0	0.834485	11.1869	17.3505	-11.6114	0.99131	7.87746	7.70185	32.8507	15.8977	25.7436	9.74628	4.17911	15.2818	16.9925	35.8902
21.8223	103.602	43.5808	23.7894	76.6535	89.848	48.9468	33.5817	65.8432	51.7884	24.7437	3.06869	34.9153	0.175063	0.703837	15.1622	2.34679	0.122556	29.9651	0.910131	0.588826	0.830273	0	1.35237	9.94164	11.6105	-1.97976	-3.78056	-4.81556	7.76986	15.0438	19.8945	16.1112	4.9716	0.363054	24.2087	16.3223	36.2853
21.8547	102.814	41.8876	23.441	75.4455	89.0447	48.1142	33.8824	66.3723	51.3569	26.0704	3.06869	34.9153	0.175063	0.703837	15.1622	2.34679	0.122556	29.9651	0.910131	0.588826	0.830273	0	1.35237	9.93445	11.6105	-1.97976	-3.78056	-4.81556	7.76986	15.0438	19.8945	16.1112	4.9716	0.363054	24.2087	16.3223	36.2853
21.8872	100.973	40.9769	21.6635	72.6123	86.9339	47.1953	33.9319	64.6132	48.0809	27.7406	2.16882	42.1606	0.194309	0.854031	26.7186	3.01202	0	49.3786	0.184439	0.360248	1.36641	0	0.75006	10.6657	24.8493	-0.874488	11.1567	4.60323	12.4701	47.1051	-2.00609	-18.9443	8.33164	3.26897	10.3349	9.95152	26.0578
21.9196	97.3337	40.4059	21.0636	69.4092	84.781	45.767	34.6515	60.1091	44.5637	29.829	2.16882	42.1606	0.194309	0.854031	26.7186	3.01202	0	49.3786	0.184439	0.360248	1.36641	0	0.75006	9.94106	24.8493	-0.874488	11.1567	4.60323	12.4701	47.1051	-2.00609	-18.9443	8.33164	3.26897	10.3349	9.95152	26.0578
21.952	93.7146	38.8336	20.803	67.1858	81.9417	44.4658	33.9017	56.6994	40.9092	32.3904	1.66401	49.5623	0	1.69586	47.6608	3.40277	0	52.0403	0.273013	0.841176	2.21207	0	7.77495	9.42082	18.6437	13.2763	3.21656	-0.747758	2.84664	20.1538	3.98237	15.6574	12.0641	11.9685	23.0512	15.5001	25.7978
21.9844	90.5406	38.2082	20.8536	65.5815	76.8292	43.5342	31.314	55.1765	39.4682	35.436	1.66401	49.5623	0	1.69586	47.6608	3.40277	0	52.0403	0.273013	0.841176	2.21207	0	7.77495	8.94791	18.6437	13.2763	3.21656	-0.747758	2.84664	20.1538	3.98237	15.6574	12.0641	11.9685	23.0512	15.5001	25.7978
22.0169	87.1891	38.0255	21.4929	64.2783	73.2442	42.9215	30.2959	52.9944	37.3147	38.9188	0.850818	57.5593	0.427428	2.10432	66.3952	3.81369	0.0298396	42.865	0	2.22209	0.897908	0	13.7775	10.6753	18.078	18.8834	7.21107	-1.5515	9.99387	6.22864	1.04815	12.2914	12.1169	9.34197	18.5547	4.38464	13.1269
22.0493	84.6224	37.4406	21.7612	62.8072	70.0825	41.3582	30.4966	50.0572	33.7332	42.7216	0.850818	57.5593	0.427428	2.10432	66.3952	3.81369	0.0298396	42.865	0	2.22209	0.897908	0	13.7775	12.9717	18.078	18.8834	7.21107	-1.5515	9.99387	6.22864	1.04815	12.2914	12.1169	9.34197	18.5547	4.38464	13.1269
22.0817	80.6492	36.2081	20.9992	61.6817	66.1039	37.5284	30.4336	47.3102	31.395	46.6836	0.284795	60.3415	1.16202	2.32918	71.0077	4.67806	0	26.4429	0	2.27204	1.41849	0	26.1963	14.5142	21.1622	21.4818	8.37877	2.18275	12.1726	28.8292	1.35524	102.271	11.7577	4.16818	25.8761	-3.35073	30.5949
22.1141	77.2988	34.8305	21.3165	59.8473	64.4075	35.2185	30.8802	46.5675	31.3652	50.6098	0.284795	60.3415	1.16202	2.32918	71.0077	4.67806	0	26.4429	0	2.27204	1.41849	0	26.1963	16.1914	21.1622	21.4818	8.37877	2.18275	12.1726	28.8292	1.35524	102.271	11.7577	4.16818	25.8761	-3.35073	30.5949
22.1466	72.3347	32.6448	20.3848	56.1563	61.634	33.0074	29.1419	46.5166	30.1182	54.3061	0.436455	54.6849	1.17515	2.25092	63.3782	8.09745	0	16.9753	0.197539	1.95462	0.681194	0	51.2146	18.2266	18.4629	6.90323	0.256904	6.64237	16.6232	24.5587	15.7432	42.9333	10.7361	31.6631	27.2132	9.61966	23.7225
22.179	66.4947	30.1505	17.8842	52.8824	57.7532	30.6717	26.9643	46.7686	27.7606	57.589	0.436455	54.6849	1.17515	2.25092	63.3782	8.09745	0	16.9753	0.197539	1.95462	0.681194	0	51.2146	19.8293	18.4629	6.90323	0.256904	6.64237	16.6232	24.5587	15.7432	42.9333	10.7361	31.6631	27.2132	9.61966	23.7225
22.2114	61.9295	26.7282	16.3441	49.7786	53.6511	29.6323	26.2342	44.9334	27.3501	60.3145	0.211826	41.1091	0.519468	3.36545	47.1679	8.54677	0	11.8536	1.22112	1.88513	1.05178	0	102.122	20.6249	20.5515	42.0672	13.731	6.4135	45.299	5.69239	2.76343	1.4225	3.79131	30.6705	22.6269	1.61763	23.5316
22.2438	57.4926	22.499	14.6351	46.6053	47.958	28.3704	24.6601	39.9686	26.007	62.3858	0.211826	41.1091	0.519468	3.36545	47.1679	8.54677	0	11.8536	1.22112	1.88513	1.05178	0	102.122	22.0178	20.5515	42.0672	13.731	6.4135	45.299	5.69239	2.76343	1.4225	3.79131	30.6705	22.6269	1.61763	23.5316
22.2763	54.5129	18.7782	12.5343	43.9272	44.1259	25.209	23.5182	36.6219	22.8762	63.7595	0.988894	25.9619	0	4.10512	31.2098	8.74556	0	12.9577	2.65349	1.40403	0.884944	0	165.703	23.7679	16.2825	35.631	18.0272	0.459877	34.3583	34.323	2.36438	23.388	3.70515	14.8588	9.46345	12.9529	15.5826
22.3087	50.0123	14.6845	9.95919	42.3163	41.3658	21.7151	22.4712	31.7795	18.1265	64.4364	0.988894	25.9619	0	4.10512	31.2098	8.74556	0	12.9577	2.65349	1.40403	0.884944	0	165.703	25.2725	16.2825	35.631	18.0272	0.459877	34.3583	34.323	2.36438	23.388	3.70515	14.8588	9.46345	12.9529	15.5826
22.3411	45.5793	11.8491	7.33032	41.089	37.2709	21.7173	19.3304	27.1214	13.7018	64.444	0.881394	17.3957	0.016228	4.44564	22.2484	10.3075	0.026662	18.6427	4.44006	1.67936	0.488652	0	212.48	25.9804	11.3352	23.8121	10.1712	5.50997	15.4011	29.4408	-1.80484	20.0272	-1.44245	27.7434	7.95308	-1.4995	46.0377
22.3735	42.0847	9.40173	2.99379	38.0423	35.1496	21.1363	15.4332	24.1269	12.7579	63.8234	0.881394	17.3957	0.016228	4.44564	22.2484	10.3075	0.026662	18.6427	4.44006	1.67936	0.488652	0	212.48	27.4395	11.3352	23.8121	10.1712	5.50997	15.4011	29.4408	-1.80484	20.0272	-1.44245	27.7434	7.95308	-1.4995	46.0377
22.406	38.4581	7.14033	-1.06291	33.0361	34.2069	20.1463	13.4662	19.4781	11.8663	62.6121	1.13367	11.2618	0	4.14608	13.9874	13.4449	0.213666	23.7946	7.35427	0.645966	0.96896	0	200.916	28.9341	24.1751	38.9696	18.516	12.2811	41.5426	31.0088	-2.39715	35.8088	0.0234009	21.3362	5.22595	-8.0533	37.8202
22.4384	35.008	6.77196	-1.99802	28.3829	31.611	19.4325	11.9452	16.9529	8.58228	60.836	1.13367	11.2618	0	4.14608	13.9874	13.4449	0.213666	23.7946	7.35427	0.645966	0.96896	0	200.916	29.5031	24.1751	38.9696	18.516	12.2811	41.5426	31.0088	-2.39715	35.8088	0.0234009	21.3362	5.22595	-8.0533	37.8202
22.4708	32.1862	6.00119	-1.17597	25.3248	28.0364	17.9824	11.159	16.4343	5.31207	58.5054	0.712895	5.78066	1.01835	4.4823	7.03391	11.6753	0.776121	32.7252	6.42017	0.436442	1.09757	0	138.77	29.0152	3.2633	20.7085	12.6955	10.4024	35.366	20.61	4.35104	37.3603	7.29502	20.032	2.45299	6.2663	180.157
22.5032	30.346	5.58078	0.657025	23.4706	24.2007	16.2433	11.805	15.3499	4.28851	55.625	0.712895	5.78066	1.01835	4.4823	7.03391	11.6753	0.776121	32.7252	6.42017	0.436442	1.09757	0	138.77	29.2188	3.2633	20.7085	12.6955	10.4024	35.366	20.61	4.35104	37.3603	7.29502	20.032	2.45299	6.2663	180.157
22.5357	27.9918	5.3614	2.7831	21.7552	21.0019	14.8979	11.8493	12.5795	4.14921	52.2099	0.587829	1.97594	0.304412	7.15051	5.07542	13.1623	0.917696	42.9664	4.98305	0	0.38937	0	82.8761	30.2282	-0.327389	24.7783	-2.14077	7.9187	26.2692	42.6704	0.873345	5.81991	22.9567	10.0095	12.3419	8.4685	205.538
22.5681	25.5445	4.83687	4.75519	19.1093	18.1019	14.494	10.3443	9.32876	0.325782	48.2964	0.587829	1.97594	0.304412	7.15051	5.07542	13.1623	0.917696	42.9664	4.98305	0	0.38937	0	82.8761	30.2827	-0.327389	24.7783	-2.14077	7.9187	26.2692	42.6704	0.873345	5.81991	22.9567	10.0095	12.3419	8.4685	205.538
22.6005	21.2016	3.35104	4.83046	15.3562	13.9027	12.3643	8.15437	9.70556	-5.67622	43.9536	0.591429	0	0.068514	8.27159	3.32512	15.0252	0.171414	51.664	2.99608	1.32028	0.0105172	0	29.7895	29.956	6.5362	14.6895	15.1943	6.83702	25.9309	30.1855	10.1095	41.4001	13.437	13.9844	20.6563	3.83768	184.604
22.6329	16.3174	1.89217	4.24942	11.1986	9.94092	9.71329	5.52373	11.1024	-10.8604	39.2914	0.591429	0	0.068514	8.27159	3.32512	15.0252	0.171414	51.664	2.99608	1.32028	0.0105172	0	29.7895	29.8683	6.5362	14.6895	15.1943	6.83702	25.9309	30.1855	10.1095	41.4001	13.437	13.9844	20.6563	3.83768	184.604
22.6654	12.7354	2.40101	3.86003	6.52209	7.15076	7.57692	3.55322	9.45399	-15.1696	34.4578	2.19734	0	0.686258	6.92066	0.700755	17.05	0	45.859	1.89711	0.752233	0	0	11.1603	29.7996	0.613429	1.73231	1.35232	10.6055	14.9103	29.2347	6.77507	27.1801	18.362	9.55048	12.6135	1.51496	130.378
22.6978	10.0587	3.98804	2.68521	2.72301	5.62373	4.9206	3.16816	8.20114	-17.3018	29.6288	2.19734	0	0.686258	6.92066	0.700755	17.05	0	45.859	1.89711	0.752233	0	0	11.1603	30.6902	0.613429	1.73231	1.35232	10.6055	14.9103	29.2347	6.77507	27.1801	18.362	9.55048	12.6135	1.51496	130.378
22.7302	8.69745	4.01072	2.7796	-0.126064	3.47889	3.12084	2.74959	7.99891	-17.9234	24.9862	2.89971	0	0.649844	6.07872	1.97765	18.573	0	35.3709	1.58992	1.71214	0.15115	0.520841	4.61224	31.2371	2.73348	2.70988	2.04879	25.9033	35.1149	28.5648	4.99073	55.1835	18.1529	6.74304	16.7346	-5.08684	122.938
22.7626	7.97136	3.04432	2.40838	-1.83412	1.51496	3.09925	1.94022	7.0424	-19.9497	20.7041	2.89971	0	0.649844	6.07872	1.97765	18.573	0	35.3709	1.58992	1.71214	0.15115	0.520841	4.61224	31.8161	2.73348	2.70988	2.04879	25.9033	35.1149	28.5648	4.99073	55.1835	18.1529	6.74304	16.7346	-5.08684	122.938
22.7951	6.06785	2.20631	0.711417	-2.47564	0.0669837	3.13925	0.401254	5.89739	-22.7769	16.9155	2.63472	0.708215	0.963096	3.22257	1.72346	15.2069	0	18.5658	0.402433	1.92011	0.563152	0	3.12044	32.718	9.01435	7.95587	11.7714	24.4291	25.0285	26.1881	8.19164	58.7063	19.1816	9.18095	18.7661	4.32734	66.5057
22.8275	5.21707	0.585781	0.443473	-1.49207	-0.0734408	3.26549	-0.886443	7.04056	-22.7595	13.7039	2.63472	0.708215	0.963096	3.22257	1.72346	15.2069	0	18.5658	0.402433	1.92011	0.563152	0	3.12044	32.8816	9.01435	7.95587	11.7714	24.4291	25.0285	26.1881	8.19164	58.7063	19.1816	9.18095	18.7661	4.32734	66.5057
22.8599	3.22647	-1.84929	1.59662	-2.15503	-1.47642	3.07012	-1.13564	6.26999	-23.6389	11.0859	3.57784	0.562069	1.37763	2.00715	0.683581	13.7812	0	7.732	0.304818	1.75639	0.95495	0	3.91233	33.6098	14.146	5.27493	9.58739	15.0405	8.43039	48.3748	-0.748603	64.75	15.0169	14.1229	12.8988	10.0694	69.9406
22.8923	1.21543	-3.28311	2.41043	-3.79775	-2.19299	2.74763	0.0846584	4.40502	-24.3809	9.02631	3.57784	0.562069	1.37763	2.00715	0.683581	13.7812	0	7.732	0.304818	1.75639	0.95495	0	3.91233	34.1336	14.146	5.27493	9.58739	15.0405	8.43039	48.3748	-0.748603	64.75	15.0169	14.1229	12.8988	10.0694	69.9406
22.9248	0.0830341	-5.13183	3.66663	-5.6779	-2.22613	3.73104	-1.09696	3.58399	-23.8801	7.45455	3.7693	0.769919	0.891179	1.2656	0	8.08008	0	2.60934	0.14428	1.93808	0.837365	0.0926004	2.67868	34.516	9.28835	8.65144	4.0736	-8.16632	8.84617	31.9708	4.61353	34.4442	5.43467	28.013	5.16589	9.55749	50.617
22.9572	-0.871861	-7.42319	4.33416	-7.85904	-3.78682	4.39549	-3.84819	3.42209	-22.6669	6.27812	3.7693	0.769919	0.891179	1.2656	0	8.08008	0	2.60934	0.14428	1.93808	0.837365	0.0926004	2.67868	32.698	9.28835	8.65144	4.0736	-8.16632	8.84617	31.9708	4.61353	34.4442	5.43467	28.013	5.16589	9.55749	50.617
22.9896	-2.51373	-9.34716	2.17664	-9.6853	-6.66017	3.06253	-5.89175	2.40313	-21.7647	5.41018	4.41273	0.0280434	0.523863	1.47479	0.576274	4.19586	0	2.04042	0.127036	2.70208	1.39551	0	3.17185	30.3009	12.3479	14.4705	16.7604	6.93479	13.6817	44.5777	4.4493	45.2036	8.08677	15.5239	12.1338	3.31796	46.4664
23.022	-2.74908	-10.6235	1.04935	-11.8571	-8.71664	3.99614	-7.67163	1.19393	-22.1057	4.76452	4.41273	0.0280434	0.523863	1.47479	0.576274	4.19586	0	2.04042	0.127036	2.70208	1.39551	0	3.17185	28.6576	12.3479	14.4705	16.7604	6.93479	13.6817	44.5777	4.4493	45.2036	8.08677	15.5239	12.1338	3.31796	46.4664
23.0545	-0.989395	-10.5097	1.5312	-13.4413	-8.60781	4.86678	-8.2834	-1.22182	-22.9766	4.2748	8.33986	0.0806512	1.48745	1.04712	1.04173	3.04951	0.410674	4.41205	0.55586	3.26076	1.01719	0	4.41643	27.2012	15.7394	3.68253	11.3509	10.1835	15.5356	47.8854	0.953881	27.8435	5.66777	4.38896	12.9008	1.09729	58.8229
23.0869	2.38395	-9.5877	3.26207	-13.169	-7.42174	5.6387	-6.71023	-4.32931	-22.6303	3.88992	8.33986	0.0806512	1.48745	1.04712	1.04173	3.04951	0.410674	4.41205	0.55586	3.26076	1.01719	0	4.41643	25.3869	15.7394	3.68253	11.3509	10.1835	15.5356	47.8854	0.953881	27.8435	5.66777	4.38896	12.9008	1.09729	58.8229
23.1193	5.04013	-9.61247	4.92877	-13.2605	-6.71755	7.05135	-5.19377	-5.39271	-21.9604	3.58448	10.1977	0.952604	1.56908	0.746646	0.788918	1.49761	0.141881	6.02179	0.322544	2.72054	0.733365	0.044105	3.95201	22.4648	8.31523	6.02403	6.48638	6.12285	10.4167	47.2578	0.619764	17.0313	8.28939	32.8606	17.5815	4.22566	43.2959
23.1518	6.42143	-8.70926	5.63499	-13.5221	-5.79205	7.16779	-5.12468	-4.36887	-23.2376	3.34691	10.1977	0.952604	1.56908	0.746646	0.788918	1.49761	0.141881	6.02179	0.322544	2.72054	0.733365	0.044105	3.95201	20.3499	8.31523	6.02403	6.48638	6.12285	10.4167	47.2578	0.619764	17.0313	8.28939	32.8606	17.5815	4.22566	43.2959
23.1842	7.70521	-7.29099	6.17298	-13.8104	-4.6367	7.96188	-5.52704	-4.452	-23.3515	3.17757	10.9842	0.614588	1.62886	1.06246	2.3083	1.52962	1.41677	11.2139	0.355097	2.22316	0.896283	0.188568	5.88852	18.6868	14.9189	9.44277	8.93511	8.90756	-2.62342	16.3411	-6.29185	7.32033	13.9561	19.2564	19.0955	15.7727	18.1871
23.2166	7.53183	-6.38108	7.10276	-14.5938	-5.34236	10.6555	-6.36156	-6.15323	-21.6777	3.08277	10.9842	0.614588	1.62886	1.06246	2.3083	1.52962	1.41677	11.2139	0.355097	2.22316	0.896283	0.188568	5.88852	16.6666	14.9189	9.44277	8.93511	8.90756	-2.62342	16.3411	-6.29185	7.32033	13.9561	19.2564	19.0955	15.7727	18.1871
23.249	6.49177	-5.53112	7.84859	-14.6885	-8.63519	12.8133	-8.85287	-3.56276	-21.5624	3.06913	7.31494	0.283246	1.61392	1.28787	2.03982	1.41667	2.26731	10.9162	0.354148	2.13617	0.417006	0.353719	5.25189	14.4928	24.3352	13.2568	9.36883	13.7671	11.9004	22.3418	1.3739	29.9122	13.0468	16.4385	15.6005	-3.91283	43.5456
23.2815	5.38426	-5.93953	8.64815	-15.1669	-10.5932	11.475	-9.25034	-1.15666	-21.7722	3.14125	7.31494	0.283246	1.61392	1.28787	2.03982	1.41667	2.26731	10.9162	0.354148	2.13617	0.417006	0.353719	5.25189	13.1157	24.3352	13.2568	9.36883	13.7671	11.9004	22.3418	1.3739	29.9122	13.0468	16.4385	15.6005	-3.91283	43.5456
23.3139	5.92844	-5.61478	9.34155	-16.6381	-11.5705	11.4273	-8.19527	-3.84773	-21.228	3.30421	6.80466	0	1.51444	0.135481	1.32689	0.780197	2.88954	7.73754	0	2.97628	0.730304	1.33437	4.36476	12.7985	29.1863	20.6058	20.1742	9.12424	16.9473	35.5226	-1.06246	21.7861	13.8335	51.9786	13.5096	-4.94806	38.3044
23.3463	6.60463	-5.476	9.75511	-16.1499	-13.7265	11.7887	-9.07033	-4.8844	-20.7361	3.56638	6.80466	0	1.51444	0.135481	1.32689	0.780197	2.88954	7.73754	0	2.97628	0.730304	1.33437	4.36476	12.4458	29.1863	20.6058	20.1742	9.12424	16.9473	35.5226	-1.06246	21.7861	13.8335	51.9786	13.5096	-4.94806	38.3044
23.3787	7.40968	-5.95772	9.7136	-15.4846	-14.8794	10.8535	-9.22439	-2.97315	-19.3071	3.93761	3.82156	0	0.839469	1.31702	1.27662	0	3.0951	6.04614	0	2.77077	0.260841	1.1615	2.11459	11.355	24.7263	9.01594	7.68791	7.86453	27.7263	35.4085	14.1313	67.5596	6.99741	-6.28813	20.8362	-3.71161	29.9389
23.4112	7.5865	-6.03703	7.91493	-16.4144	-15.0537	10.6547	-10.1132	-3.0685	-17.8919	4.42764	3.82156	0	0.839469	1.31702	1.27662	0	3.0951	6.04614	0	2.77077	0.260841	1.1615	2.11459	11.3211	24.7263	9.01594	7.68791	7.86453	27.7263	35.4085	14.1313	67.5596	6.99741	-6.28813	20.8362	-3.71161	29.9389
23.4436	8.77116	-6.23999	7.62424	-15.8755	-14.4561	11.932	-10.1366	-3.88714	-16.4854	5.04476	3.51786	0	1.69078	0.193076	0.0367496	1.30069	1.75554	2.27679	0	4.87883	0	1.22183	2.74817	12.0639	7.53992	7.64732	17.0123	14.2158	9.47868	27.7872	3.67801	44.2929	10.5636	8.71319	17.1572	5.27206	30.1998
23.476	10.4697	-6.64399	7.04047	-15.4754	-14.4956	12.8156	-9.55822	-3.01979	-15.9632	5.79499	3.51786	0	1.69078	0.193076	0.0367496	1.30069	1.75554	2.27679	0	4.87883	0	1.22183	2.74817	12.0008	7.53992	7.64732	17.0123	14.2158	9.47868	27.7872	3.67801	44.2929	10.5636	8.71319	17.1572	5.27206	30.1998
23.5084	13.2525	-6.59643	7.93713	-14.2444	-12.5826	12.9855	-10.4579	-1.37731	-16.375	6.67984	5.11988	0	2.11808	0	0.225726	0.64989	1.26255	2.5265	0	7.08195	0	1.24263	2.64344	11.3801	6.98046	9.60086	16.566	11.6454	12.4887	26.9583	17.4884	29.2645	16.5269	32.3671	17.6356	10.3496	23.5583
23.5409	17.9308	-5.58756	10.7306	-11.9061	-9.37041	14.8811	-10.6726	-3.36242	-14.6082	7.69305	5.11988	0	2.11808	0	0.225726	0.64989	1.26255	2.5265	0	7.08195	0	1.24263	2.64344	11.1405	6.98046	9.60086	16.566	11.6454	12.4887	26.9583	17.4884	29.2645	16.5269	32.3671	17.6356	10.3496	23.5583
23.5733	22.849	-3.44531	12.5214	-10.7691	-8.25962	15.8694	-10.3873	-6.68631	-11.0208	8.82166	5.75996	0.620039	1.95525	0.307259	1.59517	1.35894	0.866758	1.88163	0	10.1528	0	0.217921	7.09454	11.9988	3.56166	3.14066	6.21685	15.4516	13.3156	20.6793	15.7684	33.3404	4.18013	-6.09667	15.8799	6.50203	14.3259
23.6057	26.4651	-3.27074	14.1205	-9.11316	-8.32044	16.343	-10.7621	-6.96497	-8.30849	10.0524	5.75996	0.620039	1.95525	0.307259	1.59517	1.35894	0.866758	1.88163	0	10.1528	0	0.217921	7.09454	12.838	3.56166	3.14066	6.21685	15.4516	13.3156	20.6793	15.7684	33.3404	4.18013	-6.09667	15.8799	6.50203	14.3259
23.6381	28.2605	-4.20897	13.8382	-7.73537	-8.88271	16.6893	-11.0066	-6.7942	-6.61514	11.3699	12.2674	2.16641	2.20973	0	1.64582	0.325119	0.223207	1.98668	0	8.11114	0.10618	0.503024	13.6662	11.8084	9.56239	-0.92562	25.1641	5.06362	10.5523	14.1747	4.81718	4.50878	4.04984	15.6287	9.71461	8.48597	26.2728
23.6706	28.7405	-3.58283	12.2866	-7.3076	-8.82718	16.179	-11.2175	-7.67405	-6.43248	12.7529	12.2674	2.16641	2.20973	0	1.64582	0.325119	0.223207	1.98668	0	8.11114	0.10618	0.503024	13.6662	11.1225	9.56239	-0.92562	25.1641	5.06362	10.5523	14.1747	4.81718	4.50878	4.04984	15.6287	9.71461	8.48597	26.2728
23.703	28.497	-3.19662	10.8857	-6.71822	-7.69385	15.1509	-10.6889	-7.90435	-6.31068	14.1689	19.8424	1.47693	1.30359	0.0949052	2.88049	0.672987	0.0375797	1.87214	0	4.85145	0.474972	0.840958	16.6019	11.9351	11.9011	2.88898	25.095	9.37249	8.10769	22.1078	2.34904	21.1668	3.08991	39.0656	22.252	12.627	20.8725
23.7354	29.4309	-2.93881	10.8106	-7.19538	-7.07648	14.0612	-9.43058	-7.94615	-5.38802	15.5706	19.8424	1.47693	1.30359	0.0949052	2.88049	0.672987	0.0375797	1.87214	0	4.85145	0.474972	0.840958	16.6019	12.4247	11.9011	2.88898	25.095	9.37249	8.10769	22.1078	2.34904	21.1668	3.08991	39.0656	22.252	12.627	20.8725
23.7678	30.33	-2.31467	12.0805	-8.61903	-6.78388	14.0958	-10.9177	-9.70926	-4.154	16.9037	19.9171	0.362731	0	0	2.46478	0.338872	0.233694	1.23996	0	4.2408	0	0.599232	26.4938	12.4575	14.1161	20.2955	8.21201	13.8505	16.3026	32.7559	-3.21237	29.3272	12.188	42.0857	16.7024	2.11067	8.39547
23.8003	32.3688	-0.875976	11.9292	-8.39613	-5.22874	14.4519	-13.4433	-9.55865	-2.02333	18.1074	19.9171	0.362731	0	0	2.46478	0.338872	0.233694	1.23996	0	4.2408	0	0.599232	26.4938	11.9257	14.1161	20.2955	8.21201	13.8505	16.3026	32.7559	-3.21237	29.3272	12.188	42.0857	16.7024	2.11067	8.39547
23.8327	34.9028	0.880933	10.1221	-7.09547	-3.49237	15.0925	-13.3817	-6.82749	-1.09051	19.1233	17.2192	0	0.296537	0.0917581	1.24042	1.45699	0.633725	0.62848	0.104613	3.91526	0	0.631778	38.4628	11.027	12.8608	17.4253	-2.37073	12.7414	19.6453	22.1941	15.4593	38.2459	6.30231	17.7822	3.45917	1.6867	26.007
23.8651	36.5581	3.05274	7.87249	-5.55738	-2.43943	14.4271	-10.9183	-5.14026	-1.40051	19.8951	17.2192	0	0.296537	0.0917581	1.24042	1.45699	0.633725	0.62848	0.104613	3.91526	0	0.631778	38.4628	10.2698	12.8608	17.4253	-2.37073	12.7414	19.6453	22.1941	15.4593	38.2459	6.30231	17.7822	3.45917	1.6867	26.007
23.8975	38.8496	6.60699	8.8205	-4.95341	-1.79126	13.7946	-8.6009	-4.03375	-0.119173	20.3779	12.0244	0	0.216712	0	0.233171	1.20107	0.392661	1.54639	0	3.31115	0	0	56.6608	9.52841	32.9525	6.11097	16.5378	13.7881	24.9465	15.7436	-0.991473	18.4553	7.80969	34.7244	10.8828	5.09299	29.754
23.93	41.828	9.79385	12.5936	-4.70433	0.169566	15.1596	-6.9912	-2.07015	1.47314	20.5419	12.0244	0	0.216712	0	0.233171	1.20107	0.392661	1.54639	0	3.31115	0	0	56.6608	9.36623	32.9525	6.11097	16.5378	13.7881	24.9465	15.7436	-0.991473	18.4553	7.80969	34.7244	10.8828	5.09299	29.754
23.9624	43.7397	10.3472	15.098	-4.5687	1.77293	15.8068	-4.92155	-0.183988	1.84476	20.3771	6.17165	0	0.0194886	0	0.182767	1.38156	1.28464	1.49114	0	3.37408	0	0.0296423	79.5056	9.12875	38.3796	9.38081	2.07896	4.81047	19.3513	31.4972	17.1573	18.4641	4.77619	16.3321	8.28887	11.7694	20.3567
23.9948	43.6565	9.51024	15.9934	-5.02058	1.21097	16.5169	-4.02002	2.90873	2.74631	19.8922	6.17165	0	0.0194886	0	0.182767	1.38156	1.28464	1.49114	0	3.37408	0	0.0296423	79.5056	8.70443	38.3796	9.38081	2.07896	4.81047	19.3513	31.4972	17.1573	18.4641	4.77619	16.3321	8.28887	11.7694	20.3567
24.0272	42.4878	8.7549	15.3802	-5.69308	1.54118	17.8292	-4.85111	3.96928	2.66764	19.1119	3.34962	0.37595	0.312678	0	0.742711	0.611519	0.40266	2.7853	0	3.09297	0	0	107.146	8.23102	24.0424	7.0419	-0.832942	-5.82588	15.7781	33.4923	4.73682	21.7992	15.9685	23.6187	8.80628	0.721887	36.6449
24.0597	42.0363	8.94628	14.8313	-6.00178	2.35326	18.5008	-5.62551	2.98575	2.26542	18.0727	3.34962	0.37595	0.312678	0	0.742711	0.611519	0.40266	2.7853	0	3.09297	0	0	107.146	8.86542	24.0424	7.0419	-0.832942	-5.82588	15.7781	33.4923	4.73682	21.7992	15.9685	23.6187	8.80628	0.721887	36.6449
24.0921	42.2275	9.89792	15.3297	-5.4854	1.89757	18.5068	-6.27413	2.97347	3.69528	16.816	2.38814	0.123503	0.815354	0	1.85061	0.155071	0.735264	1.86974	0	2.43746	0	0.472428	113.812	10.0109	1.91669	14.2693	3.01204	3.40557	0.261873	32.3768	9.41552	10.3795	8.20623	39.3326	9.32027	6.10043	13.6587
24.1245	42.5162	10.3345	15.9964	-4.94238	1.21203	17.835	-6.4513	4.06817	3.96188	15.3867	2.38814	0.123503	0.815354	0	1.85061	0.155071	0.735264	1.86974	0	2.43746	0	0.472428	113.812	10.7045	1.91669	14.2693	3.01204	3.40557	0.261873	32.3768	9.41552	10.3795	8.20623	39.3326	9.32027	6.10043	13.6587
24.1569	43.0565	10.7478	17.0647	-2.96208	0.623001	16.9535	-7.59104	4.8308	2.90829	13.8278	2.26738	0	0.930786	0	1.01583	0.574538	0.210162	1.97255	0	2.00942	0	0.232837	89.9555	11.0634	0.214734	18.6521	12.3679	8.45808	25.7628	21.0197	14.491	26.8555	9.67096	16.3187	6.7046	5.24778	62.8095
24.1894	44.4635	11.221	18.317	-1.67056	2.62115	16.6078	-7.07399	1.30174	3.41317	12.1835	2.26738	0	0.930786	0	1.01583	0.574538	0.210162	1.97255	0	2.00942	0	0.232837	89.9555	11.576	0.214734	18.6521	12.3679	8.45808	25.7628	21.0197	14.491	26.8555	9.67096	16.3187	6.7046	5.24778	62.8095
24.2218	46.6496	11.6986	18.7486	-2.74232	4.54372	17.4377	-6.32516	-2.30977	5.60644	10.4968	1.58876	0	0.978115	0	1.02408	0	0.428936	0.80566	0	3.49411	0.0383703	0	60.4798	12.7134	11.8286	9.22557	5.75506	1.37183	22.1307	33.686	10.7224	28.8728	6.5276	22.7865	10.7872	3.94181	63.6672
24.2542	47.184	11.4431	19.2864	-2.82124	5.48552	16.9769	-7.02888	-0.82412	7.04581	8.8058	1.58876	0	0.978115	0	1.02408	0	0.428936	0.80566	0	3.49411	0.0383703	0	60.4798	12.7909	11.8286	9.22557	5.75506	1.37183	22.1307	33.686	10.7224	28.8728	6.5276	22.7865	10.7872	3.94181	63.6672
24.2866	47.7158	11.6374	18.7908	-2.17052	8.48766	16.0499	-5.92658	2.75672	5.67217	7.14024	1.06737	0	1.01693	0.0310376	0.681632	0.462727	0.751687	2.01279	0.364431	4.85033	0	0	27.0418	12.1658	13.5519	7.50105	11.2413	9.37439	16.7681	20.4737	-10.7588	24.4842	3.85321	25.6609	16.8826	16.5814	82.3899
24.3191	48.1188	12.4521	18.7502	-1.69683	10.4867	16.4194	-5.54526	3.38962	3.36148	5.5274	1.06737	0	1.01693	0.0310376	0.681632	0.462727	0.751687	2.01279	0.364431	4.85033	0	0	27.0418	12.2788	13.5519	7.50105	11.2413	9.37439	16.7681	20.4737	-10.7588	24.4842	3.85321	25.6609	16.8826	16.5814	82.3899
24.3515	47.746	11.9826	20.7475	-1.08149	11.2013	16.9182	-6.01009	2.76437	2.80105	3.99267	1.58	0	1.05993	0.0603543	0.18503	0.319481	0.402081	2.20584	0.141143	4.08324	0.806683	0	15.904	12.6862	16.8753	7.74487	11.6745	-2.23442	8.26119	24.1148	9.53424	21.325	2.37386	4.09844	8.66355	7.31967	60.9219
24.3839	46.3654	11.6368	21.2368	-1.93487	11.1441	15.9409	-7.34037	2.8624	2.24925	2.55928	1.58	0	1.05993	0.0603543	0.18503	0.319481	0.402081	2.20584	0.141143	4.08324	0.806683	0	15.904	12.3169	16.8753	7.74487	11.6745	-2.23442	8.26119	24.1148	9.53424	21.325	2.37386	4.09844	8.66355	7.31967	60.9219
24.4163	44.9544	11.2889	21.804	-1.54519	11.1212	15.5222	-9.08428	5.97025	0.406334	1.24883	1.32416	0	1.08291	0.257317	0.832663	0.169241	0.381179	1.65347	1.36573	4.0237	1.81762	0.152049	4.37396	11.6119	19.7704	4.86866	14.8416	5.49217	-0.167892	19.644	15.5427	30.43	-3.05961	48.8229	6.11979	14.4353	37.1924
24.4488	42.4592	10.4895	20.8907	-1.98636	9.14588	15.8172	-9.35011	8.30297	-0.502557	0.0825817	1.32416	0	1.08291	0.257317	0.832663	0.169241	0.381179	1.65347	1.36573	4.0237	1.81762	0.152049	4.37396	11.4645	19.7704	4.86866	14.8416	5.49217	-0.167892	19.644	15.5427	30.43	-3.05961	48.8229	6.11979	14.4353	37.1924
24.4812	39.9781	8.78868	18.4458	-4.67842	8.50974	15.3042	-8.8082	7.57154	-0.914217	-0.920193	0.651728	0	0.793552	0	0.0403659	0.114683	0.0167227	1.11611	1.78153	1.13229	0.863294	0.0409666	1.53782	12.1021	12.986	9.01337	20.1642	15.7162	-2.59627	42.5528	9.9047	34.8347	-4.16136	47.4391	16.9304	-4.80084	33.0732
24.5136	37.2571	5.95445	17.0036	-6.16932	9.97496	15.6986	-8.76626	8.17889	-3.14645	-1.75152	0.651728	0	0.793552	0	0.0403659	0.114683	0.0167227	1.11611	1.78153	1.13229	0.863294	0.0409666	1.53782	11.642	12.986	9.01337	20.1642	15.7162	-2.59627	42.5528	9.9047	34.8347	-4.16136	47.4391	16.9304	-4.80084	33.0732
24.546	35.7298	4.89797	16.6639	-5.74507	9.84485	16.0633	-9.9167	8.94113	-3.13275	-2.41745	0.273495	0.597065	0.191017	0	1.0441	0	0	0.00199763	1.0486	0.534092	0.2748	0.299432	0	10.8472	22.4407	8.09878	18.5155	7.90816	15.1228	22.4629	9.40867	29.6073	13.2093	13.7628	19.7735	-2.51228	34.7454
24.5785	36.0232	4.95427	18.2057	-5.04269	10.2162	16.5552	-11.1975	9.25393	-2.10009	-2.93614	0.273495	0.597065	0.191017	0	1.0441	0	0	0.00199763	1.0486	0.534092	0.2748	0.299432	0	11.9213	22.4407	8.09878	18.5155	7.90816	15.1228	22.4629	9.40867	29.6073	13.2093	13.7628	19.7735	-2.51228	34.7454
24.6109	35.1426	3.77004	17.4932	-4.86706	9.93818	15.7188	-11.3331	10.7546	-2.60745	-3.33341	0.132627	0.0877284	0	0	2.43954	0	0.79653	0.647115	0.703819	0.984146	0.521219	0	0	12.6622	14.4234	4.19064	3.57191	0.456225	3.73885	8.75401	2.02761	29.8224	13.0714	24.806	16.2818	15.9424	19.3933
24.6433	34.9856	2.82574	16.63	-4.85303	8.58237	15.4002	-12.2084	11.6057	-3.05394	-3.63739	0.132627	0.0877284	0	0	2.43954	0	0.79653	0.647115	0.703819	0.984146	0.521219	0	0	11.9046	14.4234	4.19064	3.57191	0.456225	3.73885	8.75401	2.02761	29.8224	13.0714	24.806	16.2818	15.9424	19.3933
24.6757	36.3069	2.55761	17.4441	-4.15074	8.23312	17.2792	-13.0043	12.2207	-3.23415	-3.87144	0.178828	0.175001	0	0	1.89775	0.27343	0.40279	0.438125	0	1.55352	0.146628	0	0	10.5795	14.8208	5.32232	6.16098	7.92836	5.06471	26.1143	8.78022	36.781	8.67471	29.3487	9.92299	3.49867	29.815
24.7082	37.6631	1.92316	16.9132	-2.50196	8.20865	18.0338	-11.0548	14.557	-3.72571	-4.05617	0.178828	0.175001	0	0	1.89775	0.27343	0.40279	0.438125	0	1.55352	0.146628	0	0	9.71128	14.8208	5.32232	6.16098	7.92836	5.06471	26.1143	8.78022	36.781	8.67471	29.3487	9.92299	3.49867	29.815
24.7406	37.8732	0.48348	17.1211	-2.44438	7.32799	18.1864	-8.69833	15.5678	-4.32324	-4.20613	0.216988	0	0	0.0384965	1.8994	0	0.564993	1.80494	0.622909	1.24018	1.05359	0	2.58842	9.06296	11.2429	10.8997	6.03197	-2.16557	9.95359	20.059	1.03363	9.44203	14.8559	16.1399	4.09529	2.48037	4.47986
24.773	37.5882	-1.27442	18.9849	-3.46456	6.26611	18.0547	-8.92901	13.9981	-3.7229	-4.33432	0.216988	0	0	0.0384965	1.8994	0	0.564993	1.80494	0.622909	1.24018	1.05359	0	2.58842	8.78149	11.2429	10.8997	6.03197	-2.16557	9.95359	20.059	1.03363	9.44203	14.8559	16.1399	4.09529	2.48037	4.47986
24.8054	38.4776	-0.969857	19.7315	-3.04081	5.21309	18.5492	-9.53659	14.4309	-0.837298	-4.44803	0	0	0	0.0503828	0.620797	0	0.460512	0.478439	0.200185	1.06884	1.08383	0	2.52823	9.10414	9.00467	7.71964	2.94983	5.9284	20.3403	23.3128	-2.71786	25.4833	3.22713	31.4568	19.2186	5.71671	8.5061
24.8379	38.731	-2.04773	17.2804	-1.68292	4.56483	19.0107	-9.9981	15.4444	0.456977	-4.55261	0	0	0	0.0503828	0.620797	0	0.460512	0.478439	0.200185	1.06884	1.08383	0	2.52823	9.41098	9.00467	7.71964	2.94983	5.9284	20.3403	23.3128	-2.71786	25.4833	3.22713	31.4568	19.2186	5.71671	8.5061
24.8703	38.563	-3.6531	15.7746	-0.877072	3.11174	18.2904	-10.1551	14.7466	-0.0966832	-4.65082	0	0	0	0	0.883794	0	0.484749	1.51208	0.721299	0.0507686	0.669747	0.183449	2.29852	9.27581	9.97843	5.48582	12.1505	7.19451	11.2808	30.3742	8.0119	33.3053	22.3429	24.912	16.5967	4.94167	23.9584
24.9027	39.4616	-2.62492	15.5373	0.0422301	2.01611	18.2878	-10.7721	14.1263	0.570349	-4.74484	0	0	0	0	0.883794	0	0.484749	1.51208	0.721299	0.0507686	0.669747	0.183449	2.29852	9.21594	9.97843	5.48582	12.1505	7.19451	11.2808	30.3742	8.0119	33.3053	22.3429	24.912	16.5967	4.94167	23.9584
24.9351	40.3788	-2.62495	13.4693	0.244708	1.35872	19.4225	-10.5081	14.0628	1.78494	-4.83655	0	0	0.218062	0.0210109	0.355789	0	0.280615	0.140201	0.586978	0	0.603683	0.241826	0.202181	8.35542	10.9878	10.138	11.624	7.05646	18.2259	23.2911	8.84674	37.5926	0.897048	20.8141	18.3758	2.30568	30.7584
24.9676	42.3814	-2.70655	12.9097	0.66781	-0.190838	19.955	-8.51147	16.0315	3.97974	-4.92669	0	0	0.218062	0.0210109	0.355789	0	0.280615	0.140201	0.586978	0	0.603683	0.241826	0.202181	7.544	10.9878	10.138	11.624	7.05646	18.2259	23.2911	8.84674	37.5926	0.897048	20.8141	18.3758	2.30568	30.7584
25	43.9998	-2.1656	14.2113	1.35227	-0.985107	21.1415	-7.79587	17.8466	5.49798	-5.01265	0	0.000585476	0	0	0	0.00482572	0.410409	0	0.686148	0	0.98567	0.148066	0	7.99843	9.06533	9.77647	-0.64886	5.34588	18.4309	22.6691	1.27242	22.4657	10.8215	18.9356	4.48285	12.127	19.4482
25.0324	44.9755	-2.38491	14.4656	1.21165	-0.511604	22.9936	-7.20605	18.6904	5.18414	-5.08769	0	0.000585476	0	0	0	0.00482572	0.410409	0	0.686148	0	0.98567	0.148066	0	7.94179	9.06533	9.77647	-0.64886	5.34588	18.4309	22.6691	1.27242	22.4657	10.8215	18.9356	4.48285	12.127	19.4482
25.0649	46.6618	-3.5237	14.0149	1.20322	0.601235	24.1257	-6.88825	19.1107	5.39087	-5.14277	1.16705	0.293895	0	0.523887	0	0	0.909399	0	0.460994	0	1.82056	0	0	7.2033	18.2974	3.31068	13.2314	9.79555	13.2368	17.4754	12.3292	8.10095	10.3755	14.6995	0.337791	9.5729	30.0916
25.0973	48.0964	-4.63923	13.1625	-0.242506	1.61756	25.4676	-5.60789	19.863	6.91779	-5.16747	1.16705	0.293895	0	0.523887	0	0	0.909399	0	0.460994	0	1.82056	0	0	6.7995	18.2974	3.31068	13.2314	9.79555	13.2368	17.4754	12.3292	8.10095	10.3755	14.6995	0.337791	9.5729	30.0916
25.1297	48.7881	-4.47035	14.8685	-1.80041	1.967	25.5316	-4.46025	20.4155	7.85101	-5.15289	0.935187	0.235306	0	0.665958	0.202158	0	0.893757	0	0.318373	0	2.19161	0.237792	0	6.8203	1.08687	8.63663	8.26715	1.72304	14.2289	22.1619	2.9594	22.5362	8.04413	2.50877	3.14972	7.42095	17.1872
25.1621	48.7006	-4.30584	17.3952	-0.995028	2.39203	24.4202	-3.54439	21.0504	7.09583	-5.09098	0.935187	0.235306	0	0.665958	0.202158	0	0.893757	0	0.318373	0	2.19161	0.237792	0	6.21627	1.08687	8.63663	8.26715	1.72304	14.2289	22.1619	2.9594	22.5362	8.04413	2.50877	3.14972	7.42095	17.1872
25.1946	48.6061	-4.66587	17.8228	-0.0976509	4.90186	23.8507	-3.23391	23.1645	7.35669	-4.97639	0.398901	0.300243	0	0.186923	0	0	0.80684	0	0.352633	0.761764	1.97355	0.188849	0.373105	5.60802	18.9886	11.9562	4.10833	8.97249	9.33969	27.5383	12.7194	23.9244	11.8108	29.2189	9.59628	-10.8698	10.3546
25.227	48.5142	-5.4757	19.2838	0.0700693	5.35137	23.7476	-4.72944	23.1834	10.4306	-4.80899	0.398901	0.300243	0	0.186923	0	0	0.80684	0	0.352633	0.761764	1.97355	0.188849	0.373105	5.7023	18.9886	11.9562	4.10833	8.97249	9.33969	27.5383	12.7194	23.9244	11.8108	29.2189	9.59628	-10.8698	10.3546
25.2594	49.2646	-6.25231	20.9874	1.21305	3.9867	24.1885	-4.93164	23.2429	13.7274	-4.59398	0.330643	0.224788	0.306885	0	0.211806	0.516366	0.643571	0	0.431975	0.27701	1.23581	0.653532	0.454134	5.81479	17.9181	12.1954	11.0266	13.8603	16.842	10.5935	9.43464	21.8906	8.34509	17.26	15.9322	-2.81003	10.8026
25.2918	50.7906	-5.74467	20.6531	2.21438	3.90653	24.5001	-4.2877	24.5606	15.274	-4.33905	0.330643	0.224788	0.306885	0	0.211806	0.516366	0.643571	0	0.431975	0.27701	1.23581	0.653532	0.454134	5.63285	17.9181	12.1954	11.0266	13.8603	16.842	10.5935	9.43464	21.8906	8.34509	17.26	15.9322	-2.81003	10.8026
25.3243	52.7176	-4.85159	19.5914	2.07642	3.86465	24.3157	-3.4435	24.5457	17.7205	-4.05338	0	0	1.27332	0	0	0.403254	0.598658	0.269912	0.617487	1.10801	0.733112	0.411391	1.01218	5.27472	15.6681	4.24021	9.54843	7.43832	11.7213	15.7488	8.4131	16.1893	1.99804	6.14757	21.9929	6.2202	33.5336
25.3567	54.675	-3.95647	18.452	0.6954	3.78846	23.5727	-2.18567	21.521	21.4582	-3.74912	0	0	1.27332	0	0	0.403254	0.598658	0.269912	0.617487	1.10801	0.733112	0.411391	1.01218	5.25217	15.6681	4.24021	9.54843	7.43832	11.7213	15.7488	8.4131	16.1893	1.99804	6.14757	21.9929	6.2202	33.5336
25.3891	56.4278	-3.39725	16.9841	-0.38144	3.02369	22.3304	-0.426349	20.3581	23.694	-3.43904	0	0.0191496	1.09696	0	0	0.63501	0.848651	0.251946	0.41252	0.7592	0.539609	0.706244	0	5.71494	8.01482	12.1006	-3.18345	3.40881	2.8559	3.25988	8.67671	9.6881	0.413018	17.9162	10.6928	8.3113	9.66301
25.4215	58.1665	-1.93662	17.0477	0.792609	0.91971	21.896	0.525234	22.2593	25.4326	-3.1323	0	0.0191496	1.09696	0	0	0.63501	0.848651	0.251946	0.41252	0.7592	0.539609	0.706244	0	5.39272	8.01482	12.1006	-3.18345	3.40881	2.8559	3.25988	8.67671	9.6881	0.413018	17.9162	10.6928	8.3113	9.66301
25.454	59.5865	1.15836	17.1517	1.34595	-0.229521	23.3132	0.254317	23.0452	27.1	-2.83231	0	0.105873	1.2998	0.835417	0.160731	0	1.09989	0.906958	0.557944	1.62867	1.18111	0	1.60251	4.20974	11.4478	8.2317	14.8716	7.59366	19.6927	32.1392	6.27033	16.8183	9.55341	19.4114	19.3956	3.80461	1.9631
25.4864	59.8127	2.47559	16.1532	-0.0158462	0.216575	24.7601	1.17577	23.6762	26.5215	-2.54016	0	0.105873	1.2998	0.835417	0.160731	0	1.09989	0.906958	0.557944	1.62867	1.18111	0	1.60251	3.36134	11.4478	8.2317	14.8716	7.59366	19.6927	32.1392	6.27033	16.8183	9.55341	19.4114	19.3956	3.80461	1.9631
25.5188	59.1979	1.57359	16.6141	-0.625947	-1.00357	25.3825	2.20043	23.5975	24.0525	-2.25618	0	0.673202	0.586291	0.0837875	0.244403	0	2.24972	1.70845	0.573054	2.65362	1.13715	0.0114342	3.99057	3.02158	15.6022	4.50002	25.045	7.48566	10.4981	22.9055	8.69171	4.10944	8.82617	17.5296	21.2064	3.64805	10.0063
25.5512	59.7571	1.91211	19.3294	-0.709293	-1.57434	27.3331	2.07998	22.331	23.1235	-1.98296	0	0.673202	0.586291	0.0837875	0.244403	0	2.24972	1.70845	0.573054	2.65362	1.13715	0.0114342	3.99057	3.01507	15.6022	4.50002	25.045	7.48566	10.4981	22.9055	8.69171	4.10944	8.82617	17.5296	21.2064	3.64805	10.0063
25.5837	60.8952	2.31324	20.8711	-0.315804	-0.206163	29.225	2.05084	21.1596	23.9457	-1.72568	0.447858	1.35953	0.552198	0.500511	0.24317	0	2.46856	2.93417	0.908664	1.64466	1.5027	0.284306	5.91961	3.09095	9.10621	6.044	4.7373	10.8269	9.54598	17.8771	9.23887	16.4133	3.50245	18.0597	13.4395	8.60453	6.62993
25.6161	60.5549	2.03819	20.7355	-0.610577	0.155456	28.9195	1.9423	20.2243	24.5017	-1.49003	0.447858	1.35953	0.552198	0.500511	0.24317	0	2.46856	2.93417	0.908664	1.64466	1.5027	0.284306	5.91961	3.73428	9.10621	6.044	4.7373	10.8269	9.54598	17.8771	9.23887	16.4133	3.50245	18.0597	13.4395	8.60453	6.62993
25.6485	57.6451	1.00666	20.775	-1.52095	-0.80982	27.5633	0.333394	19.5045	23.9413	-1.28312	0.263706	1.66108	0.227543	0	0	0.0392351	3.04205	3.59586	0.32407	1.52364	0.509068	1.44059	10.9455	4.63036	9.62625	-1.62714	0.924969	5.92075	-0.0474722	17.835	6.51192	22.1141	13.8201	39.3974	11.129	-1.35661	20.5348
25.6809	55.8814	0.780362	20.0758	-0.84013	-0.918912	26.8091	-1.68249	20.1102	23.4869	-1.1123	0.263706	1.66108	0.227543	0	0	0.0392351	3.04205	3.59586	0.32407	1.52364	0.509068	1.44059	10.9455	5.30652	9.62625	-1.62714	0.924969	5.92075	-0.0474722	17.835	6.51192	22.1141	13.8201	39.3974	11.129	-1.35661	20.5348
25.7134	56.2295	1.79372	18.9639	0.355296	0.606137	26.4417	-2.51626	19.7378	21.6958	-0.982354	0.830692	1.6025	0.554829	0	0.665107	0	4.16668	4.63363	0.329037	2.08136	1.62193	1.17363	13.7082	5.94336	6.60583	7.62236	4.61758	7.94227	14.9581	25.4504	-0.822076	16.8349	10.7124	10.9082	3.08126	2.83729	6.51316
25.7458	55.4031	0.74461	18.9692	0.10678	2.12233	25.4481	-2.97312	17.363	17.6195	-0.894769	0.830692	1.6025	0.554829	0	0.665107	0	4.16668	4.63363	0.329037	2.08136	1.62193	1.17363	13.7082	5.97609	6.60583	7.62236	4.61758	7.94227	14.9581	25.4504	-0.822076	16.8349	10.7124	10.9082	3.08126	2.83729	6.51316
25.7782	54.0639	0.287117	20.9024	-0.357586	3.09348	24.7811	-4.56602	15.7138	15.98	-0.846556	0.489924	1.32499	1.19254	0.217603	0.111243	0	6.14833	5.40257	0	0.686256	1.54634	0.994201	15.6234	5.83477	15.6801	19.2248	17.1798	0.168301	1.85088	26.1496	11.8676	21.0524	6.08735	38.3265	12.0289	10.6678	12.1089
25.8106	53.146	0.35711	21.8905	-0.269907	4.86946	25.2959	-6.46341	15.7758	16.1884	-0.823896	0.489924	1.32499	1.19254	0.217603	0.111243	0	6.14833	5.40257	0	0.686256	1.54634	0.994201	15.6234	6.13546	15.6801	19.2248	17.1798	0.168301	1.85088	26.1496	11.8676	21.0524	6.08735	38.3265	12.0289	10.6678	12.1089
25.8431	53.8087	0.541412	22.1992	0.105893	4.84888	26.4552	-6.75681	16.9413	17.3198	-0.804606	0.575309	1.20382	0.747998	1.10038	0.890834	0	5.71424	7.6987	0.639257	1.43262	2.12551	0.072753	15.9571	6.85235	20.252	8.9551	2.21005	1.88015	13.667	13.5166	2.36855	26.8159	16.0193	26.1327	10.1393	15.521	24.8534
25.8755	54.4528	1.75391	24.3386	1.19852	4.39007	26.4771	-7.93116	17.5501	17.9037	-0.755986	0.575309	1.20382	0.747998	1.10038	0.890834	0	5.71424	7.6987	0.639257	1.43262	2.12551	0.072753	15.9571	8.36988	20.252	8.9551	2.21005	1.88015	13.667	13.5166	2.36855	26.8159	16.0193	26.1327	10.1393	15.521	24.8534
25.9079	54.8087	1.75468	26.3246	1.86535	5.65338	26.7976	-9.82675	18.0415	17.726	-0.643414	0.296023	0.775948	0.811904	1.14612	1.1205	0	4.81403	6.09187	0.360561	2.21305	1.70738	0	12.7298	8.78398	0.660328	4.76588	12.1321	-0.150252	5.19807	22.8478	22.163	16.4044	5.89242	16.3575	16.7218	7.55029	26.2553
25.9403	55.5488	1.13289	26.4494	2.27083	6.16139	26.4641	-10.4413	18.6866	18.2247	-0.434465	0.296023	0.775948	0.811904	1.14612	1.1205	0	4.81403	6.09187	0.360561	2.21305	1.70738	0	12.7298	7.93224	0.660328	4.76588	12.1321	-0.150252	5.19807	22.8478	22.163	16.4044	5.89242	16.3575	16.7218	7.55029	26.2553
25.9728	56.1408	1.987	26.1773	2.25662	6.23195	25.274	-10.4279	19.9994	17.0028	-0.107257	1.10966	0.961017	0.797869	1.11234	1.29843	0	2.71013	2.03876	0.560878	2.4969	1.35051	0.169349	9.72487	7.40148	17.2257	19.0568	15.7983	14.9316	9.35584	29.2606	15.2339	25.7539	8.70899	6.6516	21.6036	7.55699	31.8277
26.0052	56.0223	3.76061	26.6102	2.11023	5.66317	24.8039	-10.1425	21.7358	15.2603	0.345293	1.10966	0.961017	0.797869	1.11234	1.29843	0	2.71013	2.03876	0.560878	2.4969	1.35051	0.169349	9.72487	7.55257	17.2257	19.0568	15.7983	14.9316	9.35584	29.2606	15.2339	25.7539	8.70899	6.6516	21.6036	7.55699	31.8277
26.0376	55.1347	3.96842	26.5712	1.40628	6.28639	25.4691	-10.2083	23.1134	17.1717	0.915361	0.649647	0.980143	0.0249409	0.366352	0.52179	0	1.79231	3.20491	0	2.86706	0.853086	0	8.24106	7.84101	1.13386	7.88766	14.2436	11.0246	7.84807	12.3848	21.6853	19.5617	15.7123	5.59294	18.8348	13.8784	17.5388
26.07	54.9899	2.89184	23.974	0.81451	7.5765	27.4121	-10.1414	24.6909	19.6769	1.57925	0.649647	0.980143	0.0249409	0.366352	0.52179	0	1.79231	3.20491	0	2.86706	0.853086	0	8.24106	7.70485	1.13386	7.88766	14.2436	11.0246	7.84807	12.3848	21.6853	19.5617	15.7123	5.59294	18.8348	13.8784	17.5388
26.1025	53.9777	3.13987	22.0203	1.32843	7.58255	28.1733	-9.86222	24.6851	17.7306	2.30238	0.527305	1.02081	0.418372	0	0.885864	0	0.995077	3.87826	0	2.29416	0.502127	0	5.16782	8.93464	9.64623	10.7052	5.14972	5.23202	12.5837	16.4939	20.2249	29.3248	13.3661	16.1349	19.7416	1.51011	39.4645
26.1349	52.9724	3.91245	22.1657	1.75035	5.50378	28.3925	-8.97764	23.2001	14.7684	3.04074	0.527305	1.02081	0.418372	0	0.885864	0	0.995077	3.87826	0	2.29416	0.502127	0	5.16782	10.1686	9.64623	10.7052	5.14972	5.23202	12.5837	16.4939	20.2249	29.3248	13.3661	16.1349	19.7416	1.51011	39.4645
26.1673	52.6562	4.20863	22.354	1.35256	5.06982	29.4612	-8.38236	21.554	13.6167	3.752	0.180775	0.940011	0	0.700073	0.290305	0.350485	0.00796798	16.1313	0	4.62959	0.0366122	0.861351	2.92345	9.40502	22.2747	11.3406	12.2434	20.2173	18.4715	15.6286	4.19776	32.0072	8.73711	28.8297	19.9047	-6.3554	25.5355
26.1997	51.4977	4.47158	22.2997	-0.0204876	6.45003	29.9858	-9.08041	19.8673	12.242	4.40136	0.180775	0.940011	0	0.700073	0.290305	0.350485	0.00796798	16.1313	0	4.62959	0.0366122	0.861351	2.92345	8.62319	22.2747	11.3406	12.2434	20.2173	18.4715	15.6286	4.19776	32.0072	8.73711	28.8297	19.9047	-6.3554	25.5355
26.2322	49.0677	5.41047	21.7121	-0.691772	6.7592	29.7497	-9.74833	18.4234	10.9061	4.96536	0.171301	0.303448	0	0	0.434425	0.360726	0.649629	47.4567	0.197999	7.268	0	1.14634	1.71825	7.89001	7.21747	17.3683	12.1646	4.85423	8.62533	34.448	8.77447	15.7598	-0.935223	2.1873	9.59118	6.44532	30.5444
26.2646	46.2367	5.96391	21.8519	-0.223773	7.03009	30.0098	-10.6165	18.312	8.67021	5.43303	0.171301	0.303448	0	0	0.434425	0.360726	0.649629	47.4567	0.197999	7.268	0	1.14634	1.71825	7.33303	7.21747	17.3683	12.1646	4.85423	8.62533	34.448	8.77447	15.7598	-0.935223	2.1873	9.59118	6.44532	30.5444
26.297	44.7063	6.17893	22.6901	-0.304194	7.92736	30.8182	-10.0682	16.0552	7.74479	5.80313	0.361821	0.731123	0.00146228	0.638033	0.309497	0	0.413054	96.6151	0.360904	7.21037	0	0	0.529392	7.56114	12.9513	10.5769	0.53383	2.90784	24.2954	8.6983	-3.96149	11.5865	5.56152	16.6452	8.04757	6.33302	21.5752
26.3294	43.3806	6.72985	23.8568	-0.688796	9.5132	32.126	-10.0213	11.9367	8.32117	6.07874	0.361821	0.731123	0.00146228	0.638033	0.309497	0	0.413054	96.6151	0.360904	7.21037	0	0	0.529392	7.30396	12.9513	10.5769	0.53383	2.90784	24.2954	8.6983	-3.96149	11.5865	5.56152	16.6452	8.04757	6.33302	21.5752
26.3619	41.5304	6.75205	24.9747	-0.865208	9.93731	32.3691	-12.99	11.312	9.55323	6.26157	0.735715	0.212837	0.224754	0.263206	0.121604	0.703265	0.0600156	117.926	1.6923	5.78153	0.46337	0	0.982644	6.96789	8.36101	16.747	7.83546	-7.84668	6.91403	24.8918	9.66982	-6.22192	-3.8364	28.2254	1.30174	14.2329	12.7348
26.3943	39.9989	5.1399	26.0523	-0.420912	9.40668	30.7608	-14.7362	11.8026	10.8565	6.35108	0.735715	0.212837	0.224754	0.263206	0.121604	0.703265	0.0600156	117.926	1.6923	5.78153	0.46337	0	0.982644	7.49258	8.36101	16.747	7.83546	-7.84668	6.91403	24.8918	9.66982	-6.22192	-3.8364	28.2254	1.30174	14.2329	12.7348
26.4267	38.5572	3.48435	26.396	0.0838745	8.60043	29.311	-14.861	11.2128	11.4923	6.34221	0.536059	0.315916	0.690269	0.825049	0.48561	0.959059	0.172732	106.338	0.983555	3.32765	0.377316	0	0	7.35203	12.9716	11.3241	10.8207	10.3408	7.251	0.706777	14.8283	15.2517	10.4229	35.2986	13.2635	1.97515	5.99443
26.4591	37.9565	4.04805	25.2801	-0.163033	9.46042	28.6858	-15.089	11.3326	14.0186	6.22259	0.536059	0.315916	0.690269	0.825049	0.48561	0.959059	0.172732	106.338	0.983555	3.32765	0.377316	0	0	6.70284	12.9716	11.3241	10.8207	10.3408	7.251	0.706777	14.8283	15.2517	10.4229	35.2986	13.2635	1.97515	5.99443
26.4916	37.1576	4.61693	24.4663	-0.311788	12.4227	28.1892	-16.5359	10.7739	14.5885	5.97743	0.475015	0.240212	0.660103	0.22764	0.196291	2.19785	0.538807	71.5689	0.42804	2.66484	0	0	0.153126	6.83164	17.7827	10.0713	1.06833	7.62661	8.61262	7.04269	11.0363	110.261	14.0375	47.631	11.1887	2.99533	21.1957
26.524	35.7798	5.12321	24.8261	-0.937378	13.4461	27.7514	-18.0741	10.12	13.4071	5.59294	0.475015	0.240212	0.660103	0.22764	0.196291	2.19785	0.538807	71.5689	0.42804	2.66484	0	0	0.153126	6.87806	17.7827	10.0713	1.06833	7.62661	8.61262	7.04269	11.0363	110.261	14.0375	47.631	11.1887	2.99533	21.1957
26.5564	35.0649	6.0276	24.421	-1.35107	13.1701	26.7793	-17.5063	9.61399	13.0179	5.06104	0	0.531902	0.908678	0.183306	0	1.83087	0.449478	29.9643	0	3.10311	0	0	0.242797	6.91131	19.9718	16.1733	5.01878	7.64844	22.763	17.385	5.75358	80.2125	19.7654	23.3871	25.7113	-1.76644	20.5608
26.5888	36.9195	7.68846	23.8409	-1.14915	14.2209	26.8578	-15.4381	8.8924	13.7451	4.3853	0	0.531902	0.908678	0.183306	0	1.83087	0.449478	29.9643	0	3.10311	0	0	0.242797	6.6918	19.9718	16.1733	5.01878	7.64844	22.763	17.385	5.75358	80.2125	19.7654	23.3871	25.7113	-1.76644	20.5608
26.6213	40.2841	9.52413	23.6153	-0.816359	15.0028	27.8005	-14.3075	8.98255	16.1716	3.58724	0	0.188237	0.878202	0.0445563	0	1.89588	0.408156	10.8718	0	3.17229	0.49043	0	0.562712	6.35981	13.0278	3.82816	5.84732	7.65854	11.5533	9.71959	0.200632	42.8376	3.81128	11.4515	7.4674	7.3825	14.0164
26.6537	41.5369	10.1201	23.8024	-0.99817	14.1505	28.3564	-14.3591	10.0507	19.9347	2.70866	0	0.188237	0.878202	0.0445563	0	1.89588	0.408156	10.8718	0	3.17229	0.49043	0	0.562712	6.06715	13.0278	3.82816	5.84732	7.65854	11.5533	9.71959	0.200632	42.8376	3.81128	11.4515	7.4674	7.3825	14.0164
26.6861	40.6534	10.3321	24.6657	-1.36378	13.6104	28.4976	-12.8238	10.7587	19.7358	1.80623	0	0.494611	1.60951	0.162983	0	2.44481	0.0722973	4.48716	0	2.76073	0.290127	0	0	5.10396	9.13982	11.3098	6.03853	7.90267	10.6654	13.3295	5.82427	39.2697	3.1651	11.973	7.37271	4.50277	19.0335
26.7185	40.2828	9.9525	23.601	-1.51353	13.6154	28.3122	-10.1526	10.741	17.1	0.946197	0	0.494611	1.60951	0.162983	0	2.44481	0.0722973	4.48716	0	2.76073	0.290127	0	0	4.31482	9.13982	11.3098	6.03853	7.90267	10.6654	13.3295	5.82427	39.2697	3.1651	11.973	7.37271	4.50277	19.0335
26.751	40.4976	8.99621	20.5914	-2.13787	13.8266	27.6705	-8.9428	11.0052	17.6545	0.189834	0.28257	0.187049	2.07546	0	0	2.62557	0.663258	0.351962	0	3.16489	0.645196	0	0.016299	3.84409	11.7039	18.5258	11.8314	12.1802	9.36551	31.2932	6.57957	39.8254	8.06808	8.63749	13.0308	-4.35633	14.4849
26.7834	39.1318	7.92562	18.2611	-3.05033	15.8344	26.3845	-9.33703	10.1659	17.286	-0.411965	0.28257	0.187049	2.07546	0	0	2.62557	0.663258	0.351962	0	3.16489	0.645196	0	0.016299	2.95717	11.7039	18.5258	11.8314	12.1802	9.36551	31.2932	6.57957	39.8254	8.06808	8.63749	13.0308	-4.35633	14.4849
26.8158	36.4888	8.14474	16.2178	-5.27788	17.3353	26.9157	-10.3136	8.832	14.8846	-0.82969	0.357581	0.161945	1.83452	0.264242	0	1.96301	0	0.58465	0	3.12675	0.969629	0	0.152461	2.8822	16.4687	5.97015	9.48682	-2.44404	14.9778	23.4034	9.34387	30.8018	9.22564	49.4847	13.4433	5.18948	25.6106
26.8482	34.134	9.57559	14.3279	-7.07964	17.1141	27.1483	-10.5689	7.61539	13.2449	-1.05564	0.357581	0.161945	1.83452	0.264242	0	1.96301	0	0.58465	0	3.12675	0.969629	0	0.152461	3.91065	16.4687	5.97015	9.48682	-2.44404	14.9778	23.4034	9.34387	30.8018	9.22564	49.4847	13.4433	5.18948	25.6106
26.8807	32.9134	10.9835	14.0421	-6.58968	17.2155	25.9881	-9.89094	8.05163	11.1061	-1.1044	0	0	1.17944	0.162962	0	1.25266	0.182899	0.707577	0	1.35861	0.103377	0.0346955	0.571135	4.44484	3.60944	11.3767	15.7381	1.65058	12.2214	33.8921	14.2923	19.1157	8.32152	19.5945	3.35407	-1.12746	11.5106
26.9131	31.841	10.9154	14.153	-5.68004	17.7544	25.6845	-9.84091	7.82007	10.6881	-1.00682	0	0	1.17944	0.162962	0	1.25266	0.182899	0.707577	0	1.35861	0.103377	0.0346955	0.571135	4.65805	3.60944	11.3767	15.7381	1.65058	12.2214	33.8921	14.2923	19.1157	8.32152	19.5945	3.35407	-1.12746	11.5106
26.9455	28.5461	10.0454	13.7932	-5.78732	15.9505	24.7639	-12.3169	4.83662	12.0498	-0.801308	0.663434	0	0.749104	0.566852	0	1.17637	0.481951	0.0159052	0	1.38707	0.543741	0.235728	1.0331	5.3922	8.53839	6.82517	17.9123	10.8075	4.22017	21.819	4.63656	16.128	5.1074	31.5658	15.8983	-0.29074	11.9221
26.978	26.0205	10.7412	13.9052	-5.33705	12.9546	22.7079	-14.4417	2.21198	9.75762	-0.529817	0.663434	0	0.749104	0.566852	0	1.17637	0.481951	0.0159052	0	1.38707	0.543741	0.235728	1.0331	5.989	8.53839	6.82517	17.9123	10.8075	4.22017	21.819	4.63656	16.128	5.1074	31.5658	15.8983	-0.29074	11.9221
27.0104	25.4993	11.7254	14.8319	-4.37575	11.882	20.2432	-14.9061	0.668662	6.92416	-0.226776	1.29915	0	1.03417	0.335524	0	1.54423	0.470569	3.93227	0.199964	1.37804	1.41764	0.200241	0	6.20546	5.24885	14.0155	20.8406	5.23174	8.88608	36.4181	19.3739	23.9027	2.81988	16.5645	12.9562	7.20491	26.8055
27.0428	25.8458	11.3851	15.1149	-4.52014	12.0934	18.9603	-15.5827	0.708609	8.54209	0.0870181	1.29915	0	1.03417	0.335524	0	1.54423	0.470569	3.93227	0.199964	1.37804	1.41764	0.200241	0	5.05598	5.24885	14.0155	20.8406	5.23174	8.88608	36.4181	19.3739	23.9027	2.81988	16.5645	12.9562	7.20491	26.8055
27.0752	24.7112	9.89026	14.5775	-4.74797	12.7022	17.8684	-14.625	1.34307	9.13162	0.408833	0.973249	0	0.0180688	0.473164	0.171443	1.38212	0.473469	6.00738	0.354736	2.29269	1.63244	0	0.196013	4.11392	4.54314	12.1873	5.77137	4.17002	5.5	21.9246	7.89494	7.04888	4.1541	28.3108	1.3444	10.0074	27.0228
27.1077	22.8877	8.87181	13.9973	-4.1561	11.6661	15.9271	-13.378	2.13864	7.91057	0.749619	0.973249	0	0.0180688	0.473164	0.171443	1.38212	0.473469	6.00738	0.354736	2.29269	1.63244	0	0.196013	5.16949	4.54314	12.1873	5.77137	4.17002	5.5	21.9246	7.89494	7.04888	4.1541	28.3108	1.3444	10.0074	27.0228
27.1401	23.5813	8.32934	13.25	-3.77815	11.4429	14.9963	-12.1459	2.5125	8.96183	1.12928	1.19662	0	0.384925	0.432491	0.143165	1.63165	0.137824	11.0585	0.724799	2.25447	2.31506	0	0	5.36027	8.23962	8.02903	12.6102	10.008	2.14375	16.2608	3.60685	-0.735051	-3.64463	21.3575	7.74771	8.14482	10.4894
27.1725	25.5466	7.11095	13.0359	-4.10196	12.2907	14.8262	-10.9438	2.64357	9.97433	1.58091	1.19662	0	0.384925	0.432491	0.143165	1.63165	0.137824	11.0585	0.724799	2.25447	2.31506	0	0	5.5024	8.23962	8.02903	12.6102	10.008	2.14375	16.2608	3.60685	-0.735051	-3.64463	21.3575	7.74771	8.14482	10.4894
27.2049	24.8541	5.2843	11.9078	-3.7445	11.9454	14.0897	-11.4356	2.60843	9.24659	2.14292	1.2082	0.43808	0.520348	0	0.411605	1.82879	0	11.3466	1.74168	2.31557	2.54872	0	0.701196	6.82312	14.8739	11.0066	-2.64395	11.1223	10.1137	22.4133	12.2234	6.22447	3.0734	8.82588	16.0121	-4.80786	20.4468
27.2374	22.8609	3.79606	10.0814	-2.83862	10.9737	12.8049	-13.3438	4.7187	7.20841	2.86556	1.2082	0.43808	0.520348	0	0.411605	1.82879	0	11.3466	1.74168	2.31557	2.54872	0	0.701196	7.35874	14.8739	11.0066	-2.64395	11.1223	10.1137	22.4133	12.2234	6.22447	3.0734	8.82588	16.0121	-4.80786	20.4468
27.2698	21.3857	2.64223	9.54223	-2.51321	9.79199	11.7854	-15.2986	8.37073	4.17433	3.79458	1.24319	0.215563	0.522067	0	0.685856	1.74908	0.686721	11.0559	1.94932	1.73646	1.69784	0	0.534761	7.4739	8.94777	9.43682	7.52876	11.6136	4.48204	-0.159777	1.7726	34.9482	-3.29767	24.9802	20.9722	8.57959	7.2979
27.3022	20.435	2.01711	9.05182	-2.39599	9.77199	11.8306	-14.2378	8.52893	0.484579	4.96539	1.24319	0.215563	0.522067	0	0.685856	1.74908	0.686721	11.0559	1.94932	1.73646	1.69784	0	0.534761	7.66793	8.94777	9.43682	7.52876	11.6136	4.48204	-0.159777	1.7726	34.9482	-3.29767	24.9802	20.9722	8.57959	7.2979
27.3346	19.5809	2.59492	8.59735	-2.5944	9.84805	11.2777	-13.0245	7.30576	-0.898417	6.39236	1.16133	0	0.119072	0	1.17705	1.60478	0.729889	9.03349	1.84434	3.36832	1.50257	0	0.67595	7.76911	15.4762	9.60497	5.57363	5.96242	7.68488	28.9763	7.70674	27.3613	16.2409	21.3544	22.2848	-1.04587	23.1678
27.3671	18.637	3.21612	8.87687	-2.85331	10.1997	10.5662	-13.4326	7.16303	-1.61395	8.06442	1.16133	0	0.119072	0	1.17705	1.60478	0.729889	9.03349	1.84434	3.36832	1.50257	0	0.67595	8.53554	15.4762	9.60497	5.57363	5.96242	7.68488	28.9763	7.70674	27.3613	16.2409	21.3544	22.2848	-1.04587	23.1678
27.3995	17.2317	2.64766	8.50685	-3.00863	9.73608	11.2651	-13.287	6.23741	-1.96116	9.94923	1.16189	0	0	0	0.667216	0.855179	0.419377	6.67928	0.702984	3.62455	1.42578	0	0.666053	9.91792	13.708	17.7461	8.82426	4.21439	12.3504	23.4583	6.03758	34.4419	5.98844	25.8762	6.53075	11.0364	12.4437
27.4319	16.0246	2.07401	7.83479	-3.26211	7.17011	11.8354	-11.9226	5.9904	-0.351945	11.9884	1.16189	0	0	0	0.667216	0.855179	0.419377	6.67928	0.702984	3.62455	1.42578	0	0.666053	10.5223	13.708	17.7461	8.82426	4.21439	12.3504	23.4583	6.03758	34.4419	5.98844	25.8762	6.53075	11.0364	12.4437
27.4643	15.7526	1.54349	6.58883	-3.47335	4.36602	11.4978	-10.4689	7.03167	2.57739	14.1118	0.967175	0	0	0.332474	0.229061	0.884387	0.630432	5.76187	0	5.08834	2.10956	0	0.3291	12.3172	10.7458	11.3122	8.46763	5.44563	10.9601	38.938	19.3356	34.7729	17.9415	31.8581	14.5678	-7.79453	22.1637
27.4968	14.8178	0.614872	6.10766	-3.89649	2.8613	11.6945	-11.1213	7.92514	4.71453	16.2442	0.967175	0	0	0.332474	0.229061	0.884387	0.630432	5.76187	0	5.08834	2.10956	0	0.3291	14.1253	10.7458	11.3122	8.46763	5.44563	10.9601	38.938	19.3356	34.7729	17.9415	31.8581	14.5678	-7.79453	22.1637
27.5292	13.6048	0.673131	7.65005	-4.35638	2.76575	12.1757	-10.5346	8.16666	4.03871	18.3211	1.02928	0	0.00502327	0.17525	0	1.66733	0	5.7593	0.0407968	7.45598	3.4231	0.695019	0	13.9115	21.6464	9.25839	3.83706	14.2141	22.8572	17.738	8.17714	32.5362	11.4577	10.9593	6.94639	-4.11638	15.8116
27.5616	10.8817	0.556584	8.83783	-4.94716	2.93922	11.7927	-9.01017	7.59646	1.66353	20.2976	1.02928	0	0.00502327	0.17525	0	1.66733	0	5.7593	0.0407968	7.45598	3.4231	0.695019	0	13.8102	21.6464	9.25839	3.83706	14.2141	22.8572	17.738	8.17714	32.5362	11.4577	10.9593	6.94639	-4.11638	15.8116
27.594	8.29166	-0.264908	11.7011	-4.82458	1.96098	10.7666	-10.0691	7.66051	0.136182	22.1525	0.676743	0	0.275759	0	0	0.917895	0	3.59305	0	8.16805	3.48462	0.936402	0	14.4567	4.41299	8.37771	15.24	8.10286	7.64546	14.5353	5.80452	27.5207	12.3643	26.1269	11.2828	-2.37757	22.1487
27.6265	7.83788	-0.702372	13.8882	-4.5182	0.670584	10.1551	-12.7148	8.08479	2.57093	23.898	0.676743	0	0.275759	0	0	0.917895	0	3.59305	0	8.16805	3.48462	0.936402	0	15.7736	4.41299	8.37771	15.24	8.10286	7.64546	14.5353	5.80452	27.5207	12.3643	26.1269	11.2828	-2.37757	22.1487
27.6589	6.88467	-1.20393	12.9799	-5.13015	0.369007	9.03889	-15.1607	7.10718	5.01844	25.5652	0.709674	0.183112	0.0860558	0	0.0738879	1.1292	0	4.84803	0.485086	9.7332	2.50001	0.931863	0	17.3337	16.0609	7.98608	2.31425	0.732613	10.2289	21.6187	5.48782	33.0782	5.71497	16.0374	23.6236	-2.56912	14.6525
27.6913	5.34601	-1.12882	14.0166	-5.26752	-0.138865	8.37889	-16.145	5.84771	4.27571	27.2056	0.709674	0.183112	0.0860558	0	0.0738879	1.1292	0	4.84803	0.485086	9.7332	2.50001	0.931863	0	18.5754	16.0609	7.98608	2.31425	0.732613	10.2289	21.6187	5.48782	33.0782	5.71497	16.0374	23.6236	-2.56912	14.6525
27.7237	3.60163	-1.2061	14.358	-5.16391	0.515834	9.51909	-16.3323	5.04116	0.860365	28.8678	1.34255	0	0.683051	0	0	1.15292	0.234039	3.88405	1.23913	9.27552	1.8432	0.284276	0	19.3542	11.0587	14.8226	8.11932	1.7965	14.8241	28.5707	11.7004	29.1345	7.88082	26.51	24.0097	4.37465	18.6765
27.7562	3.13453	-2.5731	14.4123	-3.74522	1.67742	8.8421	-15.9372	4.72912	-0.522153	30.591	1.34255	0	0.683051	0	0	1.15292	0.234039	3.88405	1.23913	9.27552	1.8432	0.284276	0	19.3211	11.0587	14.8226	8.11932	1.7965	14.8241	28.5707	11.7004	29.1345	7.88082	26.51	24.0097	4.37465	18.6765
27.7886	1.25077	-3.92298	15.996	-3.18067	0.889016	7.64851	-15.9632	4.38713	-0.570814	32.394	1.20616	0	1.69468	0.81689	0	1.12737	0.050051	2.84941	0.920244	9.69152	0	1.15035	1.26999	19.8016	13.5227	11.8171	9.95635	3.07605	15.6259	18.6043	2.18868	29.0354	-2.13386	29.5054	19.5166	3.81693	19.0611
27.821	-1.76727	-5.2499	15.9758	-4.90783	-0.222028	7.8478	-16.9225	2.39229	-0.120422	34.2769	1.20616	0	1.69468	0.81689	0	1.12737	0.050051	2.84941	0.920244	9.69152	0	1.15035	1.26999	20.7764	13.5227	11.8171	9.95635	3.07605	15.6259	18.6043	2.18868	29.0354	-2.13386	29.5054	19.5166	3.81693	19.0611
27.8534	-3.94852	-6.00794	14.7258	-6.60149	0.484988	7.24123	-18.6942	0.15059	0.152575	36.2217	1.38827	0	1.18618	0.983559	0	2.32271	0.10572	2.44115	0.497835	8.35298	0.348017	0.607084	2.79363	22.0303	13.7123	4.70584	3.37561	2.42111	-1.56339	21.2129	3.17703	20.2636	16.6949	35.1212	14.4097	-6.15226	16.8971
27.8859	-3.9074	-5.96396	13.9466	-7.27822	3.5348	7.25173	-17.9399	0.660779	-1.35422	38.199	1.38827	0	1.18618	0.983559	0	2.32271	0.10572	2.44115	0.497835	8.35298	0.348017	0.607084	2.79363	22.7632	13.7123	4.70584	3.37561	2.42111	-1.56339	21.2129	3.17703	20.2636	16.6949	35.1212	14.4097	-6.15226	16.8971
27.9183	-2.67785	-4.74956	12.3303	-7.42315	6.77787	7.00955	-16.3959	1.11961	-2.86926	40.1767	0.758581	0	2.02133	0.87419	0.322194	3.16633	0.489072	1.40974	0.0038696	7.68526	0.221007	0.646401	3.69601	22.6521	18.179	6.92571	4.8882	7.18225	8.91968	16.2764	11.2432	48.7363	13.8709	19.8273	11.257	-3.87155	-6.76514
27.9507	-3.4528	-3.8237	9.89921	-8.07911	8.0977	7.1762	-16.5123	0.497129	-3.84306	42.1202	0.758581	0	2.02133	0.87419	0.322194	3.16633	0.489072	1.40974	0.0038696	7.68526	0.221007	0.646401	3.69601	22.9213	18.179	6.92571	4.8882	7.18225	8.91968	16.2764	11.2432	48.7363	13.8709	19.8273	11.257	-3.87155	-6.76514
27.9831	-3.06014	-3.53409	9.7461	-7.50816	7.84773	8.36233	-16.6888	0.824209	-4.29113	44.0005	0.509587	0	1.98843	0	0	5.08667	0	1.90657	0	4.93422	0.337227	0.402546	4.73194	23.8092	13.918	5.88033	13.4805	9.84594	-2.52392	28.4384	11.0075	24.5836	2.23407	45.5473	8.79167	0.87545	15.332
28.0156	-1.18647	-2.08995	10.4134	-6.85378	7.20039	9.3574	-18.4997	0.556778	-3.71079	45.7908	0.509587	0	1.98843	0	0	5.08667	0	1.90657	0	4.93422	0.337227	0.402546	4.73194	24.4897	13.918	5.88033	13.4805	9.84594	-2.52392	28.4384	11.0075	24.5836	2.23407	45.5473	8.79167	0.87545	15.332
28.048	2.37407	0.328978	11.8776	-4.81363	8.34241	9.97526	-17.956	-0.273314	-1.71589	47.4746	1.00677	0	1.69271	0.158776	0.607853	6.37437	0	1.3968	0	3.87968	1.1489	0.789564	5.93381	25.3083	9.50526	3.60313	5.95386	10.0632	6.03135	16.9133	8.25334	29.4107	8.00136	42.3245	1.87659	3.25783	15.5825
28.0804	3.41741	2.27191	13.509	-2.55955	8.67167	9.58256	-17.3976	-0.681687	-1.9933	49.0381	1.00677	0	1.69271	0.158776	0.607853	6.37437	0	1.3968	0	3.87968	1.1489	0.789564	5.93381	26.9918	9.50526	3.60313	5.95386	10.0632	6.03135	16.9133	8.25334	29.4107	8.00136	42.3245	1.87659	3.25783	15.5825
28.1128	1.73405	3.70081	13.3633	-2.79347	7.41172	8.20217	-17.4135	0.498424	-3.44564	50.4656	2.74193	0	1.7414	0.0594536	0.36111	6.41522	0	1.01638	0.455529	1.33118	1.07942	1.45888	7.6715	27.9794	9.68398	10.4419	13.5002	8.11794	6.47451	5.98455	6.0871	33.2279	7.24139	30.1964	20.2721	-2.74246	18.1729
28.1453	2.7084	5.73799	14.1317	-3.70867	7.34482	7.38811	-15.7357	1.84474	-3.15773	51.733	2.74193	0	1.7414	0.0594536	0.36111	6.41522	0	1.01638	0.455529	1.33118	1.07942	1.45888	7.6715	27.7884	9.68398	10.4419	13.5002	8.11794	6.47451	5.98455	6.0871	33.2279	7.24139	30.1964	20.2721	-2.74246	18.1729
28.1777	4.60741	7.32089	15.6701	-3.89208	7.61091	7.50924	-15.5648	1.44574	-4.6172	52.7987	2.52166	0	2.14867	0.654741	0.154961	7.55432	0.0284874	0.283429	0.431649	1.43577	0	3.46331	6.75116	27.9926	11.9491	15.0366	14.3816	6.09816	10.0282	26.131	6.79121	38.7016	8.0732	27.1122	8.43912	-3.39339	14.9118
28.2101	5.98844	8.56939	15.9211	-3.49501	8.08705	7.36495	-15.3473	-0.495014	-5.08079	53.6136	2.52166	0	2.14867	0.654741	0.154961	7.55432	0.0284874	0.283429	0.431649	1.43577	0	3.46331	6.75116	28.6173	11.9491	15.0366	14.3816	6.09816	10.0282	26.131	6.79121	38.7016	8.0732	27.1122	8.43912	-3.39339	14.9118
28.2425	6.64666	7.6659	16.4854	-2.83007	7.47737	7.13003	-15.3915	-1.61102	-2.19944	54.122	1.50907	0	3.17807	0	0	10.1599	0.362037	0.438748	0	1.10493	0.0329839	5.21884	5.35451	28.7574	20.9338	10.6566	4.5607	5.67411	13.1628	34.5733	9.00861	17.1129	15.8721	33.1088	21.5268	-0.929622	21.1584
28.275	7.20831	5.55949	17.0138	-1.84951	6.77163	7.49324	-15.5882	-1.34564	-1.62485	54.2741	1.50907	0	3.17807	0	0	10.1599	0.362037	0.438748	0	1.10493	0.0329839	5.21884	5.35451	28.9903	20.9338	10.6566	4.5607	5.67411	13.1628	34.5733	9.00861	17.1129	15.8721	33.1088	21.5268	-0.929622	21.1584
28.3074	7.241	4.52306	17.0256	-3.00789	7.5776	7.97475	-15.8491	-1.56703	-0.969561	54.0321	1.99174	0	4.17348	0.0520081	0	12.8099	0	0	0	1.91902	0.0600294	7.05441	2.62231	29.0594	23.9306	6.49912	13.2164	12.2545	11.2766	17.7696	16.9615	41.7656	12.7639	17.311	16.3997	-10.5149	32.7992
28.3398	7.73505	4.67629	17.6869	-4.26985	9.19888	7.04586	-16.6636	-1.00553	-0.682594	53.3837	1.99174	0	4.17348	0.0520081	0	12.8099	0	0	0	1.91902	0.0600294	7.05441	2.62231	28.5126	23.9306	6.49912	13.2164	12.2545	11.2766	17.7696	16.9615	41.7656	12.7639	17.311	16.3997	-10.5149	32.7992
28.3722	7.07394	5.37231	18.1299	-4.7882	9.64442	5.60057	-17.0021	-0.993416	-1.58435	52.3447	1.4321	0.488861	7.67492	0.263444	0	13.7934	0	0	0	2.17052	0.164119	8.00805	1.40323	28.2898	16.3757	1.05706	6.71837	2.21754	11.5851	21.6029	3.65142	23.3289	7.1642	6.51169	7.03917	1.38868	22.4641
28.4047	5.47764	6.02521	19.1469	-5.34879	10.3281	5.06318	-17.4297	-2.26958	-3.80623	50.957	1.4321	0.488861	7.67492	0.263444	0	13.7934	0	0	0	2.17052	0.164119	8.00805	1.40323	26.8766	16.3757	1.05706	6.71837	2.21754	11.5851	21.6029	3.65142	23.3289	7.1642	6.51169	7.03917	1.38868	22.4641
28.4371	5.5662	5.84982	20.4108	-4.99641	12.969	4.77335	-17.2401	-2.20067	-5.89642	49.2859	1.85847	0.5239	16.0998	0.464703	0	10.7171	0	0	0	1.41518	0.281843	7.71416	3.8515	24.5732	15.6176	8.3047	21.7123	3.08891	8.28059	28.7375	0.0431749	12.4221	5.99375	12.2647	3.98531	6.22033	22.4645
28.4695	5.93294	4.68754	19.6512	-4.60728	14.2007	4.199	-18.2896	-1.47982	-5.17367	47.4085	1.85847	0.5239	16.0998	0.464703	0	10.7171	0	0	0	1.41518	0.281843	7.71416	3.8515	24.2916	15.6176	8.3047	21.7123	3.08891	8.28059	28.7375	0.0431749	12.4221	5.99375	12.2647	3.98531	6.22033	22.4645
28.5019	5.35735	5.52158	18.903	-5.4939	14.1118	2.47092	-19.5977	-0.724179	-5.94674	45.4099	1.57941	1.01222	24.8418	1.11006	0.506689	7.80646	0	0	0.394746	1.52693	0.246068	8.58187	9.18131	24.7101	0.31471	6.27852	-11.5874	2.74885	6.56618	61.2202	1.99895	12.1883	-4.08546	19.015	7.85175	11.8646	12.3951
28.5344	4.6488	7.06056	16.4793	-7.09387	15.1746	1.38603	-18.3225	-0.602796	-7.56764	43.3771	1.57941	1.01222	24.8418	1.11006	0.506689	7.80646	0	0	0.394746	1.52693	0.246068	8.58187	9.18131	24.3808	0.31471	6.27852	-11.5874	2.74885	6.56618	61.2202	1.99895	12.1883	-4.08546	19.015	7.85175	11.8646	12.3951
28.5668	3.87886	6.68323	13.7154	-6.90326	14.7792	1.02823	-18.2391	-1.15463	-9.44233	41.3934	2.40807	1.09559	31.1635	1.21411	0.876859	5.236	0.0967749	0	0	0.753712	0	7.43451	17.5052	24.6568	-0.599877	2.16029	-2.25307	0.587926	-3.59788	21.8347	6.32263	9.87758	7.96078	19.9554	20.7352	2.92169	8.38044
28.5992	3.60835	6.36999	14.047	-5.79431	13.3949	1.17527	-18.3556	-0.304555	-11.3298	39.5505	2.40807	1.09559	31.1635	1.21411	0.876859	5.236	0.0967749	0	0	0.753712	0	7.43451	17.5052	24.6898	-0.599877	2.16029	-2.25307	0.587926	-3.59788	21.8347	6.32263	9.87758	7.96078	19.9554	20.7352	2.92169	8.38044
28.6316	4.28115	7.08699	14.5671	-5.29246	12.5531	2.64074	-17.1618	2.30589	-11.3913	37.9377	3.33145	1.02734	28.1989	1.06122	1.5895	3.31428	1.81971	0	0.103733	0.761056	0	6.37377	27.7636	23.4145	8.85368	11.8378	22.9387	12.2111	7.23551	49.6983	-8.03217	18.3234	8.39927	28.151	5.56807	9.9909	15.0903
28.6641	5.15967	7.95637	15.7825	-5.0316	10.5488	2.30601	-16.7651	4.46342	-8.78018	36.6506	3.33145	1.02734	28.1989	1.06122	1.5895	3.31428	1.81971	0	0.103733	0.761056	0	6.37377	27.7636	22.6021	8.85368	11.8378	22.9387	12.2111	7.23551	49.6983	-8.03217	18.3234	8.39927	28.151	5.56807	9.9909	15.0903
28.6965	3.52985	8.13935	16.7359	-6.48045	8.76094	1.48037	-16.8368	4.87988	-5.48114	35.7773	4.33514	1.21406	20.1991	0.346562	1.69978	1.85911	2.21036	0	0.0717854	4.25369	0	8.14147	49.8797	22.1216	10.4385	10.859	21.6611	15.1954	9.11161	23.4678	8.43535	32.7976	9.25524	17.4059	6.56821	3.63027	17.4044
28.7289	3.31669	8.30523	16.16	-7.07515	8.92303	1.17132	-16.4874	5.3263	-3.51595	35.3932	4.33514	1.21406	20.1991	0.346562	1.69978	1.85911	2.21036	0	0.0717854	4.25369	0	8.14147	49.8797	21.1274	10.4385	10.859	21.6611	15.1954	9.11161	23.4678	8.43535	32.7976	9.25524	17.4059	6.56821	3.63027	17.4044
28.7613	4.23865	8.90852	14.7989	-7.58927	7.07644	1.33976	-14.305	4.85065	-2.57082	35.5437	3.35057	3.47208	12.4566	0	1.21459	0.519561	1.07842	0	0	6.61135	0.873997	10.3334	93.3908	20.8021	11.7094	4.65098	27.297	12.7087	8.49443	33.4531	7.18704	14.2148	10.1821	13.0877	10.8949	3.21719	34.6256
28.7938	4.32384	8.94292	14.6676	-8.13689	3.41178	2.31407	-11.3102	4.62187	-1.4483	36.236	3.35057	3.47208	12.4566	0	1.21459	0.519561	1.07842	0	0	6.61135	0.873997	10.3334	93.3908	20.1977	11.7094	4.65098	27.297	12.7087	8.49443	33.4531	7.18704	14.2148	10.1821	13.0877	10.8949	3.21719	34.6256
28.8262	3.80675	8.51366	16.3992	-8.13553	2.65955	2.12126	-10.047	4.15413	-2.72565	37.4302	2.82955	5.91566	8.81973	0	0	0.633616	0	0.475943	0.180643	13.4246	0.0952017	16.3917	123.586	19.7022	19.8918	3.69808	17.8586	4.05004	23.2505	6.58807	20.1045	16.1577	5.86039	31.1966	8.48774	7.79149	14.2431
28.8586	2.10122	6.91399	18.968	-8.66598	1.71406	2.18111	-9.57342	3.73775	-3.99477	39.0346	2.82955	5.91566	8.81973	0	0	0.633616	0	0.475943	0.180643	13.4246	0.0952017	16.3917	123.586	20.0507	19.8918	3.69808	17.8586	4.05004	23.2505	6.58807	20.1045	16.1577	5.86039	31.1966	8.48774	7.79149	14.2431
28.8911	-0.0361069	5.1269	19.3606	-8.91234	-0.0804056	1.89459	-9.02559	3.58595	-2.06528	40.9193	1.658	10.1908	10.0623	0.0934666	0	0.675777	0	0.599633	0	28.3113	0.325203	29.8009	123.443	21.0574	19.0592	0.622593	12.409	5.87277	9.97448	12.8506	4.99945	18.0167	7.30355	11.8648	14.4209	4.69439	7.20461
28.9235	-3.34106	3.97607	17.4753	-10.3856	-0.305079	0.588589	-8.41768	2.48459	-0.661519	42.9197	1.658	10.1908	10.0623	0.0934666	0	0.675777	0	0.599633	0	28.3113	0.325203	29.8009	123.443	21.4453	19.0592	0.622593	12.409	5.87277	9.97448	12.8506	4.99945	18.0167	7.30355	11.8648	14.4209	4.69439	7.20461
28.9559	-6.69138	2.92249	16.3207	-11.7915	-0.678863	0.345353	-8.763	1.50199	-1.51574	44.869	0.983107	13.1337	20.9231	0.00329345	0	0.710141	0	0.937109	0	55.4473	0	48.8442	90.2435	20.293	22.717	5.63426	26.9111	11.8872	12.6979	23.0364	16.7717	25.5807	8.14263	12.7829	10.399	-0.574647	56.9483
28.9883	-11.7286	0.894135	14.3693	-14.5831	-2.842	0.479325	-11.4628	1.08204	-3.78452	46.603	0.983107	13.1337	20.9231	0.00329345	0	0.710141	0	0.937109	0	55.4473	0	48.8442	90.2435	19.0026	22.717	5.63426	26.9111	11.8872	12.6979	23.0364	16.7717	25.5807	8.14263	12.7829	10.399	-0.574647	56.9483
29.0208	-14.0651	-1.03777	12.8045	-16.9893	-4.11199	0.955357	-14.7907	3.33635	-3.30841	47.9879	0.151352	15.6988	50.8382	0.247967	0	2.56455	0.662099	0.276134	0.498674	86.0481	0.273452	80.2025	43.8558	18.5602	22.9607	9.27402	3.41536	8.8665	8.88972	15.9942	3.65387	23.8294	8.77556	7.37875	16.4026	6.30065	90.8178
29.0532	-13.6748	-2.45566	13.0167	-16.9074	-3.79276	2.41907	-17.544	4.00218	-1.65738	48.9165	0.151352	15.6988	50.8382	0.247967	0	2.56455	0.662099	0.276134	0.498674	86.0481	0.273452	80.2025	43.8558	18.8135	22.9607	9.27402	3.41536	8.8665	8.88972	15.9942	3.65387	23.8294	8.77556	7.37875	16.4026	6.30065	90.8178
29.0856	-13.803	-2.94928	13.2561	-16.2749	-4.53963	4.34157	-19.2977	3.14156	-2.20954	49.3251	0	16.7639	81.54	0.209943	0.985719	3.23034	0	1.35433	0.939714	97.0017	0	104.466	20.027	19.1277	10.445	7.97662	3.39301	8.10595	10.2114	14.2314	-1.86444	13.3566	1.36368	12.7723	5.21877	2.7601	56.4754
29.118	-14.8559	-2.98864	12.7256	-16.3741	-5.61949	5.32887	-19.5444	4.02625	-1.01432	49.188	0	16.7639	81.54	0.209943	0.985719	3.23034	0	1.35433	0.939714	97.0017	0	104.466	20.027	19.0467	10.445	7.97662	3.39301	8.10595	10.2114	14.2314	-1.86444	13.3566	1.36368	12.7723	5.21877	2.7601	56.4754
29.1505	-18.0417	-4.05722	10.8995	-16.5325	-7.09801	6.25882	-19.2815	1.55323	-0.602147	48.5198	0	16.3058	104.443	0	1.05909	3.58267	0	1.3844	1.00051	83.9657	0.714738	117.763	9.66432	18.618	11.3545	10.6314	5.88499	4.6428	4.96795	24.0697	7.05589	10.261	0.991112	41.3262	13.8708	10.2635	40.7701
29.1829	-20.5046	-2.97382	8.76018	-16.9587	-7.49071	7.2794	-18.7569	-1.74453	-3.53491	47.3715	0	16.3058	104.443	0	1.05909	3.58267	0	1.3844	1.00051	83.9657	0.714738	117.763	9.66432	18.6739	11.3545	10.6314	5.88499	4.6428	4.96795	24.0697	7.05589	10.261	0.991112	41.3262	13.8708	10.2635	40.7701
29.2153	-23.2296	-1.62228	6.96276	-18.0086	-5.95824	7.63749	-19.1567	-2.02486	-6.21911	45.8207	0	13.6206	118.724	0.0748463	0.666611	2.02775	0	1.25629	0.675184	58.6578	0.692134	122.539	4.42688	18.315	9.5629	22.9659	21.3072	13.9147	20.0297	29.5412	2.41796	29.3596	9.64009	54.7866	-1.96468	27.1755	34.0621
29.2477	-25.4256	-1.34072	5.68198	-16.9196	-5.93747	7.87727	-19.4923	-1.81842	-8.984	43.9741	0	13.6206	118.724	0.0748463	0.666611	2.02775	0	1.25629	0.675184	58.6578	0.692134	122.539	4.42688	18.12	9.5629	22.9659	21.3072	13.9147	20.0297	29.5412	2.41796	29.3596	9.64009	54.7866	-1.96468	27.1755	34.0621
29.2802	-27.0171	-1.2607	4.59202	-15.577	-7.38671	7.54651	-20.0266	-1.25273	-10.8296	41.947	0	10.1663	109.885	0.194871	0.0791814	1.39757	0.375085	3.32413	0	27.2248	0.191844	106.658	3.40605	17.6065	9.23255	12.6167	39.9294	3.00968	12.8606	46.0833	7.72832	24.651	17.8645	69.5886	20.6224	48.5613	24.9554
29.3126	-27.4534	-1.72347	3.72032	-14.978	-7.66021	7.73215	-21.0369	-0.137648	-11.4864	39.8791	0	10.1663	109.885	0.194871	0.0791814	1.39757	0.375085	3.32413	0	27.2248	0.191844	106.658	3.40605	16.7689	9.23255	12.6167	39.9294	3.00968	12.8606	46.0833	7.72832	24.651	17.8645	69.5886	20.6224	48.5613	24.9554
29.345	-25.6793	-1.97421	3.41145	-15.6418	-6.22421	7.40561	-21.6862	0.477679	-10.7465	37.9116	0	6.0159	83.4115	0.576654	0.258968	0	0.769028	4.23074	0.504917	9.95805	0	83.7829	2.22068	16.3531	7.8006	21.3466	53.7651	6.03445	16.9168	33.4372	-2.15775	28.2782	10.0764	66.8184	13.3612	48.2572	39.6912
29.3774	-25.59	-1.39665	2.85558	-17.2185	-6.74543	6.83151	-22.9528	-0.252069	-10.1384	36.1989	0	6.0159	83.4115	0.576654	0.258968	0	0.769028	4.23074	0.504917	9.95805	0	83.7829	2.22068	16.8276	7.8006	21.3466	53.7651	6.03445	16.9168	33.4372	-2.15775	28.2782	10.0764	66.8184	13.3612	48.2572	39.6912
29.4099	-26.5278	-0.734657	2.75891	-17.8286	-7.93125	7.61667	-24.188	-1.1239	-10.863	34.8855	0	2.62319	60.5382	0.819464	0.0415515	0	1.36238	5.491	0.601422	2.29199	0	55.196	0.47829	17.8937	13.1928	18.9454	41.8389	-3.49604	-6.11134	19.9851	3.91595	2.66716	2.00396	37.6825	13.1491	48.7578	32.5839
29.4423	-26.5232	-2.06898	2.65085	-17.1629	-7.7965	9.55555	-25.1646	-2.03052	-10.0917	34.1017	0	2.62319	60.5382	0.819464	0.0415515	0	1.36238	5.491	0.601422	2.29199	0	55.196	0.47829	18.2599	13.1928	18.9454	41.8389	-3.49604	-6.11134	19.9851	3.91595	2.66716	2.00396	37.6825	13.1491	48.7578	32.5839
29.4747	-25.4955	-4.09084	2.88303	-16.1027	-7.56225	11.0311	-22.8172	-3.24793	-8.25929	33.9426	0.230504	2.81974	31.9587	0.920867	0.497299	0	1.18711	4.71793	1.04528	0.166417	0.776987	30.8582	4.61608	19.5383	11.37	16.5835	76.0755	4.01977	10.3773	18.5895	0.108884	28.1286	14.8139	27.139	9.96403	77.5901	21.1852
29.5071	-24.4064	-4.19639	3.45537	-16.8331	-5.86971	11.7795	-19.278	-3.79213	-6.17305	34.4474	0.230504	2.81974	31.9587	0.920867	0.497299	0	1.18711	4.71793	1.04528	0.166417	0.776987	30.8582	4.61608	20.2113	11.37	16.5835	76.0755	4.01977	10.3773	18.5895	0.108884	28.1286	14.8139	27.139	9.96403	77.5901	21.1852
29.5396	-23.0401	-3.26021	4.46671	-17.3298	-3.97749	12.078	-17.7963	-3.35558	-3.68998	35.5974	0	6.10531	19.8711	0.39486	0.800539	0	0.644383	3.48901	0.724023	1.57122	0.711436	17.8663	7.38433	21.1645	9.30437	3.6776	69.2145	8.25279	0.166572	24.6687	12.2618	28.8697	11.3893	23.4706	0.802862	68.3478	14.0422
29.572	-22.6172	-3.35427	5.28954	-17.2193	-2.62784	11.0581	-17.6249	-4.67941	-3.03284	37.3101	0	6.10531	19.8711	0.39486	0.800539	0	0.644383	3.48901	0.724023	1.57122	0.711436	17.8663	7.38433	23.4258	9.30437	3.6776	69.2145	8.25279	0.166572	24.6687	12.2618	28.8697	11.3893	23.4706	0.802862	68.3478	14.0422
29.6044	-22.0939	-4.38065	6.34782	-17.6232	-1.59042	10.9163	-17.6516	-6.85156	-2.02685	39.4613	0	17.6497	22.9413	0.275442	0.366833	0	0.657336	2.96058	0.380495	1.48974	0.920712	24.104	17.2231	26.3744	4.67994	11.422	42.1655	11.9211	0.165749	12.6358	11.2613	38.0484	11.4892	19.1836	17.7801	40.0059	8.89303
29.6368	-19.0623	-4.72064	7.66818	-16.3174	-0.769394	11.2654	-17.2099	-7.28264	-1.7088	41.8919	0	17.6497	22.9413	0.275442	0.366833	0	0.657336	2.96058	0.380495	1.48974	0.920712	24.104	17.2231	28.9911	4.67994	11.422	42.1655	11.9211	0.165749	12.6358	11.2613	38.0484	11.4892	19.1836	17.7801	40.0059	8.89303
29.6693	-13.7997	-4.19139	8.26292	-14.348	0.183449	12.0933	-16.7074	-6.07132	-1.31327	44.4357	0	37.1141	55.2603	0	0.248639	0	0.582431	1.64977	0.0918306	0.798616	0	55.1296	21.8794	30.2348	3.10302	9.23064	22.411	7.6702	15.6752	1.70711	6.4032	22.6893	5.58873	29.001	16.4634	35.1086	21.6378
29.7017	-9.6722	-4.09956	9.64277	-12.4592	3.14497	12.4437	-18.038	-3.93793	0.10232	46.93	0	37.1141	55.2603	0	0.248639	0	0.582431	1.64977	0.0918306	0.798616	0	55.1296	21.8794	30.8095	3.10302	9.23064	22.411	7.6702	15.6752	1.70711	6.4032	22.6893	5.58873	29.001	16.4634	35.1086	21.6378
29.7341	-7.21475	-4.12247	11.9471	-11.343	5.03083	12.7734	-18.7445	-3.38937	2.10992	49.234	0	74.4023	101.377	0.408508	0.625397	0	0.850151	1.88294	0.593284	1.99749	0	107.617	18.9898	30.4988	12.3858	8.87237	33.2165	2.14489	3.25375	13.4012	4.66307	33.4138	5.7265	23.6041	12.3219	14.0662	20.3683
29.7665	-4.15502	-3.68172	12.3884	-10.7759	4.00426	14.2702	-17.7194	-2.60185	6.51741	51.2314	0	74.4023	101.377	0.408508	0.625397	0	0.850151	1.88294	0.593284	1.99749	0	107.617	18.9898	30.0792	12.3858	8.87237	33.2165	2.14489	3.25375	13.4012	4.66307	33.4138	5.7265	23.6041	12.3219	14.0662	20.3683
29.799	-2.51311	-3.85288	10.6582	-8.67839	3.70903	15.8332	-17.3335	-1.09776	8.16254	52.8356	0	115.664	152.161	0.75196	0.526963	0	0.689645	3.12034	0.76446	2.79838	0	153.849	14.6579	29.5622	2.1884	2.23261	15.7407	8.87145	2.91906	17.9729	13.5135	22.8773	5.07442	11.1543	13.9043	31.6475	39.5245
29.8314	-0.439395	-3.83664	11.1042	-6.86495	4.26276	17.7425	-17.0219	0.141747	6.60908	53.979	0	115.664	152.161	0.75196	0.526963	0	0.689645	3.12034	0.76446	2.79838	0	153.849	14.6579	28.387	2.1884	2.23261	15.7407	8.87145	2.91906	17.9729	13.5135	22.8773	5.07442	11.1543	13.9043	31.6475	39.5245
29.8638	0.483862	-3.06282	11.6285	-7.07245	4.5885	18.8369	-16.8583	-1.07605	6.52858	54.6107	0.47324	150.72	168.84	0.0100349	0.947775	0	0.912868	2.49132	1.07882	2.63266	0	163.391	7.52554	27.3745	12.841	13.9615	29.2746	10.357	4.47148	16.1517	10.8158	32.85	9.6225	12.6009	13.8747	25.7083	41.2039
29.8962	1.45248	-2.38625	11.422	-7.34732	5.06334	18.8684	-15.7415	-2.41261	8.70607	54.6826	0.47324	150.72	168.84	0.0100349	0.947775	0	0.912868	2.49132	1.07882	2.63266	0	163.391	7.52554	27.9022	12.841	13.9615	29.2746	10.357	4.47148	16.1517	10.8158	32.85	9.6225	12.6009	13.8747	25.7083	41.2039
29.9287	2.50295	-2.74648	11.8396	-8.26796	6.30415	18.9932	-15.8802	-3.15575	11.493	54.1496	0.334703	169.151	135.095	0.537458	0.675911	0	1.03162	4.64901	0.490028	0.804692	0.269384	123.765	2.9597	29.0679	4.13998	28.3302	94.4658	12.713	15.4805	4.2732	5.8187	22.2507	16.6189	26.6955	6.53781	97.6516	38.6806
29.9611	0.852685	-3.20317	11.8705	-9.57413	6.6518	18.7759	-15.391	-6.57316	11.5351	52.9677	0.334703	169.151	135.095	0.537458	0.675911	0	1.03162	4.64901	0.490028	0.804692	0.269384	123.765	2.9597	29.3856	4.13998	28.3302	94.4658	12.713	15.4805	4.2732	5.8187	22.2507	16.6189	26.6955	6.53781	97.6516	38.6806
29.9935	0.00328884	-3.26357	12.7643	-8.34557	5.34396	18.3998	-14.7615	-7.8062	9.16289	51.1094	0.547297	155.966	81.9572	0.496905	1.06861	0.207499	1.50308	3.00954	0.137204	1.67252	0.124132	68.5371	2.67	29.5793	6.61052	60.7412	113.107	5.13517	14.2893	10.7253	-0.855734	34.1832	5.49012	25.9858	8.2835	132.306	28.5207
30.0259	-0.327654	-4.24823	13.6309	-7.66763	5.10222	17.5649	-15.1316	-7.5128	8.99389	48.5673	0.547297	155.966	81.9572	0.496905	1.06861	0.207499	1.50308	3.00954	0.137204	1.67252	0.124132	68.5371	2.67	29.7121	6.61052	60.7412	113.107	5.13517	14.2893	10.7253	-0.855734	34.1832	5.49012	25.9858	8.2835	132.306	28.5207
30.0584	-1.13452	-4.77978	14.5059	-8.34228	6.5845	17.1695	-14.685	-8.07257	10.4715	45.3712	0.614147	118.764	38.4333	0.586256	0.176616	0.481484	1.2657	2.50725	0.853004	0.68479	0	27.9732	2.03702	29.5896	14.0719	63.9935	125.779	1.90662	9.3906	9.27262	19.9323	49.7029	7.88932	23.6313	18.638	107.441	23.4006
30.0908	0.191505	-4.2821	16.6764	-8.95786	8.46545	16.8316	-14.748	-5.27463	12.7322	41.5919	0.614147	118.764	38.4333	0.586256	0.176616	0.481484	1.2657	2.50725	0.853004	0.68479	0	27.9732	2.03702	29.8148	14.0719	63.9935	125.779	1.90662	9.3906	9.27262	19.9323	49.7029	7.88932	23.6313	18.638	107.441	23.4006
30.1232	1.42176	-4.05599	18.2774	-9.33751	9.44746	15.3685	-14.8482	-2.80174	14.5661	37.3475	0.767274	73.3727	15.6329	0.505356	0.879655	0.0914664	0.791499	1.31139	1.08749	0.595235	0	12.5279	2.32259	29.5384	11.5473	112.649	104.523	10.7211	6.54027	15.7426	9.91348	48.761	7.20964	17.0284	8.05361	80.515	21.5657
30.1556	2.91406	-4.098	19.5365	-9.09343	8.5043	14.568	-14.0241	-3.34629	16.1515	32.7975	0.767274	73.3727	15.6329	0.505356	0.879655	0.0914664	0.791499	1.31139	1.08749	0.595235	0	12.5279	2.32259	29.6768	11.5473	112.649	104.523	10.7211	6.54027	15.7426	9.91348	48.761	7.20964	17.0284	8.05361	80.515	21.5657
30.1881	6.31654	-4.30492	22.4134	-7.29685	9.28528	15.6915	-13.6901	-2.56006	16.1882	28.1256	0.904479	37.5432	7.03611	0	0.802037	0.745555	0.519475	1.34513	1.30346	0.490119	0.974813	6.84323	3.94352	29.6129	1.24942	89.554	61.9426	7.43816	8.28722	9.88737	8.98626	9.0988	-0.359647	11.047	3.19447	64.5927	-7.60745
30.2205	9.11446	-4.31029	25.0995	-5.75386	11.5363	17.3855	-13.1574	-2.13309	15.3056	23.5281	0.904479	37.5432	7.03611	0	0.802037	0.745555	0.519475	1.34513	1.30346	0.490119	0.974813	6.84323	3.94352	29.8675	1.24942	89.554	61.9426	7.43816	8.28722	9.88737	8.98626	9.0988	-0.359647	11.047	3.19447	64.5927	-7.60745
30.2529	10.4691	-4.12305	25.0386	-5.94421	13.443	17.0627	-12.2661	-1.49418	16.1512	19.1808	0.69984	15.6421	2.77831	0	1.02371	1.05523	0	0	2.55889	1.29617	0.654135	3.61098	3.63309	29.995	12.6084	94.6921	57.4033	13.3671	14.461	21.4375	9.17731	0.0259899	8.83818	28.8293	2.56208	40.4405	32.9177
30.2853	9.61336	-4.14784	24.4149	-4.87174	13.6402	17.252	-11.7358	-0.355516	15.6002	15.2343	0.69984	15.6421	2.77831	0	1.02371	1.05523	0	0	2.55889	1.29617	0.654135	3.61098	3.63309	29.7006	12.6084	94.6921	57.4033	13.3671	14.461	21.4375	9.17731	0.0259899	8.83818	28.8293	2.56208	40.4405	32.9177
30.3178	9.43969	-3.78046	25.0896	-3.66975	11.9361	18.7177	-11.7852	0.656406	14.673	11.7853	0.813516	6.46523	3.24889	0.166003	0.436086	0.82313	0.185433	0	1.94958	0.954567	1.21109	2.42685	2.40612	29.9103	11.5306	57.5978	46.2269	10.0412	1.92238	9.88387	10.5346	22.7379	4.84945	18.9848	4.96609	41.871	29.658
30.3502	10.2931	-3.49752	25.305	-3.43448	10.8965	18.8242	-11.866	1.81041	15.0786	8.88082	0.813516	6.46523	3.24889	0.166003	0.436086	0.82313	0.185433	0	1.94958	0.954567	1.21109	2.42685	2.40612	29.5282	11.5306	57.5978	46.2269	10.0412	1.92238	9.88387	10.5346	22.7379	4.84945	18.9848	4.96609	41.871	29.658
30.3826	12.2364	-3.75635	26.0513	-1.77039	10.8599	18.5672	-11.1366	0.991458	16.04	6.51295	0.437599	2.44144	0	0	1.42353	0.408764	0	0	1.4465	1.22322	0.458352	0.100742	0.0933365	28.1296	10.6393	50.447	29.5728	10.5157	19.0816	40.2869	4.45858	28.4736	14.6787	17.7058	18.497	42.9068	28.5008
30.415	13.1566	-3.32764	26.4573	-0.500795	10.7238	18.7736	-13.7312	0.483293	15.9401	4.63613	0.437599	2.44144	0	0	1.42353	0.408764	0	0	1.4465	1.22322	0.458352	0.100742	0.0933365	25.8188	10.6393	50.447	29.5728	10.5157	19.0816	40.2869	4.45858	28.4736	14.6787	17.7058	18.497	42.9068	28.5008
30.4475	12.6108	-2.52342	26.0919	0.423994	9.75623	19.4936	-17.0649	1.56805	15.0421	3.18398	0.354437	1.65536	0	0.394074	1.44734	0.59872	0	0	0.982707	0.963048	0	0	0.739988	23.8973	15.6938	38.6735	31.3985	4.48411	8.05205	18.1694	11.6508	22.9252	20.4422	44.5673	10.6037	18.6933	14.676
30.4799	11.7879	-2.76094	25.2875	1.115	8.58895	20.6636	-18.3411	1.67205	13.7473	2.07385	0.354437	1.65536	0	0.394074	1.44734	0.59872	0	0	0.982707	0.963048	0	0	0.739988	21.6956	15.6938	38.6735	31.3985	4.48411	8.05205	18.1694	11.6508	22.9252	20.4422	44.5673	10.6037	18.6933	14.676
30.5123	9.17921	-3.38305	23.4079	1.03046	7.75129	21.8464	-19.0504	1.03109	13.4597	1.23022	0.212974	0	0	0	1.47432	0.353199	0	0	1.04277	0.101211	0	0.653328	0.351251	19.8887	16.4726	30.0848	31.7509	14.6511	7.0946	9.3714	5.83818	21.0245	8.25544	21.299	23.5739	24.2149	26.9925
30.5447	6.47018	-3.07283	21.2929	1.46029	7.22587	22.1512	-19.5615	1.23845	12.8233	0.577851	0.212974	0	0	0	1.47432	0.353199	0	0	1.04277	0.101211	0	0.653328	0.351251	17.3947	16.4726	30.0848	31.7509	14.6511	7.0946	9.3714	5.83818	21.0245	8.25544	21.299	23.5739	24.2149	26.9925
30.5772	2.10158	-3.07518	18.4325	-0.65402	5.69044	23.0348	-20.1582	1.09944	12.323	0.0599251	0.332933	0	0	0	1.17205	0.479314	0	0	0.818545	0.205483	0	0.965354	0	14.9721	11.3581	30.4787	24.1998	8.2382	24.5815	20.9682	12.8565	28.2852	8.16749	14.4718	10.2287	24.9368	21.6692
30.6096	-4.49804	-3.94676	16.2977	-3.43191	4.02319	23.4397	-20.8157	-0.681974	11.7451	-0.37337	0.332933	0	0	0	1.17205	0.479314	0	0	0.818545	0.205483	0	0.965354	0	13.9226	11.3581	30.4787	24.1998	8.2382	24.5815	20.9682	12.8565	28.2852	8.16749	14.4718	10.2287	24.9368	21.6692
30.642	-9.76406	-4.01426	14.7232	-4.99372	2.22655	23.5237	-20.0827	-1.71047	9.24159	-0.754748	0.370042	0	0	0	0.566782	0.50914	0	0	0.739532	0.747323	0.508474	1.0689	0	13.5293	15.3031	23.1406	17.7128	4.82842	6.78421	25.9232	5.38676	27.7811	19.8256	33.3522	11.8322	16.1773	21.3557
30.6744	-13.36	-3.96702	12.2242	-5.78284	1.50557	23.6284	-19.9737	-1.15415	6.14603	-1.10868	0.370042	0	0	0	0.566782	0.50914	0	0	0.739532	0.747323	0.508474	1.0689	0	14.0215	15.3031	23.1406	17.7128	4.82842	6.78421	25.9232	5.38676	27.7811	19.8256	33.3522	11.8322	16.1773	21.3557
30.7069	-14.1822	-3.80171	11.5548	-6.0969	1.82922	24.3734	-20.2654	-0.40271	4.67228	-1.44753	0	0	1.96888	0	0.295593	0.272616	0.091641	0	0.295098	1.15008	0	1.96597	0	13.8195	1.47678	15.1871	18.0675	2.92825	20.1099	11.4962	11.3877	9.40817	12.9369	1.17412	2.64684	26.6342	18.0294
30.7393	-13.5866	-3.02447	13.0569	-7.94136	1.42154	25.0522	-19.9179	-0.36785	5.96089	-1.775	0	0	1.96888	0	0.295593	0.272616	0.091641	0	0.295098	1.15008	0	1.96597	0	13.7151	1.47678	15.1871	18.0675	2.92825	20.1099	11.4962	11.3877	9.40817	12.9369	1.17412	2.64684	26.6342	18.0294
30.7717	-13.253	-1.92542	13.7197	-9.32412	0.413271	23.3541	-20.2819	0.0742285	8.38007	-2.08823	0	0.678188	1.81055	0	0.144733	0.545793	0.356151	0.0257498	0.473314	0.627888	0.754378	0.0123864	0	13.0945	8.854	21.3492	6.66025	4.71569	9.1552	10.6003	-1.79513	6.29053	10.6512	27.4992	20.3405	19.9859	16.224
30.8042	-11.769	-1.58397	14.3041	-8.68594	-0.366998	22.4709	-20.4979	2.97362	9.32628	-2.38303	0	0.678188	1.81055	0	0.144733	0.545793	0.356151	0.0257498	0.473314	0.627888	0.754378	0.0123864	0	12.3113	8.854	21.3492	6.66025	4.71569	9.1552	10.6003	-1.79513	6.29053	10.6512	27.4992	20.3405	19.9859	16.224
30.8366	-11.3889	-1.16316	15.2966	-7.37624	-0.359614	21.6156	-20.4108	5.17508	7.72628	-2.65493	0.152665	2.25456	1.54071	0	0.44545	1.13371	0.322811	0	0.151139	0.943965	0.486477	0	0	11.312	2.84306	19.9713	25.6787	12.7128	1.82172	28.0819	18.4487	15.2088	13.1179	19.904	-3.5833	24.6648	4.9989
30.869	-11.0906	0.294444	15.6649	-5.42079	-1.11819	20.6672	-19.0681	6.78313	5.5168	-2.89994	0.152665	2.25456	1.54071	0	0.44545	1.13371	0.322811	0	0.151139	0.943965	0.486477	0	0	9.67459	2.84306	19.9713	25.6787	12.7128	1.82172	28.0819	18.4487	15.2088	13.1179	19.904	-3.5833	24.6648	4.9989
30.9014	-9.93535	1.0327	15.6832	-4.34007	-2.00581	19.6659	-15.9874	11.4261	6.02998	-3.11559	0.976536	2.47558	0.21283	0	0.669525	1.24922	0.103432	0.388048	0.72491	1.42972	0.484551	0	2.34779	9.25759	5.28165	4.64461	20.9203	5.28071	8.07697	5.98087	9.73188	8.0913	6.66289	13.2639	13.0622	16.1011	-5.53137
30.9339	-9.58099	1.37466	14.8386	-5.7941	-1.23794	18.8234	-13.0471	13.8847	8.95743	-3.3017	0.976536	2.47558	0.21283	0	0.669525	1.24922	0.103432	0.388048	0.72491	1.42972	0.484551	0	2.34779	8.96466	5.28165	4.64461	20.9203	5.28071	8.07697	5.98087	9.73188	8.0913	6.66289	13.2639	13.0622	16.1011	-5.53137
30.9663	-10.0817	1.56479	14.223	-6.7592	-0.907539	18.7094	-13.4808	13.7586	9.39582	-3.45967	1.20937	1.98051	0	0	0.344596	0.185683	0	0.061144	0	1.94592	0	0	2.95274	7.91009	8.63342	20.0333	22.3088	6.39321	13.6545	18.3893	-0.609181	22.6363	11.9497	12.9488	12.8216	-8.53426	13.6076
30.9987	-10.1066	1.30182	13.5989	-6.3717	-2.30116	18.1559	-14.7313	14.4857	8.18757	-3.59126	1.20937	1.98051	0	0	0.344596	0.185683	0	0.061144	0	1.94592	0	0	2.95274	7.11084	8.63342	20.0333	22.3088	6.39321	13.6545	18.3893	-0.609181	22.6363	11.9497	12.9488	12.8216	-8.53426	13.6076
31.0311	-6.89312	1.80279	12.7364	-4.20634	-2.20281	17.9566	-14	14.2332	7.21898	-3.69733	0.728359	0	0	0	0	0.700585	0.151125	0	0.162951	0.185246	0	0	1.22248	6.41323	17.639	26.4099	14.0154	7.1863	15.1639	37.1246	14.8237	24.8135	8.82841	30.6036	12.6978	9.48315	18.4125
31.0636	-3.58391	2.57532	12.4433	-2.27692	-1.20552	18.8824	-13.2315	14.3058	6.67714	-3.77694	0.728359	0	0	0	0	0.700585	0.151125	0	0.162951	0.185246	0	0	1.22248	6.21722	17.639	26.4099	14.0154	7.1863	15.1639	37.1246	14.8237	24.8135	8.82841	30.6036	12.6978	9.48315	18.4125
31.096	-0.700815	2.74844	12.1229	-0.843298	0.0412308	20.2803	-11.6968	17.3302	10.0117	-3.8257	0.226128	0	0	0.0691103	0	0.479673	0	0.849445	0.805214	1.28989	0	0	0.537181	6.01317	8.17953	18.337	10.0674	6.53572	16.5034	14.4937	7.00378	26.7763	6.38273	21.4252	12.3019	4.12291	28.5025
31.1284	0.272094	3.08644	10.1847	-0.962178	-0.436168	19.7541	-9.67199	19.0238	14.8949	-3.83293	0.226128	0	0	0.0691103	0	0.479673	0	0.849445	0.805214	1.28989	0	0	0.537181	6.01135	8.17953	18.337	10.0674	6.53572	16.5034	14.4937	7.00378	26.7763	6.38273	21.4252	12.3019	4.12291	28.5025
31.1608	-1.84369	4.39313	8.69185	-2.8111	-2.50652	19.1112	-7.4003	17.5189	16.5435	-3.78455	0.43093	0	0	0.0499649	0	1.34042	0	1.57932	0.780201	0.879962	0	0	0	6.27506	23.4529	19.4788	11.9948	8.69522	10.0617	24.8408	6.89066	26.3458	12.0227	32.8682	10.1236	4.33302	15.6599
31.1933	-2.51622	5.50721	9.94597	-2.92668	-4.23259	20.4851	-5.48722	15.8021	16.4639	-3.66628	0.43093	0	0	0.0499649	0	1.34042	0	1.57932	0.780201	0.879962	0	0	0	6.66584	23.4529	19.4788	11.9948	8.69522	10.0617	24.8408	6.89066	26.3458	12.0227	32.8682	10.1236	4.33302	15.6599
31.2257	-4.4669	4.69969	10.8642	-3.28152	-6.7236	20.4625	-5.4891	15.9051	15.7457	-3.46781	0.415607	0	0	0.19143	0.281298	0	0	2.53562	0.0241912	1.61385	0	0	0.765533	6.88326	7.01844	16.4565	17.8634	-5.85787	12.5667	2.14363	5.60236	-0.0767419	9.96602	1.24289	5.90838	9.99691	21.2356
31.2581	-7.09968	3.49999	10.484	-3.76589	-7.31323	19.1636	-4.91135	16.1349	15.4035	-3.18424	0.415607	0	0	0.19143	0.281298	0	0	2.53562	0.0241912	1.61385	0	0	0.765533	6.59664	7.01844	16.4565	17.8634	-5.85787	12.5667	2.14363	5.60236	-0.0767419	9.96602	1.24289	5.90838	9.99691	21.2356
31.2905	-8.00706	3.28076	9.76017	-3.69417	-8.07037	18.401	-3.87149	16.273	15.4996	-2.8163	0.35774	0	0.797031	0.280797	0.647854	0.896448	0.0286245	1.37468	0	0.488647	0	0	0.822699	6.82424	-0.566614	8.08817	-2.42395	-1.96946	8.56991	6.26837	13.1372	6.29704	13.8977	25.1195	12.1214	5.54521	20.4944
31.323	-10.0044	3.6033	8.50554	-5.05127	-9.83045	18.0017	-3.64188	18.3841	15.0399	-2.37255	0.35774	0	0.797031	0.280797	0.647854	0.896448	0.0286245	1.37468	0	0.488647	0	0	0.822699	8.06833	-0.566614	8.08817	-2.42395	-1.96946	8.56991	6.26837	13.1372	6.29704	13.8977	25.1195	12.1214	5.54521	20.4944
31.3554	-10.6257	4.87415	7.80529	-5.99035	-10.9952	18.7704	-2.53817	20.316	13.9506	-1.86895	0.218554	0	1.80778	0	0.103902	0.363029	0	0.583874	0	1.08133	0	0	0.754534	8.24371	5.89152	8.81264	4.74865	9.38667	8.62029	32.0579	-0.496064	39.3337	13.317	25.5147	2.74122	6.21859	9.68953
31.3878	-9.78097	5.76949	7.8765	-6.58461	-11.3285	19.0253	-0.69528	20.655	13.6595	-1.32466	0.218554	0	1.80778	0	0.103902	0.363029	0	0.583874	0	1.08133	0	0	0.754534	8.02986	5.89152	8.81264	4.74865	9.38667	8.62029	32.0579	-0.496064	39.3337	13.317	25.5147	2.74122	6.21859	9.68953
31.4202	-9.02815	4.94258	9.29388	-7.83375	-10.6977	19.5247	0.40308	20.2577	14.5737	-0.758322	0.297774	0.572903	0.911901	0	0.0321507	0.835317	0.332705	0.115673	0	0.253669	0	0	2.1178	7.56444	11.1647	12.3981	4.58454	6.9933	8.87432	19.2478	3.33169	25.8179	4.79997	23.6675	-1.53966	-3.81324	23.5055
31.4527	-6.48959	4.50025	11.7864	-8.30734	-10.3966	20.011	0.934529	20.6054	14.4807	-0.184702	0.297774	0.572903	0.911901	0	0.0321507	0.835317	0.332705	0.115673	0	0.253669	0	0	2.1178	6.70416	11.1647	12.3981	4.58454	6.9933	8.87432	19.2478	3.33169	25.8179	4.79997	23.6675	-1.53966	-3.81324	23.5055
31.4851	-4.9803	4.66688	13.9031	-8.77038	-11.4372	20.4727	1.6252	22.2276	14.5537	0.386891	0.518941	0	0	0	0.210361	0.973257	0.254188	0	0	1.18748	0.117665	0	1.63048	6.59769	10.7759	14.4782	17.3502	3.29716	15.0722	15.5966	0.985036	30.924	13.0605	36.2748	0.979698	-1.13	7.1706
31.5175	-1.81144	5.14607	16.7653	-6.68928	-11.4678	20.3555	2.40145	24.1962	14.4906	0.954106	0.518941	0	0	0	0.210361	0.973257	0.254188	0	0	1.18748	0.117665	0	1.63048	6.41971	10.7759	14.4782	17.3502	3.29716	15.0722	15.5966	0.985036	30.924	13.0605	36.2748	0.979698	-1.13	7.1706
31.5499	0.833788	6.53424	18.8976	-4.72181	-11.0054	19.9447	3.59745	24.6422	13.8005	1.52206	0.187826	0	0	0.264816	0.13684	0.307138	0.458885	0.356325	0.0558439	1.05441	1.3522	0	3.98353	6.25385	6.56462	12.258	12.6389	5.90572	-0.0718681	20.5668	14.7025	1.69041	9.86958	21.2967	-0.736948	17.852	3.61726
31.5824	2.14541	7.11834	20.4698	-3.97042	-10.4135	19.8547	3.40295	24.3353	15.0361	2.10528	0.187826	0	0	0.264816	0.13684	0.307138	0.458885	0.356325	0.0558439	1.05441	1.3522	0	3.98353	5.43176	6.56462	12.258	12.6389	5.90572	-0.0718681	20.5668	14.7025	1.69041	9.86958	21.2967	-0.736948	17.852	3.61726
31.6148	5.28171	8.19433	21.144	-2.67062	-9.2078	19.3305	3.02954	24.7114	15.5345	2.72163	0.352209	0	0	0	0.0220083	0.588106	0	0	0	1.18548	0.976238	0	4.0378	4.51616	11.3673	19.6261	17.0019	3.96255	5.34742	30.5983	6.80709	17.7267	8.78137	20.7968	8.66067	-2.07949	26.1034
31.6472	5.64423	9.15224	19.9887	-1.84587	-9.0467	18.1659	3.05674	24.8924	14.411	3.39127	0.352209	0	0	0	0.0220083	0.588106	0	0	0	1.18548	0.976238	0	4.0378	4.29474	11.3673	19.6261	17.0019	3.96255	5.34742	30.5983	6.80709	17.7267	8.78137	20.7968	8.66067	-2.07949	26.1034
31.6796	6.30053	9.35501	20.2027	-0.0252508	-8.13872	17.2105	2.48816	24.4358	14.1291	4.12818	0	0	0	0	0.0958218	1.04398	0.0146567	0.745363	0	1.96494	0	0	5.67511	3.60337	17.2087	10.4241	4.59209	14.7187	9.19398	21.8668	11.2628	32.5101	7.22947	27.9057	18.202	5.06081	12.3561
31.7121	7.21886	9.23597	21.256	1.33367	-6.63014	18.6322	2.63114	23.5721	12.7167	4.93905	0	0	0	0	0.0958218	1.04398	0.0146567	0.745363	0	1.96494	0	0	5.67511	3.42806	17.2087	10.4241	4.59209	14.7187	9.19398	21.8668	11.2628	32.5101	7.22947	27.9057	18.202	5.06081	12.3561
31.7445	8.25891	9.05041	22.0193	1.9489	-4.72223	19.531	3.42581	24.506	11.737	5.82106	0	0	0	0	0.605985	1.4128	0	0	0	1.70704	0	0	10.0651	3.59119	12.0014	8.56531	15.2613	5.56731	13.8132	7.40499	9.22382	18.437	9.24913	26.7202	12.6215	2.24718	38.4202
31.7769	10.4029	8.78551	22.3745	1.89261	-3.60196	20.4019	3.91735	26.1379	13.3036	6.75848	0	0	0	0	0.605985	1.4128	0	0	0	1.70704	0	0	10.0651	3.97047	12.0014	8.56531	15.2613	5.56731	13.8132	7.40499	9.22382	18.437	9.24913	26.7202	12.6215	2.24718	38.4202
31.8093	12.2151	8.41248	22.4087	1.84455	-3.64952	20.9352	2.13328	26.2229	13.4998	7.72527	0	0	0	0	0.546497	0.925167	0	0	0.37299	2.2026	0	0	14.5661	4.53974	8.17622	5.82921	19.9047	-0.481021	7.16912	15.3006	14.3725	17.4472	9.04164	-8.63217	5.25857	12.6782	-2.03813
31.8418	13.1704	8.7588	22.793	2.67122	-3.56804	21.5214	-1.38868	23.2731	10.9733	8.68442	0	0	0	0	0.546497	0.925167	0	0	0.37299	2.2026	0	0	14.5661	3.88866	8.17622	5.82921	19.9047	-0.481021	7.16912	15.3006	14.3725	17.4472	9.04164	-8.63217	5.25857	12.6782	-2.03813
31.8742	12.0241	9.4008	22.6741	3.62409	-3.23395	23.0084	-4.00344	20.1828	8.78908	9.59642	0	0	0	0	1.06347	1.07642	0	0	1.03118	2.55965	0	0	25.1971	4.01962	11.9426	16.0646	11.5391	5.15303	2.71596	16.7243	13.3465	14.0058	-0.0566024	2.45051	12.5546	5.53842	12.8414
31.9066	11.733	10.1946	22.3263	4.08802	-2.46238	23.7668	-3.24426	19.6772	9.09395	10.4214	0	0	0	0	1.06347	1.07642	0	0	1.03118	2.55965	0	0	25.1971	4.91222	11.9426	16.0646	11.5391	5.15303	2.71596	16.7243	13.3465	14.0058	-0.0566024	2.45051	12.5546	5.53842	12.8414
31.939	12.0537	9.53045	21.2361	4.09456	-1.59754	24.4286	-1.57911	19.7241	9.82899	11.1264	0	0	0	0	3.01958	1.41248	0	0	0.77507	2.94156	0	0.247784	29.5304	5.29288	4.18881	-0.243592	10.5589	9.79071	0.749643	22.5725	1.57257	24.1318	2.96207	35.3831	8.62729	4.16335	17.2392
31.9715	9.13605	8.10232	20.3843	2.32323	-2.22466	24.7361	-1.89576	20.7506	10.3244	11.6875	0	0	0	0	3.01958	1.41248	0	0	0.77507	2.94156	0	0.247784	29.5304	5.57191	4.18881	-0.243592	10.5589	9.79071	0.749643	22.5725	1.57257	24.1318	2.96207	35.3831	8.62729	4.16335	17.2392
32.0039	6.74295	6.68901	21.4444	-0.987455	-3.66125	25.5431	-2.45107	20.7181	11.7879	12.0916	0	0	0	0	5.69882	0.930447	0	0.0179689	0	2.61503	0	0.479752	46.601	5.98045	12.1914	8.814	9.44078	8.74545	5.97855	24.7721	3.52279	10.4736	20.935	23.4091	6.23018	3.36174	22.6577
32.0363	4.77597	5.87512	22.5317	-3.80235	-5.3473	25.8781	-3.7726	17.7338	9.37507	12.3331	0	0	0	0	5.69882	0.930447	0	0.0179689	0	2.61503	0	0.479752	46.601	6.39704	12.1914	8.814	9.44078	8.74545	5.97855	24.7721	3.52279	10.4736	20.935	23.4091	6.23018	3.36174	22.6577
32.0687	1.17368	4.8426	22.9886	-5.80417	-6.72828	25.1052	-4.43905	13.984	6.16544	12.4101	0	0	0.195118	0	6.5128	1.3783	0	0.588526	0	4.2842	0	0.360901	63.0219	6.34472	12.4173	3.93389	4.90487	6.11317	1.80621	29.785	3.47381	28.3889	8.6583	22.2503	8.90764	2.30362	31.0713
32.1012	0.660074	2.84139	23.0001	-6.07595	-6.5163	24.449	-5.35235	13.4326	6.19035	12.327	0	0	0.195118	0	6.5128	1.3783	0	0.588526	0	4.2842	0	0.360901	63.0219	6.02687	12.4173	3.93389	4.90487	6.11317	1.80621	29.785	3.47381	28.3889	8.6583	22.2503	8.90764	2.30362	31.0713
32.1336	0.662656	2.22047	22.9989	-6.10182	-5.56842	23.9966	-8.31716	13.8016	6.58902	12.089	0	0	0	0	5.26579	2.21488	0.619471	0	0	6.83687	0	0.252726	67.1555	4.93265	0.68571	6.47255	10.5862	5.59409	12.5032	15.4623	-0.673929	17.9371	7.13621	6.7457	-5.9966	5.77938	19.4855
32.166	1.94339	3.52114	23.3336	-5.88844	-3.8556	24.9407	-9.367	12.3507	7.62636	11.6995	0	0	0	0	5.26579	2.21488	0.619471	0	0	6.83687	0	0.252726	67.1555	4.0118	0.68571	6.47255	10.5862	5.59409	12.5032	15.4623	-0.673929	17.9371	7.13621	6.7457	-5.9966	5.77938	19.4855
32.1984	3.02424	3.86719	21.4899	-5.33186	-4.94684	24.8391	-8.60069	11.6621	7.913	11.1604	0.481142	0	0	0	3.957	2.46014	0.726214	0	0.167302	7.30857	0.71512	0	57.7536	4.0111	7.04071	8.22874	8.92626	2.48372	21.1359	14.6619	10.3424	-11.0818	7.72967	11.2919	6.71052	7.44472	14.4992
32.2309	2.37968	3.23279	19.9898	-5.33136	-5.87058	24.2012	-8.29649	11.0652	7.76145	10.4749	0.481142	0	0	0	3.957	2.46014	0.726214	0	0.167302	7.30857	0.71512	0	57.7536	3.49619	7.04071	8.22874	8.92626	2.48372	21.1359	14.6619	10.3424	-11.0818	7.72967	11.2919	6.71052	7.44472	14.4992
32.2633	1.45545	3.07398	20.2403	-5.24258	-5.51068	24.5607	-6.76332	9.30542	7.12418	9.64981	0.645431	0	0	0	2.37535	2.56155	0.890695	0	0.746051	6.2395	0.0310939	0.120496	38.4274	3.52106	12.1325	7.1393	9.86062	8.20363	18.4064	13.6351	7.82541	-7.24438	3.61846	33.7096	8.15035	12.7759	56.538
32.2957	-0.844853	1.96686	19.9364	-5.57184	-5.74609	23.7522	-6.10424	7.72476	7.11648	8.69681	0.645431	0	0	0	2.37535	2.56155	0.890695	0	0.746051	6.2395	0.0310939	0.120496	38.4274	4.61465	12.1325	7.1393	9.86062	8.20363	18.4064	13.6351	7.82541	-7.24438	3.61846	33.7096	8.15035	12.7759	56.538
32.3281	-2.61952	1.2212	18.9915	-5.39857	-5.46619	23.3848	-6.44749	6.59416	7.13819	7.63443	0.305853	0	0	0	1.70651	3.5151	1.27384	0	0.781539	4.04378	0.863168	0	16.9479	4.42342	13.0032	-0.866584	10.9549	9.37248	22.2024	24.4105	-4.36305	6.66802	7.80468	26.3232	5.83586	5.12346	51.4655
32.3606	-4.30228	2.1978	16.7004	-4.57042	-6.15027	22.7731	-6.0462	6.19984	5.9545	6.48877	0.305853	0	0	0	1.70651	3.5151	1.27384	0	0.781539	4.04378	0.863168	0	16.9479	4.48376	13.0032	-0.866584	10.9549	9.37248	22.2024	24.4105	-4.36305	6.66802	7.80468	26.3232	5.83586	5.12346	51.4655
32.393	-3.45807	3.20403	15.9107	-3.72131	-6.79417	21.9424	-6.02852	5.4645	5.66567	5.29388	0.804631	0	1.09969	0	0.712541	3.55295	0.976111	0	0.605663	2.13109	0.51843	0.623324	8.93315	4.50023	10.898	6.9189	7.70969	3.9427	11.1147	12.9437	2.41535	18.9462	15.0832	39.6945	0.0219541	-3.7948	33.1372
32.4254	-1.58458	3.60132	15.4968	-2.88274	-6.09635	21.1364	-6.17006	3.45461	5.21083	4.09184	0.804631	0	1.09969	0	0.712541	3.55295	0.976111	0	0.605663	2.13109	0.51843	0.623324	8.93315	3.76291	10.898	6.9189	7.70969	3.9427	11.1147	12.9437	2.41535	18.9462	15.0832	39.6945	0.0219541	-3.7948	33.1372
32.4578	-1.18758	4.23771	15.2541	-2.28017	-5.28129	20.8553	-7.4911	2.54307	4.1563	2.92991	0.655548	0	1.44443	0	0.629299	3.70457	1.69771	0	0.543144	1.15602	0.674679	0.185893	4.77058	3.84951	14.4561	8.31017	0.673434	4.34922	22.4957	25.2657	3.50035	11.7516	4.15269	31.1358	18.2899	-0.352047	31.9498
32.4903	-0.266944	3.96513	15.7411	-1.56397	-4.95928	20.8678	-9.23188	3.15409	3.72877	1.85691	0.655548	0	1.44443	0	0.629299	3.70457	1.69771	0	0.543144	1.15602	0.674679	0.185893	4.77058	3.92399	14.4561	8.31017	0.673434	4.34922	22.4957	25.2657	3.50035	11.7516	4.15269	31.1358	18.2899	-0.352047	31.9498
32.5227	-0.988312	2.68206	15.382	-1.05279	-4.62211	20.1466	-11.7601	4.22449	3.47218	0.915997	0.867766	0.472357	3.30478	0.776428	0.164599	2.63819	1.79934	0.787684	1.33871	1.99791	0.734146	1.26619	3.30752	4.71006	6.62492	6.86605	17.3658	10.058	0.998109	36.3738	4.40086	6.54577	2.88763	22.5175	5.96259	7.12218	21.736
32.5551	-3.53435	0.907108	15.9207	-1.09003	-4.89883	19.8596	-14.1094	4.61194	3.95289	0.144931	0.867766	0.472357	3.30478	0.776428	0.164599	2.63819	1.79934	0.787684	1.33871	1.99791	0.734146	1.26619	3.30752	5.58965	6.62492	6.86605	17.3658	10.058	0.998109	36.3738	4.40086	6.54577	2.88763	22.5175	5.96259	7.12218	21.736
32.5875	-5.84695	-0.526692	15.3093	-1.41467	-6.46564	18.8586	-14.9263	3.93461	3.5198	-0.43019	1.13342	0.781828	3.60276	0.588934	0.0929401	3.95769	1.70479	1.482	1.29315	0.858674	0.535654	1.86401	0	5.80421	1.39075	0.391005	-5.1588	0.445522	14.9194	23.1295	3.45234	10.6968	9.09917	38.8352	7.02549	5.72273	22.6045
32.62	-8.45333	-1.20535	13.3287	-2.73519	-8.77934	17.6483	-15.1473	3.89476	2.24512	-0.786583	1.13342	0.781828	3.60276	0.588934	0.0929401	3.95769	1.70479	1.482	1.29315	0.858674	0.535654	1.86401	0	6.48871	1.39075	0.391005	-5.1588	0.445522	14.9194	23.1295	3.45234	10.6968	9.09917	38.8352	7.02549	5.72273	22.6045
32.6524	-9.7143	-1.03585	12.1662	-3.31883	-11.8175	17.2711	-15.258	5.3884	2.20729	-0.903576	1.15316	1.55903	4.40885	0.714616	0.215314	2.87666	2.45886	1.40468	0.943154	1.15381	0.611384	2.80669	1.2058	7.20933	1.48725	7.61553	7.78973	-3.77431	14.4077	19.5048	9.55649	25.4971	9.73327	12.9395	6.67854	-4.70133	34.198
32.6848	-11.097	-0.799828	11.2937	-3.15876	-15.255	17.4168	-16.0203	5.08435	1.73663	-0.743611	1.15316	1.55903	4.40885	0.714616	0.215314	2.87666	2.45886	1.40468	0.943154	1.15381	0.611384	2.80669	1.2058	7.59152	1.48725	7.61553	7.78973	-3.77431	14.4077	19.5048	9.55649	25.4971	9.73327	12.9395	6.67854	-4.70133	34.198
32.7173	-14.0306	-1.35699	10.889	-3.35163	-16.2773	16.771	-15.9314	4.89968	0.0155929	-0.258637	1.85021	1.59976	5.57658	1.17854	0.777821	2.85974	3.78581	1.39086	0.513285	0.579742	0.635484	6.05355	2.28828	7.6952	4.51376	10.1767	20.3241	-1.24456	5.305	28.4984	7.03388	8.88234	17.2959	35.472	7.25585	0.865948	28.2732
32.7497	-16.6325	-1.80603	10.8055	-3.55272	-16.1317	16.4628	-13.567	6.26183	-0.335014	0.624149	1.85021	1.59976	5.57658	1.17854	0.777821	2.85974	3.78581	1.39086	0.513285	0.579742	0.635484	6.05355	2.28828	7.60888	4.51376	10.1767	20.3241	-1.24456	5.305	28.4984	7.03388	8.88234	17.2959	35.472	7.25585	0.865948	28.2732
32.7821	-20.6517	-3.16481	9.43537	-5.30595	-17.2698	17.2863	-11.8096	4.57913	-1.41275	1.98702	1.65872	1.88602	6.2716	1.88768	0.788903	2.71424	5.94892	1.39981	0.216853	0.464682	1.40952	7.98223	2.29167	8.24913	3.12867	0.273511	1.61915	-4.28592	10.1245	31.3936	1.0268	11.6922	16.396	22.4715	5.07185	-3.42997	16.2259
32.8145	-22.5695	-4.81926	8.56833	-7.18537	-18.6606	17.2089	-10.9594	3.03686	-2.83281	3.92824	1.65872	1.88602	6.2716	1.88768	0.788903	2.71424	5.94892	1.39981	0.216853	0.464682	1.40952	7.98223	2.29167	8.10734	3.12867	0.273511	1.61915	-4.28592	10.1245	31.3936	1.0268	11.6922	16.396	22.4715	5.07185	-3.42997	16.2259
32.847	-23.0483	-5.73565	7.99882	-7.9087	-18.7255	17.182	-11.1427	3.39373	-3.91999	6.53219	2.72463	1.93128	4.82091	2.18805	0.716661	2.72587	7.52865	1.79203	0	1.0725	2.38252	7.23784	1.8424	8.1902	14.0056	6.06446	5.52504	2.25521	16.9258	30.2529	4.00877	-12.6577	6.60153	9.59335	-1.17281	8.40285	13.5603
32.8794	-24.1389	-5.19402	8.17165	-8.17464	-18.8837	17.2518	-12.2319	3.19807	-5.43733	9.85286	2.72463	1.93128	4.82091	2.18805	0.716661	2.72587	7.52865	1.79203	0	1.0725	2.38252	7.23784	1.8424	8.78501	14.0056	6.06446	5.52504	2.25521	16.9258	30.2529	4.00877	-12.6577	6.60153	9.59335	-1.17281	8.40285	13.5603
32.9118	-24.1463	-4.03159	8.15434	-8.44908	-19.3975	17.1982	-13.2507	3.74238	-5.78232	13.8953	3.92311	3.10589	5.8133	1.59433	0	1.71662	6.27286	1.02695	0.487529	1.6888	1.89286	8.45153	0.562847	9.63668	2.71749	3.70983	17.3198	1.80033	11.3801	27.2698	8.79678	14.9257	13.2676	13.7948	16.2104	4.8284	16.9609
32.9442	-24.6782	-2.88399	6.22527	-7.18417	-19.1019	16.6449	-14.0308	5.3457	-7.09549	18.5984	3.92311	3.10589	5.8133	1.59433	0	1.71662	6.27286	1.02695	0.487529	1.6888	1.89286	8.45153	0.562847	10.3588	2.71749	3.70983	17.3198	1.80033	11.3801	27.2698	8.79678	14.9257	13.2676	13.7948	16.2104	4.8284	16.9609
32.9767	-24.4278	-1.91851	6.01898	-5.54642	-18.8825	15.7106	-13.5308	5.23859	-7.82033	23.8467	5.83743	3.47149	8.36667	2.23237	0.0489319	1.48484	5.31241	0.745522	0.66496	1.68594	1.33074	9.85021	3.96917	10.6749	8.42048	-0.264388	18.5462	11.8602	15.9698	17.4858	21.5961	23.4066	12.8544	18.6796	5.95416	3.82231	35.0105
33.0091	-22.5421	-0.73439	6.44319	-4.72175	-18.9682	15.8842	-13.6859	5.89697	-7.74838	29.4682	5.83743	3.47149	8.36667	2.23237	0.0489319	1.48484	5.31241	0.745522	0.66496	1.68594	1.33074	9.85021	3.96917	11.4599	8.42048	-0.264388	18.5462	11.8602	15.9698	17.4858	21.5961	23.4066	12.8544	18.6796	5.95416	3.82231	35.0105
33.0415	-18.8467	1.23193	6.68531	-3.86692	-19.0802	17.098	-14.2847	7.7897	-9.78844	35.2654	8.82358	7.04358	14.8744	0.804694	0.289817	2.157	4.26849	1.25129	0.666638	4.82365	0.966117	15.0152	12.7478	13.5734	3.93702	9.14953	4.45172	4.28333	1.62828	41.4157	17.2792	20.9528	5.9103	17.3799	22.0323	4.78871	16.7834
33.0739	-15.6675	1.81796	6.94016	-3.25799	-19.9281	18.108	-12.832	8.76212	-12.2023	41.0266	8.82358	7.04358	14.8744	0.804694	0.289817	2.157	4.26849	1.25129	0.666638	4.82365	0.966117	15.0152	12.7478	16.4632	3.93702	9.14953	4.45172	4.28333	1.62828	41.4157	17.2792	20.9528	5.9103	17.3799	22.0323	4.78871	16.7834
33.1064	-13.8888	1.50306	7.72821	-2.71607	-18.7601	19.1349	-9.69384	10.9257	-12.5193	46.5622	12.2669	12.9027	29.1198	1.79335	0.574316	1.51098	4.42088	1.61539	0	6.99875	1.58785	36.2785	23.428	19.1042	8.86775	6.54827	5.06088	11.9044	12.1052	13.4265	11.2737	9.6934	13.2542	7.28433	12.5879	-0.479944	12.0853
33.1388	-11.9102	2.14279	10.6947	-2.51734	-14.7881	21.2075	-8.37185	12.327	-12.0856	51.7162	12.2669	12.9027	29.1198	1.79335	0.574316	1.51098	4.42088	1.61539	0	6.99875	1.58785	36.2785	23.428	20.8251	8.86775	6.54827	5.06088	11.9044	12.1052	13.4265	11.2737	9.6934	13.2542	7.28433	12.5879	-0.479944	12.0853
33.1712	-11.3837	2.99029	12.4451	-2.44206	-12.7638	22.648	-8.65378	11.5021	-13.016	56.3741	11.2305	26.5772	64.0762	2.26847	0.0552854	1.48264	4.20428	2.23299	0.31897	6.51589	2.07005	77.7159	36.5145	22.1431	7.79458	6.87819	14.319	7.57624	6.94856	33.8308	8.14156	4.90682	8.40232	17.1054	-5.16752	10.3932	1.63103
33.2036	-10.5775	3.36219	12.4449	-2.45505	-12.023	23.0912	-10.1647	11.84	-13.4607	60.4612	11.2305	26.5772	64.0762	2.26847	0.0552854	1.48264	4.20428	2.23299	0.31897	6.51589	2.07005	77.7159	36.5145	22.9213	7.79458	6.87819	14.319	7.57624	6.94856	33.8308	8.14156	4.90682	8.40232	17.1054	-5.16752	10.3932	1.63103
33.2361	-10.211	4.25827	13.0275	-2.69385	-10.6988	23.1519	-13.2085	12.2513	-13.5747	63.932	9.60342	49.4741	116.804	2.20254	0.0752138	0.723739	2.66635	2.05206	0.521038	5.45606	1.94508	134.99	42.5363	23.9035	15.8967	6.92937	9.55658	10.5437	14.559	41.0612	23.4805	20.503	15.5237	27.27	18.5159	3.04883	18.186
33.2685	-10.3703	4.7929	14.2512	-3.43518	-9.88981	22.7716	-15.25	12.2125	-13.718	66.7598	9.60342	49.4741	116.804	2.20254	0.0752138	0.723739	2.66635	2.05206	0.521038	5.45606	1.94508	134.99	42.5363	26.1704	15.8967	6.92937	9.55658	10.5437	14.559	41.0612	23.4805	20.503	15.5237	27.27	18.5159	3.04883	18.186
33.3009	-10.5487	4.21894	13.5883	-4.2332	-9.88322	21.5911	-16.2808	13.1363	-12.7796	68.9196	6.10359	69.8913	151.581	3.24726	0.0425775	0	1.7039	1.81576	0.579458	1.35859	0.728214	161.281	49.1389	28.6053	27.1199	3.87948	6.79014	6.61567	18.2791	22.8164	18.5338	30.0567	2.69651	54.1599	16.7546	-2.26917	33.7054
33.3333	-13.254	3.61535	11.424	-5.05219	-9.91682	20.6295	-16.928	14.4011	-12.736	70.3799	6.10359	69.8913	151.581	3.24726	0.0425775	0	1.7039	1.81576	0.579458	1.35859	0.728214	161.281	49.1389	31.0841	27.1199	3.87948	6.79014	6.61567	18.2791	22.8164	18.5338	30.0567	2.69651	54.1599	16.7546	-2.26917	33.7054
33.3658	-14.83	3.45754	10.225	-5.31217	-10.3716	20.0607	-15.8063	15.1611	-13.2741	71.1004	3.45995	75.8629	150.36	2.7021	0.0211405	0.231808	0.381403	1.1967	0.766892	0.816357	0.755816	158.073	45.9791	34.0407	19.9001	2.24971	13.0682	9.74177	2.7802	30.9492	15.8183	16.0249	11.3987	37.9764	20.2157	17.5857	35.2394
33.3982	-14.9295	3.06061	8.85478	-5.33614	-10.9437	18.9671	-13.5052	14.8228	-13.2124	71.0358	3.45995	75.8629	150.36	2.7021	0.0211405	0.231808	0.381403	1.1967	0.766892	0.816357	0.755816	158.073	45.9791	36.1734	19.9001	2.24971	13.0682	9.74177	2.7802	30.9492	15.8183	16.0249	11.3987	37.9764	20.2157	17.5857	35.2394
33.4306	-14.9213	3.12479	7.6678	-4.80589	-10.6957	18.6393	-12.3274	15.3187	-13.0215	70.151	2.0505	68.2154	110.85	3.23106	0	0	0	1.41992	0.365952	1.16177	0.553188	134.894	44.9346	37.8345	12.7114	30.1351	68.1214	2.087	9.19376	11.5743	7.51436	23.2689	8.19879	18.2902	3.89458	78.4018	30.582
33.463	-13.2711	4.19944	7.32696	-4.07062	-10.4627	19.0453	-10.3621	15.3553	-13.0015	68.4341	2.0505	68.2154	110.85	3.23106	0	0	0	1.41992	0.365952	1.16177	0.553188	134.894	44.9346	38.7841	12.7114	30.1351	68.1214	2.087	9.19376	11.5743	7.51436	23.2689	8.19879	18.2902	3.89458	78.4018	30.582
33.4955	-11.5997	3.26337	6.21795	-3.94882	-10.0413	19.5525	-8.9571	14.1182	-10.9566	65.916	1.50345	48.1456	65.6937	3.70195	0.0558758	0	0.515138	1.09082	0.195404	1.35962	0.604349	121.217	31.6107	39.1858	27.9619	36.4146	87.9944	3.53196	6.7461	28.9139	11.5597	5.39581	18.4432	11.6618	11.5684	123.555	23.4082
33.5279	-10.1617	1.98615	6.25906	-3.53961	-8.32979	20.7739	-9.08459	13.9458	-7.99788	62.6832	1.50345	48.1456	65.6937	3.70195	0.0558758	0	0.515138	1.09082	0.195404	1.35962	0.604349	121.217	31.6107	40.2525	27.9619	36.4146	87.9944	3.53196	6.7461	28.9139	11.5597	5.39581	18.4432	11.6618	11.5684	123.555	23.4082
33.5603	-10.4906	1.04017	6.75651	-4.59297	-6.90253	22.4234	-10.0139	13.7271	-7.49855	58.8811	1.00711	30.2369	32.9869	4.8012	0.202655	0	1.15036	1.60122	0.141816	2.2753	0.978326	127.376	19.2274	41.4557	7.8283	29.9455	78.5226	14.0734	15.6059	24.1673	4.18321	14.3064	11.3761	7.77184	10.2266	87.6936	66.1672
33.5927	-12.165	-0.753974	6.43583	-6.38321	-4.75079	23.2398	-11.0537	11.9749	-8.23608	54.7106	1.00711	30.2369	32.9869	4.8012	0.202655	0	1.15036	1.60122	0.141816	2.2753	0.978326	127.376	19.2274	42.6228	7.8283	29.9455	78.5226	14.0734	15.6059	24.1673	4.18321	14.3064	11.3761	7.77184	10.2266	87.6936	66.1672
33.6252	-10.9848	-0.832846	7.02851	-5.89225	-1.87812	23.188	-10.0392	9.94403	-8.30622	50.3963	0.277148	19.2689	15.9964	6.11633	0.4595	0	2.0582	2.27057	0.590599	2.514	1.10226	132.134	9.49534	44.1056	10.5409	33.9396	45.7966	4.62825	7.32996	25.6057	16.3911	14.1822	5.27595	9.96685	1.36872	83.3672	31.6774
33.6576	-8.2537	-0.11853	7.15332	-5.04836	-1.42072	23.9276	-9.87587	7.79383	-7.12598	46.1697	0.277148	19.2689	15.9964	6.11633	0.4595	0	2.0582	2.27057	0.590599	2.514	1.10226	132.134	9.49534	45.8668	10.5409	33.9396	45.7966	4.62825	7.32996	25.6057	16.3911	14.1822	5.27595	9.96685	1.36872	83.3672	31.6774
33.69	-6.1852	0.21749	5.71177	-4.50889	-0.855653	24.7281	-9.90447	6.99715	-6.31885	42.2285	1.18021	12.2997	9.57065	9.398	0.0610223	0	1.69592	2.59649	0.898605	1.8955	0.857022	130.926	4.04379	46.9653	9.41198	29.4358	86.7692	6.09092	8.31799	33.1074	13.5719	0.157103	12.2701	30.9322	9.54351	95.2147	36.4114
33.7224	-2.69932	1.46324	5.55685	-2.41729	0.993142	24.397	-9.32598	9.24532	-4.78458	38.7229	1.18021	12.2997	9.57065	9.398	0.0610223	0	1.69592	2.59649	0.898605	1.8955	0.857022	130.926	4.04379	47.3372	9.41198	29.4358	86.7692	6.09092	8.31799	33.1074	13.5719	0.157103	12.2701	30.9322	9.54351	95.2147	36.4114
33.7549	1.23331	3.43877	7.45083	-1.35847	3.17149	24.2797	-9.93781	12.4004	-3.69925	35.7259	3.50327	7.24211	4.91041	16.2474	0.560988	0	0.755843	2.21088	0.620006	1.45068	2.25957	112.723	3.18534	48.5656	0.908379	28.3405	53.954	2.19616	16.0224	23.5642	10.4999	21.9413	5.80273	30.3934	8.1345	165.757	30.6415
33.7873	3.72698	4.67624	9.04728	-1.45574	4.02403	24.1119	-9.51621	13.6564	-2.94679	33.2476	3.50327	7.24211	4.91041	16.2474	0.560988	0	0.755843	2.21088	0.620006	1.45068	2.25957	112.723	3.18534	49.5694	0.908379	28.3405	53.954	2.19616	16.0224	23.5642	10.4999	21.9413	5.80273	30.3934	8.1345	165.757	30.6415
33.8197	3.63954	5.95838	9.60295	-1.59304	3.77205	23.4477	-7.81432	13.9057	-2.0489	31.2429	6.28212	4.32079	6.36029	26.1897	0	0	0.71296	2.73587	0	1.26432	1.7319	89.8958	1.16682	48.883	13.3476	32.1747	45.6099	8.81986	14.7216	16.7103	25.9805	19.4375	21.9048	35.7747	3.54657	153.355	28.4063
33.8521	2.4689	6.61973	10.3488	-1.72185	3.87566	22.907	-6.18288	13.415	-2.32336	29.6371	6.28212	4.32079	6.36029	26.1897	0	0	0.71296	2.73587	0	1.26432	1.7319	89.8958	1.16682	47.9398	13.3476	32.1747	45.6099	8.81986	14.7216	16.7103	25.9805	19.4375	21.9048	35.7747	3.54657	153.355	28.4063
33.8846	1.32628	6.46586	10.1929	-2.56926	2.72546	22.9497	-4.63914	11.3938	-3.57451	28.3516	7.36488	1.72451	7.57447	38.8213	0	0	0.234793	1.53299	0.229049	0.293512	1.70523	70.5694	0.235282	47.049	3.60888	18.6065	33.1135	10.8224	8.18216	11.3314	15.6793	30.6302	7.52953	20.9338	12.0961	163.411	13.2447
33.917	-0.598641	6.49411	8.31423	-3.78951	1.65153	23.3736	-4.37549	11.083	-5.41398	27.3171	7.36488	1.72451	7.57447	38.8213	0	0	0.234793	1.53299	0.229049	0.293512	1.70523	70.5694	0.235282	46.5644	3.60888	18.6065	33.1135	10.8224	8.18216	11.3314	15.6793	30.6302	7.52953	20.9338	12.0961	163.411	13.2447
33.9494	-2.12448	6.24007	7.1532	-4.03023	1.66386	24.6217	-4.6178	10.9159	-4.49569	26.4911	10.9003	0.454374	10.0489	60.2174	0	0	0	1.96195	0.400737	0.400755	1.09811	55.4226	2.50061	46.3174	10.2672	20.6089	30.7423	2.08884	5.40972	6.30697	5.70138	23.7046	8.01838	24.0525	18.8593	149.025	13.2557
33.9818	-5.45999	5.20382	6.17425	-4.30111	1.70251	24.8298	-4.41645	9.51445	-1.4654	25.854	10.9003	0.454374	10.0489	60.2174	0	0	0	1.96195	0.400737	0.400755	1.09811	55.4226	2.50061	44.7419	10.2672	20.6089	30.7423	2.08884	5.40972	6.30697	5.70138	23.7046	8.01838	24.0525	18.8593	149.025	13.2557
34.0143	-5.44187	4.86978	6.07897	-3.15906	3.59492	23.5711	-2.01101	10.6545	1.95623	25.4095	12.308	0	6.27147	90.6604	0	0	0	2.20513	0.141689	1.17563	0.643483	41.3465	3.00296	43.2115	11.9307	14.3444	56.114	14.4626	16.8923	25.7667	-2.01383	25.1906	13.0605	25.0339	14.609	125.996	19.3561
34.0467	-4.02323	5.43667	5.45047	-1.95001	3.47147	22.2956	-1.29098	10.6034	3.28101	25.1557	12.308	0	6.27147	90.6604	0	0	0	2.20513	0.141689	1.17563	0.643483	41.3465	3.00296	41.93	11.9307	14.3444	56.114	14.4626	16.8923	25.7667	-2.01383	25.1906	13.0605	25.0339	14.609	125.996	19.3561
34.0791	-3.78574	5.7256	4.61021	-0.927467	2.40282	22.9997	-1.50234	10.2239	3.07639	25.0807	11.6358	0	2.95445	107.987	0	0	0	3.00352	0.574881	0.443295	0.135464	27.1323	2.49854	40.7979	16.9357	9.1956	38.9963	16.4275	3.88332	13.2886	4.25856	15.8082	9.37608	10.016	13.5858	161.152	25.0477
34.1115	-2.09623	5.80675	4.98603	0.218506	3.28182	24.336	-0.10979	12.0707	4.2359	25.1506	11.6358	0	2.95445	107.987	0	0	0	3.00352	0.574881	0.443295	0.135464	27.1323	2.49854	40.0686	16.9357	9.1956	38.9963	16.4275	3.88332	13.2886	4.25856	15.8082	9.37608	10.016	13.5858	161.152	25.0477
34.144	-1.99088	5.55622	4.35819	-0.153352	4.06544	24.6419	-1.84588	12.2612	4.82127	25.3171	6.87848	0	1.7976	97.8305	0.562549	0	0	3.47757	0.0557891	0	0	14.3036	0.827949	38.6277	19.9282	9.76177	33.1524	8.04305	12.7193	14.8604	3.67638	6.91444	18.2948	23.1921	17.8189	121.063	32.4032
34.1764	-1.44574	4.7815	3.14763	-0.299392	4.26551	25.3303	-2.04906	12.3785	5.07591	25.5142	6.87848	0	1.7976	97.8305	0.562549	0	0	3.47757	0.0557891	0	0	14.3036	0.827949	36.9829	19.9282	9.76177	33.1524	8.04305	12.7193	14.8604	3.67638	6.91444	18.2948	23.1921	17.8189	121.063	32.4032
34.2088	-1.14762	4.81888	2.54816	0.0918617	4.02222	25.8248	-0.815671	14.0355	4.38684	25.6761	3.9635	0.801818	4.66271	67.9976	0	0	0	3.48456	0	1.22176	0.0555638	6.00203	1.56155	35.722	35.2018	10.3158	29.8508	54.0986	13.152	15.8971	8.25707	4.63392	12.5124	13.898	13.9237	100.88	20.0185
34.2412	-0.83032	5.96484	3.8352	0.5398	4.5813	27.1196	-0.593007	14.7299	2.61595	25.7467	3.9635	0.801818	4.66271	67.9976	0	0	0	3.48456	0	1.22176	0.0555638	6.00203	1.56155	34.2932	35.2018	10.3158	29.8508	54.0986	13.152	15.8971	8.25707	4.63392	12.5124	13.898	13.9237	100.88	20.0185
34.2737	-0.000249588	6.1873	5.32063	1.28806	6.07586	29.0858	-0.608297	17.0013	2.77567	25.695	0.819451	0.659942	9.57798	36.2623	0	0	0	3.35109	0	1.67761	0.477109	2.95568	0.317807	32.1728	14.8613	13.1188	19.3131	45.7756	17.5526	1.02777	1.39562	22.1437	11.7373	11.2686	4.98152	57.5296	35.6241
34.3061	-0.299572	5.96398	5.84076	1.4773	7.99164	30.6591	-2.39238	19.7775	3.51701	25.5218	0.819451	0.659942	9.57798	36.2623	0	0	0	3.35109	0	1.67761	0.477109	2.95568	0.317807	29.5746	14.8613	13.1188	19.3131	45.7756	17.5526	1.02777	1.39562	22.1437	11.7373	11.2686	4.98152	57.5296	35.6241
34.3385	-1.46468	5.68069	6.89438	1.72244	9.58141	29.8842	-2.37175	19.5562	2.78126	25.2619	0.123176	0	14.7125	15.6647	0	0	0	2.50778	0	1.10567	0.582774	0.904708	1.03363	27.6214	12.0523	1.50381	25.1602	44.5558	5.10159	21.8439	-1.66838	33.7805	11.7907	16.1581	8.99255	47.8288	18.6423
34.3709	-2.73742	4.93631	7.7648	1.41335	10.3511	28.3434	-1.22783	18.5005	1.91625	24.9896	0.123176	0	14.7125	15.6647	0	0	0	2.50778	0	1.10567	0.582774	0.904708	1.03363	26.1397	12.0523	1.50381	25.1602	44.5558	5.10159	21.8439	-1.66838	33.7805	11.7907	16.1581	8.99255	47.8288	18.6423
34.4034	-3.78646	4.12369	8.58089	0.778049	9.61031	28.0171	-1.21852	15.3416	1.83643	24.8016	0.310623	0	14.4125	8.72522	0.0625898	0	0	2.05378	0	1.06559	0.76836	0.379173	0	24.5879	12.3536	15.1303	13.9176	35.3218	12.8881	22.7475	1.08517	30.8594	0.865955	40.2904	12.5124	40.352	22.9695
34.4358	-4.85679	5.3218	10.1651	0.756227	8.68104	27.5895	-0.648908	13.4563	-0.268363	24.8134	0.310623	0	14.4125	8.72522	0.0625898	0	0	2.05378	0	1.06559	0.76836	0.379173	0	23.5841	12.3536	15.1303	13.9176	35.3218	12.8881	22.7475	1.08517	30.8594	0.865955	40.2904	12.5124	40.352	22.9695
34.4682	-5.3139	5.6767	12.6516	-0.502647	9.96734	26.7604	0.317048	15.2106	-3.66094	25.1245	0.2684	0	11.1718	2.39546	0.29242	0	0	1.52907	0	0.859406	0	2.13257	0	22.6664	6.91759	11.1564	44.9723	17.8147	-4.0812	5.51516	14.5064	21.4142	3.94489	26.8698	14.0268	26.9465	16.474
34.5006	-4.0041	5.70036	14.6817	-0.298958	11.5379	25.503	2.08486	17.0113	-4.59412	25.8036	0.2684	0	11.1718	2.39546	0.29242	0	0	1.52907	0	0.859406	0	2.13257	0	21.6122	6.91759	11.1564	44.9723	17.8147	-4.0812	5.51516	14.5064	21.4142	3.94489	26.8698	14.0268	26.9465	16.474
34.5331	-1.62435	7.96065	15.8689	0.433562	13.5882	26.6172	3.75156	17.8025	-3.85047	26.8692	0.966292	0	5.70946	0.562591	0.220674	0.461054	0	2.4708	0.0593147	0.423199	0.47266	2.02637	0	21.0516	0.700837	4.59146	48.2382	21.7499	2.02618	6.78496	7.47771	25.6425	7.11324	8.63823	4.8941	23.2157	9.48961
34.5655	-2.0991	8.50566	16.1427	-1.11512	14.9175	28.5997	3.36394	18.8723	-3.7742	28.283	0.966292	0	5.70946	0.562591	0.220674	0.461054	0	2.4708	0.0593147	0.423199	0.47266	2.02637	0	20.1754	0.700837	4.59146	48.2382	21.7499	2.02618	6.78496	7.47771	25.6425	7.11324	8.63823	4.8941	23.2157	9.48961
34.5979	-2.24995	7.70637	18.0125	-1.35034	14.0037	28.9323	1.63309	19.9551	-2.47035	29.962	1.86818	0	2.26923	0.0248613	0	0.0181441	0	2.25348	0	0.959173	0.347913	3.177	0	19.7328	7.79653	4.16936	22.8889	7.77257	14.8457	22.3146	2.78889	16.7693	8.58346	16.8894	6.85693	31.3721	3.35581
34.6304	-1.73819	7.28538	21.4486	-1.28113	12.9823	29.204	0.0941753	19.6843	-0.793391	31.7808	1.86818	0	2.26923	0.0248613	0	0.0181441	0	2.25348	0	0.959173	0.347913	3.177	0	19.9529	7.79653	4.16936	22.8889	7.77257	14.8457	22.3146	2.78889	16.7693	8.58346	16.8894	6.85693	31.3721	3.35581
34.6628	-1.4591	6.70481	23.428	-1.55713	13.0469	29.4918	-1.03214	19.3751	-0.106545	33.6062	1.86642	0	1.3454	0.213626	0	0	0	2.05877	0	1.07146	1.32666	2.19147	0.0915576	20.3623	8.49077	8.82192	16.4429	9.78225	9.92871	13.5295	6.65788	28.4504	12.1969	13.3096	5.73968	23.5849	14.755
34.6952	-1.62675	5.39447	23.3586	-0.800328	12.7819	29.5658	-0.968132	18.1589	1.02924	35.3112	1.86642	0	1.3454	0.213626	0	0	0	2.05877	0	1.07146	1.32666	2.19147	0.0915576	19.915	8.49077	8.82192	16.4429	9.78225	9.92871	13.5295	6.65788	28.4504	12.1969	13.3096	5.73968	23.5849	14.755
34.7276	-2.06258	5.81375	23.6219	1.54129	11.8864	29.3601	0.750549	16.8468	1.34826	36.8074	1.90189	0	0.468744	0.897859	0	0.182971	0	3.95794	0	1.37718	0.687338	2.8794	0.290387	18.7028	16.596	8.86689	20.0015	16.9291	9.21225	25.1565	9.66684	19.272	9.74801	21.8227	4.58742	21.9428	15.7826
34.7601	0.0827113	6.18834	24.926	3.92294	12.0954	29.6509	1.18894	16.5415	1.52185	38.055	1.90189	0	0.468744	0.897859	0	0.182971	0	3.95794	0	1.37718	0.687338	2.8794	0.290387	19.1807	16.596	8.86689	20.0015	16.9291	9.21225	25.1565	9.66684	19.272	9.74801	21.8227	4.58742	21.9428	15.7826
34.7925	-0.00971107	5.60232	25.4733	2.91246	14.4551	29.5233	-0.797777	16.2679	1.69414	39.0649	0.953847	0	0.367844	1.15469	0	0.117069	0	4.48556	0	1.53682	1.15183	4.85039	0.116004	19.4677	3.26262	3.91326	18.5287	10.8533	5.74723	11.5678	1.9221	17.6534	11.2872	0.484465	8.14185	9.72412	11.184
34.8249	-0.130157	5.83151	26.9223	2.6206	18.0686	28.8123	-2.6968	17.5249	2.84312	39.8999	0.953847	0	0.367844	1.15469	0	0.117069	0	4.48556	0	1.53682	1.15183	4.85039	0.116004	19.7021	3.26262	3.91326	18.5287	10.8533	5.74723	11.5678	1.9221	17.6534	11.2872	0.484465	8.14185	9.72412	11.184
34.8573	0.547952	6.16636	27.6198	3.06892	19.3044	28.5292	-3.72541	17.9802	3.40131	40.6449	1.97462	0.215609	2.28139	0	0	0.807374	0.0856417	4.2889	0	1.91984	1.17012	10.9166	0.664494	19.3751	5.25068	5.29734	11.7258	13.2311	9.38192	14.7265	-2.4841	26.5068	9.91211	33.485	6.70078	10.3088	17.5642
34.8898	0.826973	6.78351	27.5997	2.53772	19.4539	27.4218	-4.24806	18.2918	1.20175	41.4028	1.97462	0.215609	2.28139	0	0	0.807374	0.0856417	4.2889	0	1.91984	1.17012	10.9166	0.664494	18.8104	5.25068	5.29734	11.7258	13.2311	9.38192	14.7265	-2.4841	26.5068	9.91211	33.485	6.70078	10.3088	17.5642
34.9222	3.30462	7.00636	29.9896	3.4865	20.2324	27.0267	-4.44551	21.1136	0.465208	42.2542	1.45232	0.19699	2.26261	0	0.2467	0.644595	0.909529	1.66498	0	2.38455	1.89322	15.7345	1.39178	18.6752	8.49629	1.34847	16.2986	11.3588	7.80126	22.3761	4.87387	41.591	7.18628	22.941	10.6013	11.3078	17.9577
34.9546	2.42864	6.527	31.4959	3.02236	19.1572	28.0983	-6.84704	21.3939	-0.662661	43.2543	1.45232	0.19699	2.26261	0	0.2467	0.644595	0.909529	1.66498	0	2.38455	1.89322	15.7345	1.39178	18.4949	8.49629	1.34847	16.2986	11.3588	7.80126	22.3761	4.87387	41.591	7.18628	22.941	10.6013	11.3078	17.9577
34.987	2.01687	7.00262	33.0351	1.85093	18.2832	30.9268	-9.22691	20.6211	-0.700301	44.4161	3.11708	0.184296	1.54778	1.08717	0	0.409347	0.499786	1.51073	0	1.76647	4.3267	18.1318	1.23627	18.2181	-0.549696	5.1443	18.7971	15.0131	7.04853	20.6092	5.33379	44.1388	1.20074	24.0684	10.6726	11.6916	16.2879
35.0195	2.78624	7.7562	34.7861	0.866015	18.3543	31.7756	-10.6754	20.1767	0.791471	45.7024	3.11708	0.184296	1.54778	1.08717	0	0.409347	0.499786	1.51073	0	1.76647	4.3267	18.1318	1.23627	17.7919	-0.549696	5.1443	18.7971	15.0131	7.04853	20.6092	5.33379	44.1388	1.20074	24.0684	10.6726	11.6916	16.2879
35.0519	3.34009	8.16729	35.1354	-2.98868e-05	19.1645	31.9818	-11.5633	20.4278	1.95549	47.0395	4.29225	0.929376	1.02259	0	0.176265	0.40566	0.944211	0.987319	0	0.292971	7.31043	16.5638	2.44204	18.9424	5.47328	9.68346	13.6851	-0.0296263	6.83131	30.1814	11.2021	21.6277	5.54162	10.6054	-0.771452	9.41832	17.0013
35.0843	5.47808	8.91006	36.4883	0.651758	20.0701	33.2184	-9.32259	22.3351	3.69364	48.3246	4.29225	0.929376	1.02259	0	0.176265	0.40566	0.944211	0.987319	0	0.292971	7.31043	16.5638	2.44204	20.8046	5.47328	9.68346	13.6851	-0.0296263	6.83131	30.1814	11.2021	21.6277	5.54162	10.6054	-0.771452	9.41832	17.0013
35.1167	6.64622	8.91142	37.8504	1.18825	19.6705	33.6298	-7.60615	22.2253	5.57664	49.4627	10.6334	1.27808	0.722808	0.894597	0.213607	0.67494	0.023123	0.715022	0.152319	1.6166	9.87885	13.4518	1.33823	22.3062	5.6449	9.82398	28.011	9.35761	12.433	14.4627	16.5258	15.7369	5.40178	30.1888	0.856395	25.2348	17.2359
35.1492	8.06138	8.1007	38.6013	1.18746	19.7142	34.2351	-7.32629	20.5758	8.40336	50.3798	10.6334	1.27808	0.722808	0.894597	0.213607	0.67494	0.023123	0.715022	0.152319	1.6166	9.87885	13.4518	1.33823	23.4239	5.6449	9.82398	28.011	9.35761	12.433	14.4627	16.5258	15.7369	5.40178	30.1888	0.856395	25.2348	17.2359
35.1816	9.00128	7.6951	38.7629	0.807745	21.0086	35.1028	-8.44252	18.9316	9.49391	51.0499	18.1646	1.31864	0	0.434614	0.492923	0.0120623	0	0.876598	0.324738	1.84215	8.55703	10.0671	0.669932	24.1159	7.82899	4.27524	9.55792	-1.69467	5.9935	20.3119	5.56061	21.5905	8.45943	20.8927	10.0531	12.9023	22.028
35.214	9.42841	8.213	38.7261	0.127715	21.3674	35.2991	-9.3208	15.7105	8.65386	51.5112	18.1646	1.31864	0	0.434614	0.492923	0.0120623	0	0.876598	0.324738	1.84215	8.55703	10.0671	0.669932	25.4994	7.82899	4.27524	9.55792	-1.69467	5.9935	20.3119	5.56061	21.5905	8.45943	20.8927	10.0531	12.9023	22.028
35.2464	11.58	8.72676	38.8498	0.0724247	20.6898	34.7102	-7.89748	14.4663	6.54447	51.8623	29.6801	1.75711	0.465935	0.519413	0.426263	0.660409	1.10601	1.00264	0.505269	3.63431	7.13721	7.38029	1.00304	26.3311	10.8137	5.55845	5.67436	16.1509	3.4063	18.5077	-8.35967	19.5131	6.12463	13.7845	25.5676	13.9441	17.1857
35.2789	14.5973	9.30048	38.4399	-0.0387601	20.3383	36.4695	-8.27888	16.2197	5.91218	52.2673	29.6801	1.75711	0.465935	0.519413	0.426263	0.660409	1.10601	1.00264	0.505269	3.63431	7.13721	7.38029	1.00304	26.5178	10.8137	5.55845	5.67436	16.1509	3.4063	18.5077	-8.35967	19.5131	6.12463	13.7845	25.5676	13.9441	17.1857
35.3113	18.2702	10.7095	37.8281	0.522854	20.9371	38.4994	-7.77859	18.0072	7.47598	52.9074	67.4648	1.52066	0.440697	0.085048	0.70927	1.27604	2.18147	0.286312	0.656753	6.12475	4.68321	6.44175	1.23574	26.4758	14.3298	15.1087	11.9301	13.0313	12.7424	19.9456	3.80378	24.7223	-3.30517	16.6916	13.5505	8.72422	16.1655
35.3437	21.7193	12.1868	37.2707	1.41068	23.0464	39.3148	-6.14368	21.898	8.25459	53.969	67.4648	1.52066	0.440697	0.085048	0.70927	1.27604	2.18147	0.286312	0.656753	6.12475	4.68321	6.44175	1.23574	26.5038	14.3298	15.1087	11.9301	13.0313	12.7424	19.9456	3.80378	24.7223	-3.30517	16.6916	13.5505	8.72422	16.1655
35.3761	23.0085	13.4466	37.1188	2.14596	22.8982	39.4708	-5.63072	24.7945	8.2251	55.5888	108.505	1.57358	0	0.283861	0.281037	1.17102	1.72599	0	0.235062	9.51991	3.70762	6.96323	2.45848	26.8461	3.71818	-1.10978	9.49427	4.27335	10.2365	14.0853	-4.0175	36.3338	13.3891	19.6996	26.3059	0.568191	14.6848
35.4086	23.6845	15.5496	36.0648	4.11829	20.5344	40.0285	-5.51411	24.0513	9.4834	57.858	108.505	1.57358	0	0.283861	0.281037	1.17102	1.72599	0	0.235062	9.51991	3.70762	6.96323	2.45848	27.1023	3.71818	-1.10978	9.49427	4.27335	10.2365	14.0853	-4.0175	36.3338	13.3891	19.6996	26.3059	0.568191	14.6848
35.441	23.8792	17.1569	32.9632	3.98318	18.8993	40.926	-5.69246	21.924	8.66208	60.7901	124.286	3.42352	0	0	0.180278	1.15711	1.2108	0	0.641815	7.93262	2.77535	0	1.2998	29.1889	5.41804	-3.5427	13.3769	8.79815	13.5921	1.43206	22.326	26.1745	10.5391	-6.75604	12.8441	8.34855	18.795
35.4734	23.0039	16.5275	30.7045	3.31923	16.7844	39.4518	-5.7697	20.8062	6.16394	64.3245	124.286	3.42352	0	0	0.180278	1.15711	1.2108	0	0.641815	7.93262	2.77535	0	1.2998	30.7819	5.41804	-3.5427	13.3769	8.79815	13.5921	1.43206	22.326	26.1745	10.5391	-6.75604	12.8441	8.34855	18.795
35.5058	21.9587	16.5186	29.5836	3.80869	16.2305	37.2945	-6.93014	20.0303	4.37881	68.34	102.488	6.55285	0.64125	0	0.167193	1.24173	1.69085	0	0.553448	5.33861	2.7398	0	1.14739	32.2181	20.9796	-2.83654	5.01538	16.4135	8.54142	15.8688	5.12607	21.9136	6.08471	55.0554	13.3508	17.8899	25.075
35.5383	20.5895	17.854	26.8668	2.9847	17.9197	36.7872	-6.74734	19.2414	1.36609	72.67	102.488	6.55285	0.64125	0	0.167193	1.24173	1.69085	0	0.553448	5.33861	2.7398	0	1.14739	33.2207	20.9796	-2.83654	5.01538	16.4135	8.54142	15.8688	5.12607	21.9136	6.08471	55.0554	13.3508	17.8899	25.075
35.5707	19.995	18.5732	24.2042	1.76693	17.9581	36.9835	-5.04699	19.4364	-0.918459	77.138	59.9889	12.7034	8.2322	0.190627	0.841095	1.25687	1.37187	0	0.381242	1.98964	1.75057	0	2.4996	34.44	72.853	6.01792	8.66239	10.3537	1.14322	18.7981	5.31657	25.6706	5.02203	34.02	18.0957	4.71674	26.2062
35.6031	19.6333	19.452	22.9982	0.894356	16.9104	37.1637	-3.75924	19.6698	-2.21289	81.5523	59.9889	12.7034	8.2322	0.190627	0.841095	1.25687	1.37187	0	0.381242	1.98964	1.75057	0	2.4996	35.4701	72.853	6.01792	8.66239	10.3537	1.14322	18.7981	5.31657	25.6706	5.02203	34.02	18.0957	4.71674	26.2062
35.6355	20.8776	20.684	22.5351	1.75464	16.9008	38.5918	-2.42906	19.0072	-1.82765	85.7473	26.7527	21.2891	19.804	0	0.798553	1.39587	2.4999	0	0.249825	0.93433	0.0234167	0	5.41669	36.8449	52.1991	10.4348	3.68679	8.12391	8.21383	13.7013	1.9738	24.3288	13.5758	26.5992	27.0603	-3.56926	16.2257
35.668	22.39	20.1864	21.7391	1.0301	17.5218	40.2996	-2.75356	18.4405	-0.625638	89.5748	26.7527	21.2891	19.804	0	0.798553	1.39587	2.4999	0	0.249825	0.93433	0.0234167	0	5.41669	38.9847	52.1991	10.4348	3.68679	8.12391	8.21383	13.7013	1.9738	24.3288	13.5758	26.5992	27.0603	-3.56926	16.2257
35.7004	23.588	18.9327	20.6475	-0.475258	17.9724	41.3641	-3.92017	18.7042	0.315255	92.9269	12.5098	33.6008	39.5071	0	1.50111	1.88069	3.31674	0	0.214994	1.0121	0.452291	15.9928	20.8616	41.9886	37.5255	0.735423	7.472	6.92174	9.21419	23.6606	-0.35153	21.6705	13.3788	27.1276	14.5194	6.88952	16.2317
35.7328	27.0237	18.6396	20.3128	1.41151	16.2723	42.847	-2.66166	18.9362	1.25745	95.7227	12.5098	33.6008	39.5071	0	1.50111	1.88069	3.31674	0	0.214994	1.0121	0.452291	15.9928	20.8616	45.1834	37.5255	0.735423	7.472	6.92174	9.21419	23.6606	-0.35153	21.6705	13.3788	27.1276	14.5194	6.88952	16.2317
35.7652	29.241	18.2642	21.0414	3.109	14.9006	42.817	-0.385479	18.7591	1.11081	97.907	6.313	59.9736	81.8288	0	1.27694	1.25193	5.23867	0	0.369791	1.91574	0.128067	48.3764	33.335	47.7426	20.6805	14.4168	12.1921	9.87048	14.3324	13.0795	3.29256	25.602	1.00158	24.774	5.63957	-0.93397	11.5434
35.7977	30.6597	17.7832	22.5214	4.0663	15.9067	42.359	1.0203	19.3836	1.55496	99.4442	6.313	59.9736	81.8288	0	1.27694	1.25193	5.23867	0	0.369791	1.91574	0.128067	48.3764	33.335	50.8633	20.6805	14.4168	12.1921	9.87048	14.3324	13.0795	3.29256	25.602	1.00158	24.774	5.63957	-0.93397	11.5434
35.8301	31.3448	17.4822	23.0604	3.67962	16.0644	42.3997	1.90127	20.8384	2.12211	100.301	1.74906	97.9431	137.472	0	0.657141	1.78073	5.70038	0	0.292656	0.799235	1.05008	115.251	34.1582	54.2041	12.8747	3.6578	-0.010102	14.8005	12.5488	29.4374	5.56209	19.5135	9.84418	31.3841	12.3086	5.83471	-1.99367
35.8625	29.8312	17.5754	21.1892	1.81296	15.5931	41.7282	2.45703	19.7829	1.22624	100.446	1.74906	97.9431	137.472	0	0.657141	1.78073	5.70038	0	0.292656	0.799235	1.05008	115.251	34.1582	57.1153	12.8747	3.6578	-0.010102	14.8005	12.5488	29.4374	5.56209	19.5135	9.84418	31.3841	12.3086	5.83471	-1.99367
35.8949	28.1511	17.3852	18.2539	0.599661	15.857	41.4214	3.34945	16.2213	0.336217	99.8377	0	126.186	177.847	0	1.15536	1.92106	3.84856	0	0.297008	0.342665	1.09422	167.239	24.8826	58.5299	15.8819	12.9824	16.0738	2.51241	10.2913	20.8057	9.85105	5.21832	13.8221	37.6865	7.45209	-2.13446	44.8968
35.9274	26.0067	16.24	15.2856	0.0936438	15.9197	39.3575	4.2202	13.7128	-1.64403	98.4322	0	126.186	177.847	0	1.15536	1.92106	3.84856	0	0.297008	0.342665	1.09422	167.239	24.8826	60.041	15.8819	12.9824	16.0738	2.51241	10.2913	20.8057	9.85105	5.21832	13.8221	37.6865	7.45209	-2.13446	44.8968
35.9598	24.9089	15.1479	14.4827	-0.0468442	15.8884	37.6113	4.92318	12.0201	-3.65452	96.1944	0	122.074	192.587	0	1.71065	1.98123	2.75433	0	0.0429538	0	1.4843	196.29	12.7759	61.5004	15.604	13.077	25.5869	11.7183	3.20284	25.7943	17.7791	15.7629	6.64852	11.8569	16.6623	15.8626	44.4618
35.9922	24.0266	14.3983	15.0815	-0.306199	15.1181	36.5077	5.06561	9.63183	-5.33726	93.1024	0	122.074	192.587	0	1.71065	1.98123	2.75433	0	0.0429538	0	1.4843	196.29	12.7759	61.3831	15.604	13.077	25.5869	11.7183	3.20284	25.7943	17.7791	15.7629	6.64852	11.8569	16.6623	15.8626	44.4618
36.0246	22.7816	13.6319	14.4864	0.751636	13.4323	35.5389	3.7328	7.63366	-6.57014	89.1637	1.0494	90.9065	165.467	0	2.61356	1.87954	1.8315	0	0	0.634719	1.47608	176.978	5.51671	61.8987	9.8241	50.0785	84.2751	9.17897	10.4162	28.4285	16.9184	14.1172	9.6201	15.0742	19.7326	58.1593	28.3839
36.0571	22.5064	13.6069	13.8821	1.92476	13.0517	35.3951	2.92427	7.65253	-7.94788	84.4162	1.0494	90.9065	165.467	0	2.61356	1.87954	1.8315	0	0	0.634719	1.47608	176.978	5.51671	62.7747	9.8241	50.0785	84.2751	9.17897	10.4162	28.4285	16.9184	14.1172	9.6201	15.0742	19.7326	58.1593	28.3839
36.0895	20.8012	13.8134	11.568	2.27605	11.8976	35.1799	3.56695	6.75355	-10.9017	78.9421	1.39011	51.6097	111.553	0	4.43528	1.90341	0.859138	0	0	0.412165	1.338	141.474	3.57549	63.5387	5.18404	61.3134	132.602	2.60048	8.06151	23.2435	16.2899	7.98779	1.43036	17.0825	3.28236	185.599	18.505
36.1219	19.5712	13.6149	9.84321	3.00626	9.49291	34.7022	5.60573	5.84928	-12.1193	72.8606	1.39011	51.6097	111.553	0	4.43528	1.90341	0.859138	0	0	0.412165	1.338	141.474	3.57549	64.7285	5.18404	61.3134	132.602	2.60048	8.06151	23.2435	16.2899	7.98779	1.43036	17.0825	3.28236	185.599	18.505
36.1543	19.2557	13.9209	9.38938	3.43462	7.75454	33.23	8.09993	6.17006	-13.4071	66.3273	0.289662	22.555	68.4784	0	4.13805	1.57058	0.191046	0	0.00136318	0.402369	1.73469	106.223	0.188556	64.4261	16.9721	54.1622	139.289	1.84899	-3.34847	21.3684	4.68658	15.2517	8.99027	23.1357	6.98169	217.685	30.0705
36.1868	17.2157	14.2311	8.77509	3.23825	7.0526	32.5429	8.29252	4.51386	-13.4255	59.5249	0.289662	22.555	68.4784	0	4.13805	1.57058	0.191046	0	0.00136318	0.402369	1.73469	106.223	0.188556	64.6755	16.9721	54.1622	139.289	1.84899	-3.34847	21.3684	4.68658	15.2517	8.99027	23.1357	6.98169	217.685	30.0705
36.2192	15.0012	14.1245	8.23602	2.67109	7.04709	32.8231	7.73145	2.50002	-12.1115	52.6453	1.2999	11.8138	36.2639	0	3.69776	2.23475	0.624532	0	0	0.936548	2.07544	87.2927	0	65.9058	15.5476	41.5431	125.785	3.8386	20.2197	24.9471	19.0096	13.3268	3.07358	10.8068	1.61005	229.308	18.9782
36.2516	12.1312	13.1827	7.89892	1.43113	6.09114	32.8328	6.2887	0.452068	-12.9935	45.8903	1.2999	11.8138	36.2639	0	3.69776	2.23475	0.624532	0	0	0.936548	2.07544	87.2927	0	67.3649	15.5476	41.5431	125.785	3.8386	20.2197	24.9471	19.0096	13.3268	3.07358	10.8068	1.61005	229.308	18.9782
36.284	10.3554	12.9505	7.67744	-0.496701	5.21142	33.2879	4.96619	-0.130491	-14.4591	39.4464	0.468654	5.37365	15.9437	0.0382649	2.95645	3.71293	0.829494	0.632032	0	0.732821	3.25125	72.4938	0.17067	67.9959	10.7496	30.2173	129.531	9.11957	17.3502	9.99444	3.68219	8.23468	7.81454	0.254626	7.02508	257.293	13.9855
36.3165	10.7395	12.9357	7.05034	-2.27199	6.58915	34.4024	4.76563	0.28132	-15.1166	33.4775	0.468654	5.37365	15.9437	0.0382649	2.95645	3.71293	0.829494	0.632032	0	0.732821	3.25125	72.4938	0.17067	68.3126	10.7496	30.2173	129.531	9.11957	17.3502	9.99444	3.68219	8.23468	7.81454	0.254626	7.02508	257.293	13.9855
36.3489	9.75798	11.7933	5.95237	-4.00055	9.57981	34.1206	3.4059	0.0952094	-14.206	28.1022	0.73274	2.03527	5.15132	0	3.01881	5.48593	0.660967	0.684481	0	0.209072	4.90282	65.8325	1.3593	68.3977	-4.27186	13.294	92.8956	1.78022	10.596	21.8856	8.73561	13.1747	4.68149	30.9987	7.01123	230.172	7.39735
36.3813	9.25781	11.1467	6.90196	-3.62166	11.8418	33.4991	2.34114	1.29325	-11.2157	23.3989	0.73274	2.03527	5.15132	0	3.01881	5.48593	0.660967	0.684481	0	0.209072	4.90282	65.8325	1.3593	66.6524	-4.27186	13.294	92.8956	1.78022	10.596	21.8856	8.73561	13.1747	4.68149	30.9987	7.01123	230.172	7.39735
36.4137	7.7805	10.2997	9.13602	-2.6554	10.706	32.5462	2.11414	1.95159	-10.7123	19.4006	0.402719	0	2.20766	0	2.4123	6.81882	1.18438	0.363405	0	1.13193	6.56894	54.9962	5.15763	64.7315	12.3158	17.0376	72.4985	11.2601	14.6034	5.81155	10.4259	24.2931	9.57811	-1.1305	12.2458	221.418	11.2961
36.4462	6.47321	8.83226	10.2323	-2.84255	8.00922	32.2765	2.97032	2.26811	-10.9218	16.091	0.402719	0	2.20766	0	2.4123	6.81882	1.18438	0.363405	0	1.13193	6.56894	54.9962	5.15763	62.9674	12.3158	17.0376	72.4985	11.2601	14.6034	5.81155	10.4259	24.2931	9.57811	-1.1305	12.2458	221.418	11.2961
36.4786	6.15022	8.13357	10.3118	-2.64897	6.4037	32.0387	5.10769	2.18638	-9.46874	13.4124	1.4208	0	3.22875	0.0377735	1.41161	10.2122	1.19455	0.353747	0.0739798	1.50018	7.37299	42.2356	7.49449	62.1775	4.21038	23.9806	59.1552	7.70671	19.1239	12.4442	22.6491	27.818	5.42435	18.4085	6.89303	239.039	6.66632
36.511	5.05247	8.05105	10.3371	-2.06161	6.44902	31.0974	5.7275	1.12078	-8.74382	11.2752	1.4208	0	3.22875	0.0377735	1.41161	10.2122	1.19455	0.353747	0.0739798	1.50018	7.37299	42.2356	7.49449	61.1708	4.21038	23.9806	59.1552	7.70671	19.1239	12.4442	22.6491	27.818	5.42435	18.4085	6.89303	239.039	6.66632
36.5435	3.91607	8.52337	11.2863	-2.90663	7.32447	31.7839	4.74637	-1.17434	-8.70053	9.58489	1.04003	0.216922	6.09127	0	0.753867	13.4835	0.759929	0	0.251231	0.721387	8.76778	27.7338	7.22152	59.8542	0.682872	16.332	39.44	7.48743	18.7953	27.7249	2.48215	18.8506	3.58031	20.8744	9.85097	218.68	14.8263
36.5759	1.17363	8.64245	11.4928	-5.4845	7.16187	31.2225	3.72282	-2.57347	-10.3369	8.23675	1.04003	0.216922	6.09127	0	0.753867	13.4835	0.759929	0	0.251231	0.721387	8.76778	27.7338	7.22152	58.1929	0.682872	16.332	39.44	7.48743	18.7953	27.7249	2.48215	18.8506	3.58031	20.8744	9.85097	218.68	14.8263
36.6083	-0.685428	8.94019	10.7861	-6.64084	7.13703	30.0966	3.38532	-1.37031	-12.9437	7.14175	1.24631	0.272005	6.48865	0.0625534	1.09539	16.2766	0.357352	0	0	0.587988	7.19045	21.7482	4.61029	55.4212	9.49994	11.5794	31.008	16.2919	17.4024	8.38184	-4.66246	6.99456	3.50273	24.3799	17.1906	167.855	32.3307
36.6407	-2.23003	9.99405	10.3749	-7.01635	7.28254	29.614	3.88993	-0.997601	-15.2894	6.21886	1.24631	0.272005	6.48865	0.0625534	1.09539	16.2766	0.357352	0	0	0.587988	7.19045	21.7482	4.61029	51.7855	9.49994	11.5794	31.008	16.2919	17.4024	8.38184	-4.66246	6.99456	3.50273	24.3799	17.1906	167.855	32.3307
36.6732	-5.95652	9.61397	9.38756	-9.4439	5.72398	28.1872	3.94741	-2.9959	-15.1856	5.41408	1.39801	0	8.56522	0	0.712872	15.5895	0.421558	0	0	1.57086	6.41274	15.8938	3.24204	48.2306	4.78412	12.4357	47.4197	3.01988	14.712	22.2706	7.21849	6.14984	14.7891	29.0644	21.6149	163.508	30.395
36.7056	-8.46453	9.31617	7.33693	-11.6822	3.83699	28.2734	2.98721	-4.58513	-13.993	4.68711	1.39801	0	8.56522	0	0.712872	15.5895	0.421558	0	0	1.57086	6.41274	15.8938	3.24204	45.3113	4.78412	12.4357	47.4197	3.01988	14.712	22.2706	7.21849	6.14984	14.7891	29.0644	21.6149	163.508	30.395
36.738	-10.3596	7.78572	5.98638	-11.781	3.1562	28.9912	2.25505	-3.44759	-13.6046	4.01525	0.622541	0.268874	9.35408	0	1.30765	13.5103	1.65399	0	0	1.45335	5.59536	7.32668	1.18298	42.607	17.6348	13.2821	44.4252	11.6451	16.052	39.2983	4.71627	3.4029	5.09749	20.79	16.884	151.772	26.4228
36.7704	-11.5212	6.07528	5.57699	-10.5358	3.32377	29.2102	2.0477	-3.14023	-13.3392	3.38216	0.622541	0.268874	9.35408	0	1.30765	13.5103	1.65399	0	0	1.45335	5.59536	7.32668	1.18298	39.6827	17.6348	13.2821	44.4252	11.6451	16.052	39.2983	4.71627	3.4029	5.09749	20.79	16.884	151.772	26.4228
36.8029	-12.1492	6.5758	5.36954	-10.7528	3.37023	30.3308	0.643533	-5.90533	-12.9147	2.78226	1.32117	1.2275	6.00899	0.259923	0.805333	9.22789	1.62003	0	0	0.869008	4.66916	2.36958	1.35715	36.7328	6.7837	5.1752	30.1014	3.91604	11.2783	28.6933	0.00847383	18.7554	9.32125	10.1599	18.7242	117.937	19.205
36.8353	-12.6106	7.35979	6.22622	-11.6232	2.68151	31.0867	-1.09729	-6.16426	-12.4961	2.21589	1.32117	1.2275	6.00899	0.259923	0.805333	9.22789	1.62003	0	0	0.869008	4.66916	2.36958	1.35715	35.2796	6.7837	5.1752	30.1014	3.91604	11.2783	28.6933	0.00847383	18.7554	9.32125	10.1599	18.7242	117.937	19.205
36.8677	-12.8046	7.99542	6.22609	-11.3447	2.38421	30.0968	-2.71961	-4.77952	-11.8205	1.68689	1.57028	0.831006	5.16142	1.08205	0.389344	7.91296	2.08599	0.352536	0	1.24485	3.34445	0	1.75995	34.6978	9.36471	3.42577	35.4194	0.996949	11.4371	39.5398	7.36715	5.46779	1.12761	29.2547	19.105	85.8355	26.8624
36.9001	-14.0452	8.57799	4.06063	-11.4318	2.18089	28.7893	-4.17417	-4.21062	-11.1146	1.19676	1.57028	0.831006	5.16142	1.08205	0.389344	7.91296	2.08599	0.352536	0	1.24485	3.34445	0	1.75995	34.1678	9.36471	3.42577	35.4194	0.996949	11.4371	39.5398	7.36715	5.46779	1.12761	29.2547	19.105	85.8355	26.8624
36.9326	-14.8944	8.34459	3.00714	-11.6629	1.85569	28.3808	-4.68524	-4.89842	-11.2807	0.744251	1.70257	1.98321	5.3273	0.438702	0.286104	5.47886	2.19387	0.768416	0	0.725589	1.92668	0	1.42131	32.4979	11.4716	16.5344	28.5912	4.29183	16.7302	28.6245	2.79488	13.2451	6.53649	17.0695	24.8164	63.1908	18.3626
36.965	-15.3809	8.12803	3.14755	-13.2112	2.44592	27.8375	-3.72108	-5.97629	-11.8967	0.323397	1.70257	1.98321	5.3273	0.438702	0.286104	5.47886	2.19387	0.768416	0	0.725589	1.92668	0	1.42131	30.1951	11.4716	16.5344	28.5912	4.29183	16.7302	28.6245	2.79488	13.2451	6.53649	17.0695	24.8164	63.1908	18.3626
36.9974	-16.8582	8.04862	4.19121	-15.6572	2.34563	26.711	-1.90783	-5.49099	-13.189	-0.0730632	1.39042	1.39514	4.90544	0.568348	1.09599	4.23697	1.55584	0.558238	0	0.590926	1.19739	0	1.3474	28.6182	11.1235	2.44886	38.705	18.5061	6.09809	29.7587	8.9466	28.7181	13.4707	35.1129	24.3239	67.0571	15.2668
37.0298	-16.9053	7.73761	6.94475	-17.2814	3.01889	25.6559	-1.54577	-4.08784	-12.9053	-0.45047	1.39042	1.39514	4.90544	0.568348	1.09599	4.23697	1.55584	0.558238	0	0.590926	1.19739	0	1.3474	27.1532	11.1235	2.44886	38.705	18.5061	6.09809	29.7587	8.9466	28.7181	13.4707	35.1129	24.3239	67.0571	15.2668
37.0623	-18.0484	7.693	7.99254	-19.0836	4.11484	25.3846	-2.81362	-3.58307	-11.6499	-0.808513	1.71763	0.698372	2.76819	0	1.67335	4.12682	1.62768	0.951599	0	0.986005	0.421722	0	1.65178	25.3811	12.818	24.0446	25.495	7.36599	6.12121	38.5204	13.4863	20.4953	2.39634	14.2295	9.47091	34.4051	17.3158
37.0947	-20.106	7.14378	7.76941	-20.5839	4.54445	26.1078	-4.5369	-4.30335	-10.3244	-1.14295	1.71763	0.698372	2.76819	0	1.67335	4.12682	1.62768	0.951599	0	0.986005	0.421722	0	1.65178	25.1012	12.818	24.0446	25.495	7.36599	6.12121	38.5204	13.4863	20.4953	2.39634	14.2295	9.47091	34.4051	17.3158
37.1271	-21.0384	7.15377	9.05653	-20.3568	4.32149	26.6805	-4.83352	-4.67737	-9.73514	-1.44609	0.890463	0	1.6478	0	2.24799	3.58108	1.20837	0.312204	0.257887	1.49249	1.08374	0	3.26825	24.4824	14.2394	18.148	31.0821	7.86882	7.98342	21.9794	21.0038	21.799	6.05594	19.2984	21.277	35.086	18.1895
37.1595	-21.7962	7.58052	10.2684	-19.7588	3.40209	26.2859	-4.37648	-4.69374	-10.4783	-1.70927	0.890463	0	1.6478	0	2.24799	3.58108	1.20837	0.312204	0.257887	1.49249	1.08374	0	3.26825	22.8826	14.2394	18.148	31.0821	7.86882	7.98342	21.9794	21.0038	21.799	6.05594	19.2984	21.277	35.086	18.1895
37.192	-23.4967	7.20535	10.9545	-20.2744	3.28663	26.3883	-5.97156	-4.21863	-9.93904	-1.92588	1.2506	0	0.578068	0.051748	1.09881	3.57777	0.598285	0.159343	0.569548	1.30445	0.975455	0	2.15905	21.0583	9.9329	12.0029	26.9856	10.8241	18.3606	30.0783	10.3133	17.4686	-3.67323	33.5765	17.3747	29.739	25.8276
37.2244	-26.2914	6.1205	11.5249	-20.1022	3.09495	26.0452	-7.68688	-5.20891	-8.81625	-2.09114	1.2506	0	0.578068	0.051748	1.09881	3.57777	0.598285	0.159343	0.569548	1.30445	0.975455	0	2.15905	20.0621	9.9329	12.0029	26.9856	10.8241	18.3606	30.0783	10.3133	17.4686	-3.67323	33.5765	17.3747	29.739	25.8276
37.2568	-27.9596	4.71405	11.2582	-20.2795	3.12159	25.3813	-9.02602	-5.37997	-9.41264	-2.20203	1.51003	0	1.30831	0.0179487	0.557809	3.95943	1.06709	0	0.655072	1.5052	0.62052	0.921345	1.63515	19.6799	18.884	9.48219	22.1564	9.06597	17.1887	23.2667	5.63792	18.3078	6.17937	29.7051	14.625	13.0681	26.0935
37.2892	-28.2622	4.4352	11.4624	-20.5035	1.53531	26.1137	-9.206	-4.9531	-11.5772	-2.25836	1.51003	0	1.30831	0.0179487	0.557809	3.95943	1.06709	0	0.655072	1.5052	0.62052	0.921345	1.63515	19.5294	18.884	9.48219	22.1564	9.06597	17.1887	23.2667	5.63792	18.3078	6.17937	29.7051	14.625	13.0681	26.0935
37.3217	-30.4124	3.48706	12.4276	-20.3764	-1.9333	26.9675	-9.56752	-5.89933	-11.753	-2.26394	1.46245	0	0.483613	0.331102	0.770151	4.98459	0.849628	0	0.171103	0.541702	0.904835	2.21611	0.745584	18.9314	16.755	6.52685	24.3602	5.54142	23.3703	37.0489	20.0797	3.43138	13.8465	21.6599	2.98054	30.5438	36.3297
37.3541	-31.5853	2.73933	12.1083	-20.8367	-2.00404	28.1526	-10.7668	-6.30587	-9.44198	-2.22557	1.46245	0	0.483613	0.331102	0.770151	4.98459	0.849628	0	0.171103	0.541702	0.904835	2.21611	0.745584	18.509	16.755	6.52685	24.3602	5.54142	23.3703	37.0489	20.0797	3.43138	13.8465	21.6599	2.98054	30.5438	36.3297
37.3865	-32.6833	3.48329	10.2036	-21.438	-1.96775	29.2191	-12.46	-6.56748	-7.82632	-2.15138	1.35346	0	1.61165	0	0.286005	5.42195	0.707271	0	0.237033	0.135183	0.551741	3.40871	0	17.3589	14.8731	13.6973	9.2909	13.0478	11.0795	32.3674	6.40091	6.70711	10.4782	19.8861	0.262851	24.6691	9.64237
37.4189	-34.7656	3.45847	9.3158	-22.42	-3.02273	30.2536	-15.4343	-6.43085	-7.87332	-2.05222	1.35346	0	1.61165	0	0.286005	5.42195	0.707271	0	0.237033	0.135183	0.551741	3.40871	0	15.2348	14.8731	13.6973	9.2909	13.0478	11.0795	32.3674	6.40091	6.70711	10.4782	19.8861	0.262851	24.6691	9.64237
37.4514	-36.1919	3.20641	8.96377	-22.4242	-3.16636	31.1793	-17.0454	-7.74819	-8.90831	-1.93972	0.905732	0	1.65908	0.477689	1.31423	6.17452	1.19051	0	0	0	0.665024	4.7331	0	14.8353	12.691	10.8525	20.8761	8.02494	8.72393	27.2271	6.99285	8.27585	-1.31511	9.14931	6.02	21.2095	27.6942
37.4838	-37.5796	2.39952	7.68776	-20.9961	-4.14012	30.4771	-17.0555	-7.83601	-9.26167	-1.8261	0.905732	0	1.65908	0.477689	1.31423	6.17452	1.19051	0	0	0	0.665024	4.7331	0	14.7457	12.691	10.8525	20.8761	8.02494	8.72393	27.2271	6.99285	8.27585	-1.31511	9.14931	6.02	21.2095	27.6942
37.5162	-37.126	2.09309	7.34196	-19.507	-6.63362	30.0194	-17.3483	-6.81208	-9.23483	-1.72014	0.944334	0	1.64648	0	1.57467	7.08458	0.78558	0.612385	0.470421	0	0.835827	5.01904	0.174327	13.1323	9.06054	8.57692	22.0418	-1.13077	10.7827	19.1223	8.06584	9.22494	13.304	27.4544	10.8975	13.3584	20.7222
37.5486	-37.5559	1.608	7.90934	-19.4395	-9.26488	30.1261	-18.3271	-8.39042	-8.23761	-1.62661	0.944334	0	1.64648	0	1.57467	7.08458	0.78558	0.612385	0.470421	0	0.835827	5.01904	0.174327	12.6292	9.06054	8.57692	22.0418	-1.13077	10.7827	19.1223	8.06584	9.22494	13.304	27.4544	10.8975	13.3584	20.7222
37.5811	-39.235	-0.518102	7.45586	-21.0521	-10.0805	30.2741	-19.062	-9.08904	-7.99475	-1.54632	0.835484	0	2.01648	0.675551	0.620768	7.42344	0.57955	0.93364	0.697827	0.0641974	0.842893	7.71459	0.288273	13.0311	10.1205	4.3192	10.5895	4.77383	14.18	31.6191	17.2494	17.0048	8.19761	14.0548	6.55865	23.2331	7.41328
37.6135	-38.7323	-1.21025	7.57864	-20.6127	-9.19207	31.3663	-19.3497	-7.41665	-10.2013	-1.47834	0.835484	0	2.01648	0.675551	0.620768	7.42344	0.57955	0.93364	0.697827	0.0641974	0.842893	7.71459	0.288273	13.3521	10.1205	4.3192	10.5895	4.77383	14.18	31.6191	17.2494	17.0048	8.19761	14.0548	6.55865	23.2331	7.41328
37.6459	-39.2018	-1.71275	7.67073	-21.1806	-8.55648	32.1758	-20.9076	-6.55405	-10.3449	-1.42129	1.02222	0	1.20752	0.25369	0.760017	8.9335	0.102707	2.33646	0.887723	0	1.19714	6.51621	0.966812	13.3973	11.7027	8.99083	13.7534	0.725874	26.9198	29.2894	14.3804	-4.70235	0.175052	7.25047	13.9999	10.3332	27.8591
37.6783	-40.2843	-0.9826	7.06272	-23.888	-9.12709	32.3537	-22.6935	-8.41822	-9.68442	-1.37154	1.02222	0	1.20752	0.25369	0.760017	8.9335	0.102707	2.33646	0.887723	0	1.19714	6.51621	0.966812	13.2275	11.7027	8.99083	13.7534	0.725874	26.9198	29.2894	14.3804	-4.70235	0.175052	7.25047	13.9999	10.3332	27.8591
37.7108	-41.136	-0.241845	6.92811	-24.7657	-9.27026	31.5905	-23.5059	-10.5096	-9.69217	-1.32312	1.09952	0.939717	1.05729	0.794251	0.182274	7.72223	0.0262773	1.7558	0.637487	0.968209	1.35272	8.075	0.707443	13.4207	13.0793	2.39714	19.6761	11.4066	13.1317	32.9396	9.91097	21.1939	14.3517	16.5144	7.76621	13.8186	22.5183
37.7432	-42.5212	-1.71206	6.59155	-24.1813	-9.29233	29.9256	-23.1215	-9.52853	-9.85894	-1.27025	1.09952	0.939717	1.05729	0.794251	0.182274	7.72223	0.0262773	1.7558	0.637487	0.968209	1.35272	8.075	0.707443	13.6394	13.0793	2.39714	19.6761	11.4066	13.1317	32.9396	9.91097	21.1939	14.3517	16.5144	7.76621	13.8186	22.5183
37.7756	-43.133	-1.54137	6.29682	-23.2163	-9.70785	29.7795	-21.2449	-7.62896	-10.386	-1.20752	1.10989	2.03869	1.67751	0.607547	0.112882	8.07324	0	1.46811	0.553621	0.28744	0.756403	8.69937	0	14.008	14.8887	-1.05137	8.20405	7.84913	10.3185	22.451	6.39908	19.557	5.45361	21.5669	16.8826	4.56801	6.5102
37.808	-44.0122	-1.22233	6.85892	-23.4002	-10.5148	31.3791	-19.4868	-7.37307	-11.1702	-1.11859	1.10989	2.03869	1.67751	0.607547	0.112882	8.07324	0	1.46811	0.553621	0.28744	0.756403	8.69937	0	13.505	14.8887	-1.05137	8.20405	7.84913	10.3185	22.451	6.39908	19.557	5.45361	21.5669	16.8826	4.56801	6.5102
37.8405	-44.2908	-2.6266	8.56287	-25.402	-11.5559	33.5649	-18.4027	-7.50464	-12.3737	-0.977159	1.57383	2.548	1.18045	0.736699	0.262938	5.8646	0.369867	0.818805	0.379752	0.981877	0.518355	8.27081	0.112717	12.5539	12.0703	3.19469	20.8086	4.44249	10.4599	48.3552	3.8954	32.5362	6.60357	20.8976	19.6149	6.75077	11.6266
37.8729	-44.9607	-3.2149	9.15484	-27.2597	-12.4751	34.8517	-18.262	-6.37951	-12.7052	-0.738008	1.57383	2.548	1.18045	0.736699	0.262938	5.8646	0.369867	0.818805	0.379752	0.981877	0.518355	8.27081	0.112717	12.7426	12.0703	3.19469	20.8086	4.44249	10.4599	48.3552	3.8954	32.5362	6.60357	20.8976	19.6149	6.75077	11.6266
37.9053	-44.6979	-3.64508	8.78731	-26.7203	-13.1762	34.8962	-18.0442	-5.21337	-12.9085	-0.344456	1.0964	2.13213	3.2778	0.0415916	0.405605	3.72722	0	1.00734	0.146336	0.558566	0	5.899	2.66683	11.9683	14.7456	1.52317	9.88706	14.6341	16.2343	30.7016	7.62135	7.61062	5.58843	28.1319	18.6045	14.9074	21.0341
37.9377	-43.4443	-4.21242	7.51652	-25.2832	-13.1868	35.5241	-18.6755	-5.6104	-12.4354	0.279487	1.0964	2.13213	3.2778	0.0415916	0.405605	3.72722	0	1.00734	0.146336	0.558566	0	5.899	2.66683	10.4681	14.7456	1.52317	9.88706	14.6341	16.2343	30.7016	7.62135	7.61062	5.58843	28.1319	18.6045	14.9074	21.0341
37.9702	-44.0368	-3.15276	5.65194	-25.7268	-13.3974	35.8605	-21.4726	-5.94035	-10.4728	1.21077	0.495249	1.26976	3.00834	0.0302795	0	2.88237	0	1.51608	0.62698	1.79418	0.380264	0.383884	5.99539	9.6213	15.4206	12.8467	5.73246	10.1271	12.381	36.2126	11.62	22.138	4.62942	20.1261	14.1858	7.58999	9.01998
38.0026	-43.5332	-2.35952	5.4931	-25.9924	-14.0307	35.4133	-22.6397	-5.37193	-9.48187	2.52792	0.495249	1.26976	3.00834	0.0302795	0	2.88237	0	1.51608	0.62698	1.79418	0.380264	0.383884	5.99539	9.08168	15.4206	12.8467	5.73246	10.1271	12.381	36.2126	11.62	22.138	4.62942	20.1261	14.1858	7.58999	9.01998
38.035	-43.366	-2.71203	4.9855	-25.5591	-14.6074	34.9831	-22.2823	-4.28083	-10.1262	4.29133	0.147113	1.36869	4.46188	0	0.254275	3.20078	0	1.56269	0.687372	1.53743	1.1158	0.107132	6.16053	8.52199	16.9094	3.09441	11.6007	11.2346	15.5553	41.7581	12.0692	11.1937	5.23734	-5.98224	5.42865	9.34257	7.34359
38.0674	-44.3239	-3.62374	2.96765	-26.8535	-14.5314	34.7035	-23.3515	-3.536	-10.0343	6.53723	0.147113	1.36869	4.46188	0	0.254275	3.20078	0	1.56269	0.687372	1.53743	1.1158	0.107132	6.16053	8.30127	16.9094	3.09441	11.6007	11.2346	15.5553	41.7581	12.0692	11.1937	5.23734	-5.98224	5.42865	9.34257	7.34359
38.0999	-44.9331	-4.90138	0.834633	-26.8187	-14.9836	32.8269	-25.674	-4.26466	-8.35046	9.26689	0.701517	2.87819	6.58002	0	0.295009	2.28073	0	1.54098	0.809357	2.80638	1.21224	0.826989	5.90284	9.30418	12.7362	6.84423	6.57859	11.8323	9.89639	18.2742	6.46993	25.4104	5.93976	28.1144	15.7809	2.71772	19.8568
38.1323	-44.5997	-5.3771	-0.772498	-25.6703	-16.2396	30.4533	-25.9444	-5.48479	-7.94898	12.4391	0.701517	2.87819	6.58002	0	0.295009	2.28073	0	1.54098	0.809357	2.80638	1.21224	0.826989	5.90284	10.5316	12.7362	6.84423	6.57859	11.8323	9.89639	18.2742	6.46993	25.4104	5.93976	28.1144	15.7809	2.71772	19.8568
38.1647	-43.8162	-5.04288	-1.93397	-26.0696	-17.4356	29.6931	-23.8737	-5.35645	-8.69837	15.9766	0.802902	10.6563	9.67463	0.146613	0.30394	2.10958	0	1.23504	0.364103	1.98129	1.39445	7.15339	2.57208	11.568	11.7944	7.45518	16.7998	4.79603	11.8065	40.2505	13.4177	16.5687	13.0842	13.7201	20.2965	11.3113	35.7504
38.1971	-44.1591	-4.38707	-2.25835	-26.1194	-18.8499	29.2537	-22.1792	-6.04733	-7.72858	19.7646	0.802902	10.6563	9.67463	0.146613	0.30394	2.10958	0	1.23504	0.364103	1.98129	1.39445	7.15339	2.57208	11.9903	11.7944	7.45518	16.7998	4.79603	11.8065	40.2505	13.4177	16.5687	13.0842	13.7201	20.2965	11.3113	35.7504
38.2296	-43.4997	-3.79446	-2.17617	-25.732	-19.876	28.8813	-21.9446	-6.84242	-5.44137	23.6718	1.02886	21.8716	21.884	0.0940176	0.436885	1.98413	0	1.43706	0.517957	4.4492	1.07133	27.8266	2.61334	13.0777	14.9437	1.10561	16.8502	5.21981	19.9049	38.6054	6.95645	28.1241	9.64597	17.4702	6.15896	-1.91139	27.4162
38.262	-40.9928	-2.53256	-2.855	-25.6957	-19.0198	28.3874	-21.5285	-6.26442	-5.1429	27.5565	1.02886	21.8716	21.884	0.0940176	0.436885	1.98413	0	1.43706	0.517957	4.4492	1.07133	27.8266	2.61334	14.6124	14.9437	1.10561	16.8502	5.21981	19.9049	38.6054	6.95645	28.1241	9.64597	17.4702	6.15896	-1.91139	27.4162
38.2944	-38.8874	-1.79599	-2.63627	-24.607	-19.3231	27.8208	-20.1288	-6.75908	-2.7694	31.2862	0.844937	44.6186	47.0319	0	0.525575	0.769573	0	2.64042	0.512002	10.5774	1.12464	51.1506	1.5105	15.837	22.8171	9.167	14.988	12.844	12.5608	35.3349	12.7229	25.1183	11.6608	3.2551	6.64207	-0.036282	19.3121
38.3268	-36.8571	-2.55112	-0.832173	-23.3772	-19.7333	27.3728	-18.2353	-7.39867	0.299453	34.7421	0.844937	44.6186	47.0319	0	0.525575	0.769573	0	2.64042	0.512002	10.5774	1.12464	51.1506	1.5105	17.7894	22.8171	9.167	14.988	12.844	12.5608	35.3349	12.7229	25.1183	11.6608	3.2551	6.64207	-0.036282	19.3121
38.3593	-36.0155	-3.89672	0.386474	-23.0179	-20.4971	26.8603	-16.6459	-7.79841	-1.49335	37.8289	0.431244	71.7606	83.9372	0	0.0771183	0.991916	0	1.84356	0.565277	8.64131	1.31538	100.225	1.99946	19.466	19.3904	-0.437906	8.88732	7.05426	13.1171	39.2739	1.81153	1.90827	5.80868	12.599	11.4777	7.22293	19.0167
38.3917	-35.8298	-5.01509	1.06932	-23.6364	-22.1722	26.4566	-16.4198	-6.74418	-2.29815	40.4732	0.431244	71.7606	83.9372	0	0.0771183	0.991916	0	1.84356	0.565277	8.64131	1.31538	100.225	1.99946	19.418	19.3904	-0.437906	8.88732	7.05426	13.1171	39.2739	1.81153	1.90827	5.80868	12.599	11.4777	7.22293	19.0167
38.4241	-34.0898	-5.08532	0.999783	-24.6156	-21.3156	26.3155	-16.7951	-4.68599	-2.77897	42.622	0	96.2583	113.975	0	0.903324	1.39061	0.088726	1.90554	0.712099	10.0074	0.698856	139.388	1.18383	19.7779	7.81206	11.3276	10.2969	8.81201	12.61	28.5428	16.6355	6.55547	0.936419	9.71227	12.198	7.59114	21.5838
38.4565	-34.1909	-5.65602	2.74704e-05	-25.6557	-18.9394	25.9299	-16.8877	-3.73956	-3.63999	44.2366	0	96.2583	113.975	0	0.903324	1.39061	0.088726	1.90554	0.712099	10.0074	0.698856	139.388	1.18383	21.6617	7.81206	11.3276	10.2969	8.81201	12.61	28.5428	16.6355	6.55547	0.936419	9.71227	12.198	7.59114	21.5838
38.489	-34.0563	-5.5349	0.142549	-25.4322	-16.2179	24.6275	-15.1201	-3.39084	-4.09093	45.2873	0.513037	98.5116	119.453	0	0.505727	1.13936	0	1.47925	0.108227	5.3249	0.515903	172.919	1.19691	23.5881	5.18632	9.46494	9.8576	4.11327	14.0237	13.7664	1.39294	25.0312	11.5706	42.7134	13.3124	9.81255	30.942
38.5214	-32.6725	-3.77278	1.30593	-23.5286	-15.312	23.2839	-13.5965	-3.92186	-3.78751	45.7559	0.513037	98.5116	119.453	0	0.505727	1.13936	0	1.47925	0.108227	5.3249	0.515903	172.919	1.19691	24.6096	5.18632	9.46494	9.8576	4.11327	14.0237	13.7664	1.39294	25.0312	11.5706	42.7134	13.3124	9.81255	30.942
38.5538	-30.6388	-1.9017	3.92971	-21.9758	-14.7911	23.0921	-13.2024	-4.49144	-4.32598	45.634	0.524947	79.6082	102.772	0	0.678734	0.676851	0	2.76518	0.416393	5.83982	0.949397	169.035	0.323518	24.6561	13.2272	38.6913	50.1105	3.34532	14.1651	19.8875	8.91449	31.2435	7.13406	35.0994	19.4935	54.3461	30.6232
38.5863	-27.6328	-0.220267	6.58418	-19.4158	-14.0174	23.183	-11.5383	-4.25124	-6.92733	44.9295	0.524947	79.6082	102.772	0	0.678734	0.676851	0	2.76518	0.416393	5.83982	0.949397	169.035	0.323518	24.9784	13.2272	38.6913	50.1105	3.34532	14.1651	19.8875	8.91449	31.2435	7.13406	35.0994	19.4935	54.3461	30.6232
38.6187	-27.6716	-0.132059	7.96468	-18.2721	-14.6202	22.8778	-10.8819	-4.82335	-9.75704	43.6675	0.74806	52.1998	69.0235	0.102637	0.73424	0.631129	0	2.70999	0.405868	6.8489	0.965186	146.934	0	24.974	2.08986	43.163	55.5339	3.28518	-0.7197	31.3149	0.516253	8.46926	10.0663	31.4656	8.97429	74.7176	19.0834
38.6511	-27.9412	-0.0544539	8.87178	-18.9581	-15.6504	23.5138	-11.1991	-5.16825	-11.9185	41.8974	0.74806	52.1998	69.0235	0.102637	0.73424	0.631129	0	2.70999	0.405868	6.8489	0.965186	146.934	0	24.6066	2.08986	43.163	55.5339	3.28518	-0.7197	31.3149	0.516253	8.46926	10.0663	31.4656	8.97429	74.7176	19.0834
38.6835	-28.5207	0.0892619	8.8113	-19.3145	-16.282	23.8777	-10.1516	-5.42213	-12.4645	39.6934	0.638823	28.0849	43.7065	0	1.2377	0.271008	0.0044549	2.22546	0.324803	10.6982	0.807959	104.516	0.027103	25.2174	10.1146	54.2323	53.4009	10.091	15.391	34.1578	7.56018	18.9018	10.1762	12.4021	9.47864	123.2	16.4475
38.716	-29.8736	-1.40793	8.70899	-20.0515	-16.5201	22.7229	-10.5963	-6.59449	-12.6501	37.1531	0.638823	28.0849	43.7065	0	1.2377	0.271008	0.0044549	2.22546	0.324803	10.6982	0.807959	104.516	0.027103	25.6784	10.1146	54.2323	53.4009	10.091	15.391	34.1578	7.56018	18.9018	10.1762	12.4021	9.47864	123.2	16.4475
38.7484	-29.4424	-2.83106	9.35003	-19.6928	-17.1723	22.2831	-12.2263	-6.90436	-11.3896	34.3899	0.220872	19.3582	24.8182	0	0.942737	1.15443	0.0156777	2.89342	0.29273	13.6708	1.4033	63.2247	0	26.2635	18.7614	34.9157	61.7138	5.73431	10.7844	21.5657	12.5361	25.4083	9.19386	11.0477	23.8126	127.646	19.0453
38.7808	-29.6118	-2.53089	8.84922	-17.5161	-17.5904	21.2571	-13.1822	-6.82677	-9.70979	31.5279	0.220872	19.3582	24.8182	0	0.942737	1.15443	0.0156777	2.89342	0.29273	13.6708	1.4033	63.2247	0	27.2968	18.7614	34.9157	61.7138	5.73431	10.7844	21.5657	12.5361	25.4083	9.19386	11.0477	23.8126	127.646	19.0453
38.8132	-29.3298	-1.51005	8.80861	-15.9224	-17.1288	19.7646	-12.2705	-6.62477	-9.768	28.6932	0	14.7887	15.8359	0	0.998575	0.518175	0	3.50415	0.00748909	12.4972	0.598139	33.811	0.0921848	28.5756	12.7207	22.2281	58.7243	4.43567	11.1013	22.0673	11.2648	23.8111	10.8098	13.0392	8.14773	142.892	21.2618
38.8457	-29.9804	-0.647335	9.72752	-16.7258	-16.8854	19.5142	-11.4359	-6.46376	-9.95445	26.0168	0	14.7887	15.8359	0	0.998575	0.518175	0	3.50415	0.00748909	12.4972	0.598139	33.811	0.0921848	30.8174	12.7207	22.2281	58.7243	4.43567	11.1013	22.0673	11.2648	23.8111	10.8098	13.0392	8.14773	142.892	21.2618
38.8781	-30.7415	0.0242963	8.95879	-17.2924	-17.8949	19.3328	-11.4085	-5.82043	-8.50728	23.615	0.271849	14.234	9.33636	0	0.985947	0.448463	0	4.57788	0	11.2145	1.43442	24.1186	0	32.3985	8.44746	37.1771	53.0554	7.586	16.0515	38.7661	1.05005	7.09697	12.0045	45.8449	22.8507	150.13	10.2599
38.9105	-29.6565	-0.93106	8.78385	-15.9784	-18.7043	19.4428	-9.2153	-5.24418	-8.54962	21.6001	0.271849	14.234	9.33636	0	0.985947	0.448463	0	4.57788	0	11.2145	1.43442	24.1186	0	33.3261	8.44746	37.1771	53.0554	7.586	16.0515	38.7661	1.05005	7.09697	12.0045	45.8449	22.8507	150.13	10.2599
38.9429	-28.6344	-0.970798	9.31952	-14.3188	-18.2813	18.3538	-6.88579	-6.24081	-9.6489	20.0591	1.01254	23.4949	6.91506	0.101917	0.394819	0.809929	0.316956	4.33123	0.155844	8.15024	1.71263	22.0858	0.782142	34.2266	14.6275	32.9728	50.4981	5.21488	12.8104	32.4424	12.8278	18.4215	6.24386	49.1727	8.66581	107.311	27.3974
38.9754	-27.2761	0.135226	10.204	-13.3579	-17.9149	17.2477	-6.08084	-7.76012	-9.11292	19.0668	1.01254	23.4949	6.91506	0.101917	0.394819	0.809929	0.316956	4.33123	0.155844	8.15024	1.71263	22.0858	0.782142	35.1471	14.6275	32.9728	50.4981	5.21488	12.8104	32.4424	12.8278	18.4215	6.24386	49.1727	8.66581	107.311	27.3974
39.0078	-26.8761	-0.69436	10.4626	-13.2423	-18.3767	17.6233	-6.28137	-7.04104	-8.63994	18.6654	1.54688	35.0258	9.12237	0.375096	0.197676	0.996287	0.535985	3.67405	0.142838	11.3155	1.85251	33.4694	1.14239	35.2959	1.60568	21.5755	36.6215	-0.796846	23.539	22.0838	8.4999	13.9477	7.74041	20.7232	12.7691	95.0761	14.4377
39.0402	-26.8249	-1.15802	10.8364	-14.4558	-18.3104	19.5959	-5.22864	-4.84847	-9.75896	18.8655	1.54688	35.0258	9.12237	0.375096	0.197676	0.996287	0.535985	3.67405	0.142838	11.3155	1.85251	33.4694	1.14239	34.221	1.60568	21.5755	36.6215	-0.796846	23.539	22.0838	8.4999	13.9477	7.74041	20.7232	12.7691	95.0761	14.4377
39.0726	-26.3016	-1.09729	12.6531	-15.6206	-17.7077	21.7006	-3.76953	-5.22987	-8.37439	19.6439	1.22296	39.9546	10.4437	0.827951	0.195375	1.00099	0.813191	5.09984	0.416984	10.9978	1.25646	47.5916	1.32106	33.9757	15.8968	26.6501	33.891	-0.29145	4.92248	2.8327	-5.64404	20.661	11.2316	16.3678	19.7289	57.0692	2.56994
39.1051	-26.2285	-1.84649	14.0241	-15.2378	-17.1651	22.192	-4.65144	-6.95975	-5.83895	20.9402	1.22296	39.9546	10.4437	0.827951	0.195375	1.00099	0.813191	5.09984	0.416984	10.9978	1.25646	47.5916	1.32106	33.9214	15.8968	26.6501	33.891	-0.29145	4.92248	2.8327	-5.64404	20.661	11.2316	16.3678	19.7289	57.0692	2.56994
39.1375	-25.468	-1.76769	15.2139	-14.4083	-16.0115	23.2813	-5.8777	-7.00862	-5.10422	22.6672	0.129112	35.7718	11.3831	0.594716	0.0799853	0.561722	0.988388	4.67726	0.247447	15.88	0.277839	56.8426	0.609471	33.9229	14.1634	10.6894	27.5936	3.93224	17.3681	30.9489	6.22126	34.4006	1.9597	20.4949	26.2716	95.0058	18.9796
39.1699	-25.7098	-1.6257	15.9971	-14.0159	-15.2461	24.3036	-5.64412	-6.95329	-5.68692	24.6977	0.129112	35.7718	11.3831	0.594716	0.0799853	0.561722	0.988388	4.67726	0.247447	15.88	0.277839	56.8426	0.609471	33.2595	14.1634	10.6894	27.5936	3.93224	17.3681	30.9489	6.22126	34.4006	1.9597	20.4949	26.2716	95.0058	18.9796
39.2023	-26.3921	-1.62666	15.9523	-13.9203	-14.9747	24.1141	-5.62989	-7.56232	-7.07824	26.8887	0.104865	21.7501	7.5374	0.40627	0.222157	0	1.03734	3.23573	0.381972	19.251	0	53.3876	0.478571	32.3284	22.8761	58.0788	47.6575	7.92508	10.709	27.9173	4.68625	13.7668	8.40005	25.8714	15.9617	95.9259	23.1546
39.2348	-26.6728	-1.10229	15.0099	-14.8771	-13.5439	23.9974	-6.59914	-7.09868	-10.5446	29.0771	0.104865	21.7501	7.5374	0.40627	0.222157	0	1.03734	3.23573	0.381972	19.251	0	53.3876	0.478571	31.7074	22.8761	58.0788	47.6575	7.92508	10.709	27.9173	4.68625	13.7668	8.40005	25.8714	15.9617	95.9259	23.1546
39.2672	-27.3611	-1.19798	14.5118	-15.8686	-11.4515	24.5156	-7.96462	-5.6707	-14.3117	31.1124	0.386448	10.934	5.41579	0.115895	0.23496	0	0.56654	8.56528	0.118534	37.5572	0.0444028	37.5614	0.0812804	31.0324	7.39994	45.2605	37.254	8.02219	18.9652	36.1936	13.3485	37.3588	15.1401	23.1833	6.68549	67.2023	22.3392
39.2996	-26.8607	-0.703188	14.5992	-15.9897	-9.00567	25.0983	-9.02596	-4.48256	-13.2171	32.8628	0.386448	10.934	5.41579	0.115895	0.23496	0	0.56654	8.56528	0.118534	37.5572	0.0444028	37.5614	0.0812804	30.6331	7.39994	45.2605	37.254	8.02219	18.9652	36.1936	13.3485	37.3588	15.1401	23.1833	6.68549	67.2023	22.3392
39.332	-27.1716	0.154009	15.6066	-15.5629	-6.62343	24.7805	-9.5555	-5.14023	-13.1018	34.2343	0.192077	3.41402	3.20423	0.432765	0	0	0.35223	16.0686	0	73.0598	0.971737	22.2513	0	30.8334	11.1461	22.1656	41.759	8.98878	17.7617	13.2035	11.2206	3.20777	11.607	31.3028	13.048	115.824	10.0434
39.3645	-29.0369	-0.036927	17.3665	-14.7753	-6.77277	24.2001	-9.48369	-6.80185	-13.3105	35.1644	0.192077	3.41402	3.20423	0.432765	0	0	0.35223	16.0686	0	73.0598	0.971737	22.2513	0	30.6258	11.1461	22.1656	41.759	8.98878	17.7617	13.2035	11.2206	3.20777	11.607	31.3028	13.048	115.824	10.0434
39.3969	-29.9344	0.683943	18.8475	-14.4158	-8.19894	24.0946	-11.3158	-5.71466	-12.828	35.6284	1.68262	2.12099	1.41761	0.963855	0	0.352061	0.820525	36.3392	0.232048	108.873	1.45717	11.685	0.00580779	29.5317	10.5588	21.4274	23.7021	4.39051	11.6004	39.04	6.8221	12.2564	-1.41911	13.337	12.6528	78.7104	31.8097
39.4293	-31.0675	0.712999	19.1862	-15.3199	-9.97039	24.9059	-15.0082	-4.02976	-12.7556	35.6311	1.68262	2.12099	1.41761	0.963855	0	0.352061	0.820525	36.3392	0.232048	108.873	1.45717	11.685	0.00580779	28.3951	10.5588	21.4274	23.7021	4.39051	11.6004	39.04	6.8221	12.2564	-1.41911	13.337	12.6528	78.7104	31.8097
39.4617	-31.6591	0.584547	17.9846	-16.0885	-11.2701	26.9745	-16.5858	-4.84596	-11.2083	35.1967	0.85255	0.292381	1.23634	1.03541	0.130814	0.370134	0.511145	72.7286	0.0880842	116.81	0.927642	3.90625	0.134477	27.045	11.3326	16.5612	10.1942	5.60446	8.15308	32.4839	16.2721	13.2043	6.52576	11.5731	21.5629	58.4561	15.6674
39.4942	-32.9006	0.347133	15.3227	-16.5062	-12.1847	27.8912	-17.0338	-5.62359	-8.81913	34.3609	0.85255	0.292381	1.23634	1.03541	0.130814	0.370134	0.511145	72.7286	0.0880842	116.81	0.927642	3.90625	0.134477	26.6699	11.3326	16.5612	10.1942	5.60446	8.15308	32.4839	16.2721	13.2043	6.52576	11.5731	21.5629	58.4561	15.6674
39.5266	-33.1725	-0.153207	14.5242	-15.5642	-11.6405	27.3555	-18.2811	-5.18088	-6.6344	33.1574	0.482222	0	1.41062	0.720018	0.148416	0.953257	0.729465	115.289	0.381957	98.3675	0	0.317051	0.827131	25.7884	23.8925	11.9245	33.6784	15.682	15.6331	4.70529	6.75424	16.0843	11.1145	29.9792	15.9003	49.9213	18.455
39.559	-30.3996	0.939676	14.9996	-13.2058	-9.7198	27.2159	-18.5206	-3.92585	-4.22132	31.6167	0.482222	0	1.41062	0.720018	0.148416	0.953257	0.729465	115.289	0.381957	98.3675	0	0.317051	0.827131	25.2337	23.8925	11.9245	33.6784	15.682	15.6331	4.70529	6.75424	16.0843	11.1145	29.9792	15.9003	49.9213	18.455
39.5914	-27.328	0.972164	14.8702	-11.8734	-8.11141	27.2391	-15.3877	-2.57009	-2.81141	29.7598	0.408906	0	0.18831	0.347164	0.0176068	0.17523	0.0909835	122.894	0	63.2668	0	0	0.765657	24.6791	15.7085	3.88552	13.5054	8.57625	4.10519	27.9613	11.4014	20.7858	10.3254	109.179	23.3017	33.8774	7.60209
39.6239	-23.9466	0.938541	15.7084	-10.8706	-6.90163	27.5344	-13.6195	-1.30535	-3.01696	27.6038	0.408906	0	0.18831	0.347164	0.0176068	0.17523	0.0909835	122.894	0	63.2668	0	0	0.765657	23.1463	15.7085	3.88552	13.5054	8.57625	4.10519	27.9613	11.4014	20.7858	10.3254	109.179	23.3017	33.8774	7.60209
39.6563	-20.9222	1.73188	15.2782	-9.222	-7.87379	27.6322	-14.4404	0.199189	-2.06201	25.1699	0.443924	0	0.574101	0.278151	0	0.354183	0.158335	104.467	0	25.0466	0	0	0.611025	21.9529	11.0997	7.54196	0.0929273	4.34211	8.59629	14.3254	14.4364	24.0625	10.3543	56.5757	13.5134	25.5246	17.4568
39.6887	-19.682	2.45117	14.1047	-8.66909	-8.43188	27.0151	-14.0761	0.841234	-2.5532	22.4933	0.443924	0	0.574101	0.278151	0	0.354183	0.158335	104.467	0	25.0466	0	0	0.611025	20.6354	11.0997	7.54196	0.0929273	4.34211	8.59629	14.3254	14.4364	24.0625	10.3543	56.5757	13.5134	25.5246	17.4568
39.7211	-19.1347	2.96032	14.7316	-8.27245	-8.42343	27.3959	-15.0935	1.77681	-3.6486	19.6342	0.819373	0	0	0	0.448676	0.309912	1.38656	67.1387	0	9.5671	0	0	0.786601	19.546	10.7926	7.811	6.67673	10.1132	10.2334	15.6273	2.94926	103.676	7.93725	78.2186	0.326752	23.5827	14.1044
39.7536	-19.039	2.7488	14.8983	-7.2929	-9.29456	28.2433	-17.9785	2.58798	-3.00593	16.6766	0.819373	0	0	0	0.448676	0.309912	1.38656	67.1387	0	9.5671	0	0	0.786601	18.2111	10.7926	7.811	6.67673	10.1132	10.2334	15.6273	2.94926	103.676	7.93725	78.2186	0.326752	23.5827	14.1044
39.786	-19.0034	3.45503	12.9925	-5.93895	-10.3449	28.3106	-19.0465	2.12444	-2.33579	13.7206	1.10132	0	0	0.306244	0.0996837	0.215861	1.96906	28.7113	0	3.96122	0	0	0.47339	16.3648	-0.244509	15.7874	-2.64911	9.12223	14.5724	14.6904	2.68735	80.1351	5.18087	37.5161	10.4818	21.2208	27.5023
39.8184	-18.8574	4.35234	12.7743	-4.82177	-10.1425	28.309	-19.3073	1.17857	-3.29927	10.8738	1.10132	0	0	0.306244	0.0996837	0.215861	1.96906	28.7113	0	3.96122	0	0	0.47339	15.1792	-0.244509	15.7874	-2.64911	9.12223	14.5724	14.6904	2.68735	80.1351	5.18087	37.5161	10.4818	21.2208	27.5023
39.8508	-17.6609	4.37536	13.5712	-4.331	-8.17296	28.4929	-18.9599	2.60017	-4.7811	8.23906	0.705373	0	0	0.811962	0.553748	1.31689	1.54951	8.89588	0	1.63473	0	0	0.309801	13.9468	20.6917	3.13339	18.2754	8.83	3.75002	23.9856	11.8574	49.5985	7.80198	22.2401	6.10786	12.1617	15.5223
39.8833	-16.4015	3.48277	13.6575	-4.18585	-7.43588	29.8759	-18.7489	5.59465	-5.20599	5.90897	0.705373	0	0	0.811962	0.553748	1.31689	1.54951	8.89588	0	1.63473	0	0	0.309801	12.7415	20.6917	3.13339	18.2754	8.83	3.75002	23.9856	11.8574	49.5985	7.80198	22.2401	6.10786	12.1617	15.5223
39.9157	-15.4586	3.51878	15.0852	-4.4733	-7.18412	31.1146	-18.9298	4.96573	-5.13298	3.94833	0.524389	0	0	0.622171	0.543669	1.83598	1.02093	2.33722	0.227993	5.75273	0	0	0	12.2149	10.07	2.47492	13.7349	9.11342	5.95314	14.8614	18.7815	47.3808	7.79075	39.1808	8.70866	10.1663	27.4044
39.9481	-13.5573	5.49041	17.1387	-3.91546	-6.10422	30.8716	-18.1053	2.09842	-4.99699	2.39454	0.524389	0	0	0.622171	0.543669	1.83598	1.02093	2.33722	0.227993	5.75273	0	0	0	12.46	10.07	2.47492	13.7349	9.11342	5.95314	14.8614	18.7815	47.3808	7.79075	39.1808	8.70866	10.1663	27.4044
39.9805	-12.4725	5.52451	19.1645	-4.07845	-5.24873	31.4921	-18.9538	1.79667	-5.21396	1.25321	0.169553	0	0	0.919246	0.473033	1.33974	0.387808	0.444141	0	9.77471	0	0	0	12.4508	15.2529	0.549127	6.90149	2.35608	17.5644	3.25423	15.0163	32.5006	2.02101	36.2293	12.611	20.416	21.5686
40.013	-11.8596	5.03422	19.7474	-4.29008	-4.92968	31.9805	-20.2087	4.06888	-7.93453	0.501112	0.169553	0	0	0.919246	0.473033	1.33974	0.387808	0.444141	0	9.77471	0	0	0	11.6122	15.2529	0.549127	6.90149	2.35608	17.5644	3.25423	15.0163	32.5006	2.02101	36.2293	12.611	20.416	21.5686
40.0454	-11.5634	5.41226	19.0311	-4.22679	-4.33116	31.7419	-19.853	5.72947	-11.0833	0.0908631	0.251378	0	0	1.23071	0.755521	1.82221	0.41502	2.19306	0.0142949	14.1726	0	0	0	10.9472	11.3345	3.40867	9.51185	-6.27995	1.47881	22.9495	13.0755	14.4939	12.7368	17.5581	2.82304	13.7209	16.7491
40.0778	-11.9545	4.96231	18.4961	-4.61017	-4.34362	30.9055	-19.1529	5.70906	-12.4314	-0.0419871	0.251378	0	0	1.23071	0.755521	1.82221	0.41502	2.19306	0.0142949	14.1726	0	0	0	10.2264	11.3345	3.40867	9.51185	-6.27995	1.47881	22.9495	13.0755	14.4939	12.7368	17.5581	2.82304	13.7209	16.7491
40.1102	-12.8223	4.50511	18.4572	-5.67193	-4.55896	29.1398	-19.0125	5.89536	-13.8731	0.0369578	0.794922	0	0.662822	1.4695	0.978956	1.99161	0.208395	1.4484	0.00978184	22.6567	0.331269	0	0.508507	9.51619	11.0116	10.7599	2.73392	3.45791	14.5219	30.9841	-0.442008	38.6765	14.1687	11.2258	0.505563	16.0009	18.2424
40.1427	-13.2495	4.19089	19.2463	-6.43701	-4.28021	28.5859	-18.6527	6.74601	-14.5061	0.259971	0.794922	0	0.662822	1.4695	0.978956	1.99161	0.208395	1.4484	0.00978184	22.6567	0.331269	0	0.508507	9.07364	11.0116	10.7599	2.73392	3.45791	14.5219	30.9841	-0.442008	38.6765	14.1687	11.2258	0.505563	16.0009	18.2424
40.1751	-11.9355	4.16271	20.1362	-5.45412	-4.56725	29.8682	-19.1279	6.62249	-15.2962	0.569991	0.494951	0	0.642931	3.07409	1.0937	2.84411	0.194566	1.64918	0.0621029	32.2947	1.93401	0	0.295443	9.21042	15.6691	11.5478	7.23996	7.58178	4.7918	27.1567	6.7299	21.2157	0.278753	25.3942	4.76537	7.30949	23.5565
40.2075	-10.2137	4.7546	20.5819	-4.43654	-5.51592	30.5156	-19.2069	5.53462	-15.7856	0.91257	0.494951	0	0.642931	3.07409	1.0937	2.84411	0.194566	1.64918	0.0621029	32.2947	1.93401	0	0.295443	9.40116	15.6691	11.5478	7.23996	7.58178	4.7918	27.1567	6.7299	21.2157	0.278753	25.3942	4.76537	7.30949	23.5565
40.2399	-8.69082	5.64311	21.486	-3.61387	-6.111	29.8038	-18.7301	5.7016	-16.4123	1.24287	0.567072	0	0	2.96743	1.08508	4.0422	0	0.369277	0.40919	30.7822	2.46736	0	0	8.64537	9.5536	0.891069	14.6664	4.54824	16.5435	12.3002	-2.80801	27.9957	5.47075	28.0007	2.06994	13.443	21.9691
40.2724	-6.35664	6.16922	21.4701	-3.33907	-6.64247	29.9926	-18.7851	7.71438	-16.0597	1.52498	0.567072	0	0	2.96743	1.08508	4.0422	0	0.369277	0.40919	30.7822	2.46736	0	0	7.29001	9.5536	0.891069	14.6664	4.54824	16.5435	12.3002	-2.80801	27.9957	5.47075	28.0007	2.06994	13.443	21.9691
40.3048	-3.95524	6.07156	20.1906	-2.83926	-7.0372	29.6348	-16.6841	9.5762	-13.3894	1.74017	2.41634	0.359046	0	2.83152	0.437123	7.38205	0.841244	0	0.825436	24.6889	1.93207	0	0	6.19437	9.68619	3.81077	13.0717	6.61652	10.2924	16.4635	1.66972	8.16717	-0.422059	38.279	13.537	10.7238	9.46029
40.3372	-2.5217	5.06209	19.1899	-1.91147	-6.1551	28.802	-12.6791	8.68921	-11.4102	1.88123	2.41634	0.359046	0	2.83152	0.437123	7.38205	0.841244	0	0.825436	24.6889	1.93207	0	0	5.98513	9.68619	3.81077	13.0717	6.61652	10.2924	16.4635	1.66972	8.16717	-0.422059	38.279	13.537	10.7238	9.46029
40.3696	-0.988988	3.62561	19.8828	-1.36826	-5.93816	29.2332	-10.8701	5.74462	-9.70727	1.95124	1.60702	0	0	2.35309	0.718583	7.64229	0.7061	0.102145	0.75891	12.6529	1.22115	0	0.143462	5.67025	9.03787	5.21078	15.2393	21.4888	16.6695	13.9075	8.33594	43.3099	8.2879	54.7369	24.8374	13.8186	13.6297
40.4021	0.00224629	2.34663	22.116	-0.960489	-6.193	28.407	-11.1757	5.30113	-9.4792	1.96041	1.60702	0	0	2.35309	0.718583	7.64229	0.7061	0.102145	0.75891	12.6529	1.22115	0	0.143462	5.56882	9.03787	5.21078	15.2393	21.4888	16.6695	13.9075	8.33594	43.3099	8.2879	54.7369	24.8374	13.8186	13.6297
40.4345	1.22779	1.92227	23.1168	-1.05053	-5.60388	27.089	-9.95912	6.21233	-9.59238	1.92513	1.52386	0.360746	0	1.95984	0.380052	5.75522	0	0	0.127847	6.13887	0.214314	0	0.81198	5.608	14.1598	11.2196	16.6712	17.7064	20.2358	30.0733	7.22403	8.08825	10.9425	59.7299	15.3405	1.9121	9.65634
40.4669	1.48376	1.76083	22.2541	-2.5003	-6.47362	27.2233	-7.9433	5.90319	-9.50113	1.87243	1.52386	0.360746	0	1.95984	0.380052	5.75522	0	0	0.127847	6.13887	0.214314	0	0.81198	6.15356	14.1598	11.2196	16.6712	17.7064	20.2358	30.0733	7.22403	8.08825	10.9425	59.7299	15.3405	1.9121	9.65634
40.4994	1.70339	1.54526	20.9135	-3.11477	-7.12477	27.9253	-6.84798	5.27969	-10.0339	1.83425	0.360216	0	0	1.94625	0	4.00324	0	0.0418872	0	5.99383	0.956017	0	2.14388	7.14295	20.2573	7.34883	0.945977	11.2931	16.187	40.6042	8.79659	11.1594	8.2817	39.2945	4.09954	6.83655	3.90216
40.5318	1.62438	2.39008	20.1778	-2.70322	-7.46364	28.4644	-9.12499	4.55545	-9.56359	1.84924	0.360216	0	0	1.94625	0	4.00324	0	0.0418872	0	5.99383	0.956017	0	2.14388	8.13216	20.2573	7.34883	0.945977	11.2931	16.187	40.6042	8.79659	11.1594	8.2817	39.2945	4.09954	6.83655	3.90216
40.5642	1.03573	2.8492	19.3632	-3.87591	-8.69869	28.5024	-11.1467	5.04937	-6.61777	1.95666	0	0.461456	0.201385	2.22314	0.669879	3.16845	0	0	0	2.90946	1.38084	0.268069	2.80431	8.87491	21.1914	8.07598	12.0396	-2.64103	10.5079	31.7411	13.9293	9.43257	7.69973	36.4484	8.28883	6.81246	18.8417
40.5966	0.804218	2.48135	19.817	-5.69435	-7.7518	28.7379	-10.5793	5.30348	-4.83246	2.19888	0	0.461456	0.201385	2.22314	0.669879	3.16845	0	0	0	2.90946	1.38084	0.268069	2.80431	9.27827	21.1914	8.07598	12.0396	-2.64103	10.5079	31.7411	13.9293	9.43257	7.69973	36.4484	8.28883	6.81246	18.8417
40.6291	-0.323599	1.59363	21.0717	-7.30147	-6.14032	28.6119	-10.8859	4.00679	-5.88267	2.61362	0.641957	0	0	2.19388	0.439581	2.01855	0.343758	0.0524473	0.498969	2.70957	1.02668	0.361061	2.02258	9.53139	10.0723	9.11614	6.67109	20.0186	9.44342	29.4018	5.48575	24.9791	12.414	17.7661	12.3432	3.32426	14.5535
40.6615	-0.758416	0.91605	20.5261	-8.75233	-5.09539	27.4881	-9.81075	2.41657	-6.32867	3.23587	0.641957	0	0	2.19388	0.439581	2.01855	0.343758	0.0524473	0.498969	2.70957	1.02668	0.361061	2.02258	9.55642	10.0723	9.11614	6.67109	20.0186	9.44342	29.4018	5.48575	24.9791	12.414	17.7661	12.3432	3.32426	14.5535
40.6939	-1.11591	0.809738	19.6113	-9.97278	-4.47294	26.5226	-8.37744	0.59859	-6.71865	4.09239	1.2739	0.0568009	0	1.26691	0.479962	0.444282	0.117913	0	0.736233	2.06907	0.850269	0	0.553497	10.203	18.5396	6.5296	12.4615	6.67737	17.6288	43.7548	5.77003	25.5158	7.21906	27.9463	3.0605	10.0625	27.8302
40.7263	-1.41325	-0.214315	20.769	-11.5676	-3.67125	26.3372	-8.76114	0.0553303	-7.1361	5.21195	1.2739	0.0568009	0	1.26691	0.479962	0.444282	0.117913	0	0.736233	2.06907	0.850269	0	0.553497	11.361	18.5396	6.5296	12.4615	6.67737	17.6288	43.7548	5.77003	25.5158	7.21906	27.9463	3.0605	10.0625	27.8302
40.7588	-1.78316	-0.418117	22.0707	-13.013	-4.52323	27.5113	-8.80549	0.20995	-6.68651	6.61889	1.33959	0.0359106	0	2.13369	0.522604	0.480066	0.344304	0	0.350461	0.692244	1.54445	0	0.240536	11.7083	19.4142	3.68167	14.0726	9.08349	0.746889	26.1349	15.6872	23.6106	9.92434	46.8022	4.55801	11.9768	26.2714
40.7912	-3.20359	0.252373	22.3572	-13.832	-7.14223	28.4998	-9.45807	-2.0029	-5.71857	8.33507	1.33959	0.0359106	0	2.13369	0.522604	0.480066	0.344304	0	0.350461	0.692244	1.54445	0	0.240536	12.1027	19.4142	3.68167	14.0726	9.08349	0.746889	26.1349	15.6872	23.6106	9.92434	46.8022	4.55801	11.9768	26.2714
40.8236	-5.04905	0.0960677	22.1637	-14.5778	-8.60255	28.4195	-10.7031	-2.78942	-5.74639	10.3704	0.677467	0.0361931	0	2.48078	0.338986	0.185075	0.232323	1.20681	3.47838e-05	0.944417	1.13366	0	0.564066	12.3475	5.13681	14.5923	-0.936987	6.83643	6.79768	22.2184	5.43462	10.104	6.41376	29.6247	14.406	1.02345	4.24267
40.856	-6.57809	-0.988848	20.6288	-14.8909	-9.57754	28.4834	-11.5561	0.0474554	-6.27211	12.7264	0.677467	0.0361931	0	2.48078	0.338986	0.185075	0.232323	1.20681	3.47838e-05	0.944417	1.13366	0	0.564066	11.9137	5.13681	14.5923	-0.936987	6.83643	6.79768	22.2184	5.43462	10.104	6.41376	29.6247	14.406	1.02345	4.24267
40.8885	-6.95992	-3.30978	19.56	-14.4715	-9.20113	28.5849	-12.0707	0.62837	-4.95942	15.3915	0.405848	0	0.597265	2.85474	0.766753	0	0.828931	0.38348	0.898863	1.88186	1.82895	0	0.470871	11.8417	24.7508	9.61229	6.78323	15.437	14.8764	21.7924	13.4712	-3.99219	3.28913	17.7457	7.69905	9.29797	25.7837
40.9209	-6.5252	-3.69319	18.519	-13.3311	-8.6003	27.8229	-10.9122	-1.35628	-3.29377	18.3348	0.405848	0	0.597265	2.85474	0.766753	0	0.828931	0.38348	0.898863	1.88186	1.82895	0	0.470871	12.0238	24.7508	9.61229	6.78323	15.437	14.8764	21.7924	13.4712	-3.99219	3.28913	17.7457	7.69905	9.29797	25.7837
40.9533	-6.22442	-3.43553	17.3287	-13.0285	-8.63744	26.5116	-8.00723	-2.92531	-3.45124	21.5024	0.353588	0	0	2.97913	0.580284	0	0.563761	0.0529565	1.32142	1.14644	1.78591	0	0.483022	12.7176	9.15807	13.1921	16.4443	7.05983	10.083	22.2087	-0.318029	17.6537	9.71061	22.4253	12.8477	1.70559	17.5296
40.9857	-5.60707	-4.0462	17.4376	-13.0008	-8.95403	25.9274	-6.71285	-3.88271	-3.18046	24.808	0.353588	0	0	2.97913	0.580284	0	0.563761	0.0529565	1.32142	1.14644	1.78591	0	0.483022	13.2375	9.15807	13.1921	16.4443	7.05983	10.083	22.2087	-0.318029	17.6537	9.71061	22.4253	12.8477	1.70559	17.5296
41.0182	-4.18555	-4.64573	17.5272	-13.2602	-7.52975	26.3681	-6.44604	-4.84358	-3.02648	28.1455	0.0662763	0.300097	0	2.73247	0.406975	0	1.49523	0	1.95112	2.30028	3.58044	0	0.775407	15.1673	6.03221	2.95396	9.74063	19.6967	8.60487	27.6419	-0.299059	26.8352	4.54148	26.0849	8.23994	8.16028	19.3774
41.0506	-2.28741	-5.23803	17.1206	-12.8411	-5.90259	27.7381	-5.61961	-6.01116	-2.77895	31.3888	0.0662763	0.300097	0	2.73247	0.406975	0	1.49523	0	1.95112	2.30028	3.58044	0	0.775407	17.0864	6.03221	2.95396	9.74063	19.6967	8.60487	27.6419	-0.299059	26.8352	4.54148	26.0849	8.23994	8.16028	19.3774
41.083	-0.534169	-6.54317	16.5257	-12.0265	-7.80514	29.6531	-3.87573	-6.01601	-1.31455	34.4121	0.723192	0.0978342	0.00105694	1.37276	0.363581	0	0.991876	0	2.00569	1.762	3.44109	0.984212	0.382059	18.5683	6.7383	1.99147	14.8437	20.0302	18.2866	18.9478	8.54786	14.08	1.15907	24.4899	1.93116	6.1164	19.7454
41.1154	-0.522287	-8.13435	15.8298	-12.9599	-9.1419	29.7319	-1.29688	-5.04668	0.306923	37.0959	0.723192	0.0978342	0.00105694	1.37276	0.363581	0	0.991876	0	2.00569	1.762	3.44109	0.984212	0.382059	19.4709	6.7383	1.99147	14.8437	20.0302	18.2866	18.9478	8.54786	14.08	1.15907	24.4899	1.93116	6.1164	19.7454
41.1479	-1.13094	-7.96378	17.1715	-14.0066	-8.91993	28.9627	-0.426281	-5.85742	0.595206	39.3434	0.579326	0.356862	0.0902569	0.53593	0.478531	0	1.20909	0.0976562	2.1457	0.815563	3.24369	2.8161	0.369952	19.7174	15.3622	5.01241	4.37256	20.3672	14.1338	31.3242	5.66161	10.5589	13.1709	40.4828	18.8919	-0.487983	23.8822
41.1803	-1.54079	-8.08983	18.0547	-14.8584	-9.05155	29.5526	-0.111411	-7.92301	1.02081	41.0836	0.579326	0.356862	0.0902569	0.53593	0.478531	0	1.20909	0.0976562	2.1457	0.815563	3.24369	2.8161	0.369952	20.9104	15.3622	5.01241	4.37256	20.3672	14.1338	31.3242	5.66161	10.5589	13.1709	40.4828	18.8919	-0.487983	23.8822
41.2127	-3.54663	-8.58099	18.097	-16.4794	-9.99594	29.3474	-1.01192	-8.83686	0.334002	42.2747	0.630995	0.120556	1.29254	0.73114	0.274717	0	0.825874	0.956803	1.19138	0.0277191	2.0609	3.82235	0.852457	22.2453	21.5626	13.52	13.5845	9.21799	6.37775	19.8113	15.795	8.83182	17.0283	6.0371	18.1407	0.582741	25.4149
41.2451	-5.6197	-8.44839	19.4028	-18.3255	-11.0771	29.6888	-4.06845	-9.59975	-2.67055	42.9	0.630995	0.120556	1.29254	0.73114	0.274717	0	0.825874	0.956803	1.19138	0.0277191	2.0609	3.82235	0.852457	23.3204	21.5626	13.52	13.5845	9.21799	6.37775	19.8113	15.795	8.83182	17.0283	6.0371	18.1407	0.582741	25.4149
41.2776	-8.57193	-9.32371	19.5895	-19.7865	-10.1804	31.1305	-4.63004	-10.6284	-5.35641	42.9641	0.143123	0.129981	1.12923	0.64392	0.407766	0	0.423358	1.81129	0.533399	0.464669	1.64218	3.65738	0.182341	23.6311	11.3887	6.92546	1.95951	13.8463	13.8623	23.0724	13.6106	21.7894	14.5195	26.4946	22.2164	6.39147	15.2508
41.31	-11.6233	-9.77201	18.0827	-20.8628	-8.61862	31.3082	-2.99577	-9.59938	-7.76604	42.4888	0.143123	0.129981	1.12923	0.64392	0.407766	0	0.423358	1.81129	0.533399	0.464669	1.64218	3.65738	0.182341	24.0474	11.3887	6.92546	1.95951	13.8463	13.8623	23.0724	13.6106	21.7894	14.5195	26.4946	22.2164	6.39147	15.2508
41.3424	-13.7825	-8.80513	16.6747	-20.9361	-7.50281	30.9923	-3.32587	-8.77371	-9.21062	41.5054	1.00721	0.037289	2.65614	0	1.80067	0	0	3.05072	0.207695	0.265216	1.8155	3.73582	0.0993303	25.4281	8.31151	7.15454	14.9471	4.08184	3.93662	24.9802	4.54906	6.46253	6.3011	20.7002	11.1642	15.6649	4.35097
41.3748	-16.1759	-8.69287	16.4992	-20.5115	-7.23095	31.1684	-5.17815	-9.30273	-10.314	40.0476	1.00721	0.037289	2.65614	0	1.80067	0	0	3.05072	0.207695	0.265216	1.8155	3.73582	0.0993303	26.6682	8.31151	7.15454	14.9471	4.08184	3.93662	24.9802	4.54906	6.46253	6.3011	20.7002	11.1642	15.6649	4.35097
41.4073	-17.4784	-8.4513	16.333	-20.0678	-8.53659	31.4781	-6.88659	-9.08922	-9.47773	38.1476	0.116803	0.299584	2.30466	0.277412	1.81146	0.032489	0.574941	3.27197	0.131159	1.1973	1.73326	2.42123	0.680153	27.1579	9.35462	7.92092	16.4581	5.20335	0.214514	5.92689	9.5404	11.8783	11.0674	8.14197	17.8386	10.7106	23.0967
41.4397	-18.7446	-8.1556	16.6446	-20.4594	-10.0608	31.2202	-7.67451	-8.56135	-8.01744	35.8415	0.116803	0.299584	2.30466	0.277412	1.81146	0.032489	0.574941	3.27197	0.131159	1.1973	1.73326	2.42123	0.680153	27.2038	9.35462	7.92092	16.4581	5.20335	0.214514	5.92689	9.5404	11.8783	11.0674	8.14197	17.8386	10.7106	23.0967
41.4721	-20.0457	-8.9412	16.8402	-21.8386	-11.0706	31.5215	-7.5703	-8.53594	-8.02906	33.1733	1.24294	0.572467	2.90117	0.896136	1.84566	0	0.476418	2.42531	0.331199	0.391238	1.82581	0.648604	0.241725	26.7226	3.57876	10.3778	8.97335	5.46228	16.8788	14.0155	10.3262	14.9738	10.8429	24.7991	18.0298	12.1742	4.99512
41.5045	-20.8371	-9.34111	17.1147	-21.6336	-11.1843	32.324	-7.72138	-9.72866	-10.5161	30.2	1.24294	0.572467	2.90117	0.896136	1.84566	0	0.476418	2.42531	0.331199	0.391238	1.82581	0.648604	0.241725	26.4878	3.57876	10.3778	8.97335	5.46228	16.8788	14.0155	10.3262	14.9738	10.8429	24.7991	18.0298	12.1742	4.99512
41.537	-23.2788	-10.133	17.2673	-21.0101	-11.6818	31.6646	-8.46737	-11.6437	-14.8844	26.9948	2.4225	0.440248	3.53189	0.909248	0.433075	0	0.487709	1.90744	0.139095	2.31341	2.16501	0	0.612353	26.5733	4.94595	2.26224	2.57081	5.6694	15.7249	24.836	9.81083	33.1252	12.2993	42.2316	7.93553	16.3099	27.2876
41.5694	-24.8243	-10.405	16.6187	-20.5979	-12.8439	31.3666	-8.33945	-12.0079	-16.4172	23.6532	2.4225	0.440248	3.53189	0.909248	0.433075	0	0.487709	1.90744	0.139095	2.31341	2.16501	0	0.612353	26.8089	4.94595	2.26224	2.57081	5.6694	15.7249	24.836	9.81083	33.1252	12.2993	42.2316	7.93553	16.3099	27.2876
41.6018	-24.9761	-9.45748	17.0997	-20.9501	-13.1672	30.9783	-7.31641	-13.5052	-14.6004	20.2891	1.89545	0.573609	2.90357	0.904558	0.573125	0	0.981995	1.41973	0.0192182	4.0978	2.66606	0	0.546344	26.455	8.68622	7.91482	6.08349	10.1874	18.5448	17.3817	9.73308	29.4175	13.1875	9.6052	14.4185	-13.3946	20.9569
41.6342	-25.2052	-9.08119	17.9498	-21.5327	-13.0681	30.4317	-6.65157	-14.7747	-12.8396	17.0357	1.89545	0.573609	2.90357	0.904558	0.573125	0	0.981995	1.41973	0.0192182	4.0978	2.66606	0	0.546344	25.4795	8.68622	7.91482	6.08349	10.1874	18.5448	17.3817	9.73308	29.4175	13.1875	9.6052	14.4185	-13.3946	20.9569
41.6667	-26.3662	-9.09887	17.111	-21.1172	-13.9479	30.5354	-6.43822	-13.9655	-11.4931	14.0267	1.30576	1.12821	2.13223	0.617679	0.370194	0	1.33595	1.348	0.595958	4.92033	3.18267	0	0.045354	25.2017	14.7411	11.937	17.2696	10.6707	18.0594	21.8271	13.2381	20.0879	10.0049	8.30968	6.73989	7.54536	10.9849
41.6991	-27.4546	-9.93679	16.1282	-20.8513	-13.174	29.2797	-6.56422	-13.8542	-11.0137	11.3975	1.30576	1.12821	2.13223	0.617679	0.370194	0	1.33595	1.348	0.595958	4.92033	3.18267	0	0.045354	25.7345	14.7411	11.937	17.2696	10.6707	18.0594	21.8271	13.2381	20.0879	10.0049	8.30968	6.73989	7.54536	10.9849
41.7315	-29.2955	-11.1732	14.8958	-20.3255	-11.4274	28.1037	-6.87444	-13.4996	-12.3247	9.25878	0.815123	0.949097	1.93105	0.79479	0.656284	0	0.895908	1.77348	0.761542	6.91927	3.17863	0	1.22073	26.6186	18.0363	6.09649	12.9429	7.62519	10.9172	11.7017	8.0671	15.6351	7.76458	-2.16079	7.64066	-2.59721	17.1166
41.7639	-30.7113	-11.5827	14.1435	-19.8729	-10.8395	27.9967	-6.59221	-14.5714	-12.6399	7.6877	0.815123	0.949097	1.93105	0.79479	0.656284	0	0.895908	1.77348	0.761542	6.91927	3.17863	0	1.22073	27.6521	18.0363	6.09649	12.9429	7.62519	10.9172	11.7017	8.0671	15.6351	7.76458	-2.16079	7.64066	-2.59721	17.1166
41.7964	-30.8704	-11.8976	14.6048	-19.7746	-11.2303	28.4562	-7.41579	-14.9632	-13.0207	6.71174	0.650146	0.709124	2.22456	0.568535	0.465088	0	1.38367	0.905569	0.766571	7.78979	2.08984	0	0.307007	28.5904	15.6384	12.6887	15.5949	13.4706	13.3807	34.2718	6.59903	35.832	11.7225	10.9951	26.0369	-2.56939	26.7583
41.8288	-32.1767	-10.9764	14.6001	-20.4089	-12.9725	28.8783	-8.57786	-13.0992	-15.2399	6.30712	0.650146	0.709124	2.22456	0.568535	0.465088	0	1.38367	0.905569	0.766571	7.78979	2.08984	0	0.307007	29.167	15.6384	12.6887	15.5949	13.4706	13.3807	34.2718	6.59903	35.832	11.7225	10.9951	26.0369	-2.56939	26.7583
41.8612	-33.2862	-10.5238	14.7175	-19.9689	-14.3326	28.5267	-8.20254	-12.9784	-16.8008	6.40704	1.06414	0.873195	2.14963	0.992548	1.33675	0	0.495793	1.01871	0.409153	7.23034	2.94808	0.532159	0.945246	29.7306	22.4377	9.66232	12.0872	12.7958	9.45719	6.74466	6.39756	13.2278	8.66906	22.4279	11.6879	-2.8768	20.0351
41.8936	-34.2617	-10.7123	14.9842	-18.6912	-15.0548	28.7243	-9.57369	-13.2733	-16.5385	6.90868	1.06414	0.873195	2.14963	0.992548	1.33675	0	0.495793	1.01871	0.409153	7.23034	2.94808	0.532159	0.945246	29.7826	22.4377	9.66232	12.0872	12.7958	9.45719	6.74466	6.39756	13.2278	8.66906	22.4279	11.6879	-2.8768	20.0351
41.9261	-34.758	-9.63375	14.1327	-18.8422	-15.0405	29.0806	-8.84343	-13.4832	-16.4761	7.70172	0.610002	0.567222	1.59651	0.787006	0.972794	0	2.40301	1.24827	0	6.33797	1.87089	0.128369	1.34051	29.5139	9.17232	14.8113	8.95944	3.65368	11.6761	18.064	7.4971	13.3583	15.9205	25.0486	11.8397	6.43277	0.894644
41.9585	-36.0584	-8.56631	13.3005	-18.7062	-16.7671	28.4119	-7.08559	-13.6897	-16.2969	8.67332	0.610002	0.567222	1.59651	0.787006	0.972794	0	2.40301	1.24827	0	6.33797	1.87089	0.128369	1.34051	27.8353	9.17232	14.8113	8.95944	3.65368	11.6761	18.064	7.4971	13.3583	15.9205	25.0486	11.8397	6.43277	0.894644
41.9909	-35.5216	-7.5597	14.5408	-17.9437	-17.7187	28.2073	-7.08498	-12.3947	-14.3333	9.73241	0.730643	0	2.14964	0.365735	0.885805	0	1.9783	0.645565	0	4.83891	1.6914	2.18558	2.29434	26.0902	9.20959	14.6404	16.5807	15.8286	20.5908	19.55	5.15639	27.5425	-0.655576	33.4316	20.4288	-6.11892	17.748
42.0233	-34.84	-5.84025	15.9696	-17.5767	-15.1406	27.4575	-8.00183	-12.2625	-13.5867	10.8104	0.730643	0	2.14964	0.365735	0.885805	0	1.9783	0.645565	0	4.83891	1.6914	2.18558	2.29434	24.7823	9.20959	14.6404	16.5807	15.8286	20.5908	19.55	5.15639	27.5425	-0.655576	33.4316	20.4288	-6.11892	17.748
42.0558	-35.1997	-2.73484	15.6431	-16.1166	-13.5018	26.8326	-10.1399	-10.7665	-14.781	11.8727	0.816921	0	4.12769	0.396232	0.0618652	0	1.73732	1.08607	0	4.75374	1.4233	7.35778	1.21914	23.0977	13.6212	2.8415	-1.76084	11.9559	18.4542	9.10138	8.94967	26.161	12.8563	25.2484	17.1643	-4.17997	18.2478
42.0882	-34.939	-1.39119	13.2791	-14.5431	-13.4217	27.0557	-10.5696	-7.49039	-14.6422	12.9226	0.816921	0	4.12769	0.396232	0.0618652	0	1.73732	1.08607	0	4.75374	1.4233	7.35778	1.21914	22.0693	13.6212	2.8415	-1.76084	11.9559	18.4542	9.10138	8.94967	26.161	12.8563	25.2484	17.1643	-4.17997	18.2478
42.1206	-34.5759	-2.26484	10.921	-13.7705	-11.8199	26.327	-10.3633	-7.11523	-14.2246	13.9914	0.489998	0.0426283	5.09673	0.276447	0.570236	0	1.0234	1.83455	0	4.31475	1.98597	13.2574	0.938947	20.9689	12.4044	12.4681	14.8769	11.6621	10.0159	18.8615	22.9621	9.73523	9.83134	18.7592	19.9307	1.93253	19.2322
42.153	-32.6169	-2.77337	9.40389	-12.2287	-9.40541	26.3935	-8.94156	-7.8918	-12.6946	15.139	0.489998	0.0426283	5.09673	0.276447	0.570236	0	1.0234	1.83455	0	4.31475	1.98597	13.2574	0.938947	19.7266	12.4044	12.4681	14.8769	11.6621	10.0159	18.8615	22.9621	9.73523	9.83134	18.7592	19.9307	1.93253	19.2322
42.1855	-30.8252	-1.53655	8.9886	-11.3358	-7.68702	26.4882	-7.86645	-8.54189	-10.3578	16.43	1.07859	0.745693	3.14072	0.697281	0.566859	0	0.63918	1.00195	0	3.44794	1.59235	16.0668	0.454675	18.9073	19.2629	-0.919407	4.29278	10.6782	26.9764	16.4301	8.31936	31.8748	9.32645	41.7744	7.96799	-0.00910881	19.5005
42.2179	-28.1543	0.708197	9.69232	-10.828	-7.94641	25.4826	-9.28627	-8.92626	-8.33973	17.9254	1.07859	0.745693	3.14072	0.697281	0.566859	0	0.63918	1.00195	0	3.44794	1.59235	16.0668	0.454675	18.8525	19.2629	-0.919407	4.29278	10.6782	26.9764	16.4301	8.31936	31.8748	9.32645	41.7744	7.96799	-0.00910881	19.5005
42.2503	-26.3588	1.51216	9.70772	-10.2343	-8.46036	24.0985	-11.2525	-8.75806	-4.86662	19.6657	0.881002	1.5638	1.21213	0.522729	0.574852	0	0.500743	1.25922	0	2.28507	1.2039	18.3261	0.549602	19.1422	13.4426	15.1152	15.3895	8.60821	14.5273	22.2289	10.3245	27.7566	10.7517	28.3203	31.8319	-1.45679	27.7404
42.2827	-25.4555	0.900938	9.62435	-10.6437	-8.52832	23.2079	-11.2543	-8.38653	-2.35857	21.668	0.881002	1.5638	1.21213	0.522729	0.574852	0	0.500743	1.25922	0	2.28507	1.2039	18.3261	0.549602	18.4675	13.4426	15.1152	15.3895	8.60821	14.5273	22.2289	10.3245	27.7566	10.7517	28.3203	31.8319	-1.45679	27.7404
42.3152	-23.8382	1.82647	10.3587	-9.1009	-8.94843	23.3799	-9.768	-8.35951	-1.71611	23.9217	1.12093	1.14203	0.918534	0.192838	0.182519	0	0.7135	0.585609	0	2.14984	1.50564	18.9014	0.632283	17.8472	10.345	-5.27378	5.17126	18.9354	7.25758	27.5786	6.08865	29.303	5.62035	36.1949	16.3628	11.0861	20.5504
42.3476	-23.3119	2.62269	11.0837	-7.5773	-7.79105	23.4182	-8.42557	-9.07502	-3.01321	26.3821	1.12093	1.14203	0.918534	0.192838	0.182519	0	0.7135	0.585609	0	2.14984	1.50564	18.9014	0.632283	17.9773	10.345	-5.27378	5.17126	18.9354	7.25758	27.5786	6.08865	29.303	5.62035	36.1949	16.3628	11.0861	20.5504
42.38	-23.1812	1.48527	10.9113	-8.23437	-7.06611	25.3622	-7.55183	-11.1684	-4.51747	28.9818	1.49429	0.810064	4.58095	0	0	0	1.44789	0.387373	1.35853	1.52596	1.44122	27.7027	0.7098	19.8862	12.5814	9.79864	12.1016	8.63617	6.68376	23.8386	10.688	26.3803	8.03797	23.4581	17.0279	9.39475	10.8706
42.4125	-23.0156	1.42916	10.8549	-7.90378	-6.85557	26.7469	-7.57023	-12.7594	-4.54981	31.6334	1.49429	0.810064	4.58095	0	0	0	1.44789	0.387373	1.35853	1.52596	1.44122	27.7027	0.7098	22.3222	12.5814	9.79864	12.1016	8.63617	6.68376	23.8386	10.688	26.3803	8.03797	23.4581	17.0279	9.39475	10.8706
42.4449	-23.466	1.66088	12.9575	-7.45256	-5.41357	26.6133	-7.0144	-11.708	-4.4713	34.2502	2.15816	0.989524	15.8595	0.199956	0.299298	0	1.52311	0	4.82207	1.90738	1.5279	40.554	1.11458	24.3556	14.0641	16.2076	15.6246	6.10742	1.23703	5.98934	12.6943	30.5857	1.7063	32.3793	15.3262	-0.0321643	29.1946
42.4773	-22.2662	2.28461	15.1821	-7.41984	-3.58767	27.9415	-5.86366	-9.9344	-2.51158	36.747	2.15816	0.989524	15.8595	0.199956	0.299298	0	1.52311	0	4.82207	1.90738	1.5279	40.554	1.11458	26.0689	14.0641	16.2076	15.6246	6.10742	1.23703	5.98934	12.6943	30.5857	1.7063	32.3793	15.3262	-0.0321643	29.1946
42.5097	-22.4394	2.4686	15.4588	-6.56157	-3.07792	28.3113	-7.89242	-9.37448	-0.942678	39.0586	2.90267	2.68127	44.7817	0.0373527	1.00513	0	1.53962	0	9.86114	1.20653	1.64267	76.5086	1.45005	28.8615	8.05791	10.3466	2.51508	11.0977	2.81564	6.22141	18.6369	15.1806	-6.78501	6.16953	1.92948	16.28	13.5212
42.5422	-24.0062	1.433	14.606	-4.93891	-3.40695	28.7714	-10.8163	-7.68152	-2.72333	41.1433	2.90267	2.68127	44.7817	0.0373527	1.00513	0	1.53962	0	9.86114	1.20653	1.64267	76.5086	1.45005	32.2436	8.05791	10.3466	2.51508	11.0977	2.81564	6.22141	18.6369	15.1806	-6.78501	6.16953	1.92948	16.28	13.5212
42.5746	-23.9134	0.971125	13.5413	-4.78145	-3.76212	28.8665	-11.25	-3.86194	-4.84675	42.9809	3.52879	4.7142	91.4739	0.271657	0.691411	0	1.26238	0	8.9931	1.94482	2.24259	135.966	3.35714	35.5498	2.22638	0.0479412	3.56161	5.86509	15.1367	21.3249	8.69745	17.4999	0.43725	26.4769	8.27307	5.97642	11.8608
42.607	-22.8887	0.903212	14.1657	-5.622	-3.13832	28.3114	-11.2321	-2.12108	-6.55591	44.5753	3.52879	4.7142	91.4739	0.271657	0.691411	0	1.26238	0	8.9931	1.94482	2.24259	135.966	3.35714	38.1583	2.22638	0.0479412	3.56161	5.86509	15.1367	21.3249	8.69745	17.4999	0.43725	26.4769	8.27307	5.97642	11.8608
42.6394	-20.0529	1.49727	14.9159	-5.38321	-3.79086	29.9872	-11.7826	-1.0045	-7.66358	45.9334	3.27479	5.67229	137.899	0.0814183	0.772186	0	1.2213	0	6.09921	1.85966	1.77036	181.245	4.1526	39.5805	12.848	4.60086	-3.94026	10.7559	4.84274	8.00948	29.0756	16.9392	23.3565	22.7685	9.41684	10.4034	9.5645
42.6719	-16.4646	2.48977	15.9157	-5.40423	-5.41612	31.5832	-12.1488	-0.131159	-6.98076	47.0659	3.27479	5.67229	137.899	0.0814183	0.772186	0	1.2213	0	6.09921	1.85966	1.77036	181.245	4.1526	40.6515	12.848	4.60086	-3.94026	10.7559	4.84274	8.00948	29.0756	16.9392	23.3565	22.7685	9.41684	10.4034	9.5645
42.7043	-13.683	3.39817	17.288	-4.74666	-3.99883	32.0485	-14.2752	0.0918687	-6.07741	47.9713	2.97789	4.03876	166.038	0	0.629826	0	0.427583	0	2.59141	1.85756	1.08189	206.272	4.95925	41.1441	15.5895	22.0368	7.47508	15.6354	17.3151	14.1832	12.3262	22.2851	26.4122	19.6014	23.9722	21.56	19.734
42.7367	-12.1581	4.21184	17.4466	-3.73483	-1.60284	31.9471	-15.2958	-0.365014	-5.10851	48.6327	2.97789	4.03876	166.038	0	0.629826	0	0.427583	0	2.59141	1.85756	1.08189	206.272	4.95925	41.732	15.5895	22.0368	7.47508	15.6354	17.3151	14.1832	12.3262	22.2851	26.4122	19.6014	23.9722	21.56	19.734
42.7691	-9.98215	4.37873	17.9086	-3.45022	-0.0368125	32.1549	-14.9222	-0.629439	-3.49465	49.0177	2.19818	2.09063	166.099	0	0.377585	0	0	0	1.15815	2.63024	1.33672	188.808	3.26686	43.2139	21.107	26.2088	43.6143	9.95996	12.6373	11.5524	1.61198	11.0506	15.5501	20.0063	11.9081	99.1104	20.9581
42.8016	-8.003	5.01423	18.2483	-4.23998	1.14716	33.1362	-16.086	0.849519	-2.53915	49.0832	2.19818	2.09063	166.099	0	0.377585	0	0	0	1.15815	2.63024	1.33672	188.808	3.26686	44.7089	21.107	26.2088	43.6143	9.95996	12.6373	11.5524	1.61198	11.0506	15.5501	20.0063	11.9081	99.1104	20.9581
42.834	-8.10937	6.33513	17.4037	-5.14196	2.27413	33.2865	-18.0452	3.35206	-1.97866	48.7914	2.19455	1.02717	136.331	0	0.318908	0.295444	0.225272	0.359185	0.221573	1.39118	1.22509	142.437	1.95472	45.262	16.4594	15.9311	69.7392	6.70565	18.792	22.8209	10.0745	24.076	7.71442	46.1584	19.2155	221.096	38.0831
42.8664	-8.69503	6.38897	17.6774	-4.61515	2.66463	33.278	-22.1058	5.76958	-1.21828	48.1146	2.19455	1.02717	136.331	0	0.318908	0.295444	0.225272	0.359185	0.221573	1.39118	1.22509	142.437	1.95472	46.136	16.4594	15.9311	69.7392	6.70565	18.792	22.8209	10.0745	24.076	7.71442	46.1584	19.2155	221.096	38.0831
42.8988	-9.16608	5.35934	19.4378	-4.46323	2.3698	34.2212	-25.6263	6.80695	-1.3407	47.0543	2.24488	0.659216	92.9443	0	0.906836	0.335932	0.269839	0	0	1.12802	2.19643	92.7394	1.03452	46.7307	13.1476	12.1368	91.4977	9.25327	4.66624	12.554	11.3264	25.4925	17.0477	18.2538	15.1111	252.316	19.6081
42.9313	-11.4743	4.39054	19.1256	-4.93789	1.29996	34.7004	-27.3895	6.34292	-3.24744	45.6523	2.24488	0.659216	92.9443	0	0.906836	0.335932	0.269839	0	0	1.12802	2.19643	92.7394	1.03452	47.3921	13.1476	12.1368	91.4977	9.25327	4.66624	12.554	11.3264	25.4925	17.0477	18.2538	15.1111	252.316	19.6081
42.9637	-15.0157	3.47816	18.1896	-4.88298	-0.155796	33.9626	-28.655	5.87819	-4.87401	43.9887	1.84489	0.728613	53.9014	0	0.616935	0.285554	0.00107368	0	0	0.736722	3.75777	57.1659	0.639965	48.1376	26.1731	11.9215	93.8754	12.2603	4.77497	31.7491	10.4708	21.115	4.58205	26.8034	15.2649	302.424	21.5895
42.9961	-17.5157	1.17983	19.0088	-5.92119	-0.67227	33.1001	-28.6993	4.04967	-4.55954	42.1659	1.84489	0.728613	53.9014	0	0.616935	0.285554	0.00107368	0	0	0.736722	3.75777	57.1659	0.639965	49.2597	26.1731	11.9215	93.8754	12.2603	4.77497	31.7491	10.4708	21.115	4.58205	26.8034	15.2649	302.424	21.5895
43.0285	-18.1699	-1.01342	19.666	-8.01878	0.395343	33.5506	-28.4568	3.21228	-2.90481	40.2907	1.21727	0.351429	28.7165	0	0.888285	0.0480222	0.362534	0	0	1.99462	5.35906	29.188	1.78079	51.615	19.2523	4.18205	113.767	3.7594	17.9352	11.944	17.6151	29.0029	10.0623	17.5819	10.3324	300.008	23.7376
43.061	-18.9264	-0.989379	20.3172	-9.31548	-0.0586618	34.9527	-28.8504	5.27582	-1.52886	38.4622	1.21727	0.351429	28.7165	0	0.888285	0.0480222	0.362534	0	0	1.99462	5.35906	29.188	1.78079	54.0423	19.2523	4.18205	113.767	3.7594	17.9352	11.944	17.6151	29.0029	10.0623	17.5819	10.3324	300.008	23.7376
43.0934	-22.4332	-0.859038	20.8882	-10.8303	-2.19929	35.0036	-30.1387	5.39658	-1.62428	36.7537	0.974647	0	15.7128	0.0927051	0.557723	0	0	0	0	1.85104	8.33643	13.3199	1.50512	56.144	20.3338	5.76775	107.042	7.42145	5.06689	21.1412	10.9003	15.6558	9.52128	16.3959	7.43455	240.124	21.6293
43.1258	-25.7726	-2.47405	20.3574	-11.6961	-3.64381	35.0263	-31.0803	5.39085	-2.52647	35.2098	0.974647	0	15.7128	0.0927051	0.557723	0	0	0	0	1.85104	8.33643	13.3199	1.50512	57.8227	20.3338	5.76775	107.042	7.42145	5.06689	21.1412	10.9003	15.6558	9.52128	16.3959	7.43455	240.124	21.6293
43.1582	-28.5181	-4.28278	19.4353	-12.4422	-3.9124	37.0428	-30.9229	5.62177	-4.02913	33.8403	0.756299	0.225052	20.2899	0.273829	0.951055	0.977803	0	0	0	1.89636	10.7007	6.78086	1.71854	59.1161	14.8903	10.3126	66.2343	7.50039	15.57	24.85	11.2521	20.2564	-4.72041	17.1986	11.8929	234.088	0.931005
43.1907	-30.3882	-4.65072	19.2016	-13.2744	-3.92642	39.4379	-30.2192	5.30012	-6.9868	32.6269	0.756299	0.225052	20.2899	0.273829	0.951055	0.977803	0	0	0	1.89636	10.7007	6.78086	1.71854	60.065	14.8903	10.3126	66.2343	7.50039	15.57	24.85	11.2521	20.2564	-4.72041	17.1986	11.8929	234.088	0.931005
43.2231	-31.2862	-4.81128	18.6252	-13.1731	-5.57667	40.7178	-28.9673	3.8976	-7.7698	31.5238	0.407473	0.734778	53.537	0.252518	1.18785	0.372761	0.0672257	0	0	1.49003	11.7322	10.5814	2.36017	60.4599	9.45433	9.73839	51.2631	3.15522	14.8914	13.2195	14.1073	14.6174	4.59333	44.496	12.4924	216.224	7.22247
43.2555	-32.8983	-6.50859	17.2311	-15.0239	-6.87475	40.9351	-29.2034	2.83958	-6.68722	30.4676	0.407473	0.734778	53.537	0.252518	1.18785	0.372761	0.0672257	0	0	1.49003	11.7322	10.5814	2.36017	60.8004	9.45433	9.73839	51.2631	3.15522	14.8914	13.2195	14.1073	14.6174	4.59333	44.496	12.4924	216.224	7.22247
43.2879	-34.075	-8.87905	16.8446	-16.4637	-7.11805	41.3696	-29.4909	2.67526	-7.48347	29.3912	0.370273	0	90.5962	0	1.2772	1.02028	0	0	0	0.757354	9.18431	17.5966	2.03496	61.3135	17.9419	7.44733	37.7322	12.7526	7.18658	6.51498	10.0019	21.8823	4.5083	13.0981	22.1991	162.459	20.9196
43.3204	-34.856	-9.31586	17.3554	-15.7227	-6.9289	39.8985	-29.3098	3.88884	-8.07258	28.2282	0.370273	0	90.5962	0	1.2772	1.02028	0	0	0	0.757354	9.18431	17.5966	2.03496	60.0477	17.9419	7.44733	37.7322	12.7526	7.18658	6.51498	10.0019	21.8823	4.5083	13.0981	22.1991	162.459	20.9196
43.3528	-36.529	-9.01573	16.739	-15.5608	-7.4069	36.6223	-31.2982	5.68499	-8.15343	26.9318	0.618457	0	120.888	0	0.409908	0.769706	0	0.329993	0.264842	0.196304	7.70149	29.8131	1.89518	58.1914	16.432	11.0227	28.7558	6.20617	19.3708	-0.213007	0.414108	18.6264	4.67578	29.4141	24.0512	120.507	22.1072
43.3852	-37.5859	-9.00344	13.9637	-15.5194	-9.11637	34.8645	-33.8608	4.83885	-8.34513	25.4737	0.618457	0	120.888	0	0.409908	0.769706	0	0.329993	0.264842	0.196304	7.70149	29.8131	1.89518	56.7377	16.432	11.0227	28.7558	6.20617	19.3708	-0.213007	0.414108	18.6264	4.67578	29.4141	24.0512	120.507	22.1072
43.4176	-38.6771	-9.24425	12.7927	-15.5978	-9.65527	33.4421	-34.1775	4.49962	-6.67667	23.8551	0.957475	0	104.123	0	0	0.987624	0.514994	1.42282	0	0.71201	5.24109	32.0322	1.40971	54.8445	13.8244	11.6127	50.7456	10.9139	26.4171	14.0135	1.88607	14.2209	9.00179	36.7395	23.9807	101.837	19.8078
43.4501	-38.3954	-9.04533	13.5695	-16.5016	-8.87803	32.978	-31.3148	5.3741	-4.61738	22.0949	0.957475	0	104.123	0	0	0.987624	0.514994	1.42282	0	0.71201	5.24109	32.0322	1.40971	51.8719	13.8244	11.6127	50.7456	10.9139	26.4171	14.0135	1.88607	14.2209	9.00179	36.7395	23.9807	101.837	19.8078
43.4825	-36.3895	-9.17831	13.7102	-17.6624	-8.88282	32.3719	-29.4874	6.09459	-3.56822	20.2277	0.609804	0	60.6057	0	0	0.821709	0.260294	0.936788	0	0.580502	3.00504	28.5537	0.737005	50.119	9.60476	12.7335	118.18	9.39488	10.0703	15.8998	6.11139	8.82153	6.61405	19.5322	28.5711	178.05	30.4939
43.5149	-36.0433	-9.88502	14.0627	-17.358	-8.86148	32.1306	-30.1501	4.68846	-2.17629	18.2887	0.609804	0	60.6057	0	0	0.821709	0.260294	0.936788	0	0.580502	3.00504	28.5537	0.737005	48.442	9.60476	12.7335	118.18	9.39488	10.0703	15.8998	6.11139	8.82153	6.61405	19.5322	28.5711	178.05	30.4939
43.5473	-36.9502	-10.2454	14.8185	-15.6536	-8.78893	31.5888	-29.296	2.98752	-3.84123	16.3093	0.609241	0	26.4013	0	0	0.337598	0	0.757088	0	0.784895	1.08144	12.6547	1.3927	46.0904	18.9829	16.2349	110.229	6.51654	13.2711	18.6102	12.0268	26.6228	12.2626	17.795	22.1508	137.559	18.6108
43.5798	-39.6683	-11.2678	15.4483	-15.0285	-7.44005	28.816	-27.8736	1.91087	-6.10767	14.3168	0.609241	0	26.4013	0	0	0.337598	0	0.757088	0	0.784895	1.08144	12.6547	1.3927	44.9251	18.9829	16.2349	110.229	6.51654	13.2711	18.6102	12.0268	26.6228	12.2626	17.795	22.1508	137.559	18.6108
43.6122	-41.0818	-11.7128	14.6346	-14.654	-5.63101	27.7822	-27.3163	-0.363745	-6.55017	12.3361	0	0	9.24209	0	0	1.97324	0	0.393599	0	0	0.242011	4.16814	1.50438	42.7577	15.2924	5.4132	55.5025	6.77046	8.49574	29.7851	15.4194	17.4957	3.21385	27.1913	21.2086	122.066	8.82555
43.6446	-41.6887	-12.0736	13.4483	-14.9581	-6.86452	27.8793	-24.9987	-1.98804	-7.21319	10.3944	0	0	9.24209	0	0	1.97324	0	0.393599	0	0	0.242011	4.16814	1.50438	41.1687	15.2924	5.4132	55.5025	6.77046	8.49574	29.7851	15.4194	17.4957	3.21385	27.1913	21.2086	122.066	8.82555
43.677	-43.1867	-13.1025	11.9401	-15.9086	-9.65336	27.5033	-23.2436	-3.70056	-8.41342	8.52537	0.679291	0	4.96136	0	0	0.499084	0	0.527175	0	0.384507	0	2.75701	2.4222	39.4134	17.6388	3.04409	48.8628	10.3485	12.2141	14.3377	8.42545	36.1203	4.28667	26.737	18.6949	104.431	27.7218
43.7095	-45.3358	-13.4847	10.1286	-16.132	-11.6122	26.8182	-22.8828	-5.60553	-10.2586	6.77207	0.679291	0	4.96136	0	0	0.499084	0	0.527175	0	0.384507	0	2.75701	2.4222	36.764	17.6388	3.04409	48.8628	10.3485	12.2141	14.3377	8.42545	36.1203	4.28667	26.737	18.6949	104.431	27.7218
43.7419	-47.5426	-14.1535	10.6442	-15.5132	-12.4314	26.2729	-24.1678	-7.52652	-11.9748	5.18355	0.266844	0.514592	1.99368	0	0	1.48933	0	0.62733	0	0.764099	0	0	2.07711	34.9549	14.0394	8.23006	34.9638	7.10182	14.5859	20.9033	10.6472	11.4359	7.074	22.3417	11.4598	79.2001	11.5606
43.7743	-47.6639	-15.5077	12.344	-14.7822	-13.1936	26.5586	-24.6575	-10.4711	-13.2961	3.8097	0.266844	0.514592	1.99368	0	0	1.48933	0	0.62733	0	0.764099	0	0	2.07711	34.0876	14.0394	8.23006	34.9638	7.10182	14.5859	20.9033	10.6472	11.4359	7.074	22.3417	11.4598	79.2001	11.5606
43.8067	-45.8679	-15.3347	13.7504	-14.1736	-13.7604	26.0625	-23.9674	-12.3126	-13.5092	2.69412	0.184871	1.39644	2.74652	0	0.136945	1.64952	0.0806816	1.55419	0	1.04836	0.241011	0.753894	1.76135	33.7852	15.2092	6.52513	31.3315	1.54092	0.428244	21.7132	8.77103	20.5962	11.605	21.2365	20.5703	76.6019	27.001
43.8392	-44.1866	-14.0783	13.6701	-13.1901	-13.6418	24.6148	-23.8175	-12.774	-12.8396	1.86581	0.184871	1.39644	2.74652	0	0.136945	1.64952	0.0806816	1.55419	0	1.04836	0.241011	0.753894	1.76135	33.762	15.2092	6.52513	31.3315	1.54092	0.428244	21.7132	8.77103	20.5962	11.605	21.2365	20.5703	76.6019	27.001
43.8716	-45.0338	-13.1088	13.6796	-13.1927	-15.089	23.9621	-23.9493	-12.9504	-12.4643	1.33064	0.0905498	1.02538	2.11179	0	0.159827	0.966626	0	1.2902	0	2.13965	0.493583	4.81558	3.55139	32.4642	7.31467	-2.29988	30.8235	10.0299	3.58737	15.0165	10.8967	25.3497	2.64414	16.2314	18.2274	78.1519	14.7563
43.904	-44.6479	-12.1957	14.313	-13.725	-16.1502	24.5263	-24.5789	-13.126	-12.3691	1.0844	0.0905498	1.02538	2.11179	0	0.159827	0.966626	0	1.2902	0	2.13965	0.493583	4.81558	3.55139	31.0821	7.31467	-2.29988	30.8235	10.0299	3.58737	15.0165	10.8967	25.3497	2.64414	16.2314	18.2274	78.1519	14.7563
43.9364	-42.8075	-11.6335	13.9018	-14.0147	-15.962	25.7141	-25.7435	-13.6063	-11.5811	1.11909	0	1.6422	1.59028	0	0	1.78313	0	0.822331	0	3.36245	0	4.28184	7.62244	30.2637	17.3061	10.2821	25.5732	10.4463	8.07406	27.7782	12.6362	34.3164	6.90243	19.7131	18.2929	49.4467	29.1921
43.9689	-42.8128	-11.1765	13.6528	-13.2451	-17.3578	25.5888	-27.195	-15.0777	-12.1333	1.43594	0	1.6422	1.59028	0	0	1.78313	0	0.822331	0	3.36245	0	4.28184	7.62244	28.2122	17.3061	10.2821	25.5732	10.4463	8.07406	27.7782	12.6362	34.3164	6.90243	19.7131	18.2929	49.4467	29.1921
44.0013	-44.317	-11.3087	13.5154	-11.7993	-18.2015	24.0155	-28.4618	-17.7451	-14.9508	2.04749	0.28048	0.914777	2.93859	0	0	1.46483	0	0.69039	0	2.94113	0	1.32907	12.952	26.1012	15.8044	11.5137	29.6841	8.77463	10.566	15.7366	6.54334	32.7072	8.85258	15.2874	7.16733	50.0308	19.1706
44.0337	-43.071	-11.5473	13.4584	-10.1355	-17.3585	23.7935	-28.834	-18.4697	-16.2969	2.98465	0.28048	0.914777	2.93859	0	0	1.46483	0	0.69039	0	2.94113	0	1.32907	12.952	24.3157	15.8044	11.5137	29.6841	8.77463	10.566	15.7366	6.54334	32.7072	8.85258	15.2874	7.16733	50.0308	19.1706
44.0661	-40.3863	-11.5091	11.9809	-9.45017	-17.3203	23.5208	-28.1852	-17.9984	-14.5878	4.28595	0.318804	1.47014	1.03871	0.0855247	0.0377228	2.19333	0	0.630676	0	3.12038	0.0418846	0.897728	15.92	22.1064	9.80543	9.0242	13.5349	2.60575	11.8189	20.4066	8.47315	9.17523	3.0542	22.6257	20.641	48.0614	-4.60439
44.0986	-38.2955	-11.2772	10.8946	-8.88452	-18.458	21.2542	-28.6353	-17.7638	-12.2781	5.98546	0.318804	1.47014	1.03871	0.0855247	0.0377228	2.19333	0	0.630676	0	3.12038	0.0418846	0.897728	15.92	20.2825	9.80543	9.0242	13.5349	2.60575	11.8189	20.4066	8.47315	9.17523	3.0542	22.6257	20.641	48.0614	-4.60439
44.131	-36.2411	-10.7527	10.9093	-7.39525	-20.2038	19.6011	-29.2979	-16.7339	-10.1056	8.09783	0.623292	1.30824	4.13581	0.00578609	0	1.57695	0.0377411	1.01097	0	2.25339	0.387249	4.76646	20.3566	19.1466	10.4348	2.95888	12.8453	5.30942	4.70086	26.6342	3.5578	11.9586	12.0295	20.8345	11.9779	44.8287	26.662
44.1634	-35.1587	-10.4356	11.2666	-6.83939	-20.3133	19.0631	-30.5087	-14.6231	-10.1077	10.6049	0.623292	1.30824	4.13581	0.00578609	0	1.57695	0.0377411	1.01097	0	2.25339	0.387249	4.76646	20.3566	18.5647	10.4348	2.95888	12.8453	5.30942	4.70086	26.6342	3.5578	11.9586	12.0295	20.8345	11.9779	44.8287	26.662
44.1958	-33.4036	-10.6051	11.0955	-5.83931	-18.6825	19.0766	-31.4069	-12.7616	-9.9798	13.4575	0.521893	2.5796	6.09819	0	0	2.06987	0.0905439	1.41861	0	1.15354	1.00435	4.53544	20.9676	18.217	11.875	12.138	26.0765	7.83507	18.9141	14.1657	6.91066	23.9259	4.02276	35.5335	6.2975	49.1465	28.098
44.2283	-32.0839	-10.1016	9.91686	-5.25033	-18.1064	18.8729	-32.2537	-11.7938	-7.9731	16.5695	0.521893	2.5796	6.09819	0	0	2.06987	0.0905439	1.41861	0	1.15354	1.00435	4.53544	20.9676	17.6967	11.875	12.138	26.0765	7.83507	18.9141	14.1657	6.91066	23.9259	4.02276	35.5335	6.2975	49.1465	28.098
44.2607	-31.1811	-9.30854	9.34566	-4.26666	-17.5644	18.7605	-32.8277	-11.0367	-7.50046	19.8346	0.226818	6.845	9.43253	0	0	2.53093	0.158477	1.41716	0	0.947777	0.876246	12.16	19.5219	18.0424	21.8028	7.43295	25.6887	15.2582	12.495	37.1508	11.5821	10.9473	8.92269	25.4979	6.24497	31.0337	27.5638
44.2931	-29.3862	-9.25244	9.90164	-2.70403	-16.3553	20.4532	-31.2322	-10.8621	-7.53608	23.1301	0.226818	6.845	9.43253	0	0	2.53093	0.158477	1.41716	0	0.947777	0.876246	12.16	19.5219	18.9785	21.8028	7.43295	25.6887	15.2582	12.495	37.1508	11.5821	10.9473	8.92269	25.4979	6.24497	31.0337	27.5638
44.3256	-25.2918	-9.00412	9.87159	-2.01354	-13.9788	21.7434	-27.3978	-9.49368	-6.22577	26.339	0	14.6425	27.9909	0	0	2.48389	0.335785	1.90956	0	1.3051	0	33.6433	17.2272	19.3758	7.64962	2.20631	16.234	4.99716	8.29491	18.2495	13.9439	14.073	-10.6138	37.1564	16.5676	27.0239	26.3394
44.358	-21.163	-8.50269	8.23732	-1.20339	-12.7728	22.6983	-25.8092	-8.63215	-6.77562	29.3625	0	14.6425	27.9909	0	0	2.48389	0.335785	1.90956	0	1.3051	0	33.6433	17.2272	20.2126	7.64962	2.20631	16.234	4.99716	8.29491	18.2495	13.9439	14.073	-10.6138	37.1564	16.5676	27.0239	26.3394
44.3904	-17.701	-7.66304	7.61903	0.137437	-13.7875	24.791	-25.2542	-9.44848	-7.18914	32.1307	0	30.3402	59.9921	0	0	2.43384	0.0468178	1.26314	0.00628361	2.38506	0.29228	80.7435	13.4425	20.1093	14.0915	6.98152	15.9517	5.67508	9.02659	8.59392	11.3982	25.8055	3.16951	13.4314	21.3365	25.872	21.862
44.4228	-15.9629	-6.49149	7.6369	1.73519	-14.0202	27.0258	-23.6639	-10.1108	-6.59253	34.6143	0	30.3402	59.9921	0	0	2.43384	0.0468178	1.26314	0.00628361	2.38506	0.29228	80.7435	13.4425	18.7863	14.0915	6.98152	15.9517	5.67508	9.02659	8.59392	11.3982	25.8055	3.16951	13.4314	21.3365	25.872	21.862
44.4553	-16.2413	-6.47885	7.54201	3.12827	-13.77	27.7884	-22.5218	-10.7308	-6.3819	36.8162	0.489129	51.6428	98.5223	0	0	2.21222	0.0502469	1.31127	0	2.43684	0.336653	131.523	9.93391	17.5837	11.1215	2.60815	-0.0502758	8.86589	5.63997	22.6613	2.25238	35.6868	3.11904	19.2887	15.52	25.0648	44.138
44.4877	-15.2666	-6.81252	7.04392	3.12129	-13.571	28.8516	-22.8967	-11.056	-3.11441	38.7677	0.489129	51.6428	98.5223	0	0	2.21222	0.0502469	1.31127	0	2.43684	0.336653	131.523	9.93391	17.0558	11.1215	2.60815	-0.0502758	8.86589	5.63997	22.6613	2.25238	35.6868	3.11904	19.2887	15.52	25.0648	44.138
44.5201	-13.6157	-6.26149	6.27392	1.90496	-12.6926	29.2181	-24.3085	-11.373	2.16607	40.5099	0.611316	56.6173	133.141	0	0	1.5751	0.495322	0.615743	0	2.54336	0.489455	154.42	5.2021	17.3472	4.54389	3.50484	24.7238	3.95805	9.02676	29.2354	-5.49511	21.7102	7.41367	41.7342	6.57152	14.7831	27.954
[truncated: 33,123 more rows]

## Sheet: Behavioral data
Time (s)	Licking (a.u.)	Paw movement (a.u.)	Mouth movement (a.u.)	Run speed (a.u.)	Mean astrocytic dF/F (a.u.)	Mean neuron spike rate (a.u.)
[truncated: 34,496 more rows]
