# Supplementary material for: Centripetal integration of past events in hippocampal astrocytes regulated by locus coeruleus
Source: Nat Neurosci. 2024 Apr 3;27(5):927–39. doi: 10.1038/s41593-024-01612-8 (PMC11089000; doi:10.1038/s41593-024-01612-8)
Supplement: Supplementary file 13 — Raw data for Fig. 3c,d,f–h,j,k. [file 41593_2024_1612_MOESM13_ESM.xlsx]

## Sheet: Panel c
Session ID	Location	Licking	Neurons dF/F	Mouth movement	Run speed	Neurons SR	Paw movement	Pupil diameter
1	0.300516	0.0026876	0.0270867	0.0723047	0.0498015	0.0551383	0.0719646	0.537595
2	0.000814581	0.0167407	0.199403	0.353391	0.181794	0.211889	0.290317	0.532841
3		0.00850595	0.192548	0.263194	0.246091	0.273809	0.315069	0.631383
4	0.126166	0.14074	0.0878375	0.354675	0.143266	0.318002	0.400544	0.607365
5		0.134643	0.165473	0.34315	0.257153	0.316432	0.408172	0.625059
6	0.0012299	0.205277	0.284772	0.412784	0.275878	0.368634	0.408706	0.595477
7	0.0135599	0.0818144	0.160132	0.0961672	0.150273	0.227881	0.271971	0.622044
8	0.044961	0.125357	0.000291043	0.3267	0.137462	0.271937	0.330337	0.553485
9		0.00501135	0.249109	0.0825107	0.254175	0.222778	0.491761	0.770841
10		0.0322008	0.14011	0.213997	0.275226	0.157437	0.291257	0.638477
11		0.0216825	0.379326	0.264989	0.307269	0.260271	0.515289	0.756653
12		0.0132868	0.256358	0.230501	0.248419	0.252537	0.457021	0.769202
13		0.0229723	0.173099	0.300171	0.213028	0.0529634	0.364603	0.639461
14		0.0660391	0.0262743	0.166573	0.0286509	0.0740759	0.163904	0.485849
15		0.0381571	0.214809	0.183051	0.202999	0.0743262	0.228749	0.578191
16		0.00729347	0.456282	0.333634	0.44068	0.204242	0.414703	0.744285
17		0.0436757	0.331063	0.324532	0.364379	0.120044	0.531148	0.726626
18		0.0827078	0.297639	0.230195	0.242255	0.0832304	0.188591	0.381954
19		0.0237382	0.0230074	0.168449	0.107435	0.111304	0.179119	0.423923
20		0.032798	0.00823039	0.132559	0.12517	0.070432	0.224351	0.445111
21	0.000126474	0.141783	0.0232346	0.24248	0.0213303	0.121054	0.265379	0.358611
22		0.118168	0.0751518	0.249388	0.0924716	0.210776	0.468054	0.630863

## Sheet: Panel d
Session ID	Location	Licking	Neurons dF/F	Mouth movement	Run speed	Neurons SR	Paw movement	Pupil diameter
1	0.277835	0.345907	0.419643	0.48089	0.401506	0.360554	0.460079	0.686271
2	0.363669	0.0308743	0.294709	0.555658	0.502021	0.415358	0.579481	0.530768
3	0.360205	0.107786	0.193557	0.605603	0.391669	0.273588	0.488935	0.588593
4	0.0178149	0.678265	0.285104	0.649899	0.380909	0.618893	0.664014	0.585871
5	0.214094	0.377258	0.00280295	0.394396	0.281067	0.200307	0.31053	0.385833
6	0.190351	0.607015	0.436297	0.584787	0.559015	0.679277	0.666306	0.653707
7	0.363032	0.0584346	0.160365	0.22756	0.285298	0.0596107	0.23805	0.540684
8	0.00542247	0.540351	0.279067	0.617912	0.469136	0.495294	0.609232	0.552696
9		0.204155	0.449442	0.172906	0.639794	0.678715	0.808048	0.775803
10	0.0760987	0.0969109	0.203818	0.436157	0.389413	0.461759	0.590171	0.641374
11		0.135535	0.631944	0.389597	0.631838	0.723318	0.703294	0.77636
12		0.252367	0.406312	0.316552	0.611751	0.791192	0.768708	0.81807
13		0.140592	0.360798	0.691894	0.672933	0.436387	0.796349	0.735389
14		0.00576357	0.0521964	0.260155	0.0991231	0.325622	0.37903	0.457529
15		0.0929624	0.468086	0.246713	0.439722	0.300061	0.58829	0.625292
16		0.0134272	0.652801	0.584107	0.748367	0.57231	0.677257	0.785134
17		0.00708508	0.571904	0.446757	0.723072	0.502773	0.750357	0.719223
18	0.1994	0.0374174	0.245174	0.0857933	0.387962	0.15954	0.307968	0.172489
19	0.264155	0.186465	0.0103683	0.376963	0.491793	0.437937	0.505228	0.438722
20	0.110624	0.0991842	0.288292	0.351642	0.507509	0.253385	0.427972	0.464383
21	0.0154002	0.450735	0.108177	0.52678	0.119242	0.47951	0.668401	0.570385
22	0.235574	0.612865	0.377353	0.690209	0.450108	0.746594	0.756178	0.679598

## Sheet: Panel f
	Global astrocytic activity	Pupil diameter	Paw movement	Neuronal SR
Global astrocytic activity	1	0.606942	0.599701	0.459622
Pupil diameter	0.606942	1	0.809498	0.512575
Paw movement	0.599701	0.809498	1	0.613227
Neuronal SR	0.459622	0.512575	0.613227	1

## Sheet: Panel g
Session ID	Pupil diameter regressor performance	Paw movement regressor performance
1	0.679598	0.756178
2	0.570385	0.668401
3	0.464383	0.427972
4	0.438722	0.505228
5	0.172489	0.307968
6	0.719223	0.750357
7	0.785134	0.677257
8	0.625292	0.58829
9	0.457529	0.37903
10	0.735389	0.796349
11	0.81807	0.768708
12	0.77636	0.703294
13	0.641374	0.590171
14	0.775803	0.808048
15	0.552696	0.609232
16	0.540684	0.23805
17	0.653707	0.666306
18	0.385833	0.31053
19	0.585871	0.664014
20	0.588593	0.488935
21	0.530768	0.579481
22	0.686271	0.460079

## Sheet: Panel h
Future timepoints as regressors					Past timepoints as regressors
Session ID	Neurons SR	Paw movement	Pupil diameter		Session ID	Neurons SR	Paw movement	Pupil diameter
1	0.0551383	0.0719646	0.537595		1	0.244268	0.412121	0.686782
2	0.211889	0.290317	0.532841		2	0.528813	0.587318	0.526885
3	0.273809	0.315069	0.631383		3	0.426713	0.459457	0.590421
4	0.318002	0.400544	0.607365		4	0.374783	0.66004	0.570802
5	0.316432	0.408172	0.625059		5	0.296653	0.317568	0.386552
6	0.368634	0.408706	0.595477		6	0.548857	0.656394	0.606192
7	0.227881	0.271971	0.622044		7	0.16899	0.185076	0.532572
8	0.271937	0.330337	0.553485		8	0.481478	0.608928	0.543547
9	0.222778	0.491761	0.770841		9	0.584685	0.804616	0.773557
10	0.157437	0.291257	0.638477		10	0.399626	0.601288	0.639703
11	0.260271	0.515289	0.756653		11	0.633554	0.724033	0.780622
12	0.252537	0.457021	0.769202		12	0.592394	0.768844	0.816645
13	0.0529634	0.364603	0.639461		13	0.669981	0.796659	0.737399
14	0.0740759	0.163904	0.485849		14	0.0980781	0.386771	0.467399
15	0.0743262	0.228749	0.578191		15	0.440585	0.590431	0.627315
16	0.204242	0.414703	0.744285		16	0.737415	0.67525	0.785455
17	0.120044	0.531148	0.726626		17	0.696453	0.750854	0.720687
18	0.0832304	0.188591	0.381954		18	0.399114	0.328643	0.200991
19	0.111304	0.179119	0.423923		19	0.518511	0.517007	0.435127
20	0.070432	0.224351	0.445111		20	0.52443	0.480547	0.468542
21	0.121054	0.265379	0.358611		21	0.131488	0.670985	0.557917
22	0.210776	0.468054	0.630863		22	0.45497	0.758254	0.68455

## Sheet: Panel j
Session ID	Neurons SR	Paw movement	Pupil diameter
0	0.272133	0.412165	0.439559
1	0.571931	0.523946	0.43568
2	0.363904	0.394287	0.399921
3	0.480776	0.720149	0.594324
4	0.506716	0.518964	0.569951
5	0.616267	0.722285	0.503592
6	0.441362	0.41704	0.510353
7	0.663524	0.639151	0.585767
8	0.631914	0.849279	0.819754
9	0.518273	0.614217	0.655266
10	0.673564	0.780723	0.796468
11	0.645366	0.821865	0.837204
12	0.690771	0.835031	0.777002
13	0.161753	0.378074	0.478861
14	0.463086	0.656754	0.672988
15	0.771279	0.7052	0.824175
16	0.728896	0.763868	0.754242
17	0.528421	0.512697	0.432908
18	0.596466	0.586943	0.570762
19	0.543543	0.546978	0.552744
20	0.231924	0.666731	0.576049
21	0.376337	0.751387	0.700811

## Sheet: Panel k
Integration time constant	Model performance Neurons SR	Model performance Paw movement	Model performance Pupil diameter
0.2	0.244571	0.413434	0.602641
0.4	0.276057	0.441008	0.611406
0.6	0.299841	0.460959	0.619729
0.8	0.32037	0.478609	0.627158
1	0.339364	0.494805	0.633439
1.2	0.356329	0.509651	0.638852
1.4	0.372591	0.52359	0.643602
1.6	0.38804	0.53685	0.647566
1.8	0.402059	0.549242	0.650641
2	0.4154	0.561049	0.653195
2.2	0.42789	0.571701	0.654946
2.4	0.439366	0.581484	0.656043
2.6	0.450173	0.590678	0.656758
2.8	0.460095	0.598965	0.656795
3	0.469077	0.606108	0.656341
3.2	0.47724	0.612308	0.655257
3.4	0.484581	0.618073	0.653818
3.6	0.491551	0.623306	0.652058
3.8	0.497941	0.627875	0.649939
4	0.503916	0.631599	0.647388
4.2	0.509494	0.634816	0.6446
4.4	0.514623	0.637487	0.641636
4.6	0.519071	0.639683	0.638286
4.8	0.522893	0.641303	0.634556
5	0.526248	0.642539	0.630528
5.2	0.529318	0.643413	0.626359
5.4	0.532025	0.643846	0.621975
5.6	0.534301	0.643782	0.617293
5.8	0.535998	0.643541	0.61246
6	0.537514	0.643065	0.607416
6.2	0.538664	0.642197	0.602421
6.4	0.539392	0.641128	0.597302
6.6	0.539738	0.639805	0.592111
6.8	0.539965	0.6384	0.586947
7	0.539779	0.636663	0.581423
7.2	0.539451	0.634694	0.575649
7.4	0.538892	0.632499	0.569679
7.6	0.538209	0.630139	0.563686
7.8	0.537354	0.627664	0.557892
8	0.536282	0.62527	0.552047
8.2	0.535009	0.622589	0.546078
8.4	0.533624	0.619691	0.540254
8.6	0.532253	0.616907	0.534561
8.8	0.530635	0.613992	0.528654
9	0.528768	0.61109	0.523136
9.2	0.526931	0.608122	0.517659
9.4	0.524831	0.605015	0.51204
9.6	0.52276	0.601855	0.50663
9.8	0.520552	0.598787	0.500963
10	0.518327	0.595495	0.495607
