# Supplementary material for: Centripetal integration of past events in hippocampal astrocytes regulated by locus coeruleus
Source: Nat Neurosci. 2024 Apr 3;27(5):927–39. doi: 10.1038/s41593-024-01612-8 (PMC11089000; doi:10.1038/s41593-024-01612-8)
Supplement: Supplementary file 14 — Raw data for Fig. 4a–g. [file 41593_2024_1612_MOESM14_ESM.xlsx]

## Sheet: Panel a
Time (s) / Sessions	Average	Sessions:	1	2	3	4	5	6	7	8	9	10	11	12	13	14	15	16	17	18	19	20	21	22	23	24	25	26	27	28	29	30	31	32	33	34	35	36	37	38	39	40	41
-15	0.0380412																					0.0536766	0.0320798	0.0192106	-0.00590748	0.0257699	0.0712122	0.132702	-0.000114569	-0.0224085	0.070945	0.0817276	0.0767787	0.048393	-0.00196548	0.0402238	0.0048986	-0.00257327	0.11471	0.0048986	-0.00257327	0.00989727	0.0853253
-14.9667	0.0384765																					0.0547641	0.0323727	0.0197714	-0.00403946	0.0256152	0.0716122	0.133098	-0.000643909	-0.0220588	0.0725882	0.0829128	0.0765889	0.0485704	-0.000808739	0.0408945	0.00391808	-0.00149281	0.115444	0.00391808	-0.00149281	0.0102925	0.0846593
-14.9333	0.0389574																					0.0558148	0.0326114	0.0203274	-0.00211666	0.0253945	0.0720158	0.133491	-0.00106197	-0.0217049	0.0741273	0.0842772	0.0763565	0.0487375	0.000481874	0.0415573	0.00315355	-0.000308714	0.116539	0.00315355	-0.000308714	0.0107206	0.0838045
-14.9	0.0394581																					0.0570854	0.0330407	0.0209174	-0.000540185	0.0253629	0.0725058	0.133729	-0.00131645	-0.0214961	0.0758794	0.085505	0.076102	0.048934	0.00153835	0.0423285	0.00294679	0.000487766	0.116962	0.00294679	0.000487766	0.0110401	0.0836307
-14.8667	0.0399943																					0.0582567	0.0334654	0.0215038	0.00103199	0.0252114	0.072951	0.133951	-0.00140831	-0.0212401	0.0775622	0.0868523	0.0758424	0.0491848	0.00268648	0.0430731	0.00297162	0.00135023	0.117557	0.00297162	0.00135023	0.0113989	0.0833496
-14.8333	0.0406408																					0.0595068	0.0340604	0.0222453	0.0022668	0.0255145	0.0734195	0.134092	-0.00108746	-0.021017	0.0789599	0.0879801	0.0757601	0.0494592	0.00343191	0.0436518	0.00364759	0.00211842	0.117552	0.00364759	0.00211842	0.0124255	0.0843434
-14.8	0.0412955																					0.0606755	0.0346645	0.0229774	0.00339959	0.0257159	0.0740206	0.134225	-0.00061219	-0.0207476	0.0801845	0.0889289	0.0757227	0.0497936	0.00420347	0.0442884	0.00440638	0.00289558	0.117596	0.00440638	0.00289558	0.0134627	0.0853987
-14.7667	0.0420508																					0.061793	0.0352812	0.0238493	0.00423959	0.0264376	0.0745933	0.134419	0.000356171	-0.0204439	0.0808524	0.0895233	0.0756996	0.0500871	0.00470231	0.0447217	0.00568466	0.00385497	0.117211	0.00568466	0.00385497	0.0151598	0.0875552
-14.7333	0.0427846																					0.0628669	0.0358695	0.0247037	0.0050213	0.0270412	0.0751746	0.134659	0.00140869	-0.0201115	0.081455	0.0897868	0.0757334	0.0504048	0.00515668	0.0451797	0.00692211	0.00475973	0.116833	0.00692211	0.00475973	0.0168004	0.0899134
-14.7	0.0435355																					0.0637792	0.0363268	0.0256257	0.00546976	0.0279454	0.0755789	0.134918	0.00288894	-0.0197325	0.0814678	0.0899904	0.0757432	0.050789	0.00540343	0.0453378	0.00845375	0.00577942	0.116402	0.00845375	0.00577942	0.0187593	0.0926216
-14.6667	0.0442358																					0.0647323	0.0367847	0.0265066	0.00592243	0.0287481	0.0759345	0.135199	0.00434412	-0.0193674	0.0814918	0.0899	0.0757472	0.0511327	0.00560058	0.0454976	0.0097611	0.00672629	0.115995	0.0097611	0.00672629	0.0206581	0.0953862
-14.6333	0.0448499																					0.0655899	0.0371171	0.0273105	0.00608893	0.0292999	0.076073	0.135449	0.00580702	-0.0189264	0.0810903	0.0899877	0.0756751	0.0516534	0.00565982	0.0455576	0.011234	0.00770926	0.115912	0.011234	0.00770926	0.0221123	0.097354
-14.6	0.0454463																					0.0665004	0.0374649	0.0280591	0.00636838	0.029809	0.0763892	0.135751	0.00723878	-0.0184958	0.0807303	0.0901999	0.0755556	0.0521295	0.00571246	0.0455977	0.0124587	0.00863885	0.115804	0.0124587	0.00863885	0.0235724	0.0992376
-14.5667	0.0458991																					0.0673003	0.0376348	0.0286639	0.00654624	0.029823	0.0764913	0.136087	0.00825375	-0.0180119	0.0803853	0.0907236	0.0754103	0.05281	0.00561748	0.0456959	0.0135553	0.0094528	0.116277	0.0135553	0.0094528	0.0245295	0.0995257
-14.5333	0.0463503																					0.0681596	0.0378576	0.0292583	0.00685651	0.0298332	0.0767939	0.136505	0.0092021	-0.0175478	0.0801271	0.0914997	0.0751152	0.0534925	0.00557209	0.0458805	0.0144171	0.0102043	0.116582	0.0144171	0.0102043	0.0254683	0.099807
-14.5	0.0466875																					0.0689348	0.0379482	0.0296865	0.00724892	0.0292655	0.0769471	0.137051	0.00945844	-0.0170836	0.0803327	0.0925909	0.0747811	0.0542261	0.00541499	0.0462932	0.0147199	0.0110794	0.117711	0.0147199	0.0110794	0.0262485	0.0984713
-14.4667	0.0470102																					0.0696937	0.0380819	0.0301343	0.00771162	0.0287638	0.0773108	0.137627	0.00965162	-0.0166115	0.080562	0.0938163	0.0744024	0.0550113	0.00528918	0.0467011	0.0148814	0.0118702	0.118384	0.0148814	0.0118702	0.026986	0.0972067
-14.4333	0.0472695																					0.0702922	0.0382103	0.0305396	0.00823024	0.0281185	0.0777243	0.138367	0.00927231	-0.0161929	0.0814841	0.0950415	0.0740264	0.0558245	0.00514531	0.0472886	0.0143667	0.0128657	0.119571	0.0143667	0.0128657	0.0275694	0.0949515
-14.4	0.0475094																					0.0708416	0.0383495	0.0309809	0.00872762	0.0275153	0.0781338	0.13918	0.00880431	-0.0157576	0.0823335	0.096238	0.0736633	0.0567126	0.00504714	0.0478769	0.0139445	0.0137928	0.120362	0.0139445	0.0137928	0.0280842	0.0926381
-14.3667	0.0478027																					0.0714333	0.0386344	0.0314891	0.00917032	0.0272422	0.0787891	0.139997	0.00816832	-0.015271	0.0838773	0.0972147	0.0735569	0.0575915	0.00513377	0.0487506	0.0131852	0.0149061	0.121203	0.0131852	0.0149061	0.0282487	0.0902488
-14.3333	0.0480948																					0.0720018	0.0389362	0.0320152	0.00949241	0.0270724	0.0793713	0.140935	0.00741941	-0.0147927	0.0852723	0.0980974	0.0736082	0.0585345	0.00518945	0.0495718	0.0126694	0.016062	0.121788	0.0126694	0.016062	0.0283464	0.0877628
-14.3	0.0485024																					0.0728499	0.039491	0.0327627	0.00964977	0.0276912	0.0802018	0.141519	0.0069499	-0.0141631	0.0869221	0.0985535	0.0740902	0.0595202	0.00550293	0.0506254	0.0121845	0.0172042	0.122177	0.0121845	0.0172042	0.0279812	0.0859502
-14.2667	0.0489143																					0.0737136	0.0399979	0.0335134	0.00965635	0.0283606	0.0808892	0.14222	0.00635591	-0.0135602	0.0883768	0.0988626	0.0747714	0.0605771	0.00582332	0.0516954	0.0120088	0.0184032	0.122545	0.0120088	0.0184032	0.0276187	0.0838745
-14.2333	0.0494006																					0.0747969	0.0406961	0.034438	0.00968641	0.0296222	0.0816027	0.142512	0.00623239	-0.0127941	0.089592	0.0988328	0.0759199	0.0616791	0.00629298	0.0529157	0.0117615	0.0193565	0.122868	0.0117615	0.0193565	0.0267597	0.082925
-14.2	0.0499158																					0.0759402	0.0413954	0.0353679	0.00970563	0.0309361	0.0821896	0.142865	0.00606289	-0.0120655	0.0907178	0.0986778	0.0772392	0.0628124	0.00671487	0.0542384	0.0117885	0.0203531	0.123222	0.0117885	0.0203531	0.0259522	0.0818929
-14.1667	0.0504477																					0.0771393	0.0421838	0.0364846	0.00996125	0.0324495	0.0826705	0.143014	0.00632518	-0.0113574	0.0912739	0.0982452	0.0786848	0.0640343	0.00722812	0.0554423	0.0115946	0.020912	0.123874	0.0115946	0.020912	0.0250258	0.0821569
-14.1333	0.0510116																					0.0783672	0.0429736	0.0375873	0.0102298	0.0340548	0.0830732	0.143118	0.00663583	-0.0106735	0.0919049	0.097988	0.0801678	0.0652616	0.00769922	0.0567409	0.0115637	0.0214523	0.124536	0.0115637	0.0214523	0.0241442	0.0824139
-14.1	0.051602																					0.0793875	0.0436431	0.0387612	0.0109375	0.0353199	0.0834347	0.143484	0.00735624	-0.0101818	0.0921395	0.0977207	0.081492	0.0665044	0.0082482	0.0578476	0.0114162	0.0217766	0.125509	0.0114162	0.0217766	0.0233492	0.0839068
-14.0667	0.0522261																					0.0804319	0.0442999	0.0399269	0.011756	0.0367496	0.0838912	0.143786	0.00813478	-0.00971005	0.0924862	0.0976929	0.082727	0.0676773	0.00870698	0.058999	0.0113182	0.0221023	0.126487	0.0113182	0.0221023	0.0226206	0.0854703
-14.0333	0.0529064																					0.0812478	0.0447774	0.0411348	0.0129834	0.0374412	0.0844045	0.144656	0.00917801	-0.00951145	0.0927955	0.097832	0.0836028	0.0687632	0.00926796	0.0600408	0.0114069	0.0224506	0.127894	0.0114069	0.0224506	0.0220093	0.0877077
-14	0.053617																					0.0820564	0.0452055	0.0423204	0.0142742	0.0382908	0.0849	0.14547	0.0102585	-0.00930606	0.0931777	0.0982864	0.0842998	0.0697892	0.00979677	0.0610751	0.011496	0.0228359	0.129411	0.011496	0.0228359	0.0215019	0.0901011
-13.9667	0.0543815																					0.0827014	0.045512	0.0434546	0.0158007	0.0384364	0.0854292	0.146921	0.0114496	-0.00935208	0.0935839	0.0990458	0.0846185	0.0707129	0.010392	0.0621075	0.0120035	0.0234841	0.131048	0.0120035	0.0234841	0.020976	0.0925804
-13.9333	0.0551456																					0.0833415	0.0458148	0.044552	0.0173268	0.0386045	0.0858363	0.148328	0.012703	-0.00937599	0.0940625	0.0998312	0.0847297	0.0715789	0.0110148	0.0630657	0.01237	0.0241773	0.132898	0.01237	0.0241773	0.020583	0.0952141
-13.9	0.0558972																					0.0839863	0.0460321	0.0455089	0.0188897	0.0381441	0.0860047	0.150123	0.0139949	-0.00952347	0.0945514	0.100789	0.0847076	0.0724537	0.0115718	0.0642235	0.0129718	0.0250469	0.134512	0.0129718	0.0250469	0.0201657	0.0975664
-13.8667	0.0566136																					0.0846557	0.046278	0.0464579	0.0203908	0.0375608	0.0860329	0.151872	0.0154013	-0.00966414	0.0950645	0.101518	0.084574	0.0732724	0.0121418	0.0653375	0.0133266	0.0259366	0.136289	0.0133266	0.0259366	0.0198314	0.0999596
-13.8333	0.0572495																					0.085374	0.0464611	0.0472571	0.0218219	0.0366858	0.0857576	0.153701	0.0166145	-0.00974287	0.0954642	0.102249	0.0846408	0.0741671	0.0125783	0.0665614	0.0136072	0.0268325	0.137468	0.0136072	0.0268325	0.0197438	0.101808
-13.8	0.0578374																					0.0861693	0.0466732	0.0480904	0.0232326	0.0356904	0.0853537	0.155482	0.0179318	-0.00988964	0.0958326	0.102838	0.0847048	0.075026	0.0129738	0.0677213	0.0136137	0.0276646	0.13869	0.0136137	0.0276646	0.0196704	0.103675
-13.7667	0.0583202																					0.0870083	0.0469069	0.0488304	0.0244499	0.0347958	0.0846755	0.15695	0.0189507	-0.0098311	0.0960702	0.103352	0.085213	0.0759849	0.0132669	0.0689576	0.0135017	0.0282932	0.139104	0.0135017	0.0282932	0.0199842	0.104785
-13.7333	0.0587827																					0.0879016	0.0471429	0.0496097	0.0256606	0.0338072	0.0839895	0.158465	0.0200765	-0.00982459	0.096317	0.103751	0.0858816	0.0769392	0.0135352	0.0701278	0.0132402	0.0288303	0.139465	0.0132402	0.0288303	0.0203002	0.105934
-13.7	0.0591881																					0.0887734	0.0474915	0.0503639	0.026621	0.0330942	0.0833787	0.159454	0.0207727	-0.00946556	0.0965835	0.104112	0.0869976	0.0779312	0.0139099	0.071392	0.0132369	0.0291368	0.139011	0.0132369	0.0291368	0.0209218	0.106049
-13.6667	0.0595913																					0.0896457	0.0478018	0.0511321	0.0275482	0.0323171	0.0828149	0.16041	0.0214953	-0.00915659	0.0969023	0.104353	0.088291	0.0789545	0.0142984	0.0726588	0.0132919	0.029411	0.138481	0.0132919	0.029411	0.02147	0.106186
-13.6333	0.0599953																					0.0904672	0.0483508	0.0518996	0.0281279	0.0319027	0.0826141	0.160867	0.0221031	-0.00865153	0.097287	0.104834	0.0897387	0.0799373	0.0149035	0.0739255	0.0137384	0.0295569	0.137469	0.0137384	0.0295569	0.0223644	0.105165
-13.6	0.0604247																					0.091209	0.048906	0.0526635	0.0286491	0.0315067	0.0824491	0.161322	0.0226182	-0.00812568	0.0977797	0.105181	0.0912513	0.080973	0.0155482	0.0752747	0.014401	0.0297294	0.136448	0.014401	0.0297294	0.0232583	0.104171
-13.5667	0.0608722																					0.0918966	0.0496589	0.053473	0.0288694	0.0315052	0.0828805	0.161631	0.0232731	-0.00757833	0.098544	0.105756	0.0926032	0.0817645	0.0163626	0.0764993	0.0151511	0.0298987	0.135163	0.0151511	0.0298987	0.0245534	0.102233
-13.5333	0.0613524																					0.0924971	0.0504049	0.0542704	0.029033	0.03162	0.0834294	0.161905	0.0237684	-0.00696863	0.0993557	0.106274	0.0939058	0.0825935	0.0172194	0.0779279	0.0161259	0.0301107	0.133943	0.0161259	0.0301107	0.0258138	0.100287
-13.5	0.0618262																					0.0931849	0.0512128	0.0551376	0.0290559	0.0322197	0.0842889	0.162215	0.0244975	-0.00648693	0.100446	0.106903	0.0947746	0.0831596	0.018001	0.0789078	0.0166279	0.0304562	0.132876	0.0166279	0.0304562	0.0275181	0.0980969
-13.4667	0.0623152																					0.0938242	0.0520197	0.0560011	0.0290476	0.0328717	0.0850807	0.162486	0.0250539	-0.00593858	0.101583	0.107524	0.0955855	0.0837523	0.0187931	0.0799509	0.0173046	0.0308324	0.131959	0.0173046	0.0308324	0.0291817	0.0958834
-13.4333	0.0627708																					0.0946748	0.0527061	0.0569354	0.0291761	0.0339455	0.0859962	0.16301	0.0254882	-0.00558641	0.10298	0.107905	0.0960331	0.0841479	0.0193496	0.0805218	0.0171204	0.0314786	0.131814	0.0171204	0.0314786	0.0307187	0.0939443
-13.4	0.0632449																					0.0955276	0.053368	0.0578708	0.0293482	0.0350192	0.0869577	0.163524	0.0258162	-0.0052133	0.104383	0.108306	0.0963834	0.0845466	0.0199528	0.0810775	0.0171466	0.0320839	0.131793	0.0171466	0.0320839	0.0322264	0.0920393
-13.3667	0.0637672																					0.0965165	0.0537276	0.0588928	0.0298625	0.0362158	0.0879395	0.164249	0.0257752	-0.00495724	0.105918	0.10848	0.0966841	0.0849947	0.0204106	0.0813206	0.0167374	0.0330413	0.13298	0.0167374	0.0330413	0.0334218	0.0908871
-13.3333	0.0642993																					0.0975219	0.0540693	0.0599077	0.0304965	0.0373168	0.0890249	0.164964	0.0257367	-0.00470196	0.107472	0.108584	0.0969585	0.0854466	0.0209513	0.0814626	0.016506	0.0339681	0.13419	0.016506	0.0339681	0.0345381	0.0896963
-13.3	0.0649836																					0.0985719	0.0541121	0.0610202	0.0315233	0.0381823	0.0901327	0.165843	0.0255808	-0.00439345	0.108991	0.108616	0.0974141	0.0860464	0.0215223	0.0817252	0.01657	0.0351644	0.136595	0.01657	0.0351644	0.0356411	0.0890454
-13.2667	0.0656714																					0.0996633	0.0541259	0.0621182	0.0326521	0.0390191	0.0912755	0.166753	0.0254868	-0.00410334	0.11048	0.108502	0.0978022	0.0866113	0.0221524	0.0819116	0.0167232	0.0364306	0.138948	0.0167232	0.0364306	0.0366607	0.0884041
-13.2333	0.0665527																					0.100606	0.0541329	0.0632843	0.0340241	0.0396917	0.0923896	0.167775	0.0255885	-0.00363624	0.111883	0.108637	0.0983443	0.0874031	0.0229551	0.0823739	0.0175706	0.0377588	0.141711	0.0175706	0.0377588	0.0380923	0.0882455
-13.2	0.067424																					0.101545	0.0541496	0.0644445	0.0354054	0.0403631	0.0936259	0.168792	0.025784	-0.00323651	0.113268	0.108693	0.0987869	0.0881845	0.0237623	0.0827194	0.0184111	0.0391873	0.144374	0.0184111	0.0391873	0.0394241	0.0880472
-13.1667	0.0683992																					0.102396	0.0544934	0.0656102	0.0367945	0.0408438	0.0947746	0.169788	0.0263739	-0.00258305	0.114529	0.109059	0.0992526	0.0890798	0.0247298	0.0833031	0.0198489	0.0404118	0.146737	0.0198489	0.0404118	0.0412363	0.0878434
-13.1333	0.069367																					0.10326	0.0548869	0.066763	0.0381439	0.0412505	0.0960137	0.170773	0.0271015	-0.00194991	0.115764	0.109525	0.0996262	0.0899787	0.0256737	0.0838999	0.0211385	0.0416894	0.149094	0.0211385	0.0416894	0.0429724	0.087643
-13.1	0.0703358																					0.104077	0.0556201	0.0678413	0.0393609	0.0416103	0.0971582	0.171524	0.028094	-0.0011615	0.11678	0.110103	0.0999682	0.0908696	0.0266784	0.084634	0.0228529	0.0425978	0.150832	0.0228529	0.0425978	0.0452337	0.087263
-13.0667	0.0713138																					0.104931	0.0563882	0.0689037	0.0405185	0.0419294	0.0982022	0.172295	0.0291897	-0.000382432	0.117773	0.110921	0.100296	0.0917954	0.027749	0.0853663	0.0244071	0.0435044	0.152696	0.0244071	0.0435044	0.0475068	0.087001
-13.0333	0.072205																					0.105885	0.0573239	0.0698507	0.0415612	0.0419747	0.0991876	0.172732	0.0303636	0.000380315	0.118394	0.111478	0.100568	0.0925279	0.0288104	0.0863532	0.0261403	0.0441793	0.154306	0.0261403	0.0441793	0.049749	0.0864245
-13	0.0731124																					0.106887	0.0583025	0.0707909	0.0425828	0.0420474	0.100014	0.173215	0.0315923	0.0011386	0.119014	0.112293	0.100906	0.0932756	0.0299156	0.0873429	0.0276816	0.0448051	0.156138	0.0276816	0.0448051	0.0520249	0.0860177
-12.9667	0.0738963																					0.108034	0.0591452	0.0716206	0.0437193	0.0417281	0.100729	0.173507	0.0326213	0.00181646	0.119082	0.112685	0.101111	0.0937938	0.030954	0.0885123	0.0293233	0.0454139	0.158131	0.0293233	0.0454139	0.053808	0.085244
-12.9333	0.0746886																					0.10922	0.0599961	0.0725048	0.0448213	0.0415353	0.101259	0.17383	0.0335892	0.00252137	0.119178	0.113141	0.101409	0.0943257	0.032004	0.0897572	0.0307391	0.0460141	0.160287	0.0307391	0.0460141	0.055617	0.084647
-12.9	0.0753529																					0.110559	0.0606044	0.0732775	0.0461977	0.0411826	0.101477	0.174077	0.0341397	0.00319527	0.118806	0.113086	0.101532	0.0946991	0.0329987	0.0910177	0.0320051	0.0467766	0.162611	0.0320051	0.0467766	0.056677	0.0840627
-12.8667	0.0759904																					0.111884	0.0612042	0.0740478	0.0475508	0.0409877	0.101629	0.174315	0.0345818	0.00389276	0.118376	0.112822	0.101762	0.0950763	0.0339033	0.0922788	0.0330543	0.0475618	0.164978	0.0330543	0.0475618	0.0577455	0.0835206
-12.8333	0.0765863																					0.113243	0.0616141	0.074705	0.0491132	0.0410718	0.10131	0.174568	0.0346457	0.00461772	0.117717	0.112329	0.101912	0.0954601	0.0348528	0.0932486	0.0339089	0.0486301	0.167331	0.0339089	0.0486301	0.0585366	0.0835454
-12.8	0.077151																					0.114612	0.0620209	0.0753415	0.0506121	0.0412433	0.101132	0.174788	0.0346565	0.00533961	0.116992	0.111794	0.102087	0.0958345	0.0356714	0.0942187	0.0346287	0.0496974	0.169539	0.0346287	0.0496974	0.0593141	0.0834733
-12.7667	0.0776749																					0.11593	0.0623135	0.0759324	0.0520623	0.04199	0.10068	0.175084	0.0343836	0.00609782	0.116276	0.111194	0.102364	0.0962911	0.0366662	0.0948545	0.0348159	0.0508577	0.171265	0.0348159	0.0508577	0.0600382	0.0840774
-12.7333	0.0781727																					0.117272	0.0626114	0.0765161	0.0535148	0.0426206	0.100523	0.175347	0.0340602	0.00688282	0.115537	0.110515	0.102609	0.0967161	0.0375596	0.0954812	0.0350347	0.0519621	0.172746	0.0350347	0.0519621	0.060778	0.0845169
-12.7	0.0786941																					0.118571	0.0628312	0.0771832	0.0547787	0.0441503	0.100301	0.175674	0.033681	0.00744841	0.115081	0.10989	0.103059	0.0972936	0.0386597	0.0960629	0.0347893	0.0530106	0.173137	0.0347893	0.0530106	0.0620821	0.0857884
-12.6667	0.0792202																					0.119846	0.0630812	0.0778326	0.0561297	0.0454175	0.100261	0.176063	0.0332289	0.00805743	0.114646	0.109351	0.103463	0.0978427	0.0398051	0.0966529	0.0346979	0.0539902	0.173353	0.0346979	0.0539902	0.0634485	0.0869878
-12.6333	0.0797616																					0.120921	0.0632142	0.0786384	0.0573965	0.0472337	0.100386	0.176677	0.032755	0.00829276	0.11453	0.109006	0.104112	0.0985377	0.0410213	0.0973875	0.0344956	0.054784	0.172183	0.0344956	0.054784	0.065009	0.0888955
-12.6	0.0803113																					0.121985	0.0633436	0.0794289	0.0587521	0.0487305	0.100654	0.177308	0.0321956	0.00855948	0.114401	0.108781	0.10481	0.0991783	0.0422958	0.098116	0.0344296	0.0555255	0.17106	0.0344296	0.0555255	0.0666199	0.09072
-12.5667	0.0808365																					0.122823	0.0633415	0.0804058	0.0600835	0.0503762	0.100976	0.178186	0.0316023	0.00847198	0.114649	0.108747	0.105884	0.0998576	0.0433193	0.0988919	0.03445	0.0559193	0.168751	0.03445	0.0559193	0.0682012	0.0930992
-12.5333	0.0813934																					0.123615	0.0633458	0.0814012	0.0614951	0.0518258	0.101291	0.179107	0.0310219	0.00836102	0.114898	0.108819	0.107064	0.100491	0.0444259	0.0997487	0.0346442	0.0563249	0.166684	0.0346442	0.0563249	0.0697535	0.0953681
-12.5	0.0819288																					0.124132	0.0632473	0.0826002	0.0628811	0.0531348	0.101609	0.180182	0.0306013	0.00803468	0.115356	0.109325	0.108559	0.101104	0.0450992	0.100416	0.0350674	0.0564087	0.164428	0.0350674	0.0564087	0.0711109	0.0976617
-12.4667	0.0825108																					0.124647	0.0631515	0.0838111	0.0642244	0.0544381	0.101883	0.18124	0.0303225	0.00767577	0.115809	0.109921	0.11014	0.101696	0.0458297	0.101166	0.035679	0.0565763	0.162434	0.035679	0.0565763	0.0724136	0.0999234
-12.4333	0.0830918																					0.125013	0.0629921	0.0851453	0.0654407	0.0553754	0.102264	0.18238	0.0303298	0.00723302	0.116446	0.11106	0.111764	0.102215	0.0462476	0.101729	0.0363269	0.0565606	0.161219	0.0363269	0.0565606	0.0736168	0.101773
-12.4	0.0837188																					0.125408	0.0628411	0.0865406	0.0666488	0.0564419	0.102422	0.183447	0.0304181	0.00674885	0.117097	0.112386	0.113361	0.102746	0.0466544	0.102389	0.0371764	0.0566468	0.160103	0.0371764	0.0566468	0.0747969	0.103718
-12.3667	0.0843889																					0.12591	0.0627263	0.0879369	0.0676846	0.0570837	0.102948	0.184651	0.0309265	0.00623868	0.117683	0.114056	0.114627	0.103268	0.0468675	0.103245	0.0381229	0.0567535	0.160397	0.0381229	0.0567535	0.0759378	0.104614
-12.3333	0.0850569																					0.12645	0.0626188	0.0893812	0.0686698	0.0578803	0.103151	0.185719	0.0314189	0.0057187	0.118312	0.115692	0.115826	0.10381	0.0470254	0.104153	0.0391403	0.056921	0.160594	0.0391403	0.056921	0.0771188	0.105591
-12.3	0.0858281																					0.127227	0.0625557	0.0906827	0.0693985	0.0582502	0.10388	0.186958	0.0323693	0.00528308	0.118911	0.117123	0.116324	0.104392	0.0471746	0.105795	0.0404796	0.0573624	0.162371	0.0404796	0.0573624	0.0782106	0.105629
-12.2667	0.0865335																					0.127988	0.0624946	0.092017	0.0700992	0.0587719	0.1043	0.188076	0.033153	0.0048384	0.119524	0.118349	0.116719	0.104985	0.0472943	0.107398	0.0416315	0.0578478	0.163853	0.0416315	0.0578478	0.0793301	0.105588
-12.2333	0.0873059																					0.128947	0.0624155	0.0931182	0.0705529	0.0588289	0.105106	0.189167	0.0343383	0.00454237	0.120115	0.118838	0.116276	0.105672	0.0475529	0.109787	0.043169	0.0585568	0.166458	0.043169	0.0585568	0.0803226	0.10524
-12.2	0.0879911																					0.129829	0.0623147	0.0942468	0.070965	0.0589333	0.10577	0.190277	0.0353794	0.00426574	0.120646	0.119397	0.115745	0.106373	0.0477506	0.112118	0.0442815	0.0592761	0.168695	0.0442815	0.0592761	0.0812752	0.104708
-12.1667	0.0886803																					0.130847	0.0622492	0.0951237	0.0712301	0.0586224	0.106386	0.190947	0.0367171	0.00425568	0.121239	0.119084	0.114633	0.107081	0.0482302	0.114701	0.0457735	0.060107	0.171498	0.0457735	0.060107	0.0821607	0.104202
-12.1333	0.0892984																					0.131801	0.0621037	0.0959747	0.0714098	0.0582978	0.107014	0.191748	0.0380157	0.00430637	0.121764	0.118878	0.113397	0.107822	0.0486378	0.117202	0.0468858	0.0609326	0.173994	0.0468858	0.0609326	0.0829667	0.103596
-12.1	0.089868																					0.132755	0.0621464	0.0966941	0.0716235	0.0576988	0.107404	0.191826	0.0393464	0.00458446	0.122567	0.11801	0.112152	0.10842	0.0492197	0.119393	0.0482921	0.0616149	0.176535	0.0482921	0.0616149	0.0838082	0.103098
-12.0667	0.0904056																					0.13369	0.0620604	0.0973853	0.0718226	0.0570613	0.107938	0.192022	0.0408124	0.00490931	0.123331	0.11713	0.11075	0.109035	0.0497512	0.121563	0.0495211	0.062291	0.178813	0.0495211	0.062291	0.0845319	0.102692
-12.0333	0.0908665																					0.134575	0.0623296	0.0980931	0.072312	0.0562258	0.108407	0.191484	0.0420718	0.00537365	0.12446	0.115973	0.109681	0.10955	0.0502629	0.123151	0.0508714	0.0627971	0.180715	0.0508714	0.0627971	0.0850772	0.101983
-12	0.0913369																					0.13547	0.0625612	0.0987767	0.0727924	0.0553089	0.109143	0.191001	0.0434495	0.00585388	0.125576	0.114707	0.108482	0.110046	0.0507435	0.124723	0.0522697	0.0632874	0.18245	0.0522697	0.0632874	0.0856191	0.101595
-11.9667	0.091755																					0.136239	0.0631522	0.0996641	0.0735385	0.0543132	0.110153	0.190015	0.0445807	0.00641325	0.126916	0.113668	0.107623	0.110528	0.051164	0.125836	0.0535453	0.0636279	0.183551	0.0535453	0.0636279	0.0861711	0.100737
-11.9333	0.0922016																					0.137035	0.0637585	0.100529	0.0743423	0.0532146	0.111345	0.189006	0.0458077	0.00694337	0.128305	0.112534	0.106708	0.11098	0.0515851	0.127015	0.0549475	0.0639424	0.184636	0.0549475	0.0639424	0.0868065	0.100104
-11.9	0.0926348																					0.137714	0.0645569	0.101647	0.0752609	0.0521502	0.113039	0.18786	0.0468549	0.00743936	0.129632	0.11214	0.105889	0.11157	0.0519599	0.127868	0.0559682	0.0642738	0.184999	0.0559682	0.0642738	0.0874693	0.099434
-11.8667	0.0931079																					0.138432	0.0653979	0.102781	0.0762251	0.0510168	0.114743	0.186698	0.0478846	0.00789562	0.13102	0.111764	0.105136	0.112144	0.0523281	0.128869	0.0571574	0.064579	0.185524	0.0571574	0.064579	0.0881783	0.0988631
-11.8333	0.0936082																					0.139158	0.0661809	0.104069	0.0772137	0.0502305	0.117098	0.185733	0.0487383	0.00833325	0.132134	0.112386	0.104405	0.112824	0.0528807	0.12965	0.0578479	0.0650184	0.18524	0.0578479	0.0650184	0.0886428	0.0987302
-11.8	0.0941483																					0.139926	0.0670338	0.105355	0.0782559	0.0494651	0.119387	0.184782	0.0495384	0.00871989	0.133285	0.112899	0.103862	0.113535	0.0534343	0.130559	0.058715	0.0654104	0.185272	0.058715	0.0654104	0.0891392	0.0985637
-11.7667	0.0947664																					0.140705	0.0675858	0.106651	0.0792591	0.049183	0.122171	0.184343	0.0501716	0.00903862	0.134167	0.114076	0.103654	0.1143	0.0541816	0.131371	0.0592126	0.0662095	0.184829	0.0592126	0.0662095	0.0890211	0.0993088
-11.7333	0.0954275																					0.141504	0.0681862	0.107945	0.0803282	0.0489817	0.124858	0.183936	0.050784	0.00933571	0.135003	0.115129	0.103671	0.115121	0.0549084	0.1323	0.0599847	0.0669783	0.184712	0.0599847	0.0669783	0.0889513	0.099824
-11.7	0.0961922																					0.142363	0.0683913	0.109175	0.0814472	0.0492484	0.127729	0.18397	0.0512567	0.00963037	0.135639	0.116201	0.104486	0.115887	0.0558435	0.133422	0.0606574	0.0681452	0.184393	0.0606574	0.0681452	0.0884473	0.101095
-11.6667	0.0970054																					0.143224	0.0687078	0.110437	0.0825647	0.0496222	0.130571	0.184036	0.0516992	0.00993249	0.136254	0.117211	0.105498	0.116726	0.0567795	0.134669	0.0615505	0.0692929	0.1843	0.0615505	0.0692929	0.0880351	0.102163
-11.6333	0.097907																					0.144214	0.0687243	0.111616	0.0838372	0.0501855	0.132975	0.18441	0.0520709	0.010241	0.136837	0.117824	0.107226	0.117581	0.0576977	0.136361	0.0627382	0.0707911	0.18421	0.0627382	0.0707911	0.0873696	0.103515
-11.6	0.0988336																					0.145168	0.0688472	0.112817	0.0851142	0.0508514	0.135392	0.184747	0.0524477	0.010551	0.137405	0.118434	0.109025	0.118448	0.0585806	0.138083	0.0640435	0.0722982	0.184254	0.0640435	0.0722982	0.0867551	0.104737
-11.5667	0.0997909																					0.146252	0.0688554	0.11394	0.0865281	0.0516234	0.137017	0.185193	0.0527797	0.0108534	0.138215	0.118996	0.111142	0.119279	0.0593147	0.140089	0.0656343	0.0738439	0.184313	0.0656343	0.0738439	0.0865943	0.10546
-11.5333	0.100741																					0.147305	0.0689125	0.115029	0.0878397	0.0524587	0.138685	0.185562	0.0531071	0.0111601	0.139111	0.119684	0.113219	0.120061	0.0600193	0.142008	0.0671713	0.0753894	0.184429	0.0671713	0.0753894	0.0864153	0.106175
-11.5	0.10166																					0.148511	0.0689579	0.116011	0.0890975	0.0531816	0.139382	0.185931	0.0535912	0.0114501	0.140413	0.120764	0.115132	0.120888	0.0604905	0.143958	0.0689297	0.0766395	0.184304	0.0689297	0.0766395	0.0871476	0.106172
-11.4667	0.102546																					0.149669	0.0689301	0.116966	0.0902264	0.053932	0.140162	0.186275	0.0541036	0.0117149	0.141758	0.121944	0.11699	0.121639	0.0609027	0.145736	0.0704685	0.0779003	0.184244	0.0704685	0.0779003	0.087846	0.106224
-11.4333	0.103296																					0.150789	0.0690233	0.117844	0.0910932	0.0543602	0.140264	0.186598	0.0546861	0.0120201	0.143215	0.123614	0.118481	0.122168	0.06121	0.147267	0.0717685	0.0787814	0.183821	0.0717685	0.0787814	0.0891642	0.105786
-11.4	0.104031																					0.151924	0.0689546	0.118687	0.0920166	0.0548123	0.140434	0.186977	0.0552539	0.0123003	0.144759	0.125391	0.119974	0.122626	0.0615795	0.148619	0.0728088	0.0797056	0.183459	0.0728088	0.0797056	0.0904762	0.105402
-11.3667	0.104608																					0.152871	0.0689631	0.119474	0.0925304	0.0548133	0.140276	0.187369	0.0558376	0.0127706	0.146049	0.127437	0.121262	0.122802	0.0619611	0.149792	0.0733359	0.0803859	0.183004	0.0733359	0.0803859	0.0920381	0.104686
-11.3333	0.105181																					0.153865	0.0688436	0.120234	0.0931051	0.0548064	0.140199	0.187888	0.0564435	0.0132036	0.147315	0.12957	0.122617	0.122939	0.0624203	0.150783	0.0736717	0.0810946	0.182521	0.0736717	0.0810946	0.0936614	0.104025
-11.3	0.105622																					0.15457	0.0687653	0.121003	0.0933053	0.0543725	0.140123	0.18842	0.0568773	0.0138334	0.148092	0.131595	0.123901	0.122905	0.0628997	0.151734	0.0735435	0.0818016	0.182262	0.0735435	0.0818016	0.0951703	0.103155
-11.2667	0.106065																					0.155385	0.0686172	0.121779	0.0935742	0.0538401	0.140198	0.18902	0.0572785	0.0144494	0.148926	0.133662	0.125302	0.122849	0.063468	0.152575	0.0732603	0.0825382	0.181901	0.0732603	0.0825382	0.0967072	0.102292
-11.2333	0.10644																					0.155922	0.0684579	0.122553	0.0937003	0.0529443	0.140383	0.189688	0.0574028	0.0151393	0.149484	0.13529	0.126651	0.122804	0.0639105	0.153521	0.0727874	0.0833622	0.181902	0.0727874	0.0833622	0.0982197	0.101418
-11.2	0.106797																					0.156522	0.068311	0.123356	0.0938789	0.0519332	0.14058	0.190336	0.0574725	0.0158437	0.150016	0.136921	0.128118	0.122749	0.064404	0.154394	0.0721751	0.0841805	0.181748	0.0721751	0.0841805	0.0996874	0.100557
-11.1667	0.107132																					0.156928	0.0681771	0.12415	0.0941129	0.0508125	0.140797	0.19105	0.057185	0.0164735	0.150619	0.137902	0.129446	0.122837	0.0648807	0.155273	0.0718479	0.0848306	0.181594	0.0718479	0.0848306	0.101292	0.100017
-11.1333	0.107469																					0.157345	0.0680964	0.124976	0.0944037	0.0496401	0.141113	0.191669	0.0568563	0.0171512	0.15119	0.138921	0.130832	0.12292	0.0654023	0.156189	0.0714485	0.0854814	0.181392	0.0714485	0.0854814	0.102857	0.0995111
-11.1	0.107777																					0.157592	0.0680976	0.125797	0.094982	0.048317	0.14141	0.192267	0.0561356	0.0176945	0.151962	0.13902	0.131864	0.12311	0.0659719	0.157196	0.0715762	0.0857024	0.181	0.0715762	0.0857024	0.104452	0.0996593
-11.0667	0.108102																					0.157838	0.068177	0.126636	0.0955364	0.0470145	0.141688	0.192771	0.0553802	0.0182581	0.152647	0.13912	0.132868	0.123344	0.0666085	0.158192	0.0718317	0.0859238	0.180755	0.0718317	0.0859238	0.105941	0.0999576
-11.0333	0.108445																					0.158005	0.0683458	0.127471	0.0964232	0.0457155	0.141917	0.193181	0.0545399	0.0187087	0.153527	0.138392	0.133357	0.123566	0.06743	0.159366	0.0727124	0.0858337	0.180439	0.0727124	0.0858337	0.107589	0.100734
-11	0.108819																					0.158144	0.0686512	0.128292	0.0973336	0.0444999	0.141964	0.19357	0.0537632	0.0191795	0.154278	0.13767	0.133715	0.123826	0.0683107	0.160584	0.0738	0.0857277	0.180299	0.0738	0.0857277	0.109213	0.101661
-10.9667	0.109298																					0.158341	0.0689752	0.129062	0.0985531	0.0437406	0.141963	0.193895	0.053253	0.0195321	0.155096	0.136577	0.133446	0.124027	0.0693698	0.161915	0.0753694	0.0858959	0.180347	0.0753694	0.0858959	0.111065	0.102866
-10.9333	0.109776																					0.158516	0.069376	0.129823	0.0997193	0.0429938	0.141591	0.194206	0.0527436	0.0199082	0.155862	0.135498	0.132979	0.124288	0.0704621	0.16323	0.077127	0.0860632	0.180448	0.077127	0.0860632	0.112863	0.104189
-10.9	0.110443																					0.158932	0.0697677	0.130577	0.101158	0.043148	0.141347	0.194496	0.0527166	0.0201973	0.156605	0.134745	0.131859	0.124471	0.0716395	0.164486	0.0790518	0.0870222	0.180652	0.0790518	0.0870222	0.114874	0.105923
-10.8667	0.111094																					0.15932	0.0701736	0.131321	0.102527	0.0433409	0.140864	0.194796	0.0527157	0.0205031	0.157395	0.133947	0.130538	0.124691	0.0728513	0.165802	0.0810511	0.0879944	0.180666	0.0810511	0.0879944	0.116881	0.107635
-10.8333	0.111908																					0.159946	0.0706145	0.132116	0.104031	0.0444774	0.140681	0.195225	0.0528909	0.0207174	0.158146	0.13401	0.128701	0.124978	0.0739177	0.166806	0.0828462	0.0898032	0.180553	0.0828462	0.0898032	0.118877	0.109994
-10.8	0.112685																					0.160548	0.0710572	0.132934	0.105439	0.0457149	0.140375	0.195654	0.0531231	0.0209684	0.158956	0.133978	0.126773	0.125317	0.0749783	0.167763	0.0845791	0.0916347	0.180093	0.0845791	0.0916347	0.120885	0.112093
-10.7667	0.11355																					0.161361	0.0715038	0.133838	0.106744	0.0474598	0.140371	0.196383	0.0534019	0.0211348	0.159769	0.134896	0.124742	0.12592	0.0758589	0.168514	0.0857769	0.0938546	0.179362	0.0857769	0.0938546	0.122585	0.114999
-10.7333	0.114387																					0.162193	0.0719236	0.134752	0.107969	0.0492067	0.140365	0.197236	0.0537355	0.0212888	0.160674	0.135682	0.12277	0.12649	0.0766737	0.169243	0.0868625	0.0960112	0.178415	0.0868625	0.0960112	0.124367	0.117772
-10.7	0.115197																					0.16309	0.0722714	0.135722	0.10892	0.0509737	0.140627	0.198306	0.0540699	0.0213338	0.161753	0.137191	0.121217	0.127455	0.0774499	0.169884	0.0870656	0.0979971	0.177569	0.0870656	0.0979971	0.125425	0.120942
-10.6667	0.115987																					0.164018	0.0726074	0.1367	0.109865	0.0526348	0.14102	0.199436	0.0544481	0.0213475	0.16282	0.138606	0.119772	0.128356	0.078116	0.170588	0.0872084	0.099861	0.176616	0.0872084	0.099861	0.126581	0.124042
-10.6333	0.116728																					0.164884	0.0727097	0.137694	0.11051	0.0542262	0.141499	0.200617	0.0550009	0.0212703	0.164151	0.140464	0.1193	0.129537	0.0790647	0.171477	0.0864091	0.101247	0.176457	0.0864091	0.101247	0.127213	0.126624
-10.6	0.117456																					0.165747	0.0728298	0.138686	0.111207	0.055689	0.142104	0.201803	0.0555506	0.0211663	0.165483	0.142251	0.118898	0.130645	0.0799438	0.172452	0.085594	0.102519	0.176224	0.085594	0.102519	0.12793	0.129205
-10.5667	0.118123																					0.16649	0.0727098	0.139662	0.111868	0.0571813	0.142833	0.202918	0.0562106	0.0209988	0.166865	0.144079	0.119615	0.131819	0.0812723	0.173558	0.0843859	0.103213	0.176866	0.0843859	0.103213	0.128074	0.130493
-10.5333	0.118779																					0.167158	0.0725586	0.140615	0.112597	0.0585399	0.143677	0.203968	0.0568223	0.0208319	0.168188	0.145906	0.120354	0.132964	0.0825451	0.174786	0.0832546	0.103845	0.177385	0.0832546	0.103845	0.128239	0.131795
-10.5	0.119386																					0.167621	0.0722102	0.14156	0.113492	0.0599476	0.144656	0.204988	0.0574335	0.0206632	0.169343	0.147464	0.121939	0.133973	0.0841529	0.175897	0.0825363	0.104037	0.178265	0.0825363	0.104037	0.127947	0.131798
-10.4667	0.12001																					0.16799	0.0718239	0.142517	0.11442	0.0613666	0.145597	0.205947	0.0579986	0.0205106	0.170442	0.149149	0.12345	0.135016	0.0857389	0.177123	0.0820087	0.104276	0.179068	0.0820087	0.104276	0.127684	0.131802
-10.4333	0.120602																					0.168118	0.0714614	0.143527	0.11565	0.0627023	0.146491	0.206864	0.0585791	0.0204706	0.171171	0.150321	0.125251	0.135903	0.0873156	0.178221	0.0824517	0.104384	0.179364	0.0824517	0.104384	0.12698	0.131175
-10.4	0.121215																					0.168181	0.0710898	0.144574	0.116802	0.064206	0.147337	0.207752	0.0591325	0.0204673	0.171765	0.151562	0.126958	0.136816	0.0888784	0.179397	0.0830807	0.104586	0.179743	0.0830807	0.104586	0.126202	0.13053
-10.3667	0.121821																					0.167944	0.0709505	0.145667	0.118201	0.065374	0.147838	0.208559	0.0596738	0.0207265	0.172084	0.152291	0.128455	0.137595	0.0901553	0.180622	0.0844334	0.104987	0.179531	0.0844334	0.104987	0.125467	0.130081
-10.3333	0.122452																					0.167674	0.0708068	0.146799	0.11955	0.0667312	0.148295	0.209405	0.0601891	0.0210176	0.172362	0.152967	0.129944	0.138388	0.09148	0.181922	0.0858591	0.10545	0.179515	0.0858591	0.10545	0.124691	0.129598
-10.3	0.123099																					0.16725	0.071073	0.147966	0.120887	0.0678715	0.148173	0.210087	0.0605848	0.0215598	0.172483	0.153362	0.131076	0.139107	0.0924611	0.183407	0.08745	0.10622	0.179062	0.08745	0.10622	0.124331	0.130097
-10.2667	0.123751																					0.16682	0.0713536	0.149136	0.122262	0.0691615	0.148006	0.210772	0.0609807	0.0221018	0.172562	0.153523	0.132271	0.139838	0.0934957	0.184857	0.0889947	0.106994	0.178808	0.0889947	0.106994	0.123964	0.130628
-10.2333	0.124444																					0.166377	0.0720161	0.150234	0.123563	0.0705453	0.14718	0.211303	0.0612132	0.0228206	0.172601	0.153694	0.133051	0.140553	0.0943035	0.186498	0.0904168	0.108253	0.178474	0.0904168	0.108253	0.123875	0.132126
-10.2	0.125133																					0.165929	0.0727297	0.151253	0.124965	0.0718978	0.146372	0.211878	0.0614651	0.0235056	0.172673	0.15368	0.133918	0.141272	0.0951546	0.188082	0.0917506	0.109509	0.178216	0.0917506	0.109509	0.123794	0.133616
-10.1667	0.125858																					0.165639	0.0735784	0.152187	0.126277	0.0736642	0.145147	0.21229	0.0615826	0.0242709	0.172816	0.153753	0.134452	0.141925	0.0959117	0.189569	0.0929614	0.111078	0.177954	0.0929614	0.111078	0.123862	0.135906
-10.1333	0.126566																					0.165417	0.0744318	0.153065	0.127696	0.0752825	0.144071	0.212688	0.0618056	0.0249602	0.172992	0.153691	0.13502	0.14259	0.0966793	0.190884	0.0940489	0.112665	0.177636	0.0940489	0.112665	0.123933	0.138173
-10.1	0.127292																					0.165434	0.0750575	0.153827	0.129056	0.0772063	0.143071	0.212941	0.0621423	0.0257407	0.173293	0.153726	0.135472	0.143164	0.0973567	0.191972	0.0951177	0.114336	0.177298	0.0951177	0.114336	0.124012	0.140747
-10.0667	0.128029																					0.165527	0.0756577	0.154579	0.130479	0.0788854	0.142433	0.213161	0.0626177	0.0264864	0.17372	0.153788	0.135939	0.143734	0.0980367	0.192953	0.0961189	0.116045	0.176894	0.0961189	0.116045	0.124105	0.143304
-10.0333	0.128764																					0.165886	0.0758273	0.15529	0.131916	0.0803974	0.142277	0.213325	0.0633667	0.0272687	0.174338	0.15371	0.136709	0.144235	0.0987098	0.193827	0.0968197	0.117503	0.176835	0.0968197	0.117503	0.124225	0.14602
-10	0.12948																					0.166293	0.075911	0.156015	0.133344	0.0817449	0.142178	0.213421	0.0641293	0.0280398	0.174968	0.153792	0.137461	0.144732	0.09933	0.194658	0.0974648	0.118989	0.176732	0.0974648	0.118989	0.124339	0.148561
-9.96667	0.130162																					0.166884	0.0756426	0.156714	0.135023	0.0824705	0.1427	0.213487	0.0651055	0.0287009	0.175821	0.153682	0.138673	0.145247	0.100103	0.195523	0.0976463	0.120041	0.177244	0.0976463	0.120041	0.124452	0.15072
-9.93333	0.130853																					0.167522	0.0753541	0.157453	0.136649	0.0831981	0.143244	0.213526	0.0660399	0.0293825	0.176716	0.15386	0.139876	0.145784	0.100834	0.196358	0.0978478	0.121079	0.177688	0.0978478	0.121079	0.124553	0.152867
-9.9	0.131503																					0.168262	0.0749231	0.158199	0.13856	0.0833721	0.144225	0.213593	0.0669831	0.0298072	0.177841	0.153945	0.141367	0.146412	0.101816	0.197266	0.0977078	0.121741	0.178646	0.0977078	0.121741	0.124757	0.154192
-9.86667	0.132166																					0.168993	0.0745108	0.159042	0.14037	0.0837742	0.145137	0.213635	0.0678252	0.0302681	0.179026	0.154051	0.142887	0.147044	0.102749	0.198179	0.0976544	0.122373	0.17961	0.0976544	0.122373	0.12492	0.15557
-9.83333	0.132743																					0.169758	0.0740431	0.159867	0.142363	0.0838284	0.146116	0.213572	0.0685405	0.0303919	0.180319	0.1543	0.144296	0.147808	0.103802	0.198996	0.0975148	0.12269	0.180715	0.0975148	0.12269	0.125457	0.155776
-9.8	0.133326																					0.170481	0.073641	0.160724	0.144277	0.0841607	0.146959	0.213572	0.0691652	0.0305582	0.181697	0.154418	0.145751	0.148566	0.104819	0.199735	0.0974151	0.122971	0.18193	0.0974151	0.122971	0.12596	0.155988
-9.76667	0.133845																					0.171166	0.0732869	0.161604	0.146023	0.0844363	0.147736	0.21346	0.0696874	0.0304876	0.183165	0.154672	0.146827	0.149486	0.105647	0.200328	0.0975223	0.123102	0.182903	0.0975223	0.123102	0.127559	0.154876
-9.73333	0.134372																					0.171812	0.0729941	0.162514	0.147704	0.0849388	0.148355	0.213328	0.0701348	0.0304639	0.184593	0.154835	0.14792	0.150413	0.106469	0.200915	0.0976632	0.123251	0.184003	0.0976632	0.123251	0.129163	0.1538
-9.7	0.134861																					0.172324	0.0727842	0.163415	0.148975	0.0855707	0.149034	0.21303	0.0704622	0.0304142	0.186063	0.1549	0.148594	0.151408	0.106923	0.201523	0.0980927	0.123357	0.184739	0.0980927	0.123357	0.132169	0.15172
-9.66667	0.135355																					0.172806	0.072571	0.164276	0.150314	0.0863676	0.149617	0.212719	0.070702	0.0303432	0.187457	0.155006	0.149251	0.152383	0.107398	0.20214	0.0985107	0.123512	0.185553	0.0985107	0.123512	0.135187	0.149666
-9.63333	0.135856																					0.173091	0.0724932	0.165081	0.151246	0.0872366	0.150289	0.212311	0.0708165	0.0305213	0.188914	0.154796	0.14969	0.153413	0.107736	0.202975	0.0988211	0.123747	0.186133	0.0988211	0.123747	0.13928	0.14767
-9.6	0.13635																					0.173406	0.0723644	0.165844	0.152212	0.0881448	0.150948	0.211934	0.0708879	0.0306548	0.1903	0.154749	0.15004	0.15445	0.108137	0.203807	0.0990634	0.123983	0.186677	0.0990634	0.123983	0.143377	0.145674
-9.56667	0.136867																					0.173644	0.0723014	0.166463	0.153006	0.0890144	0.151674	0.211525	0.0708994	0.0311173	0.191595	0.154406	0.150371	0.155571	0.108549	0.2048	0.0991881	0.12448	0.186915	0.0991881	0.12448	0.14741	0.144477
-9.53333	0.137367																					0.173927	0.0721568	0.167053	0.153772	0.0897865	0.152355	0.211176	0.0709014	0.0315445	0.192805	0.154124	0.150644	0.156669	0.109012	0.205858	0.0992472	0.125002	0.187046	0.0992472	0.125002	0.151453	0.143302
-9.5	0.137877																					0.174262	0.0720484	0.167522	0.154525	0.0904856	0.153048	0.210777	0.0709607	0.0322491	0.193841	0.153755	0.151096	0.157847	0.109702	0.206897	0.0994205	0.125829	0.186559	0.0994205	0.125829	0.154286	0.142941
-9.46667	0.138372																					0.17467	0.071894	0.167996	0.155215	0.0909725	0.153687	0.21044	0.0710567	0.0329235	0.194896	0.153318	0.151482	0.159007	0.1104	0.207919	0.0995848	0.126717	0.185946	0.0995848	0.126717	0.157185	0.142581
-9.43333	0.138859																					0.175219	0.0717064	0.168432	0.155868	0.09159	0.154321	0.210104	0.071145	0.0336421	0.195709	0.152911	0.152087	0.160142	0.111433	0.208531	0.100072	0.127776	0.184795	0.100072	0.127776	0.159236	0.142326
-9.4	0.139328																					0.175756	0.0714983	0.168859	0.156531	0.0920295	0.15494	0.209768	0.071217	0.0343621	0.19647	0.152463	0.152628	0.161283	0.112476	0.209168	0.100515	0.128918	0.183576	0.100515	0.128918	0.161288	0.142044
-9.36667	0.139748																					0.176342	0.0712239	0.169346	0.157223	0.0929696	0.15556	0.20954	0.071274	0.0349899	0.19693	0.152036	0.153435	0.1623	0.113836	0.209252	0.101268	0.129909	0.181984	0.101268	0.129909	0.162553	0.141304
-9.33333	0.140177																					0.176888	0.0710018	0.169805	0.15794	0.0938018	0.156261	0.209281	0.0713322	0.0356469	0.197474	0.151571	0.154235	0.163351	0.11518	0.209381	0.101997	0.130983	0.180381	0.101997	0.130983	0.163813	0.140587
-9.3	0.140583																					0.177353	0.0707529	0.170342	0.158748	0.0950852	0.157015	0.209329	0.0712671	0.0361716	0.197707	0.151026	0.155236	0.164057	0.116659	0.209031	0.103008	0.132021	0.179019	0.103008	0.132021	0.164718	0.139239
-9.26667	0.140998																					0.177767	0.0705871	0.170864	0.159635	0.0963971	0.157772	0.209318	0.0712369	0.0367112	0.198046	0.15054	0.156295	0.16477	0.118113	0.208716	0.103925	0.133083	0.177718	0.103925	0.133083	0.165596	0.137862
-9.23333	0.141423																					0.178052	0.0705227	0.171419	0.160687	0.0977445	0.158395	0.209648	0.071052	0.0371067	0.198281	0.150041	0.157413	0.165109	0.119472	0.208126	0.104879	0.134301	0.177236	0.104879	0.134301	0.166077	0.136564
-9.2	0.14186																					0.178322	0.0705119	0.172002	0.161777	0.0992011	0.159008	0.209909	0.0708636	0.0375212	0.198657	0.149597	0.158613	0.165406	0.120807	0.207524	0.105837	0.135458	0.176833	0.105837	0.135458	0.166531	0.135249
-9.16667	0.142348																					0.178585	0.0706845	0.172576	0.162827	0.100194	0.159431	0.210559	0.0706711	0.0378574	0.199123	0.149354	0.159802	0.165424	0.121897	0.207011	0.106642	0.136891	0.177374	0.106642	0.136891	0.16669	0.13453
-9.13333	0.142852																					0.178839	0.0709049	0.173198	0.163924	0.101318	0.159863	0.211197	0.0705476	0.0381825	0.199686	0.149158	0.16104	0.165378	0.122974	0.206421	0.107534	0.138194	0.178019	0.107534	0.138194	0.166834	0.1338
-9.1	0.14339																					0.179169	0.0713402	0.173834	0.164899	0.101963	0.160137	0.212164	0.070551	0.0383392	0.200516	0.149349	0.162073	0.165189	0.123772	0.206127	0.107999	0.139544	0.179117	0.107999	0.139544	0.167007	0.133939
-9.06667	0.143942																					0.17948	0.0717887	0.174491	0.165854	0.102677	0.160494	0.213165	0.0706325	0.0384749	0.2014	0.149551	0.16314	0.164936	0.124547	0.205785	0.108587	0.140747	0.180301	0.108587	0.140747	0.167218	0.134125
-9.03333	0.144483																					0.179954	0.0723972	0.175202	0.166667	0.103126	0.160945	0.214264	0.0708248	0.0385058	0.202591	0.150059	0.163834	0.164598	0.125055	0.205838	0.108614	0.141666	0.181425	0.108614	0.141666	0.167708	0.135078
-9	0.145028																					0.180382	0.0729695	0.175914	0.167491	0.103608	0.1615	0.21538	0.0711107	0.0385417	0.203778	0.150629	0.164556	0.164273	0.125553	0.205833	0.108692	0.142448	0.182598	0.108692	0.142448	0.168196	0.136015
-8.96667	0.14553																					0.180946	0.0734741	0.176738	0.168269	0.104097	0.162371	0.216394	0.0715652	0.0384763	0.205006	0.151288	0.164845	0.163955	0.125858	0.206265	0.108371	0.142869	0.183405	0.108371	0.142869	0.168817	0.1374
-8.93333	0.146048																					0.181448	0.0738811	0.177553	0.169071	0.104656	0.163341	0.217434	0.0720836	0.0384084	0.206181	0.151944	0.165149	0.163706	0.126191	0.20675	0.108125	0.143205	0.184252	0.108125	0.143205	0.169405	0.138934
-8.9	0.146554																					0.181932	0.0742131	0.178394	0.169928	0.105516	0.164752	0.218217	0.0727171	0.0383093	0.207122	0.152692	0.165051	0.163531	0.126378	0.207648	0.107829	0.14342	0.185132	0.107829	0.14342	0.169799	0.140349
-8.86667	0.147066																					0.182444	0.0744963	0.179263	0.170712	0.106393	0.166176	0.218907	0.0734145	0.0382372	0.207927	0.153427	0.164993	0.163455	0.126587	0.208604	0.107607	0.143619	0.185985	0.107607	0.143619	0.170153	0.141837
-8.83333	0.147635																					0.1829	0.0746667	0.179986	0.171676	0.107838	0.167996	0.219199	0.0743886	0.0381835	0.208412	0.154228	0.16473	0.16357	0.126823	0.21002	0.10774	0.14397	0.187281	0.10774	0.14397	0.169872	0.142787
-8.8	0.148199																					0.183386	0.07484	0.180719	0.17251	0.10927	0.169625	0.219441	0.0753788	0.0381557	0.20879	0.155026	0.164514	0.163737	0.127027	0.211493	0.107941	0.144373	0.18849	0.107941	0.144373	0.169559	0.143778
-8.76667	0.148842																					0.18375	0.0750416	0.181317	0.173572	0.111195	0.171578	0.219303	0.0763256	0.0381173	0.209191	0.155633	0.164322	0.16414	0.127415	0.213263	0.108717	0.144934	0.190067	0.108717	0.144934	0.168986	0.144018
-8.73333	0.149463																					0.184184	0.075291	0.181888	0.174517	0.11303	0.173507	0.219116	0.0772357	0.0380604	0.209515	0.156172	0.164144	0.164542	0.127791	0.215012	0.10944	0.145598	0.191476	0.10944	0.145598	0.168361	0.144264
-8.7	0.150135																					0.184446	0.07555	0.182371	0.175758	0.11505	0.175497	0.218717	0.0778579	0.0380393	0.21008	0.156407	0.164239	0.165054	0.12841	0.216739	0.110582	0.14633	0.192944	0.110582	0.14633	0.168004	0.143978
-8.66667	0.150781																					0.184767	0.075911	0.182802	0.176934	0.116942	0.177527	0.218378	0.0783619	0.0379737	0.210676	0.156598	0.16431	0.16553	0.129055	0.218425	0.111598	0.147137	0.194239	0.111598	0.147137	0.167664	0.143628
-8.63333	0.151392																					0.18481	0.0762304	0.183342	0.178257	0.118606	0.179281	0.218066	0.0783432	0.0379832	0.211564	0.156473	0.164534	0.165917	0.129802	0.219887	0.112583	0.14797	0.194997	0.112583	0.14797	0.168142	0.143284
-8.6	0.151975																					0.18485	0.0765977	0.183804	0.179581	0.120099	0.18099	0.217934	0.0781979	0.0379353	0.212464	0.156388	0.164663	0.16625	0.130641	0.221292	0.113435	0.148835	0.195629	0.113435	0.148835	0.16861	0.142979
-8.56667	0.152518																					0.184625	0.0767859	0.184403	0.180935	0.121151	0.182217	0.218107	0.0778996	0.0379586	0.213572	0.156265	0.164799	0.166389	0.131564	0.222215	0.114196	0.149691	0.19544	0.114196	0.149691	0.16981	0.143486
-8.53333	0.153058																					0.184347	0.0769426	0.184972	0.18239	0.122118	0.183387	0.218484	0.0775231	0.0379494	0.214726	0.156177	0.164914	0.166508	0.132573	0.223164	0.114926	0.150544	0.195229	0.114926	0.150544	0.170987	0.143939
-8.5	0.153665																					0.183934	0.0768714	0.185649	0.183953	0.122636	0.184146	0.219502	0.0774729	0.0379579	0.216043	0.156387	0.16488	0.166601	0.133588	0.223564	0.115891	0.151511	0.194493	0.115891	0.151511	0.172683	0.14547
-8.46667	0.154292																					0.183469	0.0766946	0.186341	0.185624	0.123188	0.184894	0.220611	0.0774456	0.0379516	0.217377	0.156634	0.16482	0.16668	0.134608	0.223898	0.116959	0.152508	0.193905	0.116959	0.152508	0.174405	0.146937
-8.43333	0.155003																					0.182991	0.076414	0.187052	0.187437	0.123378	0.185377	0.222285	0.0778442	0.0379162	0.218727	0.157237	0.164559	0.166866	0.135771	0.223756	0.118397	0.153589	0.192939	0.118397	0.153589	0.176209	0.14934
-8.4	0.155748																					0.182514	0.0760711	0.187798	0.189338	0.123684	0.185832	0.223958	0.0783782	0.0378724	0.220006	0.157774	0.164332	0.167064	0.136878	0.223563	0.120015	0.154722	0.192188	0.120015	0.154722	0.177997	0.151739
-8.36667	0.156504																					0.181996	0.0758274	0.18851	0.191316	0.12373	0.186117	0.225714	0.0790682	0.0377769	0.221089	0.158506	0.163978	0.167514	0.138101	0.223177	0.121907	0.155814	0.191359	0.121907	0.155814	0.179396	0.15446
-8.33333	0.157299																					0.181509	0.075605	0.189265	0.193403	0.123904	0.186417	0.227358	0.0798923	0.0376798	0.222116	0.159169	0.163676	0.167965	0.139283	0.222767	0.123901	0.156961	0.190721	0.123901	0.156961	0.180864	0.157267
-8.3	0.157959																					0.180947	0.0756772	0.189954	0.19532	0.123929	0.186664	0.228576	0.080544	0.0375182	0.222757	0.159712	0.163341	0.16854	0.140592	0.222459	0.125666	0.157854	0.190153	0.125666	0.157854	0.18176	0.159607
-8.26667	0.158637																					0.180434	0.075774	0.190662	0.19734	0.123976	0.186982	0.229653	0.0812255	0.0373891	0.223422	0.160248	0.163002	0.169102	0.141906	0.222091	0.127412	0.158781	0.189753	0.127412	0.158781	0.182686	0.161983
-8.23333	0.159119																					0.17996	0.076192	0.191311	0.199137	0.12379	0.187217	0.230141	0.0817866	0.037253	0.223699	0.160365	0.162809	0.169672	0.143242	0.222024	0.128772	0.159404	0.189357	0.128772	0.159404	0.182905	0.163414
-8.2	0.15961																					0.179553	0.0766571	0.191988	0.200893	0.123557	0.187601	0.230518	0.0822958	0.0371554	0.223961	0.160475	0.162635	0.170226	0.144659	0.221973	0.130046	0.160019	0.189103	0.130046	0.160019	0.183162	0.164877
-8.16667	0.15996																					0.179404	0.0772248	0.192649	0.202489	0.123021	0.187939	0.230432	0.0829297	0.0370852	0.22405	0.160114	0.162842	0.170727	0.145989	0.222277	0.131016	0.160436	0.188965	0.131016	0.160436	0.182824	0.165253
-8.13333	0.160304																					0.179284	0.0778772	0.193336	0.203915	0.122432	0.188382	0.230293	0.0835109	0.0370562	0.224127	0.15978	0.163048	0.17123	0.147309	0.222581	0.131898	0.160841	0.18891	0.131898	0.160841	0.182468	0.165671
-8.1	0.16059																					0.179554	0.0784148	0.194048	0.20537	0.121439	0.188643	0.230061	0.0843337	0.03709	0.224478	0.158977	0.16357	0.171704	0.148298	0.223294	0.13249	0.161262	0.189192	0.13249	0.161262	0.181862	0.16515
-8.06667	0.160863																					0.179853	0.0790052	0.194808	0.206632	0.12043	0.188931	0.229843	0.085121	0.0371477	0.224861	0.158141	0.164106	0.172172	0.149267	0.224035	0.133003	0.161676	0.189452	0.133003	0.161676	0.181241	0.16459
-8.03333	0.161153																					0.18047	0.0793127	0.19562	0.207839	0.119182	0.18909	0.22982	0.0860303	0.037193	0.22581	0.156979	0.165053	0.172631	0.149854	0.225145	0.133116	0.1624	0.190249	0.133116	0.1624	0.18069	0.163371
-8	0.161416																					0.18109	0.0796729	0.196421	0.208905	0.117869	0.189211	0.229846	0.0869475	0.0372403	0.226774	0.1557	0.16602	0.173101	0.15039	0.226285	0.133161	0.163141	0.190858	0.133161	0.163141	0.180087	0.162143
-7.96667	0.161755																					0.181748	0.0796818	0.197234	0.209869	0.116738	0.18939	0.230275	0.0878303	0.0372548	0.228234	0.154429	0.167385	0.173511	0.150544	0.22752	0.132814	0.164318	0.192072	0.132814	0.164318	0.179779	0.160841
-7.93333	0.162066																					0.182373	0.0797103	0.198021	0.210773	0.115566	0.189456	0.230729	0.0886728	0.037266	0.229653	0.153142	0.168765	0.173931	0.150654	0.228844	0.132442	0.165509	0.193083	0.132442	0.165509	0.179464	0.159454
-7.9	0.16247																					0.182897	0.0793775	0.19876	0.211387	0.115	0.189683	0.23155	0.089254	0.0371779	0.231318	0.151984	0.170346	0.17414	0.150665	0.229929	0.132051	0.167075	0.194768	0.132051	0.167075	0.179436	0.158415
-7.86667	0.162851																					0.183372	0.079004	0.199481	0.212012	0.1143	0.189799	0.232404	0.0897887	0.0370877	0.233006	0.150914	0.171936	0.174363	0.150632	0.231093	0.131671	0.16864	0.196324	0.131671	0.16864	0.179401	0.157182
-7.83333	0.163311																					0.183631	0.0782855	0.200047	0.212404	0.114191	0.190051	0.233328	0.0899382	0.036906	0.234494	0.150226	0.173466	0.174336	0.150751	0.231831	0.131691	0.170254	0.198207	0.131691	0.170254	0.179927	0.156939
-7.8	0.163752																					0.183848	0.0774921	0.200601	0.212868	0.113952	0.190179	0.234233	0.0900094	0.036714	0.23606	0.149537	0.174997	0.174303	0.150818	0.232606	0.13173	0.171808	0.200179	0.13173	0.171808	0.180457	0.156619
-7.76667	0.16424																					0.183968	0.0765478	0.201048	0.213234	0.113953	0.190358	0.234668	0.0895564	0.0364509	0.237016	0.149374	0.176226	0.174269	0.151256	0.232883	0.132327	0.173205	0.202157	0.132327	0.173205	0.181754	0.15749
-7.73333	0.16471																					0.184087	0.0755309	0.201479	0.213691	0.11389	0.190449	0.235072	0.0891105	0.0361854	0.238065	0.149144	0.177444	0.174202	0.151676	0.233174	0.13288	0.174543	0.204229	0.13288	0.174543	0.183032	0.158301
-7.7	0.165172																					0.184131	0.074678	0.201886	0.21422	0.113607	0.190404	0.234847	0.0884021	0.0359126	0.238385	0.149796	0.178328	0.174266	0.152423	0.233153	0.1335	0.175643	0.205892	0.1335	0.175643	0.185058	0.1601
-7.66667	0.165635																					0.18413	0.0738344	0.202292	0.214856	0.113348	0.190402	0.234638	0.0877531	0.0356503	0.238797	0.150404	0.179182	0.174306	0.153229	0.233079	0.134018	0.176741	0.207493	0.134018	0.176741	0.187091	0.16196
-7.63333	0.166076																					0.184126	0.0733333	0.202756	0.215592	0.112902	0.190362	0.233921	0.0871214	0.0353851	0.238919	0.151865	0.179782	0.174573	0.154166	0.232805	0.134209	0.177627	0.2088	0.134209	0.177627	0.189188	0.164403
-7.6	0.166537																					0.184138	0.0728479	0.203244	0.216418	0.112579	0.190365	0.23322	0.0865624	0.0351434	0.239067	0.153397	0.180386	0.174815	0.155169	0.232506	0.134251	0.178546	0.209911	0.134251	0.178546	0.191294	0.167152
-7.56667	0.16696																					0.184236	0.0727055	0.203766	0.217375	0.11239	0.190557	0.232197	0.0862291	0.0348749	0.239413	0.155205	0.180832	0.175116	0.156031	0.232166	0.133665	0.179564	0.210631	0.133665	0.179564	0.192973	0.169959
-7.53333	0.167398																					0.184317	0.0726194	0.204297	0.218386	0.112366	0.190757	0.231234	0.0859675	0.0346453	0.239681	0.15699	0.18131	0.175421	0.156929	0.231752	0.13303	0.180615	0.211222	0.13303	0.180615	0.194656	0.172913
-7.5	0.167804																					0.184577	0.0727389	0.204835	0.21955	0.11241	0.191302	0.230246	0.0859403	0.03447	0.240487	0.158347	0.181681	0.175601	0.157522	0.231561	0.132041	0.181889	0.211463	0.132041	0.181889	0.195574	0.175523
-7.46667	0.168215																					0.184818	0.0728721	0.20536	0.220748	0.112614	0.191955	0.229294	0.0859352	0.034302	0.241062	0.159587	0.182056	0.175802	0.158098	0.231351	0.13104	0.183184	0.211743	0.13104	0.183184	0.196508	0.178172
-7.43333	0.168617																					0.185263	0.0730771	0.205856	0.222042	0.112649	0.192858	0.228579	0.0861412	0.0342035	0.242087	0.160121	0.182406	0.175731	0.15853	0.231561	0.130247	0.184686	0.211761	0.130247	0.184686	0.196633	0.180211
-7.4	0.16902																					0.185698	0.0732901	0.206344	0.223361	0.112776	0.193836	0.227879	0.0862841	0.0340932	0.24298	0.160582	0.182708	0.175696	0.158934	0.231753	0.129522	0.186208	0.211963	0.129522	0.186208	0.196756	0.182049
-7.36667	0.169492																					0.18625	0.073437	0.206896	0.224804	0.112706	0.194995	0.227679	0.0866002	0.0340557	0.243952	0.160614	0.18325	0.175481	0.159276	0.23254	0.129488	0.187812	0.212319	0.129488	0.187812	0.196503	0.182867
-7.33333	0.169978																					0.186802	0.0735601	0.207453	0.226222	0.112679	0.196144	0.227551	0.0868856	0.0340224	0.244875	0.160767	0.18368	0.175275	0.159622	0.233388	0.129531	0.189415	0.212877	0.129531	0.189415	0.196239	0.183579
-7.3	0.170595																					0.187248	0.0735848	0.20808	0.22767	0.112657	0.19736	0.227944	0.0872867	0.0340263	0.245886	0.161065	0.184524	0.174986	0.160046	0.234693	0.130391	0.191055	0.213927	0.130391	0.191055	0.19617	0.183046
-7.26667	0.171235																					0.187723	0.0735705	0.208692	0.22907	0.112593	0.198662	0.228388	0.0876715	0.0340284	0.247069	0.161483	0.185277	0.174706	0.160469	0.236008	0.131408	0.192712	0.215051	0.131408	0.192712	0.196068	0.182409
-7.23333	0.171986																					0.188027	0.0734567	0.209325	0.230346	0.112655	0.199929	0.229212	0.0880677	0.0340502	0.248143	0.16225	0.186415	0.174558	0.161033	0.237476	0.132809	0.194449	0.216759	0.132809	0.194449	0.196517	0.180955
-7.2	0.172738																					0.18833	0.0732765	0.209921	0.23148	0.112671	0.201189	0.23005	0.0884442	0.0340526	0.249194	0.163009	0.187471	0.174417	0.161627	0.238968	0.13438	0.196211	0.218457	0.13438	0.196211	0.196952	0.179543
-7.16667	0.1735																					0.18848	0.0730019	0.210456	0.232441	0.112699	0.202249	0.231025	0.0887056	0.0341294	0.250067	0.163976	0.188562	0.174463	0.16255	0.240448	0.13577	0.197967	0.220237	0.13577	0.197967	0.198023	0.178004
-7.13333	0.17426																					0.188662	0.0726891	0.210973	0.233252	0.112624	0.203321	0.231971	0.0889263	0.0341601	0.250919	0.164945	0.189668	0.174518	0.163457	0.241891	0.137317	0.199719	0.221921	0.137317	0.199719	0.199138	0.176604
-7.1	0.174917																					0.188717	0.0723943	0.211472	0.233947	0.112522	0.20402	0.232836	0.0889831	0.0343334	0.251483	0.165668	0.190462	0.174895	0.16478	0.243219	0.138147	0.201304	0.222943	0.138147	0.201304	0.200756	0.175839
-7.06667	0.175564																					0.188817	0.07208	0.211987	0.234568	0.112363	0.204807	0.233601	0.0889854	0.0344777	0.252055	0.166346	0.191299	0.175257	0.166097	0.244565	0.139017	0.20287	0.223865	0.139017	0.20287	0.202381	0.175083
-7.03333	0.176012																					0.188855	0.0717839	0.212481	0.235111	0.112386	0.205137	0.234268	0.0888219	0.0347116	0.252314	0.166544	0.191683	0.175856	0.167753	0.245644	0.139007	0.204142	0.223723	0.139007	0.204142	0.203833	0.175063
-7	0.176445																					0.188944	0.0714856	0.213002	0.235667	0.112367	0.205455	0.234879	0.0886507	0.0349239	0.252585	0.166671	0.192169	0.176434	0.169421	0.246722	0.138933	0.205407	0.223442	0.138933	0.205407	0.205287	0.174998
-6.96667	0.176746																					0.188895	0.0711943	0.21349	0.236255	0.113036	0.205479	0.235416	0.0885161	0.0351628	0.252706	0.166346	0.192444	0.177199	0.171139	0.247529	0.138385	0.206425	0.222056	0.138385	0.206425	0.20612	0.17582
-6.93333	0.177056																					0.188886	0.0709559	0.214001	0.236886	0.113702	0.205559	0.235937	0.08836	0.0354096	0.252817	0.166076	0.19282	0.177959	0.172893	0.248368	0.137719	0.207475	0.220537	0.137719	0.207475	0.206981	0.176706
-6.9	0.177362																					0.188725	0.0706446	0.214421	0.237541	0.115246	0.205656	0.236431	0.0883714	0.035594	0.253012	0.165709	0.19325	0.178731	0.174228	0.248755	0.137173	0.208524	0.218751	0.137173	0.208524	0.207124	0.178383
-6.86667	0.17768																					0.188576	0.0704149	0.214852	0.238293	0.116833	0.205764	0.236964	0.0883914	0.0358024	0.25315	0.165522	0.193725	0.1795	0.17554	0.249184	0.136514	0.209587	0.216952	0.136514	0.209587	0.207296	0.179992
-6.83333	0.178092																					0.188197	0.0700597	0.215214	0.239015	0.119022	0.206244	0.23749	0.0886814	0.0359416	0.25343	0.165603	0.194351	0.180139	0.176271	0.249263	0.136466	0.21076	0.215572	0.136466	0.21076	0.207249	0.181817
-6.8	0.178512																					0.187775	0.0697914	0.215591	0.23977	0.121229	0.206839	0.238074	0.0889286	0.0361131	0.253633	0.165888	0.195015	0.180781	0.176932	0.249384	0.136286	0.211915	0.21431	0.136286	0.211915	0.207263	0.183552
-6.76667	0.179037																					0.187091	0.0695702	0.215959	0.240574	0.123309	0.207936	0.238598	0.0894031	0.0363738	0.253769	0.166588	0.195711	0.181313	0.17712	0.249366	0.136844	0.212996	0.21413	0.136844	0.212996	0.207647	0.184665
-6.73333	0.179559																					0.186372	0.0693857	0.216357	0.241478	0.125342	0.20907	0.239111	0.0898743	0.0366462	0.253881	0.167313	0.196376	0.181848	0.177221	0.249482	0.137299	0.214036	0.214076	0.137299	0.214036	0.208119	0.185685
-6.7	0.180074																					0.185463	0.0694152	0.216795	0.242482	0.126896	0.210577	0.239541	0.0902868	0.0370351	0.253881	0.168071	0.196745	0.182286	0.177185	0.249676	0.138262	0.214488	0.215236	0.138262	0.214488	0.20905	0.185503
-6.66667	0.180587																					0.184507	0.0694301	0.217262	0.243509	0.128379	0.212053	0.239967	0.0907046	0.0374117	0.253899	0.168979	0.19709	0.18273	0.177073	0.249987	0.139148	0.214884	0.216522	0.139148	0.214884	0.210002	0.185348
-6.63333	0.181048																					0.183473	0.0696721	0.21779	0.244697	0.129725	0.213681	0.240472	0.0908011	0.0378836	0.253947	0.169433	0.197074	0.183152	0.177211	0.250445	0.140072	0.214828	0.218679	0.140072	0.214828	0.211104	0.184023
-6.6	0.18151																					0.182429	0.0698933	0.218353	0.245911	0.131055	0.215329	0.240985	0.0910097	0.0383547	0.254042	0.169689	0.196966	0.183571	0.177335	0.251009	0.141002	0.214718	0.220917	0.141002	0.214718	0.212204	0.182721
-6.56667	0.18195																					0.181505	0.0701259	0.218886	0.247353	0.132811	0.216932	0.241607	0.0909408	0.0387922	0.254178	0.169119	0.196696	0.18396	0.177793	0.251628	0.141536	0.214874	0.223567	0.141536	0.214874	0.213136	0.181054
-6.53333	0.182401																					0.18063	0.0703372	0.219411	0.248789	0.134577	0.218539	0.242252	0.0910537	0.0392107	0.254364	0.168462	0.19635	0.184329	0.178265	0.252265	0.142178	0.214994	0.226265	0.142178	0.214994	0.214034	0.179343
-6.5	0.182929																					0.179876	0.0702325	0.219857	0.250419	0.136828	0.219892	0.242966	0.0909382	0.0395008	0.254755	0.16722	0.196089	0.184681	0.178872	0.25302	0.142431	0.21611	0.228982	0.142431	0.21611	0.215179	0.178058
-6.46667	0.183468																					0.179132	0.0700941	0.220295	0.25205	0.139157	0.2212	0.243675	0.0909498	0.0397743	0.255238	0.165766	0.195798	0.185017	0.179554	0.253719	0.142899	0.217245	0.231682	0.142899	0.217245	0.216303	0.176606
-6.43333	0.184115																					0.178548	0.0696228	0.220619	0.253589	0.141669	0.222286	0.244382	0.0909478	0.0398559	0.255888	0.164408	0.195616	0.185328	0.180134	0.254579	0.143209	0.219233	0.234051	0.143209	0.219233	0.218147	0.175986
-6.4	0.18475																					0.177961	0.0691322	0.220915	0.255112	0.144195	0.223168	0.245	0.0909527	0.03995	0.256582	0.162717	0.19544	0.185647	0.180804	0.255344	0.143742	0.221225	0.236365	0.143742	0.221225	0.219984	0.175306
-6.36667	0.185426																					0.177531	0.0685422	0.221145	0.256206	0.146516	0.223832	0.245655	0.0910375	0.0399155	0.257528	0.161737	0.195147	0.186	0.1813	0.256184	0.144545	0.2231	0.238477	0.144545	0.2231	0.222257	0.175061
-6.33333	0.186088																					0.177094	0.0679829	0.221382	0.257265	0.148802	0.224363	0.246238	0.0909847	0.0398983	0.258463	0.160579	0.194824	0.186363	0.181877	0.256972	0.145487	0.224983	0.240516	0.145487	0.224983	0.22452	0.174863
-6.3	0.186731																					0.176803	0.0675588	0.221689	0.25778	0.150792	0.22471	0.246918	0.0912738	0.0396252	0.259719	0.160588	0.194162	0.186858	0.182399	0.257571	0.146846	0.226125	0.242497	0.146846	0.226125	0.226872	0.174324
-6.26667	0.187375																					0.176514	0.0671789	0.222027	0.258305	0.152757	0.224888	0.247585	0.0913966	0.0393753	0.260942	0.16066	0.19352	0.18737	0.182952	0.25814	0.148181	0.227295	0.244416	0.148181	0.227295	0.229279	0.17399
-6.23333	0.187991																					0.176239	0.0670329	0.222449	0.258388	0.154457	0.224839	0.248293	0.0919058	0.0390086	0.262409	0.161549	0.192618	0.187859	0.18367	0.258324	0.149902	0.227881	0.246629	0.149902	0.227881	0.231171	0.1734
-6.2	0.18861																					0.175958	0.0668682	0.222921	0.258487	0.156168	0.224644	0.249027	0.0923249	0.0386337	0.263812	0.162698	0.191795	0.18837	0.184395	0.25843	0.151545	0.228505	0.248851	0.151545	0.228505	0.233088	0.17285
-6.16667	0.189192																					0.175726	0.0668085	0.223453	0.258301	0.157567	0.224292	0.249396	0.0928761	0.0381958	0.265326	0.164187	0.190946	0.188759	0.185281	0.258118	0.153297	0.229096	0.251362	0.153297	0.229096	0.234429	0.172412
-6.13333	0.189788																					0.175474	0.0666779	0.224001	0.258079	0.159001	0.223913	0.249887	0.0934371	0.0377365	0.266894	0.165828	0.190152	0.189182	0.186135	0.257762	0.154985	0.229691	0.253958	0.154985	0.229691	0.235768	0.172098
-6.1	0.190285																					0.175354	0.0665548	0.224531	0.257707	0.160117	0.223355	0.249878	0.0937057	0.0374963	0.268256	0.167083	0.189598	0.189465	0.187183	0.257083	0.156324	0.230458	0.25625	0.156324	0.230458	0.23669	0.172407
-6.06667	0.190787																					0.175221	0.0663424	0.225037	0.257265	0.161233	0.222882	0.249916	0.0940414	0.0372311	0.269703	0.168339	0.189114	0.189769	0.188215	0.256301	0.157679	0.231208	0.258575	0.157679	0.231208	0.237587	0.172772
-6.03333	0.191104																					0.175204	0.0660191	0.225477	0.25684	0.161966	0.222152	0.249586	0.093941	0.0373457	0.270827	0.168904	0.188864	0.189981	0.189355	0.255346	0.158375	0.231792	0.260224	0.158375	0.231792	0.238176	0.173736
-6	0.191426																					0.175236	0.0656077	0.225885	0.256304	0.162613	0.221584	0.249338	0.0939013	0.0374588	0.272036	0.169409	0.188611	0.1902	0.190534	0.25439	0.159103	0.232345	0.261852	0.159103	0.232345	0.238744	0.174781
-5.96667	0.191493																					0.175159	0.0651088	0.226176	0.255951	0.162866	0.220783	0.249164	0.09343	0.0379087	0.272742	0.168877	0.18863	0.190253	0.19185	0.253469	0.158992	0.232522	0.262566	0.158992	0.232522	0.238985	0.175895
-5.93333	0.19156																					0.175073	0.0645735	0.226434	0.255566	0.163111	0.220078	0.249028	0.0929341	0.0383501	0.273486	0.168152	0.188601	0.190303	0.193232	0.252573	0.158924	0.232708	0.263226	0.158924	0.232708	0.239195	0.177135
-5.9	0.191475																					0.174713	0.0639743	0.226528	0.255608	0.163026	0.219269	0.249281	0.0923225	0.0389316	0.273756	0.166797	0.188904	0.190254	0.194564	0.251824	0.158436	0.232747	0.26312	0.158436	0.232747	0.239172	0.178041
-5.86667	0.191398																					0.174347	0.0633914	0.226595	0.255701	0.162969	0.21864	0.249508	0.091696	0.0395116	0.27403	0.165417	0.189193	0.190197	0.195917	0.251118	0.157956	0.232808	0.26303	0.157956	0.232808	0.239162	0.178812
-5.83333	0.191383																					0.173731	0.0627951	0.226594	0.256459	0.162739	0.21816	0.250172	0.0912862	0.0399653	0.273888	0.163928	0.189947	0.190088	0.19715	0.250708	0.157876	0.233219	0.262305	0.157876	0.233219	0.239499	0.178819
-5.8	0.191377																					0.173112	0.0623032	0.226565	0.257275	0.162559	0.217755	0.250767	0.0908449	0.0404175	0.273762	0.162566	0.190701	0.189944	0.198375	0.250323	0.157809	0.233631	0.261654	0.157809	0.233631	0.239789	0.178711
-5.76667	0.191637																					0.172468	0.0618302	0.226556	0.258555	0.162466	0.217873	0.251599	0.0908725	0.0406624	0.27342	0.161649	0.191902	0.189822	0.199443	0.250247	0.159122	0.234524	0.260725	0.159122	0.234524	0.240761	0.177881
-5.73333	0.191914																					0.171846	0.0614956	0.226524	0.259887	0.16243	0.218002	0.252345	0.0909216	0.0409013	0.273041	0.16102	0.193099	0.189657	0.200443	0.250173	0.160525	0.235378	0.259898	0.160525	0.235378	0.241679	0.176942
-5.7	0.192442																					0.171373	0.0611862	0.226571	0.261198	0.162699	0.218713	0.252941	0.091576	0.0409291	0.272615	0.161127	0.194478	0.189366	0.201333	0.250395	0.163247	0.236308	0.259359	0.163247	0.236308	0.243188	0.175574
-5.66667	0.192986																					0.170902	0.0609744	0.226601	0.262512	0.163018	0.219498	0.253432	0.092236	0.0409608	0.272164	0.16154	0.195877	0.189027	0.202146	0.250585	0.166023	0.237214	0.258861	0.166023	0.237214	0.244669	0.17422
-5.63333	0.193616																					0.170635	0.0607115	0.226738	0.263467	0.163607	0.220625	0.25336	0.0933939	0.0407845	0.271873	0.162545	0.197069	0.188543	0.202884	0.250951	0.169431	0.237641	0.25913	0.169431	0.237641	0.245998	0.173095
-5.6	0.194237																					0.170343	0.0604551	0.226882	0.264414	0.164204	0.221809	0.253172	0.0945546	0.0406253	0.271555	0.163663	0.198251	0.188051	0.203562	0.251335	0.172781	0.238076	0.259378	0.172781	0.238076	0.247313	0.171924
-5.56667	0.194772																					0.170166	0.0601924	0.227072	0.265052	0.1647	0.222997	0.252416	0.095829	0.0403344	0.271484	0.164861	0.198988	0.1875	0.204238	0.251738	0.175826	0.238025	0.26042	0.175826	0.238025	0.24771	0.171573
-5.53333	0.1953																					0.169983	0.0598731	0.227297	0.265644	0.165205	0.22427	0.251592	0.097063	0.040058	0.2714	0.166012	0.199705	0.186964	0.204872	0.252154	0.17884	0.23797	0.261344	0.17884	0.23797	0.248157	0.171394
-5.5	0.195656																					0.169729	0.0595778	0.227479	0.266083	0.165128	0.225409	0.250442	0.0979576	0.0398324	0.271506	0.16651	0.199709	0.18654	0.205469	0.252469	0.180885	0.237972	0.262962	0.180885	0.237972	0.247685	0.172233
-5.46667	0.195993																					0.169448	0.0592122	0.227695	0.26655	0.165079	0.2266	0.249286	0.0988342	0.0396199	0.271582	0.166881	0.199684	0.186148	0.206036	0.252763	0.182919	0.237937	0.264375	0.182919	0.237937	0.2472	0.173135
-5.43333	0.196108																					0.168994	0.0589886	0.227779	0.267048	0.16444	0.227539	0.248189	0.0991422	0.0395299	0.271788	0.166092	0.198942	0.185908	0.206521	0.252823	0.183841	0.238188	0.26579	0.183841	0.238188	0.245986	0.174821
-5.4	0.196202																					0.168519	0.0587184	0.227874	0.267537	0.16379	0.228422	0.247146	0.0994652	0.0394544	0.271957	0.16515	0.198173	0.185692	0.20698	0.252836	0.184762	0.238396	0.26698	0.184762	0.238396	0.244801	0.176623
-5.36667	0.196105																					0.167861	0.0587015	0.227834	0.268057	0.162814	0.229055	0.246407	0.099364	0.0395301	0.272211	0.163124	0.196907	0.185618	0.207213	0.252551	0.184698	0.238874	0.267732	0.184698	0.238874	0.243217	0.178966
-5.33333	0.195985																					0.167193	0.0586106	0.227808	0.268603	0.161825	0.229542	0.245651	0.0992867	0.0396172	0.272433	0.161097	0.195639	0.185551	0.207428	0.252242	0.184574	0.239331	0.268365	0.184574	0.239331	0.241658	0.181306
-5.3	0.195716																					0.166289	0.0587242	0.227675	0.268939	0.160656	0.229746	0.245186	0.0991071	0.0398215	0.272841	0.158465	0.194182	0.185466	0.207412	0.251753	0.183768	0.23971	0.268554	0.183768	0.23971	0.240028	0.18395
-5.26667	0.19542																					0.165341	0.0587984	0.22752	0.269297	0.159465	0.22964	0.244815	0.0989347	0.0400225	0.273215	0.155891	0.192703	0.185361	0.207366	0.251341	0.182785	0.240082	0.268777	0.182785	0.240082	0.238464	0.186556
-5.23333	0.195087																					0.164187	0.0589487	0.227343	0.269417	0.15808	0.229188	0.24465	0.0988999	0.0402268	0.273866	0.153625	0.191627	0.185187	0.207204	0.25085	0.181775	0.240337	0.268806	0.181775	0.240337	0.236687	0.188901
-5.2	0.194732																					0.162991	0.0590858	0.227186	0.269529	0.156643	0.228631	0.244518	0.0988622	0.0404268	0.274522	0.151351	0.190538	0.185006	0.207034	0.250386	0.180576	0.240603	0.26892	0.180576	0.240603	0.234963	0.191159
-5.16667	0.194507																					0.161687	0.0591671	0.22705	0.269373	0.155085	0.227902	0.244608	0.099021	0.0406994	0.275494	0.150047	0.190266	0.184689	0.206985	0.249944	0.180057	0.240901	0.268918	0.180057	0.240901	0.233707	0.192593
-5.13333	0.194272																					0.160373	0.059252	0.226976	0.269171	0.153535	0.227128	0.24475	0.099199	0.0409514	0.276448	0.148662	0.18996	0.184359	0.206907	0.249557	0.179503	0.241163	0.268982	0.179503	0.241163	0.232467	0.193964
-5.1	0.194233																					0.15905	0.0591523	0.22692	0.268792	0.152118	0.226414	0.24511	0.0992007	0.0413452	0.277581	0.148663	0.190704	0.183859	0.207133	0.249401	0.179917	0.241407	0.268869	0.179917	0.241407	0.231602	0.194565
-5.06667	0.194194																					0.157705	0.0590719	0.226889	0.268406	0.150747	0.22568	0.245482	0.09926	0.0417432	0.278675	0.148483	0.191428	0.183377	0.207335	0.249277	0.180441	0.241602	0.268767	0.180441	0.241602	0.230685	0.195181
-5.03333	0.194311																					0.156548	0.0587337	0.226895	0.267932	0.149731	0.225352	0.246118	0.0988242	0.0423251	0.279621	0.149452	0.192959	0.182778	0.207874	0.24944	0.18156	0.241765	0.268502	0.18156	0.241765	0.229779	0.195335
-5	0.194433																					0.155377	0.0584066	0.226897	0.267469	0.148756	0.225015	0.24677	0.0984018	0.042911	0.280564	0.150237	0.194457	0.182204	0.208434	0.249654	0.18284	0.241891	0.268282	0.18284	0.241891	0.228831	0.195389
-4.96667	0.194597																					0.154503	0.0579771	0.226824	0.266907	0.1482	0.225454	0.247642	0.0975625	0.0436064	0.281006	0.151602	0.196177	0.181551	0.209343	0.250139	0.184116	0.241971	0.268082	0.184116	0.241971	0.227417	0.19497
-4.93333	0.194767																					0.153604	0.0575375	0.226699	0.266354	0.147602	0.225878	0.248485	0.0967063	0.0443194	0.281523	0.15293	0.197847	0.180944	0.210318	0.250662	0.18551	0.242049	0.267985	0.18551	0.242049	0.225973	0.19439
-4.9	0.194845																					0.1531	0.0570504	0.226436	0.265751	0.147281	0.227059	0.249363	0.0958623	0.0448009	0.281422	0.15433	0.199069	0.18045	0.211591	0.251299	0.186433	0.241982	0.267916	0.186433	0.241982	0.224101	0.19288
-4.86667	0.19494																					0.152552	0.0565468	0.226135	0.265089	0.146874	0.228255	0.250224	0.09497	0.0452898	0.281464	0.155803	0.200328	0.179956	0.212959	0.25195	0.187448	0.24194	0.267973	0.187448	0.24194	0.222219	0.191307
-4.83333	0.194919																					0.152279	0.056112	0.225706	0.264448	0.146476	0.230001	0.250873	0.0945662	0.0454237	0.281174	0.157043	0.200652	0.179702	0.214382	0.252518	0.188047	0.241738	0.268402	0.188047	0.241738	0.220424	0.188465
-4.8	0.194902																					0.152047	0.055682	0.225243	0.263787	0.145904	0.231778	0.251547	0.0940899	0.0455627	0.28099	0.158401	0.201075	0.179408	0.215822	0.252995	0.188661	0.241545	0.26889	0.188661	0.241545	0.218618	0.185591
-4.76667	0.194781																					0.151905	0.0554112	0.224809	0.263113	0.145228	0.233641	0.2517	0.0941884	0.0453265	0.280877	0.159475	0.200641	0.179309	0.216985	0.253289	0.189124	0.241221	0.269713	0.189124	0.241221	0.217338	0.181548
-4.73333	0.194665																					0.151831	0.0551907	0.224394	0.262458	0.144475	0.235537	0.251894	0.0941847	0.0450996	0.280786	0.160564	0.200339	0.179177	0.218141	0.253477	0.189551	0.240898	0.270478	0.189551	0.240898	0.216073	0.177632
-4.7	0.194512																					0.151733	0.0551225	0.224189	0.261683	0.143382	0.237154	0.251549	0.0947243	0.0447387	0.280886	0.161349	0.199553	0.179236	0.218725	0.253642	0.189989	0.240535	0.271759	0.189989	0.240535	0.215397	0.173391
-4.66667	0.194362																					0.15167	0.0551098	0.223986	0.260959	0.142282	0.238864	0.251237	0.0952643	0.0443778	0.280952	0.162118	0.198808	0.179277	0.219289	0.253663	0.190368	0.240173	0.272937	0.190368	0.240173	0.21475	0.169344
-4.63333	0.194284																					0.151469	0.0552048	0.223969	0.260293	0.141116	0.240105	0.250659	0.096198	0.0440717	0.281007	0.162666	0.198117	0.179502	0.219435	0.253717	0.190756	0.239981	0.274551	0.190756	0.239981	0.214701	0.165991
-4.6	0.194204																					0.151307	0.0553831	0.223937	0.25965	0.140028	0.241252	0.25009	0.0971924	0.043759	0.281026	0.163246	0.197396	0.179735	0.219609	0.253639	0.191026	0.239809	0.276133	0.191026	0.239809	0.214694	0.162743
-4.56667	0.194253																					0.15111	0.0554406	0.223922	0.259238	0.138998	0.241789	0.249748	0.0985355	0.0435927	0.280758	0.163715	0.196856	0.180095	0.219797	0.253544	0.191293	0.240018	0.277755	0.191293	0.240018	0.215536	0.160511
-4.53333	0.194301																					0.15095	0.0555351	0.223908	0.258843	0.138035	0.242268	0.249369	0.0999847	0.0434325	0.280468	0.164247	0.196257	0.18045	0.22004	0.253369	0.191423	0.240261	0.279444	0.191423	0.240261	0.216374	0.158274
-4.5	0.194442																					0.150866	0.055328	0.223706	0.258708	0.137268	0.242286	0.249388	0.101587	0.0434394	0.279755	0.164792	0.195698	0.180827	0.2206	0.253213	0.191577	0.240773	0.280512	0.191577	0.240773	0.218139	0.156913
-4.46667	0.194591																					0.150788	0.055172	0.22348	0.258577	0.13653	0.242365	0.249354	0.103303	0.0434429	0.278985	0.165319	0.195107	0.18122	0.221227	0.253066	0.191684	0.241303	0.281613	0.191684	0.241303	0.219879	0.155608
-4.43333	0.194744																					0.150848	0.0546731	0.223036	0.258546	0.136222	0.242112	0.249563	0.104817	0.0434575	0.277906	0.165962	0.194556	0.18151	0.222052	0.253018	0.191713	0.241892	0.281863	0.191713	0.241892	0.222115	0.154912
-4.4	0.194915																					0.150903	0.0541823	0.222587	0.258517	0.135958	0.242022	0.249672	0.106427	0.0434716	0.276825	0.166627	0.194023	0.181805	0.22285	0.252991	0.191778	0.24249	0.282065	0.191778	0.24249	0.224322	0.154344
-4.36667	0.195029																					0.151008	0.0535391	0.22202	0.258527	0.136044	0.241945	0.249784	0.107346	0.043335	0.275732	0.167657	0.193643	0.18183	0.22348	0.253101	0.191717	0.243039	0.281726	0.191717	0.243039	0.22625	0.154164
-4.33333	0.195159																					0.151106	0.0528611	0.221445	0.258465	0.136226	0.242111	0.249832	0.108245	0.0431887	0.274603	0.168747	0.193292	0.181863	0.22412	0.253244	0.191718	0.243607	0.281294	0.191718	0.243607	0.228157	0.154045
-4.3	0.195307																					0.151108	0.0522694	0.220919	0.258333	0.136856	0.242554	0.249758	0.108497	0.0429143	0.273632	0.170335	0.193188	0.181719	0.224541	0.253483	0.191671	0.244271	0.28068	0.191671	0.244271	0.229552	0.15453
-4.26667	0.195457																					0.151127	0.0515955	0.220426	0.258148	0.137524	0.243088	0.249546	0.108656	0.042651	0.272591	0.171982	0.19307	0.181566	0.224938	0.253801	0.1917	0.24498	0.280035	0.1917	0.24498	0.230939	0.155013
-4.23333	0.195685																					0.150931	0.0510543	0.220018	0.257859	0.138772	0.244019	0.249278	0.108371	0.0423557	0.27183	0.173856	0.193005	0.181289	0.225281	0.253919	0.191969	0.245915	0.279198	0.191969	0.245915	0.23216	0.156102
-4.2	0.195894																					0.150744	0.0504033	0.219632	0.25755	0.139906	0.244934	0.24892	0.10798	0.0420938	0.271075	0.175737	0.192894	0.181016	0.225617	0.254112	0.192238	0.24687	0.27843	0.192238	0.24687	0.233342	0.157061
-4.16667	0.196148																					0.150416	0.0499111	0.219235	0.257066	0.14159	0.246123	0.248562	0.107695	0.0419792	0.270668	0.177008	0.192584	0.180763	0.226178	0.253996	0.192854	0.247715	0.277385	0.192854	0.247715	0.234686	0.158284
-4.13333	0.196384																					0.150074	0.0493402	0.218856	0.256579	0.143164	0.247145	0.248204	0.107339	0.0418745	0.270241	0.178296	0.192284	0.180521	0.226688	0.253932	0.1935	0.248579	0.276459	0.1935	0.248579	0.23595	0.159334
-4.1	0.196565																					0.149669	0.0488687	0.218419	0.255879	0.145049	0.248372	0.247988	0.107333	0.0420311	0.270101	0.178146	0.19173	0.180357	0.227379	0.253679	0.194384	0.249029	0.274856	0.194384	0.249029	0.237449	0.160302
-4.06667	0.196731																					0.149253	0.0483913	0.217997	0.255175	0.146819	0.249517	0.247832	0.107302	0.0421797	0.269937	0.17792	0.191203	0.180215	0.228049	0.253453	0.195281	0.249486	0.273268	0.195281	0.249486	0.238934	0.161108
-4.03333	0.196772																					0.148855	0.0479221	0.217555	0.254428	0.148485	0.250755	0.247881	0.107809	0.0425553	0.270065	0.176127	0.19054	0.180069	0.228678	0.253308	0.195924	0.249402	0.271182	0.195924	0.249402	0.240175	0.161947
-4	0.196797																					0.148434	0.0474585	0.217076	0.253701	0.150047	0.251929	0.248063	0.108245	0.0429065	0.270178	0.174242	0.189837	0.179956	0.229291	0.253195	0.196559	0.249331	0.268999	0.196559	0.249331	0.241428	0.162763
-3.96667	0.196664																					0.14786	0.0469232	0.216597	0.253035	0.151125	0.253027	0.248428	0.108794	0.0433456	0.270518	0.171275	0.18914	0.179771	0.229673	0.253254	0.196634	0.249158	0.266549	0.196634	0.249158	0.242028	0.163679
-3.93333	0.196524																					0.147311	0.0463981	0.216137	0.252412	0.152257	0.254146	0.248813	0.109311	0.0437465	0.270901	0.168242	0.188419	0.179615	0.23003	0.253326	0.196646	0.248965	0.263992	0.196646	0.248965	0.242627	0.164631
-3.9	0.196269																					0.146466	0.0456648	0.215747	0.251912	0.152643	0.255099	0.249269	0.109737	0.0441149	0.271344	0.16528	0.187761	0.179369	0.230163	0.253479	0.196172	0.248876	0.26143	0.196172	0.248876	0.242726	0.165613
-3.86667	0.196006																					0.145622	0.0449297	0.215377	0.251449	0.153094	0.256008	0.24971	0.110146	0.0444562	0.271857	0.16235	0.187096	0.179125	0.230315	0.253623	0.195593	0.248746	0.258893	0.195593	0.248746	0.242826	0.166587
-3.83333	0.195675																					0.1444	0.0439437	0.215045	0.251116	0.152698	0.256614	0.250148	0.110157	0.0446857	0.27223	0.160371	0.186532	0.178912	0.230318	0.25364	0.19495	0.248683	0.256668	0.19495	0.248683	0.24277	0.167341
-3.8	0.195346																					0.143189	0.0429629	0.214737	0.250771	0.152395	0.257134	0.25059	0.110171	0.0449071	0.272604	0.158461	0.186011	0.178709	0.230345	0.253657	0.194189	0.248596	0.25455	0.194189	0.248596	0.242722	0.168118
-3.76667	0.194975																					0.141674	0.0417616	0.214402	0.250481	0.15131	0.257301	0.251026	0.109705	0.0449662	0.272641	0.157912	0.185491	0.178524	0.230413	0.253364	0.193793	0.248334	0.253209	0.193793	0.248334	0.242586	0.168438
-3.73333	0.194617																					0.140165	0.040556	0.214093	0.250206	0.1503	0.257446	0.251537	0.109256	0.0450444	0.272708	0.157547	0.184995	0.178328	0.230494	0.253029	0.193295	0.248013	0.25197	0.193295	0.248013	0.242504	0.168784
-3.7	0.194282																					0.138629	0.0392601	0.213652	0.249921	0.148842	0.257344	0.25197	0.108411	0.0450332	0.272457	0.15826	0.184503	0.178036	0.230692	0.252408	0.193424	0.247683	0.252014	0.193424	0.247683	0.242407	0.168148
-3.66667	0.193974																					0.137083	0.0380076	0.213234	0.249673	0.147427	0.257326	0.252495	0.107582	0.0450159	0.272206	0.159146	0.184038	0.177724	0.230853	0.251752	0.193564	0.24729	0.252119	0.193564	0.24729	0.242359	0.167673
-3.63333	0.193786																					0.135753	0.0369102	0.212706	0.249279	0.146008	0.257408	0.252841	0.106562	0.045024	0.271828	0.160737	0.183647	0.177297	0.231056	0.25088	0.194233	0.24731	0.253497	0.194233	0.24731	0.242478	0.166296
-3.6	0.193611																					0.13439	0.0358266	0.212172	0.248954	0.144634	0.257622	0.25326	0.105556	0.0450257	0.271397	0.162183	0.183322	0.176823	0.231206	0.250037	0.195027	0.247306	0.25487	0.195027	0.247306	0.242615	0.164891
-3.56667	0.193562																					0.133332	0.0350239	0.211519	0.248344	0.143666	0.25827	0.253335	0.104455	0.0451725	0.270928	0.163894	0.183122	0.176317	0.231301	0.249014	0.196151	0.247759	0.256981	0.196151	0.247759	0.243299	0.16258
-3.53333	0.193517																					0.13224	0.0342576	0.210849	0.247784	0.142743	0.259003	0.253361	0.103397	0.0453121	0.270453	0.16526	0.182968	0.175786	0.231399	0.248023	0.197431	0.248228	0.259053	0.197431	0.248228	0.243919	0.160249
-3.5	0.193523																					0.131417	0.0339016	0.210095	0.246937	0.142259	0.260234	0.253113	0.102587	0.0456113	0.26996	0.166841	0.183011	0.175455	0.231424	0.246926	0.198643	0.248654	0.260733	0.198643	0.248654	0.245202	0.157201
-3.46667	0.193533																					0.130571	0.0335074	0.20933	0.246064	0.1418	0.261487	0.252803	0.101839	0.0458855	0.269428	0.168226	0.183076	0.175107	0.231551	0.245821	0.200024	0.249112	0.262351	0.200024	0.249112	0.246467	0.15413
-3.43333	0.193467																					0.129873	0.033576	0.208399	0.244936	0.141835	0.262948	0.252433	0.101538	0.0462335	0.268721	0.16996	0.183191	0.175042	0.231612	0.244811	0.2009	0.248928	0.262941	0.2009	0.248928	0.247751	0.150822
-3.4	0.193407																					0.129177	0.0336444	0.207451	0.243794	0.141865	0.264375	0.25195	0.101335	0.0465505	0.267992	0.171674	0.183299	0.174964	0.231721	0.243818	0.201924	0.248754	0.263465	0.201924	0.248754	0.249073	0.147447
-3.36667	0.193208																					0.128582	0.0340362	0.206417	0.242501	0.14239	0.265538	0.251612	0.101851	0.0468278	0.267168	0.173533	0.183494	0.175116	0.231729	0.243055	0.202033	0.247862	0.262591	0.202033	0.247862	0.249776	0.144576
-3.33333	0.193018																					0.128052	0.0344361	0.205366	0.241156	0.142916	0.266561	0.251213	0.102422	0.0470996	0.266369	0.175503	0.183665	0.175248	0.231737	0.242269	0.202244	0.246964	0.261668	0.202244	0.246964	0.250522	0.141788
-3.3	0.192703																					0.127618	0.0348299	0.204348	0.23971	0.143864	0.266961	0.25098	0.103558	0.0472759	0.265582	0.177009	0.184016	0.175421	0.231506	0.241685	0.201592	0.245818	0.259804	0.201592	0.245818	0.250589	0.139882
-3.26667	0.192394																					0.127216	0.0352145	0.203313	0.238232	0.144864	0.26725	0.250724	0.104692	0.0474687	0.264856	0.178773	0.184335	0.175596	0.231273	0.24106	0.200904	0.244666	0.25793	0.200904	0.244666	0.250672	0.138057
-3.23333	0.192042																					0.126952	0.0352625	0.202485	0.236736	0.145939	0.266992	0.250714	0.106071	0.0475642	0.264355	0.179487	0.184948	0.175588	0.230795	0.240416	0.19985	0.243807	0.255876	0.19985	0.243807	0.250237	0.137194
-3.2	0.191678																					0.126709	0.0353009	0.201662	0.235251	0.147033	0.266585	0.250668	0.107384	0.047693	0.263958	0.180336	0.18548	0.175595	0.230304	0.239749	0.198675	0.242946	0.253834	0.198675	0.242946	0.24979	0.136343
-3.16667	0.191318																					0.126441	0.0348918	0.201024	0.233761	0.147545	0.266059	0.250776	0.108545	0.0477679	0.26399	0.179908	0.186382	0.175311	0.229814	0.238967	0.197807	0.242313	0.252205	0.197807	0.242313	0.249306	0.136065
-3.13333	0.190931																					0.126169	0.0344433	0.200377	0.232309	0.148114	0.265495	0.250854	0.109638	0.0478532	0.264039	0.179443	0.187205	0.175043	0.229323	0.238172	0.196745	0.241648	0.250637	0.196745	0.241648	0.248825	0.135759
-3.1	0.190564																					0.125765	0.0337122	0.199803	0.230813	0.147796	0.265165	0.251053	0.110519	0.0478591	0.26442	0.177897	0.188177	0.174455	0.229123	0.237206	0.196391	0.240998	0.249982	0.196391	0.240998	0.248174	0.135704
-3.06667	0.19017																					0.125376	0.0330015	0.199195	0.229431	0.14745	0.264962	0.251279	0.111375	0.0478699	0.26463	0.17618	0.189167	0.173904	0.228912	0.236203	0.195797	0.240285	0.249426	0.195797	0.240285	0.247588	0.135626
-3.03333	0.189849																					0.124797	0.0322806	0.198462	0.227982	0.14651	0.265074	0.251575	0.112149	0.0476993	0.264945	0.173689	0.189926	0.173164	0.229092	0.235197	0.196092	0.239572	0.249856	0.196092	0.239572	0.247306	0.135644
-3	0.18951																					0.124188	0.0315303	0.197707	0.226496	0.145492	0.265209	0.251887	0.112919	0.0475144	0.265277	0.171158	0.190719	0.172456	0.229264	0.234107	0.196248	0.238837	0.250396	0.196248	0.238837	0.247049	0.135673
-2.96667	0.189278																					0.123361	0.0309211	0.196761	0.224759	0.144645	0.265673	0.252259	0.113661	0.0470772	0.265474	0.168358	0.19081	0.171634	0.229719	0.233065	0.197407	0.238371	0.251347	0.197407	0.238371	0.24716	0.135879
-2.93333	0.189034																					0.122471	0.0303306	0.195821	0.222906	0.143682	0.266069	0.252628	0.114415	0.0466268	0.265701	0.165682	0.190873	0.17082	0.230179	0.231932	0.19853	0.237924	0.252381	0.19853	0.237924	0.247273	0.136048
-2.9	0.188862																					0.121381	0.0298777	0.194775	0.220945	0.143381	0.266578	0.25296	0.11503	0.0459171	0.26567	0.163474	0.190114	0.169974	0.230608	0.230878	0.200406	0.237937	0.253031	0.200406	0.237937	0.247429	0.136249
-2.86667	0.188687																					0.12027	0.029447	0.193735	0.218876	0.142956	0.267123	0.253233	0.115647	0.0451883	0.265719	0.161294	0.189303	0.169107	0.231043	0.229849	0.202337	0.237986	0.253665	0.202337	0.237986	0.247562	0.136444
-2.83333	0.188427																					0.1189	0.0290493	0.192658	0.216747	0.143028	0.267739	0.25337	0.115844	0.0441725	0.265383	0.160182	0.187805	0.168288	0.231246	0.228953	0.204332	0.238095	0.25352	0.204332	0.238095	0.24726	0.136388
-2.8	0.188169																					0.117544	0.0286919	0.191588	0.214581	0.143042	0.268413	0.253467	0.116041	0.0431686	0.265039	0.158962	0.186301	0.16744	0.231439	0.228138	0.20644	0.238257	0.253309	0.20644	0.238257	0.246935	0.136216
-2.76667	0.18767																					0.115876	0.0282177	0.190549	0.212524	0.142887	0.268919	0.253258	0.115834	0.0419019	0.264275	0.158982	0.184492	0.166733	0.231318	0.227415	0.207762	0.238259	0.252544	0.207762	0.238259	0.245574	0.135405
-2.73333	0.187186																					0.114221	0.0277584	0.189529	0.210503	0.142717	0.269523	0.253075	0.11561	0.0406631	0.263473	0.158902	0.182698	0.166002	0.231152	0.226752	0.209267	0.238284	0.251683	0.209267	0.238284	0.244197	0.134521
-2.7	0.186441																					0.112468	0.0271434	0.188551	0.208554	0.141848	0.269727	0.252646	0.115221	0.0392694	0.262373	0.159664	0.180861	0.165433	0.230765	0.226055	0.209722	0.238017	0.251147	0.209722	0.238017	0.241872	0.132636
-2.66667	0.185719																					0.110714	0.0264937	0.187595	0.206676	0.140996	0.269961	0.252367	0.114843	0.0378752	0.261307	0.160306	0.179031	0.164849	0.230379	0.225395	0.210344	0.237729	0.250556	0.210344	0.237729	0.239547	0.130786
-2.63333	0.184849																					0.108965	0.0258635	0.186691	0.204782	0.139296	0.269695	0.251979	0.11471	0.0365119	0.260111	0.161377	0.177343	0.164325	0.230001	0.22461	0.210085	0.237291	0.250504	0.210085	0.237291	0.237211	0.127947
-2.6	0.183999																					0.107214	0.0252167	0.185805	0.202971	0.137622	0.269454	0.25166	0.114596	0.0351257	0.258934	0.162608	0.175657	0.163796	0.229668	0.223865	0.209904	0.236791	0.250442	0.209904	0.236791	0.234828	0.125114
-2.56667	0.183098																					0.105694	0.024731	0.184905	0.201148	0.135392	0.268909	0.251445	0.114957	0.0338959	0.257705	0.164201	0.174267	0.163336	0.229423	0.222828	0.20933	0.236125	0.250289	0.20933	0.236125	0.232808	0.121303
-2.53333	0.182208																					0.104187	0.0242243	0.184008	0.199337	0.133233	0.268402	0.251199	0.115342	0.0326447	0.256474	0.166128	0.172868	0.162873	0.229228	0.221783	0.208721	0.235385	0.250178	0.208721	0.235385	0.230794	0.117466
-2.5	0.181287																					0.10289	0.0239512	0.183105	0.197647	0.130759	0.267892	0.251099	0.11607	0.0317469	0.255131	0.168387	0.171769	0.162453	0.229172	0.220568	0.20794	0.234354	0.24902	0.20794	0.234354	0.228986	0.11307
-2.46667	0.180368																					0.101618	0.0236889	0.182181	0.195973	0.128342	0.267378	0.251012	0.116831	0.0308373	0.253736	0.170716	0.170676	0.162034	0.229146	0.219418	0.207106	0.233287	0.247889	0.207106	0.233287	0.227195	0.108644
-2.43333	0.179398																					0.100543	0.0234826	0.181266	0.194569	0.125834	0.267227	0.251004	0.117451	0.0302351	0.252192	0.173119	0.169702	0.161605	0.22922	0.218276	0.206077	0.232061	0.245307	0.206077	0.232061	0.225341	0.104118
-2.4	0.178422																					0.0995088	0.0232821	0.180323	0.19319	0.123357	0.267063	0.250975	0.11809	0.0296529	0.250594	0.175526	0.168711	0.16118	0.229322	0.217154	0.205006	0.230794	0.242706	0.205006	0.230794	0.223517	0.0995269
-2.36667	0.177431																					0.09867	0.0229756	0.17935	0.191955	0.120991	0.267258	0.250805	0.118285	0.0292653	0.248963	0.177216	0.167662	0.160792	0.229412	0.216267	0.203893	0.229579	0.239358	0.203893	0.229579	0.221744	0.0955621
-2.33333	0.176438																					0.0979068	0.0227041	0.178346	0.190731	0.118627	0.267448	0.250563	0.118469	0.0289021	0.247279	0.178956	0.166582	0.160417	0.229475	0.215354	0.202769	0.228345	0.235983	0.202769	0.228345	0.219996	0.0916633
-2.3	0.175507																					0.0972278	0.022252	0.177265	0.189414	0.116428	0.267647	0.250004	0.118265	0.0285834	0.245816	0.179462	0.165456	0.16018	0.229462	0.214644	0.201872	0.227475	0.232684	0.201872	0.227475	0.218938	0.0887296
-2.26667	0.17456																					0.0965534	0.0218224	0.176184	0.188081	0.114223	0.267876	0.249396	0.118045	0.0282904	0.244329	0.179927	0.164322	0.159947	0.229351	0.213875	0.20091	0.22657	0.229359	0.20091	0.22657	0.217885	0.0858856
-2.23333	0.173717																					0.0959079	0.0213611	0.174979	0.18637	0.112209	0.267748	0.248465	0.117629	0.0279245	0.243179	0.179451	0.163168	0.159881	0.229114	0.213094	0.200624	0.226067	0.22643	0.200624	0.226067	0.21781	0.083663
-2.2	0.172848																					0.0952541	0.0209569	0.173762	0.184627	0.110119	0.267703	0.247542	0.117201	0.0275813	0.242061	0.178732	0.162053	0.159813	0.22881	0.212244	0.20022	0.225556	0.223467	0.20022	0.225556	0.217697	0.0814848
-2.16667	0.172039																					0.0944232	0.0206613	0.172402	0.182575	0.108209	0.267255	0.246528	0.116527	0.0271176	0.241264	0.17766	0.16107	0.159893	0.228515	0.210919	0.200661	0.225367	0.220663	0.200661	0.225367	0.218285	0.0788381
-2.13333	0.171211																					0.0935602	0.020383	0.171048	0.180454	0.106226	0.266805	0.245505	0.115859	0.0266897	0.240478	0.176571	0.160169	0.159968	0.228176	0.209509	0.200982	0.225217	0.217804	0.200982	0.225217	0.218875	0.0761745
-2.1	0.170425																					0.0924852	0.0201946	0.169574	0.178334	0.10427	0.266291	0.244546	0.114867	0.026141	0.239808	0.175701	0.159574	0.160055	0.227866	0.207533	0.202193	0.225184	0.215022	0.202193	0.225184	0.21959	0.072745
-2.06667	0.169631																					0.0913893	0.0199869	0.168099	0.176161	0.102248	0.265714	0.243543	0.113901	0.0256032	0.239141	0.174763	0.158989	0.160167	0.227535	0.205496	0.203409	0.225194	0.212197	0.203409	0.225194	0.220321	0.0694246
-2.03333	0.168946																					0.0901241	0.0197624	0.166544	0.174308	0.100232	0.265538	0.242666	0.112566	0.0250239	0.238337	0.174217	0.158804	0.160224	0.227226	0.203153	0.205385	0.22525	0.209888	0.205385	0.22525	0.221005	0.0659224
-2	0.168257																					0.0888147	0.0195127	0.164989	0.172437	0.0981801	0.265313	0.241731	0.111299	0.024437	0.23749	0.173616	0.158547	0.160308	0.226871	0.200767	0.207489	0.225323	0.207573	0.207489	0.225323	0.221697	0.0624423
-1.96667	0.167718																					0.0874259	0.0191439	0.163391	0.170999	0.096255	0.265597	0.240822	0.110156	0.0239713	0.236511	0.17347	0.158585	0.160176	0.226429	0.19853	0.209852	0.225242	0.206163	0.209852	0.225242	0.222031	0.0599605
-1.93333	0.16719																					0.0860441	0.0187589	0.161805	0.169627	0.0943393	0.265829	0.239932	0.108966	0.0234825	0.235563	0.173347	0.158558	0.160069	0.225973	0.196312	0.212362	0.225124	0.204759	0.212362	0.225124	0.222372	0.0574746
-1.9	0.166734																					0.0846285	0.0182709	0.160226	0.16847	0.0927164	0.266264	0.239069	0.108353	0.0231917	0.23462	0.173725	0.15865	0.159777	0.22528	0.194645	0.214338	0.224714	0.204093	0.214338	0.224714	0.221822	0.0562479
-1.86667	0.166291																					0.0832344	0.0177175	0.158658	0.167336	0.0911057	0.266599	0.238227	0.107668	0.0229072	0.233694	0.174248	0.158741	0.159496	0.224648	0.192966	0.216438	0.224291	0.203464	0.216438	0.224291	0.22126	0.0549702
-1.83333	0.165746																					0.0817214	0.0170702	0.157246	0.166148	0.0901085	0.266955	0.237434	0.107782	0.0227874	0.232979	0.175194	0.158835	0.159022	0.223842	0.191867	0.217054	0.223295	0.203214	0.217054	0.223295	0.219158	0.05434
-1.8	0.16521																					0.0801797	0.016389	0.155855	0.164978	0.0891558	0.267334	0.236674	0.107858	0.0226634	0.232295	0.176192	0.15896	0.158558	0.22307	0.190782	0.217661	0.222329	0.202993	0.217661	0.222329	0.217043	0.0536696
-1.76667	0.164462																					0.078565	0.0156299	0.154595	0.163507	0.0887811	0.267632	0.235964	0.10866	0.0225489	0.231683	0.17745	0.159159	0.158029	0.222088	0.190259	0.216234	0.221004	0.203066	0.216234	0.221004	0.21344	0.0526189
-1.73333	0.163712																					0.0769015	0.0148678	0.15338	0.161992	0.088427	0.267972	0.235275	0.109459	0.0224234	0.231057	0.178685	0.159431	0.157489	0.221149	0.189737	0.214743	0.219695	0.20316	0.214743	0.219695	0.209831	0.0515489
-1.7	0.162776																					0.0752742	0.0140128	0.152367	0.160035	0.0882809	0.268211	0.234627	0.110706	0.022168	0.230189	0.180117	0.159781	0.156915	0.219988	0.189535	0.211548	0.21833	0.203819	0.211548	0.21833	0.205696	0.0495996
-1.66667	0.161823																					0.073655	0.0131569	0.151408	0.158055	0.0881244	0.268499	0.234007	0.111923	0.0218918	0.229265	0.181405	0.160193	0.156317	0.218817	0.189294	0.208254	0.216931	0.204489	0.208254	0.216931	0.201566	0.0476798
-1.63333	0.16083																					0.0721643	0.0122144	0.150537	0.155633	0.0879571	0.268618	0.23354	0.113246	0.0213298	0.227966	0.182808	0.160566	0.155647	0.217425	0.189217	0.204576	0.215736	0.205803	0.204576	0.215736	0.198088	0.0448773
-1.6	0.159827																					0.0707045	0.0112696	0.149664	0.153202	0.0877636	0.268726	0.233108	0.114578	0.0207844	0.226681	0.184114	0.160974	0.154955	0.216048	0.189123	0.20083	0.214486	0.207133	0.20083	0.214486	0.194628	0.0421059
-1.56667	0.158844																					0.0693274	0.0102324	0.148732	0.150385	0.0873666	0.268616	0.232906	0.115557	0.020035	0.225023	0.185226	0.161202	0.15424	0.214497	0.188823	0.198004	0.213434	0.208591	0.198004	0.213434	0.192302	0.0386392
-1.53333	0.157846																					0.0679629	0.00920653	0.147768	0.147576	0.0869504	0.268541	0.23269	0.11655	0.0193009	0.223363	0.18622	0.161424	0.153496	0.212983	0.188483	0.195112	0.21234	0.210048	0.195112	0.21234	0.189979	0.0351695
-1.5	0.156839																					0.06653	0.00816953	0.146475	0.144519	0.0866514	0.26819	0.232616	0.116817	0.0185872	0.221467	0.186467	0.16146	0.152726	0.211455	0.187582	0.193821	0.211246	0.210748	0.193821	0.211246	0.188564	0.0312894
-1.46667	0.15581																					0.0651029	0.00712832	0.145119	0.141481	0.0863571	0.267821	0.232531	0.117084	0.0178907	0.219585	0.186666	0.161457	0.151945	0.209911	0.186735	0.192497	0.210126	0.211451	0.192497	0.210126	0.187138	0.0271739
-1.43333	0.154734																					0.0635562	0.00621936	0.143408	0.138329	0.0862875	0.267074	0.232296	0.116574	0.0174028	0.217537	0.185713	0.161437	0.151312	0.20872	0.185102	0.192676	0.208896	0.210973	0.192676	0.208896	0.186198	0.02287
-1.4	0.153643																					0.0619844	0.00530039	0.141671	0.135177	0.0862431	0.266243	0.232076	0.116068	0.0169045	0.215443	0.184854	0.161326	0.15067	0.207496	0.183409	0.192818	0.207654	0.210502	0.192818	0.207654	0.185278	0.0185527
-1.36667	0.152582																					0.0603776	0.00459232	0.139656	0.132132	0.0863877	0.264914	0.231446	0.114908	0.0165912	0.213229	0.183053	0.161387	0.150212	0.206834	0.181153	0.194054	0.206462	0.209139	0.194054	0.206462	0.18498	0.0147831
-1.33333	0.151535																					0.058764	0.00390116	0.13763	0.129128	0.0865851	0.263546	0.23087	0.11374	0.0162755	0.211053	0.181429	0.161384	0.14974	0.206131	0.178942	0.195299	0.205252	0.207795	0.195299	0.205252	0.184679	0.0110755
-1.3	0.150648																					0.057367	0.00337465	0.135575	0.126323	0.0869171	0.261926	0.229948	0.112273	0.0161783	0.208804	0.179422	0.161595	0.149351	0.206032	0.176664	0.197126	0.20421	0.206278	0.197126	0.20421	0.185125	0.00843506
-1.26667	0.149776																					0.05597	0.00287801	0.133527	0.123519	0.0872998	0.260242	0.229059	0.11079	0.0160809	0.206647	0.177432	0.161793	0.148971	0.205933	0.17442	0.199023	0.203135	0.204781	0.199023	0.203135	0.185565	0.00583444
-1.23333	0.149068																					0.0549003	0.00234682	0.131608	0.121042	0.0876649	0.2586	0.228076	0.109082	0.0161021	0.204423	0.17588	0.162147	0.148596	0.206246	0.172625	0.200662	0.202179	0.203564	0.200662	0.202179	0.18635	0.00456845
-1.2	0.148378																					0.053858	0.00188418	0.129677	0.11861	0.0880402	0.2569	0.227114	0.107371	0.0161118	0.202193	0.17437	0.162498	0.148236	0.206568	0.170909	0.202369	0.201189	0.202356	0.202369	0.201189	0.187146	0.00335137
-1.16667	0.147727																					0.0530641	0.00125301	0.12789	0.116511	0.0882282	0.255604	0.226303	0.105588	0.016041	0.199976	0.173515	0.162892	0.14768	0.206892	0.169845	0.203106	0.200279	0.201608	0.203106	0.200279	0.187521	0.00281085
-1.13333	0.147069																					0.0522257	0.000650999	0.126104	0.114383	0.088399	0.25426	0.225506	0.103801	0.015973	0.197706	0.172621	0.163277	0.147143	0.207229	0.168776	0.203909	0.199355	0.200841	0.203909	0.199355	0.187883	0.00220117
-1.1	0.146354																					0.0514164	-4.1281e-06	0.124422	0.112329	0.0881281	0.253501	0.22496	0.102229	0.0157138	0.195505	0.172325	0.163718	0.146448	0.207258	0.168241	0.203456	0.198614	0.200418	0.203456	0.198614	0.187679	0.00135989
-1.06667	0.145634																					0.050558	-0.000586072	0.122725	0.110281	0.0878139	0.252781	0.224383	0.100672	0.0154783	0.19327	0.17202	0.164118	0.145748	0.207291	0.167591	0.20306	0.197905	0.199954	0.20306	0.197905	0.187464	0.000460917
-1.03333	0.144907																					0.0496068	-0.000978739	0.121112	0.108203	0.087115	0.252454	0.224071	0.0996749	0.0149614	0.191363	0.171832	0.164716	0.144865	0.206878	0.167299	0.201951	0.197492	0.199679	0.201951	0.197492	0.187236	-0.00102655
-1	0.144168																					0.0486493	-0.00135524	0.119498	0.106077	0.0864196	0.252133	0.223754	0.0986842	0.0144336	0.18939	0.171616	0.165311	0.143979	0.206451	0.166967	0.200857	0.197103	0.199381	0.200857	0.197103	0.187017	-0.00262813
-0.966667	0.143578																					0.0475848	-0.00145589	0.11797	0.103902	0.0856258	0.252128	0.223565	0.0982465	0.0138174	0.187837	0.171143	0.166184	0.143095	0.205617	0.166994	0.200021	0.197004	0.199427	0.200021	0.197004	0.187535	-0.00453987
-0.933333	0.142996																					0.0465468	-0.0015457	0.11646	0.101724	0.0848426	0.252257	0.22335	0.0978073	0.0131738	0.18624	0.17074	0.167105	0.14221	0.204775	0.167043	0.199146	0.196915	0.199457	0.199146	0.196915	0.188044	-0.00644024
-0.9	0.141692																					0.0458681	-0.00207029	0.115382	0.0999259	0.0840102	0.25205	0.22327	0.0973938	0.0129337	0.185098	0.170045	0.166464	0.141431	0.20424	0.164954	0.196202	0.195137	0.197596	0.196202	0.195137	0.185234	-0.00928085
-0.866667	0.140388																					0.0451895	-0.00259487	0.114304	0.0981279	0.0831777	0.251843	0.22319	0.0969804	0.0126936	0.183956	0.169349	0.165822	0.140652	0.203706	0.162865	0.193259	0.193358	0.195735	0.193259	0.193358	0.182425	-0.0121215
-0.833333	0.139084																					0.0445108	-0.00311945	0.113227	0.0963299	0.0823453	0.251635	0.223111	0.0965669	0.0124535	0.182814	0.168653	0.16518	0.139873	0.203171	0.160776	0.190315	0.19158	0.193874	0.190315	0.19158	0.179615	-0.0149621
-0.8	0.13778																					0.0438322	-0.00364404	0.112149	0.0945319	0.0815129	0.251428	0.223031	0.0961535	0.0122134	0.181672	0.167957	0.164538	0.139094	0.202637	0.158687	0.187371	0.189802	0.192013	0.187371	0.189802	0.176806	-0.0178027
-0.766667	0.136476																					0.0431535	-0.00416862	0.111071	0.0927339	0.0806805	0.251221	0.222951	0.09574	0.0119733	0.18053	0.167261	0.163896	0.138315	0.202102	0.156598	0.184427	0.188024	0.190152	0.184427	0.188024	0.173996	-0.0206433
-0.733333	0.135172																					0.0424749	-0.0046932	0.109994	0.0909359	0.079848	0.251013	0.222872	0.0953266	0.0117331	0.179387	0.166565	0.163255	0.137536	0.201568	0.154509	0.181483	0.186246	0.188291	0.181483	0.186246	0.171187	-0.0234839
-0.7	0.133868																					0.0417962	-0.00521779	0.108916	0.0891379	0.0790156	0.250806	0.222792	0.0949131	0.011493	0.178245	0.16587	0.162613	0.136757	0.201033	0.15242	0.17854	0.184468	0.18643	0.17854	0.184468	0.168377	-0.0263245
-0.666667	0.132564																					0.0411176	-0.00574237	0.107838	0.0873399	0.0781832	0.250599	0.222712	0.0944997	0.0112529	0.177103	0.165174	0.161971	0.135978	0.200499	0.150331	0.175596	0.182689	0.184569	0.175596	0.182689	0.165568	-0.0291651
-0.633333	0.131259																					0.040439	-0.00626695	0.106761	0.0855419	0.0773507	0.250391	0.222632	0.0940862	0.0110128	0.175961	0.164478	0.161329	0.135199	0.199964	0.148242	0.172652	0.180911	0.182708	0.172652	0.180911	0.162758	-0.0320057
-0.6	0.129955																					0.0397603	-0.00679154	0.105683	0.0837439	0.0765183	0.250184	0.222553	0.0936727	0.0107727	0.174819	0.163782	0.160687	0.134419	0.19943	0.146153	0.169708	0.179133	0.180847	0.169708	0.179133	0.159949	-0.0348463
-0.566667	0.128651																					0.0390817	-0.00731612	0.104605	0.0819459	0.0756859	0.249976	0.222473	0.0932593	0.0105326	0.173677	0.163086	0.160046	0.13364	0.198895	0.144064	0.166765	0.177355	0.178986	0.166765	0.177355	0.157139	-0.037687
-0.533333	0.127347																					0.038403	-0.00784071	0.103528	0.0801479	0.0748535	0.249769	0.222393	0.0928458	0.0102925	0.172534	0.16239	0.159404	0.132861	0.198361	0.141975	0.163821	0.175577	0.177125	0.163821	0.175577	0.15433	-0.0405276
-0.5	0.126043																					0.0377244	-0.00836529	0.10245	0.0783499	0.074021	0.249562	0.222314	0.0924324	0.0100524	0.171392	0.161695	0.158762	0.132082	0.197826	0.139886	0.160877	0.173799	0.175264	0.160877	0.173799	0.15152	-0.0433682
-0.466667	0.124739																					0.0370457	-0.00888987	0.101372	0.0765519	0.0731886	0.249354	0.222234	0.0920189	0.00981228	0.17025	0.160999	0.15812	0.131303	0.197292	0.137797	0.157933	0.17202	0.173404	0.157933	0.17202	0.148711	-0.0462088
-0.433333	0.123435																					0.0363671	-0.00941446	0.100294	0.0747539	0.0723562	0.249147	0.222154	0.0916055	0.00957217	0.169108	0.160303	0.157478	0.130524	0.196757	0.135708	0.154989	0.170242	0.171543	0.154989	0.170242	0.145901	-0.0490494
-0.4	0.122131																					0.0356885	-0.00993904	0.0992168	0.0729559	0.0715238	0.24894	0.222075	0.091192	0.00933206	0.167966	0.159607	0.156837	0.129745	0.196223	0.133619	0.152046	0.168464	0.169682	0.152046	0.168464	0.143092	-0.05189
-0.366667	0.120827																					0.0350098	-0.0104636	0.0981391	0.0711579	0.0706913	0.248732	0.221995	0.0907786	0.00909195	0.166824	0.158911	0.156195	0.128966	0.195689	0.13153	0.149102	0.166686	0.167821	0.149102	0.166686	0.140282	-0.0547306
-0.333333	0.119523																					0.0343312	-0.0109882	0.0970614	0.0693599	0.0698589	0.248525	0.221915	0.0903651	0.00885185	0.165681	0.158215	0.155553	0.128187	0.195154	0.129441	0.146158	0.164908	0.16596	0.146158	0.164908	0.137473	-0.0575712
-0.3	0.118219																					0.0336525	-0.0115128	0.0959837	0.0675619	0.0690265	0.248318	0.221836	0.0899517	0.00861174	0.164539	0.157519	0.154911	0.127408	0.19462	0.127352	0.143214	0.16313	0.164099	0.143214	0.16313	0.134663	-0.0604118
-0.266667	0.116915																					0.0329739	-0.0120374	0.094906	0.0657639	0.0681941	0.24811	0.221756	0.0895382	0.00837163	0.163397	0.156824	0.154269	0.126629	0.194085	0.125263	0.14027	0.161351	0.162238	0.14027	0.161351	0.131854	-0.0632524
-0.233333	0.115611																					0.0322952	-0.012562	0.0938284	0.0639659	0.0673616	0.247903	0.221676	0.0891247	0.00813152	0.162255	0.156128	0.153627	0.125849	0.193551	0.123174	0.137327	0.159573	0.160377	0.137327	0.159573	0.129044	-0.0660931
-0.2	0.114307																					0.0316166	-0.0130865	0.0927507	0.0621679	0.0665292	0.247696	0.221597	0.0887113	0.00789141	0.161113	0.155432	0.152986	0.12507	0.193016	0.121085	0.134383	0.157795	0.158516	0.134383	0.157795	0.126235	-0.0689337
-0.166667	0.113003																					0.0309379	-0.0136111	0.091673	0.0603699	0.0656968	0.247488	0.221517	0.0882978	0.0076513	0.159971	0.154736	0.152344	0.124291	0.192482	0.118996	0.131439	0.156017	0.156655	0.131439	0.156017	0.123425	-0.0717743
-0.133333	0.111699																					0.0302593	-0.0141357	0.0905953	0.0585719	0.0648643	0.247281	0.221437	0.0878844	0.0074112	0.158828	0.15404	0.151702	0.123512	0.191947	0.116906	0.128495	0.154239	0.154794	0.128495	0.154239	0.120616	-0.0746149
-0.1	0.110394																					0.0295807	-0.0146603	0.0895176	0.0567739	0.0640319	0.247074	0.221357	0.0874709	0.00717109	0.157686	0.153344	0.15106	0.122733	0.191413	0.114817	0.125552	0.152461	0.152933	0.125552	0.152461	0.117806	-0.0774555
-0.0666667	0.10909																					0.028902	-0.0151849	0.0884399	0.0549759	0.0631995	0.246866	0.221278	0.0870575	0.00693098	0.156544	0.152649	0.150418	0.121954	0.190878	0.112728	0.122608	0.150682	0.151072	0.122608	0.150682	0.114997	-0.0802961
-0.0333333	0.107786																					0.0282234	-0.0157095	0.0873623	0.0531779	0.0623671	0.246659	0.221198	0.086644	0.00669087	0.155402	0.151953	0.149777	0.121175	0.190344	0.110639	0.119664	0.148904	0.149211	0.119664	0.148904	0.112187	-0.0831367
0	0.106482																					0.0275447	-0.016234	0.0862846	0.0513799	0.0615346	0.246452	0.221118	0.0862306	0.00645076	0.15426	0.151257	0.149135	0.120396	0.189809	0.10855	0.11672	0.147126	0.14735	0.11672	0.147126	0.109378	-0.0859773
0.0333333	0.105178																					0.0268661	-0.0167586	0.0852069	0.0495819	0.0607022	0.246244	0.221039	0.0858171	0.00621066	0.153118	0.150561	0.148493	0.119617	0.189275	0.106461	0.113776	0.145348	0.145489	0.113776	0.145348	0.106568	-0.0888179
0.0666667	0.103874																					0.0261874	-0.0172832	0.0841292	0.0477839	0.0598698	0.246037	0.220959	0.0854037	0.00597055	0.151976	0.149865	0.147851	0.118838	0.18874	0.104372	0.110833	0.14357	0.143628	0.110833	0.14357	0.103759	-0.0916586
0.1	0.10257																					0.0255088	-0.0178078	0.0830515	0.0459859	0.0590374	0.24583	0.220879	0.0849902	0.00573044	0.150833	0.149169	0.147209	0.118059	0.188206	0.102283	0.107889	0.141792	0.141767	0.107889	0.141792	0.100949	-0.0944992
0.133333	0.101266																					0.0248301	-0.0183324	0.0819738	0.0441879	0.0582049	0.245622	0.2208	0.0845767	0.00549033	0.149691	0.148474	0.146568	0.117279	0.187671	0.100194	0.104945	0.140013	0.139906	0.104945	0.140013	0.0981397	-0.0973398
0.166667	0.099962																					0.0241515	-0.018857	0.0808961	0.0423899	0.0573725	0.245415	0.22072	0.0841633	0.00525022	0.148549	0.147778	0.145926	0.1165	0.187137	0.0981052	0.102001	0.138235	0.138045	0.102001	0.138235	0.0953302	-0.10018
0.2	0.098658																					0.0234729	-0.0193815	0.0798185	0.0405919	0.0565401	0.245207	0.22064	0.0837498	0.00501011	0.147407	0.147082	0.145284	0.115721	0.186602	0.0960161	0.0990575	0.136457	0.136184	0.0990575	0.136457	0.0925207	-0.103021
0.233333	0.0973539																					0.0227942	-0.0199061	0.0787408	0.0387939	0.0557076	0.245	0.220561	0.0833364	0.00477001	0.146265	0.146386	0.144642	0.114942	0.186068	0.0939271	0.0961137	0.134679	0.134323	0.0961137	0.134679	0.0897112	-0.105862
0.266667	0.0960498																					0.0221156	-0.0204307	0.0776631	0.0369959	0.0548752	0.244793	0.220481	0.0829229	0.0045299	0.145123	0.14569	0.144	0.114163	0.185534	0.0918381	0.0931699	0.132901	0.132462	0.0931699	0.132901	0.0869017	-0.108702
0.3	0.0947458																					0.0214369	-0.0209553	0.0765854	0.0351979	0.0540428	0.244585	0.220401	0.0825095	0.00428979	0.14398	0.144994	0.143359	0.113384	0.184999	0.089749	0.0902261	0.131123	0.130601	0.0902261	0.131123	0.0840921	-0.111543
0.333333	0.0934417																					0.0207583	-0.0214799	0.0755077	0.0333999	0.0532104	0.244378	0.220322	0.082096	0.00404968	0.142838	0.144298	0.142717	0.112605	0.184465	0.08766	0.0872824	0.129344	0.12874	0.0872824	0.129344	0.0812826	-0.114383
0.366667	0.0921376																					0.0200796	-0.0220045	0.07443	0.031602	0.0523779	0.244171	0.220242	0.0816826	0.00380957	0.141696	0.143603	0.142075	0.111826	0.18393	0.085571	0.0843386	0.127566	0.126879	0.0843386	0.127566	0.0784731	-0.117224
0.4	0.0908336																					0.019401	-0.022529	0.0733523	0.029804	0.0515455	0.243963	0.220162	0.0812691	0.00356947	0.140554	0.142907	0.141433	0.111047	0.183396	0.0834819	0.0813948	0.125788	0.125018	0.0813948	0.125788	0.0756636	-0.120065
0.433333	0.0903584																					0.018978	-0.0229915	0.0723503	0.028192	0.0515888	0.244792	0.219513	0.0801258	0.00291857	0.140261	0.141909	0.139478	0.111584	0.182312	0.0799295	0.0828308	0.126553	0.125009	0.0828308	0.126553	0.0741486	-0.120981
0.466667	0.0899171																					0.0185773	-0.0234573	0.0713176	0.0265806	0.0516521	0.24561	0.218839	0.0791171	0.00226754	0.140061	0.141052	0.137484	0.112103	0.181266	0.0763873	0.0843759	0.127358	0.125098	0.0843759	0.127358	0.0726569	-0.121905
0.5	0.0892555																					0.0184417	-0.0238156	0.0702604	0.0249006	0.0514996	0.246064	0.217681	0.0782402	0.00166436	0.139759	0.140309	0.135052	0.112542	0.180429	0.0732566	0.0843178	0.127821	0.12546	0.0843178	0.127821	0.0704488	-0.122849
0.533333	0.088639																					0.0183404	-0.024171	0.069195	0.0232582	0.0513329	0.246517	0.21651	0.0775165	0.00103218	0.139566	0.139708	0.13259	0.112996	0.179617	0.0701103	0.0843683	0.128378	0.125958	0.0843683	0.128378	0.068294	-0.123804
0.566667	0.0875692																					0.0182455	-0.0244711	0.0679789	0.0216095	0.0507319	0.246296	0.214972	0.0770751	0.000500003	0.139044	0.139055	0.12951	0.113354	0.178929	0.0674133	0.0820262	0.127695	0.126168	0.0820262	0.127695	0.0651833	-0.124515
0.6	0.0865314																					0.0181903	-0.0247583	0.0667469	0.0200247	0.0500818	0.246083	0.213453	0.0767151	-8.01294e-05	0.13861	0.138441	0.126422	0.113758	0.178243	0.0646645	0.0797736	0.127077	0.126472	0.0797736	0.127077	0.0621251	-0.125201
0.633333	0.085112																					0.0180344	-0.0250847	0.0654091	0.0184223	0.0488317	0.245208	0.2116	0.0763974	-0.000561269	0.137837	0.13778	0.123053	0.113943	0.177517	0.0622076	0.075936	0.125287	0.12615	0.075936	0.125287	0.058774	-0.125501
0.666667	0.0836946																					0.0178903	-0.0254146	0.0640669	0.0168854	0.0475273	0.244338	0.209755	0.0760737	-0.00107721	0.137097	0.137049	0.119698	0.11417	0.176796	0.0597161	0.0719908	0.123545	0.125936	0.0719908	0.123545	0.0554475	-0.125746
0.7	0.0821519																					0.0176284	-0.0257844	0.0626158	0.0155111	0.046112	0.242598	0.207593	0.0753612	-0.00162985	0.136035	0.136358	0.11662	0.114354	0.17593	0.0576643	0.0679321	0.121287	0.12498	0.0679321	0.121287	0.052896	-0.12594
0.733333	0.0805876																					0.0173451	-0.026138	0.0611669	0.0142169	0.0446531	0.240851	0.205407	0.0745353	-0.00218513	0.134924	0.135536	0.113578	0.114552	0.17505	0.0556451	0.0636541	0.119039	0.124082	0.0636541	0.119039	0.0503453	-0.126024
0.766667	0.0791599																					0.0170333	-0.0265957	0.059623	0.0133044	0.0433692	0.238461	0.20323	0.0731379	-0.0027363	0.134	0.134771	0.111243	0.114636	0.174128	0.0541556	0.060134	0.116874	0.123078	0.060134	0.116874	0.0490181	-0.126355
0.8	0.0777089																					0.0166817	-0.0269971	0.0580619	0.0124562	0.042068	0.23606	0.201007	0.0716506	-0.00323435	0.132966	0.133889	0.108935	0.114714	0.17318	0.0526703	0.0565353	0.114694	0.121997	0.0565353	0.114694	0.0476579	-0.126625
0.833333	0.0764197																					0.0163904	-0.0274632	0.0564646	0.0119449	0.0410193	0.233235	0.199064	0.0697345	-0.00378687	0.132357	0.133065	0.107366	0.114678	0.172276	0.0518056	0.0533771	0.112786	0.12132	0.0533771	0.112786	0.0470345	-0.127596
0.866667	0.0751222																					0.0160921	-0.0278495	0.0548702	0.0114768	0.0399906	0.230389	0.197113	0.0677496	-0.00426957	0.131655	0.132184	0.105794	0.114617	0.171337	0.0510463	0.0502505	0.110836	0.120466	0.0502505	0.110836	0.0463871	-0.128532
0.9	0.0739647																					0.01601	-0.0281903	0.0534262	0.0112011	0.03906	0.227351	0.195766	0.0658069	-0.00470927	0.131342	0.131597	0.10472	0.114377	0.170432	0.0504127	0.0470965	0.109176	0.12049	0.0470965	0.109176	0.0457418	-0.130156
0.933333	0.0728056																					0.0159285	-0.0284733	0.0519758	0.010901	0.0381998	0.224305	0.194452	0.0638578	-0.0050893	0.130945	0.13099	0.103634	0.114146	0.169496	0.0497909	0.044043	0.107458	0.120316	0.044043	0.107458	0.0450887	-0.131743
0.966667	0.0717743																					0.0161255	-0.0286388	0.0507933	0.0104743	0.0372031	0.221338	0.193566	0.0623701	-0.00527422	0.13041	0.130343	0.102701	0.113771	0.168611	0.0489807	0.0412552	0.106289	0.120823	0.0412552	0.106289	0.0438202	-0.133472
1	0.070734																					0.0163253	-0.0287973	0.0496252	0.0099968	0.0362892	0.218351	0.192753	0.0608692	-0.0054482	0.129835	0.129701	0.101749	0.113395	0.167735	0.0481506	0.0384601	0.105069	0.121167	0.0384601	0.105069	0.0425679	-0.135175
1.03333	0.0698543																					0.0166226	-0.0288911	0.0487188	0.0092198	0.0352284	0.215558	0.191995	0.0600811	-0.00529854	0.128882	0.128603	0.100654	0.112881	0.166832	0.0470294	0.036649	0.104619	0.121624	0.036649	0.104619	0.0407619	-0.136244
1.06667	0.0689625																					0.0169184	-0.028997	0.0477793	0.00837716	0.0341918	0.212751	0.191317	0.0592428	-0.00518739	0.127923	0.12755	0.0995383	0.112366	0.165999	0.0457469	0.0347637	0.104149	0.122094	0.0347637	0.104149	0.0389829	-0.137244
1.1	0.0681757																					0.0171349	-0.0290818	0.0470125	0.00715734	0.0332213	0.210133	0.190466	0.0590161	-0.00476363	0.126471	0.125845	0.097914	0.111774	0.165179	0.0442529	0.0341698	0.104283	0.12229	0.0341698	0.104283	0.0365814	-0.137643
1.13333	0.0673735																					0.0173531	-0.0291829	0.0462458	0.00590146	0.0322612	0.207535	0.189653	0.0587277	-0.0043829	0.125013	0.12422	0.096255	0.11115	0.164403	0.0426907	0.0334357	0.104411	0.122548	0.0334357	0.104411	0.0341881	-0.138055
1.16667	0.0665589																					0.0172425	-0.0293601	0.0455565	0.00441996	0.0316146	0.205105	0.188627	0.0585706	-0.0037067	0.123284	0.122123	0.0939278	0.110437	0.16373	0.0411797	0.0336585	0.104611	0.122031	0.0336585	0.104611	0.0312409	-0.138266
1.2	0.0657358																					0.0171647	-0.0295525	0.0448736	0.00292203	0.0309505	0.202767	0.187594	0.0583149	-0.00307452	0.121548	0.120152	0.0915693	0.10972	0.163088	0.0395855	0.0337753	0.104811	0.12162	0.0337753	0.104811	0.0282915	-0.138521
1.23333	0.0647845																					0.0167137	-0.0298944	0.0441694	0.00141611	0.0305436	0.200769	0.186438	0.0577318	-0.00239446	0.119778	0.11819	0.0885718	0.108876	0.162612	0.0380468	0.0342398	0.104539	0.120317	0.0342398	0.104539	0.024725	-0.138907
1.26667	0.0638306																					0.0163291	-0.0302693	0.043496	-0.000105951	0.0301015	0.198922	0.185212	0.0570425	-0.00173471	0.117971	0.116304	0.0855579	0.107998	0.162147	0.036478	0.0347168	0.104278	0.11913	0.0347168	0.104278	0.0211442	-0.13944
1.3	0.0627461																					0.0156582	-0.0307955	0.0426672	-0.00148481	0.0299469	0.197384	0.183885	0.0556655	-0.00109224	0.116275	0.114711	0.0822133	0.107122	0.161767	0.0350099	0.0351576	0.103375	0.117084	0.0351576	0.103375	0.0175803	-0.140249
1.33333	0.0616721																					0.0151	-0.0313761	0.0418743	-0.00281946	0.0297548	0.195997	0.182517	0.0542444	-0.000446201	0.11452	0.113171	0.0788798	0.106208	0.161418	0.0335506	0.0356329	0.102478	0.115143	0.0356329	0.102478	0.0140169	-0.141188
1.36667	0.0604851																					0.0143631	-0.0319954	0.0408843	-0.00392245	0.0299678	0.195095	0.181211	0.0521113	2.45864e-05	0.112783	0.111605	0.0755064	0.105435	0.161102	0.0320309	0.0355488	0.100989	0.112508	0.0355488	0.100989	0.0108834	-0.141997
1.4	0.0593158																					0.013767	-0.0326752	0.0399288	-0.00492594	0.0301484	0.194335	0.17989	0.0499743	0.000506079	0.111046	0.110029	0.0721574	0.104619	0.160813	0.030515	0.03546	0.0995179	0.109978	0.03546	0.0995179	0.00775001	-0.142863
1.43333	0.0580536																					0.0131173	-0.0333178	0.0387527	-0.00574625	0.0306175	0.19401	0.178809	0.0475987	0.000727689	0.109373	0.108398	0.0689447	0.104022	0.16051	0.0289341	0.0339897	0.0974959	0.107297	0.0339897	0.0974959	0.00539438	-0.143234
1.46667	0.0568046																					0.0125935	-0.0340119	0.0375715	-0.0064543	0.0310876	0.193788	0.177719	0.0452594	0.000952657	0.107747	0.106697	0.065748	0.103396	0.160194	0.0273485	0.0324173	0.0955237	0.104757	0.0324173	0.0955237	0.00303446	-0.143608
1.5	0.0554608																					0.0122206	-0.034678	0.0361971	-0.00703079	0.0316895	0.193854	0.177151	0.0430924	0.000972212	0.106158	0.105024	0.0627577	0.103015	0.159916	0.0256873	0.0287168	0.0933639	0.102735	0.0287168	0.0933639	0.000896509	-0.143681
1.53333	0.0541463																					0.0119051	-0.0353283	0.0348271	-0.00756342	0.0323698	0.193947	0.176558	0.0409653	0.000988481	0.104695	0.103301	0.0597821	0.102648	0.159555	0.0240685	0.0250568	0.0912889	0.100804	0.0250568	0.0912889	-0.00125007	-0.143747
1.56667	0.0528267																					0.0118794	-0.0358882	0.0333511	-0.00795878	0.0330929	0.19418	0.176526	0.0394887	0.000988709	0.103292	0.101694	0.0571027	0.102411	0.159225	0.0224147	0.0196032	0.0893422	0.0997499	0.0196032	0.0893422	-0.00360073	-0.143652
1.6	0.051547																					0.0118007	-0.0364238	0.0318766	-0.0083951	0.033909	0.194336	0.176445	0.0380871	0.000982561	0.102004	0.100054	0.0544261	0.102212	0.158838	0.0208006	0.0144229	0.0874581	0.0989053	0.0144229	0.0874581	-0.00597231	-0.143613
1.63333	0.0504472																					0.0121163	-0.0368874	0.0303997	-0.00875134	0.0344257	0.194441	0.176879	0.0374213	0.00106883	0.10077	0.0988991	0.052184	0.102063	0.158502	0.0191791	0.00882796	0.0862966	0.0989761	0.00882796	0.0862966	-0.00831893	-0.143777
1.66667	0.0493823																					0.0123179	-0.0373268	0.0289374	-0.00914673	0.0350296	0.194397	0.177252	0.0368009	0.00119695	0.0995987	0.0977686	0.0499606	0.10197	0.158154	0.0176163	0.00346421	0.0852071	0.0992062	0.00346421	0.0852071	-0.0107152	-0.143948
1.7	0.0485784																					0.0128686	-0.0378122	0.027648	-0.00956289	0.0352046	0.194147	0.177844	0.0365425	0.00137239	0.0984077	0.0969784	0.0481579	0.101724	0.157712	0.0158617	-0.000526305	0.0849335	0.100039	-0.000526305	0.0849335	-0.0126501	-0.144573
1.73333	0.0477893																					0.0132471	-0.0382902	0.026402	-0.0099617	0.0354277	0.193723	0.178418	0.0363497	0.00161184	0.097194	0.0962489	0.0463686	0.101539	0.157303	0.0142029	-0.00440469	0.0846883	0.100842	-0.00440469	0.0846883	-0.0146421	-0.145185
1.76667	0.0472205																					0.0137476	-0.0388689	0.0254625	-0.0103648	0.0352862	0.192954	0.178847	0.0361157	0.00174499	0.0961945	0.0956237	0.0449392	0.1011	0.15676	0.0121319	-0.00603409	0.0849203	0.101819	-0.00603409	0.0849203	-0.0160041	-0.14641
1.8	0.046648																					0.0141481	-0.0393932	0.024591	-0.0107036	0.035147	0.192028	0.179287	0.0359398	0.00195442	0.0951466	0.0951103	0.0435359	0.100709	0.156289	0.0100393	-0.00775104	0.0851613	0.102651	-0.00775104	0.0851613	-0.0173886	-0.147656
1.83333	0.0461614																					0.0145838	-0.0399514	0.0239881	-0.0110778	0.0349394	0.191001	0.179292	0.035601	0.00202701	0.0944237	0.0943219	0.0425062	0.100101	0.155743	0.00764064	-0.00754005	0.0853839	0.103124	-0.00754005	0.0853839	-0.0188511	-0.14955
1.86667	0.0456528																					0.0149508	-0.040433	0.0234042	-0.011397	0.0347336	0.189857	0.17933	0.0353084	0.00214141	0.0936337	0.0935842	0.0415174	0.0995348	0.155274	0.00521309	-0.00752285	0.0855882	0.103341	-0.00752285	0.0855882	-0.0202625	-0.151499
1.9	0.0451255																					0.0152516	-0.0409162	0.0229458	-0.0117369	0.0349989	0.188696	0.178888	0.0348715	0.00213775	0.0931924	0.0927405	0.0407025	0.0988757	0.154858	0.00279018	-0.00660994	0.0855013	0.102951	-0.00660994	0.0855013	-0.0222481	-0.154019
1.93333	0.0445784																					0.0155241	-0.0412757	0.0224784	-0.0120958	0.0352757	0.187494	0.178468	0.0343883	0.00214122	0.0927112	0.0919159	0.0399013	0.0982628	0.154486	0.000345301	-0.00586082	0.0853929	0.10234	-0.00586082	0.0853929	-0.0241506	-0.156549
1.96667	0.0439813																					0.0156748	-0.0415743	0.0219952	-0.0126136	0.0363125	0.186243	0.17783	0.0338678	0.00218439	0.0922719	0.0913845	0.0389552	0.0976707	0.154272	-0.0017476	-0.00504308	0.084908	0.101215	-0.00504308	0.084908	-0.0265885	-0.159496
2	0.0433627																					0.0157859	-0.0418228	0.0214937	-0.0132257	0.0373659	0.184986	0.177181	0.0332671	0.00218929	0.0918202	0.090941	0.038008	0.0971299	0.154028	-0.00386654	-0.00432177	0.0843937	0.0999621	-0.00432177	0.0843937	-0.0289874	-0.162421
2.03333	0.0427103																					0.0157824	-0.0420116	0.0209093	-0.0140027	0.0394607	0.183198	0.176625	0.0327258	0.00226423	0.0913152	0.0907049	0.0367726	0.0967594	0.154003	-0.00543045	-0.0041459	0.0834572	0.0984958	-0.0041459	0.0834572	-0.0312404	-0.165326
2.06667	0.042025																					0.0157244	-0.0422543	0.0203166	-0.0148768	0.041561	0.181449	0.176018	0.0321462	0.00229283	0.0908044	0.0905496	0.0355396	0.0963749	0.15386	-0.00702162	-0.00404034	0.082503	0.096868	-0.00404034	0.082503	-0.0335285	-0.168199
2.1	0.0413068																					0.0156437	-0.0424426	0.0196706	-0.0157499	0.0445119	0.179321	0.175582	0.0315374	0.0023883	0.090136	0.0904764	0.0339439	0.0961955	0.153939	-0.00811306	-0.00469187	0.0808964	0.0955177	-0.00469187	0.0808964	-0.03544	-0.170777
2.13333	0.0405531																					0.0155335	-0.0427898	0.0189838	-0.0167194	0.0474378	0.177227	0.175096	0.0310007	0.0024361	0.0894517	0.0904679	0.0323628	0.0959282	0.153881	-0.00923068	-0.00537989	0.0792905	0.0939855	-0.00537989	0.0792905	-0.0374115	-0.173293
2.16667	0.0397521																					0.0154183	-0.0431244	0.0182566	-0.0176357	0.0504901	0.175174	0.174682	0.0302773	0.00250734	0.0886561	0.0904431	0.0306527	0.09582	0.154042	-0.0100304	-0.00695388	0.0770938	0.0929677	-0.00695388	0.0770938	-0.0389235	-0.175409
2.2	0.0389205																					0.0153134	-0.0435613	0.0174831	-0.0186285	0.0535044	0.173153	0.174233	0.0296717	0.00254475	0.0878296	0.090381	0.0289691	0.0955925	0.15413	-0.0108728	-0.00856236	0.0749006	0.091808	-0.00856236	0.0749006	-0.0404611	-0.177515
2.23333	0.0380333																					0.0151924	-0.0440005	0.016648	-0.019481	0.0559963	0.171459	0.17375	0.0285974	0.00261952	0.0868224	0.090335	0.0274478	0.0953271	0.154317	-0.0115451	-0.0108824	0.072569	0.0910304	-0.0108824	0.072569	-0.0417589	-0.179398
2.26667	0.0371443																					0.0151631	-0.0444383	0.015822	-0.020395	0.0585311	0.169766	0.173268	0.0276342	0.00268612	0.0857826	0.0901595	0.0259818	0.094972	0.154514	-0.0122144	-0.0132026	0.0702581	0.0901233	-0.0132026	0.0702581	-0.043048	-0.181244
2.3	0.0362195																					0.0149083	-0.0448298	0.0149881	-0.0213586	0.059911	0.168393	0.172745	0.0261255	0.00276369	0.0847236	0.0903226	0.0248404	0.0944044	0.154565	-0.0130408	-0.0160362	0.0682888	0.0895599	-0.0160362	0.0682888	-0.0439204	-0.182777
2.33333	0.0353061																					0.0147761	-0.045189	0.0141623	-0.0223453	0.0613636	0.16701	0.172244	0.0246686	0.00285241	0.0836785	0.0903955	0.0237583	0.0938238	0.154667	-0.0138968	-0.0188157	0.0663244	0.0888623	-0.0188157	0.0663244	-0.044778	-0.184337
2.36667	0.0344158																					0.0144208	-0.0453443	0.0134678	-0.0234392	0.0616556	0.165833	0.171635	0.0228697	0.00298595	0.0825563	0.0911356	0.0229506	0.093047	0.154494	-0.0150832	-0.0216634	0.0648671	0.0885303	-0.0216634	0.0648671	-0.0455711	-0.185403
2.4	0.0335505																					0.0141923	-0.0454486	0.012873	-0.0244997	0.0620203	0.164633	0.171063	0.021067	0.00311382	0.0814821	0.0918053	0.022182	0.0922946	0.154376	-0.0162964	-0.0243814	0.0633677	0.0881441	-0.0243814	0.0633677	-0.0463804	-0.186483
2.43333	0.0327191																					0.0137169	-0.0452744	0.0124355	-0.0256088	0.0615171	0.163621	0.170421	0.0192628	0.00326689	0.0805839	0.0926995	0.0216759	0.0913565	0.153916	-0.0178594	-0.026975	0.062236	0.0880285	-0.026975	0.062236	-0.0472619	-0.187199
2.46667	0.0319006																					0.0132928	-0.0450685	0.0120834	-0.0266392	0.0610743	0.162589	0.169792	0.0173415	0.0033988	0.0797075	0.0935534	0.0211417	0.0904534	0.153498	-0.0193798	-0.029503	0.0610525	0.0879648	-0.029503	0.0610525	-0.0481536	-0.187935
2.5	0.0311009																					0.0127337	-0.0447081	0.0119022	-0.0276747	0.0604286	0.161668	0.169116	0.0156692	0.00354067	0.079008	0.0942792	0.020873	0.089549	0.15272	-0.0210811	-0.0318287	0.0600236	0.0878876	-0.0318287	0.0600236	-0.0494632	-0.188619
2.53333	0.0303086																					0.0121787	-0.0443061	0.0117506	-0.0285605	0.0598105	0.160747	0.168467	0.0138714	0.00363493	0.0783129	0.0949334	0.0205277	0.088656	0.151965	-0.0227825	-0.0341056	0.058952	0.0879471	-0.0341056	0.058952	-0.050756	-0.189302
2.56667	0.0295289																					0.0116572	-0.0439126	0.0116378	-0.0293255	0.0593873	0.160123	0.167716	0.0124118	0.00367108	0.0776689	0.0953529	0.0204245	0.0878091	0.150954	-0.0242845	-0.0361656	0.0579818	0.0875207	-0.0361656	0.0579818	-0.052522	-0.190286
2.6	0.0287416																					0.0110728	-0.0435135	0.0114948	-0.0300098	0.0589316	0.159563	0.167	0.0108555	0.00368877	0.0769843	0.0956811	0.0202288	0.086986	0.149958	-0.0257517	-0.0382747	0.0569331	0.0873065	-0.0382747	0.0569331	-0.0542589	-0.191219
2.63333	0.0280228																					0.010617	-0.0433142	0.0113193	-0.030524	0.0585411	0.159279	0.166177	0.00969926	0.00370441	0.0762766	0.0960655	0.0199714	0.0863403	0.148809	-0.0268575	-0.0399017	0.0560812	0.0867641	-0.0399017	0.0560812	-0.0562224	-0.192503
2.66667	0.0272796																					0.0100749	-0.0431426	0.0111147	-0.0311106	0.0580503	0.159082	0.165388	0.00848778	0.00371529	0.0755072	0.0963488	0.0196459	0.0856817	0.147664	-0.0280331	-0.0415881	0.0551608	0.0863999	-0.0415881	0.0551608	-0.0581893	-0.193678
2.7	0.0266248																					0.00974632	-0.0432395	0.0107791	-0.0315736	0.0575819	0.159165	0.164472	0.0074501	0.00374103	0.0745213	0.096857	0.0189045	0.0851709	0.146624	-0.0289181	-0.0425909	0.0542144	0.0859688	-0.0425909	0.0542144	-0.0599506	-0.194802
2.73333	0.0259404																					0.00930857	-0.0433572	0.0104502	-0.0322241	0.0569818	0.159278	0.163589	0.00640719	0.0037915	0.0735073	0.0972866	0.0181277	0.0846201	0.145575	-0.0298963	-0.0436737	0.0532095	0.0856796	-0.0436737	0.0532095	-0.0617212	-0.195788
2.76667	0.0253033																					0.00901415	-0.04359	0.0100272	-0.0327834	0.0562361	0.159473	0.162552	0.00538264	0.00394927	0.0723642	0.0974856	0.0169688	0.0841922	0.144864	-0.030839	-0.0441358	0.0518256	0.0854232	-0.0441358	0.0518256	-0.0632315	-0.196196
2.8	0.0246511																					0.00863459	-0.0438452	0.00970388	-0.0335217	0.0553601	0.1596	0.161567	0.00435573	0.00417157	0.0712668	0.0976973	0.0157904	0.0837064	0.144124	-0.0318368	-0.0446501	0.0504149	0.0852548	-0.0446501	0.0504149	-0.0647409	-0.196493
2.83333	0.0240305																					0.00842215	-0.0441101	0.00932966	-0.0341726	0.054516	0.159616	0.160506	0.00329247	0.00453134	0.0701186	0.0968541	0.0146123	0.0834562	0.143912	-0.0330589	-0.0448097	0.0485999	0.0848675	-0.0448097	0.0485999	-0.0658878	-0.195714
2.86667	0.0234178																					0.00816689	-0.0443749	0.00907645	-0.0348719	0.0536174	0.159555	0.159521	0.00218534	0.00495828	0.0690656	0.096082	0.0134078	0.0831524	0.14371	-0.0342579	-0.0449372	0.0467916	0.084448	-0.0449372	0.0467916	-0.0670086	-0.19495
2.9	0.0228421																					0.0081297	-0.0446096	0.00884446	-0.035346	0.0529323	0.159408	0.158668	0.0011221	0.0055045	0.0681551	0.094063	0.0125726	0.0830539	0.143905	-0.0357411	-0.0451084	0.0447794	0.0833169	-0.0451084	0.0447794	-0.0677053	-0.193089
2.93333	0.0222833																					0.00815093	-0.0448092	0.00864293	-0.035753	0.0523319	0.159215	0.157881	1.84473e-05	0.00608865	0.0673347	0.0921731	0.0116559	0.0829457	0.144145	-0.0372235	-0.0452255	0.0427945	0.0820501	-0.0452255	0.0427945	-0.0683789	-0.191374
2.96667	0.0217721																					0.00835976	-0.0449581	0.00846562	-0.0357959	0.0520562	0.158787	0.157421	-0.000972099	0.00659596	0.0667278	0.0891628	0.0111965	0.0828786	0.14455	-0.0387355	-0.0455914	0.0410129	0.0799292	-0.0455914	0.0410129	-0.0683462	-0.189179
3	0.0212816																					0.0086736	-0.0451199	0.00824511	-0.0357482	0.0519686	0.158381	0.157016	-0.00194325	0.00709228	0.0661082	0.0862506	0.0106178	0.0828716	0.145	-0.0402283	-0.0458328	0.0392631	0.0776673	-0.0458328	0.0392631	-0.0683375	-0.18718
3.03333	0.0208092																					0.00900929	-0.045207	0.00796573	-0.0353599	0.0520645	0.157832	0.156994	-0.00277182	0.00738233	0.0658543	0.0830502	0.0103557	0.08274	0.145372	-0.0416755	-0.0464811	0.0378035	0.0746667	-0.0464811	0.0378035	-0.0674926	-0.185622
3.06667	0.0203494																					0.00940784	-0.0452984	0.00756292	-0.0349211	0.0523338	0.157319	0.157046	-0.00351913	0.00764753	0.0654797	0.0798491	0.0100001	0.0826905	0.145765	-0.043124	-0.0470483	0.0363818	0.0716397	-0.0470483	0.0363818	-0.0667029	-0.184156
3.1	0.0198336																					0.00955302	-0.0452988	0.00709515	-0.0344004	0.0526309	0.156432	0.157368	-0.00432618	0.00769589	0.0655967	0.0771069	0.00981402	0.0823699	0.145931	-0.044546	-0.0480729	0.0351227	0.0683834	-0.0480729	0.0351227	-0.0653756	-0.18379
3.13333	0.0193168																					0.00972354	-0.0453254	0.00662161	-0.0338335	0.0529883	0.155599	0.157724	-0.00504598	0.00771383	0.0655508	0.0742534	0.00958259	0.0821256	0.146032	-0.0460231	-0.0490817	0.0338593	0.0652922	-0.0490817	0.0338593	-0.0641026	-0.183462
3.16667	0.0187325																					0.00956544	-0.0453672	0.00610338	-0.0333916	0.0530917	0.154392	0.158094	-0.00586185	0.00756438	0.0659187	0.0725261	0.00932521	0.0817294	0.145899	-0.0474786	-0.0505288	0.0327816	0.0627543	-0.0505288	0.0327816	-0.0630191	-0.184236
3.2	0.0181571																					0.00935371	-0.0454299	0.0056837	-0.0328502	0.0531379	0.153231	0.158444	-0.00662763	0.00740741	0.0662009	0.0706472	0.00906897	0.0813744	0.145699	-0.0489296	-0.0518769	0.0316589	0.0604644	-0.0518769	0.0316589	-0.0619498	-0.185032
3.23333	0.0176287																					0.00888995	-0.0455899	0.00529684	-0.0325048	0.0528896	0.152263	0.158584	-0.00741706	0.00730725	0.0667441	0.0699979	0.00858987	0.0810195	0.145383	-0.0502742	-0.0532609	0.0308896	0.0593231	-0.0532609	0.0308896	-0.0616837	-0.186246
3.26667	0.0170978																					0.00836519	-0.0457697	0.00493354	-0.032032	0.0525181	0.151371	0.158597	-0.00817958	0.0072176	0.0672598	0.0691867	0.00818091	0.0806491	0.145042	-0.0515421	-0.0546234	0.03005	0.0583832	-0.0546234	0.03005	-0.0614053	-0.187478
3.3	0.0167569																					0.0077982	-0.0459811	0.00459161	-0.0318048	0.0518435	0.15122	0.158312	-0.00889344	0.00717747	0.0676721	0.0694608	0.00729921	0.0803691	0.144687	-0.0525057	-0.0554822	0.029888	0.0587904	-0.0554822	0.029888	-0.0619145	-0.188282
3.33333	0.0164114																					0.0071684	-0.0461831	0.00421125	-0.0314629	0.0510322	0.151149	0.157897	-0.00959567	0.00714884	0.0681582	0.0696624	0.0065178	0.0800777	0.14435	-0.0533849	-0.0563823	0.0296733	0.0592418	-0.0563823	0.0296733	-0.062376	-0.189144
3.36667	0.0162928																					0.00676064	-0.0463371	0.0038898	-0.0314251	0.0500178	0.152071	0.157059	-0.0101857	0.00716562	0.0681219	0.0705728	0.00537329	0.079841	0.144086	-0.0540484	-0.0565025	0.0300429	0.0606521	-0.0565025	0.0300429	-0.0633069	-0.188948
3.4	0.0161609																					0.00633623	-0.0464646	0.00346403	-0.0313266	0.0488964	0.153075	0.156192	-0.0107436	0.00715851	0.0681769	0.0714667	0.00433708	0.0796025	0.143895	-0.0547545	-0.0567761	0.0303899	0.0619206	-0.0567761	0.0303899	-0.064195	-0.188724
3.43333	0.0161668																					0.00611888	-0.0464557	0.00313334	-0.0314782	0.0477049	0.15468	0.155062	-0.0112318	0.00722358	0.0675799	0.0727004	0.00307308	0.0793859	0.14367	-0.0555485	-0.0562303	0.030864	0.0636063	-0.0562303	0.030864	-0.0652091	-0.187612
3.46667	0.0161551																					0.00588662	-0.0463956	0.00271684	-0.0316776	0.0464612	0.156305	0.153939	-0.0116687	0.00726959	0.0670412	0.0739632	0.00189575	0.0791957	0.143481	-0.0564276	-0.0558323	0.0313721	0.0650095	-0.0558323	0.0313721	-0.0661833	-0.18648
3.5	0.0161274																					0.0057931	-0.0462021	0.00240891	-0.032065	0.0452672	0.15787	0.152739	-0.0120001	0.00748639	0.0660789	0.0754403	0.000779453	0.0789945	0.143382	-0.057674	-0.0552189	0.0313403	0.06631	-0.0552189	0.0313403	-0.0672546	-0.184795
3.53333	0.0160808																					0.00570592	-0.0459678	0.00200391	-0.0325515	0.04406	0.159367	0.151495	-0.0122753	0.00768183	0.0651364	0.0770048	-0.000290337	0.0788127	0.143256	-0.0589656	-0.0546125	0.0313572	0.0672738	-0.0546125	0.0313572	-0.0682991	-0.183159
3.56667	0.0159282																					0.005721	-0.0457352	0.00171135	-0.0330092	0.0430328	0.160284	0.150524	-0.012333	0.00811308	0.0641889	0.0783187	-0.00113022	0.0786084	0.143275	-0.0604441	-0.0544493	0.0306265	0.0680449	-0.0544493	0.0306265	-0.0693051	-0.181798
3.6	0.0157519																					0.00577828	-0.0454791	0.00137043	-0.0336119	0.0420338	0.161097	0.149442	-0.0123713	0.00853499	0.0631761	0.0797144	-0.00196805	0.0784266	0.143193	-0.0619451	-0.0542144	0.0299572	0.0685336	-0.0542144	0.0299572	-0.0703142	-0.180553
3.63333	0.0154463																					0.00594473	-0.04534	0.00102554	-0.0339661	0.0414983	0.160947	0.148937	-0.0120497	0.00922011	0.0623089	0.0806455	-0.00238739	0.078227	0.143236	-0.0634533	-0.0548478	0.0286963	0.0686871	-0.0548478	0.0286963	-0.0712163	-0.180141
3.66667	0.0151169																					0.00615778	-0.045249	0.000658648	-0.0344857	0.0409478	0.160706	0.148323	-0.0117454	0.00988322	0.0613685	0.0817312	-0.00283291	0.0779822	0.143193	-0.0649409	-0.055352	0.0274662	0.0686164	-0.055352	0.0274662	-0.0721599	-0.17981
3.7	0.0146743																					0.00653251	-0.0453683	0.000239273	-0.0346804	0.0410246	0.15946	0.148428	-0.011109	0.0107271	0.0604686	0.0820384	-0.00306066	0.0776328	0.143164	-0.0661865	-0.0564541	0.0259937	0.0681485	-0.0564541	0.0259937	-0.073091	-0.180611
3.73333	0.014209																					0.00693761	-0.0455144	-0.000195236	-0.0349935	0.0410221	0.158186	0.148466	-0.0105711	0.0115316	0.0594894	0.0825071	-0.00330205	0.0771928	0.143067	-0.0673681	-0.057561	0.0245727	0.067605	-0.057561	0.0245727	-0.0740785	-0.181407
3.76667	0.0136794																					0.0073776	-0.0457552	-0.000695634	-0.0349785	0.041584	0.156207	0.148891	-0.00978845	0.0124372	0.0584647	0.0822394	-0.00354253	0.0766279	0.142808	-0.0683122	-0.0588782	0.0231804	0.0666601	-0.0588782	0.0231804	-0.0749088	-0.182971
3.8	0.0131422																					0.00785213	-0.046007	-0.00119973	-0.0350221	0.0420678	0.154236	0.149315	-0.00907982	0.0133017	0.0574187	0.0821138	-0.00374165	0.0759821	0.142529	-0.0692973	-0.0602222	0.0218172	0.0657874	-0.0602222	0.0218172	-0.0757859	-0.184532
3.83333	0.0125904																					0.00821771	-0.0462309	-0.00170131	-0.0348925	0.0427764	0.15199	0.149716	-0.00827739	0.0140652	0.0562108	0.0815107	-0.0040599	0.0752318	0.142152	-0.0700688	-0.0613576	0.020648	0.0647215	-0.0613576	0.020648	-0.0763723	-0.186581
3.86667	0.0120552																					0.00860569	-0.0464292	-0.0021888	-0.0347469	0.0434374	0.14979	0.150175	-0.00750082	0.0148156	0.0550196	0.0809912	-0.00428731	0.074438	0.141811	-0.0707978	-0.0625777	0.0194827	0.0638815	-0.0625777	0.0194827	-0.0769441	-0.188666
3.9	0.0115344																					0.00881524	-0.0464543	-0.00265218	-0.0344778	0.0438759	0.147567	0.150395	-0.00672362	0.0153707	0.0538314	0.0802254	-0.00457095	0.0736116	0.141518	-0.0714476	-0.0634939	0.018548	0.0630146	-0.0634939	0.018548	-0.0771642	-0.191084
3.93333	0.0110535																					0.00901589	-0.0464558	-0.00305284	-0.0341769	0.0442924	0.145392	0.150689	-0.00596248	0.0159662	0.052725	0.0795036	-0.00478163	0.0728252	0.14128	-0.0721031	-0.0643759	0.0175583	0.0624595	-0.0643759	0.0175583	-0.077312	-0.193493
3.96667	0.0105839																					0.00893318	-0.0462809	-0.00345558	-0.0339138	0.0440869	0.143254	0.150729	-0.00550024	0.0163585	0.0518428	0.0785687	-0.00499891	0.0721245	0.141143	-0.0729117	-0.0648451	0.0168904	0.0617957	-0.0648451	0.0168904	-0.0771374	-0.195882
4	0.0101658																					0.00878945	-0.0461262	-0.00377608	-0.0336475	0.0439092	0.141178	0.150838	-0.00504078	0.0168385	0.0510704	0.0776376	-0.00518457	0.0715067	0.141066	-0.073698	-0.065167	0.0161574	0.061443	-0.065167	0.0161574	-0.0769049	-0.198233
4.03333	0.00973406																					0.00841262	-0.0458438	-0.0041153	-0.0336237	0.043248	0.139231	0.150814	-0.00503848	0.0171731	0.0505499	0.076993	-0.00536814	0.0710066	0.140993	-0.0747821	-0.0651717	0.0156278	0.0605029	-0.0651717	0.0156278	-0.0765841	-0.200331
4.06667	0.00933323																					0.00799493	-0.0455584	-0.0043739	-0.0336368	0.0426501	0.137339	0.150787	-0.00502785	0.0175973	0.0501743	0.0763171	-0.00555478	0.0705635	0.140958	-0.0758666	-0.0651498	0.0150631	0.059792	-0.0651498	0.0150631	-0.076226	-0.202423
4.1	0.00890491																					0.00747229	-0.0453219	-0.00462906	-0.0339932	0.0418497	0.135869	0.150712	-0.0055923	0.0178889	0.0501052	0.0761528	-0.00578687	0.0700477	0.140818	-0.0772677	-0.0650927	0.014491	0.0582865	-0.0650927	0.014491	-0.0757881	-0.203712
4.13333	0.0084819																					0.00690024	-0.045125	-0.00486441	-0.0343948	0.0411347	0.134441	0.150611	-0.00609774	0.0182605	0.0501326	0.075878	-0.00608458	0.0695522	0.140704	-0.078614	-0.0651435	0.0139374	0.0569418	-0.0651435	0.0139374	-0.0753498	-0.205012
4.16667	0.00807111																					0.00638338	-0.0451326	-0.00507843	-0.0350503	0.0402604	0.133714	0.150432	-0.00686455	0.01852	0.0502127	0.0762201	-0.00639142	0.0689595	0.140334	-0.0800998	-0.0653983	0.0133304	0.0552199	-0.0653983	0.0133304	-0.0748871	-0.205051
4.2	0.00766358																					0.00586357	-0.0450843	-0.00532972	-0.0357689	0.0394495	0.133053	0.150179	-0.00754626	0.0188347	0.050349	0.0763555	-0.00681441	0.0683698	0.140044	-0.0814962	-0.0657531	0.0128106	0.0535629	-0.0657531	0.0128106	-0.074447	-0.20509
4.23333	0.00731192																					0.00544093	-0.0452936	-0.0056078	-0.0365436	0.0385573	0.133002	0.149805	-0.00830547	0.0190206	0.0504806	0.0767706	-0.00712578	0.0676679	0.139551	-0.0826967	-0.0663591	0.0123957	0.0521809	-0.0663591	0.0123957	-0.0743676	-0.203747
4.26667	0.00695055																					0.00502732	-0.0454834	-0.0059994	-0.0373228	0.0376882	0.132979	0.149409	-0.00901087	0.0192001	0.0505438	0.0769716	-0.00755515	0.0669513	0.139152	-0.0839074	-0.0669546	0.0120523	0.0507736	-0.0669546	0.0120523	-0.0743096	-0.202389
4.3	0.00671727																					0.0047508	-0.0458784	-0.00646339	-0.0379758	0.0371712	0.133172	0.148936	-0.0096523	0.0192706	0.0505124	0.0771042	-0.0078526	0.0663242	0.13868	-0.0846344	-0.0674783	0.0120026	0.0498854	-0.0674783	0.0120026	-0.0747868	-0.199831
4.33333	0.00645847																					0.00450623	-0.0462703	-0.00702389	-0.0386347	0.0366574	0.133387	0.148454	-0.010337	0.0192792	0.0503527	0.0771087	-0.00821452	0.0656919	0.138265	-0.0854013	-0.0679957	0.0119942	0.0488467	-0.0679957	0.0119942	-0.0753044	-0.197274
4.36667	0.00637976																					0.00440883	-0.046717	-0.00775023	-0.0392608	0.0369609	0.133368	0.147925	-0.010697	0.0192979	0.0500824	0.0769116	-0.00849504	0.0651685	0.138004	-0.0857665	-0.0680911	0.0125439	0.0483938	-0.0680911	0.0125439	-0.0767004	-0.193684
4.4	0.00627281																					0.00438247	-0.0472159	-0.00851525	-0.0398912	0.037281	0.133328	0.147412	-0.0111506	0.0192409	0.0496702	0.0767275	-0.00874974	0.0646097	0.137733	-0.0861775	-0.0681933	0.0130996	0.0477435	-0.0681933	0.0130996	-0.0781733	-0.190066
4.43333	0.00634299																					0.00443035	-0.0476207	-0.00932041	-0.0406437	0.0386202	0.133087	0.146898	-0.0111413	0.0192926	0.0491363	0.0764273	-0.00898501	0.0642062	0.137668	-0.0864553	-0.0678594	0.0140659	0.0475348	-0.0678594	0.0140659	-0.0801365	-0.185866
4.46667	0.00639814																					0.00454904	-0.0480894	-0.0101206	-0.041408	0.0399726	0.132781	0.146433	-0.0112068	0.0192875	0.0484966	0.0762557	-0.00914219	0.0637617	0.137607	-0.0868148	-0.0674846	0.0150591	0.0470748	-0.0674846	0.0150591	-0.0821724	-0.181655
4.5	0.00649423																					0.00476503	-0.0484564	-0.010849	-0.0423213	0.0418519	0.132518	0.145993	-0.0110374	0.0194047	0.0476535	0.0758958	-0.00925549	0.0633312	0.137698	-0.0872375	-0.067302	0.0160871	0.0468397	-0.067302	0.0160871	-0.0841311	-0.17736
4.53333	0.00658653																					0.00503998	-0.0488304	-0.0115895	-0.0432393	0.0437283	0.13218	0.145586	-0.0109197	0.0194933	0.0467594	0.0757175	-0.00932801	0.0628626	0.137799	-0.0877161	-0.0671047	0.017159	0.0464058	-0.0671047	0.017159	-0.0861244	-0.17303
4.56667	0.00661794																					0.0053184	-0.0490268	-0.0121068	-0.0440886	0.0453952	0.132266	0.145213	-0.0108102	0.0197054	0.0459762	0.075275	-0.00932277	0.062487	0.137819	-0.0881752	-0.0675119	0.0176843	0.0463165	-0.0675119	0.0176843	-0.0870868	-0.169904
4.6	0.00665067																					0.00561964	-0.0491738	-0.012603	-0.0449266	0.0470082	0.132298	0.144894	-0.0107806	0.0199099	0.0451992	0.0750017	-0.0093578	0.0620853	0.137878	-0.0886014	-0.0679169	0.0182372	0.0460343	-0.0679169	0.0182372	-0.0880276	-0.166783
4.63333	0.00655972																					0.00579379	-0.0491925	-0.0129384	-0.0453741	0.0479151	0.132621	0.144412	-0.0109331	0.0202331	0.0444279	0.0747798	-0.00916654	0.0617313	0.137683	-0.0889217	-0.0688419	0.0180266	0.0458861	-0.0688419	0.0180266	-0.0875635	-0.165448
4.66667	0.00647066																					0.00597005	-0.0491784	-0.0132226	-0.045797	0.0487732	0.132908	0.143959	-0.0111434	0.0205278	0.0437314	0.0746377	-0.00910647	0.0613683	0.137518	-0.0892426	-0.0697744	0.0178314	0.0456751	-0.0697744	0.0178314	-0.0870399	-0.164097
4.7	0.00631985																					0.00597898	-0.0491131	-0.0133654	-0.0456946	0.0489075	0.133043	0.143444	-0.0114563	0.0208431	0.0430936	0.0752196	-0.00889283	0.0609709	0.137104	-0.0894064	-0.0708396	0.0170611	0.0454449	-0.0708396	0.0170611	-0.085319	-0.164208
4.73333	0.00617295																					0.00598898	-0.0490346	-0.0134433	-0.0455809	0.0490834	0.133195	0.142934	-0.0117852	0.0211235	0.0425914	0.075818	-0.00883508	0.0605681	0.136688	-0.0895458	-0.0719717	0.0162853	0.0452399	-0.0719717	0.0162853	-0.08354	-0.164288
4.76667	0.00604402																					0.00584317	-0.0491014	-0.0134104	-0.0451853	0.0488658	0.132766	0.142339	-0.0120986	0.0213575	0.0421869	0.0772829	-0.00863679	0.0599822	0.136338	-0.0894434	-0.0729924	0.0153983	0.0448096	-0.0729924	0.0153983	-0.0809079	-0.16483
4.8	0.00592794																					0.00563729	-0.0491652	-0.0133154	-0.0447693	0.0487658	0.132379	0.141755	-0.0123705	0.0215827	0.0418805	0.0787103	-0.00855303	0.0594047	0.135937	-0.0892685	-0.0740811	0.014497	0.0445331	-0.0740811	0.014497	-0.0782148	-0.165346
4.83333	0.00588466																					0.00535133	-0.0493383	-0.0131279	-0.0443008	0.0488452	0.131352	0.141142	-0.0127273	0.0216388	0.0415488	0.0806264	-0.00842525	0.0586435	0.135864	-0.0888342	-0.0749155	0.0137996	0.0442292	-0.0749155	0.0137996	-0.0753718	-0.165422
4.86667	0.00586034																					0.0049761	-0.0495119	-0.0129136	-0.0438098	0.0490684	0.130382	0.140563	-0.0130176	0.0217025	0.0412157	0.0825027	-0.00831224	0.0579001	0.135705	-0.0882683	-0.0758209	0.013094	0.0441573	-0.0758209	0.013094	-0.0724306	-0.165528
4.9	0.00591423																					0.00456818	-0.0498114	-0.0126485	-0.0434096	0.0497973	0.129062	0.139956	-0.0136393	0.0215228	0.0407552	0.084086	-0.00800723	0.0569987	0.135815	-0.0873819	-0.076367	0.012705	0.0446294	-0.076367	0.012705	-0.0698786	-0.164977
4.93333	0.00598843																					0.00407447	-0.050191	-0.0124269	-0.0429622	0.0506621	0.127773	0.139422	-0.0142336	0.0213757	0.0402328	0.0856302	-0.00757373	0.0561269	0.135838	-0.0865428	-0.0768587	0.0122981	0.0453123	-0.0768587	0.0122981	-0.0672064	-0.164444
4.96667	0.00615418																					0.00367992	-0.0505206	-0.0122207	-0.0426602	0.0518739	0.126746	0.138944	-0.0152125	0.0210911	0.0395917	0.0865165	-0.00689769	0.0552892	0.135889	-0.0854814	-0.0768453	0.0122017	0.0464586	-0.0768453	0.0122017	-0.0651564	-0.163251
5	0.00635147																					0.0032285	-0.0508775	-0.0120198	-0.0423192	0.0531229	0.125731	0.138536	-0.0161503	0.020839	0.0388664	0.0873458	-0.0060042	0.0544821	0.135861	-0.0843995	-0.0766884	0.012087	0.0477228	-0.0766884	0.012087	-0.0630568	-0.161973
5.03333	0.0065829																					0.00295786	-0.0511434	-0.0120191	-0.0422849	0.0543395	0.12545	0.138284	-0.0172591	0.020635	0.0381507	0.0875372	-0.00504061	0.0537989	0.135649	-0.0834323	-0.0760632	0.0123152	0.0490562	-0.0760632	0.0123152	-0.0619433	-0.160415
5.06667	0.00682578																					0.00270416	-0.0514537	-0.012062	-0.0422305	0.0555193	0.125143	0.138059	-0.018328	0.0204314	0.0373902	0.087632	-0.00383516	0.0531654	0.135423	-0.0825317	-0.0753632	0.0125379	0.0504599	-0.0753632	0.0125379	-0.0608818	-0.158788
5.1	0.00698626																					0.00265907	-0.0516258	-0.0123379	-0.0425806	0.0562987	0.125403	0.138042	-0.0194377	0.0204244	0.0366984	0.0871476	-0.00289614	0.0527117	0.13497	-0.0820861	-0.074577	0.0130322	0.0512363	-0.074577	0.0130322	-0.0602647	-0.157575
5.13333	0.00715869																					0.00267249	-0.0517545	-0.0126257	-0.0429145	0.0569948	0.12566	0.137959	-0.0204744	0.0204098	0.0359901	0.086564	-0.00179508	0.0522526	0.134582	-0.0816037	-0.0737473	0.0135288	0.052043	-0.0737473	0.0135288	-0.0597865	-0.156245
5.16667	0.0071704																					0.00279965	-0.0517603	-0.0130981	-0.0436052	0.056985	0.126102	0.138011	-0.0213034	0.0206554	0.0355767	0.085433	-0.00118889	0.0519041	0.134085	-0.0816808	-0.0732761	0.0141425	0.0520153	-0.0732761	0.0141425	-0.0591953	-0.155719
5.2	0.0071893																					0.00298722	-0.0516591	-0.0135715	-0.0442644	0.0568649	0.126534	0.137964	-0.0220434	0.020875	0.0352037	0.0843007	-0.000546103	0.0515223	0.133763	-0.081806	-0.0728068	0.0147819	0.0519848	-0.0728068	0.0147819	-0.058756	-0.155138
5.23333	0.00707149																					0.00322064	-0.0515816	-0.0140887	-0.0449325	0.0561935	0.12668	0.137939	-0.022523	0.0213111	0.0350615	0.0830545	-0.000287056	0.0512452	0.133427	-0.0822572	-0.0728363	0.0153638	0.0513201	-0.0728363	0.0153638	-0.0577373	-0.155528
5.26667	0.00695036																					0.00347829	-0.0514481	-0.0145942	-0.0455222	0.0554207	0.126824	0.137832	-0.0228989	0.021748	0.0350015	0.0818226	-4.09049e-05	0.0509233	0.133266	-0.0827693	-0.0729263	0.0159702	0.0505526	-0.0729263	0.0159702	-0.0568017	-0.155972
5.3	0.00677412																					0.00372453	-0.0514016	-0.0150935	-0.0458253	0.0544552	0.126693	0.137681	-0.023001	0.02224	0.0352085	0.0812493	4.66438e-05	0.0507193	0.133176	-0.0833861	-0.0732727	0.0161526	0.0494347	-0.0732727	0.0161526	-0.0557014	-0.156948
5.33333	0.00657508																					0.00395957	-0.0513599	-0.0155835	-0.0460708	0.0533486	0.126531	0.137494	-0.0230647	0.0227872	0.0354934	0.0807315	9.71787e-05	0.0504672	0.13315	-0.0839938	-0.0736967	0.016331	0.048044	-0.0736967	0.016331	-0.0546445	-0.158003
5.36667	0.00640528																					0.0041379	-0.0514531	-0.016086	-0.0459069	0.0525722	0.126445	0.137158	-0.0229482	0.0233248	0.0360225	0.0813021	0.000214835	0.0502253	0.13306	-0.0845618	-0.0741746	0.015886	0.0465187	-0.0741746	0.015886	-0.0538399	-0.158692
5.4	0.00621013																					0.00432285	-0.0515753	-0.0165827	-0.0456593	0.0516566	0.126277	0.13682	-0.0228921	0.0239449	0.0366247	0.0818655	0.000269521	0.0499755	0.132899	-0.0851157	-0.0746	0.0154282	0.0446225	-0.0746	0.0154282	-0.053056	-0.15943
5.43333	0.00611749																					0.00456497	-0.0517468	-0.0171181	-0.045163	0.0513403	0.126348	0.136443	-0.0226366	0.0245038	0.0372811	0.0834453	0.000473946	0.0495979	0.132533	-0.0854689	-0.0747222	0.0143896	0.0430995	-0.0747222	0.0143896	-0.0527678	-0.15948
5.46667	0.00602003																					0.00479125	-0.051942	-0.0176233	-0.0445747	0.0510114	0.126349	0.13605	-0.0224509	0.0251041	0.037991	0.0850253	0.000578135	0.0492175	0.132029	-0.0857115	-0.0747068	0.0133395	0.0413558	-0.0747068	0.0133395	-0.0524878	-0.159536
5.5	0.00601284																					0.00505732	-0.0520609	-0.0180838	-0.0439495	0.0512091	0.126308	0.135773	-0.0221396	0.0256456	0.0386175	0.0867229	0.000943238	0.048649	0.131134	-0.0857499	-0.0742274	0.0119696	0.0403147	-0.0742274	0.0119696	-0.0526919	-0.1589
5.53333	0.00600166																					0.00530379	-0.0522245	-0.0185013	-0.0432973	0.0514987	0.126228	0.135433	-0.0218641	0.0261834	0.0393312	0.088424	0.00118431	0.0481042	0.130115	-0.0857191	-0.0736733	0.0105962	0.0391783	-0.0736733	0.0105962	-0.0529145	-0.158272
5.56667	0.00606578																					0.00549052	-0.0521812	-0.0187357	-0.0425828	0.0519473	0.125778	0.135246	-0.0214937	0.0267247	0.0399035	0.0894243	0.00148125	0.0474766	0.128832	-0.0855059	-0.0725315	0.00928692	0.039037	-0.0725315	0.00928692	-0.0531592	-0.157747
5.6	0.0061304																					0.00566157	-0.0521631	-0.0188934	-0.0418932	0.0525245	0.12536	0.135021	-0.021123	0.0272549	0.0405198	0.0904934	0.00167297	0.0468856	0.127464	-0.0853179	-0.071385	0.00796085	0.0388665	-0.071385	0.00796085	-0.0534019	-0.157215
5.63333	0.00621504																					0.00569748	-0.0518674	-0.0187855	-0.0411601	0.0530386	0.124423	0.134967	-0.0207433	0.0277986	0.0408027	0.0903562	0.00188568	0.0463023	0.126078	-0.0852543	-0.0697364	0.00694664	0.0393466	-0.0697364	0.00694664	-0.0536032	-0.156972
5.66667	0.00628391																					0.00575535	-0.0516191	-0.0187067	-0.0404879	0.0535627	0.123493	0.134897	-0.0203587	0.0283338	0.0410519	0.0902952	0.00204582	0.0457788	0.124663	-0.0852704	-0.0681421	0.00588734	0.0398755	-0.0681421	0.00588734	-0.0537629	-0.156791
5.7	0.00628919																					0.00559095	-0.051058	-0.0184494	-0.0398987	0.0538409	0.122072	0.134865	-0.0199999	0.0288738	0.0409218	0.0891918	0.00208789	0.045259	0.123457	-0.0855348	-0.0663772	0.00499415	0.0405871	-0.0663772	0.00499415	-0.0539091	-0.156769
5.73333	0.00627437																					0.00548297	-0.0505174	-0.0182221	-0.0394298	0.0540051	0.120627	0.134886	-0.019621	0.0294422	0.0406611	0.0881517	0.00208106	0.0447684	0.122225	-0.0858962	-0.0646973	0.00405486	0.04148	-0.0646973	0.00405486	-0.0540092	-0.156795
5.76667	0.00616957																					0.00521891	-0.0498866	-0.0179761	-0.039103	0.0537883	0.118796	0.134845	-0.0194295	0.0300125	0.0400768	0.0868017	0.00185102	0.0442428	0.121152	-0.0864098	-0.0632091	0.00328906	0.0420201	-0.0632091	0.00328906	-0.0541501	-0.156279
5.8	0.00603934																					0.00496172	-0.0492676	-0.0178001	-0.038888	0.0534357	0.11689	0.134895	-0.0192101	0.0306319	0.0393609	0.0854748	0.00156322	0.0437374	0.12004	-0.0871071	-0.0618745	0.00251861	0.0428857	-0.0618745	0.00251861	-0.0542536	-0.155773
5.83333	0.0058359																					0.00464116	-0.04874	-0.0177395	-0.038967	0.0527601	0.115014	0.134824	-0.0193307	0.0312095	0.0382875	0.0846007	0.00104318	0.0432096	0.119061	-0.0875848	-0.0609105	0.00184456	0.0430129	-0.0609105	0.00184456	-0.0542562	-0.154523
5.86667	0.00561736																					0.00435987	-0.0482095	-0.0177157	-0.0391658	0.051966	0.113027	0.13482	-0.0194444	0.0318449	0.0371227	0.0837229	0.00045138	0.042665	0.118052	-0.0880868	-0.0600881	0.00119132	0.0435145	-0.0600881	0.00119132	-0.054251	-0.153298
5.9	0.00535816																					0.0040586	-0.0479341	-0.0178348	-0.0393628	0.0508776	0.111234	0.134563	-0.019949	0.0323967	0.0358129	0.0832291	-0.000135536	0.0420973	0.117083	-0.0882671	-0.0595385	0.000657389	0.0431888	-0.0595385	0.000657389	-0.0541849	-0.151231
5.93333	0.00509277																					0.00376795	-0.0476321	-0.017993	-0.0395644	0.0497685	0.109376	0.134336	-0.0204693	0.0329937	0.0344543	0.0826857	-0.00077799	0.0414907	0.11611	-0.0884419	-0.0590499	0.000133882	0.0431753	-0.0590499	0.000133882	-0.0541238	-0.149283
5.96667	0.00481193																					0.00351525	-0.0476448	-0.0182381	-0.0396091	0.0484091	0.10777	0.133879	-0.021347	0.0333803	0.0332691	0.0822505	-0.00131057	0.0408399	0.115309	-0.0884567	-0.0586837	-0.000226334	0.0428719	-0.0586837	-0.000226334	-0.0542281	-0.146977
6	0.00455561																					0.00332661	-0.0476292	-0.0184901	-0.0396265	0.0471056	0.106196	0.133457	-0.0221945	0.0337939	0.03209	0.0817931	-0.00187389	0.0401704	0.114519	-0.0883789	-0.0582093	-0.000622547	0.0427261	-0.0582093	-0.000622547	-0.0543702	-0.144727
6.03333	0.00430673																					0.00330127	-0.0478208	-0.0187878	-0.0393928	0.0453937	0.104893	0.132932	-0.0232027	0.0341121	0.0312967	0.0811826	-0.00219381	0.0393961	0.113901	-0.0884558	-0.0577486	-0.000917303	0.042822	-0.0577486	-0.000917303	-0.054655	-0.142641
6.06667	0.00408094																					0.0033246	-0.0480061	-0.0190762	-0.0391411	0.0438178	0.103715	0.132416	-0.0241929	0.0344293	0.0305307	0.0805508	-0.00253082	0.0386038	0.113307	-0.0884603	-0.0571342	-0.00126691	0.0429065	-0.0571342	-0.00126691	-0.0550043	-0.140606
6.1	0.00387479																					0.00354108	-0.0482323	-0.0193854	-0.038774	0.0419886	0.102563	0.131976	-0.024952	0.0347852	0.0302004	0.0795927	-0.00238994	0.0377606	0.112859	-0.0885826	-0.0564768	-0.00163656	0.0435291	-0.0564768	-0.00163656	-0.0554898	-0.139518
6.13333	0.00369756																					0.00379323	-0.0484732	-0.0196768	-0.0384459	0.0403879	0.101536	0.131536	-0.025662	0.0351376	0.0299249	0.0786391	-0.00224425	0.0369003	0.112477	-0.0885507	-0.0557234	-0.00200311	0.0440371	-0.0557234	-0.00200311	-0.0560468	-0.138471
6.16667	0.00355799																					0.00427728	-0.0487657	-0.0199822	-0.0381319	0.0388837	0.100655	0.131285	-0.0258546	0.0356934	0.0299995	0.0775813	-0.00153592	0.0359205	0.112162	-0.0886046	-0.0550716	-0.00241489	0.0449484	-0.0550716	-0.00241489	-0.0563481	-0.138934
6.2	0.00341657																					0.0047078	-0.0491213	-0.0202806	-0.0379061	0.0375506	0.0998359	0.13102	-0.026052	0.036215	0.0301577	0.0764268	-0.000795096	0.0349306	0.111927	-0.0886471	-0.0543781	-0.00277826	0.0455992	-0.0543781	-0.00277826	-0.0566392	-0.139451
6.23333	0.00330299																					0.00529942	-0.0495367	-0.0206504	-0.037755	0.0368113	0.0992042	0.130983	-0.0255646	0.0368279	0.0304284	0.0755741	0.000290016	0.033927	0.111814	-0.0887015	-0.0539209	-0.00317555	0.0461548	-0.0539209	-0.00317555	-0.0568904	-0.141357
6.26667	0.00316733																					0.00579556	-0.0499921	-0.0210427	-0.037697	0.036092	0.0985814	0.130964	-0.0251478	0.0373962	0.0307618	0.0745852	0.00145306	0.0329265	0.111777	-0.0887786	-0.0535666	-0.00352192	0.0464896	-0.0535666	-0.00352192	-0.0569913	-0.143315
6.3	0.00304669																					0.00636078	-0.0506378	-0.0215154	-0.0377771	0.0363434	0.097956	0.131064	-0.0240545	0.0379177	0.0308952	0.0740301	0.00258183	0.0320714	0.111823	-0.0890341	-0.0534576	-0.00368047	0.0464768	-0.0534576	-0.00368047	-0.0571924	-0.146006
6.33333	0.00288789																					0.00682019	-0.0513145	-0.0220288	-0.0379635	0.0364886	0.097284	0.131133	-0.02308	0.0383939	0.0310479	0.0733712	0.00377957	0.0312366	0.111909	-0.0894403	-0.0534829	-0.00385667	0.0464213	-0.0534829	-0.00385667	-0.0571695	-0.148677
6.36667	0.00276196																					0.00714475	-0.0520194	-0.0225737	-0.0382025	0.0374587	0.096296	0.131408	-0.0217112	0.0387525	0.0309932	0.0729041	0.00434658	0.0306073	0.111875	-0.0900321	-0.0535831	-0.00374496	0.0462516	-0.0535831	-0.00374496	-0.0571079	-0.150972
6.4	0.00260597																					0.00734932	-0.0527129	-0.023116	-0.0385704	0.0382368	0.0952505	0.131648	-0.0204382	0.0390575	0.0309348	0.0723949	0.0050186	0.0300193	0.111819	-0.0907166	-0.0538119	-0.0036831	0.046149	-0.0538119	-0.0036831	-0.0569031	-0.1531
6.43333	0.00250094																					0.00723455	-0.0532762	-0.0235945	-0.038902	0.0393488	0.0939229	0.131933	-0.0191953	0.0392769	0.0307148	0.0715838	0.00493411	0.0295252	0.111692	-0.0914124	-0.0538636	-0.0034518	0.0463002	-0.0538636	-0.0034518	-0.0561925	-0.154242
6.46667	0.00237358																					0.00709108	-0.0538241	-0.0240824	-0.0392697	0.0402792	0.0925387	0.132142	-0.0180442	0.0394585	0.0304586	0.0708008	0.00495654	0.0290466	0.111477	-0.0921034	-0.0539819	-0.0032697	0.0465113	-0.0539819	-0.0032697	-0.0554767	-0.155238
6.5	0.00235465																					0.00662916	-0.0541277	-0.0244907	-0.0393191	0.0409465	0.0912176	0.132416	-0.0171661	0.0396265	0.0301135	0.0696394	0.00435312	0.0285381	0.111284	-0.092503	-0.0535383	-0.00313299	0.0471676	-0.0535383	-0.00313299	-0.0542649	-0.154915
6.53333	0.00232901																					0.00620991	-0.054392	-0.0248541	-0.0393064	0.0414656	0.0898897	0.132641	-0.0163436	0.0397601	0.0297074	0.0685247	0.00380638	0.0280298	0.110986	-0.0928937	-0.0531	-0.00298714	0.0477773	-0.0531	-0.00298714	-0.0531159	-0.15448
6.56667	0.00239597																					0.0057115	-0.0543698	-0.0251384	-0.0389628	0.041604	0.0888687	0.13277	-0.015838	0.0398818	0.0294107	0.0669406	0.00295638	0.0274093	0.11091	-0.0929131	-0.052036	-0.00314059	0.0487589	-0.052036	-0.00314059	-0.0517452	-0.15319
6.6	0.00246306																					0.00531109	-0.054328	-0.0253982	-0.0385027	0.0416414	0.0878771	0.132878	-0.0153335	0.0400014	0.0290342	0.0654623	0.00212542	0.0267965	0.110744	-0.0929193	-0.0510224	-0.0032325	0.0495795	-0.0510224	-0.0032325	-0.050432	-0.15184
6.63333	0.002553																					0.00509469	-0.0540483	-0.0256258	-0.0378529	0.0414637	0.0872502	0.132729	-0.0149727	0.0401436	0.0287401	0.0639839	0.00123629	0.0261796	0.11076	-0.0928296	-0.0498314	-0.00361646	0.0503268	-0.0498314	-0.00361646	-0.0491724	-0.150345
6.66667	0.00266164																					0.00496318	-0.0536905	-0.0257794	-0.0370594	0.0412896	0.0866512	0.132553	-0.0145703	0.0402873	0.0283347	0.062613	0.000333762	0.0255695	0.110734	-0.0927712	-0.0486052	-0.00396963	0.0510129	-0.0486052	-0.00396963	-0.0479485	-0.148816
6.7	0.00270888																					0.0051492	-0.0532126	-0.0259175	-0.0363352	0.0411201	0.0861997	0.131923	-0.0141938	0.0404561	0.0281206	0.061564	-0.000610817	0.0250877	0.110761	-0.0930239	-0.0478449	-0.00446621	0.0512886	-0.0478449	-0.00446621	-0.0466264	-0.147532
6.73333	0.00277866																					0.00542743	-0.0526669	-0.025977	-0.0355042	0.0410159	0.0857402	0.131244	-0.0137354	0.0406051	0.0278126	0.0606421	-0.00156298	0.02462	0.110798	-0.0931422	-0.0470619	-0.00495746	0.0515381	-0.0470619	-0.00495746	-0.0454123	-0.146273
6.76667	0.00273423																					0.00600042	-0.0521532	-0.0259948	-0.0351541	0.0408954	0.0854766	0.130126	-0.0133507	0.04072	0.0275759	0.0602562	-0.00249394	0.0242857	0.110646	-0.0935792	-0.0470556	-0.00545194	0.0511662	-0.0470556	-0.00545194	-0.04389	-0.145364
6.8	0.00270625																					0.00656999	-0.0516049	-0.0259607	-0.0347996	0.0409071	0.0851674	0.128998	-0.0129368	0.0408183	0.0273366	0.0599456	-0.00339193	0.0239365	0.110521	-0.0938865	-0.0469783	-0.00595837	0.0508645	-0.0469783	-0.00595837	-0.0425352	-0.144538
6.83333	0.00254391																					0.0070921	-0.0511115	-0.0259437	-0.0350154	0.0408814	0.0847823	0.127475	-0.0126846	0.0407742	0.0271739	0.0601215	-0.00423137	0.0236405	0.110063	-0.0941528	-0.0476537	-0.00641403	0.0499611	-0.0476537	-0.00641403	-0.0408485	-0.143875
6.86667	0.00237976																					0.007548	-0.0506254	-0.0258861	-0.0352474	0.0409897	0.0843449	0.125997	-0.0124438	0.0406897	0.0270622	0.0603718	-0.00505734	0.0232857	0.10967	-0.0943527	-0.0484123	-0.00686529	0.0491877	-0.0484123	-0.00686529	-0.0392775	-0.143347
6.9	0.00214195																					0.0077021	-0.050146	-0.0258339	-0.0358566	0.0409478	0.083658	0.124379	-0.01251	0.0403646	0.0269002	0.0612973	-0.00582742	0.022822	0.108867	-0.0941242	-0.0495191	-0.00706241	0.0481569	-0.0495191	-0.00706241	-0.0379204	-0.142591
6.93333	0.00190633																					0.00775928	-0.0497114	-0.0258	-0.0365363	0.0410171	0.0829297	0.122843	-0.0125957	0.0400127	0.0268018	0.0623236	-0.00663477	0.0222977	0.108106	-0.0938736	-0.0507066	-0.00720325	0.0473169	-0.0507066	-0.00720325	-0.0365369	-0.14196
6.96667	0.00167311																					0.0075244	-0.0492822	-0.0258123	-0.0371767	0.0411464	0.0819426	0.121398	-0.0130616	0.039498	0.0267002	0.0638754	-0.00731437	0.0215389	0.107095	-0.0933207	-0.051749	-0.0069603	0.0466884	-0.051749	-0.0069603	-0.0360719	-0.141141
7	0.00144939																					0.00720793	-0.0488796	-0.0258612	-0.0378762	0.0413768	0.0809486	0.120006	-0.0135289	0.0389876	0.0266197	0.0655408	-0.00803777	0.0207355	0.106094	-0.0927726	-0.0528403	-0.00666496	0.0461736	-0.0528403	-0.00666496	-0.035445	-0.140393
7.03333	0.00133308																					0.00681802	-0.0484741	-0.0258997	-0.0383388	0.0417636	0.0797849	0.11894	-0.0144298	0.038591	0.0264078	0.0673087	-0.00845106	0.0197694	0.105127	-0.0921289	-0.053349	-0.00599424	0.0462447	-0.053349	-0.00599424	-0.0356368	-0.139382
7.06667	0.00123401																					0.0064258	-0.0480492	-0.0260177	-0.0388371	0.0422408	0.0786233	0.117871	-0.0153322	0.0381924	0.0261618	0.0691373	-0.00890852	0.0188201	0.104186	-0.0914532	-0.053738	-0.00533215	0.0462542	-0.053738	-0.00533215	-0.0356671	-0.13836
7.1	0.00127374																					0.00619856	-0.047645	-0.0260708	-0.0389835	0.0426634	0.0774432	0.117207	-0.0165175	0.0381102	0.0257739	0.0706966	-0.00882666	0.0178076	0.103353	-0.0909019	-0.0534414	-0.00453657	0.0466502	-0.0534414	-0.00453657	-0.0359403	-0.13704
7.13333	0.00130078																					0.00599675	-0.0472066	-0.0261861	-0.0391897	0.0431561	0.0762898	0.116474	-0.0177088	0.038009	0.0253264	0.0721961	-0.00875706	0.0168266	0.102539	-0.0903314	-0.053016	-0.00378968	0.0466957	-0.053016	-0.00378968	-0.0361594	-0.135742
7.16667	0.00144099																					0.00610452	-0.046785	-0.0261752	-0.0392152	0.0436278	0.0751389	0.116066	-0.0188353	0.0381836	0.0245878	0.0732487	-0.00804988	0.0159141	0.101894	-0.0899141	-0.052069	-0.00333352	0.0466968	-0.052069	-0.00333352	-0.0358945	-0.134087
7.2	0.00155946																					0.00621671	-0.0463631	-0.0262413	-0.0392522	0.0441502	0.0740068	0.115609	-0.0199672	0.0383487	0.0238053	0.0742043	-0.00732891	0.0150491	0.101211	-0.0894302	-0.0510336	-0.00294166	0.0463965	-0.0510336	-0.00294166	-0.0356732	-0.132482
7.23333	0.00169373																					0.00656728	-0.0458067	-0.0262419	-0.0392252	0.0444562	0.072851	0.115197	-0.0208267	0.0387148	0.0228863	0.0746706	-0.00611701	0.0143763	0.100672	-0.089046	-0.0498782	-0.00309186	0.0456057	-0.0498782	-0.00309186	-0.0351003	-0.130432
7.26667	0.0018039																					0.00686199	-0.0452387	-0.0262944	-0.0391573	0.0448203	0.0717132	0.114763	-0.0216315	0.0390985	0.0219307	0.0750199	-0.00485346	0.0137548	0.10006	-0.088692	-0.0488116	-0.00327794	0.0446778	-0.0488116	-0.00327794	-0.0345675	-0.1284
7.3	0.00189505																					0.00729759	-0.0444584	-0.026301	-0.0392901	0.0450912	0.0705955	0.114179	-0.022091	0.0396045	0.0209076	0.0752577	-0.00344602	0.0133192	0.0996773	-0.0885698	-0.0482647	-0.0036963	0.0436091	-0.0482647	-0.0036963	-0.0338819	-0.125887
7.33333	0.00197638																					0.00764683	-0.0436947	-0.0262863	-0.0393922	0.0453905	0.0695566	0.113626	-0.0225098	0.0401478	0.0198713	0.0753713	-0.00199996	0.0129381	0.0992258	-0.0883713	-0.047929	-0.00412793	0.0426122	-0.047929	-0.00412793	-0.033231	-0.123307
7.36667	0.00199667																					0.0078739	-0.0428106	-0.0262731	-0.0397633	0.0458536	0.0688558	0.112919	-0.0227225	0.0407478	0.0190502	0.0754635	-0.000849771	0.0127628	0.0989257	-0.088534	-0.0484729	-0.00451455	0.0418537	-0.0484729	-0.00451455	-0.0329966	-0.120455
7.4	0.0020385																					0.00805974	-0.0419575	-0.026195	-0.0400947	0.0463099	0.0682696	0.112338	-0.0227988	0.0413573	0.0182525	0.0754048	0.000307435	0.0126573	0.0986237	-0.0886986	-0.0491375	-0.00483666	0.0412795	-0.0491375	-0.00483666	-0.0327663	-0.117554
7.43333	0.00203133																					0.00804532	-0.0413072	-0.0260717	-0.040594	0.0469674	0.0683216	0.111642	-0.0230338	0.0419741	0.0175909	0.0757532	0.000957272	0.0126929	0.0984006	-0.089158	-0.0506022	-0.00493247	0.0413996	-0.0506022	-0.00493247	-0.0330796	-0.114742
7.46667	0.00205568																					0.00802569	-0.0406928	-0.0258264	-0.0410438	0.0475017	0.0685352	0.111019	-0.0230776	0.0425831	0.0170158	0.0759371	0.00154025	0.0127675	0.0982507	-0.0896122	-0.0520834	-0.00497651	0.0416905	-0.0520834	-0.00497651	-0.0333902	-0.111879
7.5	0.00203026																					0.00785586	-0.0405725	-0.0255311	-0.041506	0.0482071	0.0690636	0.110425	-0.0233952	0.0432314	0.0166149	0.0763815	0.00174995	0.0128098	0.0979725	-0.0900149	-0.0539146	-0.00495433	0.0424046	-0.0539146	-0.00495433	-0.0338665	-0.109427
7.53333	0.0020164																					0.00773225	-0.0404653	-0.0251673	-0.0419231	0.0487264	0.0697061	0.109834	-0.0235644	0.043867	0.0163701	0.07665	0.0018659	0.0128438	0.0978063	-0.0904993	-0.0557649	-0.0048648	0.0431518	-0.0557649	-0.0048648	-0.0343135	-0.107001
7.56667	0.00196782																					0.0075962	-0.0408901	-0.0248248	-0.042203	0.0495343	0.0702185	0.109385	-0.0240961	0.0444684	0.0163493	0.0773113	0.00181489	0.0127164	0.0974431	-0.0907661	-0.0572658	-0.00493164	0.0436257	-0.0572658	-0.00493164	-0.0346535	-0.105342
7.6	0.00190635																					0.00748153	-0.0413228	-0.0245041	-0.0424796	0.0501736	0.0707465	0.108851	-0.024597	0.0450917	0.0164512	0.0779143	0.00167521	0.0125589	0.0971509	-0.0910891	-0.0588301	-0.00493169	0.0440418	-0.0588301	-0.00493169	-0.0349287	-0.103752
7.63333	0.00185166																					0.00760206	-0.0421385	-0.0242726	-0.0425378	0.0510935	0.0709304	0.108519	-0.0252192	0.045681	0.0169324	0.0783045	0.00171015	0.0121682	0.0967153	-0.0910893	-0.0595612	-0.00514084	0.0436165	-0.0595612	-0.00514084	-0.0350211	-0.102854
7.66667	0.00177078																					0.00780893	-0.0429357	-0.0240874	-0.042652	0.0518849	0.0709777	0.108093	-0.0260013	0.0463166	0.0174294	0.0787508	0.0016975	0.0117471	0.0963219	-0.0911663	-0.0602822	-0.00531126	0.0430383	-0.0602822	-0.00531126	-0.0350275	-0.102052
7.7	0.00174681																					0.00822563	-0.0438129	-0.0240779	-0.0425218	0.0528558	0.0707298	0.107968	-0.0266711	0.0467303	0.0182218	0.0787199	0.00188657	0.0112432	0.0959877	-0.0910536	-0.0600215	-0.00548319	0.0417345	-0.0600215	-0.00548319	-0.0350698	-0.101657
7.73333	0.00169925																					0.00872306	-0.0446871	-0.0241139	-0.042523	0.0538061	0.0702562	0.10782	-0.027535	0.0471895	0.0189273	0.078784	0.00204303	0.010695	0.0956901	-0.0909252	-0.0597085	-0.0056435	0.0403303	-0.0597085	-0.0056435	-0.0350858	-0.101308
7.76667	0.00169105																					0.00937651	-0.0453354	-0.0242713	-0.0422713	0.0544325	0.0694996	0.107973	-0.0280745	0.0474471	0.0195648	0.0781357	0.0024181	0.0101616	0.0955294	-0.0907356	-0.05881	-0.00560695	0.0387151	-0.05881	-0.00560695	-0.0353813	-0.101147
7.8	0.00167334																					0.0101101	-0.046008	-0.0244524	-0.0421261	0.055115	0.0685264	0.108171	-0.0287272	0.0477119	0.0200748	0.0776326	0.00275978	0.00960742	0.0953993	-0.0904759	-0.0578217	-0.00559593	0.037087	-0.0578217	-0.00559593	-0.0357474	-0.10101
7.83333	0.00164278																					0.0107947	-0.0462101	-0.0246543	-0.0418217	0.054933	0.0675488	0.108515	-0.0288721	0.0477935	0.0201469	0.076502	0.00320498	0.00919396	0.0954138	-0.0903682	-0.0568744	-0.00541203	0.0358833	-0.0568744	-0.00541203	-0.0361878	-0.101102
7.86667	0.00160986																					0.0115238	-0.0464177	-0.0248631	-0.0415385	0.0547811	0.0664567	0.108959	-0.0290448	0.047881	0.0201084	0.0754955	0.00364394	0.00873365	0.0954435	-0.090326	-0.0558619	-0.00526863	0.0348087	-0.0558619	-0.00526863	-0.0367521	-0.101215
7.9	0.00151045																					0.0120959	-0.0461373	-0.0249976	-0.0413506	0.0536432	0.0655034	0.109217	-0.0286886	0.0479134	0.0197096	0.074183	0.00401457	0.00834771	0.0953918	-0.0904533	-0.055447	-0.00511293	0.0344428	-0.055447	-0.00511293	-0.0372757	-0.101209
7.93333	0.00141261																					0.0126539	-0.0458741	-0.0251005	-0.0411283	0.0524771	0.0645463	0.109577	-0.0283933	0.0479485	0.0192494	0.072948	0.00445455	0.00789736	0.095351	-0.0907882	-0.0549983	-0.00497597	0.034311	-0.0549983	-0.00497597	-0.0379153	-0.101188
7.96667	0.00127564																					0.013037	-0.0453373	-0.0251302	-0.0412167	0.0508217	0.0639027	0.109542	-0.0275474	0.0479646	0.0185822	0.0717068	0.00467581	0.00754083	0.0951896	-0.0913388	-0.0552599	-0.004907	0.0348724	-0.0552599	-0.004907	-0.0383074	-0.10056
8	0.00114336																					0.013376	-0.0448185	-0.0251013	-0.0412385	0.0491267	0.0633506	0.109544	-0.0268043	0.0480253	0.0179024	0.070396	0.00505126	0.00711372	0.0950348	-0.0920099	-0.0555835	-0.00483128	0.0356874	-0.0555835	-0.00483128	-0.0387582	-0.099894
8.03333	0.00102178																					0.0136537	-0.0443886	-0.0249997	-0.0416196	0.0477715	0.0631594	0.109046	-0.0259135	0.048092	0.0171119	0.0691542	0.00511116	0.00675377	0.0947969	-0.092867	-0.0560477	-0.00473495	0.0367946	-0.0560477	-0.00473495	-0.0389818	-0.0986301
8.06667	0.000897882																					0.0138504	-0.0440111	-0.0249034	-0.0419862	0.0464314	0.063115	0.108496	-0.0250922	0.0482006	0.0163159	0.0677381	0.00530637	0.00632627	0.0945131	-0.0937401	-0.0565095	-0.00463594	0.0380702	-0.0565095	-0.00463594	-0.039232	-0.0973536
8.1	0.000864573																					0.0140678	-0.0439227	-0.0247487	-0.0425011	0.0459511	0.0630647	0.107504	-0.0245001	0.0483107	0.0155676	0.0663076	0.00512989	0.00592598	0.0943135	-0.0947528	-0.0563949	-0.00431964	0.0391314	-0.0563949	-0.00431964	-0.0388932	-0.095506
8.13333	0.000842387																					0.014253	-0.0438509	-0.0246357	-0.0430034	0.0456229	0.0631761	0.106449	-0.0238771	0.048418	0.014871	0.0647036	0.00507393	0.00549367	0.0940843	-0.0956861	-0.0562536	-0.00404006	0.0402734	-0.0562536	-0.00404006	-0.038589	-0.093657
8.16667	0.000892748																					0.0145243	-0.0440194	-0.0245558	-0.0436668	0.0464206	0.0628614	0.105163	-0.0239166	0.048543	0.0140919	0.0631176	0.00477156	0.00495329	0.0940416	-0.0965886	-0.0551427	-0.00364109	0.0408359	-0.0551427	-0.00364109	-0.0374505	-0.0919189
8.2	0.000960491																					0.014813	-0.0441464	-0.0245568	-0.0442731	0.0473593	0.0626741	0.103838	-0.0238742	0.0486224	0.0133319	0.0614344	0.00459967	0.00441435	0.0939916	-0.0974499	-0.0540156	-0.00328208	0.041434	-0.0540156	-0.00328208	-0.0363246	-0.0901616
8.23333	0.00107793																					0.015121	-0.0442775	-0.0246063	-0.0448909	0.0489726	0.0620352	0.102658	-0.0243564	0.0487126	0.0126828	0.0601603	0.00449522	0.00357786	0.0939276	-0.0981117	-0.0521132	-0.00307215	0.041536	-0.0521132	-0.00307215	-0.0344951	-0.0890558
8.26667	0.00121776																					0.0154697	-0.0443082	-0.024747	-0.0454359	0.0506937	0.0614848	0.101535	-0.0248679	0.0487619	0.0120156	0.058847	0.00449193	0.00280091	0.0938398	-0.0987255	-0.0501943	-0.00289529	0.0416438	-0.0501943	-0.00289529	-0.0326205	-0.0879095
8.3	0.00135567																					0.0156259	-0.0442019	-0.0249788	-0.0459305	0.0526256	0.0608293	0.100791	-0.0255311	0.0488689	0.0116188	0.0583524	0.00485942	0.00176561	0.0935348	-0.0990893	-0.0480943	-0.00311056	0.0413816	-0.0480943	-0.00311056	-0.030498	-0.0877892
8.33333	0.00151252																					0.0158111	-0.0440058	-0.0252388	-0.0464017	0.0546004	0.0601617	0.100102	-0.0262399	0.0489514	0.0111613	0.0578223	0.00521427	0.000786298	0.0931919	-0.0993314	-0.0460108	-0.00330155	0.0412093	-0.0460108	-0.00330155	-0.0282978	-0.087596
8.36667	0.00159921																					0.0156965	-0.0436056	-0.0256239	-0.0467003	0.0562496	0.0597262	0.0998271	-0.0269224	0.0491063	0.0108234	0.0579823	0.00589829	-0.000297326	0.0925055	-0.0993901	-0.0442651	-0.00396001	0.0407646	-0.0442651	-0.00396001	-0.0261883	-0.088219
8.4	0.00168468																					0.0155238	-0.0431746	-0.0259879	-0.0470621	0.0579432	0.059196	0.0995743	-0.0275933	0.0492527	0.0104252	0.0580307	0.00641526	-0.00132932	0.0917573	-0.099229	-0.0424891	-0.00458919	0.0403553	-0.0424891	-0.00458919	-0.0240476	-0.0888307
8.43333	0.00169353																					0.0151477	-0.0425221	-0.0264461	-0.0470547	0.059015	0.058964	0.0995345	-0.0280563	0.049436	0.0100325	0.0582943	0.00712299	-0.00230952	0.0907627	-0.0989924	-0.0413864	-0.00532727	0.0399709	-0.0413864	-0.00532727	-0.0222974	-0.0899171
8.46667	0.00168518																					0.0146865	-0.0418737	-0.0268668	-0.0471345	0.0602018	0.0585797	0.0994446	-0.0284966	0.0496522	0.00958609	0.0584632	0.00761187	-0.00324579	0.0896957	-0.0985563	-0.0402705	-0.00604806	0.0396016	-0.0402705	-0.00604806	-0.0205708	-0.0910677
8.5	0.00162605																					0.0143062	-0.0411091	-0.0272881	-0.0467723	0.0606591	0.0582341	0.099395	-0.0287148	0.0499151	0.00901376	0.0584584	0.00819675	-0.00393335	0.088682	-0.0979614	-0.0400219	-0.00653464	0.0395284	-0.0400219	-0.00653464	-0.01932	-0.0924037
8.53333	0.00153929																					0.0138828	-0.0404079	-0.0276642	-0.0464742	0.0612409	0.0578399	0.099283	-0.0289772	0.0502142	0.00840953	0.0584398	0.00869536	-0.00461377	0.0875733	-0.0974071	-0.0397315	-0.00706552	0.0394059	-0.0397315	-0.00706552	-0.0181357	-0.0938462
8.56667	0.00147823																					0.0136486	-0.0397041	-0.0279268	-0.0458242	0.0614251	0.0573529	0.0991496	-0.0290348	0.0505688	0.0076467	0.0581392	0.00937807	-0.00496954	0.0866862	-0.0967498	-0.0401081	-0.00717319	0.0398782	-0.0401081	-0.00717319	-0.0177895	-0.0947908
8.6	0.00140357																					0.0134175	-0.0390498	-0.0281569	-0.0450728	0.0616462	0.0568824	0.0989709	-0.0291416	0.0509229	0.00692256	0.0579867	0.010139	-0.00536763	0.0856902	-0.096192	-0.0404821	-0.00734818	0.0402102	-0.0404821	-0.00734818	-0.0174708	-0.095798
8.63333	0.00141332																					0.0133462	-0.0385496	-0.028216	-0.0442488	0.0616896	0.0561602	0.0986943	-0.0289698	0.0514209	0.00595608	0.057715	0.0110242	-0.00544883	0.0849774	-0.0956501	-0.0409933	-0.00713838	0.0408951	-0.0409933	-0.00713838	-0.0175714	-0.0958682
8.66667	0.00141932																					0.0133132	-0.038053	-0.0282831	-0.0432573	0.0616099	0.0555206	0.0984676	-0.0287679	0.0518937	0.00506201	0.0576744	0.0120381	-0.00557855	0.0841842	-0.0951432	-0.0415928	-0.0070215	0.0413372	-0.0415928	-0.0070215	-0.0176275	-0.0959368
8.7	0.00150259																					0.0132447	-0.0377259	-0.0282882	-0.04238	0.0614197	0.0546775	0.0982136	-0.0283265	0.0525083	0.00418845	0.0575862	0.0130432	-0.00562782	0.0835778	-0.0947929	-0.0416279	-0.00691562	0.0415628	-0.0416279	-0.00691562	-0.0175041	-0.0952329
8.73333	0.00159076																					0.0132153	-0.0373733	-0.0283367	-0.0412586	0.0610376	0.0538742	0.0980854	-0.0277273	0.0530996	0.00333866	0.0577425	0.0140739	-0.00567046	0.0829929	-0.0943999	-0.0417861	-0.00690352	0.0414958	-0.0417861	-0.00690352	-0.017324	-0.0944898
8.76667	0.001701																					0.0130749	-0.037117	-0.0284132	-0.0402748	0.0606666	0.0529253	0.0977958	-0.0271489	0.0536489	0.00272231	0.0576389	0.0148858	-0.00586248	0.0824562	-0.0942027	-0.0409062	-0.00707554	0.0408158	-0.0409062	-0.00707554	-0.0164269	-0.0937993
8.8	0.00182558																					0.0129812	-0.0368367	-0.0285056	-0.0390859	0.0601334	0.0519627	0.0976416	-0.0263679	0.0541735	0.00210457	0.0577604	0.0155727	-0.00595741	0.0820409	-0.0939983	-0.0400842	-0.00733358	0.0399556	-0.0400842	-0.00733358	-0.0154957	-0.0930808
8.83333	0.00186659																					0.0126781	-0.0366093	-0.0286081	-0.0379977	0.059561	0.0509224	0.0972331	-0.0257089	0.0544646	0.00194897	0.0574846	0.0156837	-0.00632424	0.0816129	-0.0939468	-0.0384439	-0.007853	0.0385579	-0.0384439	-0.007853	-0.0141332	-0.0931603
8.86667	0.0019311																					0.0123959	-0.0363514	-0.0287359	-0.0367129	0.0588823	0.0497877	0.096881	-0.0248796	0.0547073	0.00176688	0.0573856	0.0156077	-0.00655497	0.0812986	-0.0939241	-0.0367487	-0.00838876	0.0371988	-0.0367487	-0.00838876	-0.0127766	-0.0932172
8.9	0.00189773																					0.0120341	-0.0360977	-0.028835	-0.0355852	0.0582835	0.0489112	0.0963319	-0.0241573	0.054705	0.002055	0.0569778	0.014848	-0.00700797	0.0809596	-0.0939538	-0.0347642	-0.00912708	0.0356736	-0.0347642	-0.00912708	-0.0116598	-0.0939503
8.93333	0.00188103																					0.0116592	-0.0358319	-0.0289996	-0.0344653	0.0576	0.047959	0.095713	-0.0234263	0.054697	0.00234675	0.0567234	0.0139541	-0.0072925	0.0807014	-0.0940369	-0.0326663	-0.0098211	0.0342851	-0.0326663	-0.0098211	-0.0105772	-0.0946517
8.96667	0.00175409																					0.0113186	-0.0355783	-0.0290413	-0.0335499	0.0570752	0.0474206	0.0950578	-0.0226806	0.0545571	0.00279666	0.0562749	0.0123657	-0.00759212	0.0803784	-0.0941815	-0.0308655	-0.0106937	0.0331144	-0.0308655	-0.0106937	-0.0105578	-0.0954696
9	0.00165007																					0.01097	-0.0353369	-0.0290854	-0.0328139	0.0564803	0.0468269	0.0943015	-0.0219882	0.0544061	0.00325157	0.0559787	0.010767	-0.00779601	0.0801411	-0.0943169	-0.028908	-0.0114561	0.0320137	-0.028908	-0.0114561	-0.0105505	-0.0962193
9.03333	0.00146955																					0.0107089	-0.0350747	-0.029031	-0.032433	0.0560499	0.0466268	0.0935654	-0.0216552	0.0542292	0.00349708	0.0560065	0.00869835	-0.00796251	0.0799302	-0.0944694	-0.0275467	-0.0124525	0.0312739	-0.0275467	-0.0124525	-0.011432	-0.0961999
9.06667	0.00130153																					0.0104439	-0.0348415	-0.0289173	-0.0323975	0.0555613	0.0463635	0.092732	-0.0214322	0.0540685	0.00378307	0.0561056	0.00673303	-0.00811904	0.079845	-0.0945754	-0.0261384	-0.0133263	0.0306296	-0.0261384	-0.0133263	-0.0122934	-0.0961261
9.1	0.00117527																					0.0102251	-0.034616	-0.0287459	-0.0325792	0.0551169	0.0462023	0.09209	-0.0213659	0.0541373	0.00370562	0.0568647	0.00468057	-0.00812061	0.0797834	-0.0945804	-0.0253797	-0.0141933	0.0303375	-0.0253797	-0.0141933	-0.013321	-0.0948126
9.13333	0.00102843																					0.0100051	-0.0344439	-0.0285547	-0.0331331	0.054598	0.0459586	0.0913994	-0.0214348	0.0541914	0.0036784	0.0576107	0.00277734	-0.00820111	0.0797494	-0.0946099	-0.0246706	-0.0149489	0.0301194	-0.0246706	-0.0149489	-0.0143388	-0.093507
9.16667	0.00102133																					0.0097096	-0.0342387	-0.0284059	-0.0336344	0.053956	0.0457752	0.0909862	-0.0216057	0.0545752	0.00333595	0.0588857	0.00110031	-0.00815516	0.0797906	-0.0943101	-0.0245096	-0.0154483	0.0304029	-0.0245096	-0.0154483	-0.014877	-0.0909054
9.2	0.000971692																					0.00940284	-0.0340213	-0.0282756	-0.034471	0.0532631	0.0455751	0.090523	-0.0219469	0.0549354	0.00307983	0.0600497	-0.000423344	-0.00823126	0.0797616	-0.0941281	-0.0244435	-0.0158762	0.0306772	-0.0244435	-0.0158762	-0.0154151	-0.0883386
9.23333	0.00109356																					0.00894682	-0.0338259	-0.0282149	-0.0351177	0.0522012	0.0454346	0.0903838	-0.0220906	0.0555484	0.00284335	0.0614277	-0.00150716	-0.00825825	0.0797359	-0.0936689	-0.0248599	-0.0158215	0.0316885	-0.0248599	-0.0158215	-0.015368	-0.0847376
9.26667	0.00117762																					0.00845643	-0.0335899	-0.0281797	-0.0358659	0.0511786	0.045316	0.0902182	-0.0222833	0.056152	0.00264838	0.0625787	-0.00251299	-0.0084171	0.0796098	-0.0933465	-0.0254163	-0.0157645	0.032747	-0.0254163	-0.0157645	-0.0152918	-0.0811487
9.3	0.00134293																					0.00785546	-0.0334873	-0.0282492	-0.0364629	0.0498792	0.0451424	0.0902895	-0.0223447	0.0567075	0.00269236	0.0634954	-0.00303816	-0.00852261	0.0795101	-0.0930185	-0.0263185	-0.0152729	0.0344517	-0.0263185	-0.0152729	-0.0147657	-0.0774073
9.33333	0.00150073																					0.00725569	-0.033326	-0.0283274	-0.0370028	0.0486809	0.0450517	0.0903613	-0.0223237	0.0572576	0.00279671	0.064142	-0.00360812	-0.00876516	0.0793452	-0.092716	-0.0272633	-0.014815	0.0361805	-0.0272633	-0.014815	-0.0141665	-0.0736632
9.36667	0.00159884																					0.00664886	-0.0332833	-0.028458	-0.0374701	0.047645	0.0448011	0.0903464	-0.0220998	0.0574478	0.00299235	0.0643398	-0.00388475	-0.00903939	0.0790776	-0.092556	-0.0284975	-0.014133	0.0380264	-0.0284975	-0.014133	-0.0135531	-0.0705454
9.4	0.00170686																					0.00604067	-0.0331779	-0.028616	-0.0377227	0.0467337	0.0445996	0.0904066	-0.0217498	0.0576415	0.00319582	0.0642734	-0.00432575	-0.00943669	0.0788628	-0.092347	-0.0297545	-0.0135385	0.0399468	-0.0297545	-0.0135385	-0.0127996	-0.0673883
9.43333	0.00162905																					0.00558354	-0.0330166	-0.0288094	-0.0379869	0.0460886	0.0439829	0.0900799	-0.0212847	0.0573662	0.00337678	0.06342	-0.00465229	-0.0098016	0.0785175	-0.0923726	-0.0311285	-0.0130292	0.0412111	-0.0311285	-0.0130292	-0.012185	-0.0653629
9.46667	0.00154946																					0.00512232	-0.0329033	-0.0290246	-0.0380588	0.0454692	0.0433905	0.0897933	-0.0208102	0.0570835	0.00354834	0.0623445	-0.0051739	-0.0102384	0.0782714	-0.0923165	-0.0324928	-0.0126071	0.0426022	-0.0324928	-0.0126071	-0.011436	-0.0633756
9.5	0.00129779																					0.00492598	-0.03258	-0.0293153	-0.038182	0.0449745	0.0428571	0.0890467	-0.0205551	0.0565359	0.00367027	0.0606882	-0.00560406	-0.0107471	0.0778187	-0.0921901	-0.0338807	-0.012352	0.0431066	-0.0338807	-0.012352	-0.0106872	-0.0627461
9.53333	0.00101017																					0.00470572	-0.0323269	-0.029621	-0.038179	0.0444918	0.0422859	0.0882816	-0.0203563	0.0559615	0.00374752	0.0588401	-0.00619193	-0.0112746	0.0774301	-0.0922038	-0.0352978	-0.012196	0.0436813	-0.0352978	-0.012196	-0.00987381	-0.0621868
9.56667	0.000630099																					0.00468005	-0.0318891	-0.0300779	-0.0381096	0.0439936	0.0418793	0.0873321	-0.0206286	0.0553848	0.003672	0.0569449	-0.00656025	-0.0118241	0.0769821	-0.0919789	-0.0364851	-0.0123138	0.0433965	-0.0364851	-0.0123138	-0.00933389	-0.062403
9.6	0.000221607																					0.00460569	-0.0315355	-0.0305509	-0.0380424	0.0435422	0.0414575	0.0863088	-0.0210216	0.0547646	0.00354339	0.0550176	-0.006982	-0.0123356	0.076571	-0.0918179	-0.0376796	-0.0124986	0.0431932	-0.0376796	-0.0124986	-0.00881443	-0.062672
9.63333	-0.000188095																					0.00465067	-0.0312234	-0.0312166	-0.037895	0.0430163	0.0413439	0.0852545	-0.0220957	0.0542999	0.0032096	0.0535695	-0.00714456	-0.0129334	0.0762523	-0.0915291	-0.0383976	-0.0130464	0.0426559	-0.0383976	-0.0130464	-0.00862998	-0.062835
9.66667	-0.000599028																					0.00469205	-0.0309826	-0.0318928	-0.0377755	0.0425811	0.0412091	0.0841329	-0.0232676	0.0537891	0.00288073	0.0522775	-0.00724432	-0.0134649	0.0759187	-0.0911301	-0.0391419	-0.0136159	0.0421859	-0.0391419	-0.0136159	-0.00856473	-0.0630076
9.7	-0.00091144																					0.00466673	-0.0308976	-0.0327215	-0.0375886	0.0419705	0.0413596	0.0832147	-0.024937	0.0534924	0.00247915	0.0519213	-0.00717099	-0.0139709	0.0758635	-0.0907975	-0.039225	-0.0144805	0.041851	-0.039225	-0.0144805	-0.0087322	-0.0626431
9.73333	-0.00119485																					0.00468047	-0.030854	-0.0335574	-0.0374373	0.0414362	0.0414914	0.0822318	-0.0267299	0.0531333	0.00216432	0.0518399	-0.0069709	-0.0143813	0.0757723	-0.0903306	-0.0393096	-0.0152812	0.0416922	-0.0393096	-0.0152812	-0.00904655	-0.0622391
9.76667	-0.00134135																					0.00455465	-0.0309811	-0.0343584	-0.0373178	0.0406462	0.0417907	0.0815601	-0.0284448	0.0529158	0.00185711	0.0527489	-0.00681625	-0.0147365	0.0760047	-0.0901366	-0.0388609	-0.0161428	0.0417071	-0.0388609	-0.0161428	-0.00913365	-0.0613626
9.8	-0.00143963																					0.00447726	-0.0311041	-0.0351656	-0.0372137	0.0398741	0.0420711	0.0808909	-0.0302154	0.052691	0.00165732	0.0539837	-0.00650164	-0.0150041	0.0761326	-0.0898386	-0.0382941	-0.0169377	0.0418373	-0.0382941	-0.0169377	-0.00930467	-0.0604756
9.83333	-0.00142815																					0.00421707	-0.0312633	-0.0357291	-0.0372074	0.0388491	0.0424174	0.0804888	-0.0313667	0.052665	0.00155459	0.0556047	-0.00625638	-0.0152363	0.0764877	-0.0898454	-0.0376292	-0.0175912	0.0419843	-0.0376292	-0.0175912	-0.00876809	-0.0595748
9.86667	-0.001375																					0.00404043	-0.0313831	-0.0363088	-0.0371933	0.0378695	0.0427478	0.0801225	-0.0324861	0.0526642	0.00150925	0.0574604	-0.00588196	-0.0154139	0.076735	-0.0897039	-0.0368399	-0.0182247	0.0420295	-0.0368399	-0.0182247	-0.00822969	-0.0586987
9.9	-0.00127292																					0.00379509	-0.0314096	-0.0365803	-0.037221	0.0369676	0.0429392	0.0799099	-0.0327808	0.0527831	0.00155187	0.0590617	-0.00566538	-0.0156336	0.0769676	-0.0898581	-0.0364609	-0.0185969	0.0422699	-0.0364609	-0.0185969	-0.00678167	-0.0582043
9.93333	-0.00114631																					0.00360685	-0.0314183	-0.0368497	-0.0372774	0.0361598	0.0431298	0.0797826	-0.0329283	0.0529938	0.00158198	0.0607733	-0.00540871	-0.0158348	0.0771154	-0.0899789	-0.0359852	-0.0190218	0.0423256	-0.0359852	-0.0190218	-0.00528555	-0.057692
9.96667	-0.00103312																					0.00345934	-0.0312566	-0.0368313	-0.0373658	0.0357576	0.0429641	0.0795812	-0.0322946	0.053283	0.00165466	0.0616155	-0.00544058	-0.0160679	0.0771649	-0.0903364	-0.0361443	-0.0192729	0.0430417	-0.0361443	-0.0192729	-0.00325993	-0.0575631
10	-0.000927421																					0.00336111	-0.031077	-0.0368092	-0.0375391	0.0354946	0.0427817	0.0794796	-0.0315083	0.0536457	0.0016522	0.0624069	-0.00548078	-0.0163327	0.0771962	-0.0907019	-0.0363404	-0.0196268	0.0436172	-0.0363404	-0.0196268	-0.001177	-0.0574779
10.0333	-0.000832156																					0.00331866	-0.0307959	-0.0366139	-0.0376631	0.0359052	0.0420985	0.0791647	-0.0300329	0.0539874	0.00164437	0.0624428	-0.00590011	-0.0166823	0.0770538	-0.0911233	-0.0370455	-0.0197371	0.0447999	-0.0370455	-0.0197371	0.00113229	-0.0574783
10.0667	-0.000743528																					0.00326813	-0.0305221	-0.036389	-0.0378465	0.0364593	0.0414286	0.0789792	-0.0285169	0.0543632	0.0015397	0.0623407	-0.00634316	-0.0170583	0.0769959	-0.0914958	-0.0377744	-0.0199697	0.045913	-0.0377744	-0.0199697	0.00346858	-0.057454
10.1	-0.000640138																					0.00332511	-0.0302595	-0.0361905	-0.0379586	0.0375433	0.0402331	0.0786982	-0.0266293	0.0547274	0.00131255	0.0618084	-0.00706211	-0.0174318	0.076792	-0.0914912	-0.0387392	-0.0198162	0.0473126	-0.0387392	-0.0198162	0.00568008	-0.057382
10.1333	-0.000549514																					0.00333422	-0.0300381	-0.035932	-0.0381355	0.038758	0.0390736	0.0785486	-0.0247793	0.0550572	0.000987541	0.0611156	-0.00776639	-0.0178359	0.0767032	-0.091576	-0.0397463	-0.0197391	0.0487101	-0.0397463	-0.0197391	0.00790712	-0.0572503
10.1667	-0.000471125																					0.0034699	-0.0299795	-0.0358796	-0.0381224	0.0401322	0.0373858	0.0783991	-0.0229488	0.0553388	0.00080237	0.0601239	-0.00854397	-0.0182548	0.0764363	-0.0909797	-0.0407047	-0.0193278	0.0497881	-0.0407047	-0.0193278	0.0100853	-0.0575526
10.2	-0.000400857																					0.0035481	-0.0299664	-0.0357311	-0.0382062	0.0416154	0.0357615	0.0783038	-0.0212094	0.0555682	0.000514476	0.0590415	-0.00925811	-0.0186914	0.0762724	-0.0906362	-0.0415794	-0.0189454	0.0508097	-0.0415794	-0.0189454	0.0122661	-0.0577717
10.2333	-0.000395677																					0.00377901	-0.0301785	-0.0359215	-0.0381823	0.0429135	0.0337953	0.0783006	-0.0201233	0.0556504	0.000523975	0.0579002	-0.00997373	-0.0191485	0.0758217	-0.0896702	-0.0422865	-0.0183592	0.0511563	-0.0422865	-0.0183592	0.0145764	-0.0586328
10.2667	-0.000400945																					0.00397464	-0.0304052	-0.0360715	-0.0382135	0.0442543	0.0319265	0.0782779	-0.0191487	0.0556768	0.000449246	0.0567286	-0.0106368	-0.0196206	0.0754356	-0.0888325	-0.0429941	-0.0177312	0.0513961	-0.0429941	-0.0177312	0.0168745	-0.0594357
10.3	-0.000467895																					0.00422254	-0.0307281	-0.0364902	-0.0383876	0.045392	0.0301219	0.0784201	-0.0191296	0.0554632	0.000868787	0.0557455	-0.0112258	-0.0201985	0.0747183	-0.0877864	-0.0433622	-0.0171187	0.0512346	-0.0433622	-0.0171187	0.0190113	-0.0605838
10.3333	-0.000542672																					0.00446169	-0.0310009	-0.0369086	-0.038545	0.0464455	0.0283851	0.0784256	-0.0191679	0.0552752	0.00124281	0.0547462	-0.0118161	-0.0207837	0.0740009	-0.0867581	-0.0437418	-0.0164348	0.0510042	-0.0437418	-0.0164348	0.0211289	-0.0617213
10.3667	-0.000629341																					0.00462734	-0.0312361	-0.0374385	-0.0391534	0.0478209	0.0270873	0.0785232	-0.0200081	0.0548819	0.00193261	0.0537656	-0.0122164	-0.0214868	0.0731375	-0.0858432	-0.0435235	-0.0159427	0.0508436	-0.0435235	-0.0159427	0.0227907	-0.0629411
10.4	-0.000720098																					0.00478118	-0.0314122	-0.0380193	-0.0397254	0.0490393	0.0258327	0.0784959	-0.0208976	0.054563	0.00262896	0.052742	-0.0126384	-0.0221957	0.0722752	-0.0849245	-0.0432924	-0.0153725	0.050688	-0.0432924	-0.0153725	0.024467	-0.0642125
10.4333	-0.000740958																					0.00474511	-0.0313314	-0.0385341	-0.0408298	0.0507522	0.025348	0.0785895	-0.0220525	0.0541367	0.00326667	0.0516866	-0.0126703	-0.0230866	0.0713793	-0.0841193	-0.0425728	-0.0151678	0.050978	-0.0425728	-0.0151678	0.0258319	-0.0649099
10.4667	-0.000762889																					0.00470411	-0.0311793	-0.0390903	-0.0418443	0.0522333	0.0248714	0.0785577	-0.0231546	0.0538281	0.00396486	0.0505738	-0.0126972	-0.0239957	0.070428	-0.0833105	-0.0418309	-0.0148657	0.0511585	-0.0418309	-0.0148657	0.0272166	-0.0656548
10.5	-0.000671709																					0.00440487	-0.0308534	-0.0395113	-0.0431121	0.0542259	0.0253386	0.0785158	-0.0240171	0.0536248	0.00425074	0.0495114	-0.0122483	-0.024988	0.0696095	-0.0825905	-0.0409091	-0.0149051	0.0517813	-0.0409091	-0.0149051	0.0284831	-0.0655744
10.5333	-0.000594022																					0.00408039	-0.030491	-0.0399761	-0.0443651	0.0560052	0.0258071	0.0784797	-0.0247501	0.0534946	0.00465106	0.0483731	-0.0117917	-0.0259544	0.0687034	-0.0818237	-0.0400999	-0.0148401	0.0521767	-0.0400999	-0.0148401	0.02978	-0.0655876
10.5667	-0.000424435																					0.0034507	-0.0300356	-0.0402567	-0.0455017	0.05791	0.0271042	0.0783725	-0.0249399	0.053628	0.00463643	0.0474404	-0.0110899	-0.0269411	0.0681053	-0.0811718	-0.0393754	-0.0150662	0.0525281	-0.0393754	-0.0150662	0.031337	-0.0650303
10.6	-0.000266312																					0.00281357	-0.029554	-0.0405343	-0.0466422	0.0596825	0.0283677	0.0783528	-0.0249917	0.053762	0.0047018	0.0464315	-0.0104039	-0.0278822	0.0673702	-0.0804599	-0.0387763	-0.0152037	0.052668	-0.0387763	-0.0152037	0.0329361	-0.064517
10.6333	-8.91434e-05																					0.00190432	-0.0290944	-0.0406328	-0.0474624	0.0612625	0.0299255	0.0783551	-0.0247897	0.0541642	0.00426765	0.045633	-0.00990315	-0.0287216	0.0669269	-0.0800195	-0.0382815	-0.0152247	0.052471	-0.0382815	-0.0152247	0.0345667	-0.0638022
10.6667	0.0001043																					0.00094543	-0.0285906	-0.040728	-0.0483224	0.0628602	0.0314101	0.0784635	-0.024462	0.0544675	0.00387942	0.0447824	-0.00950384	-0.029477	0.0663029	-0.0794345	-0.0377152	-0.0151733	0.0522991	-0.0377152	-0.0151733	0.0362267	-0.0630473
10.7	0.000275869																					-0.000151555	-0.0281021	-0.0406753	-0.048889	0.0641954	0.0328115	0.0786799	-0.0239729	0.0549238	0.00315207	0.0441524	-0.00963659	-0.0300484	0.0658633	-0.0791505	-0.0369129	-0.0149566	0.0513196	-0.0369129	-0.0149566	0.0374571	-0.0621205
10.7333	0.000473975																					-0.00129364	-0.0276712	-0.0406684	-0.0494688	0.0657374	0.034087	0.0790205	-0.0233814	0.0552942	0.00240023	0.0435495	-0.00986321	-0.0305584	0.0652838	-0.0787716	-0.0359455	-0.0146769	0.050438	-0.0359455	-0.0146769	0.0387068	-0.0611683
10.7667	0.000611254																					-0.00238617	-0.0272763	-0.0405936	-0.0499427	0.0671166	0.0347381	0.0794012	-0.0229071	0.0556763	0.00132782	0.0431411	-0.010596	-0.0309372	0.064678	-0.0784871	-0.0346353	-0.0141932	0.0487969	-0.0346353	-0.0141932	0.039502	-0.0601473
10.8	0.000765692																					-0.00352267	-0.0269535	-0.0405921	-0.0504226	0.0687097	0.0352723	0.0798067	-0.0224132	0.056024	0.000159138	0.0427785	-0.0113711	-0.0313173	0.064043	-0.0781462	-0.0331709	-0.0136684	0.0473207	-0.0331709	-0.0136684	0.0402339	-0.0590856
10.8333	0.000850349																					-0.00440346	-0.0266847	-0.0406059	-0.0507941	0.0703313	0.0351811	0.0800082	-0.0222938	0.0562771	-0.00105341	0.0422272	-0.0121871	-0.031609	0.0633598	-0.0776262	-0.0315282	-0.0132906	0.0453977	-0.0315282	-0.0132906	0.0406854	-0.0578649
10.8667	0.000926978																					-0.00524956	-0.0265016	-0.0406715	-0.0511436	0.0720595	0.0349835	0.0800764	-0.0222112	0.0565873	-0.00238035	0.0417342	-0.0129914	-0.0319733	0.062771	-0.0771676	-0.029836	-0.0129363	0.0436436	-0.029836	-0.0129363	0.0410156	-0.0566429
10.9	0.000952379																					-0.00554983	-0.0264451	-0.040791	-0.0513457	0.0740784	0.0341876	0.0797752	-0.0224513	0.0566749	-0.00368641	0.0408701	-0.0136249	-0.0322737	0.0620229	-0.076538	-0.0284326	-0.0129846	0.0422995	-0.0284326	-0.0129846	0.0416283	-0.0550442
10.9333	0.000951509																					-0.00579089	-0.0264109	-0.0409201	-0.0515131	0.0760747	0.0333312	0.0792957	-0.0227946	0.0568758	-0.00509636	0.0400068	-0.0142262	-0.0326675	0.0614993	-0.0759634	-0.0270846	-0.0131343	0.0410264	-0.0270846	-0.0131343	0.0420801	-0.0534361
10.9667	0.000881074																					-0.005474	-0.0265363	-0.0411555	-0.0514092	0.0780847	0.0319741	0.0785425	-0.0232411	0.0568057	-0.00645683	0.0386325	-0.0145638	-0.0329429	0.0608214	-0.0752857	-0.0263349	-0.0138062	0.040907	-0.0263349	-0.0138062	0.0425723	-0.0516089
11	0.000796474																					-0.00508264	-0.0266271	-0.0413326	-0.0511753	0.0799261	0.0306425	0.0776241	-0.0238159	0.0568836	-0.00782904	0.0372523	-0.0148965	-0.0332704	0.0603944	-0.0746226	-0.025637	-0.0146523	0.0408188	-0.025637	-0.0146523	0.0429388	-0.0497274
11.0333	0.000685407																					-0.00421356	-0.026908	-0.0417005	-0.0507215	0.0814751	0.0290917	0.0766669	-0.0242068	0.0567225	-0.00895684	0.0357299	-0.0151286	-0.0333542	0.0597634	-0.0739703	-0.0257539	-0.015686	0.0422528	-0.0257539	-0.015686	0.0430425	-0.0476257
11.0667	0.000571362																					-0.00328569	-0.0271164	-0.0419947	-0.0501467	0.0828514	0.0276268	0.0756387	-0.0246631	0.0566293	-0.00997009	0.0342253	-0.0153726	-0.0334488	0.059274	-0.0733287	-0.025961	-0.0168965	0.0437389	-0.025961	-0.0168965	0.0431168	-0.0454892
11.1	0.000440642																					-0.00223617	-0.0274641	-0.0425262	-0.0496052	0.0834929	0.0260866	0.0748665	-0.0248743	0.0564102	-0.0107857	0.0329988	-0.0156168	-0.0332432	0.0587004	-0.0725066	-0.0267831	-0.017885	0.0460167	-0.0267831	-0.017885	0.0428044	-0.0434876
11.1333	0.000329892																					-0.00109562	-0.0277415	-0.0429472	-0.0489893	0.0840471	0.0246851	0.0741409	-0.0250347	0.0561489	-0.0114179	0.0318686	-0.0158836	-0.0330385	0.058167	-0.0716985	-0.0276797	-0.0189507	0.0482542	-0.0276797	-0.0189507	0.0425488	-0.0414956
11.1667	0.000250558																					-0.000219578	-0.0280714	-0.0435531	-0.048546	0.083794	0.0233615	0.0738023	-0.0250878	0.0559444	-0.0117022	0.0314453	-0.0161437	-0.0326069	0.0576765	-0.0704762	-0.0287838	-0.0197331	0.0503256	-0.0287838	-0.0197331	0.0422534	-0.0396498
11.2	0.00019115																					0.000740931	-0.0283721	-0.0440376	-0.0481223	0.0835644	0.0221983	0.0735267	-0.0250254	0.0556125	-0.0118821	0.0311974	-0.0164479	-0.0321705	0.057177	-0.069316	-0.0300107	-0.0204528	0.0523094	-0.0300107	-0.0204528	0.042031	-0.0378516
11.2333	0.000169061																					0.00126527	-0.0286707	-0.0445516	-0.0480326	0.0828404	0.0213357	0.0735142	-0.0248557	0.0554728	-0.0118949	0.031379	-0.0166781	-0.0317362	0.0568418	-0.0677639	-0.031091	-0.0209303	0.0530554	-0.031091	-0.0209303	0.042494	-0.0362529
11.2667	0.000159137																					0.00181825	-0.0289661	-0.0449795	-0.0480108	0.0821629	0.0205665	0.0735381	-0.024685	0.0551885	-0.0119221	0.0317358	-0.0169446	-0.0312738	0.0564762	-0.0662039	-0.0322416	-0.0212644	0.0537238	-0.0322416	-0.0212644	0.0430041	-0.0347152
11.3	0.00018052																					0.00206361	-0.0292242	-0.0453196	-0.0482091	0.0813403	0.0203867	0.0735916	-0.0244265	0.0550798	-0.0117934	0.0326836	-0.0172059	-0.030971	0.0562628	-0.0647896	-0.03306	-0.0215375	0.0529994	-0.03306	-0.0215375	0.044044	-0.033346
11.3333	0.000216523																					0.00227029	-0.0294889	-0.045666	-0.0483885	0.0805606	0.0202249	0.0736834	-0.0243567	0.0548707	-0.011719	0.0337285	-0.0174238	-0.0306251	0.0560911	-0.0632859	-0.0339146	-0.0216682	0.0523472	-0.0339146	-0.0216682	0.0451276	-0.0320216
11.3667	0.000279346																					0.00248928	-0.0296483	-0.0459027	-0.0487331	0.0797005	0.0206244	0.07358	-0.0242292	0.0548128	-0.0115115	0.0352843	-0.017465	-0.0306432	0.0560554	-0.0623978	-0.0343687	-0.0217464	0.0507792	-0.0343687	-0.0217464	0.0462047	-0.030624
11.4	0.00034638																					0.00261605	-0.0298298	-0.0461795	-0.0490236	0.0788387	0.0209746	0.0735471	-0.0243431	0.0547171	-0.0113448	0.0368255	-0.0174096	-0.0306064	0.0560323	-0.0614588	-0.0348414	-0.0217495	0.0493119	-0.0348414	-0.0217495	0.0473333	-0.0291988
11.4333	0.000439172																					0.00280893	-0.0298667	-0.0463462	-0.0492797	0.0778636	0.0216694	0.0732472	-0.0244198	0.0546941	-0.0110756	0.0386884	-0.0169456	-0.0310368	0.0559895	-0.0613187	-0.0349954	-0.0215809	0.0476812	-0.0349954	-0.0215809	0.0480808	-0.0276198
11.4667	0.000544776																					0.00296989	-0.0299544	-0.0466012	-0.0493928	0.0768974	0.022333	0.0729994	-0.0246544	0.0547012	-0.0108023	0.0404985	-0.0163888	-0.0314407	0.0559357	-0.061203	-0.0350958	-0.0213793	0.0461445	-0.0350958	-0.0213793	0.0489169	-0.0260234
11.5	0.000693073																					0.0031972	-0.0298818	-0.0467916	-0.0493488	0.0757169	0.023018	0.0725606	-0.0249017	0.0547954	-0.0104578	0.0421276	-0.0153388	-0.0321566	0.0559175	-0.0615261	-0.0349235	-0.0210117	0.0448817	-0.0349235	-0.0210117	0.0495936	-0.0242873
11.5333	0.000845628																					0.00340837	-0.0298372	-0.0470467	-0.0492083	0.0745322	0.023717	0.0721175	-0.0251332	0.0549226	-0.0101353	0.0436422	-0.0142881	-0.0328768	0.055794	-0.061955	-0.0346268	-0.0206636	0.0436894	-0.0346268	-0.0206636	0.0503352	-0.0224933
11.5667	0.00101084																					0.00346381	-0.0296519	-0.0472529	-0.0489731	0.0735328	0.0242434	0.071666	-0.0254376	0.0551296	-0.00984043	0.0447332	-0.0129018	-0.0337448	0.0557303	-0.0624278	-0.0343536	-0.0204646	0.0429529	-0.0343536	-0.0204646	0.0510716	-0.0204186
11.6	0.00116962																					0.00353221	-0.0294897	-0.0474916	-0.048741	0.0724313	0.0248435	0.0711673	-0.0255953	0.0553713	-0.00959713	0.0457089	-0.011563	-0.0346369	0.0555278	-0.0629889	-0.0339468	-0.0202875	0.0423069	-0.0339468	-0.0202875	0.0518458	-0.0184315
11.6333	0.00129923																					0.00344899	-0.0292664	-0.0477306	-0.0484953	0.0719185	0.0253114	0.0706762	-0.0256108	0.0555704	-0.00961326	0.0462235	-0.0102315	-0.0353176	0.0555556	-0.0633	-0.0339521	-0.0205321	0.0420886	-0.0339521	-0.0205321	0.0528496	-0.0165261
11.6667	0.00141129																					0.0033849	-0.0290512	-0.0480034	-0.0483524	0.0712108	0.0259568	0.070119	-0.0254675	0.0557998	-0.00972518	0.0466544	-0.0089645	-0.0360174	0.0554528	-0.0636686	-0.0339227	-0.020797	0.0418671	-0.0339227	-0.020797	0.0538986	-0.0146065
11.7	0.00143243																					0.00323146	-0.0289141	-0.0482727	-0.0483633	0.0711731	0.0266258	0.0698069	-0.0253744	0.0559071	-0.0100734	0.0466849	-0.00805353	-0.0363733	0.0555094	-0.0638817	-0.0346154	-0.0215851	0.0421184	-0.0346154	-0.0215851	0.0551292	-0.0129657
11.7333	0.00143955																					0.00311368	-0.0287498	-0.0485728	-0.0485072	0.0709251	0.0274486	0.069471	-0.0251237	0.0560816	-0.0104989	0.0467338	-0.00721607	-0.0367474	0.0554877	-0.064018	-0.0353429	-0.0223838	0.0422201	-0.0353429	-0.0223838	0.056388	-0.0113124
11.7667	0.00136757																					0.00297027	-0.0288162	-0.0488918	-0.0487091	0.0710492	0.0287722	0.0694705	-0.0250087	0.0560927	-0.0109689	0.0466438	-0.00698337	-0.0369669	0.0554287	-0.06401	-0.0366201	-0.0235556	0.0427647	-0.0366201	-0.0235556	0.057857	-0.0102562
11.8	0.00128244																					0.00284502	-0.0288388	-0.0492875	-0.0490053	0.071038	0.0301669	0.0695111	-0.0247728	0.0561766	-0.0114182	0.0466248	-0.00679752	-0.0372192	0.0553469	-0.0639687	-0.0379897	-0.0247593	0.0430565	-0.0379897	-0.0247593	0.0593447	-0.00909096
11.8333	0.00114951																					0.00270549	-0.0290745	-0.0496839	-0.0493529	0.0708714	0.0318197	0.0699812	-0.0248137	0.0561205	-0.0117819	0.0465925	-0.00701499	-0.0374573	0.0551108	-0.0637893	-0.0392973	-0.0260707	0.0435589	-0.0392973	-0.0260707	0.0609336	-0.0087002
11.8667	0.00101085																					0.00254743	-0.0292706	-0.0501138	-0.0497348	0.0707883	0.0333533	0.0704995	-0.0248131	0.0561073	-0.0120314	0.0465863	-0.00726497	-0.0377436	0.0549161	-0.0635515	-0.0406038	-0.0274199	0.043705	-0.0406038	-0.0274199	0.06251	-0.00820322
11.9	0.000905694																					0.00235452	-0.0295213	-0.0505689	-0.0500529	0.0701292	0.0350634	0.0712628	-0.0252614	0.0561288	-0.0120234	0.0467571	-0.00765629	-0.0382001	0.0547023	-0.0631444	-0.0411434	-0.0285559	0.0436988	-0.0411434	-0.0285559	0.0642386	-0.00858303
11.9333	0.000790432																					0.00212028	-0.0297859	-0.0510061	-0.0503789	0.0696734	0.0365319	0.0720814	-0.0257794	0.0561465	-0.0118704	0.0468985	-0.008059	-0.038683	0.0545283	-0.0626582	-0.0416674	-0.0296781	0.043406	-0.0416674	-0.0296781	0.0659169	-0.00900175
11.9667	0.000752614																					0.00192601	-0.030005	-0.051431	-0.0504454	0.0687264	0.0379359	0.0729158	-0.026515	0.0562605	-0.0115883	0.0471296	-0.00850992	-0.0391715	0.0543136	-0.0619755	-0.0410684	-0.0304938	0.042563	-0.0410684	-0.0304938	0.0676363	-0.0100836
12	0.000698612																					0.0016933	-0.0303018	-0.0518017	-0.0505482	0.0680151	0.0390616	0.0737825	-0.0273571	0.0563352	-0.0112033	0.0472764	-0.00893453	-0.0396604	0.0541006	-0.0611944	-0.0405417	-0.0312597	0.0416171	-0.0405417	-0.0312597	0.0693103	-0.0112185
12.0333	0.000680646																					0.00151697	-0.0304955	-0.0521975	-0.0503589	0.0671721	0.0397696	0.0743779	-0.028038	0.0564853	-0.0110387	0.0474153	-0.00948291	-0.0401184	0.053844	-0.0604381	-0.0393321	-0.0316154	0.0402	-0.0393321	-0.0316154	0.0707755	-0.0125193
12.0667	0.000653888																					0.00131152	-0.030779	-0.0525157	-0.0501899	0.0664499	0.0402839	0.0749561	-0.0288499	0.0566016	-0.010836	0.0475022	-0.00991201	-0.0405553	0.0535508	-0.0596233	-0.0381894	-0.0319125	0.0388714	-0.0381894	-0.0319125	0.0721872	-0.013864
12.1	0.000594771																					0.00116005	-0.0310311	-0.0528128	-0.0499503	0.0657322	0.0400662	0.0751231	-0.0292181	0.0567273	-0.0109604	0.0476548	-0.0103432	-0.0409685	0.0531394	-0.0587949	-0.0370355	-0.0317917	0.0374325	-0.0370355	-0.0317917	0.0731945	-0.0154115
12.1333	0.000549192																					0.000968264	-0.0313476	-0.0530459	-0.0497508	0.0650265	0.0397575	0.0752524	-0.0296528	0.0568631	-0.0110535	0.0477903	-0.0106195	-0.0413333	0.0527245	-0.0579829	-0.0359079	-0.0316434	0.0362811	-0.0359079	-0.0316434	0.074149	-0.0168415
12.1667	0.000430906																					0.000827364	-0.0316775	-0.0532384	-0.0496066	0.0641961	0.0385221	0.0748047	-0.0295261	0.056939	-0.0114517	0.0479742	-0.01075	-0.0416189	0.0522115	-0.0571496	-0.035422	-0.0310004	0.0354477	-0.035422	-0.0310004	0.0746892	-0.0182682
12.2	0.000328569																					0.000630645	-0.0320122	-0.0534353	-0.0495206	0.0632909	0.0373144	0.0743276	-0.0294076	0.0570596	-0.0118544	0.0482367	-0.0107423	-0.0418796	0.0517216	-0.0564036	-0.0349704	-0.0304092	0.0350114	-0.0349704	-0.0304092	0.0751991	-0.0195488
12.2333	0.000151031																					0.000423152	-0.0323107	-0.0535683	-0.0495492	0.0621133	0.035379	0.0732592	-0.0289663	0.0570896	-0.0123177	0.048233	-0.0105121	-0.0419765	0.0511956	-0.0555224	-0.0351433	-0.0293429	0.034797	-0.0351433	-0.0293429	0.0753434	-0.0208148
12.2667	-1.459e-06																					0.000202927	-0.0325936	-0.0537154	-0.0496627	0.0608822	0.0335187	0.0722018	-0.0284497	0.0571241	-0.0127591	0.0483775	-0.010286	-0.0420595	0.0507057	-0.0547576	-0.0353044	-0.0283411	0.035066	-0.0353044	-0.0283411	0.0755024	-0.0220388
12.3	-0.000192075																					-2.19583e-05	-0.0327503	-0.0538425	-0.049895	0.0594469	0.0313769	0.0706533	-0.0277292	0.0570929	-0.0129266	0.0477141	-0.00997906	-0.0418713	0.0502255	-0.0539633	-0.0359312	-0.0270031	0.0353359	-0.0359312	-0.0270031	0.07555	-0.0227732
12.3333	-0.000363156																					-0.000243493	-0.0328386	-0.0539777	-0.0502038	0.0580047	0.0293371	0.0691128	-0.0268681	0.0570166	-0.0131191	0.0471646	-0.00986175	-0.0417177	0.0497664	-0.0531948	-0.0365282	-0.0257162	0.0359971	-0.0365282	-0.0257162	0.0756261	-0.0235011
12.3667	-0.000564793																					-0.000419301	-0.0327157	-0.0541037	-0.0505601	0.0565777	0.0272614	0.0672588	-0.0260281	0.0568437	-0.0128819	0.0455682	-0.00979366	-0.0414308	0.049427	-0.0525837	-0.0373164	-0.0243796	0.0363312	-0.0373164	-0.0243796	0.0755601	-0.0233448
12.4	-0.000759599																					-0.000583163	-0.0325163	-0.0542232	-0.0509333	0.0552707	0.025294	0.0653892	-0.0250979	0.0566116	-0.0127001	0.0440448	-0.00997732	-0.0411819	0.0490902	-0.0519985	-0.038134	-0.0230906	0.0369465	-0.038134	-0.0230906	0.0755375	-0.0232348
12.4333	-0.000989654																					-0.00062841	-0.0322804	-0.0543925	-0.0514301	0.0542449	0.0235666	0.0633848	-0.0241569	0.0562888	-0.0120729	0.0415443	-0.0102396	-0.040869	0.0488971	-0.0517665	-0.0392131	-0.0220792	0.0374096	-0.0392131	-0.0220792	0.075544	-0.0222317
12.4667	-0.00121367																					-0.000708286	-0.0319599	-0.0546068	-0.0518747	0.0533907	0.0219399	0.0613694	-0.0232362	0.0559063	-0.0114992	0.0390271	-0.010674	-0.0406286	0.0487007	-0.051577	-0.0401767	-0.0211228	0.0379455	-0.0401767	-0.0211228	0.0755953	-0.0212121
12.5	-0.00149682																					-0.000668748	-0.0317342	-0.0549672	-0.0525013	0.0530437	0.0207776	0.0593516	-0.0222893	0.0554728	-0.0109346	0.0358401	-0.0111035	-0.040577	0.0485561	-0.0516716	-0.041277	-0.0205072	0.0385832	-0.041277	-0.0205072	0.0756663	-0.0202058
12.5333	-0.00177421																					-0.000682162	-0.0314518	-0.0553462	-0.0529947	0.0528332	0.0196801	0.0573732	-0.0214522	0.0550243	-0.010431	0.0326308	-0.0115016	-0.0405587	0.0484417	-0.0519247	-0.0422299	-0.0199523	0.0390888	-0.0422299	-0.0199523	0.0757824	-0.0191798
12.5667	-0.00211269																					-0.000618283	-0.0314221	-0.0558321	-0.0536598	0.0530697	0.0190065	0.0556876	-0.0203927	0.0545383	-0.0103545	0.0292393	-0.0119614	-0.0407872	0.0481817	-0.0521605	-0.0432841	-0.0197269	0.0398724	-0.0432841	-0.0197269	0.0758454	-0.0187096
12.6	-0.00245019																					-0.000572473	-0.0314182	-0.0564004	-0.0542048	0.0533039	0.018352	0.0540576	-0.019473	0.0540334	-0.0103464	0.0258141	-0.0121955	-0.0410176	0.0480035	-0.0524533	-0.0442279	-0.0195461	0.0404526	-0.0442279	-0.0195461	0.0759502	-0.0182418
12.6333	-0.0028171																					-0.000487713	-0.0316126	-0.0569456	-0.0548154	0.0535829	0.0180373	0.0529183	-0.0184122	0.0536081	-0.01074	0.0227707	-0.0125934	-0.0414665	0.0475459	-0.0526647	-0.0450388	-0.0195937	0.0412997	-0.0450388	-0.0195937	0.0758962	-0.0186323
12.6667	-0.00318529																					-0.000373033	-0.0318809	-0.057523	-0.0553629	0.0536305	0.017656	0.0518237	-0.0174587	0.0531779	-0.0111594	0.019741	-0.0126744	-0.0418707	0.0471699	-0.0528554	-0.045788	-0.0196221	0.0418761	-0.045788	-0.0196221	0.075881	-0.019054
12.7	-0.00358632																					-0.000211147	-0.0322811	-0.0579225	-0.0558843	0.053269	0.0171561	0.0511874	-0.0165809	0.0528924	-0.0117209	0.0175987	-0.0130103	-0.0423454	0.0465893	-0.0530208	-0.0463538	-0.0200005	0.0425235	-0.0463538	-0.0200005	0.0755738	-0.0200036
12.7333	-0.00400711																					4.01782e-07	-0.0327654	-0.0583135	-0.0564318	0.0525268	0.0165683	0.0505664	-0.0157941	0.0525858	-0.0122529	0.015456	-0.013082	-0.042784	0.0460572	-0.0531931	-0.0468884	-0.0203237	0.0428381	-0.0468884	-0.0203237	0.0752517	-0.0209661
12.7667	-0.0044516																					0.000287235	-0.0333833	-0.0584677	-0.0569161	0.0513785	0.0157324	0.0502726	-0.015339	0.0524281	-0.0127011	0.0144499	-0.0133793	-0.0432798	0.0455947	-0.0533516	-0.0472607	-0.0210161	0.0429667	-0.0472607	-0.0210161	0.0747134	-0.0223872
12.8	-0.00491431																					0.000638782	-0.0340409	-0.0586051	-0.0574301	0.0499208	0.0148097	0.0499529	-0.0149593	0.0522587	-0.0130473	0.0133722	-0.013608	-0.0437599	0.0451447	-0.0534368	-0.047635	-0.0216139	0.042815	-0.047635	-0.0216139	0.0741157	-0.0237583
12.8333	-0.00533752																					0.0010501	-0.0348382	-0.0586352	-0.0579876	0.0487855	0.0140081	0.0496192	-0.0150334	0.0521437	-0.013149	0.0131824	-0.0138356	-0.0442648	0.044864	-0.0534321	-0.0479228	-0.0224388	0.0425947	-0.0479228	-0.0224388	0.0736419	-0.025416
12.8667	-0.00578503																					0.00146894	-0.0356144	-0.0586259	-0.0585624	0.0475672	0.0132015	0.0492869	-0.0151496	0.0520094	-0.0131883	0.0127917	-0.0142246	-0.0447804	0.0445767	-0.0533507	-0.04825	-0.0231879	0.0421189	-0.04825	-0.0231879	0.0730983	-0.0270179
12.9	-0.00612031																					0.00181506	-0.0364083	-0.0585987	-0.0593356	0.0471279	0.0125439	0.0486613	-0.0156902	0.0518465	-0.0130731	0.012974	-0.0144679	-0.0452927	0.044402	-0.053286	-0.0484027	-0.023779	0.0418114	-0.0484027	-0.023779	0.073186	-0.0284989
12.9333	-0.00646417																					0.00220225	-0.0371331	-0.0584906	-0.0600511	0.0469057	0.0118884	0.0480386	-0.0161566	0.0516521	-0.0129274	0.0128668	-0.015001	-0.045751	0.0442582	-0.0531667	-0.0486578	-0.0243363	0.0413021	-0.0486578	-0.0243363	0.0732789	-0.0299393
12.9667	-0.00661489																					0.0025248	-0.0376282	-0.0584634	-0.0608713	0.047507	0.0114271	0.0472647	-0.0170161	0.0514152	-0.0127667	0.012812	-0.0151904	-0.0461196	0.0440193	-0.0531645	-0.0483624	-0.0244427	0.0409087	-0.0483624	-0.0244427	0.0743054	-0.0308816
13	-0.00675488																					0.00292483	-0.038042	-0.058308	-0.0615525	0.0483671	0.0109633	0.0464955	-0.0177196	0.0511635	-0.0126463	0.0124998	-0.0156171	-0.0464233	0.0437865	-0.0531216	-0.0481675	-0.0245675	0.0404807	-0.0481675	-0.0245675	0.0753981	-0.0317862
13.0333	-0.0067155																					0.00328467	-0.038026	-0.0582461	-0.0622061	0.0496596	0.0105202	0.0459877	-0.0185819	0.0508324	-0.0126715	0.0121823	-0.0156332	-0.0466597	0.043318	-0.0533551	-0.0474128	-0.0240449	0.0396428	-0.0474128	-0.0240449	0.0772153	-0.032089
13.0667	-0.00665313																					0.00376386	-0.0379833	-0.0581005	-0.0627486	0.0511111	0.0100333	0.0454821	-0.0191952	0.0505598	-0.0128077	0.0117963	-0.0157823	-0.0467906	0.0428227	-0.0535672	-0.0466969	-0.0235972	0.0388677	-0.0466969	-0.0235972	0.0791128	-0.0323549
13.1	-0.00647237																					0.00424518	-0.0374686	-0.0580076	-0.0631925	0.0525946	0.00982073	0.0455858	-0.0198181	0.0501482	-0.0130215	0.0115396	-0.015644	-0.0469324	0.0420528	-0.0538556	-0.0458176	-0.0228114	0.0373443	-0.0458176	-0.0228114	0.0816781	-0.0322032
13.1333	-0.00628805																					0.00486774	-0.0369367	-0.0579181	-0.0636033	0.0541081	0.00951828	0.045643	-0.0202289	0.0498659	-0.013327	0.0113728	-0.015585	-0.047008	0.0411799	-0.0541035	-0.0450746	-0.0221077	0.0359106	-0.0450746	-0.0221077	0.0842624	-0.0319908
13.1667	-0.00607316																					0.00548001	-0.0360798	-0.0579056	-0.0637783	0.0554586	0.00944131	0.0461823	-0.02061	0.0493735	-0.0137669	0.0114363	-0.0155366	-0.0470006	0.0402179	-0.0541834	-0.0446457	-0.0215515	0.0340351	-0.0446457	-0.0215515	0.0876348	-0.0316137
13.2	-0.00584865																					0.00622774	-0.0352287	-0.0579434	-0.0640234	0.0567245	0.0093424	0.0466647	-0.0207743	0.0490111	-0.0142641	0.0116467	-0.0155251	-0.0469869	0.0391562	-0.0541912	-0.0441721	-0.0210429	0.0322669	-0.0441721	-0.0210429	0.0909342	-0.0312775
13.2333	-0.00565475																					0.00699022	-0.0342335	-0.0580214	-0.06398	0.0578527	0.00940414	0.0471131	-0.0210046	0.0485617	-0.0147444	0.0123038	-0.0157973	-0.0470516	0.0381265	-0.0538579	-0.0442105	-0.0210518	0.0305984	-0.0442105	-0.0210518	0.0949542	-0.0310942
13.2667	-0.00546019																					0.00777463	-0.0332184	-0.0582056	-0.0640406	0.058886	0.00954733	0.047524	-0.0210719	0.0481775	-0.0152184	0.0130732	-0.0160458	-0.0472548	0.0370554	-0.0535165	-0.044247	-0.0210042	0.0290275	-0.044247	-0.0210042	0.0988901	-0.0310057
13.3	-0.00530344																					0.00862396	-0.0321774	-0.058409	-0.0637091	0.0599294	0.00986153	0.0475341	-0.0211606	0.0479383	-0.0156008	0.0143243	-0.0165023	-0.0475509	0.0361817	-0.0528925	-0.0447251	-0.0215567	0.0279928	-0.0447251	-0.0215567	0.103078	-0.0315733
13.3333	-0.00513679																					0.0093463	-0.0311063	-0.0586681	-0.0634715	0.0608941	0.010314	0.0475816	-0.0211401	0.0476897	-0.0159143	0.015582	-0.0168277	-0.0479889	0.0352889	-0.0523164	-0.045143	-0.0220317	0.0270791	-0.045143	-0.0220317	0.107199	-0.0322008
13.3667	-0.0050463																					0.0100841	-0.0302268	-0.0588828	-0.0628963	0.0616296	0.0107122	0.0471138	-0.0209186	0.0478276	-0.0161011	0.01693	-0.0170175	-0.0485574	0.0346956	-0.0516501	-0.0458308	-0.0229372	0.0266376	-0.0458308	-0.0229372	0.110749	-0.0336117
13.4	-0.0049675																					0.0106177	-0.0294026	-0.0591665	-0.0623695	0.0622848	0.0112763	0.0466778	-0.0207885	0.0478949	-0.0161898	0.0182564	-0.0169989	-0.0491776	0.0340456	-0.0510136	-0.0466009	-0.0238298	0.0262907	-0.0466009	-0.0238298	0.114296	-0.0349565
13.4333	-0.00499908																					0.0110384	-0.0288714	-0.0593061	-0.0615463	0.0625159	0.0116227	0.0457315	-0.0204314	0.0482679	-0.0161753	0.0192817	-0.0165963	-0.0498729	0.0337187	-0.0503741	-0.0474888	-0.0249663	0.0262028	-0.0474888	-0.0249663	0.11675	-0.0370253
13.4667	-0.00504945																					0.0112973	-0.0283767	-0.0594929	-0.0606494	0.0625838	0.0121045	0.0448238	-0.0202414	0.0485706	-0.016047	0.0202808	-0.0160172	-0.0505236	0.0332885	-0.0498008	-0.0485059	-0.0261471	0.0261696	-0.0485059	-0.0261471	0.119235	-0.0389865
13.5	-0.0051763																					0.011443	-0.0282451	-0.059542	-0.0597187	0.0621454	0.0122248	0.0436816	-0.0199045	0.0489557	-0.0158333	0.0208618	-0.015067	-0.0511296	0.0330742	-0.0493647	-0.0493391	-0.0272252	0.0261656	-0.0493391	-0.0272252	0.120709	-0.0412068
13.5333	-0.00530015																					0.0115109	-0.0281175	-0.059625	-0.0587095	0.0615469	0.01251	0.0425697	-0.0197435	0.0492993	-0.0155526	0.0214081	-0.0140711	-0.0516416	0.0327819	-0.0489458	-0.0501545	-0.0283221	0.0261445	-0.0501545	-0.0283221	0.122269	-0.0432836
13.5667	-0.00543676																					0.0114431	-0.0281778	-0.0596111	-0.0578179	0.0607199	0.0123129	0.0414195	-0.0198032	0.0494263	-0.015243	0.0211516	-0.0129649	-0.0520037	0.0325957	-0.0489353	-0.0503957	-0.0289223	0.0262983	-0.0503957	-0.0289223	0.123227	-0.0450101
13.6	-0.00554606																					0.0113051	-0.0281864	-0.0596306	-0.0568727	0.0597658	0.0123139	0.0403009	-0.0199244	0.049554	-0.0149813	0.0208683	-0.0119207	-0.0522929	0.0324054	-0.0489313	-0.0504109	-0.0294944	0.0264107	-0.0504109	-0.0294944	0.1243	-0.0466862
13.6333	-0.00557217																					0.0111204	-0.0282205	-0.0596106	-0.0561896	0.0591021	0.0118776	0.0393618	-0.0204745	0.0493736	-0.014746	0.0196439	-0.0110191	-0.0523989	0.0323112	-0.0493798	-0.0496317	-0.0293418	0.0267449	-0.0496317	-0.0293418	0.12548	-0.0476171
13.6667	-0.00557378																					0.0108247	-0.028271	-0.0596455	-0.0555494	0.0585774	0.0115652	0.0384602	-0.0210004	0.0492165	-0.0146853	0.0184378	-0.0102822	-0.0524959	0.0322528	-0.0498657	-0.0485181	-0.0291371	0.0269604	-0.0485181	-0.0291371	0.126747	-0.048559
13.7	-0.00547923																					0.0105353	-0.0281745	-0.0596916	-0.0551209	0.0587493	0.0108838	0.0378924	-0.0217643	0.0488856	-0.014754	0.0164294	-0.00981577	-0.0524343	0.0322752	-0.050684	-0.04698	-0.0283502	0.0270729	-0.04698	-0.0283502	0.12825	-0.0484169
13.7333	-0.00537348																					0.0101088	-0.0281306	-0.0597345	-0.0547336	0.0592278	0.0102524	0.0373652	-0.0224414	0.0485664	-0.015019	0.0144412	-0.00946394	-0.0524069	0.0323366	-0.0514856	-0.0452523	-0.0275315	0.0269705	-0.0452523	-0.0275315	0.129822	-0.0483238
13.7667	-0.00519459																					0.00983036	-0.027892	-0.0599016	-0.0544016	0.060272	0.00959377	0.0371646	-0.0231062	0.0482963	-0.0153892	0.0121598	-0.00939669	-0.0523316	0.0323749	-0.052141	-0.0436047	-0.0265962	0.0264517	-0.0436047	-0.0265962	0.131905	-0.0473675
13.8	-0.00501943																					0.00946217	-0.0277027	-0.0600588	-0.0540499	0.0616267	0.00885577	0.0370111	-0.0236792	0.0479815	-0.0158848	0.0100247	-0.00933409	-0.0523285	0.0324548	-0.0527636	-0.0419553	-0.0256706	0.0257384	-0.0419553	-0.0256706	0.134013	-0.0465424
13.8333	-0.00486419																					0.00934308	-0.0274249	-0.0603323	-0.0535991	0.0630735	0.00819228	0.0369651	-0.0238229	0.0478691	-0.0164569	0.00799657	-0.00948242	-0.0523947	0.0324608	-0.0527561	-0.0408356	-0.025083	0.0244903	-0.0408356	-0.025083	0.136281	-0.0455772
13.8667	-0.00472341																					0.00923495	-0.0271829	-0.0606142	-0.0530413	0.0646388	0.00737397	0.0369836	-0.0238322	0.0476865	-0.0170649	0.00611825	-0.00954105	-0.0525427	0.0325476	-0.0527515	-0.0399692	-0.0245209	0.023278	-0.0399692	-0.0245209	0.138531	-0.0447563
13.9	-0.00464219																					0.00933317	-0.0270835	-0.0609436	-0.0524696	0.0658093	0.00705614	0.0370225	-0.0231484	0.0476785	-0.0175677	0.00482756	-0.00963476	-0.0527652	0.032424	-0.052161	-0.0396474	-0.0245326	0.0217161	-0.0396474	-0.0245326	0.14059	-0.0444513
13.9333	-0.00456926																					0.00952254	-0.0270064	-0.0612902	-0.051835	0.0668331	0.00652163	0.0370813	-0.0223823	0.0476394	-0.0180076	0.00369423	-0.00965032	-0.0529962	0.0324076	-0.0515376	-0.0395604	-0.024541	0.0204383	-0.0395604	-0.024541	0.14253	-0.0442834
13.9667	-0.00459338																					0.00978732	-0.027243	-0.0614961	-0.0513689	0.0671757	0.00640214	0.0371041	-0.0209191	0.0475991	-0.0184785	0.00312943	-0.00947787	-0.0531916	0.0321338	-0.0505649	-0.0397511	-0.0252614	0.0194716	-0.0397511	-0.0252614	0.143513	-0.0446054
14	-0.00462659																					0.0102053	-0.0275041	-0.0617149	-0.0509351	0.0672163	0.00612299	0.037072	-0.0194911	0.0475938	-0.0188604	0.00261674	-0.00922228	-0.0533907	0.0319688	-0.0495861	-0.0401484	-0.0259296	0.0189113	-0.0401484	-0.0259296	0.144306	-0.0449379
14.0333	-0.00473198																					0.0106151	-0.0281804	-0.0617823	-0.050672	0.0667775	0.0061939	0.0368975	-0.017704	0.0474454	-0.0193658	0.00251421	-0.00859137	-0.053523	0.0316332	-0.0486655	-0.0405357	-0.0271672	0.0189771	-0.0405357	-0.0271672	0.144144	-0.0454108
14.0667	-0.00483239																					0.0111929	-0.0288916	-0.061863	-0.0505442	0.0660544	0.00621383	0.0365757	-0.0160245	0.0473839	-0.0197704	0.00236296	-0.0078941	-0.0536118	0.0313303	-0.0477211	-0.040908	-0.0283324	0.0194722	-0.040908	-0.0283324	0.143724	-0.0458218
14.1	-0.00497893																					0.0115883	-0.0298713	-0.061849	-0.0505492	0.0651775	0.00627082	0.0360999	-0.0143502	0.0472615	-0.0202696	0.0024683	-0.00677247	-0.0536292	0.030991	-0.0469392	-0.0411888	-0.0298556	0.0206726	-0.0411888	-0.0298556	0.141992	-0.0457392
14.1333	-0.00512312																					0.0120822	-0.0308553	-0.0618379	-0.0506802	0.0641562	0.0063216	0.0354964	-0.0128987	0.0472244	-0.0207309	0.00243212	-0.00554695	-0.0536177	0.0306309	-0.0462277	-0.0413048	-0.0313587	0.0221904	-0.0413048	-0.0313587	0.140088	-0.0456085
14.1667	-0.0052164																					0.0125458	-0.0319229	-0.061812	-0.0508559	0.0634469	0.00611828	0.0349057	-0.0118855	0.0471569	-0.0211474	0.00274316	-0.00402169	-0.0536668	0.0303617	-0.0457812	-0.0414254	-0.0327889	0.0244173	-0.0414254	-0.0327889	0.137826	-0.044761
14.2	-0.00530757																					0.0130669	-0.0329461	-0.0617692	-0.0511361	0.0627125	0.00593148	0.0342814	-0.0110494	0.0471227	-0.021554	0.00293774	-0.00242699	-0.0536595	0.029982	-0.0453679	-0.0413881	-0.0342437	0.0267736	-0.0413881	-0.0342437	0.135551	-0.0439535
14.2333	-0.00530174																					0.0136136	-0.0338133	-0.0618154	-0.0515417	0.0622164	0.00562514	0.0338537	-0.0108394	0.0471215	-0.0218981	0.00343928	-0.000951227	-0.0537481	0.0297591	-0.0451992	-0.0414153	-0.035345	0.0296328	-0.0414153	-0.035345	0.133831	-0.042404
14.2667	-0.00530129																					0.0141195	-0.0346453	-0.0618208	-0.0519654	0.0617802	0.00529851	0.0334758	-0.0107162	0.0470603	-0.0222466	0.00392595	0.000446396	-0.0537642	0.0293787	-0.0450712	-0.0412751	-0.036533	0.0323879	-0.0412751	-0.036533	0.132218	-0.0408742
14.3	-0.00515957																					0.0146877	-0.0351602	-0.0619123	-0.0524615	0.0614371	0.00522526	0.0333816	-0.0110075	0.0471448	-0.0224733	0.00446818	0.00140629	-0.0538189	0.0292003	-0.0450638	-0.0412127	-0.0372294	0.035421	-0.0412127	-0.0372294	0.131701	-0.0388022
14.3333	-0.00503411																					0.0152485	-0.0356626	-0.0620058	-0.052966	0.061316	0.00514089	0.0333448	-0.0112702	0.047112	-0.0226885	0.0051223	0.00219566	-0.0538526	0.0289066	-0.0450795	-0.0411089	-0.0380281	0.0380556	-0.0411089	-0.0380281	0.131307	-0.0367004
14.3667	-0.00484855																					0.0158594	-0.0358989	-0.06217	-0.0533773	0.0610363	0.00542859	0.0336939	-0.0116522	0.047217	-0.0228434	0.00533568	0.00249385	-0.0539075	0.0288107	-0.0451391	-0.041139	-0.038433	0.040323	-0.041139	-0.038433	0.131743	-0.034477
14.4	-0.00469007																					0.0164641	-0.0361669	-0.0623346	-0.0538106	0.0610645	0.00570572	0.0340508	-0.0119396	0.0471899	-0.0230055	0.00568512	0.0026198	-0.0540285	0.0287101	-0.0451497	-0.0412241	-0.0389979	0.0420058	-0.0412241	-0.0389979	0.132252	-0.0320496
14.4333	-0.00458206																					0.0169938	-0.0361947	-0.0625383	-0.054121	0.0608032	0.00638627	0.0348391	-0.0119253	0.0472514	-0.023085	0.0053142	0.00234479	-0.0541538	0.0288033	-0.0448722	-0.0415387	-0.0394349	0.0425679	-0.0415387	-0.0394349	0.132313	-0.0295852
14.4667	-0.00449918																					0.0175177	-0.0362832	-0.062705	-0.0544789	0.0608795	0.00712222	0.035618	-0.0117719	0.0472221	-0.0232287	0.00505754	0.00202273	-0.0543592	0.0289637	-0.0445397	-0.0420164	-0.0400272	0.0425412	-0.0420164	-0.0400272	0.132479	-0.0269517
14.5	-0.0045366																					0.0178622	-0.0362793	-0.062908	-0.0546302	0.0606771	0.00782603	0.0366883	-0.0113058	0.0473107	-0.0233233	0.00396592	0.00145515	-0.0545787	0.0291805	-0.0438401	-0.0425986	-0.0406346	0.0412573	-0.0425986	-0.0406346	0.13177	-0.0244668
14.5333	-0.00458167																					0.0181786	-0.0363126	-0.0631003	-0.054783	0.0606712	0.00856696	0.0377464	-0.0107817	0.0473569	-0.0235252	0.00293246	0.00102317	-0.0548458	0.0294511	-0.0430399	-0.0432575	-0.0413519	0.0395288	-0.0432575	-0.0413519	0.131262	-0.0219077
14.5667	-0.00471039																					0.0182467	-0.0362981	-0.0633116	-0.054884	0.0605336	0.00888219	0.0388007	-0.0101509	0.0475736	-0.0236734	0.00162915	0.000576511	-0.0552565	0.0297013	-0.0421646	-0.043758	-0.0419822	0.0370318	-0.043758	-0.0419822	0.13035	-0.0197341
14.6	-0.00482564																					0.0182699	-0.0363215	-0.0635236	-0.0548963	0.0604095	0.00919934	0.0398994	-0.00953467	0.0477973	-0.0238763	0.000421603	0.000340762	-0.0556406	0.0300113	-0.0412474	-0.0442634	-0.0426682	0.0343129	-0.0442634	-0.0426682	0.129654	-0.0175766
14.6333	-0.00492314																					0.0180484	-0.0363869	-0.0637418	-0.0549769	0.0602999	0.00896721	0.0406432	-0.00893632	0.0481692	-0.023981	-0.000413702	0.00026319	-0.0560952	0.0302909	-0.0407626	-0.0442632	-0.043013	0.0315208	-0.0442632	-0.043013	0.129307	-0.0159717
14.6667	-0.00499326																					0.0178525	-0.0364473	-0.0639825	-0.0549274	0.0600726	0.00872028	0.04145	-0.00846429	0.0485824	-0.0240276	-0.00117998	0.00032011	-0.0565444	0.030645	-0.0402345	-0.0442419	-0.0433013	0.0287321	-0.0442419	-0.0433013	0.129056	-0.0143884
14.7	-0.00503283																					0.0174408	-0.0366315	-0.0642411	-0.0549864	0.0598553	0.00813103	0.0417679	-0.00818376	0.0489914	-0.0240302	-0.000915449	0.000618814	-0.0571053	0.0309623	-0.0401994	-0.0437037	-0.043256	0.0262505	-0.0437037	-0.043256	0.129227	-0.0137547
14.7333	-0.00505667																					0.0170389	-0.0368083	-0.0644882	-0.0548946	0.0595324	0.00754545	0.0421273	-0.00801466	0.049432	-0.0238243	-0.000634238	0.000901239	-0.0577195	0.031289	-0.0401884	-0.0432189	-0.0431312	0.0239704	-0.0432189	-0.0431312	0.129346	-0.0131567
14.7667	-0.00506377																					0.016594	-0.0370679	-0.0648453	-0.0549336	0.0594558	0.00684093	0.042004	-0.00810575	0.0497242	-0.0235936	0.000779061	0.00144876	-0.0583727	0.0315809	-0.0403742	-0.0424426	-0.0428285	0.0220472	-0.0424426	-0.0428285	0.129396	-0.0134381
14.8	-0.00506769																					0.016182	-0.0373331	-0.0652296	-0.0548656	0.059307	0.00615749	0.041881	-0.00833517	0.0500376	-0.0232155	0.00209332	0.00185376	-0.0590811	0.0318518	-0.0405185	-0.0416973	-0.0424435	0.020493	-0.0416973	-0.0424435	0.129273	-0.0137592
14.8333	-0.00511945																					0.0159331	-0.0376817	-0.0656621	-0.0547307	0.0594007	0.00554065	0.0413425	-0.00882697	0.050033	-0.0227597	0.00426017	0.00251795	-0.059874	0.0320186	-0.0404533	-0.0411127	-0.0423297	0.0191544	-0.0411127	-0.0423297	0.128981	-0.0149367
14.8667	-0.00518783																					0.0157453	-0.0380509	-0.0660945	-0.0545409	0.0594019	0.00491946	0.0407645	-0.00943524	0.0500755	-0.0222432	0.00620897	0.00301003	-0.0606995	0.0321466	-0.0404451	-0.0406495	-0.042122	0.0183754	-0.0406495	-0.042122	0.128506	-0.0162338
14.9	-0.00533926																					0.0158645	-0.0384369	-0.0665833	-0.0542122	0.0596982	0.00434908	0.039733	-0.0100722	0.0498063	-0.0215759	0.00845712	0.00367291	-0.0615485	0.032073	-0.0401276	-0.0406244	-0.042539	0.017853	-0.0406244	-0.042539	0.127937	-0.0180239
14.9333	-0.00549796																					0.0160679	-0.0388385	-0.0670967	-0.0538542	0.0599321	0.00371514	0.0386572	-0.0107663	0.0496125	-0.0209147	0.0105887	0.00421933	-0.0623755	0.0318975	-0.0399205	-0.040624	-0.042876	0.0178556	-0.040624	-0.042876	0.127219	-0.0199539
14.9667	-0.00573967																					0.0165926	-0.0391932	-0.0675064	-0.0534898	0.0603868	0.0031844	0.037303	-0.011265	0.0490353	-0.0201199	0.0126036	0.00487242	-0.0630433	0.0314628	-0.0395539	-0.0411167	-0.0439425	0.0183066	-0.0411167	-0.0439425	0.126442	-0.0221728
15	-0.00596414																					0.0172128	-0.0395365	-0.0679112	-0.0531593	0.0608358	0.00256944	0.0359337	-0.011729	0.0485115	-0.0193069	0.0146351	0.00549024	-0.0636338	0.0309421	-0.0392699	-0.0415767	-0.0449508	0.0191483	-0.0415767	-0.0449508	0.125557	-0.0244456

## Sheet: Panel b
Time (s) / Sessions	Average	Sessions:	1	2	3	4	5	6	7	8	9	10	11	12	13	14	15	16	17	18	19	20	21	22	23	24	25	26	27	28	29	30	31	32	33	34	35	36	37	38	39	40	41
-15	0.00889115		-0.0906825	-0.0993415	0.156749	-0.054942	0.0230429	0.0126797	-0.00496917	0.131406	-0.0315683	-0.172811	-0.0851068	-0.0174607	-0.00579995	-0.252358	-0.157916	-0.170091	-0.0720992	-0.195602	0.0992753	0.0599058	-0.113787	-0.152035	-0.0676632	0.0935009	0.184331	0.194622	0.0939016	0.0470954	0.122481	0.209341	0.0873373	0.0783988	0.152439	0.0111339	0.0304833	0.0909827	0.0673966	0.0304833	0.0909827	-0.058385	0.0991842
-14.9667	0.00989092		-0.0906865	-0.0999132	0.158254	-0.0560157	0.0238005	0.0144952	-0.00355532	0.132532	-0.0306975	-0.172091	-0.0838335	-0.0166642	-0.00482842	-0.251457	-0.156886	-0.169015	-0.0707719	-0.195107	0.10095	0.0616835	-0.111888	-0.150554	-0.0669236	0.0940547	0.184986	0.195155	0.0950065	0.0481791	0.123647	0.21124	0.0892832	0.079103	0.15403	0.0114173	0.0320444	0.0916809	0.0688895	0.0320444	0.0916809	-0.0575379	0.0997952
-14.9333	0.0108854		-0.0897247	-0.100596	0.160017	-0.0572484	0.0250519	0.0164529	-0.00209114	0.133326	-0.02969	-0.171416	-0.0825211	-0.0159689	-0.00376545	-0.250441	-0.155977	-0.167861	-0.069461	-0.194534	0.102347	0.0632981	-0.109916	-0.148992	-0.0661895	0.0941813	0.185297	0.195427	0.0966361	0.0492696	0.12503	0.214134	0.0909303	0.0800974	0.155919	0.0120093	0.0337535	0.0917309	0.0698954	0.0337535	0.0917309	-0.0577416	0.100146
-14.9	0.0119784		-0.0875064	-0.101213	0.161451	-0.0579084	0.0265725	0.0182411	-0.000236135	0.133955	-0.0286931	-0.17065	-0.0813277	-0.0152666	-0.00269085	-0.249468	-0.154914	-0.166582	-0.0683103	-0.194003	0.1038	0.0649202	-0.107925	-0.147519	-0.0650478	0.0948997	0.186121	0.196076	0.0981614	0.0497658	0.126892	0.214959	0.0931553	0.0808704	0.157721	0.0124281	0.0348928	0.0932957	0.0713468	0.0348928	0.0932957	-0.0568015	0.0994632
-14.8667	0.0129488		-0.085776	-0.101807	0.163063	-0.0576494	0.0279725	0.019936	0.00143643	0.134759	-0.0276522	-0.169799	-0.0802423	-0.0145326	-0.00173408	-0.248562	-0.154236	-0.165459	-0.0669258	-0.193494	0.105237	0.0666975	-0.105972	-0.146142	-0.0639958	0.0958167	0.187335	0.196015	0.099658	0.0502508	0.128755	0.216928	0.0954024	0.0816726	0.159381	0.0127455	0.0348161	0.094174	0.0722508	0.0348161	0.094174	-0.0561939	0.097783
-14.8333	0.0139744		-0.0839605	-0.102161	0.164363	-0.057167	0.0289171	0.0215272	0.00320758	0.13499	-0.0265516	-0.169097	-0.0789715	-0.0138536	-0.000842965	-0.247658	-0.153323	-0.164504	-0.0657327	-0.193493	0.106898	0.0684659	-0.104327	-0.144716	-0.0630006	0.0960179	0.18845	0.196484	0.101149	0.0509036	0.130989	0.217927	0.097778	0.0824869	0.160773	0.0138331	0.0341217	0.0966005	0.0733466	0.0341217	0.0966005	-0.0556512	0.0980112
-14.8	0.0149505		-0.0824591	-0.10188	0.166188	-0.0568027	0.0293445	0.0234896	0.00468346	0.135132	-0.0254073	-0.168518	-0.0777337	-0.0131363	2.12156e-05	-0.246546	-0.152321	-0.163781	-0.064572	-0.193255	0.108565	0.0702724	-0.102353	-0.143316	-0.0618168	0.0970191	0.189327	0.197396	0.102367	0.051815	0.133389	0.219477	0.09929	0.0834474	0.162123	0.0139521	0.0334437	0.0980746	0.0738395	0.0334437	0.0980746	-0.0555648	0.0982583
-14.7667	0.015953		-0.0816334	-0.101527	0.168608	-0.0566395	0.0298078	0.0255423	0.00592736	0.13555	-0.024283	-0.167473	-0.0765987	-0.0124659	0.000941235	-0.245451	-0.151225	-0.162787	-0.0633327	-0.192529	0.109794	0.07194	-0.100233	-0.141904	-0.060731	0.098049	0.189781	0.197999	0.103845	0.05263	0.135396	0.221784	0.100242	0.0844098	0.163435	0.0150397	0.032538	0.0998782	0.0725817	0.032538	0.0998782	-0.053686	0.0984367
-14.7333	0.0169476		-0.081474	-0.101008	0.170384	-0.0570274	0.030265	0.027708	0.00677241	0.135981	-0.0233679	-0.166573	-0.0755318	-0.0119672	0.00177851	-0.24447	-0.150204	-0.161702	-0.062098	-0.19184	0.111124	0.0734757	-0.0981326	-0.140695	-0.0596026	0.10022	0.190566	0.198702	0.104875	0.0533437	0.13766	0.223016	0.100973	0.0853005	0.164377	0.0157073	0.0328741	0.10066	0.0736503	0.0328741	0.10066	-0.0517812	0.0993795
-14.7	0.0177942		-0.0819476	-0.101082	0.171645	-0.057537	0.0309279	0.0298677	0.00776824	0.136253	-0.0219078	-0.165426	-0.0744568	-0.0116168	0.00265808	-0.243534	-0.149158	-0.16037	-0.0608688	-0.19132	0.112449	0.0753074	-0.0961467	-0.139447	-0.0586771	0.10151	0.190807	0.199348	0.105776	0.0543767	0.139881	0.224594	0.100983	0.0863242	0.165755	0.0161201	0.0333392	0.100168	0.0741998	0.0333392	0.100168	-0.0500869	0.0995791
-14.6667	0.0187826		-0.0810146	-0.100671	0.173023	-0.0585398	0.031367	0.0320647	0.0083432	0.137101	-0.0203733	-0.164181	-0.0732327	-0.0108111	0.00377076	-0.242567	-0.148151	-0.159007	-0.0599936	-0.190807	0.113646	0.0771074	-0.0943916	-0.137971	-0.0578495	0.103036	0.190293	0.200666	0.106754	0.0552314	0.142177	0.225807	0.100481	0.0873423	0.167367	0.0169131	0.0345409	0.100778	0.0729433	0.0345409	0.100778	-0.0480055	0.10158
-14.6333	0.0197299		-0.0798449	-0.0994477	0.174561	-0.0589417	0.0318707	0.0338435	0.00926178	0.137583	-0.0189049	-0.162904	-0.0721224	-0.010156	0.00476369	-0.241613	-0.147136	-0.15768	-0.0587191	-0.190458	0.115024	0.0789943	-0.0922953	-0.136556	-0.0572727	0.10409	0.190026	0.202043	0.107597	0.0563738	0.143837	0.227368	0.100325	0.088524	0.169174	0.0171148	0.0348223	0.101312	0.0724901	0.0348223	0.101312	-0.0470109	0.102856
-14.6	0.0206779		-0.0789666	-0.0978681	0.176185	-0.0591972	0.0324224	0.035702	0.0103907	0.138923	-0.017655	-0.161524	-0.0708942	-0.00956664	0.00564631	-0.240731	-0.14586	-0.15662	-0.0575299	-0.189984	0.116495	0.0808177	-0.0901355	-0.135261	-0.0572129	0.105725	0.190691	0.202781	0.108592	0.056973	0.145388	0.229142	0.10031	0.0897097	0.170459	0.0178996	0.0344895	0.101947	0.0714698	0.0344895	0.101947	-0.0448017	0.103008
-14.5667	0.0216394		-0.0779821	-0.097005	0.178251	-0.0595563	0.0331422	0.0376332	0.0115419	0.140051	-0.0164456	-0.160349	-0.0697349	-0.0088203	0.0065803	-0.239721	-0.144539	-0.15555	-0.0563974	-0.189321	0.11744	0.0826929	-0.0882559	-0.133986	-0.0573608	0.107377	0.190848	0.203541	0.10982	0.0578189	0.146883	0.230535	0.100277	0.0911341	0.171683	0.0184555	0.0346554	0.10225	0.0723098	0.0346554	0.10225	-0.0440354	0.104447
-14.5333	0.0225501		-0.0770824	-0.096661	0.179976	-0.0593645	0.0341466	0.0395629	0.0131159	0.141045	-0.0153921	-0.158775	-0.0687446	-0.00800663	0.00790146	-0.238733	-0.143355	-0.154367	-0.0550837	-0.188637	0.118837	0.0845973	-0.0865337	-0.132621	-0.057581	0.108413	0.191541	0.20409	0.111371	0.0592047	0.148923	0.232736	0.100374	0.0920554	0.173401	0.0185812	0.0329929	0.10254	0.0723824	0.0329929	0.10254	-0.0431781	0.10535
-14.5	0.0235698		-0.0755351	-0.0965208	0.181803	-0.0589866	0.0350982	0.042009	0.014555	0.142068	-0.0145257	-0.15736	-0.0675881	-0.00712086	0.00884205	-0.237618	-0.142306	-0.15301	-0.0539598	-0.187745	0.119986	0.0864625	-0.0846583	-0.131104	-0.0576469	0.108763	0.192513	0.204809	0.113313	0.0603194	0.15048	0.234872	0.100933	0.0933237	0.175058	0.0192844	0.0317485	0.10317	0.0739464	0.0317485	0.10317	-0.0431519	0.106925
-14.4667	0.0244987		-0.0750041	-0.096314	0.183447	-0.0584384	0.036451	0.0440859	0.0161727	0.142654	-0.0136261	-0.156239	-0.0664414	-0.00619052	0.00980214	-0.236531	-0.141382	-0.151691	-0.0528808	-0.186963	0.120931	0.0888045	-0.0825608	-0.129634	-0.0570452	0.107877	0.194136	0.205271	0.115144	0.0613373	0.151631	0.23745	0.100995	0.0947518	0.176576	0.0195479	0.0299913	0.104291	0.0740174	0.0299913	0.104291	-0.041713	0.107456
-14.4333	0.0253826		-0.0742774	-0.0961361	0.184584	-0.0588758	0.0372822	0.045948	0.0175424	0.143542	-0.0128534	-0.155088	-0.0651693	-0.00560047	0.010791	-0.235505	-0.140387	-0.150363	-0.0515404	-0.186065	0.12193	0.0908559	-0.0804736	-0.128124	-0.0561532	0.107408	0.195183	0.205635	0.117101	0.0619987	0.152691	0.239172	0.102446	0.0961069	0.178024	0.020273	0.0291332	0.104953	0.0740329	0.0291332	0.104953	-0.0407656	0.107341
-14.4	0.0264567		-0.0733683	-0.0958939	0.185857	-0.0593014	0.0377419	0.0476389	0.0190165	0.144473	-0.0117236	-0.154035	-0.0638841	-0.00476521	0.0118445	-0.234212	-0.139124	-0.149119	-0.0503301	-0.185099	0.123143	0.0928191	-0.0787594	-0.126533	-0.0547641	0.10718	0.197078	0.206401	0.118804	0.0626289	0.153574	0.240631	0.105196	0.097688	0.179568	0.021598	0.0282374	0.105902	0.0757808	0.0282374	0.105902	-0.0394077	0.108103
-14.3667	0.0275757		-0.072113	-0.095852	0.186859	-0.0593352	0.0378515	0.0494635	0.0203945	0.145614	-0.0106217	-0.153166	-0.0626689	-0.00405639	0.0130349	-0.233003	-0.137833	-0.147786	-0.0487923	-0.184195	0.124771	0.0945761	-0.0769082	-0.124992	-0.0533651	0.107094	0.198775	0.206878	0.12087	0.0628436	0.154562	0.242145	0.107433	0.0989944	0.181092	0.0226419	0.0285282	0.106934	0.0771828	0.0285282	0.106934	-0.0374051	0.108695
-14.3333	0.0287828		-0.0707924	-0.0955586	0.188139	-0.05983	0.038227	0.0512241	0.0218149	0.146601	-0.00936044	-0.152047	-0.0613554	-0.00345401	0.0142892	-0.231887	-0.136584	-0.146336	-0.0472996	-0.183234	0.126422	0.0963538	-0.0749347	-0.123306	-0.0519044	0.108647	0.199359	0.207285	0.122853	0.0631019	0.155555	0.242822	0.108468	0.100208	0.182682	0.0239071	0.030329	0.107444	0.0794287	0.030329	0.107444	-0.0346236	0.109666
-14.3	0.0299569		-0.0698774	-0.0937385	0.189558	-0.0607955	0.0385222	0.0526976	0.023078	0.147933	-0.00783554	-0.150913	-0.0600949	-0.00303091	0.015285	-0.230605	-0.135202	-0.144949	-0.0459272	-0.182366	0.127895	0.0979759	-0.0731957	-0.121714	-0.0501842	0.109794	0.200119	0.208345	0.124013	0.063903	0.15689	0.243658	0.109432	0.101312	0.184386	0.0252287	0.0319001	0.107603	0.0813166	0.0319001	0.107603	-0.0318048	0.110119
-14.2667	0.0311083		-0.0684805	-0.0917725	0.190712	-0.0614975	0.0387333	0.0546839	0.0247111	0.14853	-0.00652445	-0.149924	-0.0589546	-0.00248813	0.0162991	-0.229276	-0.133795	-0.143424	-0.0446258	-0.181598	0.129192	0.0995973	-0.0712545	-0.120022	-0.0485101	0.111259	0.200029	0.209172	0.124969	0.0647016	0.157793	0.244037	0.110092	0.102169	0.186063	0.0270618	0.0338931	0.10814	0.0820807	0.0338931	0.10814	-0.0298671	0.111503
-14.2333	0.0321726		-0.0675425	-0.0896599	0.192265	-0.061594	0.0388066	0.056816	0.0263737	0.148815	-0.00508389	-0.148777	-0.0577486	-0.00206381	0.0170523	-0.227952	-0.132569	-0.142173	-0.0432322	-0.180883	0.130877	0.101674	-0.0692686	-0.118404	-0.0470006	0.112728	0.200939	0.209451	0.125381	0.0653601	0.15858	0.243889	0.110438	0.102981	0.187094	0.028734	0.0348987	0.109113	0.0828378	0.0348987	0.109113	-0.0283019	0.112219
-14.2	0.0332323		-0.0662733	-0.0881465	0.193915	-0.0610733	0.0391084	0.0588146	0.0277224	0.149259	-0.00395472	-0.147716	-0.0565923	-0.00164644	0.0180568	-0.226677	-0.131475	-0.141002	-0.0420114	-0.179815	0.132708	0.103813	-0.0672203	-0.116774	-0.0451707	0.114127	0.201433	0.209641	0.125984	0.0663631	0.159191	0.243449	0.111565	0.103698	0.188058	0.0301594	0.0364538	0.109435	0.0845738	0.0364538	0.109435	-0.0278011	0.112458
-14.1667	0.0342234		-0.0659032	-0.0870902	0.195406	-0.0605389	0.0395904	0.0610453	0.0293078	0.149503	-0.00262073	-0.14663	-0.0554811	-0.00106987	0.0188923	-0.225369	-0.130406	-0.139624	-0.0408714	-0.178773	0.134205	0.106058	-0.0649977	-0.11511	-0.0435247	0.115874	0.201895	0.210036	0.127023	0.0674808	0.159736	0.243893	0.112355	0.104063	0.189134	0.0313013	0.0374591	0.109589	0.0844345	0.0374591	0.109589	-0.0261471	0.111987
-14.1333	0.0351436		-0.064957	-0.0868383	0.196947	-0.060475	0.0403448	0.0633066	0.0304207	0.149815	-0.00128515	-0.145279	-0.0543425	-0.000669882	0.0196992	-0.223999	-0.129256	-0.138382	-0.0397064	-0.178094	0.135677	0.108273	-0.0627872	-0.113354	-0.042105	0.116278	0.202109	0.210684	0.127942	0.068524	0.160238	0.24426	0.113304	0.104398	0.190511	0.0318252	0.0378343	0.110862	0.0846562	0.0378343	0.110862	-0.0246494	0.11046
-14.1	0.0360175		-0.064724	-0.0879156	0.19858	-0.0603723	0.0419488	0.0657225	0.0315571	0.150516	-1.11322e-05	-0.144019	-0.0531104	-0.000149041	0.0206983	-0.222703	-0.12799	-0.136798	-0.0384097	-0.177392	0.137703	0.110334	-0.0607002	-0.111392	-0.0412824	0.116878	0.202605	0.211328	0.128691	0.0694907	0.160933	0.244199	0.11416	0.104841	0.191521	0.0329431	0.0378152	0.112298	0.0837609	0.0378152	0.112298	-0.0237943	0.108845
-14.0667	0.0369038		-0.0648968	-0.0887637	0.200213	-0.0600347	0.0439472	0.0679478	0.0323081	0.15121	0.00180352	-0.142973	-0.05158	0.000643544	0.0216093	-0.221416	-0.126679	-0.135329	-0.03684	-0.176533	0.139056	0.112222	-0.0586656	-0.109603	-0.0406017	0.117209	0.203897	0.212336	0.12952	0.0704287	0.161929	0.244134	0.114678	0.10523	0.192921	0.0334245	0.0380229	0.113575	0.0831403	0.0380229	0.113575	-0.0223026	0.106271
-14.0333	0.0379227		-0.0646269	-0.0886051	0.20185	-0.0598545	0.0456154	0.0699286	0.03263	0.151769	0.00331779	-0.141937	-0.0500113	0.00132062	0.0225706	-0.220106	-0.125381	-0.134063	-0.0353877	-0.175554	0.140156	0.114136	-0.0563465	-0.107871	-0.0401094	0.117701	0.205557	0.213134	0.130821	0.0716118	0.163101	0.245308	0.114981	0.106072	0.194469	0.033815	0.0394722	0.114699	0.0828192	0.0394722	0.114699	-0.021065	0.104723
-14	0.0389444		-0.0651649	-0.0883077	0.203308	-0.0598662	0.0470862	0.0718194	0.0333162	0.15226	0.0047245	-0.140653	-0.0484724	0.00216816	0.0234777	-0.218643	-0.123752	-0.132712	-0.0338938	-0.174797	0.141697	0.115997	-0.0539695	-0.106192	-0.0402531	0.118521	0.207492	0.213782	0.132402	0.0728094	0.164144	0.245466	0.115308	0.107014	0.196574	0.0346736	0.0404852	0.116095	0.0825355	0.0404852	0.116095	-0.0193239	0.102987
-13.9667	0.0400123		-0.0655867	-0.0869725	0.205442	-0.0599495	0.0485474	0.0737363	0.0341917	0.152847	0.00630158	-0.139248	-0.0469925	0.00295542	0.0244874	-0.2172	-0.12202	-0.131484	-0.0325218	-0.173968	0.143071	0.118156	-0.0515538	-0.104621	-0.0401309	0.11834	0.209324	0.214045	0.133505	0.0740172	0.165188	0.246916	0.115224	0.107939	0.198414	0.0349374	0.0425044	0.11733	0.082666	0.0425044	0.11733	-0.0187582	0.101592
-13.9333	0.0411031		-0.0642949	-0.0852901	0.207838	-0.0593469	0.0499075	0.0757138	0.0352519	0.153751	0.00758136	-0.13782	-0.0456533	0.00368388	0.0253281	-0.215809	-0.120417	-0.130046	-0.0310609	-0.173068	0.144094	0.120144	-0.0490485	-0.103107	-0.0398032	0.118291	0.210853	0.213783	0.134879	0.0751824	0.166025	0.248967	0.114875	0.108562	0.19999	0.0349096	0.0437372	0.119105	0.0821486	0.0437372	0.119105	-0.0187276	0.101275
-13.9	0.042139		-0.0625771	-0.0845574	0.210152	-0.0589342	0.0506471	0.0778847	0.0366704	0.154294	0.00880998	-0.136442	-0.0443945	0.00437287	0.0261453	-0.21436	-0.119009	-0.12857	-0.029749	-0.172225	0.145308	0.122115	-0.046645	-0.101584	-0.0394195	0.118295	0.211945	0.213743	0.136856	0.0761183	0.166835	0.250672	0.11508	0.10908	0.201317	0.0353193	0.0447408	0.120644	0.0803055	0.0447408	0.120644	-0.0183614	0.101792
-13.8667	0.0430593		-0.0612988	-0.0846789	0.212303	-0.0591829	0.0511852	0.0801386	0.037863	0.154885	0.0100383	-0.135006	-0.0430282	0.00513953	0.0269575	-0.213055	-0.117949	-0.127183	-0.0281622	-0.171317	0.146286	0.124079	-0.0442113	-0.0999415	-0.0391001	0.118418	0.2127	0.214268	0.139095	0.0769051	0.167579	0.252072	0.114945	0.109867	0.202459	0.0350979	0.0449667	0.122365	0.0793372	0.0449667	0.122365	-0.0188392	0.102101
-13.8333	0.0439527		-0.060556	-0.0858354	0.21421	-0.0593285	0.0519667	0.0823201	0.0395114	0.155639	0.0113804	-0.133591	-0.0416324	0.00588674	0.0277851	-0.211737	-0.117028	-0.125783	-0.0267542	-0.170809	0.147282	0.126101	-0.0415739	-0.0983472	-0.0387795	0.118127	0.213184	0.215313	0.140936	0.0778801	0.168731	0.25166	0.115363	0.110392	0.203988	0.0352545	0.0441083	0.124328	0.0790425	0.0441083	0.124328	-0.0181048	0.103096
-13.8	0.0449612		-0.0597882	-0.0854801	0.215847	-0.0589765	0.0528302	0.0844568	0.041044	0.156486	0.0127658	-0.132408	-0.0403415	0.00670856	0.0286229	-0.210349	-0.11602	-0.124304	-0.0253598	-0.170119	0.148557	0.128367	-0.0392067	-0.0967731	-0.0384484	0.117788	0.213809	0.216459	0.142515	0.0786568	0.170075	0.252029	0.11551	0.111374	0.204951	0.0353588	0.0443949	0.125585	0.0799116	0.0443949	0.125585	-0.0178775	0.104779
-13.7667	0.0459552		-0.0588019	-0.0846781	0.217184	-0.0586643	0.0539611	0.0865225	0.0421331	0.157791	0.0144069	-0.131255	-0.0390356	0.0074023	0.0293601	-0.209041	-0.114996	-0.122924	-0.0239089	-0.169175	0.14989	0.130621	-0.0368218	-0.0951255	-0.0377276	0.117455	0.215379	0.217734	0.144371	0.0795688	0.171468	0.252832	0.115935	0.112325	0.20612	0.0368609	0.0438016	0.125839	0.0798003	0.0438016	0.125839	-0.01813	0.106048
-13.7333	0.0470522		-0.05864	-0.0835403	0.218989	-0.0585559	0.0552963	0.0884277	0.0432348	0.158347	0.015695	-0.130214	-0.0377874	0.00816209	0.0302677	-0.207698	-0.113826	-0.121702	-0.0224779	-0.168189	0.15134	0.132893	-0.0342995	-0.0933494	-0.0367808	0.117298	0.216717	0.219586	0.145921	0.0804483	0.172978	0.254118	0.116128	0.11366	0.207531	0.038606	0.0445126	0.125701	0.0803778	0.0445126	0.125701	-0.0169894	0.106743
-13.7	0.0482422		-0.0582061	-0.0826945	0.220849	-0.0587113	0.0564918	0.0901991	0.0442638	0.159244	0.0170601	-0.129345	-0.0364015	0.00926325	0.0311031	-0.20622	-0.112531	-0.120393	-0.0211521	-0.167352	0.152817	0.135053	-0.0320139	-0.0914732	-0.0358018	0.11788	0.218437	0.221824	0.147584	0.0810386	0.174119	0.253962	0.116849	0.114872	0.208843	0.0405609	0.04567	0.126333	0.0810206	0.04567	0.126333	-0.0158825	0.108771
-13.6667	0.0493938		-0.0578422	-0.0811169	0.222998	-0.0586806	0.0574268	0.0919631	0.0456576	0.160286	0.0185317	-0.128362	-0.0351662	0.0103807	0.0320088	-0.204662	-0.111183	-0.119048	-0.0196582	-0.166148	0.154067	0.137169	-0.0300066	-0.0896028	-0.0348774	0.118244	0.22005	0.223438	0.14911	0.0818414	0.175378	0.253591	0.117769	0.116026	0.210124	0.0429942	0.0464272	0.126417	0.0812999	0.0464272	0.126417	-0.0137474	0.109203
-13.6333	0.0505793		-0.0578768	-0.0793017	0.224813	-0.058365	0.0585153	0.0937778	0.0466658	0.161179	0.0197147	-0.12704	-0.0338581	0.0114295	0.0329442	-0.203092	-0.109875	-0.11775	-0.0181019	-0.165071	0.155227	0.139412	-0.0281015	-0.0878402	-0.0338457	0.119242	0.221218	0.224389	0.149767	0.0826996	0.176893	0.253503	0.118946	0.117067	0.211327	0.0448533	0.0467241	0.126674	0.0835328	0.0467241	0.126674	-0.01105	0.111008
-13.6	0.0517686		-0.0577229	-0.0783498	0.226729	-0.0583256	0.05995	0.0955027	0.0478963	0.161955	0.0207054	-0.125519	-0.032387	0.012293	0.0337149	-0.201591	-0.108796	-0.116187	-0.016417	-0.164274	0.156827	0.141601	-0.0261695	-0.0860479	-0.0323801	0.120468	0.221513	0.224976	0.150041	0.083445	0.178594	0.253774	0.120307	0.118051	0.212322	0.047574	0.0470351	0.127844	0.0853466	0.0470351	0.127844	-0.00880068	0.112136
-13.5667	0.0529417		-0.0573813	-0.0781651	0.228631	-0.0587007	0.061358	0.0972024	0.0492506	0.162905	0.0216419	-0.124207	-0.0308231	0.0133872	0.0345445	-0.200035	-0.107604	-0.114834	-0.014887	-0.163251	0.158441	0.143709	-0.0240795	-0.0842872	-0.0315348	0.121407	0.221371	0.225256	0.149574	0.0845191	0.180293	0.254413	0.12124	0.118908	0.21345	0.0494415	0.0470446	0.129033	0.0885127	0.0470446	0.129033	-0.00511784	0.113906
-13.5333	0.0540907		-0.0559704	-0.078291	0.230177	-0.0582165	0.0627936	0.0987411	0.0501973	0.163989	0.022767	-0.123035	-0.0293848	0.0145219	0.0353144	-0.198365	-0.106129	-0.113271	-0.0134167	-0.161988	0.159638	0.145741	-0.0220407	-0.0826205	-0.0302476	0.122308	0.221117	0.225232	0.149236	0.085477	0.181543	0.254555	0.122715	0.119628	0.214723	0.0511718	0.0477343	0.130615	0.0900875	0.0477343	0.130615	-0.00243747	0.114763
-13.5	0.0551442		-0.0547111	-0.0777972	0.231843	-0.0576392	0.0638675	0.100318	0.0510991	0.165245	0.0240353	-0.1218	-0.0278914	0.015643	0.0359281	-0.196822	-0.104735	-0.111947	-0.012204	-0.161037	0.160603	0.147779	-0.0199607	-0.081046	-0.0288163	0.122692	0.220849	0.225062	0.149312	0.0863842	0.18268	0.254643	0.124109	0.120146	0.216092	0.0521652	0.0485048	0.131975	0.0920314	0.0485048	0.131975	0.00017502	0.113656
-13.4667	0.0562321		-0.0543094	-0.0771682	0.233352	-0.0570187	0.0651932	0.10207	0.0520445	0.166363	0.0249498	-0.120667	-0.0263768	0.0170232	0.0367535	-0.195303	-0.103093	-0.110864	-0.0108353	-0.159991	0.161824	0.149668	-0.0177674	-0.0794103	-0.027124	0.123948	0.221069	0.225138	0.150039	0.0876018	0.183443	0.254458	0.124845	0.120786	0.217608	0.0525636	0.0485718	0.133048	0.0932814	0.0485718	0.133048	0.0030124	0.115171
-13.4333	0.0574488		-0.0529313	-0.0762446	0.235158	-0.0564938	0.0662104	0.103779	0.0533614	0.167388	0.02592	-0.119402	-0.0248258	0.0182965	0.0377916	-0.193807	-0.101536	-0.109488	-0.0095831	-0.159162	0.162968	0.151767	-0.0156047	-0.0776896	-0.0252964	0.125448	0.221331	0.225796	0.151672	0.0885397	0.184413	0.254794	0.125505	0.121656	0.21905	0.053397	0.0497254	0.133589	0.0953021	0.0497254	0.133589	0.00596065	0.115331
-13.4	0.0588363		-0.0516973	-0.0750532	0.236885	-0.0561387	0.0676765	0.105779	0.0541276	0.168298	0.0273279	-0.117979	-0.0234472	0.0195321	0.0385212	-0.192053	-0.0998604	-0.108049	-0.00808092	-0.158537	0.163792	0.154024	-0.0133015	-0.0759425	-0.023801	0.127186	0.222692	0.226714	0.153791	0.0897084	0.185371	0.255447	0.126499	0.122711	0.220897	0.0546186	0.0513297	0.133828	0.0983854	0.0513297	0.133828	0.0101913	0.11574
-13.3667	0.0602158		-0.0505118	-0.0741946	0.238712	-0.055057	0.0687024	0.107781	0.0549408	0.169128	0.0288453	-0.116476	-0.0219656	0.0207731	0.0394766	-0.190428	-0.0985538	-0.10633	-0.00625272	-0.157791	0.164755	0.156162	-0.0111554	-0.074116	-0.0217882	0.128763	0.223531	0.228111	0.155693	0.0902995	0.18625	0.256055	0.12729	0.12392	0.222759	0.0562504	0.0540707	0.134613	0.0990835	0.0540707	0.134613	0.0126024	0.116217
-13.3333	0.0614273		-0.0503826	-0.0727165	0.240319	-0.0545861	0.069366	0.109805	0.0555408	0.169526	0.0300321	-0.115072	-0.0205244	0.0218953	0.0404838	-0.188776	-0.0973265	-0.104824	-0.00445354	-0.156712	0.165822	0.15825	-0.00873279	-0.0720604	-0.0199357	0.130967	0.224357	0.228896	0.157299	0.0910352	0.187481	0.255767	0.127937	0.125224	0.224459	0.0579091	0.0560538	0.135014	0.100015	0.0560538	0.135014	0.0140333	0.116064
-13.3	0.0627968		-0.0491079	-0.0707842	0.242054	-0.053263	0.0699658	0.112013	0.0567242	0.170036	0.0311335	-0.113976	-0.0191115	0.0231483	0.0414343	-0.186924	-0.0962068	-0.103496	-0.00295282	-0.155791	0.16698	0.160191	-0.00598925	-0.0700203	-0.0181862	0.132991	0.225216	0.229888	0.159472	0.0915493	0.189048	0.255217	0.128505	0.126618	0.226122	0.0592173	0.0593269	0.135222	0.101869	0.0593269	0.135222	0.0157864	0.116204
-13.2667	0.0640589		-0.0477557	-0.0695227	0.244007	-0.0530457	0.0706705	0.113755	0.0577406	0.170735	0.0327313	-0.113054	-0.0176751	0.0244879	0.0424114	-0.185071	-0.0952904	-0.101911	-0.0012126	-0.154915	0.167995	0.162248	-0.00343967	-0.0678728	-0.0167424	0.133948	0.225709	0.230689	0.16174	0.0918864	0.190887	0.254902	0.129371	0.127512	0.227862	0.0608693	0.0614128	0.134897	0.105252	0.0614128	0.134897	0.0169044	0.116992
-13.2333	0.0651577		-0.0472876	-0.069947	0.245827	-0.0530679	0.0709905	0.11529	0.0587162	0.17105	0.0341845	-0.111999	-0.0162312	0.0258831	0.0434232	-0.183293	-0.0940055	-0.100488	0.000237629	-0.153719	0.168705	0.164219	-0.000915664	-0.0658343	-0.0157539	0.134879	0.226431	0.231855	0.163724	0.0919458	0.192564	0.256464	0.129863	0.128514	0.229666	0.0624536	0.062284	0.135568	0.107276	0.062284	0.135568	0.0162637	0.117875
-13.2	0.0662244		-0.045574	-0.0700984	0.247732	-0.0528742	0.0717348	0.116762	0.0603529	0.171766	0.0357887	-0.111204	-0.0148209	0.0273655	0.0442858	-0.181608	-0.0926925	-0.0988261	0.00177165	-0.152669	0.16953	0.16634	0.00139273	-0.063687	-0.0153265	0.134693	0.226807	0.232988	0.165393	0.0916181	0.193957	0.258302	0.130552	0.129236	0.230897	0.0633031	0.0626635	0.136879	0.108978	0.0626635	0.136879	0.0148896	0.119058
-13.1667	0.067347		-0.044504	-0.0689674	0.249412	-0.0527136	0.0727545	0.118269	0.0616837	0.171694	0.0370476	-0.11002	-0.0134169	0.028963	0.0449959	-0.179904	-0.0910673	-0.0971344	0.00335536	-0.151532	0.170393	0.168633	0.00372043	-0.0616817	-0.0148027	0.134624	0.228161	0.23398	0.16701	0.0920054	0.194785	0.260311	0.131862	0.130025	0.231737	0.0648631	0.0620765	0.138076	0.110278	0.0620765	0.138076	0.0147242	0.121379
-13.1333	0.068628		-0.0429604	-0.0673618	0.250943	-0.0523172	0.0742559	0.120481	0.0633765	0.172097	0.0382749	-0.108518	-0.0120086	0.030481	0.0457952	-0.17821	-0.089383	-0.0952119	0.00499048	-0.150436	0.171835	0.170968	0.00622964	-0.0596533	-0.0139268	0.134404	0.229797	0.235019	0.16821	0.0924841	0.195552	0.262124	0.13411	0.130957	0.232843	0.0660396	0.0624022	0.139075	0.110765	0.0624022	0.139075	0.0161056	0.122643
-13.1	0.0697981		-0.0423031	-0.0654931	0.252182	-0.0523538	0.0753741	0.122807	0.0649971	0.172288	0.0398978	-0.107255	-0.0106281	0.0320225	0.0466588	-0.176494	-0.087771	-0.0934902	0.00665422	-0.149549	0.173457	0.17335	0.00877556	-0.0576587	-0.0129978	0.133708	0.231486	0.235436	0.168669	0.0933819	0.196202	0.262222	0.136474	0.131721	0.234043	0.0675161	0.0623848	0.140217	0.112695	0.0623848	0.140217	0.0169779	0.123515
-13.0667	0.0709844		-0.041208	-0.0636445	0.253771	-0.0517345	0.0759328	0.124943	0.0665019	0.172731	0.0411208	-0.105727	-0.00913371	0.0336695	0.0474978	-0.174785	-0.0861785	-0.0920381	0.00790712	-0.148788	0.174486	0.175659	0.0114275	-0.0556638	-0.0122068	0.132687	0.232501	0.235843	0.169494	0.0944178	0.196892	0.263032	0.139349	0.132362	0.235154	0.0685523	0.0632112	0.141345	0.113692	0.0632112	0.141345	0.0173898	0.125342
-13.0333	0.072191		-0.0395986	-0.0614335	0.255394	-0.0514369	0.0762312	0.127176	0.0673383	0.172913	0.0420365	-0.104023	-0.00768726	0.035093	0.0483886	-0.173042	-0.084688	-0.0907609	0.00927951	-0.147631	0.175224	0.178102	0.0140718	-0.0536969	-0.0116527	0.132723	0.232804	0.236355	0.170959	0.095299	0.197928	0.262949	0.141817	0.133114	0.236592	0.069456	0.0639967	0.142326	0.115224	0.0639967	0.142326	0.0179741	0.128393
-13	0.0733331		-0.0393193	-0.0598425	0.257135	-0.051334	0.0770045	0.129507	0.0684287	0.173117	0.0431906	-0.102606	-0.00625961	0.0364554	0.0495353	-0.171277	-0.082993	-0.0893778	0.010656	-0.146516	0.176045	0.180485	0.016154	-0.0517654	-0.0107879	0.13313	0.23384	0.237031	0.171942	0.0963026	0.199255	0.262837	0.143664	0.133728	0.238224	0.0708325	0.0646583	0.142374	0.115034	0.0646583	0.142374	0.020172	0.130965
-12.9667	0.0746246		-0.0386269	-0.0580003	0.258865	-0.0508293	0.0781011	0.131618	0.070164	0.173579	0.0446456	-0.101391	-0.00467446	0.0380262	0.0505705	-0.169432	-0.0813717	-0.0878646	0.0121212	-0.145335	0.177202	0.18304	0.018367	-0.0497147	-0.00957791	0.133829	0.235217	0.237372	0.173017	0.0971433	0.200385	0.262992	0.145429	0.13398	0.240029	0.0719954	0.0652924	0.142559	0.116168	0.0652924	0.142559	0.0235423	0.133325
-12.9333	0.0760175		-0.0371681	-0.0549206	0.260405	-0.0501666	0.0788769	0.133579	0.0713974	0.173608	0.0463431	-0.100342	-0.00304354	0.039475	0.0516355	-0.167389	-0.0799052	-0.086162	0.0136581	-0.144162	0.178366	0.185559	0.0209683	-0.0476118	-0.00852672	0.134636	0.236113	0.237927	0.17455	0.0982586	0.202026	0.262949	0.146348	0.13458	0.241693	0.0731389	0.0656518	0.144009	0.116503	0.0656518	0.144009	0.027026	0.137172
-12.9	0.0773402		-0.0350019	-0.0529493	0.262343	-0.0496274	0.0798879	0.135278	0.0727235	0.173989	0.0482485	-0.0992441	-0.00140572	0.0409254	0.0525315	-0.165568	-0.0786733	-0.084126	0.01515	-0.143061	0.179679	0.188031	0.023597	-0.0455585	-0.00738767	0.135146	0.236225	0.238988	0.175787	0.0993436	0.203665	0.264278	0.148195	0.135504	0.24371	0.0740305	0.0657767	0.144834	0.116488	0.0657767	0.144834	0.0289278	0.139657
-12.8667	0.078732		-0.0335599	-0.0504512	0.264011	-0.0493845	0.0814162	0.137374	0.074234	0.174091	0.0499606	-0.097872	0.00028166	0.0425478	0.0535042	-0.163755	-0.0773245	-0.0823199	0.0165563	-0.141865	0.181392	0.190397	0.0262144	-0.0435203	-0.00620165	0.135591	0.236681	0.239843	0.177488	0.100299	0.205745	0.265704	0.149155	0.136587	0.245352	0.0751982	0.0664885	0.146047	0.117574	0.0664885	0.146047	0.0306921	0.141307
-12.8333	0.0799735		-0.0324902	-0.0500701	0.265709	-0.0494377	0.0830698	0.139261	0.0757403	0.174684	0.0513091	-0.0967048	0.00181467	0.0441135	0.0544657	-0.161886	-0.0759306	-0.080917	0.0179385	-0.14079	0.182481	0.192432	0.0285806	-0.0413833	-0.00431284	0.13644	0.237072	0.240339	0.178596	0.101417	0.20758	0.266807	0.150253	0.137485	0.247223	0.0758956	0.0672119	0.148273	0.117079	0.0672119	0.148273	0.032991	0.141092
-12.8	0.0812525		-0.0310667	-0.050423	0.267727	-0.0487114	0.0841797	0.140921	0.077801	0.175268	0.0523006	-0.0955299	0.00363903	0.0457197	0.0554612	-0.159968	-0.0747587	-0.0794042	0.0195286	-0.139629	0.184076	0.194596	0.0309119	-0.0393303	-0.00220225	0.137033	0.238252	0.240308	0.179433	0.102655	0.209332	0.269024	0.15103	0.138757	0.24936	0.0771944	0.0670925	0.15081	0.117496	0.0670925	0.15081	0.0343171	0.140251
-12.7667	0.0824383		-0.029864	-0.05036	0.269687	-0.048079	0.0850299	0.142529	0.0792407	0.175697	0.0534429	-0.0941638	0.00548935	0.0471841	0.0565793	-0.158351	-0.0736382	-0.0778601	0.021157	-0.13838	0.185441	0.196763	0.0333735	-0.0373795	-0.000830408	0.138086	0.239087	0.240032	0.180366	0.103535	0.211224	0.269569	0.151789	0.139898	0.251457	0.0785078	0.0678006	0.152651	0.11613	0.0678006	0.152651	0.0368746	0.139805
-12.7333	0.0835913		-0.0291755	-0.0498525	0.271662	-0.0477911	0.0859936	0.144014	0.0811353	0.176351	0.0545657	-0.0928946	0.00716034	0.048402	0.0576339	-0.156711	-0.0722707	-0.0761377	0.0227948	-0.137123	0.186821	0.199019	0.0359502	-0.0353809	0.000526661	0.139874	0.239806	0.239952	0.181505	0.104372	0.213272	0.26976	0.153346	0.14073	0.253334	0.0802728	0.0678908	0.154072	0.115575	0.0678908	0.154072	0.0388628	0.137964
-12.7	0.0847947		-0.0286701	-0.0473465	0.273162	-0.0480366	0.0867832	0.145931	0.0827775	0.17713	0.0555334	-0.0916281	0.00884691	0.0495791	0.0588877	-0.15499	-0.0707396	-0.0743801	0.0246081	-0.135965	0.18812	0.201503	0.0385518	-0.0333049	0.00185848	0.142103	0.24028	0.240008	0.183149	0.105472	0.215186	0.269385	0.154413	0.141378	0.254576	0.0822433	0.0678889	0.155285	0.116517	0.0678889	0.155285	0.0397851	0.137529
-12.6667	0.0859407		-0.0275654	-0.0458282	0.274846	-0.0484901	0.0882908	0.147735	0.0839018	0.178063	0.0567212	-0.0900509	0.0102935	0.0508574	0.060056	-0.153255	-0.0692803	-0.0723948	0.0263434	-0.134816	0.189699	0.20379	0.0414374	-0.0312439	0.00299322	0.143795	0.240284	0.240143	0.184053	0.106616	0.216933	0.269349	0.155903	0.142054	0.255952	0.083498	0.0684776	0.155977	0.117499	0.0684776	0.155977	0.0408086	0.135668
-12.6333	0.0871962		-0.0267626	-0.0441722	0.276651	-0.0482712	0.0894257	0.149712	0.0859001	0.178437	0.0583302	-0.0884414	0.0117328	0.0523629	0.0613447	-0.151325	-0.0679565	-0.0704215	0.0280424	-0.133548	0.190852	0.20619	0.0443791	-0.0291632	0.00363562	0.145561	0.24046	0.240789	0.184686	0.107958	0.218908	0.26955	0.156919	0.142891	0.257244	0.0848744	0.0695764	0.157401	0.119321	0.0695764	0.157401	0.0411494	0.133847
-12.6	0.0883905		-0.0254967	-0.0426946	0.278378	-0.048121	0.0905646	0.151867	0.0875486	0.178844	0.0595204	-0.0869635	0.0130449	0.0536401	0.0624353	-0.149434	-0.0667978	-0.0685062	0.0296359	-0.132206	0.192317	0.208694	0.0468688	-0.0270798	0.00424514	0.146994	0.239919	0.240806	0.18524	0.109248	0.220283	0.269713	0.15769	0.144065	0.258628	0.0872426	0.0709134	0.158281	0.120791	0.0709134	0.158281	0.0425374	0.132164
-12.5667	0.0895106		-0.0251908	-0.0413324	0.280132	-0.0475917	0.0913866	0.15407	0.0893926	0.179939	0.0603289	-0.0852971	0.014367	0.0549377	0.0634662	-0.147408	-0.0655199	-0.0670172	0.0313076	-0.130752	0.193846	0.211109	0.0492812	-0.0249148	0.00496336	0.147143	0.240151	0.240415	0.186094	0.110059	0.221618	0.270932	0.158327	0.145217	0.259832	0.0884425	0.0726049	0.159218	0.121445	0.0726049	0.159218	0.0432337	0.129878
-12.5333	0.0906366		-0.024648	-0.0398575	0.281826	-0.0470651	0.0919388	0.156182	0.0905429	0.181155	0.0609966	-0.0837043	0.0158683	0.0563874	0.064401	-0.14538	-0.0644538	-0.0654752	0.0326844	-0.129252	0.194771	0.213512	0.0515816	-0.0225982	0.00569065	0.147681	0.240859	0.240755	0.18695	0.110758	0.222572	0.272154	0.158965	0.146243	0.260772	0.0898367	0.0748438	0.159909	0.122281	0.0748438	0.159909	0.0430569	0.128609
-12.5	0.0918631		-0.0242659	-0.0386987	0.284055	-0.0472553	0.0929555	0.158532	0.0917285	0.181558	0.0613094	-0.0821665	0.0174091	0.0577458	0.0655148	-0.143363	-0.063439	-0.0638925	0.0340829	-0.127715	0.196072	0.215725	0.0540859	-0.0203433	0.00661661	0.148573	0.241688	0.241674	0.187621	0.111523	0.224215	0.273733	0.158778	0.14707	0.261897	0.0912642	0.0764811	0.161683	0.123186	0.0764811	0.161683	0.0441442	0.128441
-12.4667	0.0930011		-0.0243485	-0.0381697	0.286689	-0.0471718	0.094146	0.160981	0.0930247	0.181794	0.0621368	-0.0807838	0.019062	0.0589883	0.066614	-0.141502	-0.0622491	-0.0622652	0.0355058	-0.126611	0.197425	0.217892	0.0567348	-0.0179009	0.00729352	0.148915	0.242626	0.243053	0.18838	0.112196	0.225896	0.274093	0.158721	0.14789	0.26338	0.0919692	0.0774439	0.163856	0.123016	0.0774439	0.163856	0.045044	0.127982
-12.4333	0.094251		-0.0228439	-0.037159	0.288975	-0.0462363	0.0959669	0.163347	0.0943767	0.182622	0.0630324	-0.0793176	0.0206666	0.060323	0.0676465	-0.139437	-0.0607988	-0.0603385	0.0369344	-0.125425	0.198601	0.220004	0.0595769	-0.0154254	0.00800378	0.149065	0.243327	0.243848	0.188562	0.112714	0.227168	0.273819	0.158677	0.148862	0.265447	0.092981	0.0780247	0.165625	0.123718	0.0780247	0.165625	0.0479234	0.127787
-12.4	0.0954914		-0.0223294	-0.0360665	0.290707	-0.0447794	0.0976113	0.16573	0.0955621	0.183205	0.0639056	-0.0778074	0.022087	0.0614076	0.068722	-0.137448	-0.0593868	-0.058696	0.0384938	-0.124378	0.200004	0.222009	0.0623659	-0.0130665	0.00886223	0.14928	0.244881	0.2449	0.189557	0.113451	0.2281	0.272513	0.158946	0.149902	0.267169	0.0941309	0.0781266	0.167693	0.124557	0.0781266	0.167693	0.0505819	0.128825
-12.3667	0.096724		-0.0205357	-0.0351364	0.292491	-0.0438365	0.0984945	0.167978	0.0969085	0.183701	0.0650372	-0.0761989	0.0234973	0.0626733	0.0698367	-0.135461	-0.0578053	-0.0571486	0.0399371	-0.123452	0.200908	0.223996	0.0648745	-0.0106754	0.00967868	0.148414	0.245989	0.246314	0.190677	0.114304	0.229104	0.272133	0.159238	0.150399	0.268924	0.0950779	0.0786981	0.169659	0.125253	0.0786981	0.169659	0.0533612	0.130021
-12.3333	0.0979988		-0.0194532	-0.0343665	0.294682	-0.0426146	0.0994234	0.170052	0.0984167	0.184728	0.0664236	-0.0745859	0.0251125	0.0640511	0.0710412	-0.133455	-0.0565702	-0.0555944	0.0414231	-0.122161	0.201988	0.226015	0.0674963	-0.00827647	0.0108095	0.148212	0.247498	0.247624	0.19204	0.115299	0.229776	0.272312	0.159277	0.150261	0.270658	0.0961851	0.0787289	0.17115	0.125494	0.0787289	0.17115	0.0566701	0.1323
-12.3	0.0993219		-0.0165361	-0.0340434	0.296855	-0.0418214	0.100536	0.172	0.0998898	0.185719	0.0677298	-0.0730318	0.026833	0.0651838	0.0723669	-0.131368	-0.0552333	-0.0539503	0.0429288	-0.120997	0.203011	0.228282	0.0699751	-0.00599803	0.0123785	0.14756	0.249557	0.248713	0.193282	0.116365	0.230284	0.273376	0.159103	0.15034	0.272084	0.0974375	0.0793707	0.171597	0.126591	0.0793707	0.171597	0.0588204	0.136042
-12.2667	0.100591		-0.0147361	-0.0340094	0.298474	-0.0415157	0.101719	0.173796	0.101276	0.186262	0.0686279	-0.0715638	0.0284824	0.0662836	0.0736139	-0.12929	-0.0536691	-0.052309	0.04447	-0.119921	0.204374	0.230624	0.0725512	-0.00356376	0.0143866	0.147758	0.250828	0.24982	0.194257	0.117286	0.23065	0.274158	0.159719	0.150697	0.273359	0.09869	0.0792708	0.17232	0.129871	0.0792708	0.17232	0.0608381	0.138769
-12.2333	0.101715		-0.0137065	-0.0346497	0.300182	-0.04203	0.102627	0.175636	0.102286	0.186956	0.0695665	-0.0703712	0.0301381	0.067377	0.0749808	-0.127298	-0.0519305	-0.0506367	0.0461368	-0.118829	0.205704	0.233055	0.0749868	-0.00140966	0.0165531	0.148337	0.252156	0.251116	0.195375	0.118191	0.231813	0.274848	0.159809	0.150785	0.274069	0.0999654	0.0796301	0.172671	0.131705	0.0796301	0.172671	0.0621407	0.140092
-12.2	0.102998		-0.0114743	-0.0341426	0.301766	-0.041846	0.103347	0.177812	0.103595	0.187518	0.0705207	-0.0691455	0.0318882	0.0685695	0.0760237	-0.125122	-0.0502449	-0.0489037	0.0476307	-0.117628	0.206463	0.235475	0.0774428	0.000609967	0.0184216	0.149777	0.253512	0.252164	0.196636	0.119127	0.23297	0.275036	0.159511	0.150982	0.275141	0.101911	0.0804769	0.17347	0.134196	0.0804769	0.17347	0.064238	0.141229
-12.1667	0.104283		-0.00972375	-0.030979	0.303332	-0.0410537	0.104594	0.180166	0.104397	0.188379	0.0712555	-0.0679154	0.0337695	0.0696431	0.0771601	-0.123199	-0.0487933	-0.0470089	0.049085	-0.116322	0.207882	0.23767	0.0798727	0.00276536	0.0200591	0.151368	0.255531	0.253057	0.197717	0.120582	0.233932	0.274935	0.160557	0.151552	0.276	0.103472	0.0804857	0.173849	0.135266	0.0804857	0.173849	0.065147	0.142787
-12.1333	0.10564		-0.00801186	-0.0278743	0.305196	-0.0410436	0.105913	0.182378	0.105684	0.188929	0.0721961	-0.0664573	0.0357041	0.070947	0.0783442	-0.12097	-0.04734	-0.0454419	0.0507921	-0.114891	0.20925	0.239727	0.0822753	0.00512043	0.0216075	0.152034	0.257339	0.253118	0.19851	0.122328	0.235026	0.274398	0.162171	0.15208	0.277416	0.105	0.0815255	0.174937	0.137494	0.0815255	0.174937	0.0651632	0.144207
-12.1	0.106993		-0.00705012	-0.0260441	0.306784	-0.0404017	0.107473	0.184471	0.107343	0.189087	0.0730092	-0.064868	0.0376352	0.0722542	0.0793671	-0.118815	-0.0459875	-0.0440799	0.0524983	-0.113186	0.210375	0.242256	0.0848813	0.00750426	0.0230683	0.154183	0.259474	0.253161	0.199633	0.124211	0.236333	0.275642	0.163336	0.152811	0.278713	0.107581	0.081499	0.175823	0.138565	0.081499	0.175823	0.0661326	0.144733
-12.0667	0.108313		-0.00608814	-0.024452	0.30809	-0.0398048	0.109132	0.186052	0.108803	0.189633	0.0740087	-0.063229	0.0394144	0.0736286	0.0804299	-0.116708	-0.0443721	-0.0425403	0.0540938	-0.111439	0.21154	0.24495	0.0875036	0.00966354	0.0244151	0.155406	0.260559	0.253276	0.201101	0.125607	0.23724	0.276968	0.164964	0.15375	0.2805	0.109072	0.0821056	0.177304	0.139402	0.0821056	0.177304	0.0672601	0.144192
-12.0333	0.109597		-0.00496915	-0.0234629	0.310119	-0.038867	0.110331	0.187585	0.110618	0.190571	0.0751909	-0.0615742	0.0411608	0.0749359	0.0816175	-0.114496	-0.042713	-0.0410552	0.0555943	-0.10979	0.213478	0.247202	0.0899896	0.0116986	0.0257951	0.156847	0.261132	0.253524	0.202173	0.126732	0.237883	0.278673	0.166518	0.154892	0.282938	0.110996	0.0819633	0.178161	0.14012	0.0819633	0.178161	0.0684508	0.143394
-12	0.110812		-0.00345423	-0.0219872	0.31281	-0.0379528	0.111479	0.188974	0.112235	0.191399	0.0762555	-0.0598795	0.0428242	0.0763448	0.0828561	-0.112446	-0.041092	-0.0396537	0.057074	-0.108221	0.214417	0.249839	0.0923249	0.0137567	0.0275397	0.157431	0.26289	0.253404	0.203444	0.127555	0.238614	0.280763	0.168203	0.155745	0.285003	0.11274	0.0822622	0.178872	0.138974	0.0822622	0.178872	0.0695322	0.14127
-11.9667	0.112061		-0.00209763	-0.0206265	0.315702	-0.0370653	0.112473	0.190195	0.113903	0.192039	0.0777469	-0.0580785	0.0445527	0.0774902	0.0841203	-0.110218	-0.0394997	-0.0381609	0.0589493	-0.106548	0.215516	0.252396	0.0945594	0.0159194	0.0290367	0.157628	0.264317	0.253093	0.20402	0.128153	0.239265	0.281932	0.169496	0.157127	0.287495	0.113946	0.0824326	0.179643	0.140092	0.0824326	0.179643	0.0714223	0.140066
-11.9333	0.113317		-0.000552202	-0.0199113	0.317648	-0.0359059	0.113612	0.191417	0.115352	0.193192	0.0788695	-0.0562319	0.0463274	0.0786668	0.0855132	-0.107801	-0.0379936	-0.0365297	0.0606529	-0.105006	0.216705	0.255143	0.0969529	0.0181603	0.0303489	0.157931	0.265252	0.252788	0.204531	0.12877	0.240466	0.283707	0.170947	0.159005	0.289539	0.115439	0.0826526	0.180529	0.139603	0.0826526	0.180529	0.0727119	0.140333
-11.9	0.11458		0.0012959	-0.0189281	0.31987	-0.0346996	0.115003	0.192973	0.117196	0.194198	0.0800556	-0.0544236	0.0481115	0.0799398	0.0867684	-0.105563	-0.0365945	-0.0349631	0.0624395	-0.103524	0.217873	0.257827	0.0992502	0.0204798	0.0315305	0.158549	0.266192	0.251747	0.205539	0.129284	0.241403	0.2838	0.172042	0.160429	0.291346	0.116867	0.0831256	0.182413	0.138541	0.0831256	0.182413	0.0736861	0.141151
-11.8667	0.115858		0.00292736	-0.0171931	0.322511	-0.0337276	0.116025	0.195006	0.118558	0.195655	0.0815103	-0.0525566	0.049978	0.0810295	0.0880225	-0.103307	-0.0347636	-0.0331154	0.0642926	-0.101788	0.218947	0.260483	0.101396	0.0228813	0.0325182	0.158719	0.26648	0.251253	0.206868	0.129919	0.242814	0.285092	0.17259	0.161362	0.29251	0.118304	0.083588	0.182808	0.137944	0.083588	0.182808	0.0754097	0.14282
-11.8333	0.117182		0.00491849	-0.0152591	0.324263	-0.0333527	0.117507	0.197307	0.119637	0.197177	0.0831386	-0.0503411	0.052023	0.0822769	0.089267	-0.10106	-0.0330413	-0.0313956	0.0658278	-0.100017	0.220011	0.263171	0.103826	0.0251636	0.0332823	0.160192	0.267038	0.250745	0.208706	0.130815	0.244385	0.284938	0.173231	0.162293	0.293949	0.119664	0.0837235	0.184054	0.137475	0.0837235	0.184054	0.0770675	0.144076
-11.8	0.118501		0.00663812	-0.0139824	0.32621	-0.0332266	0.118772	0.199636	0.12116	0.198914	0.084758	-0.0482673	0.0540191	0.0834391	0.09081	-0.0987213	-0.0314706	-0.029913	0.0670784	-0.0983456	0.221299	0.265582	0.106517	0.0276463	0.0342565	0.161126	0.267772	0.250547	0.209101	0.131646	0.245761	0.285177	0.173707	0.163145	0.295479	0.120839	0.0840418	0.184825	0.139291	0.0840418	0.184825	0.0795682	0.144858
-11.7667	0.119974		0.00885612	-0.0138484	0.328273	-0.0327146	0.120022	0.202237	0.122169	0.200252	0.0860635	-0.0464171	0.0558762	0.084657	0.0921868	-0.0964307	-0.0299183	-0.0283682	0.0682367	-0.0966405	0.222394	0.268108	0.109635	0.0301541	0.0354958	0.161383	0.268815	0.25002	0.209604	0.132076	0.247104	0.286277	0.175232	0.16404	0.297066	0.12264	0.0855006	0.18627	0.141921	0.0855006	0.18627	0.0822363	0.146706
-11.7333	0.121334		0.0107378	-0.0126881	0.330442	-0.0315059	0.121019	0.204657	0.123296	0.201363	0.0870733	-0.0447347	0.0576856	0.085974	0.0934949	-0.0941534	-0.0283897	-0.0264765	0.0694425	-0.095088	0.223746	0.270459	0.112658	0.0325306	0.0369084	0.162277	0.269886	0.249411	0.210413	0.132883	0.24887	0.286714	0.176113	0.164911	0.298734	0.123603	0.08624	0.186722	0.1444	0.08624	0.186722	0.0845594	0.147538
-11.7	0.122739		0.0130934	-0.0117774	0.332306	-0.0304013	0.122342	0.206833	0.124429	0.202499	0.0886878	-0.0430856	0.0593878	0.0872441	0.094912	-0.0920203	-0.0266454	-0.0248147	0.0707266	-0.0935469	0.224529	0.272646	0.115662	0.0348849	0.0381774	0.162995	0.270957	0.249333	0.211909	0.133884	0.250544	0.286653	0.17683	0.165903	0.300399	0.124892	0.0879272	0.186679	0.147503	0.0879272	0.186679	0.0864982	0.14871
-11.6667	0.124045		0.0153576	-0.0118941	0.333876	-0.0295738	0.123997	0.208668	0.125748	0.203463	0.0904207	-0.0412511	0.0610496	0.0883176	0.0962186	-0.0898139	-0.0250826	-0.0231882	0.0721106	-0.0921586	0.226147	0.274587	0.118596	0.0373245	0.0393276	0.163998	0.271535	0.248993	0.213439	0.134902	0.252265	0.285765	0.17705	0.167069	0.301674	0.12619	0.0889265	0.187312	0.150009	0.0889265	0.187312	0.0884937	0.149752
-11.6333	0.125348		0.0167229	-0.0123835	0.335772	-0.0288701	0.125172	0.210288	0.127306	0.204817	0.0919124	-0.0397588	0.0627428	0.0894437	0.0972265	-0.0875423	-0.0236614	-0.0212252	0.0736387	-0.0906453	0.227398	0.276518	0.121542	0.0396959	0.0405239	0.164341	0.272368	0.248943	0.215058	0.136204	0.253739	0.285227	0.177713	0.168361	0.302875	0.127665	0.0908082	0.188212	0.151782	0.0908082	0.188212	0.0899498	0.150365
-11.6	0.126638		0.018738	-0.0126708	0.337413	-0.0282041	0.126189	0.211915	0.129395	0.205817	0.093453	-0.0382284	0.0643884	0.0905629	0.0983606	-0.0854352	-0.0220713	-0.0195967	0.0752895	-0.0892617	0.228443	0.278319	0.12451	0.0419631	0.0417953	0.165001	0.273376	0.249079	0.216987	0.137424	0.255165	0.28464	0.178317	0.169211	0.304419	0.129711	0.0919132	0.189563	0.153488	0.0919132	0.189563	0.0909669	0.150327
-11.5667	0.128052		0.0216764	-0.0124293	0.339481	-0.0276717	0.127553	0.213879	0.131217	0.20694	0.0950976	-0.0363956	0.0664317	0.0917386	0.0996173	-0.0830982	-0.0205447	-0.0177888	0.0771129	-0.0878821	0.229614	0.280131	0.127366	0.0440558	0.043368	0.165196	0.274559	0.250092	0.219466	0.138647	0.256767	0.283854	0.179509	0.169365	0.306334	0.131507	0.0934986	0.190997	0.154493	0.0934986	0.190997	0.0919023	0.149985
-11.5333	0.129596		0.0244884	-0.0125894	0.341959	-0.0263087	0.128939	0.216139	0.132934	0.208184	0.0968427	-0.0345569	0.068528	0.0929977	0.100763	-0.0807941	-0.0188009	-0.0156801	0.0787907	-0.0865441	0.231076	0.282078	0.130295	0.0463174	0.0451098	0.166135	0.276405	0.251271	0.222558	0.140085	0.258487	0.282847	0.180844	0.16993	0.307933	0.13342	0.0958259	0.192847	0.15474	0.0958259	0.192847	0.0914964	0.149771
-11.5	0.131085		0.0266859	-0.0119141	0.344257	-0.0246459	0.129987	0.218625	0.135031	0.208373	0.0985848	-0.0326108	0.0705459	0.0942991	0.101936	-0.078419	-0.0167754	-0.013669	0.0803952	-0.0847086	0.232422	0.284016	0.133401	0.0484315	0.0471578	0.167122	0.27714	0.252159	0.224653	0.141064	0.260512	0.282628	0.182271	0.170707	0.30938	0.135293	0.0979391	0.194266	0.153549	0.0979391	0.194266	0.0921154	0.150067
-11.4667	0.132624		0.0280814	-0.0104042	0.345914	-0.0229358	0.130868	0.220857	0.136676	0.208798	0.0999129	-0.030982	0.0726893	0.0955855	0.103127	-0.0759746	-0.0148618	-0.0120016	0.0819994	-0.0832035	0.233606	0.286065	0.136266	0.050573	0.0493757	0.168618	0.278049	0.253262	0.226908	0.141837	0.262206	0.283439	0.184259	0.171453	0.311056	0.136826	0.100695	0.196016	0.153036	0.100695	0.196016	0.0932643	0.149938
-11.4333	0.134115		0.0298562	-0.00761919	0.348146	-0.0214239	0.131783	0.223096	0.138306	0.209522	0.101315	-0.0289577	0.0748008	0.0968838	0.104481	-0.0735589	-0.01314	-0.0102258	0.0836213	-0.0817849	0.234843	0.287957	0.138775	0.0528171	0.0515934	0.169878	0.27865	0.254308	0.229323	0.142631	0.263978	0.284651	0.186496	0.172118	0.312325	0.137969	0.102062	0.197292	0.152685	0.102062	0.197292	0.0934088	0.150506
-11.4	0.135371		0.0309971	-0.00573134	0.350157	-0.0201924	0.132899	0.225613	0.139423	0.21019	0.102546	-0.026774	0.0768701	0.0981579	0.105465	-0.0710141	-0.0115031	-0.00847782	0.085074	-0.079944	0.235762	0.289824	0.141231	0.0549421	0.0536617	0.170176	0.279082	0.254972	0.230075	0.143946	0.265373	0.286126	0.18927	0.172725	0.313579	0.139034	0.103058	0.198138	0.150133	0.103058	0.198138	0.0934615	0.150697
-11.3667	0.136713		0.0327347	-0.00407497	0.352134	-0.0185296	0.133982	0.228072	0.140779	0.210895	0.103929	-0.024671	0.078813	0.0993999	0.106572	-0.0681779	-0.00964211	-0.00687734	0.0870796	-0.0785423	0.237051	0.29158	0.1437	0.0570864	0.0556166	0.170328	0.279586	0.255396	0.230608	0.145273	0.266435	0.286809	0.191899	0.17373	0.314956	0.140416	0.104485	0.199041	0.149321	0.104485	0.199041	0.0933106	0.151217
-11.3333	0.137859		0.0346764	-0.00367776	0.354208	-0.0176638	0.135459	0.230019	0.142026	0.210912	0.105225	-0.0228049	0.0809178	0.100548	0.107739	-0.0654665	-0.00772084	-0.00508837	0.0890826	-0.0770704	0.23825	0.293293	0.146196	0.0592098	0.0575488	0.169453	0.28039	0.255496	0.23038	0.146304	0.267502	0.287872	0.194193	0.17467	0.316404	0.141763	0.105558	0.199367	0.14713	0.105558	0.199367	0.0931788	0.151825
-11.3	0.139066		0.0366197	-0.00331728	0.356103	-0.017195	0.137199	0.23146	0.143069	0.21172	0.106677	-0.0208691	0.0828332	0.101668	0.108777	-0.0630905	-0.00607095	-0.00337632	0.0908935	-0.0756537	0.239205	0.295291	0.149125	0.0612733	0.0595591	0.168462	0.281153	0.255918	0.230585	0.147556	0.268335	0.289748	0.195702	0.175554	0.317576	0.14301	0.107008	0.199829	0.146891	0.107008	0.199829	0.0944391	0.151186
-11.2667	0.140424		0.0380431	-0.00316853	0.358489	-0.0166304	0.138642	0.233117	0.144773	0.212588	0.108238	-0.0189001	0.0846278	0.10289	0.109778	-0.0603781	-0.00448513	-0.00179544	0.0929922	-0.0743277	0.240484	0.297638	0.152094	0.0633389	0.0613958	0.168416	0.282264	0.255581	0.231158	0.148785	0.269548	0.29125	0.197084	0.176518	0.318873	0.14493	0.108375	0.200985	0.147192	0.108375	0.200985	0.0957559	0.151855
-11.2333	0.141836		0.0396538	-0.00263265	0.36083	-0.0157896	0.139902	0.234987	0.146348	0.213823	0.109801	-0.0170526	0.0865987	0.104123	0.110645	-0.0578559	-0.00310233	-0.00019138	0.0948562	-0.0727747	0.24185	0.30007	0.155298	0.0654804	0.0630982	0.168226	0.283721	0.255209	0.232199	0.150007	0.270265	0.292687	0.198477	0.177079	0.320555	0.146683	0.109464	0.202623	0.149311	0.109464	0.202623	0.0982343	0.150482
-11.2	0.143346		0.0420885	-0.00173953	0.363232	-0.0146343	0.141008	0.237391	0.148482	0.214761	0.111431	-0.0150965	0.0882993	0.105337	0.111817	-0.0555394	-0.00167102	0.00154399	0.0965881	-0.0711939	0.24333	0.302374	0.158557	0.0676185	0.0646914	0.168508	0.284744	0.255033	0.233265	0.15092	0.271486	0.293513	0.200117	0.177808	0.322006	0.147788	0.111224	0.204203	0.15211	0.111224	0.204203	0.0998782	0.150475
-11.1667	0.144693		0.0446477	-0.00088144	0.365367	-0.0138842	0.142425	0.239514	0.150034	0.215866	0.113224	-0.0131162	0.0901522	0.106563	0.113007	-0.0531497	-0.000226668	0.00346963	0.0985401	-0.0694732	0.244643	0.304783	0.161476	0.0698186	0.0663003	0.168582	0.28537	0.254672	0.234266	0.151965	0.272635	0.294325	0.201427	0.178285	0.323609	0.148835	0.112018	0.204789	0.153762	0.112018	0.204789	0.10202	0.149953
-11.1333	0.146136		0.0471883	0.00104213	0.367256	-0.0132724	0.143671	0.241197	0.151522	0.216779	0.114701	-0.0114347	0.0920168	0.107769	0.114101	-0.0506585	0.00109214	0.00525919	0.100317	-0.067845	0.24579	0.307224	0.164346	0.0719823	0.0678888	0.169288	0.286033	0.254799	0.235978	0.15319	0.273639	0.295197	0.202934	0.178736	0.325072	0.149725	0.112417	0.206706	0.156937	0.112417	0.206706	0.104687	0.149199
-11.1	0.147516		0.0484693	0.00310059	0.369353	-0.0124056	0.145138	0.242944	0.153097	0.217717	0.116318	-0.00968378	0.0938113	0.109111	0.115288	-0.0481597	0.00272544	0.0073205	0.102352	-0.0664794	0.246985	0.309759	0.16706	0.0742391	0.0692838	0.170112	0.286698	0.254797	0.237099	0.154069	0.274869	0.29775	0.203646	0.179125	0.326649	0.151909	0.112393	0.207358	0.159277	0.112393	0.207358	0.106154	0.14914
-11.0667	0.148931		0.0499955	0.0057304	0.371371	-0.0113505	0.146775	0.244985	0.154293	0.218328	0.117689	-0.00789556	0.0958579	0.110277	0.116511	-0.0456308	0.004217	0.00921285	0.104274	-0.0645681	0.248576	0.312227	0.169949	0.0766638	0.070808	0.170573	0.287681	0.255371	0.238603	0.154818	0.27605	0.299709	0.204756	0.179629	0.328362	0.153468	0.112608	0.207704	0.160449	0.112608	0.207704	0.107499	0.150297
-11.0333	0.150438		0.0520788	0.00845296	0.372914	-0.010513	0.148098	0.247171	0.156435	0.219016	0.11897	-0.00595048	0.0977508	0.111444	0.117639	-0.0430644	0.00586457	0.0110117	0.106052	-0.0626291	0.250561	0.314776	0.172758	0.0791022	0.0728024	0.17107	0.289106	0.256151	0.239829	0.155622	0.277811	0.301002	0.205522	0.180234	0.329817	0.155729	0.113283	0.208215	0.161585	0.113283	0.208215	0.108127	0.152636
-11	0.151879		0.0538094	0.0109188	0.374762	-0.00935213	0.14934	0.249281	0.158158	0.220064	0.120796	-0.00372136	0.0996451	0.112804	0.118788	-0.0404463	0.00736295	0.012524	0.107921	-0.0608806	0.252196	0.317318	0.17534	0.0815263	0.0748777	0.171767	0.290428	0.257274	0.24073	0.156647	0.279206	0.302552	0.206599	0.180857	0.331197	0.158279	0.113262	0.208121	0.162378	0.113262	0.208121	0.108652	0.154692
-10.9667	0.153392		0.0554567	0.0127119	0.376911	-0.00812902	0.150305	0.25138	0.160022	0.2211	0.122102	-0.00143195	0.101614	0.114154	0.119871	-0.0378883	0.00879331	0.0143368	0.109968	-0.0593623	0.25308	0.31959	0.178067	0.0836494	0.0767362	0.172387	0.292687	0.258296	0.240769	0.157608	0.280935	0.30333	0.207591	0.181839	0.332116	0.160321	0.11476	0.209755	0.163743	0.11476	0.209755	0.108388	0.157003
-10.9333	0.154945		0.0567942	0.012625	0.379437	-0.00639039	0.151533	0.253671	0.161986	0.222166	0.123497	0.000856278	0.103411	0.115441	0.120819	-0.0355386	0.0103851	0.0160907	0.1119	-0.0580856	0.254697	0.321674	0.180628	0.0857064	0.0786884	0.172779	0.294933	0.259189	0.240862	0.158703	0.283119	0.303773	0.208897	0.182771	0.333736	0.163202	0.115499	0.211483	0.165496	0.115499	0.211483	0.109693	0.159657
-10.9	0.156454		0.0588759	0.0126574	0.381413	-0.00474689	0.1528	0.256119	0.16362	0.22314	0.12515	0.00335424	0.105177	0.116778	0.122075	-0.0328601	0.0122531	0.0178402	0.113746	-0.0568173	0.255926	0.323791	0.183419	0.0877454	0.0802856	0.173678	0.29693	0.260223	0.241181	0.159968	0.285113	0.303475	0.20975	0.18395	0.334968	0.164459	0.116626	0.213059	0.166411	0.116626	0.213059	0.112359	0.161044
-10.8667	0.157838		0.0601917	0.0127657	0.383397	-0.00360538	0.153499	0.25819	0.165418	0.224473	0.12663	0.00549196	0.106933	0.118089	0.123318	-0.0301165	0.0141551	0.0196357	0.115576	-0.0553735	0.257021	0.325759	0.186314	0.0897774	0.0816538	0.173213	0.298894	0.260399	0.241399	0.161325	0.287022	0.303239	0.210535	0.18486	0.336234	0.16568	0.117389	0.214745	0.16744	0.117389	0.214745	0.114244	0.163403
-10.8333	0.159183		0.0618772	0.0130999	0.385256	-0.00271373	0.154507	0.259997	0.166924	0.225588	0.128074	0.00729124	0.10879	0.119534	0.124565	-0.0274589	0.0161758	0.0212426	0.117411	-0.0536439	0.258271	0.327873	0.188997	0.0919244	0.0829328	0.174247	0.300201	0.260687	0.242838	0.162635	0.288632	0.302944	0.211674	0.185545	0.337205	0.166202	0.117469	0.216365	0.167304	0.117469	0.216365	0.11693	0.165286
-10.8	0.160576		0.0638178	0.0134065	0.3866	-0.00202961	0.155646	0.261152	0.168832	0.22637	0.129477	0.00908043	0.11073	0.120836	0.125966	-0.0247081	0.0178737	0.0232547	0.119162	-0.0518963	0.259087	0.330178	0.191629	0.0944722	0.0841694	0.176444	0.301373	0.260489	0.244993	0.163431	0.289963	0.30245	0.211322	0.186665	0.338482	0.167388	0.118498	0.21806	0.168271	0.118498	0.21806	0.119449	0.166691
-10.7667	0.162006		0.0664705	0.014298	0.387673	-0.00148044	0.156945	0.262482	0.171118	0.227437	0.130946	0.010933	0.112788	0.122094	0.127321	-0.0218606	0.0194876	0.0255484	0.120676	-0.0501699	0.260084	0.332739	0.194156	0.0968958	0.0857007	0.178233	0.302169	0.260069	0.247202	0.164295	0.291039	0.302303	0.211613	0.1879	0.339941	0.169066	0.119288	0.219468	0.168174	0.119288	0.219468	0.122327	0.168137
-10.7333	0.163417		0.0679536	0.0160112	0.388884	-0.000726288	0.158033	0.264152	0.172948	0.228195	0.132765	0.012741	0.114817	0.123346	0.128512	-0.0190885	0.0213227	0.0275693	0.121995	-0.0486349	0.261223	0.335405	0.196595	0.0991832	0.0871704	0.179346	0.302704	0.259972	0.249366	0.165501	0.291992	0.30367	0.211753	0.189113	0.34117	0.170896	0.120116	0.220818	0.168033	0.120116	0.220818	0.124066	0.170262
-10.7	0.164874		0.069748	0.0176725	0.390636	-4.83891e-05	0.158981	0.266577	0.174679	0.228636	0.134472	0.0144614	0.116922	0.124543	0.129631	-0.0164085	0.0228765	0.0295385	0.123462	-0.0468893	0.26179	0.3381	0.199089	0.101371	0.0889497	0.179974	0.303267	0.260872	0.251402	0.166428	0.293315	0.30461	0.212285	0.190513	0.342941	0.173456	0.121151	0.222544	0.166566	0.121151	0.222544	0.126412	0.171603
-10.6667	0.166296		0.0713419	0.0190209	0.392401	0.00071246	0.159972	0.269161	0.176276	0.230108	0.136042	0.0160551	0.118936	0.125741	0.13075	-0.0137203	0.024543	0.0315192	0.125015	-0.0452701	0.263197	0.340753	0.201775	0.103609	0.0908201	0.181717	0.303732	0.262347	0.253521	0.166837	0.294294	0.305543	0.212176	0.19186	0.344748	0.175436	0.122429	0.224376	0.164622	0.122429	0.224376	0.128018	0.170917
-10.6333	0.167681		0.0724065	0.0209219	0.39403	0.00171649	0.161046	0.271323	0.177603	0.230777	0.137762	0.0176957	0.121066	0.126883	0.131731	-0.010975	0.0265183	0.033436	0.126779	-0.0438262	0.264175	0.343181	0.204743	0.106036	0.0925353	0.183107	0.304035	0.263811	0.25533	0.167651	0.295311	0.305212	0.212157	0.193258	0.346659	0.178109	0.124354	0.225785	0.162479	0.124354	0.225785	0.128705	0.171245
-10.6	0.169152		0.0752581	0.0224969	0.395555	0.0031313	0.162344	0.273194	0.178902	0.23188	0.139342	0.0192055	0.122976	0.128011	0.132918	-0.00830194	0.0285488	0.0350614	0.128501	-0.0421366	0.265182	0.34555	0.207826	0.108324	0.0939374	0.183964	0.304874	0.264609	0.256464	0.168515	0.296557	0.304599	0.211913	0.194399	0.348582	0.180383	0.125448	0.2279	0.161936	0.125448	0.2279	0.130989	0.173045
-10.5667	0.17059		0.0773712	0.0227487	0.397591	0.00495914	0.163976	0.275222	0.180267	0.23315	0.140517	0.0208299	0.125076	0.129086	0.134174	-0.00549361	0.0304792	0.0367585	0.130064	-0.0406536	0.266168	0.347634	0.211128	0.110691	0.095225	0.185212	0.305571	0.265623	0.256836	0.169375	0.297736	0.304533	0.211999	0.195229	0.35055	0.182228	0.126959	0.229571	0.162033	0.126959	0.229571	0.132262	0.174967
-10.5333	0.172006		0.0794276	0.0220836	0.399321	0.00623252	0.165696	0.277509	0.182151	0.233926	0.14185	0.0227447	0.127239	0.130438	0.135245	-0.00275786	0.0321507	0.0388667	0.131918	-0.0390541	0.267257	0.349806	0.214277	0.112975	0.0970075	0.186186	0.306081	0.266323	0.257336	0.170531	0.298549	0.302987	0.212478	0.195774	0.352456	0.184515	0.128146	0.231392	0.162693	0.128146	0.231392	0.134713	0.17623
-10.5	0.173427		0.0809899	0.0225547	0.401172	0.0070121	0.167494	0.279897	0.184026	0.234975	0.143528	0.0243224	0.129168	0.131607	0.13641	0.000147749	0.0341181	0.041146	0.133529	-0.0375895	0.268126	0.351914	0.21702	0.115212	0.0984245	0.186859	0.307963	0.266322	0.258074	0.171226	0.299844	0.302212	0.212972	0.196429	0.354517	0.18667	0.129113	0.233191	0.163959	0.129113	0.233191	0.136207	0.177427
-10.4667	0.174846		0.0832739	0.023215	0.403254	0.00756125	0.169167	0.282198	0.186257	0.235782	0.144999	0.0261189	0.131182	0.132906	0.137339	0.00282982	0.0356839	0.0434008	0.135264	-0.0360264	0.269028	0.35409	0.219845	0.117747	0.0994146	0.187825	0.309438	0.26584	0.258993	0.17212	0.301511	0.30237	0.213712	0.197054	0.356006	0.188316	0.130756	0.234929	0.16397	0.130756	0.234929	0.138087	0.177525
-10.4333	0.176338		0.0855842	0.0241079	0.405306	0.00884914	0.170236	0.284581	0.188674	0.236477	0.146509	0.0282017	0.13311	0.134065	0.138333	0.00573641	0.0371961	0.0455952	0.13675	-0.0343667	0.269827	0.356251	0.22235	0.120205	0.100756	0.189455	0.311342	0.264553	0.260045	0.17291	0.303111	0.303793	0.214192	0.197772	0.357892	0.190727	0.131494	0.23636	0.165095	0.131494	0.23636	0.140068	0.178855
-10.4	0.177823		0.0864582	0.0254153	0.407649	0.010842	0.171288	0.28661	0.190263	0.237362	0.148179	0.0300503	0.134907	0.135316	0.139334	0.00845489	0.038748	0.047692	0.138067	-0.0324747	0.270586	0.35837	0.224615	0.122884	0.102439	0.190743	0.312781	0.263945	0.260904	0.173807	0.30506	0.305932	0.215874	0.198333	0.360179	0.192267	0.132424	0.237998	0.165032	0.132424	0.237998	0.140966	0.18101
-10.3667	0.179339		0.0877375	0.0268789	0.410261	0.0128786	0.172366	0.288378	0.192268	0.237709	0.149881	0.0319638	0.136786	0.136379	0.140483	0.0113671	0.040375	0.0497159	0.139297	-0.0303774	0.271383	0.360546	0.226943	0.125519	0.103924	0.191711	0.313517	0.26331	0.26166	0.174947	0.306484	0.306221	0.217393	0.198805	0.361768	0.194272	0.133151	0.240428	0.165847	0.133151	0.240428	0.144379	0.182782
-10.3333	0.180749		0.0900182	0.0289848	0.412944	0.0154227	0.173391	0.290387	0.193599	0.238969	0.151139	0.0338264	0.138852	0.137547	0.141665	0.0141322	0.0418459	0.0518168	0.140863	-0.0287309	0.271821	0.362472	0.229268	0.12799	0.105042	0.192432	0.314474	0.263397	0.262105	0.176027	0.308058	0.305942	0.218084	0.199726	0.363332	0.195532	0.13354	0.24179	0.167082	0.13354	0.24179	0.147039	0.183561
-10.3	0.1822		0.0925293	0.030973	0.415322	0.0178298	0.174662	0.292381	0.195195	0.239654	0.15243	0.0356608	0.140865	0.138939	0.14284	0.0170303	0.0436379	0.0538785	0.142374	-0.0270845	0.272715	0.364411	0.231733	0.130441	0.106268	0.192631	0.315063	0.263668	0.261981	0.177425	0.309757	0.30672	0.218516	0.200676	0.364748	0.196297	0.135338	0.242775	0.168462	0.135338	0.242775	0.147817	0.185513
-10.2667	0.183589		0.0947145	0.0324917	0.417401	0.0200824	0.176272	0.294341	0.196407	0.240127	0.153907	0.0377358	0.142925	0.140192	0.143928	0.0200173	0.0454824	0.0559244	0.144034	-0.0252213	0.273624	0.366558	0.234355	0.132799	0.107915	0.193004	0.315512	0.263512	0.262107	0.178884	0.311386	0.306897	0.218127	0.201521	0.366627	0.198097	0.136546	0.243631	0.170086	0.136546	0.243631	0.148418	0.186591
-10.2333	0.185024		0.0972817	0.0338145	0.419091	0.0212962	0.17802	0.295816	0.19742	0.24099	0.155349	0.0395373	0.144981	0.141563	0.145079	0.0229679	0.0474768	0.0580252	0.145715	-0.0237073	0.274617	0.368636	0.237179	0.135196	0.109566	0.193281	0.315415	0.263627	0.262352	0.180585	0.31307	0.307748	0.218305	0.202203	0.368536	0.199719	0.138164	0.244739	0.171755	0.138164	0.244739	0.149383	0.188276
-10.2	0.186386		0.0982723	0.0348021	0.420927	0.0220298	0.179666	0.297499	0.198853	0.24135	0.156675	0.041338	0.1471	0.142834	0.146216	0.0258428	0.0496427	0.0599971	0.147111	-0.0222408	0.275913	0.370888	0.239854	0.137596	0.111189	0.193355	0.315877	0.263512	0.262488	0.181906	0.314673	0.308392	0.218	0.202941	0.37004	0.200987	0.140052	0.245597	0.174047	0.140052	0.245597	0.151625	0.189334
-10.1667	0.187624		0.10005	0.0357166	0.422624	0.023128	0.181038	0.299263	0.200021	0.242374	0.157913	0.0433301	0.149081	0.144133	0.147287	0.0287825	0.0517541	0.0620056	0.14866	-0.0207943	0.277437	0.373141	0.242536	0.140091	0.113401	0.194006	0.316039	0.263747	0.262949	0.182611	0.31645	0.309068	0.217067	0.20394	0.371684	0.20212	0.140854	0.247347	0.172866	0.140854	0.247347	0.152917	0.187741
-10.1333	0.188936		0.101904	0.0370217	0.424392	0.0238021	0.182107	0.300924	0.201455	0.243192	0.158892	0.0454626	0.151119	0.145358	0.148148	0.0317864	0.0539554	0.0641506	0.150153	-0.0192729	0.278869	0.375217	0.245217	0.142588	0.115681	0.194407	0.315947	0.263562	0.263645	0.183294	0.318088	0.310285	0.216767	0.204803	0.373401	0.203571	0.142611	0.248681	0.17305	0.142611	0.248681	0.154538	0.186292
-10.1	0.190217		0.103547	0.0379157	0.426196	0.024165	0.183303	0.302577	0.202863	0.243934	0.159722	0.0474793	0.153272	0.146665	0.149066	0.0345566	0.056299	0.0662942	0.151913	-0.0179581	0.280111	0.377305	0.247805	0.145056	0.117751	0.194625	0.316146	0.264429	0.264272	0.184079	0.319688	0.312321	0.216972	0.205441	0.375028	0.204729	0.143862	0.249672	0.172281	0.143862	0.249672	0.156726	0.18527
-10.0667	0.191627		0.105979	0.0390721	0.427652	0.0246088	0.185028	0.30424	0.204661	0.245167	0.16055	0.0496308	0.155252	0.147852	0.150192	0.0375798	0.05844	0.0685917	0.153867	-0.0166983	0.281401	0.379341	0.250317	0.147674	0.119375	0.195562	0.316938	0.265731	0.26474	0.184793	0.320965	0.313078	0.217341	0.205994	0.377262	0.206207	0.145103	0.250902	0.17221	0.145103	0.250902	0.15875	0.185371
-10.0333	0.193024		0.107396	0.0402898	0.429045	0.025685	0.186501	0.306234	0.206651	0.246376	0.161568	0.0520474	0.15733	0.149202	0.151257	0.0405689	0.0602231	0.0708932	0.155461	-0.0152932	0.282953	0.381444	0.252777	0.150328	0.120862	0.196707	0.318612	0.267204	0.265013	0.185142	0.322041	0.312955	0.218367	0.206659	0.379914	0.207412	0.145405	0.252393	0.171379	0.145405	0.252393	0.161883	0.185293
-10	0.194473		0.109326	0.0420024	0.430563	0.0270239	0.18827	0.308431	0.207915	0.247308	0.162962	0.0543999	0.159279	0.150729	0.152347	0.0432707	0.0621886	0.0730378	0.157019	-0.0135773	0.283933	0.383564	0.255509	0.152713	0.122765	0.198007	0.320387	0.269297	0.265549	0.18572	0.323085	0.313897	0.219884	0.20743	0.381999	0.20872	0.145301	0.253793	0.169453	0.145301	0.253793	0.16567	0.18514
-9.96667	0.195959		0.110753	0.0435141	0.432157	0.0282922	0.190146	0.310374	0.209291	0.248395	0.164287	0.0570017	0.161131	0.152268	0.153463	0.0459586	0.0639275	0.0751872	0.158902	-0.0118886	0.284883	0.385652	0.258403	0.154961	0.124561	0.19909	0.3223	0.270987	0.266729	0.186726	0.324577	0.315199	0.221714	0.208323	0.383622	0.21049	0.146139	0.254343	0.168104	0.146139	0.254343	0.169218	0.184636
-9.93333	0.197391		0.112789	0.0440503	0.433206	0.0296162	0.191907	0.312199	0.210542	0.249615	0.16576	0.0593607	0.162906	0.153765	0.154568	0.0488755	0.0659694	0.077279	0.160571	-0.0101164	0.286051	0.387631	0.261531	0.157137	0.126306	0.200208	0.323662	0.272208	0.26817	0.187755	0.326264	0.31659	0.223922	0.209346	0.384125	0.211584	0.146161	0.255329	0.167665	0.146161	0.255329	0.171427	0.185594
-9.9	0.198749		0.11493	0.0446058	0.43439	0.0310453	0.193543	0.314159	0.212286	0.250782	0.167149	0.0616275	0.164829	0.155031	0.155597	0.0515861	0.0679081	0.0793571	0.162268	-0.00830543	0.287305	0.389555	0.264904	0.159301	0.128346	0.20186	0.323914	0.272554	0.269477	0.188578	0.328145	0.316442	0.225731	0.210677	0.384844	0.212783	0.145933	0.256247	0.168144	0.145933	0.256247	0.173839	0.185147
-9.86667	0.200085		0.116697	0.0455457	0.435664	0.0326485	0.194788	0.316055	0.214158	0.251963	0.168523	0.0640539	0.166811	0.156442	0.156478	0.0545107	0.0697229	0.0814777	0.163858	-0.00637857	0.288479	0.391665	0.268107	0.161502	0.130329	0.203358	0.324309	0.273159	0.27066	0.189271	0.330005	0.315869	0.227328	0.211973	0.385928	0.214339	0.145756	0.257444	0.168571	0.145756	0.257444	0.175129	0.184072
-9.83333	0.201481		0.118513	0.0462293	0.437225	0.0347721	0.196217	0.317752	0.215846	0.25321	0.1699	0.0662875	0.168791	0.158021	0.157534	0.0574904	0.0718423	0.0835467	0.165573	-0.0044489	0.289396	0.393902	0.271295	0.163458	0.132318	0.20445	0.324957	0.273902	0.271717	0.189807	0.33169	0.315533	0.228322	0.212572	0.386871	0.216225	0.145819	0.258859	0.169789	0.145819	0.258859	0.17707	0.183773
-9.8	0.202893		0.121109	0.0470239	0.438924	0.0373694	0.197844	0.319544	0.218126	0.254429	0.171778	0.0686044	0.170625	0.159207	0.158639	0.0603551	0.0736034	0.085783	0.167169	-0.00249701	0.290364	0.396053	0.274185	0.165519	0.134533	0.205257	0.325262	0.274216	0.272555	0.190426	0.333374	0.315592	0.229147	0.213071	0.388343	0.217159	0.145729	0.26118	0.171104	0.145729	0.26118	0.17739	0.183611
-9.76667	0.204318		0.123131	0.0475554	0.440491	0.0400515	0.199754	0.320956	0.219485	0.25529	0.173915	0.0708181	0.172649	0.160584	0.159756	0.0631513	0.0756359	0.0877046	0.168525	-0.000473282	0.291634	0.398401	0.276876	0.167732	0.136407	0.206026	0.325875	0.274688	0.272646	0.191176	0.334693	0.315866	0.229882	0.213384	0.389682	0.218231	0.145661	0.263611	0.172381	0.145661	0.263611	0.178624	0.185316
-9.73333	0.205666		0.124401	0.0482178	0.442151	0.0428835	0.201641	0.322533	0.220645	0.256572	0.175976	0.0734333	0.174664	0.162047	0.16071	0.0660905	0.0774829	0.0894778	0.170138	0.00133547	0.292286	0.400844	0.279499	0.170078	0.138349	0.20748	0.326765	0.274742	0.272694	0.191828	0.336037	0.31676	0.231198	0.213935	0.390668	0.219414	0.145317	0.265538	0.171175	0.145317	0.265538	0.180411	0.186039
-9.7	0.207112		0.126967	0.0488798	0.443718	0.0456158	0.203136	0.324634	0.222266	0.257499	0.1779	0.0757094	0.176617	0.163508	0.161812	0.0691203	0.0792989	0.0912502	0.171756	0.00329788	0.293315	0.403054	0.28205	0.172499	0.140562	0.208874	0.327986	0.275557	0.272781	0.192754	0.337212	0.317932	0.232255	0.214476	0.391627	0.220283	0.146217	0.266908	0.1723	0.146217	0.266908	0.181113	0.185746
-9.66667	0.208625		0.129599	0.0495636	0.445478	0.0486824	0.204304	0.326819	0.223529	0.258839	0.179847	0.0780468	0.178726	0.164864	0.162909	0.0720289	0.081407	0.0932037	0.173124	0.00510784	0.29399	0.40514	0.284712	0.174904	0.142531	0.210538	0.328961	0.277231	0.273065	0.193364	0.338727	0.319564	0.232784	0.2152	0.393041	0.221654	0.147732	0.267908	0.172361	0.147732	0.267908	0.182307	0.186201
-9.63333	0.210085		0.131687	0.0505991	0.447293	0.051987	0.205034	0.328755	0.225	0.260047	0.181872	0.080295	0.180653	0.166592	0.163934	0.0749268	0.083501	0.0952875	0.174653	0.00688075	0.29444	0.407002	0.287202	0.177388	0.144342	0.21106	0.329679	0.278467	0.272857	0.193974	0.340325	0.321216	0.233802	0.216126	0.394798	0.223097	0.148967	0.26951	0.171987	0.148967	0.26951	0.182479	0.187276
-9.6	0.211564		0.133831	0.0507763	0.449429	0.0547875	0.205622	0.330181	0.22628	0.261678	0.183362	0.0824681	0.182816	0.168155	0.165082	0.0778022	0.0855961	0.0971179	0.176269	0.00850065	0.295239	0.40884	0.289464	0.179894	0.145981	0.211888	0.330323	0.279328	0.273052	0.194568	0.342211	0.323022	0.234572	0.217168	0.396204	0.225088	0.150269	0.26997	0.173773	0.150269	0.26997	0.184316	0.188942
-9.56667	0.212971		0.136042	0.0504389	0.451237	0.0569222	0.206503	0.332078	0.227363	0.263094	0.184982	0.0848088	0.184723	0.169545	0.166007	0.0806801	0.0876529	0.0989999	0.177953	0.0101106	0.296364	0.410626	0.291523	0.182302	0.147581	0.213322	0.331682	0.279501	0.27333	0.195091	0.343465	0.325803	0.234717	0.218351	0.397718	0.227116	0.151633	0.270184	0.174628	0.151633	0.270184	0.185459	0.190447
-9.53333	0.21444		0.138352	0.0508862	0.453382	0.0590696	0.207692	0.334101	0.228528	0.2651	0.186856	0.0873683	0.186465	0.171093	0.16709	0.0834873	0.0896531	0.10096	0.179695	0.0119244	0.297445	0.412499	0.293754	0.184666	0.149223	0.214565	0.333075	0.279257	0.27357	0.196058	0.344529	0.326695	0.235055	0.219556	0.399597	0.229823	0.152676	0.270278	0.175205	0.152676	0.270278	0.186875	0.192979
-9.5	0.215793		0.139577	0.0520402	0.454529	0.0609876	0.20921	0.335915	0.22949	0.266601	0.18899	0.0898648	0.188378	0.172357	0.168035	0.0862391	0.0916619	0.102752	0.181428	0.0137529	0.298071	0.414608	0.296169	0.186989	0.150382	0.216069	0.334999	0.278888	0.274334	0.19683	0.34574	0.327322	0.235633	0.220927	0.401325	0.231955	0.152822	0.270558	0.176184	0.152822	0.270558	0.189413	0.19311
-9.46667	0.21721		0.141749	0.0531714	0.455472	0.0627034	0.210714	0.337176	0.231463	0.267795	0.191192	0.0920192	0.190293	0.173819	0.168811	0.0889605	0.0933177	0.104703	0.183107	0.0154239	0.298716	0.41665	0.298719	0.189362	0.151732	0.217659	0.336987	0.278361	0.27513	0.197908	0.347204	0.327809	0.236774	0.222054	0.402589	0.232993	0.154061	0.271737	0.177854	0.154061	0.271737	0.19063	0.192975
-9.43333	0.21874		0.143663	0.0543106	0.45652	0.0641354	0.212223	0.338662	0.23304	0.269461	0.193049	0.0941572	0.192404	0.175033	0.169651	0.0916689	0.0952028	0.106776	0.184793	0.016914	0.300008	0.418867	0.301427	0.191709	0.153177	0.219837	0.338367	0.277806	0.277063	0.199148	0.348797	0.32868	0.23865	0.222816	0.403959	0.234044	0.155273	0.273268	0.179637	0.155273	0.273268	0.192307	0.193294
-9.4	0.220173		0.145922	0.0548573	0.458152	0.0659741	0.213431	0.340608	0.234891	0.270443	0.195058	0.0960224	0.194593	0.176313	0.170452	0.0941387	0.0970091	0.108906	0.186801	0.01855	0.300797	0.420727	0.304188	0.19391	0.154901	0.221213	0.339517	0.277324	0.279016	0.200338	0.349733	0.32975	0.240427	0.22374	0.405493	0.235731	0.155952	0.275151	0.180594	0.155952	0.275151	0.193074	0.192282
-9.36667	0.221591		0.148326	0.0548507	0.45985	0.0675259	0.214082	0.342695	0.237046	0.271612	0.196717	0.0979119	0.196518	0.177508	0.171415	0.0967996	0.0987609	0.110993	0.188782	0.0202883	0.301634	0.422589	0.307091	0.196164	0.156932	0.22302	0.340132	0.276662	0.280057	0.201248	0.351121	0.330611	0.242242	0.224574	0.406882	0.23732	0.157169	0.276226	0.182644	0.157169	0.276226	0.193638	0.192182
-9.33333	0.222952		0.150193	0.0562101	0.461471	0.0679486	0.214794	0.344508	0.239164	0.272626	0.198117	0.0998456	0.198468	0.178681	0.172297	0.0995768	0.100796	0.112995	0.190805	0.0217035	0.30192	0.424396	0.310014	0.198448	0.159262	0.224633	0.341355	0.276009	0.280432	0.20238	0.353213	0.329791	0.243837	0.225673	0.408054	0.23901	0.157616	0.277286	0.185687	0.157616	0.277286	0.195517	0.191377
-9.3	0.224417		0.15228	0.0579047	0.463164	0.0685674	0.215571	0.346358	0.242036	0.274044	0.199624	0.101906	0.200482	0.180018	0.173223	0.102281	0.102631	0.115271	0.192836	0.0230597	0.302741	0.426159	0.312614	0.200755	0.161538	0.226224	0.34205	0.275917	0.281116	0.203161	0.355323	0.328934	0.244774	0.226604	0.409887	0.24005	0.158488	0.279176	0.188249	0.158488	0.279176	0.196236	0.192177
-9.26667	0.225875		0.153194	0.0606025	0.465014	0.070075	0.21648	0.348154	0.243648	0.275205	0.20104	0.104162	0.202564	0.181341	0.174259	0.105109	0.104563	0.117376	0.194752	0.0249257	0.303267	0.428178	0.315265	0.202928	0.163754	0.227686	0.343019	0.276593	0.281334	0.203681	0.357544	0.328367	0.246214	0.22738	0.412073	0.24098	0.158697	0.279799	0.191501	0.158697	0.279799	0.197879	0.193764
-9.23333	0.22728		0.15508	0.0629681	0.466642	0.0725113	0.217382	0.349853	0.245566	0.276239	0.202416	0.106556	0.204556	0.182642	0.175141	0.107991	0.106428	0.119642	0.196578	0.0270177	0.303957	0.429872	0.31799	0.204851	0.166047	0.227553	0.343983	0.276537	0.282013	0.204448	0.3598	0.326745	0.247331	0.227951	0.414159	0.241979	0.158782	0.280787	0.194019	0.158782	0.280787	0.199391	0.195487
-9.2	0.228637		0.156993	0.064633	0.468318	0.0750359	0.218279	0.351658	0.247672	0.277401	0.203519	0.108818	0.206516	0.184055	0.176085	0.110783	0.108169	0.122116	0.198113	0.0290089	0.304962	0.431613	0.320529	0.206897	0.168186	0.227644	0.344952	0.276882	0.282469	0.205	0.361683	0.324738	0.249209	0.228551	0.41641	0.242696	0.159284	0.281103	0.196001	0.159284	0.281103	0.200918	0.196841
-9.16667	0.229931		0.158965	0.0654338	0.470206	0.0772098	0.219677	0.353314	0.248449	0.278368	0.204814	0.110834	0.208574	0.185364	0.176989	0.11373	0.109968	0.124368	0.199646	0.0307974	0.306125	0.433415	0.322659	0.208886	0.170385	0.227318	0.346219	0.277673	0.282994	0.206149	0.36343	0.32383	0.251171	0.229251	0.418582	0.242826	0.159242	0.282219	0.197104	0.159242	0.282219	0.202101	0.19741
-9.13333	0.23127		0.160797	0.0665552	0.471892	0.0790296	0.221562	0.355156	0.250102	0.278903	0.20596	0.112969	0.21055	0.186791	0.177869	0.116748	0.112063	0.126356	0.201202	0.0327597	0.307338	0.435242	0.324639	0.210778	0.172346	0.227902	0.347218	0.277919	0.283251	0.207521	0.365047	0.324988	0.252634	0.229436	0.420935	0.242871	0.159108	0.283162	0.19754	0.159108	0.283162	0.202765	0.199912
-9.1	0.23263		0.163305	0.0683395	0.473826	0.0809471	0.223009	0.356789	0.25152	0.279529	0.207029	0.115064	0.212892	0.188153	0.178773	0.119707	0.114103	0.128311	0.202925	0.0345529	0.308338	0.437201	0.326744	0.212808	0.174569	0.230038	0.34758	0.278086	0.28285	0.209306	0.366683	0.32621	0.254444	0.229818	0.42253	0.243034	0.159654	0.283986	0.195923	0.159654	0.283986	0.2034	0.202211
-9.06667	0.2341		0.166425	0.0702925	0.475643	0.0831296	0.224504	0.35864	0.253447	0.280705	0.2082	0.116962	0.214929	0.18941	0.179678	0.122441	0.116005	0.130468	0.205011	0.0362357	0.309704	0.43916	0.329008	0.214819	0.176337	0.232637	0.347898	0.278084	0.282782	0.211031	0.368028	0.327621	0.255216	0.230644	0.424539	0.244089	0.161223	0.285108	0.195358	0.161223	0.285108	0.203187	0.203152
-9.03333	0.235605		0.168825	0.0714636	0.477376	0.0854729	0.226233	0.360365	0.255704	0.281456	0.209661	0.118914	0.217043	0.190936	0.180813	0.125303	0.118022	0.132617	0.20702	0.0381979	0.311034	0.441151	0.331354	0.216911	0.178516	0.235089	0.348156	0.278609	0.282566	0.212313	0.369278	0.329273	0.256777	0.231786	0.426766	0.246034	0.162231	0.285715	0.19527	0.162231	0.285715	0.203407	0.204206
-9	0.237071		0.17111	0.0724058	0.478385	0.0881394	0.228109	0.361665	0.257197	0.282485	0.211155	0.121173	0.218991	0.192306	0.181736	0.128083	0.120067	0.134467	0.209343	0.0397136	0.311908	0.443156	0.333523	0.218791	0.180699	0.236889	0.348293	0.279038	0.282153	0.213214	0.370753	0.330989	0.258353	0.232349	0.428603	0.24812	0.163713	0.287468	0.19583	0.163713	0.287468	0.204432	0.203912
-8.96667	0.238484		0.17332	0.0732147	0.479752	0.0907686	0.230086	0.362657	0.259561	0.283189	0.212017	0.123394	0.221193	0.193744	0.182788	0.130837	0.121925	0.136805	0.211615	0.0410153	0.313022	0.444985	0.33579	0.220558	0.183239	0.238406	0.348333	0.279315	0.281554	0.213724	0.372389	0.331838	0.260296	0.232524	0.430458	0.250577	0.1645	0.288733	0.196807	0.1645	0.288733	0.206302	0.203388
-8.93333	0.239929		0.175779	0.0734454	0.480886	0.0934052	0.231988	0.36413	0.261626	0.28451	0.213233	0.125778	0.223325	0.195266	0.183902	0.133596	0.123857	0.138962	0.213888	0.0426375	0.313875	0.446871	0.33797	0.222439	0.185852	0.238893	0.348108	0.279863	0.281968	0.214322	0.373168	0.332978	0.262575	0.232613	0.432004	0.252913	0.16602	0.290222	0.198128	0.16602	0.290222	0.206799	0.203033
-8.9	0.241205		0.178047	0.0735612	0.481807	0.0956914	0.23373	0.366081	0.262979	0.285237	0.214743	0.127875	0.225398	0.196796	0.184886	0.136397	0.125893	0.141076	0.215941	0.0443282	0.314694	0.448789	0.340093	0.22443	0.188172	0.23885	0.347797	0.279823	0.282821	0.214913	0.37376	0.333154	0.265077	0.232967	0.433319	0.25451	0.167343	0.291053	0.198277	0.167343	0.291053	0.207739	0.202974
-8.86667	0.242624		0.180378	0.0743993	0.482731	0.0977953	0.235325	0.368	0.264924	0.286418	0.216195	0.130054	0.227747	0.198589	0.185802	0.139372	0.12772	0.143295	0.217883	0.0457316	0.315916	0.450924	0.342145	0.226527	0.190717	0.238006	0.347137	0.279795	0.283964	0.215705	0.374297	0.33436	0.267816	0.233328	0.43427	0.255873	0.169405	0.292023	0.198174	0.169405	0.292023	0.208758	0.204673
-8.83333	0.244135		0.18216	0.0765337	0.483959	0.100678	0.237009	0.369737	0.266327	0.287802	0.217259	0.132239	0.229801	0.20017	0.186954	0.142437	0.129422	0.145613	0.219536	0.0470745	0.317047	0.453092	0.344262	0.228661	0.193376	0.23787	0.347112	0.280317	0.284938	0.216172	0.374675	0.334638	0.270123	0.233811	0.435816	0.257304	0.171163	0.293674	0.199211	0.171163	0.293674	0.209983	0.206738
-8.8	0.245623		0.183987	0.0774114	0.485669	0.103409	0.238984	0.371085	0.268227	0.289291	0.218681	0.134488	0.231781	0.201806	0.187976	0.145371	0.131159	0.147764	0.221324	0.0485442	0.318626	0.455142	0.346411	0.230786	0.195949	0.238296	0.347236	0.281058	0.285917	0.216631	0.375478	0.334065	0.2726	0.234524	0.437762	0.259045	0.171558	0.295594	0.198794	0.171558	0.295594	0.210241	0.210734
-8.76667	0.247104		0.186069	0.0781718	0.487106	0.106059	0.240678	0.372769	0.270614	0.290899	0.219842	0.137179	0.233516	0.203344	0.18885	0.148366	0.133079	0.149788	0.222951	0.0500895	0.319913	0.457212	0.34844	0.232946	0.197839	0.23926	0.347853	0.282013	0.287007	0.216905	0.376585	0.333654	0.273675	0.235077	0.439715	0.260237	0.171891	0.297593	0.201389	0.171891	0.297593	0.209542	0.213679
-8.73333	0.24851		0.188119	0.0792462	0.488572	0.108521	0.242496	0.374277	0.272268	0.292249	0.220835	0.139735	0.235406	0.204782	0.189826	0.151494	0.13495	0.15185	0.224517	0.0517198	0.320817	0.459055	0.350548	0.235102	0.199497	0.239893	0.348559	0.282021	0.287707	0.217501	0.377717	0.333868	0.275055	0.235343	0.440801	0.261051	0.172022	0.299082	0.202983	0.172022	0.299082	0.210872	0.217437
-8.7	0.250122		0.190119	0.0808562	0.490023	0.111348	0.243946	0.375664	0.274945	0.294276	0.221984	0.142189	0.237373	0.20629	0.190871	0.154401	0.13701	0.153959	0.226042	0.053451	0.321967	0.461439	0.352792	0.237361	0.201306	0.239793	0.349553	0.282543	0.288272	0.218145	0.379129	0.334405	0.276537	0.235475	0.441754	0.26269	0.172857	0.300446	0.204835	0.172857	0.300446	0.212621	0.223032
-8.66667	0.251624		0.191812	0.0822527	0.491807	0.114069	0.245615	0.377307	0.276393	0.295546	0.223566	0.144284	0.23953	0.20776	0.191885	0.157308	0.139057	0.155988	0.227586	0.0551515	0.323284	0.463636	0.354986	0.239619	0.203062	0.24105	0.350838	0.282997	0.289022	0.219082	0.380811	0.333548	0.277977	0.235948	0.443223	0.264036	0.173433	0.301481	0.206016	0.173433	0.301481	0.214591	0.226125
-8.63333	0.253078		0.193277	0.0825314	0.493574	0.116245	0.247482	0.378726	0.278528	0.297331	0.225297	0.146053	0.241674	0.209265	0.193071	0.160144	0.141274	0.158073	0.229394	0.0571267	0.324555	0.46564	0.357189	0.241769	0.204533	0.241756	0.351751	0.283156	0.290091	0.22017	0.382485	0.333098	0.279614	0.236686	0.444932	0.265496	0.174514	0.301997	0.205126	0.174514	0.301997	0.216525	0.229539
-8.6	0.254445		0.195342	0.0823802	0.495425	0.118469	0.24839	0.379899	0.280099	0.298519	0.226851	0.14782	0.243703	0.210718	0.194189	0.162993	0.143341	0.159973	0.231198	0.0590709	0.326078	0.467718	0.359331	0.243989	0.206157	0.242402	0.352439	0.283226	0.291413	0.22115	0.384099	0.332189	0.280483	0.237676	0.446702	0.266824	0.175747	0.301976	0.205437	0.175747	0.301976	0.219013	0.232081
-8.56667	0.255736		0.197259	0.082467	0.496819	0.1207	0.24926	0.381044	0.281584	0.299519	0.228173	0.149684	0.245778	0.212376	0.195345	0.165763	0.145203	0.161955	0.233233	0.0608609	0.327527	0.469452	0.361586	0.246143	0.208131	0.24326	0.352377	0.282904	0.292692	0.222329	0.385518	0.332013	0.282	0.238587	0.447965	0.267742	0.176124	0.302508	0.205446	0.176124	0.302508	0.221857	0.233352
-8.53333	0.257124		0.199366	0.0840085	0.498475	0.123026	0.250522	0.382717	0.283881	0.300471	0.229194	0.151578	0.247715	0.213862	0.196372	0.168649	0.147222	0.163736	0.235139	0.0625927	0.328781	0.47123	0.364016	0.248509	0.209892	0.243331	0.353118	0.283428	0.293852	0.223402	0.387229	0.330433	0.283635	0.2394	0.449384	0.269037	0.176493	0.302784	0.206137	0.176493	0.302784	0.225424	0.23475
-8.5	0.258583		0.201227	0.0863433	0.500125	0.125165	0.252815	0.384851	0.284357	0.301463	0.230281	0.15362	0.24977	0.215197	0.197417	0.171435	0.148836	0.166026	0.236776	0.0644085	0.329925	0.47303	0.366257	0.250692	0.211985	0.244089	0.353675	0.283975	0.294075	0.224975	0.388997	0.329717	0.284754	0.240153	0.451325	0.270397	0.17652	0.304325	0.207428	0.17652	0.304325	0.227925	0.236743
-8.46667	0.26007		0.203529	0.0886277	0.501797	0.126997	0.255162	0.386523	0.286438	0.302851	0.231108	0.155445	0.25191	0.216519	0.198466	0.174089	0.150806	0.168377	0.238468	0.0662904	0.330831	0.474872	0.368641	0.252882	0.213871	0.244752	0.355074	0.284513	0.294321	0.226731	0.390914	0.32868	0.286259	0.240627	0.453409	0.271545	0.176243	0.305573	0.210549	0.176243	0.305573	0.229282	0.238083
-8.43333	0.261398		0.204912	0.0892122	0.503153	0.128781	0.256544	0.388045	0.287951	0.304438	0.232316	0.157169	0.254002	0.217689	0.199695	0.176814	0.153095	0.170481	0.240243	0.067598	0.331729	0.476605	0.370999	0.254985	0.215546	0.245296	0.356919	0.284629	0.294612	0.227794	0.393069	0.328774	0.287592	0.240773	0.454785	0.272113	0.175029	0.306722	0.214104	0.175029	0.306722	0.231637	0.239712
-8.4	0.262743		0.206671	0.0905449	0.503908	0.13063	0.257607	0.389713	0.289084	0.306066	0.233567	0.158924	0.255888	0.218683	0.200841	0.179642	0.155056	0.172758	0.241847	0.0692935	0.332146	0.47847	0.373012	0.256921	0.217073	0.245641	0.35825	0.284719	0.294685	0.228701	0.395319	0.329844	0.28914	0.240946	0.456241	0.272668	0.174902	0.308631	0.215817	0.174902	0.308631	0.232738	0.24234
-8.36667	0.264048		0.207325	0.0918648	0.504932	0.132686	0.25862	0.391479	0.290828	0.307745	0.234503	0.16109	0.257651	0.219721	0.201739	0.182624	0.15701	0.175003	0.243395	0.0709397	0.332641	0.480215	0.374971	0.258745	0.218462	0.24601	0.359922	0.284917	0.294992	0.229589	0.397206	0.329782	0.290026	0.241328	0.457782	0.2739	0.175543	0.310709	0.217673	0.175543	0.310709	0.233258	0.242896
-8.33333	0.265476		0.208411	0.0936793	0.506078	0.135337	0.259288	0.392928	0.291438	0.309426	0.23566	0.163283	0.25939	0.220819	0.202763	0.185506	0.159168	0.177114	0.245028	0.0727551	0.333675	0.481928	0.377189	0.260501	0.219781	0.246166	0.361601	0.284993	0.294841	0.230478	0.398592	0.33086	0.290586	0.241953	0.459006	0.276015	0.176982	0.313209	0.220087	0.176982	0.313209	0.233954	0.24387
-8.3	0.266846		0.210177	0.0951993	0.507031	0.138041	0.260343	0.394219	0.293382	0.310836	0.23675	0.165458	0.261225	0.221955	0.203904	0.188399	0.161056	0.178939	0.24683	0.0745671	0.335101	0.483601	0.379343	0.262414	0.220753	0.245638	0.363645	0.285282	0.29467	0.231367	0.399624	0.331915	0.292166	0.242791	0.459794	0.276955	0.178292	0.314706	0.221315	0.178292	0.314706	0.234782	0.245226
-8.26667	0.26815		0.211398	0.0962919	0.507676	0.140112	0.261465	0.395419	0.294588	0.31226	0.238101	0.167457	0.262975	0.223067	0.205167	0.191439	0.163044	0.180633	0.248645	0.0767174	0.336239	0.485283	0.381573	0.264433	0.222337	0.245091	0.364692	0.285264	0.294368	0.232085	0.400739	0.332779	0.293705	0.243853	0.460746	0.27855	0.179557	0.317199	0.222981	0.179557	0.317199	0.234815	0.244633
-8.23333	0.269582		0.212591	0.0975427	0.508874	0.14213	0.262899	0.397025	0.295649	0.313404	0.239634	0.169601	0.264651	0.224192	0.206348	0.194405	0.165196	0.182541	0.250386	0.0790643	0.337512	0.487102	0.383547	0.266531	0.223956	0.245223	0.3653	0.285425	0.294223	0.233103	0.402122	0.33392	0.295796	0.244778	0.462101	0.279507	0.181125	0.319307	0.224221	0.181125	0.319307	0.235527	0.245951
-8.2	0.270992		0.213527	0.0977344	0.510513	0.143926	0.264101	0.398729	0.297763	0.314854	0.241175	0.171776	0.266372	0.225317	0.207729	0.197499	0.167526	0.184439	0.252122	0.0810676	0.338471	0.488736	0.385597	0.26854	0.225489	0.245741	0.366028	0.286014	0.294273	0.233717	0.403695	0.33542	0.297864	0.245438	0.463125	0.280468	0.182147	0.320635	0.227181	0.182147	0.320635	0.235472	0.247677
-8.16667	0.272464		0.214976	0.09913	0.512136	0.145699	0.265002	0.400356	0.299234	0.316021	0.242478	0.173571	0.268148	0.226385	0.209015	0.20038	0.169859	0.186526	0.253864	0.0835195	0.339526	0.490581	0.387707	0.270429	0.227108	0.24693	0.366075	0.286582	0.294365	0.234398	0.405473	0.337777	0.29995	0.246251	0.464362	0.281174	0.183355	0.322313	0.22939	0.183355	0.322313	0.2359	0.249421
-8.13333	0.273959		0.216731	0.100737	0.513936	0.147376	0.265896	0.401511	0.301357	0.317674	0.243808	0.175116	0.269911	0.227628	0.210335	0.203307	0.171882	0.188813	0.256094	0.0855264	0.340679	0.49242	0.389872	0.272369	0.229061	0.247549	0.36674	0.28754	0.293552	0.23526	0.407608	0.339944	0.301954	0.246855	0.465444	0.281859	0.18393	0.323878	0.230727	0.18393	0.323878	0.238314	0.251331
-8.1	0.275471		0.219029	0.102877	0.515745	0.149523	0.267257	0.402566	0.302876	0.318596	0.245191	0.176865	0.271813	0.228908	0.211626	0.206221	0.173828	0.190803	0.258295	0.087641	0.341744	0.49421	0.392032	0.274468	0.230787	0.248679	0.367925	0.288768	0.292653	0.236298	0.409917	0.342429	0.303533	0.247559	0.467036	0.282789	0.185033	0.325527	0.231497	0.185033	0.325527	0.239436	0.25177
-8.06667	0.276928		0.221101	0.103657	0.517152	0.151812	0.268937	0.403852	0.304233	0.319846	0.246626	0.178603	0.273682	0.230179	0.212938	0.209184	0.175854	0.192966	0.260254	0.0897588	0.342878	0.496226	0.394273	0.276459	0.232013	0.248852	0.368594	0.290024	0.292127	0.237126	0.412134	0.345311	0.304862	0.247946	0.468627	0.283948	0.186351	0.326467	0.232908	0.186351	0.326467	0.240816	0.252642
-8.03333	0.278329		0.223808	0.103331	0.518376	0.154066	0.27017	0.405351	0.305864	0.321296	0.247944	0.180403	0.275545	0.231675	0.214144	0.212114	0.177887	0.194935	0.262353	0.0917684	0.343304	0.498135	0.396515	0.278491	0.234027	0.247487	0.369114	0.291518	0.291942	0.237788	0.414182	0.347219	0.305948	0.248603	0.469748	0.28441	0.188655	0.327279	0.234883	0.188655	0.327279	0.240844	0.254425
-8	0.279691		0.226682	0.103178	0.5195	0.15668	0.270734	0.406707	0.306169	0.32198	0.249107	0.182254	0.277634	0.232937	0.215407	0.214998	0.179772	0.196954	0.264469	0.0937051	0.343689	0.500207	0.398753	0.280568	0.236506	0.246591	0.370041	0.292129	0.292527	0.238684	0.416124	0.349533	0.306686	0.249416	0.470616	0.285449	0.190906	0.328533	0.234725	0.190906	0.328533	0.241866	0.255486
-7.96667	0.281101		0.229375	0.103917	0.520819	0.1589	0.271783	0.408117	0.307262	0.323413	0.250179	0.183938	0.279553	0.234195	0.216478	0.218112	0.181705	0.199046	0.266537	0.0952714	0.344116	0.502274	0.401187	0.282658	0.238894	0.24582	0.370916	0.292554	0.292976	0.239381	0.417501	0.351476	0.307722	0.250005	0.471832	0.28645	0.192955	0.32951	0.235917	0.192955	0.32951	0.243154	0.256797
-7.93333	0.282544		0.230949	0.10462	0.521814	0.161243	0.273161	0.409914	0.307815	0.32403	0.251367	0.185624	0.281645	0.235398	0.217675	0.221031	0.183758	0.201234	0.268569	0.0971351	0.34464	0.504439	0.403683	0.284845	0.241238	0.245489	0.372265	0.293088	0.2938	0.240133	0.41935	0.353254	0.309019	0.250822	0.473556	0.28692	0.195268	0.330217	0.238471	0.195268	0.330217	0.244497	0.256832
-7.9	0.284016		0.232593	0.105026	0.522735	0.163245	0.273963	0.411904	0.308272	0.325385	0.252536	0.187524	0.283667	0.236454	0.21875	0.223602	0.185683	0.203422	0.27053	0.0989401	0.345551	0.506448	0.406334	0.286911	0.243958	0.246338	0.373852	0.293567	0.294691	0.2408	0.42112	0.354702	0.310128	0.251299	0.4753	0.287945	0.197806	0.331372	0.240353	0.197806	0.331372	0.245512	0.257251
-7.86667	0.285503		0.235147	0.10623	0.52425	0.165246	0.275144	0.413543	0.309716	0.326506	0.25352	0.189635	0.2856	0.237568	0.219938	0.226086	0.18758	0.205788	0.272389	0.101329	0.346294	0.507949	0.409015	0.288926	0.246969	0.247153	0.375293	0.293632	0.295859	0.241408	0.422582	0.354721	0.311418	0.251745	0.477089	0.288672	0.199767	0.332829	0.241045	0.199767	0.332829	0.247444	0.258021
-7.83333	0.286923		0.236659	0.107874	0.525778	0.167423	0.276527	0.415212	0.310532	0.327379	0.254578	0.191563	0.287264	0.238655	0.221179	0.228921	0.189427	0.207886	0.274066	0.103302	0.347144	0.509538	0.411567	0.291105	0.250203	0.247212	0.376604	0.29372	0.297007	0.242106	0.424102	0.354598	0.312673	0.252449	0.478458	0.289004	0.200786	0.334435	0.242257	0.200786	0.334435	0.250429	0.259018
-7.8	0.288126		0.237848	0.108516	0.527126	0.169223	0.277851	0.416585	0.311809	0.328594	0.255715	0.193467	0.289023	0.239715	0.222417	0.231683	0.191274	0.209735	0.275698	0.105197	0.348484	0.511207	0.414186	0.293376	0.252529	0.248138	0.377328	0.293662	0.297777	0.243135	0.425823	0.354499	0.313325	0.253326	0.479486	0.288899	0.201002	0.335171	0.241857	0.201002	0.335171	0.251887	0.260434
-7.76667	0.289324		0.239862	0.108353	0.528162	0.170833	0.278566	0.418005	0.313121	0.329438	0.257282	0.195656	0.290808	0.240795	0.223779	0.234225	0.193252	0.211645	0.277419	0.106785	0.349632	0.512955	0.416655	0.295505	0.254759	0.248029	0.378107	0.293652	0.298655	0.244109	0.427947	0.354469	0.314126	0.253869	0.480078	0.288989	0.201404	0.336171	0.242805	0.201404	0.336171	0.25298	0.261828
-7.73333	0.290608		0.241386	0.107753	0.529475	0.172497	0.278853	0.419211	0.31461	0.331268	0.258752	0.197489	0.292623	0.241821	0.22514	0.236922	0.195288	0.213731	0.278964	0.108026	0.350695	0.514515	0.419016	0.297582	0.257296	0.249005	0.378719	0.294569	0.299459	0.245093	0.42997	0.354022	0.315799	0.254275	0.480842	0.289127	0.201727	0.33767	0.243217	0.201727	0.33767	0.254736	0.264385
-7.7	0.291948		0.243277	0.107618	0.531219	0.174131	0.27994	0.420084	0.316309	0.332044	0.260215	0.19918	0.294506	0.242871	0.226376	0.23983	0.197387	0.216074	0.280609	0.109324	0.351742	0.516106	0.420963	0.299525	0.259629	0.249954	0.37946	0.295368	0.300291	0.246071	0.432007	0.353427	0.317252	0.254964	0.481645	0.289713	0.203375	0.339431	0.242936	0.203375	0.339431	0.256544	0.265652
-7.66667	0.293412		0.24462	0.10905	0.532471	0.176041	0.281369	0.421119	0.317998	0.333099	0.26167	0.201213	0.29631	0.244205	0.227585	0.242767	0.199148	0.218131	0.282161	0.111163	0.352876	0.517806	0.422753	0.301394	0.262705	0.25101	0.379805	0.296036	0.300834	0.247122	0.434174	0.353697	0.318673	0.255828	0.483079	0.290552	0.2061	0.341008	0.24379	0.2061	0.341008	0.257642	0.2658
-7.63333	0.294903		0.245915	0.111162	0.533434	0.1788	0.283038	0.422352	0.319183	0.33452	0.262932	0.203288	0.29859	0.245511	0.228678	0.2458	0.20082	0.220176	0.283809	0.11358	0.354291	0.519433	0.424839	0.30328	0.265629	0.253414	0.380216	0.296654	0.301597	0.248418	0.436148	0.354454	0.31898	0.256448	0.484558	0.291404	0.207877	0.342698	0.244046	0.207877	0.342698	0.258852	0.265606
-7.6	0.296393		0.248199	0.11286	0.534129	0.181912	0.284164	0.42374	0.32003	0.335544	0.264294	0.205222	0.30063	0.246613	0.229806	0.248695	0.202787	0.222341	0.285425	0.115778	0.35546	0.521071	0.426744	0.305176	0.268173	0.255084	0.380644	0.296888	0.302152	0.24955	0.437959	0.355213	0.319989	0.257076	0.486059	0.293239	0.210327	0.344389	0.245185	0.210327	0.344389	0.25926	0.265573
-7.56667	0.297744		0.249115	0.113541	0.535134	0.184672	0.285082	0.425387	0.321697	0.337313	0.265746	0.206859	0.302489	0.247936	0.230967	0.251639	0.204918	0.224501	0.286939	0.11794	0.356305	0.522819	0.428767	0.307041	0.270834	0.25647	0.381542	0.29708	0.302196	0.250095	0.439316	0.355695	0.32175	0.257999	0.487414	0.294457	0.211764	0.346067	0.246139	0.211764	0.346067	0.260066	0.263977
-7.53333	0.298978		0.25048	0.114901	0.53627	0.18628	0.286288	0.427141	0.322838	0.338322	0.267106	0.208778	0.304436	0.249015	0.23211	0.254509	0.207043	0.226206	0.288696	0.119704	0.357198	0.52436	0.43053	0.308757	0.273113	0.256047	0.383082	0.296248	0.302116	0.250873	0.440518	0.356255	0.323591	0.258744	0.488717	0.29527	0.213199	0.347234	0.247433	0.213199	0.347234	0.260599	0.263643
-7.5	0.300162		0.250928	0.115467	0.53756	0.187867	0.287955	0.428856	0.324596	0.339702	0.268282	0.21077	0.306244	0.249952	0.233408	0.25731	0.208603	0.228204	0.290564	0.121153	0.357958	0.525839	0.432492	0.310383	0.275339	0.254829	0.384325	0.295841	0.301853	0.251919	0.441606	0.357603	0.324739	0.259429	0.49025	0.296024	0.213802	0.348122	0.248864	0.213802	0.348122	0.260453	0.265622
-7.46667	0.301357		0.252237	0.115531	0.538645	0.189952	0.289524	0.430117	0.325642	0.341169	0.269831	0.212551	0.30809	0.250914	0.234858	0.260357	0.21025	0.230391	0.292264	0.122598	0.359299	0.527564	0.434549	0.312055	0.277058	0.254837	0.385094	0.29552	0.301948	0.252849	0.442846	0.358815	0.325992	0.259785	0.49144	0.296223	0.213886	0.348966	0.250423	0.213886	0.348966	0.261895	0.266839
-7.43333	0.30265		0.253768	0.115702	0.539507	0.192153	0.291157	0.431221	0.32716	0.34215	0.271274	0.214032	0.310021	0.251742	0.236305	0.263317	0.211945	0.2329	0.294156	0.124128	0.360304	0.529171	0.43629	0.313683	0.278788	0.25574	0.386593	0.295009	0.301887	0.253653	0.444141	0.359326	0.329098	0.259861	0.492628	0.29756	0.214424	0.350184	0.251243	0.214424	0.350184	0.262961	0.268873
-7.4	0.303802		0.254346	0.117183	0.540382	0.194559	0.293284	0.432467	0.328675	0.343186	0.272951	0.215454	0.311895	0.252844	0.237508	0.266004	0.213879	0.235025	0.296104	0.125354	0.361121	0.530707	0.438134	0.3154	0.280659	0.256815	0.387382	0.295244	0.301283	0.254282	0.445427	0.35898	0.331467	0.259987	0.494288	0.298138	0.214452	0.350913	0.252506	0.214452	0.350913	0.26358	0.268659
-7.36667	0.304976		0.25588	0.118871	0.541537	0.196657	0.295137	0.433302	0.329947	0.344022	0.274255	0.217194	0.314047	0.253999	0.238747	0.26852	0.215869	0.236927	0.297909	0.127007	0.362457	0.532245	0.439616	0.317146	0.282743	0.256689	0.388492	0.295394	0.300168	0.255203	0.44658	0.359031	0.333296	0.260029	0.496355	0.298938	0.215287	0.351296	0.252522	0.215287	0.351296	0.264719	0.269406
-7.33333	0.306091		0.257229	0.120201	0.542339	0.198858	0.296661	0.434428	0.331059	0.345046	0.275622	0.218787	0.316004	0.254891	0.239993	0.271371	0.218059	0.23878	0.299795	0.128734	0.363186	0.533644	0.441154	0.319039	0.284279	0.255264	0.389509	0.295733	0.29872	0.256093	0.447736	0.359336	0.334613	0.260097	0.498085	0.300226	0.216262	0.352689	0.25233	0.216262	0.352689	0.266982	0.267934
-7.3	0.307155		0.258532	0.121605	0.543317	0.201189	0.297538	0.435629	0.332108	0.346309	0.277347	0.220421	0.318151	0.255943	0.24112	0.274146	0.22001	0.240558	0.301752	0.130258	0.36379	0.534933	0.442641	0.321009	0.285244	0.253738	0.390428	0.295108	0.297771	0.256497	0.448933	0.359351	0.335233	0.260152	0.500031	0.300697	0.217283	0.35402	0.253324	0.217283	0.35402	0.269612	0.266317
-7.26667	0.308401		0.259619	0.122451	0.544511	0.204217	0.298393	0.436727	0.333071	0.347209	0.278755	0.222134	0.320806	0.256818	0.242234	0.276827	0.221759	0.242718	0.303546	0.131785	0.364436	0.53647	0.444189	0.32282	0.286788	0.253088	0.391559	0.295602	0.296984	0.257213	0.450312	0.359534	0.33566	0.26017	0.501775	0.302186	0.218898	0.355389	0.254416	0.218898	0.355389	0.272532	0.266532
-7.23333	0.309646		0.260453	0.123442	0.545708	0.206999	0.299465	0.43784	0.334063	0.34841	0.280513	0.223909	0.323037	0.25781	0.243311	0.279566	0.223616	0.24507	0.305085	0.133239	0.365151	0.538088	0.445931	0.324465	0.288844	0.252894	0.391947	0.296318	0.296533	0.258234	0.452304	0.360768	0.335726	0.260529	0.503058	0.30298	0.220045	0.357103	0.254104	0.220045	0.357103	0.276229	0.265533
-7.2	0.310928		0.261943	0.124234	0.546911	0.209581	0.300358	0.438924	0.335132	0.349182	0.28188	0.225855	0.325479	0.258982	0.244425	0.282251	0.225682	0.247081	0.306647	0.134699	0.365881	0.539833	0.447817	0.325912	0.290811	0.253314	0.392846	0.296583	0.296972	0.259185	0.453758	0.362993	0.335369	0.261114	0.503894	0.3037	0.221336	0.358431	0.254368	0.221336	0.358431	0.278318	0.266582
-7.16667	0.312223		0.263468	0.125848	0.548181	0.21191	0.301527	0.440209	0.336572	0.350448	0.28322	0.227893	0.327869	0.260163	0.245516	0.284878	0.227804	0.248811	0.308309	0.136317	0.366227	0.541524	0.449823	0.327431	0.2926	0.253917	0.392859	0.296731	0.297352	0.259764	0.455609	0.365212	0.334474	0.26194	0.504622	0.305005	0.222441	0.360194	0.254513	0.222441	0.360194	0.280101	0.267207
-7.13333	0.313451		0.264535	0.126406	0.54934	0.214837	0.303684	0.44167	0.337972	0.3514	0.284653	0.229738	0.330173	0.261606	0.246783	0.287552	0.2299	0.250895	0.309804	0.137708	0.3666	0.543134	0.451806	0.329014	0.294445	0.253119	0.392759	0.29667	0.297776	0.260324	0.457754	0.367506	0.334059	0.262627	0.505313	0.305975	0.223589	0.361383	0.254445	0.223589	0.361383	0.281386	0.268176
-7.1	0.314724		0.266237	0.125778	0.550398	0.217751	0.306255	0.443382	0.339297	0.352311	0.28607	0.231452	0.332485	0.262976	0.247889	0.29022	0.231521	0.252979	0.311507	0.139256	0.367147	0.544722	0.453809	0.330703	0.296513	0.253231	0.392634	0.296861	0.297972	0.261122	0.459648	0.369144	0.333657	0.263392	0.506243	0.306923	0.225249	0.362379	0.255726	0.225249	0.362379	0.282207	0.26901
-7.06667	0.315882		0.267631	0.124905	0.551581	0.220134	0.308146	0.445194	0.341025	0.353166	0.287475	0.233479	0.334658	0.264297	0.249079	0.293124	0.233429	0.254671	0.313132	0.140977	0.36734	0.546117	0.455697	0.332344	0.298137	0.251999	0.392731	0.296499	0.298056	0.26194	0.461339	0.371403	0.333378	0.264476	0.507216	0.307569	0.226279	0.363356	0.256943	0.226279	0.363356	0.282546	0.270076
-7.03333	0.317173		0.269598	0.124961	0.552451	0.222415	0.309162	0.446552	0.342201	0.354006	0.288968	0.235601	0.337096	0.265602	0.250486	0.295879	0.235268	0.256519	0.314754	0.142655	0.367979	0.547592	0.457446	0.333984	0.299663	0.251684	0.393141	0.296441	0.298367	0.262905	0.463243	0.373233	0.333014	0.265311	0.509048	0.308512	0.227763	0.363833	0.259823	0.227763	0.363833	0.283688	0.271662
-7	0.318549		0.271501	0.125689	0.553967	0.224214	0.310093	0.447564	0.343982	0.355121	0.290235	0.237487	0.339343	0.26686	0.251588	0.29867	0.237187	0.258435	0.31625	0.14412	0.368488	0.549036	0.459032	0.335376	0.301667	0.252532	0.393959	0.29694	0.298476	0.263945	0.464796	0.374459	0.333036	0.266087	0.510754	0.309399	0.229643	0.36481	0.261962	0.229643	0.36481	0.286377	0.272981
-6.96667	0.319931		0.272512	0.126027	0.555133	0.225393	0.311673	0.448251	0.345302	0.35643	0.291184	0.239758	0.341829	0.26812	0.252801	0.301193	0.239293	0.26014	0.317901	0.145508	0.369303	0.550359	0.460559	0.336712	0.303796	0.253149	0.395431	0.297804	0.299336	0.264906	0.466442	0.374256	0.33379	0.266594	0.512754	0.310054	0.23047	0.365642	0.265367	0.23047	0.365642	0.289819	0.276089
-6.93333	0.321291		0.273692	0.126493	0.555701	0.226369	0.313589	0.449272	0.346642	0.357828	0.292307	0.241841	0.343983	0.269482	0.253928	0.303774	0.241169	0.261935	0.319648	0.146972	0.370278	0.551606	0.462075	0.338102	0.305754	0.254498	0.396503	0.298181	0.299538	0.265609	0.468307	0.373962	0.335041	0.267346	0.514873	0.310238	0.231493	0.366635	0.268917	0.231493	0.366635	0.292758	0.278475
-6.9	0.322609		0.27444	0.128171	0.556265	0.227663	0.315546	0.450856	0.348344	0.359203	0.293457	0.243727	0.346174	0.2707	0.255229	0.306531	0.243291	0.26395	0.321539	0.148656	0.371284	0.552946	0.463545	0.339503	0.30769	0.255643	0.397477	0.298816	0.29969	0.266167	0.469782	0.373307	0.336532	0.26794	0.516653	0.310298	0.231681	0.367443	0.271681	0.231681	0.367443	0.295614	0.280406
-6.86667	0.323962		0.275118	0.130312	0.556844	0.229207	0.317113	0.452253	0.350051	0.360217	0.294904	0.245481	0.348364	0.271925	0.256557	0.308999	0.245092	0.2657	0.323419	0.150493	0.372627	0.554432	0.465037	0.340833	0.309802	0.256811	0.399074	0.299819	0.300368	0.26691	0.471178	0.372692	0.337997	0.268055	0.51857	0.31094	0.232094	0.367913	0.273931	0.232094	0.367913	0.298477	0.28283
-6.83333	0.325227		0.276326	0.131883	0.557983	0.231148	0.318148	0.453666	0.351848	0.360875	0.29623	0.247159	0.350554	0.273064	0.257808	0.311494	0.247157	0.267425	0.325125	0.151943	0.373556	0.555943	0.466678	0.342196	0.311446	0.257754	0.400236	0.300574	0.300729	0.267481	0.471596	0.372494	0.339306	0.268175	0.520211	0.311666	0.233007	0.369112	0.275628	0.233007	0.369112	0.3	0.284554
-6.8	0.326439		0.278425	0.133184	0.558867	0.233384	0.318687	0.454823	0.353452	0.362112	0.297356	0.248794	0.352889	0.274186	0.259069	0.314099	0.249111	0.269358	0.326795	0.153245	0.374299	0.557355	0.468487	0.343658	0.31307	0.258577	0.401144	0.301365	0.302005	0.268601	0.472047	0.371337	0.339732	0.268396	0.521194	0.312221	0.233544	0.370442	0.276675	0.233544	0.370442	0.301516	0.286527
-6.76667	0.327624		0.280569	0.133965	0.56003	0.235246	0.319001	0.456453	0.354755	0.363104	0.29839	0.250367	0.355099	0.275374	0.260503	0.316693	0.251119	0.271079	0.328647	0.154717	0.375807	0.558771	0.47014	0.345316	0.314617	0.259697	0.402437	0.301969	0.302426	0.269838	0.472564	0.370006	0.339586	0.268842	0.52224	0.312672	0.234885	0.370826	0.276853	0.234885	0.370826	0.301893	0.290388
-6.73333	0.32871		0.282263	0.135053	0.561309	0.237164	0.319547	0.457949	0.356102	0.36433	0.299842	0.252057	0.357187	0.276518	0.261806	0.319122	0.253176	0.27272	0.330577	0.156195	0.376313	0.560119	0.471618	0.346968	0.316533	0.259255	0.404106	0.302586	0.302487	0.270865	0.473271	0.368268	0.339778	0.269285	0.523013	0.313125	0.235801	0.37108	0.277312	0.235801	0.37108	0.302109	0.293406
-6.7	0.329759		0.283084	0.135529	0.562246	0.239056	0.320394	0.459069	0.356484	0.365434	0.30159	0.253625	0.359266	0.277641	0.262806	0.321732	0.255069	0.27475	0.332189	0.157582	0.37715	0.561516	0.47274	0.348467	0.318471	0.258846	0.405342	0.302691	0.302284	0.2716	0.474278	0.367866	0.340404	0.269699	0.523401	0.313582	0.23764	0.371538	0.27801	0.23764	0.371538	0.302659	0.295199
-6.66667	0.330756		0.284595	0.136144	0.563235	0.240923	0.321391	0.460082	0.356891	0.365962	0.303163	0.255062	0.361098	0.278789	0.264054	0.324453	0.257218	0.276901	0.333857	0.158802	0.377693	0.562899	0.474176	0.349843	0.320413	0.258617	0.406346	0.302387	0.301596	0.271871	0.475381	0.367652	0.340782	0.270171	0.523487	0.313381	0.239599	0.372314	0.27879	0.239599	0.372314	0.302408	0.296676
-6.63333	0.331814		0.286531	0.136939	0.564155	0.242575	0.322458	0.461032	0.357896	0.366674	0.304675	0.256608	0.362903	0.279939	0.265197	0.326926	0.259217	0.278782	0.335723	0.160432	0.378007	0.564353	0.47548	0.351217	0.322867	0.258484	0.40754	0.301581	0.301288	0.272145	0.476837	0.367567	0.341116	0.270593	0.524098	0.313961	0.241144	0.373422	0.279087	0.241144	0.373422	0.303428	0.296929
-6.6	0.332934		0.288416	0.137359	0.564996	0.244312	0.323854	0.462079	0.358786	0.367756	0.305968	0.258083	0.364764	0.280959	0.266221	0.329466	0.261439	0.280476	0.337507	0.161883	0.379043	0.565971	0.476763	0.352578	0.324938	0.259122	0.408889	0.300644	0.300911	0.272751	0.478028	0.367694	0.342051	0.271259	0.525622	0.31355	0.242292	0.373904	0.280953	0.242292	0.373904	0.303432	0.29939
-6.56667	0.334082		0.289482	0.138116	0.565773	0.247273	0.325831	0.462941	0.359706	0.368986	0.307209	0.259479	0.366688	0.282146	0.267351	0.331969	0.26353	0.282067	0.339347	0.163336	0.379891	0.567575	0.478046	0.353794	0.326705	0.259278	0.409854	0.300169	0.300835	0.273727	0.479123	0.368304	0.34304	0.27159	0.526877	0.313551	0.243727	0.375134	0.281295	0.243727	0.375134	0.302944	0.301826
-6.53333	0.335215		0.290081	0.139145	0.566618	0.250254	0.327351	0.463879	0.3602	0.370023	0.308353	0.260936	0.368625	0.283297	0.268377	0.334642	0.265511	0.283875	0.340754	0.164903	0.380599	0.569194	0.479267	0.354939	0.328408	0.259997	0.410633	0.300153	0.30136	0.274682	0.480212	0.369107	0.343669	0.27198	0.528275	0.314384	0.244174	0.375933	0.282131	0.244174	0.375933	0.30336	0.304417
-6.5	0.336359		0.290941	0.140694	0.567373	0.252845	0.328994	0.465394	0.361175	0.370824	0.309292	0.26242	0.370354	0.284603	0.269372	0.337212	0.267391	0.285732	0.34209	0.166347	0.381544	0.570763	0.480739	0.356169	0.329985	0.26086	0.411499	0.300562	0.302619	0.275367	0.480953	0.368692	0.344281	0.272501	0.529368	0.314845	0.244828	0.37736	0.283118	0.244828	0.37736	0.303348	0.306071
-6.46667	0.337547		0.29178	0.141047	0.568372	0.25492	0.330146	0.466846	0.36259	0.371682	0.310436	0.264141	0.372193	0.285781	0.270451	0.339699	0.269328	0.287444	0.343637	0.16785	0.381802	0.572308	0.481925	0.357518	0.33129	0.262944	0.411922	0.300719	0.303642	0.276261	0.482012	0.368651	0.344622	0.272726	0.530435	0.315969	0.246438	0.378758	0.284022	0.246438	0.378758	0.303857	0.308076
-6.43333	0.33874		0.293254	0.140585	0.568866	0.25703	0.330573	0.467739	0.364154	0.372543	0.312014	0.26618	0.374331	0.286843	0.271531	0.342312	0.27117	0.289592	0.345083	0.169411	0.381857	0.573713	0.483116	0.358754	0.332593	0.265404	0.41282	0.30068	0.305035	0.277337	0.482904	0.368821	0.345521	0.273461	0.53149	0.317208	0.248155	0.380629	0.284653	0.248155	0.380629	0.303515	0.308671
-6.4	0.339931		0.294441	0.139284	0.569404	0.259049	0.331796	0.46845	0.366062	0.373461	0.312918	0.268015	0.376129	0.287889	0.272382	0.345085	0.272877	0.291586	0.346679	0.17114	0.382366	0.574982	0.483978	0.360122	0.334005	0.267634	0.413994	0.301315	0.306203	0.278258	0.48433	0.368667	0.346619	0.274316	0.532412	0.318763	0.250356	0.382679	0.284816	0.250356	0.382679	0.305034	0.306654
-6.36667	0.341178		0.295444	0.138517	0.569447	0.26138	0.333185	0.469602	0.36741	0.374452	0.313907	0.270079	0.377972	0.288864	0.273271	0.347617	0.274495	0.293378	0.348269	0.172744	0.382769	0.576066	0.48465	0.36152	0.336359	0.269177	0.414707	0.302184	0.307135	0.27905	0.486384	0.369557	0.347478	0.274985	0.533725	0.32005	0.252399	0.383619	0.285558	0.252399	0.383619	0.307204	0.307656
-6.33333	0.342378		0.296529	0.13849	0.570147	0.263674	0.334062	0.4712	0.368616	0.375289	0.315024	0.272055	0.379719	0.289848	0.274143	0.350095	0.276115	0.295308	0.349913	0.174428	0.382818	0.577209	0.485383	0.362875	0.338794	0.270112	0.415405	0.30263	0.308062	0.279724	0.488116	0.369569	0.348294	0.274806	0.53515	0.321614	0.254857	0.384281	0.287286	0.254857	0.384281	0.309439	0.307284
-6.3	0.34357		0.298034	0.139812	0.571086	0.266574	0.334029	0.472374	0.368902	0.375806	0.316129	0.274152	0.381533	0.290789	0.275132	0.352649	0.277992	0.297071	0.351489	0.176102	0.383125	0.578137	0.486176	0.364045	0.341001	0.271396	0.416049	0.302765	0.309183	0.280562	0.489219	0.37054	0.349738	0.274571	0.535837	0.322584	0.256988	0.384908	0.288627	0.256988	0.384908	0.311179	0.308197
-6.26667	0.344763		0.299637	0.14056	0.571709	0.269992	0.334144	0.472819	0.369489	0.376869	0.317197	0.276211	0.383331	0.291643	0.276036	0.355363	0.279888	0.298848	0.35325	0.177348	0.383698	0.578912	0.487311	0.365158	0.342759	0.272442	0.415993	0.302861	0.309742	0.281267	0.490121	0.371931	0.35217	0.274462	0.536473	0.323392	0.259331	0.386132	0.28919	0.259331	0.386132	0.312275	0.309852
-6.23333	0.345812		0.30048	0.141325	0.572648	0.273546	0.335295	0.473066	0.370246	0.377832	0.317939	0.278021	0.385174	0.292591	0.27681	0.357614	0.281801	0.300746	0.354686	0.178839	0.383682	0.579736	0.488248	0.366144	0.343964	0.273347	0.416423	0.303276	0.309535	0.281498	0.491086	0.372795	0.354087	0.274594	0.537129	0.323772	0.261367	0.386992	0.288801	0.261367	0.386992	0.314336	0.310452
-6.2	0.346962		0.301486	0.144134	0.573064	0.276468	0.336869	0.473826	0.37088	0.378484	0.318803	0.279586	0.38713	0.293639	0.277664	0.359824	0.283575	0.302789	0.356061	0.180331	0.383822	0.580719	0.489013	0.36715	0.345009	0.274431	0.41673	0.303482	0.309439	0.281821	0.492327	0.374068	0.356364	0.274622	0.53817	0.324212	0.263073	0.387736	0.290385	0.263073	0.387736	0.315835	0.311624
-6.16667	0.34807		0.303339	0.147215	0.573006	0.279452	0.338554	0.474942	0.371649	0.379411	0.319482	0.281153	0.388879	0.294733	0.278695	0.362011	0.285424	0.30453	0.357612	0.181831	0.384927	0.581678	0.490032	0.368205	0.345771	0.275966	0.416813	0.303723	0.309163	0.282397	0.49363	0.374587	0.357536	0.27457	0.539904	0.324205	0.264068	0.388811	0.293133	0.264068	0.388811	0.315787	0.311164
-6.13333	0.349082		0.30494	0.149585	0.574037	0.282214	0.339903	0.476337	0.372464	0.380085	0.320482	0.282829	0.39073	0.295756	0.279561	0.364174	0.28719	0.30632	0.359095	0.183424	0.385472	0.582562	0.491004	0.369289	0.346195	0.276827	0.41732	0.304134	0.308496	0.282917	0.494806	0.374089	0.358598	0.274636	0.54186	0.324787	0.264514	0.389885	0.294057	0.264514	0.389885	0.315514	0.311881
-6.1	0.349882		0.306077	0.150815	0.574511	0.284815	0.340695	0.47739	0.37337	0.381095	0.321688	0.284242	0.392428	0.296716	0.280528	0.366186	0.28912	0.308236	0.360743	0.184858	0.385899	0.583592	0.49204	0.370482	0.346897	0.27719	0.417888	0.304784	0.307239	0.282951	0.495947	0.372296	0.359118	0.274687	0.543416	0.325621	0.265168	0.390849	0.293561	0.265168	0.390849	0.315567	0.310423
-6.06667	0.350623		0.306521	0.151433	0.574865	0.286769	0.341437	0.478168	0.374586	0.382276	0.322784	0.285712	0.394276	0.297761	0.281571	0.368274	0.291063	0.310131	0.362246	0.186163	0.386614	0.584663	0.493228	0.37157	0.347511	0.277377	0.418856	0.305614	0.306293	0.282818	0.497176	0.371286	0.360398	0.274733	0.544941	0.325915	0.265412	0.391295	0.292445	0.265412	0.391295	0.314946	0.309725
-6.03333	0.351467		0.308358	0.153025	0.575482	0.288418	0.342369	0.478927	0.375582	0.383084	0.323729	0.287353	0.395919	0.298619	0.28252	0.370559	0.292665	0.311944	0.363788	0.187421	0.386585	0.585467	0.493994	0.372625	0.348289	0.276566	0.419714	0.306101	0.305646	0.282969	0.498177	0.371567	0.361499	0.274606	0.545989	0.32674	0.266434	0.392065	0.293481	0.266434	0.392065	0.314919	0.308432
-6	0.352414		0.309843	0.155421	0.576484	0.2903	0.343547	0.480196	0.376606	0.383709	0.324972	0.288936	0.397628	0.299443	0.283419	0.372795	0.29436	0.313723	0.365514	0.188737	0.387422	0.586107	0.49493	0.373835	0.348666	0.275352	0.420885	0.306803	0.30529	0.283174	0.499419	0.372959	0.362156	0.274539	0.546708	0.327132	0.267595	0.393251	0.294071	0.267595	0.393251	0.315152	0.307038
-5.96667	0.353367		0.309941	0.157326	0.578185	0.292154	0.344726	0.481125	0.377449	0.384624	0.326266	0.29048	0.399684	0.300334	0.284368	0.374847	0.295989	0.315431	0.367322	0.190354	0.388298	0.586915	0.495705	0.3751	0.349389	0.274618	0.422515	0.306488	0.305085	0.283525	0.500907	0.374591	0.363202	0.274617	0.547948	0.327489	0.268417	0.393888	0.294562	0.268417	0.393888	0.315409	0.306469
-5.93333	0.354227		0.310804	0.159113	0.578969	0.293426	0.346385	0.481736	0.377904	0.385174	0.327603	0.291952	0.401458	0.301089	0.285246	0.377115	0.297879	0.31701	0.369009	0.192203	0.387953	0.587699	0.496388	0.376302	0.350353	0.274626	0.424238	0.306289	0.304916	0.283736	0.501914	0.375854	0.364112	0.274905	0.548676	0.32778	0.268715	0.394383	0.297088	0.268715	0.394383	0.315562	0.304654
-5.9	0.355122		0.311814	0.16016	0.580105	0.294437	0.347958	0.482006	0.378467	0.386107	0.328718	0.293774	0.403413	0.302014	0.286043	0.37945	0.299798	0.318432	0.370489	0.193753	0.388263	0.588373	0.497086	0.377577	0.351707	0.274884	0.425651	0.30618	0.30441	0.284173	0.502704	0.376472	0.365495	0.275242	0.549844	0.327976	0.269987	0.394337	0.29847	0.269987	0.394337	0.316183	0.303734
-5.86667	0.355859		0.312535	0.160522	0.581274	0.29564	0.34884	0.482107	0.379028	0.38597	0.330118	0.295636	0.40502	0.302882	0.286862	0.381633	0.301628	0.319831	0.371899	0.195365	0.388817	0.589101	0.497453	0.378925	0.352822	0.274719	0.42623	0.305771	0.30388	0.284502	0.503319	0.376587	0.366505	0.275736	0.550918	0.328568	0.271282	0.394015	0.299462	0.271282	0.394015	0.31535	0.304179
-5.83333	0.35678		0.313235	0.159854	0.582279	0.298076	0.349871	0.482185	0.379715	0.386163	0.331858	0.296954	0.406446	0.303716	0.287601	0.38384	0.303455	0.321422	0.37318	0.197211	0.389457	0.590006	0.497843	0.380193	0.353852	0.275587	0.426768	0.306581	0.303162	0.284968	0.504111	0.377092	0.367686	0.276426	0.551681	0.328987	0.272635	0.394155	0.300753	0.272635	0.394155	0.316687	0.305497
-5.8	0.357693		0.314266	0.159232	0.583057	0.301155	0.351614	0.482343	0.380078	0.386405	0.333455	0.298308	0.408039	0.304583	0.288372	0.386058	0.305288	0.323272	0.374381	0.198963	0.389863	0.591017	0.498265	0.38145	0.355391	0.27563	0.426927	0.306306	0.302587	0.285628	0.504561	0.376748	0.368879	0.276848	0.552529	0.330431	0.273874	0.394344	0.302213	0.273874	0.394344	0.317067	0.307788
-5.76667	0.35864		0.315828	0.159482	0.583633	0.303709	0.353589	0.482717	0.381018	0.386973	0.334587	0.299661	0.40932	0.305237	0.289176	0.388458	0.306961	0.324734	0.37576	0.200944	0.390521	0.592	0.499041	0.382528	0.356603	0.276329	0.427415	0.306697	0.302339	0.285665	0.50512	0.377521	0.36945	0.277424	0.553287	0.331835	0.275367	0.394967	0.303303	0.275367	0.394967	0.316019	0.308668
-5.73333	0.359527		0.31637	0.160613	0.584011	0.305827	0.354761	0.48335	0.381842	0.387202	0.335501	0.301066	0.410557	0.305956	0.289793	0.390587	0.308454	0.32664	0.376968	0.202753	0.390999	0.592924	0.499763	0.383813	0.357385	0.276358	0.42752	0.307568	0.302653	0.285931	0.505628	0.377785	0.370107	0.277986	0.554406	0.332612	0.277094	0.396216	0.304549	0.277094	0.396216	0.314578	0.309178
-5.7	0.360411		0.318222	0.160919	0.58412	0.307875	0.355402	0.484058	0.382671	0.387588	0.33604	0.302549	0.41232	0.306663	0.290535	0.392842	0.3098	0.328442	0.378019	0.204045	0.391537	0.593953	0.500542	0.384973	0.358129	0.276562	0.427229	0.30814	0.303102	0.286698	0.506511	0.378126	0.371091	0.278827	0.555716	0.334264	0.278006	0.39685	0.305298	0.278006	0.39685	0.314459	0.309881
-5.66667	0.36128		0.319427	0.160549	0.584353	0.310214	0.355627	0.48489	0.38404	0.387527	0.336541	0.304033	0.413816	0.307373	0.291352	0.395117	0.311061	0.330226	0.379325	0.205597	0.392105	0.594933	0.501338	0.38617	0.359506	0.277041	0.426658	0.308495	0.302814	0.287183	0.507627	0.37912	0.371894	0.279404	0.556564	0.336684	0.279196	0.397402	0.305368	0.279196	0.397402	0.315434	0.309897
-5.63333	0.36208		0.320448	0.160835	0.584831	0.312674	0.355882	0.485845	0.384621	0.387414	0.33738	0.306012	0.415771	0.308125	0.292028	0.39703	0.312286	0.332062	0.380667	0.207176	0.392239	0.595856	0.502437	0.387396	0.360387	0.27801	0.42602	0.307962	0.302259	0.287618	0.50897	0.379056	0.372466	0.279573	0.557414	0.338609	0.280132	0.398073	0.306541	0.280132	0.398073	0.315715	0.309273
-5.6	0.362884		0.321815	0.162314	0.585348	0.315708	0.356794	0.486657	0.385202	0.387239	0.338243	0.307658	0.417625	0.308715	0.292599	0.398885	0.313978	0.333743	0.381871	0.208782	0.392465	0.59666	0.5035	0.38837	0.361079	0.279621	0.425967	0.307733	0.301632	0.287792	0.510587	0.379577	0.373346	0.27973	0.558145	0.339816	0.279905	0.398507	0.306815	0.279905	0.398507	0.316777	0.308634
-5.56667	0.363737		0.323109	0.164288	0.58565	0.318193	0.358079	0.487305	0.385751	0.387301	0.339242	0.309283	0.419047	0.309505	0.293337	0.400839	0.315645	0.335467	0.383072	0.210173	0.392487	0.597453	0.504286	0.389465	0.361718	0.28056	0.42566	0.307526	0.301756	0.28745	0.511999	0.379547	0.374117	0.279572	0.559316	0.340362	0.28049	0.399549	0.308553	0.28049	0.399549	0.318772	0.307246
-5.53333	0.364525		0.323864	0.165174	0.58615	0.320066	0.360036	0.487967	0.385882	0.387891	0.340415	0.310868	0.420374	0.310258	0.294026	0.402858	0.31725	0.337036	0.384283	0.211324	0.392898	0.598315	0.505015	0.390345	0.362557	0.281793	0.425523	0.308108	0.302212	0.287004	0.513521	0.379099	0.375092	0.279371	0.559929	0.341197	0.280808	0.399992	0.308768	0.280808	0.399992	0.320421	0.307038
-5.5	0.36528		0.324303	0.164883	0.586917	0.321793	0.36142	0.488836	0.386285	0.387594	0.341428	0.312426	0.42162	0.310971	0.294698	0.404833	0.318894	0.338667	0.385633	0.212488	0.392982	0.599303	0.505398	0.391118	0.364117	0.282623	0.425461	0.308924	0.302058	0.286767	0.514479	0.379107	0.376278	0.279565	0.560785	0.341569	0.282075	0.400294	0.310373	0.282075	0.400294	0.321149	0.305993
-5.46667	0.365984		0.324273	0.164583	0.587497	0.323027	0.363006	0.489806	0.387294	0.387985	0.342624	0.313895	0.423407	0.31205	0.295521	0.406759	0.320568	0.340404	0.387132	0.214051	0.393363	0.600196	0.505949	0.392136	0.365481	0.283087	0.425748	0.309446	0.302249	0.286912	0.514909	0.379493	0.376898	0.279455	0.561525	0.3419	0.283125	0.400254	0.310865	0.283125	0.400254	0.320794	0.304315
-5.43333	0.366805		0.32463	0.164939	0.588399	0.324128	0.364245	0.490538	0.388284	0.388366	0.343909	0.315307	0.425393	0.313129	0.296363	0.408864	0.322267	0.341919	0.38844	0.215794	0.393393	0.600863	0.506506	0.39301	0.366955	0.282747	0.425696	0.310161	0.302414	0.28694	0.515629	0.379921	0.377267	0.27928	0.562269	0.342562	0.28538	0.400205	0.310788	0.28538	0.400205	0.321793	0.304726
-5.4	0.367665		0.325722	0.166083	0.588994	0.32492	0.365134	0.491398	0.389863	0.389009	0.344625	0.316683	0.427526	0.314047	0.297193	0.411037	0.3238	0.343262	0.389703	0.217523	0.393346	0.601385	0.507111	0.393715	0.368418	0.283128	0.426032	0.310877	0.30264	0.28675	0.516477	0.380767	0.377591	0.279501	0.56258	0.343934	0.288016	0.399964	0.311907	0.288016	0.399964	0.322277	0.303356
-5.36667	0.368475		0.32557	0.167535	0.589814	0.325947	0.366121	0.492413	0.391666	0.389367	0.34556	0.317914	0.429418	0.314908	0.297941	0.412885	0.325676	0.344771	0.390911	0.219293	0.393127	0.601934	0.507849	0.394329	0.369998	0.283359	0.426725	0.310884	0.303842	0.286659	0.516912	0.381316	0.377928	0.279846	0.562899	0.345459	0.289876	0.399861	0.31075	0.289876	0.399861	0.322255	0.304212
-5.33333	0.369322		0.326839	0.169631	0.590366	0.327212	0.366749	0.493606	0.392531	0.389658	0.346335	0.319163	0.431049	0.315798	0.298622	0.414712	0.327362	0.346068	0.391903	0.22073	0.392918	0.602585	0.508664	0.394926	0.371181	0.283593	0.427766	0.311029	0.304514	0.28652	0.517225	0.382887	0.378122	0.280142	0.563413	0.345641	0.29264	0.400273	0.309985	0.29264	0.400273	0.322918	0.304002
-5.3	0.37018		0.328196	0.170874	0.590938	0.328536	0.367207	0.494346	0.393528	0.390083	0.346928	0.320582	0.432399	0.316908	0.299222	0.416563	0.328857	0.347497	0.393189	0.221967	0.393224	0.603359	0.50934	0.395665	0.372518	0.283989	0.428743	0.310851	0.305026	0.286671	0.517877	0.384416	0.378417	0.280199	0.563827	0.346032	0.294529	0.401057	0.308592	0.294529	0.401057	0.323893	0.305739
-5.26667	0.371018		0.329593	0.171612	0.591534	0.329851	0.367753	0.495094	0.394534	0.390395	0.347677	0.321621	0.433946	0.317831	0.299687	0.418323	0.330591	0.348982	0.394527	0.223066	0.393379	0.604139	0.509771	0.396465	0.373462	0.284174	0.429439	0.311108	0.304595	0.286883	0.51866	0.385642	0.378416	0.280523	0.564697	0.345925	0.296037	0.401532	0.307873	0.296037	0.401532	0.326808	0.308033
-5.23333	0.371865		0.330863	0.17254	0.591869	0.331313	0.368265	0.495919	0.395229	0.390776	0.348225	0.322811	0.43558	0.318971	0.300238	0.420161	0.331894	0.350294	0.395745	0.224509	0.393476	0.604917	0.509811	0.397149	0.373903	0.285057	0.429836	0.311005	0.304219	0.28718	0.518768	0.387122	0.37869	0.281066	0.565294	0.3459	0.297138	0.402515	0.308192	0.297138	0.402515	0.329869	0.310509
-5.2	0.372731		0.332364	0.172659	0.592477	0.332919	0.369128	0.496831	0.396663	0.391344	0.349252	0.324003	0.43658	0.320179	0.300779	0.421911	0.333413	0.351895	0.397226	0.226131	0.393656	0.60563	0.509781	0.397946	0.374927	0.285724	0.430148	0.310765	0.303261	0.287303	0.519188	0.387971	0.37887	0.281423	0.565966	0.346064	0.297646	0.403449	0.308448	0.297646	0.403449	0.331366	0.315601
-5.16667	0.373558		0.333234	0.172911	0.593027	0.33486	0.369888	0.497636	0.397942	0.391929	0.349967	0.325272	0.438193	0.321181	0.301277	0.423387	0.33504	0.353443	0.398703	0.227622	0.394274	0.606352	0.509669	0.398744	0.375816	0.286097	0.43045	0.311391	0.303002	0.287503	0.519483	0.388996	0.378712	0.281931	0.56707	0.34616	0.298605	0.403354	0.310047	0.298605	0.403354	0.332298	0.318437
-5.13333	0.37434		0.334186	0.172188	0.593776	0.336732	0.370612	0.498261	0.399007	0.392624	0.350412	0.326718	0.439755	0.322211	0.301739	0.425031	0.336386	0.355028	0.399856	0.229049	0.395181	0.606765	0.509761	0.39941	0.376757	0.28582	0.430805	0.311878	0.302969	0.288012	0.520085	0.389466	0.379299	0.282231	0.567745	0.347027	0.299623	0.403252	0.311413	0.299623	0.403252	0.333038	0.32096
-5.1	0.374972		0.33524	0.171887	0.594341	0.33856	0.370961	0.498759	0.40017	0.393353	0.351203	0.327957	0.441126	0.322995	0.302476	0.426894	0.338304	0.356541	0.401263	0.230337	0.395211	0.607218	0.509634	0.400028	0.377161	0.285186	0.430805	0.312571	0.302706	0.288625	0.520548	0.389261	0.37985	0.282599	0.568578	0.348012	0.300171	0.403426	0.312491	0.300171	0.403426	0.332061	0.321754
-5.06667	0.375522		0.336264	0.171596	0.594812	0.339751	0.371367	0.498929	0.401381	0.394012	0.351945	0.329393	0.442503	0.323783	0.303201	0.428447	0.340355	0.357878	0.402453	0.231722	0.395136	0.607658	0.50964	0.400511	0.377738	0.284553	0.430812	0.312955	0.302662	0.28878	0.52079	0.389217	0.381016	0.282708	0.569019	0.34914	0.301198	0.403367	0.312728	0.301198	0.403367	0.33059	0.321832
-5.03333	0.376024		0.336982	0.172475	0.595048	0.341191	0.3717	0.499414	0.402349	0.394775	0.352804	0.330546	0.443678	0.324397	0.30387	0.43001	0.342154	0.359492	0.403442	0.233278	0.395672	0.608102	0.50984	0.400878	0.378143	0.283112	0.430964	0.312966	0.302458	0.28836	0.521104	0.388435	0.381951	0.282931	0.569187	0.35025	0.301536	0.403385	0.313523	0.301536	0.403385	0.329769	0.321889
-5	0.376612		0.337876	0.17422	0.595051	0.34249	0.371649	0.499831	0.403342	0.395402	0.353886	0.332189	0.445003	0.325207	0.304573	0.431621	0.343819	0.360964	0.404738	0.234714	0.396284	0.608504	0.509791	0.401115	0.378566	0.283188	0.430885	0.312572	0.30264	0.288045	0.521406	0.388789	0.382914	0.283497	0.569118	0.351108	0.301816	0.403481	0.315239	0.301816	0.403481	0.330475	0.319782
-4.96667	0.377177		0.33822	0.175944	0.594784	0.343783	0.371888	0.500247	0.404111	0.396249	0.3549	0.333672	0.446098	0.32604	0.305178	0.433355	0.345645	0.362429	0.405858	0.23563	0.396737	0.608628	0.50939	0.401509	0.37908	0.283341	0.431235	0.311953	0.302626	0.287313	0.521802	0.388075	0.384451	0.284075	0.568659	0.35202	0.303105	0.403768	0.316694	0.303105	0.403768	0.330141	0.318734
-4.93333	0.377783		0.338654	0.17757	0.594929	0.344936	0.372465	0.500954	0.405441	0.397159	0.356277	0.33524	0.447493	0.326594	0.305778	0.434955	0.347281	0.363658	0.406904	0.236837	0.397349	0.608797	0.508539	0.402019	0.379245	0.283389	0.432481	0.311455	0.303135	0.286478	0.521848	0.387068	0.385154	0.284801	0.568348	0.35345	0.304002	0.404274	0.317831	0.304002	0.404274	0.33064	0.317397
-4.9	0.378382		0.339371	0.177738	0.595418	0.345638	0.372798	0.501752	0.406407	0.398012	0.357405	0.336661	0.448816	0.327495	0.306298	0.436371	0.348957	0.365062	0.408069	0.238103	0.397516	0.608868	0.508059	0.402354	0.37953	0.283868	0.434632	0.311048	0.303221	0.285887	0.521858	0.38557	0.386277	0.285185	0.567825	0.353805	0.305001	0.403854	0.320407	0.305001	0.403854	0.332593	0.317062
-4.86667	0.379008		0.340462	0.17821	0.595651	0.346766	0.373465	0.502247	0.407013	0.398505	0.358349	0.337887	0.449797	0.32828	0.306778	0.437856	0.350464	0.366941	0.408847	0.239116	0.39776	0.609071	0.507575	0.40266	0.379452	0.2835	0.436517	0.310783	0.303005	0.285635	0.521468	0.384502	0.386935	0.285776	0.568039	0.354106	0.30612	0.403742	0.323928	0.30612	0.403742	0.333657	0.31858
-4.83333	0.379585		0.34178	0.178131	0.595668	0.347852	0.374343	0.502186	0.407665	0.39901	0.359059	0.339381	0.450692	0.32905	0.307417	0.439289	0.352186	0.368681	0.409845	0.240177	0.398485	0.609216	0.506999	0.402878	0.379563	0.283723	0.438304	0.310798	0.301892	0.285855	0.521397	0.383591	0.387632	0.286517	0.568472	0.355056	0.307099	0.403926	0.324587	0.307099	0.403926	0.334207	0.319368
-4.8	0.380028		0.343077	0.178992	0.595433	0.349466	0.37567	0.501687	0.408972	0.398954	0.360029	0.340687	0.45164	0.329636	0.308093	0.440821	0.353718	0.369974	0.410636	0.241542	0.399001	0.609259	0.506354	0.402921	0.379912	0.283813	0.439241	0.310716	0.300768	0.285887	0.521493	0.382131	0.386958	0.286772	0.569047	0.355968	0.307946	0.403873	0.324363	0.307946	0.403873	0.333147	0.320715
-4.76667	0.380608		0.344095	0.180394	0.595575	0.350892	0.376435	0.501486	0.410127	0.399308	0.36112	0.341835	0.452607	0.330407	0.308621	0.442073	0.355121	0.371241	0.411636	0.242892	0.399241	0.609095	0.505955	0.402932	0.380072	0.284843	0.439666	0.310588	0.29977	0.286025	0.521573	0.381109	0.386986	0.286811	0.569607	0.356979	0.310016	0.404097	0.324111	0.310016	0.404097	0.333787	0.321684
-4.73333	0.381192		0.345705	0.181883	0.595767	0.352378	0.376694	0.50189	0.410916	0.399192	0.362125	0.342884	0.453344	0.331185	0.308934	0.443582	0.356818	0.372558	0.412967	0.244115	0.399625	0.609128	0.505786	0.402903	0.380788	0.286135	0.439502	0.310321	0.298781	0.285722	0.521608	0.380816	0.38733	0.286844	0.570326	0.357627	0.312264	0.404602	0.322798	0.312264	0.404602	0.33382	0.322342
-4.7	0.381896		0.347536	0.183487	0.596003	0.35492	0.377318	0.502587	0.41201	0.398885	0.362963	0.343837	0.454037	0.33214	0.309408	0.444961	0.35841	0.373705	0.414002	0.245726	0.399749	0.609254	0.505531	0.402814	0.381617	0.286408	0.439007	0.310022	0.298645	0.285543	0.521232	0.381388	0.387565	0.286876	0.571439	0.358679	0.314056	0.405828	0.321913	0.314056	0.405828	0.334009	0.324322
-4.66667	0.382667		0.349361	0.185464	0.596504	0.357325	0.377947	0.503163	0.413096	0.398825	0.363712	0.344966	0.455016	0.333134	0.309903	0.446355	0.36021	0.375128	0.414985	0.247145	0.399772	0.609297	0.50549	0.402838	0.382395	0.287689	0.438508	0.310229	0.298896	0.285294	0.520965	0.38145	0.38821	0.287043	0.572025	0.35914	0.3169	0.406423	0.322149	0.3169	0.406423	0.33425	0.324814
-4.63333	0.383411		0.350796	0.187304	0.597257	0.359231	0.37863	0.503349	0.414198	0.39881	0.364617	0.346407	0.45608	0.333996	0.310323	0.447611	0.36193	0.376616	0.416132	0.248654	0.399642	0.609408	0.505465	0.403111	0.383112	0.288561	0.438281	0.311014	0.298971	0.285057	0.520575	0.381816	0.387622	0.287093	0.572621	0.359418	0.318598	0.407171	0.323048	0.318598	0.407171	0.335138	0.326424
-4.6	0.384101		0.351053	0.187695	0.597871	0.36081	0.378982	0.503225	0.415301	0.399042	0.365535	0.347763	0.457247	0.33467	0.310601	0.448784	0.363722	0.378026	0.41743	0.250155	0.399687	0.609506	0.505582	0.403588	0.382927	0.288986	0.438322	0.312173	0.299542	0.285153	0.52006	0.38196	0.388208	0.287545	0.572984	0.358621	0.320554	0.406773	0.325404	0.320554	0.406773	0.337768	0.327567
-4.56667	0.384684		0.35154	0.187397	0.598366	0.362578	0.378887	0.502739	0.41653	0.398979	0.366504	0.349182	0.458366	0.335258	0.31104	0.450022	0.365418	0.379698	0.418489	0.251656	0.399608	0.609501	0.505713	0.403937	0.382747	0.289492	0.438816	0.313689	0.299905	0.285185	0.51969	0.382471	0.388705	0.287635	0.573644	0.35788	0.322291	0.40625	0.32826	0.322291	0.40625	0.338808	0.326617
-4.53333	0.385146		0.351083	0.187212	0.598491	0.364033	0.378902	0.502533	0.417778	0.398863	0.367106	0.350471	0.459051	0.3358	0.311261	0.451117	0.366945	0.380933	0.41963	0.253114	0.399042	0.609402	0.50578	0.404143	0.38228	0.290238	0.439465	0.31465	0.300268	0.285215	0.519227	0.382819	0.389586	0.287513	0.573824	0.358132	0.323026	0.405546	0.329822	0.323026	0.405546	0.340929	0.327186
-4.5	0.385492		0.351381	0.187488	0.598511	0.365039	0.379214	0.502349	0.418782	0.398928	0.368206	0.351982	0.459803	0.336287	0.311784	0.452209	0.368239	0.381859	0.420738	0.254536	0.398953	0.609262	0.505549	0.404492	0.381479	0.290654	0.440352	0.315144	0.29991	0.285257	0.518745	0.383145	0.390404	0.287203	0.573874	0.358726	0.323619	0.404752	0.330432	0.323619	0.404752	0.342744	0.32476
-4.46667	0.385922		0.352335	0.187709	0.598024	0.367107	0.379701	0.502587	0.419947	0.399383	0.369043	0.353442	0.460473	0.33685	0.312505	0.453277	0.369991	0.383142	0.421649	0.256288	0.398881	0.609025	0.505448	0.404573	0.38046	0.291149	0.441242	0.315381	0.299015	0.285372	0.517798	0.383414	0.390936	0.286808	0.574306	0.359889	0.324496	0.403959	0.332737	0.324496	0.403959	0.342083	0.323919
-4.43333	0.386237		0.352832	0.188672	0.597541	0.369493	0.380264	0.502932	0.421123	0.399438	0.369914	0.354497	0.46128	0.337427	0.312939	0.454145	0.371596	0.384738	0.422627	0.257869	0.398577	0.608982	0.505344	0.404586	0.379477	0.290658	0.442194	0.314292	0.298413	0.284849	0.517398	0.383991	0.391211	0.286624	0.574958	0.36144	0.325633	0.402964	0.332808	0.325633	0.402964	0.340629	0.322781
-4.4	0.386536		0.352996	0.189715	0.597588	0.371632	0.380393	0.503305	0.422014	0.399782	0.370851	0.355673	0.46177	0.338315	0.313056	0.454968	0.373302	0.385917	0.423598	0.259419	0.398378	0.608909	0.505024	0.404548	0.378539	0.290362	0.443194	0.313339	0.298431	0.284205	0.517315	0.383916	0.391256	0.286492	0.575927	0.363545	0.325983	0.402674	0.333237	0.325983	0.402674	0.339575	0.320196
-4.36667	0.386943		0.353796	0.190909	0.597495	0.372719	0.380564	0.503564	0.422267	0.40007	0.371646	0.356853	0.462369	0.339151	0.313578	0.455769	0.375113	0.387214	0.424736	0.260966	0.398257	0.608907	0.504658	0.404418	0.377926	0.290533	0.443754	0.311843	0.29956	0.283856	0.517112	0.383631	0.39168	0.286394	0.576935	0.365554	0.326549	0.402786	0.334709	0.326549	0.402786	0.338686	0.318786
-4.33333	0.387412		0.354812	0.191775	0.597826	0.373669	0.381347	0.503838	0.422897	0.400471	0.37244	0.357991	0.463133	0.339975	0.314054	0.456726	0.376591	0.388671	0.425721	0.262214	0.398374	0.608898	0.504029	0.404177	0.378277	0.290055	0.444856	0.310209	0.301033	0.283687	0.517266	0.383097	0.392462	0.286527	0.578481	0.36755	0.326714	0.403589	0.335745	0.326714	0.403589	0.338031	0.316374
-4.3	0.387968		0.355086	0.192676	0.597978	0.375056	0.382602	0.503964	0.423565	0.401073	0.372771	0.359155	0.464008	0.340899	0.314333	0.457685	0.377938	0.389724	0.426629	0.263596	0.39824	0.608561	0.503109	0.403585	0.378555	0.289484	0.445727	0.309566	0.30211	0.283555	0.517285	0.383432	0.393284	0.286677	0.579338	0.368775	0.328659	0.404309	0.338251	0.328659	0.404309	0.337104	0.315357
-4.26667	0.388401		0.355279	0.193649	0.598156	0.376904	0.3843	0.503568	0.42429	0.401383	0.373084	0.360618	0.464945	0.341857	0.314654	0.458575	0.379532	0.391054	0.427513	0.265217	0.398228	0.60812	0.502124	0.403068	0.378495	0.288992	0.447245	0.309299	0.302549	0.283412	0.517282	0.382918	0.394219	0.286678	0.580007	0.369801	0.329912	0.404523	0.339153	0.329912	0.404523	0.335166	0.314238
-4.23333	0.388806		0.354854	0.194022	0.598625	0.378943	0.385135	0.503224	0.425274	0.401388	0.373682	0.361769	0.465903	0.3426	0.314944	0.459434	0.381197	0.392166	0.428238	0.266626	0.397894	0.607825	0.501519	0.402465	0.378756	0.289442	0.44798	0.309863	0.302406	0.283507	0.516938	0.382088	0.396184	0.286539	0.580336	0.370121	0.331361	0.404653	0.339338	0.331361	0.404653	0.334914	0.312864
-4.2	0.389163		0.35519	0.195129	0.598279	0.380059	0.385619	0.502952	0.425922	0.401093	0.374496	0.362968	0.466715	0.343408	0.315361	0.460293	0.382497	0.393322	0.42863	0.267831	0.397667	0.607706	0.500869	0.402136	0.379019	0.289225	0.448488	0.310023	0.302251	0.283453	0.516486	0.38271	0.397414	0.286616	0.580393	0.370277	0.332874	0.404118	0.339827	0.332874	0.404118	0.334257	0.31311
-4.16667	0.389506		0.35541	0.196301	0.597916	0.380321	0.385931	0.503196	0.426708	0.401288	0.374833	0.36444	0.467483	0.344187	0.315675	0.461105	0.384117	0.394294	0.429471	0.269304	0.397578	0.607625	0.50004	0.401978	0.378872	0.289277	0.448872	0.310211	0.302151	0.283528	0.516382	0.384863	0.398437	0.286534	0.580836	0.371502	0.333365	0.403443	0.339815	0.333365	0.403443	0.333621	0.312012
-4.13333	0.389672		0.35511	0.19782	0.598016	0.379349	0.385891	0.503505	0.427665	0.401914	0.374757	0.365619	0.468223	0.344837	0.315963	0.461759	0.385556	0.395584	0.430488	0.270457	0.396963	0.607548	0.499153	0.401658	0.37886	0.289465	0.448842	0.309913	0.302056	0.283568	0.516189	0.386728	0.398954	0.286176	0.580869	0.372315	0.333965	0.403009	0.33813	0.333965	0.403009	0.33274	0.309972
-4.1	0.389863		0.355955	0.199071	0.597841	0.378852	0.386242	0.50366	0.428802	0.401697	0.374923	0.366821	0.469023	0.345555	0.316326	0.462182	0.386645	0.396777	0.431432	0.271506	0.396836	0.607073	0.49818	0.40117	0.378885	0.289413	0.449105	0.309877	0.3026	0.2835	0.516445	0.387911	0.399254	0.285481	0.580972	0.372527	0.334468	0.403098	0.335844	0.334468	0.403098	0.331509	0.309362
-4.06667	0.390146		0.355815	0.200489	0.597863	0.379288	0.386916	0.503546	0.42953	0.40189	0.375138	0.368138	0.469816	0.346257	0.316615	0.462593	0.38786	0.397493	0.432382	0.272359	0.396716	0.606511	0.497157	0.400883	0.37847	0.288493	0.44917	0.310615	0.30296	0.283465	0.517174	0.390326	0.399696	0.285034	0.581272	0.372681	0.335455	0.402912	0.334337	0.335455	0.402912	0.331543	0.308758
-4.03333	0.390336		0.35662	0.200728	0.597744	0.379942	0.387461	0.50287	0.430031	0.401693	0.375463	0.369234	0.470526	0.346833	0.316711	0.463011	0.389356	0.398637	0.433286	0.273539	0.39655	0.605953	0.495825	0.40071	0.377945	0.286958	0.448426	0.31124	0.303331	0.283241	0.518325	0.391234	0.399817	0.284688	0.581772	0.372879	0.335867	0.402676	0.334646	0.335867	0.402676	0.331957	0.307496
-4	0.390515		0.357652	0.199626	0.597897	0.380547	0.38735	0.502348	0.430505	0.402057	0.375899	0.370189	0.47101	0.347327	0.316854	0.46337	0.390537	0.399998	0.434304	0.274566	0.396519	0.605356	0.494545	0.400458	0.37743	0.285674	0.447681	0.311973	0.303023	0.283034	0.51916	0.392513	0.400932	0.284212	0.581871	0.373354	0.336893	0.402127	0.334918	0.336893	0.402127	0.333167	0.305227
-3.96667	0.390736		0.35858	0.198909	0.598144	0.380711	0.387498	0.50234	0.430931	0.402806	0.376224	0.371421	0.471392	0.348147	0.317186	0.463689	0.391937	0.401284	0.434871	0.275564	0.396493	0.60485	0.493455	0.400309	0.376527	0.28511	0.446525	0.312564	0.302131	0.282652	0.51936	0.393529	0.402021	0.284054	0.581924	0.373568	0.337334	0.40203	0.336383	0.337334	0.40203	0.333867	0.304492
-3.93333	0.390955		0.359249	0.197626	0.597935	0.381243	0.387899	0.502675	0.43123	0.402475	0.376686	0.37259	0.472114	0.348845	0.31749	0.464119	0.39335	0.402445	0.435272	0.276402	0.395839	0.604344	0.492617	0.400188	0.375646	0.284522	0.445683	0.312705	0.301744	0.281986	0.519321	0.395404	0.402422	0.284003	0.582444	0.373708	0.338635	0.401484	0.337483	0.338635	0.401484	0.334438	0.304759
-3.9	0.391128		0.35939	0.197427	0.597668	0.381526	0.388453	0.502938	0.431788	0.4032	0.376758	0.373605	0.472665	0.349435	0.317797	0.464712	0.394779	0.403557	0.435853	0.277227	0.395545	0.60397	0.491948	0.400342	0.375016	0.28336	0.445997	0.31245	0.301343	0.280923	0.518564	0.396306	0.403086	0.284142	0.582409	0.373469	0.33986	0.400722	0.337714	0.33986	0.400722	0.334645	0.305089
-3.86667	0.391256		0.360587	0.197378	0.597166	0.381985	0.388453	0.502733	0.432484	0.403266	0.377124	0.374547	0.472912	0.350108	0.318036	0.465039	0.396259	0.404333	0.436369	0.278	0.395126	0.603589	0.491458	0.400383	0.374284	0.282692	0.446688	0.311999	0.300585	0.279901	0.517589	0.395483	0.403398	0.284403	0.582076	0.373014	0.341043	0.400678	0.337189	0.341043	0.400678	0.335015	0.306417
-3.83333	0.391276		0.361953	0.19847	0.59668	0.38257	0.387698	0.502196	0.433219	0.403264	0.377467	0.375591	0.473057	0.350519	0.31811	0.465448	0.397613	0.404905	0.436628	0.278902	0.394911	0.603181	0.491143	0.400266	0.373965	0.281159	0.44776	0.310851	0.298938	0.278842	0.51599	0.395881	0.403274	0.284791	0.581808	0.372978	0.342406	0.399415	0.336781	0.342406	0.399415	0.335424	0.306452
-3.8	0.391194		0.361922	0.199409	0.596599	0.383218	0.386727	0.501964	0.433734	0.403413	0.377842	0.376379	0.473343	0.350945	0.318333	0.465913	0.399244	0.40568	0.437271	0.279979	0.394946	0.602518	0.490676	0.399908	0.37381	0.279798	0.44856	0.310488	0.297432	0.278045	0.514523	0.395517	0.402213	0.284764	0.581443	0.372376	0.343463	0.39862	0.33596	0.343463	0.39862	0.333836	0.306067
-3.76667	0.391192		0.361649	0.200359	0.597089	0.383538	0.386273	0.501832	0.43462	0.403579	0.378036	0.377331	0.473648	0.351474	0.318445	0.466221	0.400924	0.406672	0.437716	0.280729	0.394614	0.601824	0.489827	0.399468	0.373531	0.278819	0.449132	0.310407	0.296598	0.277262	0.513359	0.395569	0.401222	0.284785	0.581551	0.372042	0.344693	0.398237	0.335657	0.344693	0.398237	0.331786	0.305443
-3.73333	0.391205		0.362585	0.201128	0.597687	0.38412	0.386364	0.502006	0.435781	0.404018	0.378233	0.37811	0.473758	0.351881	0.318305	0.46665	0.402309	0.407387	0.438346	0.281604	0.394152	0.600744	0.489176	0.398964	0.373293	0.278158	0.450201	0.310281	0.296709	0.276691	0.512096	0.395528	0.400388	0.285103	0.580928	0.371521	0.345296	0.39821	0.33494	0.345296	0.39821	0.329679	0.303562
-3.7	0.391253		0.363914	0.201716	0.598211	0.384346	0.386758	0.501946	0.436273	0.403639	0.378439	0.379119	0.473781	0.352213	0.318428	0.466921	0.40352	0.408223	0.439036	0.28263	0.394208	0.59959	0.488571	0.398409	0.372769	0.278886	0.45146	0.309947	0.296652	0.275941	0.511279	0.395451	0.399898	0.28509	0.580837	0.371545	0.345769	0.398508	0.334089	0.345769	0.398508	0.327735	0.301351
-3.66667	0.391318		0.364531	0.20234	0.59864	0.384909	0.386846	0.501603	0.437108	0.403845	0.378478	0.380227	0.473648	0.352356	0.318503	0.467081	0.404723	0.40911	0.439359	0.283776	0.394794	0.598738	0.487838	0.397919	0.372056	0.278838	0.45209	0.310047	0.296739	0.274839	0.510297	0.397425	0.398916	0.284574	0.580936	0.370901	0.345933	0.399041	0.333833	0.345933	0.399041	0.328274	0.297971
-3.63333	0.391318		0.364552	0.202914	0.599046	0.385258	0.386846	0.500958	0.437592	0.403776	0.378359	0.381146	0.473593	0.352649	0.318486	0.467278	0.405813	0.410164	0.439737	0.284889	0.394924	0.597708	0.487063	0.397452	0.371048	0.279328	0.452997	0.310255	0.296506	0.27386	0.509364	0.398057	0.397545	0.283572	0.581569	0.370089	0.346824	0.398707	0.333707	0.346824	0.398707	0.329102	0.295778
-3.6	0.391379		0.364926	0.203297	0.599429	0.385278	0.386609	0.500201	0.438431	0.403286	0.378436	0.381971	0.473656	0.352953	0.318467	0.467489	0.4066	0.411186	0.440105	0.285878	0.394934	0.596614	0.486455	0.396987	0.369855	0.279918	0.45408	0.310171	0.296021	0.272774	0.508405	0.398307	0.396827	0.282481	0.582298	0.37001	0.347909	0.398373	0.333962	0.347909	0.398373	0.329464	0.296203
-3.56667	0.39139		0.366096	0.203234	0.59951	0.386123	0.385687	0.499553	0.439208	0.402601	0.378113	0.382933	0.473586	0.353268	0.318471	0.467568	0.406912	0.411798	0.440282	0.286608	0.394476	0.595367	0.485799	0.39638	0.368804	0.279398	0.454608	0.310242	0.295113	0.271802	0.507608	0.398296	0.396384	0.281787	0.583	0.370365	0.349468	0.397608	0.334939	0.349468	0.397608	0.330964	0.295969
-3.53333	0.391297		0.36681	0.204028	0.599849	0.386593	0.385126	0.499529	0.439413	0.40189	0.377948	0.383887	0.473615	0.353443	0.318543	0.467851	0.407376	0.412454	0.440376	0.287489	0.394077	0.594206	0.484539	0.395744	0.367528	0.2791	0.454271	0.309885	0.294052	0.270929	0.506712	0.398292	0.396079	0.281058	0.58362	0.370101	0.350015	0.397129	0.335486	0.350015	0.397129	0.330806	0.296203
-3.5	0.391245		0.366607	0.20449	0.599988	0.386845	0.385031	0.499947	0.439998	0.40178	0.377348	0.384854	0.473579	0.353677	0.318575	0.467967	0.40841	0.41352	0.440535	0.288089	0.393808	0.593364	0.48286	0.39488	0.366731	0.278143	0.454806	0.310228	0.293383	0.270317	0.505518	0.399403	0.396012	0.280317	0.583754	0.369553	0.350562	0.396002	0.335596	0.350562	0.396002	0.331464	0.296534
-3.46667	0.391081		0.366466	0.205324	0.600117	0.386814	0.384358	0.500502	0.439757	0.400743	0.376772	0.385984	0.47335	0.353765	0.318476	0.468025	0.40977	0.414404	0.440528	0.288997	0.393343	0.592822	0.481046	0.393825	0.365873	0.277903	0.455571	0.310191	0.292931	0.26968	0.504623	0.399839	0.39537	0.280149	0.58402	0.369616	0.351398	0.394773	0.333967	0.351398	0.394773	0.331082	0.295978
-3.43333	0.390888		0.366257	0.204805	0.600338	0.387037	0.383619	0.500761	0.440267	0.399657	0.376386	0.386889	0.47338	0.353828	0.318332	0.468083	0.411073	0.414951	0.44067	0.289353	0.392694	0.592001	0.479161	0.392853	0.365101	0.276496	0.456567	0.310933	0.292843	0.268816	0.503752	0.401211	0.394633	0.279988	0.583874	0.369832	0.351593	0.394668	0.332874	0.351593	0.394668	0.329285	0.295284
-3.4	0.390666		0.36654	0.204581	0.600022	0.387365	0.383697	0.500538	0.440444	0.398845	0.375561	0.387596	0.473053	0.354103	0.318261	0.468066	0.412438	0.415497	0.440866	0.289777	0.391964	0.591157	0.477178	0.392097	0.364642	0.274525	0.456913	0.310791	0.292831	0.268299	0.502612	0.401622	0.393991	0.279779	0.583878	0.369817	0.352292	0.394456	0.33192	0.352292	0.394456	0.328403	0.294138
-3.36667	0.390536		0.367826	0.204177	0.599459	0.387721	0.384606	0.500419	0.440777	0.39802	0.374873	0.388507	0.473092	0.354128	0.317966	0.468006	0.414024	0.416444	0.440979	0.290547	0.391251	0.590394	0.475144	0.391251	0.364278	0.273967	0.45871	0.310387	0.292769	0.267466	0.501254	0.402138	0.393014	0.279282	0.583613	0.368646	0.352896	0.394398	0.331501	0.352896	0.394398	0.325869	0.294873
-3.33333	0.390311		0.367897	0.203345	0.599462	0.387255	0.385123	0.500175	0.441277	0.397397	0.373917	0.389308	0.47324	0.354135	0.317881	0.467823	0.415373	0.417121	0.441179	0.291333	0.39032	0.58936	0.473181	0.390499	0.363762	0.273265	0.460069	0.31072	0.292686	0.266873	0.500016	0.402358	0.392634	0.278821	0.58284	0.368105	0.353464	0.393311	0.331017	0.353464	0.393311	0.325425	0.294001
-3.3	0.390056		0.367818	0.202535	0.599218	0.386868	0.38476	0.499784	0.441695	0.396439	0.373284	0.389719	0.473112	0.354267	0.317713	0.467766	0.416591	0.417815	0.441527	0.292424	0.389888	0.588289	0.471402	0.38985	0.362921	0.27325	0.459356	0.310431	0.293234	0.266358	0.498973	0.401535	0.392075	0.278438	0.582793	0.367766	0.353566	0.392856	0.331753	0.353566	0.392856	0.325331	0.292483
-3.26667	0.390019		0.367869	0.201882	0.599031	0.386954	0.383966	0.499415	0.442681	0.395731	0.372968	0.390267	0.472911	0.354745	0.317318	0.467633	0.417445	0.418775	0.441918	0.293405	0.389526	0.586897	0.469997	0.389134	0.362595	0.273165	0.460329	0.310787	0.29352	0.265713	0.497983	0.401065	0.392504	0.27791	0.582561	0.367387	0.354372	0.392229	0.332407	0.354372	0.392229	0.326356	0.292816
-3.23333	0.38988		0.367883	0.201588	0.598829	0.386772	0.383625	0.4987	0.443122	0.395141	0.372193	0.390723	0.472799	0.355125	0.317038	0.467407	0.418012	0.419475	0.442148	0.294247	0.388883	0.585789	0.468641	0.388336	0.361899	0.272212	0.460254	0.310627	0.293998	0.264629	0.497351	0.400543	0.393063	0.277434	0.582467	0.367618	0.354233	0.391902	0.333298	0.354233	0.391902	0.328273	0.292674
-3.2	0.389716		0.368755	0.201255	0.599091	0.386507	0.382957	0.498008	0.443756	0.394621	0.371722	0.391489	0.472506	0.355598	0.316854	0.467146	0.418758	0.419925	0.442467	0.295076	0.388024	0.584751	0.467419	0.38741	0.360901	0.271589	0.459634	0.31059	0.293905	0.262929	0.496782	0.399889	0.393745	0.277144	0.582453	0.367828	0.354635	0.391094	0.333833	0.354635	0.391094	0.328061	0.293513
-3.16667	0.389411		0.367907	0.201468	0.599394	0.385908	0.38222	0.497332	0.444416	0.394073	0.371146	0.392189	0.472182	0.356128	0.316459	0.466877	0.419685	0.420622	0.44269	0.296028	0.387044	0.583934	0.466358	0.386356	0.359817	0.270672	0.458772	0.310287	0.292857	0.26157	0.495946	0.39982	0.394189	0.276901	0.582332	0.367711	0.355128	0.390163	0.332858	0.355128	0.390163	0.326968	0.294144
-3.13333	0.389132		0.368132	0.202022	0.599029	0.385259	0.381568	0.497071	0.444992	0.393266	0.370724	0.392666	0.471914	0.356323	0.316053	0.46649	0.420488	0.421283	0.443049	0.29717	0.385933	0.5834	0.465241	0.385274	0.358759	0.268982	0.457303	0.310347	0.292221	0.260176	0.495156	0.399045	0.394628	0.276273	0.581824	0.367476	0.356523	0.389763	0.333023	0.356523	0.389763	0.325285	0.293991
-3.1	0.388776		0.367968	0.202545	0.598149	0.385511	0.380695	0.496888	0.445123	0.39262	0.369371	0.393431	0.471536	0.356443	0.315686	0.465838	0.421255	0.421905	0.443275	0.298253	0.384701	0.582773	0.463836	0.384149	0.357954	0.267316	0.455711	0.310373	0.291279	0.259149	0.494403	0.397562	0.395177	0.275549	0.581488	0.367018	0.357671	0.389094	0.332895	0.357671	0.389094	0.324043	0.294404
-3.06667	0.388407		0.367681	0.202749	0.597103	0.385374	0.380031	0.49709	0.445077	0.39137	0.367757	0.39408	0.471241	0.356605	0.31532	0.465298	0.42208	0.422261	0.443607	0.299172	0.383814	0.581941	0.462577	0.383155	0.356851	0.265816	0.45484	0.309984	0.290381	0.258093	0.493267	0.396676	0.395666	0.2747	0.581926	0.366847	0.358446	0.388992	0.332947	0.358446	0.388992	0.32268	0.293736
-3.03333	0.38807		0.368314	0.203845	0.596343	0.385096	0.378998	0.497448	0.445212	0.390739	0.366539	0.394461	0.471159	0.356768	0.314767	0.464793	0.42267	0.422544	0.443799	0.300226	0.382528	0.580809	0.46123	0.382243	0.355891	0.26464	0.455714	0.310769	0.28916	0.257251	0.491843	0.39546	0.396224	0.273895	0.581498	0.366319	0.359135	0.387941	0.332669	0.359135	0.387941	0.322208	0.292649
-3	0.387635		0.368327	0.205424	0.59589	0.384698	0.378034	0.497641	0.444912	0.390374	0.364282	0.394993	0.470938	0.356836	0.314322	0.464167	0.423537	0.422888	0.44379	0.301535	0.38131	0.579581	0.460056	0.381071	0.354822	0.263402	0.456484	0.310771	0.286884	0.256589	0.490582	0.395468	0.396646	0.272861	0.581062	0.365155	0.359362	0.386473	0.33064	0.359362	0.386473	0.32266	0.292715
-2.96667	0.38717		0.369771	0.206719	0.595291	0.38322	0.377477	0.497961	0.444546	0.389477	0.363427	0.395633	0.470311	0.356589	0.313782	0.463579	0.424351	0.423171	0.443814	0.302579	0.380282	0.577861	0.458899	0.379839	0.352949	0.261214	0.456804	0.310751	0.285088	0.255882	0.48877	0.394771	0.397365	0.271506	0.580856	0.364318	0.359634	0.385056	0.330353	0.359634	0.385056	0.323754	0.291644
-2.93333	0.386654		0.369749	0.206409	0.594593	0.382217	0.377145	0.497705	0.443973	0.388814	0.362047	0.39628	0.469779	0.356219	0.313133	0.462914	0.424999	0.423585	0.443903	0.303147	0.379392	0.576108	0.457648	0.378684	0.351169	0.259221	0.456586	0.3112	0.283438	0.255102	0.487363	0.394525	0.398564	0.270076	0.580583	0.363644	0.359508	0.383249	0.331127	0.359508	0.383249	0.324983	0.29129
-2.9	0.385949		0.370033	0.205267	0.594373	0.381208	0.376478	0.497097	0.443227	0.38786	0.359972	0.396793	0.469319	0.355972	0.31224	0.462138	0.425561	0.424167	0.443967	0.303802	0.378134	0.574462	0.456184	0.377467	0.349506	0.257884	0.456571	0.311012	0.282185	0.254325	0.486335	0.393815	0.399455	0.268841	0.580374	0.362844	0.359402	0.380503	0.329565	0.359402	0.380503	0.3266	0.289087
-2.86667	0.385369		0.369745	0.204887	0.594322	0.380004	0.37533	0.496434	0.443012	0.387092	0.359387	0.397324	0.468915	0.355421	0.311439	0.461423	0.426153	0.424669	0.443832	0.304466	0.377593	0.573003	0.454525	0.376172	0.348052	0.256072	0.456537	0.310599	0.281585	0.253475	0.485004	0.394029	0.400482	0.267921	0.579917	0.36166	0.359573	0.37794	0.329145	0.359573	0.37794	0.327356	0.28814
-2.83333	0.384671		0.368425	0.205179	0.593676	0.378539	0.374142	0.496273	0.442142	0.386153	0.358458	0.39772	0.468426	0.354935	0.310499	0.460761	0.426849	0.425073	0.443888	0.305179	0.376868	0.571606	0.452843	0.374854	0.346411	0.254765	0.456252	0.309182	0.282128	0.252493	0.483654	0.393237	0.401578	0.266997	0.579553	0.361022	0.359415	0.37603	0.327777	0.359415	0.37603	0.327565	0.285497
-2.8	0.383897		0.367123	0.205315	0.592754	0.376567	0.373147	0.49598	0.442196	0.385334	0.356909	0.397813	0.46789	0.354425	0.309662	0.460001	0.427532	0.425608	0.443581	0.305968	0.376338	0.570263	0.450957	0.373605	0.344619	0.253173	0.457153	0.307052	0.282609	0.251426	0.482177	0.392035	0.401689	0.266344	0.579138	0.360682	0.359277	0.374655	0.326019	0.359277	0.374655	0.326703	0.282129
-2.76667	0.383185		0.365784	0.204935	0.592225	0.375438	0.372402	0.49477	0.441848	0.38482	0.355512	0.398009	0.467087	0.354058	0.308947	0.459403	0.428326	0.42633	0.443625	0.306401	0.375724	0.568955	0.449177	0.372533	0.343168	0.251711	0.458411	0.304797	0.283141	0.250415	0.480317	0.391003	0.401838	0.26563	0.578715	0.360403	0.359909	0.373695	0.323589	0.359909	0.373695	0.32474	0.279177
-2.73333	0.382561		0.365588	0.204447	0.592029	0.374632	0.372327	0.49327	0.441498	0.38387	0.354399	0.398037	0.466417	0.353684	0.308005	0.458605	0.42883	0.426842	0.443796	0.306705	0.374747	0.56784	0.447357	0.37154	0.341878	0.249412	0.459634	0.303525	0.283823	0.249426	0.478863	0.391565	0.401616	0.264945	0.578467	0.360541	0.36014	0.373225	0.322132	0.36014	0.373225	0.323088	0.274884
-2.7	0.381976		0.364591	0.203155	0.591756	0.374514	0.372569	0.492114	0.441017	0.38323	0.352969	0.398249	0.465644	0.353325	0.30732	0.457721	0.429221	0.427054	0.443696	0.307317	0.374112	0.56687	0.44541	0.370436	0.340488	0.246886	0.460926	0.303523	0.283393	0.248534	0.477531	0.39202	0.401766	0.264288	0.577819	0.360546	0.360398	0.372736	0.321538	0.360398	0.372736	0.320603	0.272602
-2.66667	0.381372		0.363818	0.201888	0.591193	0.374509	0.372498	0.491292	0.440356	0.382549	0.352106	0.398178	0.46491	0.353073	0.306533	0.456694	0.429535	0.427755	0.443478	0.308022	0.373144	0.565827	0.44365	0.369408	0.339184	0.245184	0.461175	0.302711	0.283003	0.24791	0.476173	0.390896	0.401634	0.263539	0.577061	0.359876	0.360842	0.372132	0.321008	0.360842	0.372132	0.319974	0.270575
-2.63333	0.380797		0.362932	0.20164	0.591128	0.3745	0.372024	0.490807	0.439882	0.381358	0.351519	0.398224	0.46398	0.352552	0.30551	0.455532	0.42993	0.428349	0.443581	0.308772	0.372461	0.564702	0.441794	0.368305	0.338082	0.242496	0.460252	0.301849	0.282149	0.247473	0.474569	0.390986	0.401434	0.263047	0.576738	0.358907	0.361624	0.371383	0.320652	0.361624	0.371383	0.31958	0.268955
-2.6	0.380273		0.362637	0.201274	0.590972	0.37474	0.371105	0.490185	0.439351	0.38002	0.35069	0.398261	0.463153	0.352109	0.304691	0.454449	0.430405	0.429034	0.443487	0.309786	0.371625	0.563139	0.439727	0.367079	0.33678	0.241319	0.460065	0.300891	0.281352	0.246959	0.472942	0.390192	0.400319	0.26227	0.576692	0.357474	0.362724	0.369549	0.321882	0.362724	0.369549	0.319932	0.269661
-2.56667	0.379613		0.361653	0.200539	0.590908	0.374737	0.369865	0.489906	0.438608	0.379021	0.349731	0.398197	0.462411	0.351306	0.303769	0.453316	0.430759	0.429446	0.443264	0.310635	0.370793	0.561394	0.437589	0.365913	0.334474	0.24051	0.459919	0.299106	0.28021	0.246164	0.471504	0.389078	0.399121	0.261384	0.576428	0.355755	0.363138	0.367858	0.323037	0.363138	0.367858	0.320869	0.270841
-2.53333	0.378933		0.360324	0.200281	0.590403	0.374269	0.36887	0.4896	0.438032	0.378002	0.349067	0.398134	0.462134	0.350451	0.30259	0.452126	0.431137	0.429386	0.442981	0.311322	0.369857	0.559704	0.435667	0.364549	0.332031	0.239968	0.46013	0.297791	0.279302	0.245023	0.470079	0.387321	0.39898	0.260134	0.576196	0.355252	0.36367	0.365225	0.32376	0.36367	0.365225	0.32139	0.272208
-2.5	0.378321		0.359734	0.200464	0.589677	0.373733	0.367542	0.488744	0.437654	0.377214	0.347597	0.397593	0.461655	0.349507	0.301367	0.450967	0.431211	0.429452	0.442706	0.312223	0.369269	0.558026	0.433793	0.363276	0.329104	0.238691	0.46038	0.296502	0.279225	0.244181	0.46855	0.386578	0.398782	0.259031	0.576039	0.35418	0.364688	0.363383	0.325151	0.364688	0.363383	0.322527	0.272694
-2.46667	0.377593		0.358767	0.199218	0.58901	0.372474	0.366047	0.488547	0.437124	0.376183	0.346356	0.397285	0.460766	0.348824	0.300165	0.449834	0.431307	0.429701	0.442506	0.313247	0.368749	0.556202	0.431923	0.361899	0.326271	0.236628	0.461096	0.295652	0.279326	0.243157	0.467091	0.38598	0.398697	0.258353	0.575747	0.353408	0.365209	0.361368	0.325632	0.365209	0.361368	0.322111	0.272895
-2.43333	0.37693		0.359823	0.197074	0.587822	0.371311	0.364859	0.488076	0.437144	0.375055	0.344502	0.397071	0.45989	0.34784	0.29885	0.448721	0.431615	0.429848	0.442043	0.314039	0.367989	0.55472	0.43017	0.360334	0.323843	0.235252	0.462429	0.295737	0.279135	0.241531	0.465756	0.385916	0.398031	0.257472	0.575427	0.353204	0.366001	0.360124	0.325088	0.366001	0.360124	0.3223	0.271949
-2.4	0.376203		0.359477	0.194289	0.586838	0.369198	0.363032	0.487498	0.436807	0.373827	0.343005	0.39683	0.458835	0.347049	0.29758	0.447644	0.431905	0.430217	0.441914	0.31463	0.366914	0.553234	0.428561	0.3586	0.321738	0.233768	0.463727	0.29635	0.279027	0.24009	0.464264	0.38591	0.398304	0.256721	0.574942	0.352166	0.366124	0.359333	0.325411	0.366124	0.359333	0.322378	0.270735
-2.36667	0.375565		0.359502	0.193941	0.585713	0.367303	0.361144	0.48638	0.436826	0.372866	0.341631	0.396859	0.457812	0.346018	0.296222	0.446512	0.432407	0.430274	0.441515	0.31528	0.365886	0.551946	0.427107	0.356757	0.320151	0.23283	0.46461	0.297415	0.279757	0.238656	0.462762	0.385773	0.398609	0.255909	0.574274	0.351382	0.365353	0.358059	0.32747	0.365353	0.358059	0.322255	0.269584
-2.33333	0.374798		0.359183	0.194302	0.585085	0.365682	0.359475	0.485331	0.436343	0.371626	0.340076	0.39699	0.456976	0.34478	0.294706	0.445379	0.432834	0.430266	0.441267	0.316027	0.364675	0.550504	0.42571	0.354995	0.318228	0.230193	0.465081	0.298198	0.280202	0.237629	0.461236	0.38651	0.398393	0.255104	0.57375	0.350772	0.364585	0.357139	0.327373	0.364585	0.357139	0.321025	0.267383
-2.3	0.374008		0.359103	0.194909	0.583992	0.363931	0.358867	0.484247	0.435377	0.370483	0.338295	0.396725	0.456014	0.343511	0.293355	0.444084	0.433328	0.430443	0.441035	0.316364	0.363518	0.548866	0.424137	0.353314	0.316799	0.228398	0.465801	0.299022	0.280152	0.236654	0.460042	0.387415	0.398626	0.254213	0.573272	0.349925	0.363505	0.355648	0.328148	0.363505	0.355648	0.318871	0.264788
-2.26667	0.37319		0.35993	0.194833	0.582971	0.362407	0.358851	0.483017	0.434289	0.369432	0.336382	0.396295	0.455255	0.342081	0.291842	0.442742	0.433899	0.430922	0.440588	0.316526	0.362688	0.547216	0.422498	0.351635	0.31561	0.227551	0.465681	0.298686	0.279991	0.235477	0.459016	0.386971	0.398944	0.253304	0.572454	0.348881	0.362341	0.353978	0.329206	0.362341	0.353978	0.316381	0.263688
-2.23333	0.372298		0.359338	0.194196	0.582557	0.360899	0.358966	0.482198	0.432934	0.368596	0.33469	0.395779	0.454145	0.340653	0.290399	0.441456	0.434463	0.431344	0.440246	0.316418	0.361282	0.545518	0.420626	0.349892	0.314669	0.225875	0.465189	0.297874	0.280181	0.233913	0.457793	0.386803	0.399488	0.252634	0.571719	0.348567	0.362008	0.352304	0.328637	0.362008	0.352304	0.313865	0.261799
-2.2	0.371464		0.359607	0.193801	0.582092	0.359291	0.359042	0.481785	0.431413	0.367764	0.332817	0.395081	0.453283	0.339163	0.288758	0.4401	0.434773	0.431767	0.43982	0.316884	0.359817	0.543731	0.418174	0.348235	0.313759	0.22463	0.464868	0.297045	0.27987	0.23223	0.456454	0.387695	0.399411	0.251812	0.570847	0.348111	0.361934	0.350926	0.328517	0.361934	0.350926	0.311848	0.260024
-2.16667	0.370582		0.358863	0.193465	0.581487	0.357536	0.358566	0.481795	0.430115	0.366724	0.331101	0.394642	0.452353	0.337691	0.287222	0.438658	0.435015	0.431903	0.439315	0.317206	0.358605	0.541822	0.415902	0.346622	0.311684	0.223007	0.463765	0.296308	0.27906	0.231058	0.455115	0.388824	0.399659	0.250662	0.569906	0.347946	0.36207	0.349707	0.327309	0.36207	0.349707	0.309745	0.259656
-2.13333	0.369647		0.358871	0.193083	0.580191	0.355146	0.357994	0.481835	0.42899	0.366031	0.329	0.394045	0.451183	0.336262	0.285487	0.437087	0.435182	0.431953	0.438952	0.317561	0.357303	0.540047	0.41354	0.344953	0.308936	0.221715	0.46237	0.295249	0.277882	0.229953	0.453787	0.389455	0.399323	0.249649	0.568855	0.347585	0.362986	0.348775	0.32661	0.362986	0.348775	0.308195	0.257755
-2.1	0.368706		0.358675	0.192733	0.578884	0.353397	0.357759	0.481485	0.428081	0.364802	0.327078	0.393712	0.449997	0.334758	0.28386	0.435622	0.435086	0.431938	0.438653	0.318201	0.356149	0.538195	0.411336	0.343257	0.306085	0.220329	0.460682	0.293638	0.277121	0.229059	0.451985	0.389476	0.399189	0.24854	0.567924	0.347664	0.363528	0.347249	0.325801	0.363528	0.347249	0.306489	0.257764
-2.06667	0.367544		0.357423	0.191683	0.577263	0.351532	0.357184	0.480464	0.426744	0.363769	0.325205	0.39333	0.44833	0.333208	0.282122	0.434197	0.434954	0.431952	0.438388	0.318654	0.354565	0.53652	0.409011	0.341555	0.303184	0.219505	0.45955	0.292705	0.27597	0.227803	0.449914	0.388069	0.398732	0.247346	0.566847	0.347459	0.363987	0.345852	0.323772	0.363987	0.345852	0.305292	0.255444
-2.03333	0.366359		0.35687	0.190082	0.575908	0.349792	0.356667	0.479377	0.425711	0.362363	0.323251	0.392577	0.446603	0.331521	0.28055	0.432716	0.434682	0.431734	0.438239	0.318944	0.353128	0.534634	0.406348	0.339783	0.300704	0.219377	0.458964	0.291749	0.274407	0.226388	0.447272	0.386894	0.398269	0.246232	0.566143	0.346461	0.364305	0.344313	0.323729	0.364305	0.344313	0.302726	0.25267
-2	0.365177		0.355268	0.188759	0.574548	0.347321	0.356304	0.478035	0.425339	0.360875	0.321201	0.391398	0.444713	0.329839	0.278884	0.431156	0.434399	0.431783	0.438031	0.319597	0.35203	0.53283	0.403788	0.337982	0.29845	0.21853	0.459266	0.291542	0.273618	0.225391	0.444678	0.385563	0.397821	0.245111	0.565549	0.345281	0.363655	0.343121	0.321815	0.363655	0.343121	0.301867	0.250146
-1.96667	0.363974		0.354321	0.187222	0.572775	0.345051	0.356495	0.476746	0.424929	0.35969	0.319161	0.39005	0.443197	0.328158	0.277157	0.429588	0.434022	0.431764	0.437814	0.320268	0.350656	0.531038	0.401188	0.33635	0.296269	0.217332	0.459658	0.291383	0.272762	0.224466	0.442011	0.384318	0.398095	0.244009	0.564687	0.343253	0.363017	0.341076	0.320826	0.363017	0.341076	0.301754	0.246276
-1.93333	0.362819		0.353337	0.185938	0.570745	0.342649	0.356369	0.475524	0.424681	0.358439	0.317116	0.388726	0.441481	0.32639	0.275369	0.42784	0.433665	0.431726	0.437171	0.320522	0.349179	0.529118	0.398691	0.334719	0.294219	0.217043	0.460641	0.290745	0.272299	0.223506	0.439714	0.38348	0.398201	0.242847	0.563647	0.341911	0.362709	0.339001	0.319675	0.362709	0.339001	0.299763	0.245059
-1.9	0.361684		0.352536	0.185592	0.569241	0.339937	0.355607	0.474221	0.423958	0.357339	0.314963	0.387404	0.440112	0.324542	0.273298	0.42601	0.433392	0.431386	0.436709	0.320708	0.347674	0.527159	0.39604	0.333055	0.292426	0.215526	0.461138	0.29044	0.271674	0.222656	0.43805	0.382855	0.398696	0.241919	0.562663	0.33962	0.362424	0.337526	0.318428	0.362424	0.337526	0.299437	0.242711
-1.86667	0.360571		0.351124	0.185292	0.56784	0.337543	0.354886	0.473263	0.423709	0.356222	0.312582	0.386727	0.438961	0.32258	0.271209	0.424246	0.433358	0.431368	0.435971	0.320898	0.346365	0.524945	0.393864	0.331254	0.290595	0.21349	0.46059	0.289755	0.271112	0.221493	0.436671	0.38265	0.399301	0.241021	0.561859	0.338201	0.362038	0.335529	0.318936	0.362038	0.335529	0.297577	0.240829
-1.83333	0.359548		0.349498	0.186275	0.566531	0.336102	0.354296	0.471892	0.42296	0.355193	0.310321	0.385589	0.437457	0.320607	0.26905	0.422433	0.4335	0.43162	0.435203	0.320857	0.345094	0.522782	0.39178	0.329553	0.288439	0.211299	0.459497	0.288981	0.271086	0.220566	0.435124	0.382483	0.400384	0.239953	0.56102	0.337285	0.362309	0.334008	0.320028	0.362309	0.334008	0.295521	0.238574
-1.8	0.358345		0.348487	0.186704	0.564601	0.334965	0.353472	0.470446	0.422127	0.354153	0.308328	0.38445	0.436113	0.318585	0.26676	0.420644	0.433352	0.431533	0.434543	0.320738	0.343743	0.520803	0.389878	0.327871	0.286313	0.208999	0.45799	0.288186	0.270553	0.219658	0.433127	0.383194	0.401731	0.238931	0.560022	0.336454	0.361562	0.332131	0.320342	0.361562	0.332131	0.293123	0.233843
-1.76667	0.357131		0.347014	0.186105	0.562367	0.333375	0.352478	0.469315	0.420961	0.352913	0.306332	0.383353	0.43437	0.316681	0.264388	0.418804	0.433129	0.431418	0.433699	0.320602	0.342881	0.518853	0.388169	0.326268	0.284445	0.207275	0.457206	0.287031	0.270502	0.218424	0.430848	0.384501	0.402779	0.237592	0.558902	0.335953	0.360883	0.330915	0.319973	0.360883	0.330915	0.289509	0.230358
-1.73333	0.355885		0.345594	0.185252	0.560493	0.331437	0.351407	0.468388	0.419783	0.351507	0.304071	0.382194	0.432819	0.31458	0.262106	0.417051	0.432937	0.431203	0.432929	0.320535	0.342137	0.516711	0.386396	0.324514	0.282698	0.204921	0.456901	0.285882	0.270194	0.21751	0.428016	0.385906	0.403639	0.236056	0.558113	0.335086	0.360696	0.330285	0.318969	0.360696	0.330285	0.287064	0.22432
-1.7	0.354633		0.343051	0.184746	0.558315	0.328474	0.350549	0.468213	0.418489	0.350608	0.301551	0.38095	0.431572	0.312233	0.259724	0.415102	0.432677	0.430886	0.432094	0.320493	0.341071	0.514599	0.38429	0.322662	0.280781	0.203727	0.457379	0.284813	0.269334	0.216607	0.425231	0.387165	0.403845	0.234425	0.557494	0.335401	0.3598	0.329805	0.318898	0.3598	0.329805	0.282804	0.220478
-1.66667	0.353441		0.342528	0.184088	0.556688	0.325507	0.350145	0.467539	0.417098	0.349359	0.299094	0.379769	0.429911	0.309955	0.257342	0.413114	0.432225	0.430626	0.431329	0.320183	0.340051	0.51249	0.381842	0.320847	0.278531	0.202833	0.457234	0.283799	0.268758	0.215604	0.422408	0.387508	0.404174	0.232949	0.556825	0.335081	0.359045	0.329598	0.318688	0.359045	0.329598	0.280506	0.217172
-1.63333	0.352129		0.341413	0.181666	0.555782	0.322475	0.349114	0.466615	0.41604	0.34801	0.296844	0.378603	0.428311	0.30771	0.254838	0.411161	0.43177	0.430607	0.430419	0.320094	0.339369	0.510471	0.379604	0.319043	0.27638	0.202499	0.457808	0.282499	0.268489	0.214678	0.419222	0.388077	0.403257	0.231685	0.55567	0.334708	0.357835	0.328591	0.31854	0.357835	0.328591	0.27829	0.212659
-1.6	0.350822		0.340477	0.178417	0.554707	0.319971	0.348577	0.465311	0.414653	0.346957	0.294213	0.377313	0.426655	0.30528	0.252366	0.409098	0.431493	0.430358	0.429517	0.31999	0.338351	0.508303	0.377506	0.31705	0.2741	0.202122	0.458428	0.281172	0.268394	0.213741	0.41633	0.388179	0.401959	0.230475	0.55448	0.33484	0.357351	0.327085	0.317271	0.357351	0.327085	0.276133	0.210648
-1.56667	0.349494		0.338954	0.176853	0.5537	0.317544	0.348128	0.464056	0.413423	0.34523	0.291591	0.375651	0.424891	0.30269	0.250084	0.406871	0.431373	0.429607	0.428674	0.320094	0.337596	0.505989	0.375417	0.315006	0.271632	0.200952	0.457892	0.28018	0.268152	0.212675	0.413625	0.387742	0.401721	0.229434	0.553084	0.334453	0.357654	0.325479	0.316752	0.357654	0.325479	0.274484	0.206792
-1.53333	0.348256		0.337063	0.176551	0.553389	0.31514	0.347749	0.463155	0.412265	0.344041	0.288525	0.37389	0.422904	0.30017	0.24768	0.40471	0.431051	0.429444	0.4278	0.320708	0.336825	0.503478	0.373328	0.312923	0.268416	0.200023	0.45667	0.279273	0.267765	0.211487	0.411115	0.387676	0.402018	0.227929	0.552014	0.334647	0.357758	0.323166	0.318664	0.357758	0.323166	0.272874	0.203311
-1.5	0.346921		0.335841	0.176138	0.553258	0.311974	0.347155	0.462225	0.41133	0.342553	0.285986	0.37232	0.421062	0.297716	0.245053	0.402851	0.430622	0.42939	0.426701	0.321088	0.335855	0.501005	0.370862	0.310581	0.264718	0.198414	0.455475	0.277711	0.267201	0.210259	0.409076	0.388458	0.402177	0.226591	0.551073	0.333918	0.358516	0.321235	0.317377	0.358516	0.321235	0.272088	0.198155
-1.46667	0.345488		0.334025	0.175417	0.552588	0.30946	0.346209	0.461276	0.410125	0.340716	0.283457	0.37093	0.41912	0.295261	0.242558	0.400738	0.430156	0.429235	0.425632	0.321103	0.334788	0.498739	0.368277	0.308042	0.261277	0.195599	0.454477	0.276678	0.266608	0.209295	0.40694	0.389813	0.402296	0.225216	0.549818	0.334023	0.358629	0.31826	0.317901	0.358629	0.31826	0.26929	0.194154
-1.43333	0.344109		0.332919	0.172863	0.551478	0.307571	0.346059	0.460035	0.409075	0.339437	0.280493	0.369179	0.417005	0.292827	0.24002	0.39864	0.429531	0.428913	0.424417	0.321322	0.333607	0.496402	0.365502	0.30535	0.258116	0.193311	0.453719	0.275747	0.266309	0.208239	0.40464	0.390943	0.402002	0.223792	0.549299	0.333606	0.359318	0.315811	0.318361	0.359318	0.315811	0.266095	0.191379
-1.4	0.342674		0.331052	0.170061	0.550276	0.30595	0.345258	0.458975	0.407961	0.337668	0.277882	0.367426	0.414869	0.29031	0.237342	0.39687	0.429273	0.42857	0.423126	0.321639	0.332418	0.494028	0.362809	0.30282	0.255059	0.191599	0.453196	0.274215	0.266495	0.207038	0.401931	0.391858	0.402103	0.222479	0.548632	0.332932	0.359325	0.313504	0.318963	0.359325	0.313504	0.261922	0.188981
-1.36667	0.341136		0.329295	0.168338	0.547684	0.304176	0.343809	0.458093	0.407427	0.336358	0.275005	0.365842	0.412838	0.287663	0.234638	0.395067	0.4288	0.428178	0.421856	0.321804	0.330983	0.491455	0.360053	0.300375	0.251998	0.190404	0.452529	0.273156	0.266729	0.205972	0.399247	0.391128	0.40112	0.221238	0.548168	0.332018	0.359416	0.310994	0.318948	0.359416	0.310994	0.256469	0.186905
-1.33333	0.339628		0.327958	0.168371	0.545417	0.302013	0.342829	0.457263	0.407023	0.334596	0.272186	0.364239	0.410716	0.285244	0.231868	0.392861	0.428339	0.427551	0.420995	0.321896	0.329806	0.48896	0.357252	0.297916	0.249142	0.188926	0.452127	0.271526	0.26622	0.205228	0.396625	0.389979	0.400182	0.220044	0.547354	0.331363	0.359012	0.309173	0.319467	0.359012	0.309173	0.250814	0.184084
-1.3	0.338062		0.326013	0.167716	0.543903	0.29944	0.341613	0.456195	0.406541	0.333556	0.269738	0.36229	0.408563	0.282746	0.22924	0.390632	0.427982	0.427129	0.420156	0.322076	0.327995	0.486683	0.354578	0.295376	0.246644	0.186212	0.45182	0.270529	0.266149	0.204966	0.393887	0.38769	0.398754	0.218863	0.546289	0.330878	0.358022	0.307012	0.319823	0.358022	0.307012	0.247295	0.180517
-1.26667	0.336541		0.324551	0.166124	0.541768	0.296643	0.339807	0.455307	0.406461	0.332318	0.267115	0.360328	0.406159	0.280266	0.226601	0.388518	0.427396	0.426196	0.419263	0.322128	0.326477	0.484392	0.351705	0.293029	0.244292	0.184303	0.450227	0.27052	0.265931	0.204118	0.391454	0.385987	0.397531	0.217315	0.545071	0.330811	0.357921	0.305173	0.319822	0.357921	0.305173	0.245063	0.177019
-1.23333	0.335058		0.322389	0.165489	0.539509	0.294357	0.338407	0.454663	0.405977	0.331219	0.264641	0.358287	0.403724	0.277744	0.223892	0.386188	0.426799	0.425183	0.418026	0.321844	0.325117	0.481906	0.348891	0.290829	0.241981	0.184405	0.448261	0.271057	0.26497	0.202981	0.388915	0.383743	0.396604	0.216168	0.542939	0.329774	0.35774	0.303651	0.319198	0.35774	0.303651	0.244343	0.174176
-1.2	0.333608		0.320838	0.16591	0.537259	0.291556	0.337446	0.453947	0.405469	0.330135	0.261707	0.356545	0.401429	0.27521	0.220999	0.383742	0.426071	0.424338	0.416984	0.321481	0.324208	0.479425	0.345888	0.288552	0.239623	0.185347	0.448063	0.271758	0.26347	0.201717	0.387191	0.381743	0.396977	0.214867	0.541226	0.329623	0.356986	0.301333	0.316801	0.356986	0.301333	0.2429	0.170867
-1.16667	0.332161		0.319288	0.165878	0.535056	0.287345	0.337153	0.452897	0.404598	0.329146	0.258601	0.35488	0.399426	0.272673	0.218218	0.381317	0.425359	0.423767	0.415923	0.32147	0.322867	0.477053	0.342972	0.286283	0.237668	0.185355	0.448078	0.271949	0.261945	0.200038	0.385546	0.380512	0.397353	0.213246	0.538989	0.330205	0.356551	0.298292	0.314971	0.356551	0.298292	0.242967	0.167934
-1.13333	0.330624		0.318021	0.164745	0.532525	0.282913	0.337054	0.451574	0.404376	0.327784	0.255832	0.35317	0.397658	0.270204	0.21544	0.378956	0.424739	0.42326	0.41486	0.321492	0.32173	0.474632	0.34003	0.283912	0.235551	0.184315	0.448104	0.272323	0.260398	0.19839	0.383731	0.378263	0.397525	0.211577	0.53673	0.330378	0.35587	0.295809	0.313437	0.35587	0.295809	0.243853	0.16275
-1.1	0.328975		0.315797	0.163384	0.53031	0.278928	0.33689	0.45013	0.403465	0.326332	0.252604	0.351601	0.395545	0.267581	0.212372	0.376606	0.424068	0.422674	0.413899	0.320868	0.320502	0.472116	0.337039	0.281486	0.233199	0.182809	0.448167	0.271831	0.259976	0.196936	0.382021	0.376908	0.397879	0.209942	0.534108	0.331346	0.35529	0.293378	0.311243	0.35529	0.293378	0.243198	0.156871
-1.06667	0.327379		0.312876	0.161544	0.528889	0.274846	0.336689	0.449018	0.402418	0.324799	0.24931	0.350077	0.393347	0.264875	0.209486	0.374402	0.423307	0.422074	0.41273	0.320654	0.31926	0.46938	0.334328	0.279175	0.22992	0.18132	0.44885	0.270968	0.26054	0.195426	0.380299	0.374899	0.397087	0.20846	0.532138	0.331306	0.354901	0.291483	0.309269	0.354901	0.291483	0.243195	0.152599
-1.03333	0.325799		0.310599	0.161391	0.527207	0.27104	0.336436	0.447903	0.401785	0.323169	0.246368	0.348633	0.391054	0.262457	0.206578	0.372239	0.422316	0.4213	0.412004	0.320349	0.318321	0.466622	0.331722	0.277014	0.226356	0.179739	0.449713	0.27013	0.260484	0.193976	0.378373	0.374146	0.395413	0.206767	0.530772	0.330977	0.353656	0.28969	0.309545	0.353656	0.28969	0.24089	0.14726
-1	0.324301		0.308087	0.161696	0.525245	0.267753	0.335632	0.446826	0.400996	0.321616	0.243189	0.346895	0.388861	0.259774	0.203645	0.370016	0.421457	0.420639	0.411186	0.319832	0.317299	0.463919	0.329077	0.274744	0.222643	0.178293	0.450884	0.268724	0.260142	0.192999	0.375716	0.372937	0.3941	0.205048	0.529446	0.329907	0.353491	0.28784	0.310129	0.353491	0.28784	0.239836	0.144477
-0.966667	0.322716		0.305969	0.161756	0.523291	0.2638	0.334412	0.445942	0.400044	0.320247	0.23982	0.344928	0.38659	0.257123	0.200613	0.367511	0.420713	0.420007	0.410137	0.319706	0.316335	0.461152	0.326404	0.272699	0.218871	0.176875	0.451864	0.267365	0.259077	0.192224	0.373264	0.371753	0.393132	0.203379	0.528723	0.328449	0.352983	0.286225	0.309836	0.352983	0.286225	0.238574	0.140335
-0.933333	0.321112		0.302858	0.160744	0.521429	0.259615	0.333448	0.445032	0.398861	0.318703	0.236408	0.343267	0.384044	0.254319	0.197403	0.365171	0.420125	0.419474	0.409278	0.319597	0.3151	0.458498	0.323996	0.270523	0.215188	0.176118	0.452802	0.265438	0.258104	0.191222	0.370978	0.371855	0.392445	0.201824	0.527662	0.326818	0.35294	0.284243	0.308595	0.35294	0.284243	0.237389	0.136883
-0.9	0.319629		0.300943	0.159233	0.519398	0.255565	0.333296	0.443744	0.397618	0.317484	0.23342	0.341581	0.381298	0.251672	0.194435	0.362908	0.41936	0.41891	0.408301	0.319419	0.313994	0.456105	0.321222	0.268202	0.211464	0.175399	0.454332	0.263732	0.256659	0.189889	0.369407	0.37168	0.391161	0.20049	0.526567	0.325569	0.353961	0.281958	0.307531	0.353961	0.281958	0.237235	0.133737
-0.866667	0.318118		0.299308	0.158434	0.517645	0.253545	0.332781	0.442099	0.39691	0.315963	0.230906	0.339902	0.378668	0.249279	0.191414	0.360516	0.418985	0.418311	0.407303	0.319328	0.313072	0.453785	0.318282	0.265829	0.208364	0.17454	0.455592	0.26189	0.255393	0.188324	0.367664	0.371614	0.389164	0.199382	0.52533	0.325434	0.354511	0.279136	0.304962	0.354511	0.279136	0.236084	0.129525
-0.833333	0.316709		0.297372	0.156355	0.515961	0.252574	0.331892	0.440379	0.395832	0.314625	0.227709	0.33849	0.376099	0.246705	0.188178	0.357817	0.418676	0.417669	0.406045	0.31902	0.311425	0.45141	0.315174	0.263458	0.205393	0.17417	0.456268	0.260206	0.254179	0.187313	0.3657	0.372158	0.387728	0.198595	0.524376	0.325656	0.356001	0.276621	0.302201	0.356001	0.276621	0.236122	0.126898
[truncated: 475 more rows]

## Sheet: Panel c
Time (s) / Sessions	Average	Sessions:	1	2	3	4	5	6	7	8	9	10	11	12	13	14	15	16	17	18	19	20	21	22	23	24	25	26	27	28	29	30	31	32	33	34	35	36	37	38	39	40	41
[truncated: 901 more rows]

[truncated: 4 more sheets: Panel d, Panel e, Panel f, Panel g]
