# Supplementary material for: Centripetal integration of past events in hippocampal astrocytes regulated by locus coeruleus
Source: Nat Neurosci. 2024 Apr 3;27(5):927–39. doi: 10.1038/s41593-024-01612-8 (PMC11089000; doi:10.1038/s41593-024-01612-8)
Supplement: Supplementary file 15 — Raw data for Fig. 5a,b,I,k,m. [file 41593_2024_1612_MOESM15_ESM.xlsx]

## Sheet: Panel a
Time (s) / ROI ID	1	2	3	4	5	6	7	8	9	10	11	12	13	14	15	16	17	18	19	20	21	22	23	24	25	26	27	28	29	30	31	32	33	34	35	36	37	38	39	40	41	42	43	44	45	46	47	48	49
0.0323834	0.0702073	0.126257	-0.0209031	-0.0380122	0.0248062	-0.0374437	-0.0408447	-0.0810962	-0.0406166	0.0098669	-0.0207703	-0.111022	-0.0724539	-0.0991676	-0.140315	0.0138803	0.0126308	-0.0113072	-0.0553626	0.00687403	-0.00824353	-0.101616	0.0281277	0.0257711	-0.139963	-0.110303	-0.0677419	-0.0735849	0.1373	-0.00405339	-0.0377947	-0.0744809	-0.137551	0.0194871	-0.0799509	-0.0929931	0.0575928	-0.0944846	-0.0107668	0.00454547	-0.0594816	-0.0866419	0.236239	-0.105412	-0.0718492	-0.047744	-0.121164	-0.000739552	6.2206e-05
0.194301	0.118402	0.0848263	-0.0097752	-0.0204063	0.00742914	-0.0611772	-0.0485718	-0.0612038	-0.0220583	0.110417	-0.0565969	-0.114805	-0.0447204	-0.0660705	0.00716895	-0.08087	0.0128267	0.0664168	-0.0656228	-0.0444268	0.00184199	-0.0391544	-0.0784099	-0.0871789	-0.0742275	0.0012751	0.0312229	0.00669204	0.00607633	-0.0133034	-0.0581172	-0.0696466	-0.0201164	0.0137184	0.0438337	-0.133095	0.0427127	-0.00297309	0.0233381	0.0564693	-0.00378861	-0.110465	-0.00184314	-0.035059	-0.0269992	-0.0584831	-0.105227	-0.0129633	-0.00358875
0.356218	0.125672	0.0747119	-0.020013	0.033853	0.0124042	-0.0823625	-0.034892	-0.0638924	-0.023162	0.0686514	-0.0331098	-0.0856796	-0.0521369	-0.0587447	0.00986476	-0.0794491	-0.016887	0.0523999	-0.0493418	-0.0405678	0.00839066	-0.0294145	-0.0599287	-0.0693234	-0.0612922	0.00557793	0.0297039	-0.00888556	-0.00333512	-0.0256258	-0.0527919	-0.0657953	-0.0116026	0.00860014	0.0077545	-0.122022	0.0365905	0.010344	0.0342534	0.0592353	-0.00867593	-0.0955137	0.0250376	-0.0667008	-0.0297562	-0.0652565	-0.111431	-0.0245525	-0.0212732
0.518135	0.0961398	0.0625017	-0.0349561	0.0114313	0.0239249	-0.0858586	-0.0470221	-0.0411907	-0.028943	-0.0422317	-0.0239836	-0.109793	-0.0699725	-0.0826264	-0.0057965	-0.0938937	-0.0350557	0.0441763	-0.0225282	-0.0215957	0.0589313	-0.0408795	-0.0200442	-0.0620204	-0.0592461	-0.0151056	-0.02741	-0.00610784	-0.0144061	-0.0409684	-0.0354811	-0.0549491	0.0152329	-0.00235218	0.0220018	-0.118331	0.047774	0.0100006	0.00629173	0.0504525	-0.00970895	-0.0891232	0.0105466	-0.0752546	-0.0274058	-0.0589707	-0.124673	-0.0276907	-0.052838
0.680052	0.105139	0.0610639	0.00312179	-0.00254904	-0.00198623	-0.0678932	-0.0267136	-0.0257838	-0.0071624	-0.0518921	-0.0471322	-0.156209	-0.0583728	-0.105279	0.0262429	-0.0715013	0.0176075	0.0646473	-0.0446883	-0.0347917	0.0542607	-0.0320258	-0.0494954	-0.0644513	-0.0762025	-0.00877386	-0.0044494	-0.0265169	-0.0140338	-0.0431115	-0.0346575	-0.0840901	-0.0379577	-0.0142074	0.0908347	-0.139383	0.0430383	0.050796	0.0231327	0.023046	-0.0228308	-0.0739997	-0.0438164	-0.0683421	-0.0258356	-0.0578231	-0.127298	-0.0228312	-0.0312427
0.841969	0.113591	0.0551704	0.0134916	0.0262569	-0.0205158	-0.0799084	-0.0334018	-0.0295775	-0.0159625	-0.0273672	-0.0326708	-0.131247	-0.0533115	-0.0985185	0.0384457	-0.0656882	0.0148009	0.0556333	-0.0525829	-0.0394104	0.0568838	-0.0614977	-0.0718372	-0.0750669	-0.0830078	-0.0201313	0.0339978	-0.0507144	0.0184623	-0.0462341	-0.0651313	-0.0820829	-0.0179725	-0.0132376	0.0633373	-0.139653	0.0492913	0.0589347	0.0360847	0.0201489	-0.0127823	-0.0996999	-0.0289905	-0.0945406	-0.0184989	-0.0715264	-0.127161	-0.0383904	-0.0159724
1.00389	0.0843078	0.0337911	-0.0302208	0.0593026	-0.0117452	-0.0841826	-0.0363829	-0.0356028	-0.0216065	0.0236362	-0.0350946	-0.114725	-0.041343	-0.0916754	-0.0051126	-0.0745382	-0.0428481	0.0517011	0.00652647	-0.0383786	0.0307799	-0.067537	-0.0576485	-0.0615769	-0.0930097	-0.0358719	-0.0131782	-0.0414643	0.0269361	-0.0488701	-0.056295	-0.0629306	-0.0284571	-0.0150982	-0.0147043	-0.12403	0.040708	0.0254154	0.00792329	0.0345549	-0.0175732	-0.0878044	0.0204604	-0.0988806	-0.0229801	-0.0655526	-0.125549	-0.0467717	-0.0511123
1.1658	0.0464508	0.0335346	-0.0294252	0.0155756	0.0230713	-0.101507	-0.0475051	-0.0536823	-0.0303839	-0.0147017	-0.0321357	-0.118204	-0.034908	-0.109379	-0.0352045	-0.0602536	-0.0461108	0.0408481	0.0140777	-0.0194903	0.0618968	-0.0775125	-0.0577281	-0.0474673	-0.0846643	-0.0492643	0.0221304	-0.0330224	0.00540176	-0.0536229	-0.0619797	-0.0835325	-0.0836818	-0.00369224	-0.00124045	-0.128091	0.0111216	0.0112045	0.00147559	0.0476941	-0.0347156	-0.100897	-0.00714393	-0.0960532	-0.038277	-0.0751737	-0.108419	-0.0304189	-0.0968763
1.32772	0.0278743	-0.00639289	-0.0278044	0.00133576	0.0143129	-0.0836104	-0.0493086	-0.0328758	-0.0412682	-0.0330983	-0.0518482	-0.137604	-0.0608813	-0.0918701	-0.044878	-0.0464678	-0.0392389	0.0319063	-0.0051455	-0.0268413	0.0232158	-0.127743	-0.036805	-0.0591857	-0.101932	-0.0594406	0.035736	-0.0482657	-0.013309	-0.0478421	-0.0453998	-0.0751597	-0.0696706	-0.00351586	0.0337131	-0.138948	0.0327503	0.00720587	0.00235416	0.0259451	-0.00561591	-0.107272	-0.0176204	-0.101642	-0.027256	-0.0730149	-0.105455	-0.05984	-0.0858633
1.48964	0.021676	-0.0106213	-0.0242377	0.0408361	-0.0140959	-0.0672442	-0.0145154	-0.0452541	-0.0514942	0.0437153	-0.0591456	-0.153559	-0.0704645	-0.069042	-0.038759	-0.0658726	-0.0329155	0.043833	-0.0399574	-0.0577736	-0.0310813	-0.117393	-0.0330471	-0.0603165	-0.0948278	-0.0535114	-0.00132074	-0.0603245	0.0204672	-0.0360882	-0.0656157	-0.0628302	-0.0501493	-0.0309442	0.0327674	-0.13533	0.0251713	-0.00869019	0.0245224	0.0388987	-0.0242063	-0.0947632	-0.0472426	-0.0894718	-0.0274478	-0.0789762	-0.129231	-0.0610972	-0.0760716
1.65155	0.0744137	0.0253837	-0.0161749	0.0208129	-0.0207252	-0.0790026	-0.0533646	-0.0706739	-0.0589961	-0.0151451	-0.058956	-0.158773	-0.0813788	-0.0748345	0.00248271	-0.0431924	0.0213052	0.0216911	-0.0321655	-0.0237424	-0.0243539	-0.108562	-0.0459258	-0.0550797	-0.0535508	-0.037384	-0.0457012	-0.0516115	0.0298968	-0.0324114	-0.0409294	-0.0750652	-0.0448729	-0.0407273	0.0134127	-0.122153	0.010342	0.00389566	0.0419033	0.0501034	-0.029178	-0.0962825	-0.0711823	-0.0854547	-0.0257266	-0.0748781	-0.136813	-0.0360039	-0.0528814
1.81347	0.0564867	0.0653794	0.0158309	-0.0255062	-0.0158558	-0.05064	-0.0356224	-0.0556142	-0.039148	-0.0568847	-0.031052	-0.139408	-0.0415802	-0.0736774	0.011463	-0.0401874	0.00591171	0.0404394	-0.0400726	0.000216041	-0.0136299	-0.0686873	-0.0779381	-0.0723797	-0.0634483	-0.0170358	0.0179464	-0.0461292	0.0557735	-0.0200664	-0.054114	-0.0466149	-0.0232878	-0.0419405	-0.016514	-0.117661	-0.021998	-0.000554947	0.018548	0.038208	-0.046064	-0.0917733	-0.0153896	-0.0562307	-0.0246882	-0.0482518	-0.133594	-0.0446767	-0.0537546
1.97539	0.0425882	0.0493566	0.000941525	-0.0311733	-0.00397347	-0.0724344	-0.017865	-0.0509701	-0.0145609	-0.0173345	-0.0185838	-0.142443	-0.0399955	-0.0675783	0.0112925	-0.0276978	-0.0483966	0.0539414	-0.00425246	0.00900951	0.00193172	-0.0754827	-0.0905434	-0.0695	-0.0834091	-0.0312761	0.0563082	-0.0283714	0.0436739	-0.0155374	-0.103049	-0.0308347	-0.0467604	-0.0235097	0.0013166	-0.116404	-0.0318871	-0.00539296	0.0155559	0.0134403	-0.0550937	-0.102482	0.015791	-0.0427767	-0.0415855	-0.0568542	-0.121197	-0.0324967	-0.0508637
2.13731	0.0173003	0.0857197	-0.0302578	-0.0188451	0.0124977	-0.089971	-0.000917828	-0.0488912	-0.00225898	0.00917203	-0.0165445	-0.167699	-0.0695667	-0.0585983	-0.0110516	-0.00939828	-0.0661918	-0.00159645	-0.0286918	-0.00619691	-0.0360068	-0.0295251	-0.0737511	-0.068415	-0.0776527	-0.021178	0.0114144	-0.0289452	0.0528999	-0.0231541	-0.165329	-0.0381592	-0.0501587	-0.018479	-0.00548746	-0.0925213	-0.00662786	-0.0300939	-0.0201571	0.0293807	-0.0519649	-0.100476	0.00753489	-0.0478581	-0.0288687	-0.0518235	-0.111767	-0.0337553	-0.03002
2.29922	0.0240656	0.0793184	-0.041295	0.0422203	0.00642577	-0.0643838	-0.0226133	-0.0457957	0.0098343	-0.051567	-0.023516	-0.123888	-0.053597	-0.069721	-0.0157765	0.0106355	-0.0184776	-0.00454893	-0.0445675	0.033212	-0.0142015	-0.0888111	-0.0413687	-0.0633148	-0.093467	-0.0272323	-0.0227609	-0.0338001	0.0230206	-0.0435268	-0.145174	-0.0388749	-0.0217195	-0.0100412	0.00789228	-0.0960108	0.00213922	-0.0154954	-0.00544189	0.024129	-0.0132872	-0.082302	-0.00747049	-0.0596892	-0.0393492	-0.0326107	-0.0899836	-0.0666214	-0.0547184
2.46114	0.0523199	0.0803638	-0.0270274	0.017109	-0.0207057	-0.075329	-0.0593139	-0.0415326	-0.00375811	-0.021836	-0.0313523	-0.0950693	-0.0620865	-0.0847153	-0.0035438	0.00173919	-0.0305107	0.0131794	-0.0428913	0.0104155	0.0287354	-0.0367453	-0.0809427	-0.0664952	-0.0993245	-0.0293054	-0.0365288	-0.0117451	0.0342947	-0.036313	-0.0940839	-0.0726054	-0.0659346	0.0148151	0.00699063	-0.11501	0.0328009	-0.00435891	0.0175591	-0.00722086	-0.00598681	-0.0972752	0.00672255	-0.0536617	-0.0398343	-0.0470953	-0.0938535	-0.0668221	-0.0332974
2.62306	0.0238384	0.0753901	-0.0311279	-0.0164545	-0.00787055	-0.0839756	-0.0426977	-0.0562581	-0.00370442	-0.0568397	-0.0377133	-0.156666	-0.086838	-0.0828465	0.0273106	-0.032554	-0.000454923	0.0444612	-0.045267	-0.0313147	-0.0469532	0.00716272	-0.0588865	-0.0645864	-0.0972393	-0.0439991	-0.0346743	-0.0615937	0.00844229	-0.0494269	-0.0947358	-0.0943619	-0.0439131	0.00696075	-0.0329307	-0.107125	0.0170141	-0.0364749	-0.00912839	0.00157205	-0.0146912	-0.0657877	0.00557276	-0.0397039	-0.0385155	-0.0493273	-0.110248	-0.0455175	0.00955342
2.78497	0.0121583	0.0149562	-0.00218942	-0.0348956	-0.00661814	-0.100349	-0.0624421	-0.0787595	0.00558932	-0.0681814	-0.0583558	-0.138724	-0.0717544	-0.0825672	-0.00675528	-0.0155596	0.0489551	0.0164385	-0.0332729	-0.057144	-0.0959323	-0.00312913	-0.0978467	-0.0263209	-0.0768161	-0.047463	-0.0369443	-0.0730113	-0.0129577	-0.0661751	-0.120112	-0.086901	-0.0225843	-0.0214507	-0.0598735	-0.103764	-0.002035	-0.0141167	-0.00151757	0.00960058	-0.0250162	-0.0556143	-0.0280608	-0.0294153	-0.0442951	-0.0757542	-0.117734	-0.0206953	-0.0167736
2.94689	-0.0168961	0.0222749	0.0123791	0.00409459	-0.0226255	-0.0740222	-0.0413571	-0.0639702	0.00974841	-0.017879	-0.0849484	-0.143868	-0.105011	-0.0771265	-0.0174688	0.011785	0.0506194	0.00551466	-0.00285215	-0.0618342	-0.047329	0.0187921	-0.0939151	-0.0256458	-0.0665795	-0.0553126	-0.0741799	-0.0437916	0.0361172	-0.0477329	-0.0623922	-0.0925912	-0.0417183	-0.0187036	-0.0306714	-0.0773907	0.00251116	0.00262438	0.0236555	-0.0249168	-0.0122076	-0.0717494	-0.0700342	-0.0390565	-0.0600115	-0.0869568	-0.130357	-0.0350332	-0.00627111
3.10881	-0.0273781	0.070845	-0.0252191	-0.00667101	-0.017985	-0.0688699	-0.0211342	-0.0456678	0.00264956	-5.29806e-05	-0.0819991	-0.163131	-0.108091	-0.0629969	0.0100375	0.0259065	0.0618599	-0.00676644	0.00673246	-0.000634757	0.00708755	0.0160679	-0.041283	-0.0919968	-0.0760771	-0.0305164	-0.027789	-0.0449709	0.0333257	-0.0610585	-0.0762095	-0.0766574	-0.0318887	-0.0260923	0.00229005	-0.0742789	-0.001945	0.016019	0.0306252	-0.045826	-0.0103406	-0.0872553	-0.0570928	-0.0330083	-0.0468458	-0.0373007	-0.121904	-0.056328	-0.0396484
3.27073	-0.0287413	0.0877114	-0.0394856	-0.0441982	-0.011865	-0.0758406	-0.0381753	-0.0520525	-0.00337355	-0.0151017	-0.072266	-0.124776	-0.0866397	-0.0846365	-0.00963712	0.0224213	0.0427308	0.00420668	-0.00680697	-0.0271052	-0.0146483	0.00329845	-0.0402744	-0.0830673	-0.0563189	-0.00776815	-0.0124277	-0.0498838	0.0186922	-0.0731116	-0.0986188	-0.0621348	-0.0414216	-0.0198347	0.0168988	-0.107307	-0.00992223	0.0160987	-0.00282738	-0.058078	-0.00473195	-0.0751055	-0.0346807	-0.0271675	-0.040776	-0.0418033	-0.118266	-0.0437761	-0.0466643
3.43264	0.00250503	0.08896	-0.00940431	-0.0605976	-0.00156451	-0.0658516	-0.0268666	-0.0676874	-0.00751584	-0.0227428	-0.0418502	-0.123324	-0.0485528	-0.0749027	-0.00687899	0.0513352	0.00736618	-0.00134619	0.0216534	-0.0584028	-0.084056	0.0197449	-0.0419225	-0.031553	-0.0460517	-0.0025092	-0.034216	-0.0465324	0.0493419	-0.0497976	-0.100992	-0.0591183	-0.0530016	-0.0365566	-0.00107148	-0.0897319	-0.0343354	0.0106541	0.0229552	-0.0574639	-0.023412	-0.0437363	0.017941	-0.0441227	-0.0453907	-0.0410483	-0.0992921	-0.0374522	0.000906507
3.59456	-0.0222195	0.0669917	0.00140141	0.0353267	-0.0214675	-0.0388364	-0.0189246	-0.0755514	-0.0112275	-0.0306676	-0.0278748	-0.135743	-0.0444133	-0.0830213	-0.0200591	0.0420514	0.0207764	-0.0291404	0.00278919	-0.0336888	-0.0440098	0.00515	-0.0682917	-0.0511301	-0.0421449	-0.0149934	-0.045294	-0.0318641	0.0625506	-0.0494789	-0.0673938	-0.0877569	-0.0296279	-0.0294214	0.0229928	-0.0882434	0.0155264	0.00274247	0.043401	-0.0138439	-0.0464233	-0.0455625	0.0296658	-0.0714694	-0.0439892	-0.0338128	-0.100107	-0.0177016	0.073602
3.75648	-0.011813	0.0447307	0.034743	0.094126	-0.044074	-0.0838748	-0.0782497	-0.083364	-0.0202026	-0.0650028	-0.0509119	-0.126091	-0.0782279	-0.098127	0.00199381	-0.00653179	0.0212583	0.0222495	-0.048814	-0.0671762	0.0130399	0.0207525	-0.0850941	-0.0516952	-0.0637731	-0.0359311	-0.0257625	-0.062165	0.00902933	-0.0570375	-0.0143243	-0.108134	0.0117254	0.0464724	0.0749802	-0.125422	0.023016	-0.00993544	0.10126	-0.0215332	-0.0144732	-0.0564036	-0.00265512	-0.0815927	-0.0788332	-0.0950773	-0.144557	-0.0385954	0.0680548
3.91839	-0.0153835	0.0703248	0.0172857	0.0273895	6.74373e-05	-0.0435546	-0.0361217	-0.0708641	0.0112775	-0.115501	-0.0796801	-0.131342	-0.0727746	-0.0847426	0.0317225	0.0302805	0.0473432	0.00798242	-0.0197385	-0.028474	-0.0226109	0.0105444	-0.0418698	-0.0587884	-0.0468432	-0.024382	-0.0260987	-0.0540686	0.0513763	-0.0709157	-0.0406884	-0.0908154	0.000481007	0.00508735	0.0653307	-0.0975945	-0.0395258	0.0153045	0.0940905	-0.0665783	-0.00493627	-0.0708498	-0.0100252	-0.0325404	-0.0376703	-0.0405781	-0.13476	-0.0365549	-0.00413627
4.08031	-0.00466569	0.121619	-0.0267411	-0.0805762	0.0658919	0.00207454	0.0240012	-0.0434409	0.0276359	-0.0813571	-0.0635423	-0.178852	-0.0790519	-0.067935	0.0219537	0.0762748	0.068319	-0.061576	-0.0150065	0.0100035	-0.0921055	-0.0304577	0.0284426	-0.0690032	0.00291821	0.00247541	-0.0264765	-0.00716941	0.0602544	-0.062513	-0.0368768	-0.0412302	-0.035911	-0.0977792	0.010284	-0.0322781	-0.0593933	-0.0077844	0.0012496	-0.0804186	-0.0233359	-0.0842122	-0.0152967	0.0263272	0.0375419	-0.00745224	-0.08205	-0.0196523	-0.0435571
4.24223	-0.0275762	0.159715	-0.00483358	-0.101171	0.0836877	-0.0159193	-0.00939045	-0.0268844	0.0320976	-0.00159257	-0.0571471	-0.193805	-0.0739573	-0.0543661	0.0359454	0.0634766	0.0751622	-0.00669187	-0.00842937	-0.00612776	-0.131485	0.0201666	0.0206208	-0.0799799	0.0109304	0.0110793	0.0142186	-0.0213289	0.0120424	-0.0581541	-0.0293919	-0.0220582	-0.0199573	-0.077017	0.0098393	-0.049369	-0.0315866	0.00967225	0.0224409	-0.0489158	-0.0365151	-0.066907	-0.0162495	0.0113782	0.0259338	-0.00370432	-0.0717157	-0.0107114	-0.00275536
4.40415	-0.0206945	0.153358	-0.0171975	-0.118248	0.0810746	-0.0215931	-0.016689	-0.0292551	0.0409774	-0.0243504	-0.0862171	-0.19657	-0.0902348	-0.0512742	0.0226507	0.0724178	0.052354	0.0106423	-0.000576526	0.0291347	-0.105141	0.0461647	0.00971233	-0.0595438	0.0237253	-0.0327248	0.00743693	-0.0249808	0.0636744	-0.073903	-0.013077	-0.0221179	-0.0285036	-0.0657323	0.0295029	-0.0394597	0.00748661	-0.0173669	0.036894	-0.0508867	-0.0431348	-0.0595105	0.0423509	-0.0106809	0.0136942	-0.000570637	-0.0906368	-0.024981	-0.0507836
4.56606	-0.0317475	0.123906	-0.0011743	-0.0360482	0.0344266	-0.0382797	-0.0235425	-0.0400406	0.0292677	-0.0727692	-0.0776909	-0.160642	-0.0954666	-0.0605486	0.0047219	0.0653545	0.0105067	-0.0245894	0.00236912	0.0471306	-0.103526	0.0260401	0.028845	-0.0563763	0.0231921	-0.0467663	-0.0227526	-0.0468312	0.0711355	-0.0743669	-0.0353267	-0.0137223	-0.0332709	-0.0448124	-0.0461929	-0.0355458	-0.00851889	-0.026133	0.0370524	-0.0703106	-0.0379846	-0.069483	-0.00196391	0.00689261	0.0133181	-0.0149287	-0.0815661	-0.0234799	-0.0815328
4.72798	-0.0368407	0.15587	0.0140564	-0.0518079	0.0557379	-0.0595444	-0.0120642	-0.0334429	0.0241901	-0.0353442	-0.0707393	-0.145112	-0.0807366	-0.0660152	0.0231115	0.106934	0.0282854	-0.0122907	0.0429917	0.0270423	-0.0924578	0.0262876	0.011206	-0.0625621	0.00274696	0.00484021	0.0172833	-0.025784	0.0966301	-0.0841323	-0.0643966	-0.016235	-0.0237799	-0.0742373	-0.0451935	-0.0453149	-0.00750894	0.024357	0.0385819	-0.0737496	-0.03671	-0.0461662	-0.0218772	0.023222	0.022895	-0.00571643	-0.0716448	-0.0151432	-0.0447416
4.8899	-0.044315	0.159534	-0.0279686	-0.087731	0.101962	-0.0477059	0.010857	-0.0310321	0.0280326	-0.0501749	-0.0731509	-0.133422	-0.0717365	-0.0626812	0.0125849	0.0817252	0.0745863	-0.00256398	0.00591548	0.0382207	-0.0854545	0.0438635	-0.0211764	-0.0571631	0.00192109	0.0599778	0.00829317	0.00577068	0.101102	-0.0762807	-0.0295998	-0.019335	0.00293384	-0.0715546	0.0251741	-0.0320481	-0.0177778	0.00344617	0.0183384	-0.0620421	-0.0394796	-0.0230529	0.0214565	0.0182773	0.0261126	-0.00810499	-0.075653	-0.0176989	-0.0558468
5.05181	-0.0440352	0.146548	-0.0416365	-0.110897	0.070089	-0.0475658	-0.0380754	-0.0473754	0.0354466	-0.121486	-0.0824476	-0.127855	-0.0578349	-0.0726405	0.0107902	0.0852904	0.0660473	-0.0156629	0.0104101	0.0147279	-0.0849879	0.102584	-0.0316249	-0.0658786	-0.00403144	0.034867	-0.044349	0.0105101	0.0864758	-0.0438636	-0.0275739	-0.0472939	-0.00324636	-0.0632865	0.0522301	-0.0364516	0.00493594	-0.00689326	0.0358868	-0.030718	-0.0386955	-0.0306446	0.00850369	0.0152092	0.0338604	-0.0179639	-0.0721994	0.0100535	-0.03684
5.21373	-0.0460784	0.13208	-0.00395857	-0.0827585	0.0281915	-0.02733	-0.0555131	-0.0099916	0.00304524	-0.0946885	-0.114899	-0.145181	-0.0455875	-0.0505555	-0.000858569	0.056027	0.0668752	-0.017836	0.00911126	-0.0339448	-0.106865	0.0432864	0.00275126	-0.0510378	0.00733805	0.0103147	-0.0112528	0.00502654	0.0662816	-0.0508636	-0.0593191	-0.0852768	-0.028601	-0.0920645	0.120604	-0.0544765	0.0135919	-0.0272529	0.0264802	0.0256612	-0.0443551	-0.00215155	-0.00716514	0.0492514	0.0491059	-0.00611197	-0.0701389	-0.0226989	-0.0243667
5.37565	-0.0883013	0.153677	0.0403049	-0.0904468	0.0284514	0.00155298	-0.0349171	0.00138922	-0.0110736	-0.0786119	-0.125083	-0.173561	-0.0553224	-0.0382417	-0.00790217	0.0876552	0.0606881	-0.0377908	-0.00891933	0.0194412	-0.0877652	0.00508901	0.0157444	-0.0342698	0.00490061	0.0132224	0.0273367	0.0149905	0.0588872	-0.0587538	-0.036647	-0.0532176	-0.00355399	-0.112578	0.151048	-0.00763465	0.00811451	-0.00206469	0.00121074	-0.0239882	-0.00940837	-0.023876	-0.0264256	0.032331	0.063751	-0.00766083	-0.0497218	-0.00566961	0.0207262
5.53756	-0.0782645	0.177389	0.0217423	-0.0870754	0.0590084	-0.0482226	-0.0181254	-0.0225798	-0.000167028	-0.0882867	-0.0854946	-0.150535	-0.0747037	-0.0747064	-0.0215134	0.10083	0.0506503	-0.03458	-0.00552932	-0.0363305	-0.0223803	0.0620619	0.0194895	-0.0372792	0.00469676	0.0176105	-0.00265971	0.0330941	0.0754436	-0.0694377	0.0148907	-0.0240337	0.0246861	-0.0765081	0.164026	0.0116932	0.0279366	0.0384766	0.000868331	-0.0757731	0.031839	-0.0253679	-0.0248985	0.0112619	0.0479015	-0.00187199	-0.0244378	0.0413368	-0.00483439
5.69948	-0.0488254	0.114997	0.0154302	-0.00958185	0.045839	-0.0500936	-0.0272949	-0.00996038	0.0157731	-0.0843084	-0.0370734	-0.09894	-0.0732198	-0.0529051	-0.0103734	0.0967587	0.0595552	-0.0272107	0.0083846	-0.0376176	0.017617	0.0696248	0.0424134	-0.0299426	0.0273928	0.026225	-0.00380731	-0.0034083	0.0495197	-0.0616775	0.0463205	-0.0347177	0.0459497	-0.0122349	0.161439	-0.0261638	0.0564646	0.0547815	0.0731228	-0.037052	0.0601844	-0.00176801	-0.00954081	0.00706449	0.00942542	-0.00922353	-0.0284378	0.00589021	0.00355732
5.8614	-0.0668056	0.0496336	0.0807261	0.0585492	-0.0134324	-0.0476802	-0.059255	-0.0390584	0.0162356	-0.0236123	-0.0380898	-0.112481	-0.0938221	-0.0708858	-0.00571536	0.0563172	0.01388	0.0597784	0.00698031	-0.0248057	0.0654718	0.0751254	0.00776246	0.00110024	0.00661226	0.00842735	0.0233128	-0.035496	0.0569078	-0.0631919	0.0650298	-0.103524	0.0800601	0.0513064	0.137807	-0.0498218	0.0534522	0.111081	0.110275	0.00257303	0.110262	-0.0100896	-0.0041544	-0.039233	-0.0368432	-0.0659366	-0.0610602	-0.00833288	0.0812031
6.02332	-0.0211852	0.100213	0.0752087	0.035431	0.0157264	-0.0449364	-0.00599334	-0.022299	0.0313105	0.0763395	-0.0379085	-0.113559	-0.0735623	-0.0691865	0.0149163	0.10394	0.0528498	0.0277675	0.0384681	0.0099748	0.05285	0.127078	0.0515458	0.00812558	0.0097882	0.0311737	0.0166268	-0.00483129	0.0838434	-0.0384581	0.0162851	-0.0602013	0.0515371	0.0695576	0.103175	-0.0281725	0.0273829	0.103059	0.10531	0.0521304	0.0890098	-0.00034443	0.0405584	0.0264418	-0.0196106	-0.0429409	-0.0244476	0.0501845	0.0603725
6.18523	-0.0131739	0.119591	0.0326414	-0.000593557	0.0386572	-0.0176394	0.0135054	0.00105387	0.0528636	0.0237456	-0.0120725	-0.0993152	-0.0436296	-0.0409251	0.0241043	0.0894383	0.103767	0.00857982	0.0275023	0.036193	-0.00597957	0.187279	0.083515	-0.00210106	0.0198824	0.0380344	0.0413953	0.0350308	0.0890608	-0.00313679	-0.0316939	0.000556646	0.0216216	0.0597791	0.106768	-0.0196072	0.0292841	0.0350232	0.0853509	0.0150144	0.0720168	0.026764	0.0334791	0.0664091	0.0270717	-0.0133928	-0.00262539	0.0540199	0.0171139
6.34715	-0.00758657	0.13372	0.0794894	0.0834814	0.0290647	-0.0301516	-0.0339351	-0.00332894	0.0578483	0.000490804	-0.0136376	-0.11097	-0.0611637	-0.0501662	0.016977	0.0912006	0.0771312	0.0474308	0.0139178	0.0211828	0.0886421	0.188718	0.0615122	0.0274334	0.0352211	0.0770796	0.0750384	0.00390028	0.0854729	0.0175286	0.0274037	-0.0262118	0.0675926	0.0956637	0.159443	-0.0205539	0.0697556	0.0621243	0.128027	-0.0440527	0.106431	0.0335041	0.0142919	0.0573803	0.0267358	-0.0251091	-0.0046444	0.011207	0.0736632
6.50907	0.0100013	0.168768	0.118122	0.0431687	0.0688369	-0.0143322	-0.0209822	0.0285651	0.0346141	0.0550877	-0.0235287	-0.129019	-0.0458017	-0.0208199	0.0202672	0.142253	0.0824038	0.050104	0.0883067	0.0335098	0.0678901	0.1495	0.0842847	0.0386165	0.0436296	0.0941068	0.0801797	0.0364069	0.0897304	0.0138265	0.0185606	0.00505609	0.118565	0.0445802	0.147781	-0.000558431	0.0505899	0.0857423	0.0847813	0.00337302	0.0355162	0.0340234	0.0573168	0.0577331	0.0456505	0.0210265	0.0300209	0.0493584	0.123794
6.67098	0.0123488	0.204451	0.0698692	-0.028574	0.0595276	0.0400507	0.0108101	0.0275892	0.036852	0.0395305	-0.0197165	-0.100658	-0.0254489	-0.014905	0.00455756	0.111748	0.141	-0.00115952	0.101907	0.0994588	-0.0292762	0.155481	0.109435	0.0119913	0.0540013	0.0896554	0.107211	0.0717566	0.0911312	0.0110866	0.0407721	0.0489105	0.0682287	0.01095	0.138682	0.0203333	0.014979	0.107914	0.0810835	-0.0437411	-0.00297613	0.0256218	0.0607491	0.0557772	0.044953	0.045342	0.0430486	0.0734014	0.0986257
6.8329	0.006567	0.241504	0.0431946	-0.0639891	0.0839651	0.0317902	0.0367986	0.0220331	0.051899	-0.0817561	-0.0298247	-0.0655543	-0.0328724	-0.0161689	0.0432516	0.105261	0.145495	0.0220039	0.068649	0.117333	0.0239962	0.156196	0.114539	0.0257659	0.062714	0.0990864	0.111026	0.0922116	0.0665742	0.0281224	0.0504702	0.051793	0.0290487	0.0114788	0.161201	0.0276717	0.0629921	0.122675	0.0785464	-0.0172639	0.0247979	0.0258822	0.0757539	0.0787198	0.07329	0.0318889	0.0607641	0.0642597	0.0804545
6.99482	0.0330106	0.221906	0.0790723	-0.053432	0.0939928	0.0313886	0.00636597	0.0450854	0.0487754	-0.0294331	-0.0181659	-0.0544056	-0.0120653	-0.00419684	0.0525703	0.136174	0.136573	0.077675	0.0971693	0.0898401	0.0156472	0.152979	0.134714	0.0578103	0.0927563	0.146759	0.0949195	0.0815023	0.0745393	0.0239141	0.0612556	0.0453586	0.0772846	0.0394786	0.127656	0.0643526	0.0681906	0.167698	0.0926422	0.02857	0.0568149	0.0601309	0.0600558	0.107477	0.0858858	0.0723583	0.0889332	0.0804855	0.0911926
7.15674	0.0569078	0.159642	0.103623	0.0461758	0.0666556	0.0292815	0.00860712	0.017049	0.0809604	0.0263629	0.0273847	-0.0610107	-0.0102427	-0.0102765	0.0587895	0.168136	0.111657	0.0970008	0.0783824	0.11233	0.013931	0.20892	0.143037	0.0713308	0.0964691	0.143714	0.1224	0.0786282	0.111103	0.0262582	0.0686279	0.0514558	0.119369	0.10435	0.159643	0.0984256	0.0663712	0.166669	0.164645	0.0287196	0.0493576	0.0803102	0.0478167	0.0724833	0.0703079	0.0564485	0.106378	0.0780838	0.150707
7.31865	0.0703607	0.191061	0.086499	0.102166	0.0565043	0.0184236	0.0291445	0.034165	0.081792	0.0788514	0.0476302	-0.0664645	0.0126075	0.00385087	0.0816105	0.147321	0.107684	0.0917261	0.0825591	0.117019	0.0383509	0.216959	0.178049	0.0708681	0.0549868	0.117356	0.162387	0.0852486	0.117942	0.0749813	0.0757507	0.0547079	0.125349	0.125213	0.168075	0.0823643	0.095102	0.163033	0.178143	0.0842703	0.0339631	0.0666899	0.0911318	0.0472489	0.0799941	0.0455679	0.127238	0.0927621	0.153016
7.48057	0.0891418	0.189129	0.10648	0.133031	0.0597063	0.0453316	0.0378111	0.0744719	0.0706419	0.0763382	0.0472998	-0.0211443	0.0597495	-0.00683843	0.106088	0.112695	0.108446	0.102222	0.0934862	0.111897	0.0808945	0.213773	0.212129	0.0945953	0.0658652	0.131052	0.156735	0.0900103	0.138845	0.113733	0.082467	0.0329957	0.116112	0.148917	0.174301	0.0593769	0.0830966	0.171111	0.193712	0.0889715	0.0700204	0.085263	0.114867	0.0587889	0.0811661	0.0546999	0.153403	0.104936	0.167402
7.64249	0.0759103	0.184988	0.11101	0.181437	0.0783439	0.100119	0.0896463	0.0864843	0.0651351	0.105052	0.0709	0.0067229	0.0778604	-0.0139965	0.0961704	0.114392	0.140065	0.0867922	0.104227	0.179052	0.0802832	0.222866	0.189468	0.113733	0.0890674	0.117558	0.171109	0.0989879	0.0907157	0.127697	0.0810652	0.0338163	0.10481	0.134813	0.246204	0.0815851	0.0696519	0.174518	0.195105	0.101054	0.0809386	0.108266	0.103955	0.0502143	0.0688958	0.0402574	0.174148	0.109284	0.163048
7.8044	0.116727	0.159143	0.105355	0.151417	0.0902358	0.075735	0.100656	0.0812575	0.0651701	0.085833	0.0724173	0.00903269	0.119454	0.0076881	0.0797422	0.134901	0.149969	0.0908709	0.126986	0.200057	0.0864663	0.220666	0.203592	0.117006	0.0635654	0.118414	0.161146	0.122379	0.0509922	0.140529	0.0791766	0.0314518	0.0977206	0.14835	0.215283	0.0973163	0.0523269	0.18159	0.184837	0.157968	0.100229	0.0865361	0.0834286	0.0427761	0.0784098	0.0476818	0.17633	0.0927981	0.143053
7.96632	0.103857	0.161966	0.146976	0.159862	0.0817745	0.0582643	0.0437304	0.0741307	0.0845473	0.0618023	0.0656691	0.000144651	0.0770632	0.0186139	0.0696976	0.183371	0.182294	0.131344	0.129324	0.146712	0.164156	0.258446	0.234931	0.121124	0.0727087	0.134845	0.161185	0.155342	0.0525308	0.124852	0.129478	0.0299322	0.158507	0.185743	0.252743	0.120105	0.093575	0.210499	0.171514	0.127883	0.121267	0.106179	0.0888043	0.085286	0.0795128	0.0634011	0.191738	0.113983	0.123916
8.12824	0.0830955	0.193269	0.18105	0.178809	0.0902751	0.069582	0.0704096	0.0991578	0.079292	0.0851862	0.0586311	-0.00459354	0.0809373	0.0241154	0.107264	0.165904	0.169764	0.163075	0.0932353	0.154153	0.166931	0.231669	0.220751	0.115213	0.0912796	0.167351	0.178135	0.170645	0.0852746	0.15431	0.132339	0.0741246	0.182436	0.220147	0.309994	0.142435	0.123297	0.232363	0.180081	0.214182	0.122062	0.125601	0.128788	0.127593	0.0988724	0.0587058	0.215622	0.16234	0.161842
8.29016	0.106645	0.205609	0.17121	0.165669	0.101538	0.0712078	0.0772757	0.127527	0.0802038	0.102824	0.0841606	0.0142894	0.0907952	0.0229451	0.119027	0.143627	0.176742	0.117676	0.0872307	0.155507	0.146847	0.225842	0.238847	0.131848	0.119437	0.194609	0.18129	0.194346	0.115916	0.18977	0.119962	0.0741247	0.187185	0.222917	0.293769	0.155993	0.115784	0.203575	0.192166	0.256915	0.123487	0.116156	0.109331	0.116082	0.119249	0.101992	0.20686	0.165714	0.20194
8.45207	0.124205	0.183295	0.164055	0.142784	0.0741908	0.0607112	0.0859885	0.146416	0.0701635	0.119768	0.0955467	0.0471516	0.102771	0.0281173	0.118071	0.119926	0.165344	0.13337	0.100684	0.141544	0.177289	0.199126	0.281453	0.146566	0.0917946	0.197763	0.198168	0.240707	0.102197	0.1685	0.131138	0.0771373	0.186807	0.239718	0.318681	0.135872	0.128751	0.216012	0.173137	0.237261	0.122441	0.131505	0.0496173	0.083983	0.112807	0.103588	0.225401	0.147511	0.191976
8.61399	0.157303	0.147897	0.158296	0.142721	0.0713425	0.103451	0.0954113	0.120604	0.0746439	0.119937	0.126885	0.092612	0.132298	0.0337565	0.110123	0.117172	0.163934	0.150682	0.115396	0.172433	0.141538	0.22863	0.266234	0.132459	0.101647	0.205887	0.187197	0.28659	0.0827028	0.191981	0.140616	0.0807112	0.21208	0.248955	0.290107	0.121153	0.101021	0.269588	0.152409	0.271592	0.135431	0.160806	0.0621763	0.0790844	0.108423	0.0822069	0.259558	0.143911	0.202255
8.77591	0.161929	0.122236	0.180629	0.144605	0.0646932	0.0920469	0.120734	0.112117	0.0474855	0.152043	0.150902	0.109832	0.149535	0.0368236	0.106323	0.113545	0.159749	0.144114	0.171899	0.201252	0.112196	0.253398	0.297426	0.153436	0.107784	0.19874	0.186688	0.337193	0.10473	0.174761	0.174497	0.0804152	0.22084	0.299555	0.282233	0.115321	0.11745	0.327313	0.162034	0.302657	0.159958	0.175068	0.101155	0.0381165	0.1114	0.0908434	0.270148	0.141183	0.16484
8.93782	0.0921329	0.137926	0.200313	0.130027	0.0522203	0.091745	0.106004	0.111702	0.046857	0.157106	0.142764	0.11445	0.184559	0.0564798	0.108602	0.0751108	0.153307	0.117772	0.224612	0.199575	0.165389	0.242292	0.305126	0.175552	0.131643	0.205501	0.189118	0.365634	0.169121	0.18554	0.135025	0.0791456	0.24716	0.333278	0.195915	0.132953	0.130416	0.311552	0.142779	0.297295	0.198933	0.178831	0.078347	0.0407826	0.0979689	0.108927	0.270915	0.180431	0.155173
9.09974	0.15618	0.166944	0.216444	0.156823	0.0300288	0.105942	0.10723	0.0959364	0.0624725	0.220205	0.155265	0.070148	0.186806	0.0506401	0.0833925	0.0832823	0.15285	0.190993	0.175285	0.202062	0.152773	0.271121	0.290979	0.192572	0.147693	0.219948	0.214208	0.358155	0.160579	0.215176	0.153372	0.064839	0.276299	0.310878	0.27195	0.161897	0.117125	0.271813	0.139265	0.279483	0.206095	0.184733	0.0975892	0.0456828	0.0761781	0.12423	0.286171	0.207733	0.212214
9.26166	0.18464	0.165674	0.183217	0.190921	0.0449137	0.124896	0.103661	0.133066	0.075366	0.267146	0.1554	0.0711144	0.169267	0.0541754	0.0297793	0.136532	0.153766	0.190567	0.196208	0.253363	0.197459	0.278796	0.312174	0.187538	0.142051	0.215129	0.22945	0.374236	0.126755	0.200087	0.192348	0.0823369	0.319938	0.298478	0.283413	0.164753	0.124251	0.292067	0.160971	0.296199	0.192937	0.194431	0.128154	0.0585226	0.0908503	0.140119	0.323471	0.226787	0.232039
9.42358	0.162464	0.167157	0.205332	0.174784	0.0552429	0.13834	0.122013	0.147367	0.0706729	0.278886	0.13401	0.10688	0.172102	0.0621812	0.0550603	0.132122	0.16769	0.164646	0.214975	0.236942	0.237558	0.231786	0.348969	0.166812	0.162254	0.203853	0.208393	0.408507	0.112753	0.214005	0.204369	0.118785	0.329405	0.331403	0.288085	0.181444	0.160217	0.324075	0.149706	0.255351	0.240055	0.223673	0.122826	0.0584608	0.0839137	0.149539	0.334466	0.209392	0.189156
9.58549	0.233076	0.213395	0.229383	0.180367	0.0490506	0.163198	0.142337	0.146472	0.0773873	0.302994	0.136434	0.108604	0.144886	0.0475338	0.0287784	0.131202	0.156481	0.186186	0.141687	0.199871	0.24339	0.271464	0.336719	0.166565	0.140382	0.219525	0.189077	0.418818	0.119734	0.187128	0.147124	0.135372	0.27462	0.348914	0.354182	0.181457	0.151387	0.339228	0.169159	0.225741	0.258656	0.233672	0.0937447	0.0436901	0.0724693	0.161872	0.341578	0.223396	0.181546
9.74741	0.219063	0.224585	0.20069	0.234768	0.0534306	0.17972	0.118689	0.160354	0.0796222	0.317615	0.174056	0.14033	0.153498	0.0343583	0.00977715	0.159648	0.15012	0.195576	0.14439	0.217538	0.196776	0.307072	0.317723	0.178182	0.131029	0.214281	0.212181	0.452561	0.115975	0.181227	0.169493	0.100007	0.327627	0.338506	0.361867	0.155621	0.142609	0.362171	0.212326	0.226747	0.276544	0.225052	0.0727157	0.0505327	0.085821	0.180494	0.348376	0.206581	0.216417
9.90933	0.20378	0.223676	0.184964	0.227628	0.0387549	0.197645	0.13466	0.140838	0.0664662	0.308564	0.161535	0.185066	0.170643	0.0583632	0.0761965	0.114085	0.159973	0.194933	0.21872	0.206193	0.214746	0.264375	0.364253	0.208991	0.14669	0.226032	0.228641	0.475424	0.130549	0.208123	0.232638	0.0946183	0.343036	0.343632	0.375964	0.136598	0.15399	0.365581	0.181262	0.239145	0.299837	0.230351	0.123626	0.047837	0.0893964	0.165016	0.353058	0.185583	0.281898
10.0712	0.18945	0.241382	0.198441	0.178229	0.0338159	0.211054	0.122918	0.140255	0.0537642	0.335681	0.148083	0.213491	0.173439	0.075113	0.08139	0.12388	0.165136	0.182123	0.274583	0.219488	0.22665	0.26766	0.379469	0.193995	0.16245	0.246064	0.209037	0.477523	0.186438	0.23477	0.171424	0.106886	0.333412	0.346409	0.371773	0.174133	0.148258	0.276041	0.174663	0.245826	0.333091	0.212267	0.155331	0.0334075	0.104425	0.179641	0.370121	0.202884	0.301994
10.2332	0.246017	0.22192	0.219721	0.176055	0.0271034	0.19842	0.120803	0.14822	0.0509754	0.329263	0.171251	0.183185	0.187614	0.0731533	0.0771898	0.130606	0.159482	0.224117	0.29392	0.221332	0.202911	0.311831	0.393533	0.191408	0.152724	0.244369	0.241064	0.465486	0.152408	0.230731	0.188781	0.151401	0.337595	0.318309	0.353514	0.1792	0.11959	0.272467	0.154829	0.280595	0.365751	0.23494	0.101867	0.0375074	0.104986	0.202502	0.407907	0.206635	0.248348
10.3951	0.261746	0.189638	0.199899	0.200599	0.0442696	0.184891	0.138571	0.186641	0.0267954	0.341592	0.140836	0.150193	0.194403	0.0692888	0.0792992	0.0969189	0.145385	0.194764	0.25207	0.255217	0.218876	0.305065	0.378039	0.203573	0.158978	0.215069	0.256059	0.463977	0.142684	0.206903	0.247599	0.172206	0.329464	0.336473	0.365084	0.18038	0.139612	0.298266	0.160454	0.29128	0.375892	0.249752	0.138228	0.0382129	0.0967324	0.184534	0.407922	0.205253	0.237876
10.557	0.226122	0.176365	0.18388	0.140491	0.0495003	0.187393	0.130217	0.17706	0.0303259	0.313442	0.13344	0.201098	0.221816	0.058291	0.0777773	0.0851991	0.105913	0.2032	0.254667	0.26249	0.204831	0.24495	0.39465	0.206403	0.182286	0.225043	0.235896	0.501851	0.162009	0.197594	0.187381	0.177091	0.309295	0.380196	0.40189	0.197356	0.137996	0.294312	0.192077	0.284126	0.364253	0.207978	0.097104	0.0162476	0.0937655	0.188318	0.413364	0.226357	0.27741
10.7189	0.217458	0.177531	0.165679	0.192859	0.0475969	0.218551	0.127879	0.177165	0.0575248	0.344328	0.148539	0.196038	0.209916	0.0699572	0.0789042	0.123961	0.135352	0.201107	0.248	0.240738	0.229312	0.305152	0.452405	0.222764	0.197716	0.260236	0.265091	0.573798	0.156624	0.206749	0.146969	0.216767	0.336396	0.373844	0.429847	0.206361	0.159881	0.309563	0.174911	0.288086	0.415265	0.230553	0.0964526	0.0243329	0.103973	0.21967	0.412857	0.269123	0.333795
10.8808	0.219166	0.177027	0.182534	0.194313	0.0496315	0.216274	0.115179	0.19687	0.0599814	0.337389	0.160856	0.199273	0.183232	0.0818398	0.120238	0.136903	0.141143	0.184312	0.285056	0.259262	0.243423	0.303922	0.43759	0.199606	0.183781	0.282108	0.252278	0.6036	0.121353	0.201341	0.243118	0.199253	0.36845	0.363865	0.398594	0.203319	0.192217	0.35313	0.152988	0.269282	0.44467	0.254027	0.15476	0.0204675	0.115278	0.220015	0.388461	0.264724	0.275371
11.0427	0.214913	0.178058	0.218344	0.188744	0.0619754	0.176603	0.0888464	0.167795	0.0655008	0.327567	0.179666	0.182971	0.167438	0.0821203	0.117712	0.112016	0.107667	0.181158	0.29534	0.290959	0.256288	0.299877	0.470045	0.20556	0.135727	0.268842	0.25582	0.622597	0.120743	0.231738	0.2659	0.208343	0.437294	0.366698	0.403655	0.176523	0.175927	0.306729	0.183181	0.286552	0.487549	0.252187	0.151355	-0.000355809	0.111211	0.205427	0.396005	0.244204	0.254982
11.2047	0.26903	0.148473	0.200876	0.162491	0.0339426	0.194415	0.112868	0.143578	0.0705122	0.400207	0.167993	0.173271	0.182731	0.0719092	0.0630179	0.0708232	0.137765	0.176057	0.227611	0.221887	0.231336	0.36576	0.463537	0.207065	0.132372	0.213094	0.279205	0.640352	0.195163	0.220911	0.192335	0.246604	0.468256	0.35102	0.399177	0.174703	0.143823	0.271471	0.18682	0.305	0.526315	0.279258	0.129541	0.00992116	0.112544	0.236159	0.432585	0.258408	0.338996
11.3666	0.274749	0.165152	0.163119	0.15845	0.0261791	0.233951	0.154376	0.140879	0.0529025	0.407954	0.16705	0.212838	0.203452	0.0625746	0.0213279	0.0854263	0.147366	0.172074	0.211455	0.199954	0.247071	0.388133	0.454966	0.194739	0.164239	0.241178	0.24471	0.664806	0.205046	0.213107	0.220485	0.229433	0.428323	0.363249	0.336745	0.172894	0.162156	0.280822	0.17312	0.293397	0.544398	0.292075	0.107588	0.0291689	0.110063	0.235902	0.436981	0.278623	0.315606
11.5285	0.271847	0.179227	0.18109	0.193927	0.0382461	0.229908	0.150384	0.163875	0.0448016	0.359353	0.161617	0.246374	0.201946	0.0787547	0.0669753	0.136073	0.137688	0.138411	0.239816	0.208598	0.298177	0.387242	0.519575	0.187548	0.130966	0.282705	0.218968	0.721731	0.166962	0.221531	0.236349	0.204053	0.390972	0.356498	0.357346	0.191573	0.155712	0.313939	0.176075	0.287041	0.580587	0.289328	0.111218	0.0344263	0.0943948	0.209783	0.415273	0.279911	0.32513
11.6904	0.255406	0.139411	0.194902	0.201527	0.0423029	0.231625	0.155193	0.163541	0.0356365	0.371021	0.156064	0.238579	0.217235	0.0738078	0.0945896	0.10889	0.150413	0.157242	0.262843	0.216308	0.248621	0.386674	0.494358	0.240078	0.0975288	0.255734	0.183806	0.691806	0.165362	0.195841	0.211311	0.227634	0.374661	0.365788	0.352079	0.176118	0.152613	0.346588	0.140039	0.264778	0.620353	0.269759	0.153561	0.0768753	0.089376	0.206725	0.422714	0.272721	0.269646
11.8523	0.235455	0.13178	0.206504	0.159684	0.0206155	0.231411	0.168581	0.137679	0.0476411	0.448621	0.163652	0.215943	0.193743	0.064861	0.0812581	0.0772001	0.143966	0.199257	0.292805	0.235128	0.22086	0.36772	0.443773	0.255304	0.126773	0.265832	0.187744	0.675194	0.148229	0.201008	0.240266	0.222935	0.456985	0.335629	0.375589	0.174433	0.143061	0.316232	0.145476	0.243663	0.603756	0.265683	0.138397	0.0832843	0.082684	0.216194	0.424219	0.260255	0.26799
12.0142	0.20687	0.14629	0.21633	0.183608	0.0295086	0.240204	0.110066	0.15926	0.0506217	0.435019	0.153531	0.215036	0.17031	0.0792455	0.040798	0.0431459	0.157206	0.178227	0.290324	0.193622	0.302539	0.407268	0.437909	0.204977	0.152903	0.260109	0.186043	0.649078	0.160439	0.22044	0.261891	0.2188	0.452269	0.361046	0.405567	0.168008	0.181881	0.271717	0.1705	0.223968	0.69981	0.267219	0.161971	0.0866993	0.068768	0.216821	0.425017	0.262798	0.32716
12.1762	0.178491	0.138086	0.192931	0.168114	0.0385369	0.247568	0.112295	0.183942	0.0493698	0.368966	0.167109	0.232061	0.177155	0.0832208	0.0317699	0.0578367	0.151796	0.167901	0.251852	0.234293	0.260937	0.453032	0.43688	0.194467	0.145042	0.246327	0.190133	0.647092	0.17446	0.215756	0.243993	0.235211	0.433963	0.382837	0.391796	0.179479	0.161786	0.284949	0.166307	0.204973	0.801093	0.270996	0.142264	0.0687238	0.0831325	0.20412	0.434427	0.296625	0.302467
12.3381	0.204103	0.141802	0.182254	0.154906	0.0312876	0.276521	0.134654	0.168546	0.054373	0.399628	0.177308	0.243135	0.17638	0.0578711	0.0826863	0.110397	0.142608	0.172913	0.271805	0.2497	0.272505	0.486542	0.50176	0.209652	0.165009	0.286619	0.207672	0.707195	0.167113	0.194343	0.231922	0.261017	0.477908	0.359444	0.313907	0.188708	0.163786	0.295226	0.182607	0.241925	0.83101	0.307473	0.148461	0.0643678	0.0929344	0.231709	0.449873	0.323865	0.266004
12.5	0.220924	0.148594	0.166426	0.155573	0.00617337	0.266608	0.133754	0.15619	0.0622428	0.51663	0.176359	0.242314	0.204271	0.0647259	0.0767821	0.115748	0.147062	0.155563	0.300943	0.266337	0.304189	0.489784	0.504214	0.205246	0.156407	0.265808	0.233831	0.703437	0.149545	0.193891	0.221271	0.28706	0.462177	0.337024	0.287763	0.214416	0.167714	0.309255	0.192995	0.249508	0.832667	0.342066	0.14054	0.0872405	0.0927744	0.257998	0.444592	0.345848	0.270426
12.6619	0.228696	0.113429	0.173579	0.22381	-0.00624444	0.226208	0.106643	0.14291	0.0450928	0.492268	0.178259	0.173888	0.220554	0.0616037	0.0655115	0.0771926	0.145503	0.178052	0.274778	0.312555	0.270849	0.502326	0.459597	0.209874	0.162545	0.239985	0.218501	0.717367	0.159345	0.17382	0.183692	0.272285	0.417915	0.351053	0.316495	0.202667	0.16678	0.338814	0.167919	0.253659	0.867893	0.323808	0.100036	0.0750189	0.0641254	0.25101	0.452643	0.331383	0.283241
12.8238	0.205411	0.105894	0.18143	0.212281	0.0249765	0.2208	0.118521	0.109454	0.0506144	0.431003	0.165051	0.201861	0.205887	0.0671271	0.0531839	0.0539219	0.114388	0.209465	0.274751	0.30032	0.276788	0.497899	0.494899	0.18567	0.153688	0.266518	0.196664	0.753397	0.184336	0.182786	0.196708	0.287708	0.430975	0.378507	0.344236	0.199424	0.189033	0.281588	0.154061	0.224674	0.903971	0.349399	0.0837609	0.0759016	0.0915737	0.258605	0.456036	0.346286	0.300861
12.9858	0.184184	0.116419	0.186004	0.197267	0.0476465	0.209956	0.116834	0.132617	0.0788525	0.482819	0.140366	0.239462	0.209357	0.0699269	0.0326854	0.0375741	0.134257	0.186437	0.271985	0.290421	0.30074	0.477521	0.46767	0.180854	0.147015	0.28323	0.172004	0.761039	0.180798	0.175214	0.243832	0.318784	0.432414	0.365021	0.339768	0.226042	0.190892	0.257226	0.145419	0.19378	1.00304	0.394374	0.146566	0.0900688	0.0894687	0.257693	0.43058	0.351586	0.2835
13.1477	0.212498	0.133205	0.217216	0.245645	0.0342699	0.222253	0.116143	0.158747	0.0750279	0.448934	0.164722	0.252024	0.221787	0.0458435	0.0544614	0.0498983	0.166641	0.162762	0.239192	0.239745	0.259554	0.434067	0.447458	0.20226	0.135862	0.253156	0.210935	0.780151	0.167391	0.16828	0.235467	0.302596	0.396926	0.357383	0.289791	0.244401	0.183229	0.245485	0.163902	0.226577	1.1438	0.347827	0.123565	0.0574247	0.0664395	0.259153	0.41443	0.354221	0.289184
13.3096	0.214087	0.119133	0.216563	0.219531	0.0190923	0.225019	0.114882	0.162986	0.0542313	0.442976	0.157957	0.288107	0.22007	0.0563786	0.061251	0.0814477	0.131434	0.169312	0.248184	0.233483	0.265325	0.456849	0.427765	0.194433	0.130306	0.221994	0.248683	0.797113	0.142012	0.165206	0.250752	0.270638	0.398256	0.372385	0.277189	0.289182	0.172914	0.249657	0.189524	0.289091	1.20891	0.350096	0.113968	0.0873055	0.0792871	0.278593	0.443133	0.382134	0.273521
13.4715	0.170513	0.126454	0.167986	0.155764	0.053201	0.221476	0.105889	0.144511	0.0518888	0.481232	0.166249	0.284326	0.197472	0.0866234	0.0453394	0.133358	0.11432	0.159965	0.239704	0.27869	0.284414	0.45676	0.4375	0.172569	0.122995	0.229062	0.189108	0.824275	0.145757	0.153026	0.254587	0.27094	0.411641	0.367772	0.369327	0.282688	0.16387	0.286734	0.17596	0.279335	1.23947	0.395083	0.103688	0.126813	0.0808431	0.270735	0.460043	0.346055	0.307658
13.6334	0.181073	0.0987521	0.14227	0.154502	0.048731	0.234312	0.100317	0.147667	0.0671336	0.36593	0.172654	0.294104	0.174315	0.110112	0.0241953	0.102153	0.145809	0.157838	0.280172	0.317176	0.252899	0.479782	0.459427	0.214538	0.127043	0.2349	0.144643	0.824673	0.148471	0.136349	0.240191	0.295928	0.394171	0.357314	0.332473	0.284524	0.175699	0.325266	0.161485	0.223602	1.31613	0.367918	0.143864	0.11375	0.0758199	0.261893	0.470981	0.343709	0.324877
13.7953	0.161795	0.090249	0.137621	0.17575	0.0239328	0.194911	0.0940808	0.137941	0.0524781	0.375509	0.155143	0.303448	0.175449	0.089547	0.0662596	0.0773483	0.12797	0.181375	0.259571	0.231459	0.201945	0.528994	0.478062	0.222231	0.120184	0.229843	0.196029	0.826359	0.155697	0.126486	0.197533	0.334731	0.390829	0.364661	0.326885	0.276907	0.154094	0.276557	0.161204	0.208614	1.37874	0.396803	0.145135	0.114834	0.0919791	0.268167	0.462904	0.338058	0.280981
13.9573	0.185446	0.134674	0.146332	0.172724	0.0259024	0.194049	0.100646	0.109766	0.0445536	0.382956	0.148037	0.312102	0.165341	0.0940012	0.0837241	0.0655346	0.12809	0.20479	0.268992	0.243965	0.193697	0.510942	0.442534	0.182734	0.112392	0.231742	0.243479	0.844761	0.191746	0.16248	0.182345	0.313763	0.484873	0.333551	0.353376	0.287899	0.150873	0.216451	0.160451	0.193104	1.44079	0.415794	0.148174	0.13695	0.0973908	0.242555	0.443926	0.363634	0.271382
14.1192	0.193025	0.107212	0.115097	0.121144	0.0251484	0.185226	0.0844049	0.121032	0.0356726	0.37894	0.159934	0.293174	0.158235	0.0711536	0.051695	0.0573234	0.158658	0.168288	0.228232	0.268648	0.229983	0.455637	0.395527	0.182398	0.101016	0.264914	0.187095	0.882558	0.168263	0.142605	0.258562	0.310207	0.500142	0.366472	0.360112	0.301269	0.169548	0.216424	0.138684	0.221387	1.52177	0.393141	0.171463	0.142823	0.0658613	0.226707	0.442881	0.356631	0.284822
14.2811	0.181771	0.10756	0.129521	0.153605	0.0438041	0.238949	0.0765107	0.131394	0.0349791	0.411503	0.164061	0.301757	0.153878	0.0778253	0.0619227	0.0987841	0.146538	0.164774	0.227331	0.26057	0.219498	0.490747	0.405862	0.170446	0.096836	0.247918	0.197018	0.914996	0.142558	0.130742	0.235745	0.327805	0.504244	0.349868	0.347326	0.347569	0.198176	0.2505	0.144064	0.220784	1.57959	0.390902	0.131018	0.136175	0.0402571	0.240686	0.445831	0.356554	0.294276
14.443	0.189222	0.12219	0.17744	0.14689	0.0537275	0.251822	0.0844986	0.122964	0.043864	0.453327	0.171782	0.314261	0.161766	0.0986586	0.0617352	0.107606	0.124166	0.176384	0.240922	0.211948	0.196001	0.489404	0.455555	0.143248	0.110325	0.213755	0.195618	0.877044	0.142059	0.119107	0.209353	0.341321	0.507313	0.306154	0.325541	0.343637	0.178499	0.2382	0.155096	0.222272	1.69524	0.389214	0.10357	0.141711	0.0503068	0.235974	0.453661	0.348276	0.308314
14.6049	0.180746	0.0753244	0.171081	0.159577	0.0121519	0.226264	0.12259	0.119968	0.0326014	0.460013	0.176058	0.336276	0.200326	0.0704576	0.0447639	0.10953	0.122297	0.15287	0.248524	0.168612	0.137104	0.516447	0.468047	0.130209	0.101006	0.200642	0.152591	0.852011	0.134179	0.120487	0.22274	0.330979	0.501746	0.334667	0.302051	0.340786	0.137327	0.197537	0.154854	0.234571	1.77377	0.370005	0.134445	0.171848	0.0791223	0.264129	0.455778	0.329641	0.221023
14.7668	0.168548	0.0766809	0.106563	0.164693	0.0150839	0.231262	0.116431	0.125646	0.0312169	0.472521	0.133076	0.322593	0.191645	0.0528769	0.0403696	0.079966	0.110918	0.149559	0.206623	0.180441	0.240489	0.5621	0.466224	0.142866	0.0687383	0.23351	0.14871	0.901472	0.17417	0.141773	0.209602	0.333326	0.540685	0.329171	0.364594	0.339424	0.12666	0.186877	0.0915756	0.192374	1.77444	0.337746	0.159571	0.172166	0.076212	0.268374	0.458901	0.324883	0.235837
14.9288	0.149371	0.0819233	0.0955316	0.173187	0.0324479	0.239986	0.104319	0.128556	0.0489118	0.406031	0.139328	0.293694	0.176923	0.0772102	0.0677716	0.0472997	0.115029	0.127557	0.188822	0.194274	0.224312	0.51294	0.461161	0.157585	0.0496882	0.206958	0.179196	0.892813	0.137172	0.116936	0.198946	0.35622	0.546989	0.301128	0.336755	0.357347	0.165815	0.22391	0.0883042	0.210738	1.8609	0.325434	0.188583	0.151413	0.0771236	0.236926	0.434732	0.352421	0.261163
15.0907	0.167764	0.0735696	0.108848	0.197833	0.018087	0.222106	0.107599	0.130692	0.0586096	0.454761	0.171073	0.325654	0.186377	0.0711683	0.0591081	0.0574044	0.112652	0.164506	0.185599	0.213392	0.203322	0.5254	0.448032	0.164756	0.0695335	0.173663	0.180384	0.873746	0.109337	0.108467	0.190519	0.35685	0.549733	0.265279	0.328745	0.386013	0.141411	0.2346	0.145668	0.229079	1.86324	0.335236	0.168534	0.118908	0.070834	0.249932	0.432925	0.362027	0.170915
15.2526	0.167419	0.0457845	0.153325	0.214538	0.0240198	0.236635	0.108558	0.11761	0.0331639	0.538652	0.168588	0.295123	0.175168	0.067379	0.078312	0.0173636	0.110073	0.166576	0.216206	0.214813	0.250408	0.563558	0.449293	0.16669	0.101634	0.171882	0.21545	0.913292	0.125749	0.112534	0.17707	0.374286	0.591536	0.269204	0.329265	0.408013	0.134472	0.17983	0.135333	0.204228	1.79776	0.300783	0.135918	0.128465	0.0663052	0.253249	0.446095	0.337572	0.163909
15.4145	0.154812	0.0550608	0.160028	0.154359	0.0295232	0.254267	0.0902236	0.0903194	0.0329814	0.464823	0.132755	0.277005	0.183171	0.070459	0.0643561	0.00641996	0.100948	0.147188	0.213035	0.243184	0.194925	0.528472	0.474086	0.162318	0.100106	0.179659	0.135687	0.96004	0.143726	0.132141	0.194443	0.364249	0.58433	0.293681	0.310593	0.428738	0.122366	0.185969	0.11487	0.147317	1.854	0.274088	0.154889	0.167549	0.0693374	0.253138	0.452047	0.347758	0.222404
15.5764	0.171452	0.0722384	0.159192	0.128523	0.0272489	0.243471	0.0662557	0.0717583	0.0497729	0.357918	0.147974	0.315258	0.172807	0.0689319	0.038322	0.0373784	0.0862105	0.145759	0.174655	0.18669	0.190925	0.529612	0.478354	0.149438	0.0567247	0.226883	0.15062	0.982501	0.11387	0.126891	0.168794	0.343477	0.584749	0.26359	0.296399	0.449945	0.10211	0.161697	0.109762	0.192657	1.88606	0.27614	0.1404	0.157225	0.075061	0.27291	0.435189	0.358819	0.239982
15.7383	0.140396	0.0277395	0.147219	0.125434	0.0228026	0.234403	0.0780346	0.0876536	0.0169325	0.339895	0.166282	0.354028	0.161665	0.0649643	0.0598574	0.0640154	0.117981	0.144865	0.15629	0.161815	0.186351	0.491681	0.490479	0.173686	0.067732	0.210116	0.181239	1.00801	0.109439	0.116864	0.148747	0.346288	0.580236	0.271447	0.267682	0.43634	0.0835482	0.155659	0.130004	0.223241	1.9016	0.317896	0.151931	0.137248	0.0812999	0.279316	0.445489	0.37397	0.244109
15.9003	0.127773	0.00910423	0.122031	0.128926	0.0201618	0.219681	0.0717482	0.0743854	-0.00755184	0.37492	0.178252	0.332478	0.161195	0.0761634	0.0567999	0.0567153	0.104374	0.129602	0.190528	0.210911	0.186361	0.487168	0.493163	0.173441	0.0813168	0.180129	0.170999	1.01193	0.110666	0.116842	0.1392	0.329007	0.554864	0.28129	0.25171	0.404593	0.136932	0.18758	0.134973	0.220815	1.90524	0.335123	0.119001	0.155015	0.0587545	0.268353	0.440141	0.342311	0.175209
16.0622	0.117664	0.0205705	0.129837	0.201504	0.0227226	0.177715	0.0896333	0.0961888	0.0107459	0.347072	0.170218	0.334726	0.179759	0.069112	0.0311067	0.0432509	0.0547902	0.125033	0.216375	0.187541	0.231458	0.483018	0.449681	0.153288	0.0834758	0.175973	0.163833	1.05649	0.110961	0.119602	0.145357	0.341292	0.54884	0.253268	0.308162	0.409237	0.169171	0.151257	0.131818	0.238856	1.87626	0.341089	0.121567	0.160796	0.051047	0.228411	0.438386	0.363571	0.148984
16.2241	0.104032	0.0406622	0.13907	0.177125	0.0208392	0.203669	0.0719549	0.0902046	-0.00747524	0.320497	0.159762	0.328923	0.173325	0.059108	0.0192231	0.0280305	0.0876085	0.144714	0.216296	0.187842	0.197069	0.468926	0.43675	0.145999	0.0695817	0.183089	0.19153	1.08298	0.124186	0.105111	0.16883	0.369702	0.611075	0.219047	0.283079	0.463733	0.147474	0.152073	0.143733	0.214973	1.86458	0.329793	0.137806	0.169904	0.0565361	0.215301	0.431521	0.394647	0.155341
16.386	0.113132	0.0567047	0.115479	0.153662	0.016604	0.20188	0.0642901	0.0984504	-0.00863702	0.380233	0.163012	0.331785	0.164554	0.0755239	0.00934269	0.0565546	0.0879223	0.122367	0.174035	0.149875	0.192423	0.4677	0.446119	0.134146	0.0559838	0.147475	0.146527	1.09771	0.0856568	0.0968193	0.185848	0.355888	0.588971	0.230205	0.260782	0.467783	0.119236	0.161163	0.123461	0.191637	1.80711	0.289838	0.0677834	0.164273	0.0553419	0.208951	0.413682	0.353784	0.168027
16.5479	0.117609	0.0600853	0.104515	0.109007	-0.00229789	0.191936	0.0918984	0.103606	0.0330461	0.428432	0.145536	0.373839	0.169209	0.0746837	0.0129923	0.0721311	0.0873474	0.0997378	0.147679	0.151492	0.206483	0.498009	0.456974	0.133912	0.0422072	0.189685	0.11026	1.03811	0.0820185	0.104518	0.172358	0.335033	0.556382	0.241307	0.303315	0.481276	0.106944	0.166891	0.14609	0.179623	1.77075	0.29201	0.110796	0.169206	0.040383	0.23296	0.429494	0.358129	0.185353
16.7098	0.0996329	0.0519491	0.0952163	0.147788	-0.000716628	0.185418	0.0764075	0.063328	0.0340052	0.510481	0.145151	0.352652	0.188133	0.0574097	0.0127424	0.0591821	0.0964932	0.149282	0.141424	0.160776	0.218743	0.533739	0.486637	0.148741	0.058243	0.219597	0.120153	1.04799	0.116835	0.116895	0.153636	0.356303	0.546336	0.250787	0.315961	0.46311	0.126883	0.150694	0.154211	0.171543	1.83994	0.311873	0.132749	0.181776	0.0282295	0.260145	0.440702	0.343508	0.152139
16.8718	0.0759509	0.0722054	0.115175	0.164333	0.0188069	0.199918	0.0795462	0.0863061	0.00922639	0.347878	0.162772	0.346396	0.186891	0.0564976	0.0359575	0.0858298	0.122042	0.132419	0.206545	0.190914	0.225577	0.541328	0.474455	0.159388	0.0795474	0.184865	0.116988	1.09569	0.102534	0.119671	0.170742	0.374039	0.574949	0.242644	0.291124	0.426381	0.112867	0.133478	0.125959	0.180943	1.96784	0.337961	0.118928	0.200507	0.0333582	0.244485	0.42799	0.340989	0.104195
17.0337	0.112088	0.0762502	0.16012	0.126953	0.0230333	0.200582	0.0888695	0.120124	0.0274316	0.394575	0.190281	0.330832	0.200961	0.0818126	0.0430029	0.0850751	0.118824	0.136301	0.176483	0.156968	0.181819	0.549016	0.483547	0.168321	0.0778955	0.180018	0.149457	1.09315	0.100775	0.121058	0.207205	0.339542	0.585527	0.261749	0.315612	0.435246	0.112379	0.128615	0.125878	0.169468	1.96526	0.348974	0.154401	0.173258	0.0601872	0.243874	0.444322	0.373987	0.0949945
17.1956	0.109951	0.077039	0.15312	0.101621	0.0459529	0.191007	0.107912	0.113481	0.0430498	0.460542	0.185727	0.319527	0.190015	0.0986489	0.0261076	0.0671608	0.131282	0.159703	0.135815	0.192081	0.195704	0.613807	0.505401	0.140439	0.0859434	0.183346	0.164209	1.0941	0.113517	0.122661	0.175392	0.313764	0.564398	0.255634	0.34771	0.458962	0.114086	0.140527	0.160477	0.162656	1.87031	0.343209	0.169238	0.170499	0.0555709	0.244448	0.422947	0.33576	0.101549
17.3575	0.0534409	0.054887	0.149478	0.103155	0.034501	0.214363	0.105903	0.0858942	0.053063	0.372056	0.150741	0.296731	0.174143	0.0875942	0.0267358	0.0498588	0.0982944	0.110341	0.125768	0.193379	0.212694	0.610786	0.473832	0.145595	0.0553943	0.180511	0.127709	1.11154	0.0889642	0.0990131	0.141347	0.314811	0.527791	0.212352	0.357398	0.499536	0.0975869	0.117669	0.145991	0.151729	1.88087	0.324158	0.113815	0.225568	0.0567521	0.21092	0.419248	0.349477	0.148783
17.5194	0.114631	0.028392	0.16757	0.164773	0.0264578	0.241721	0.120158	0.101802	0.0628988	0.435968	0.133213	0.297337	0.180621	0.0719787	0.104632	0.0748697	0.105197	0.118829	0.162006	0.181069	0.136015	0.591239	0.497624	0.151339	0.0884998	0.177008	0.101788	1.08518	0.1279	0.0814441	0.145433	0.331771	0.520259	0.194081	0.298984	0.491849	0.118435	0.13048	0.139506	0.177816	1.89282	0.340451	0.157973	0.243956	0.0482608	0.207655	0.440086	0.399504	0.200014
17.6813	0.16193	0.0526889	0.144512	0.148879	0.0359934	0.24532	0.111562	0.0872321	0.0740585	0.505417	0.155389	0.307013	0.163653	0.0884583	0.0983118	0.111586	0.106266	0.136203	0.124932	0.207519	0.123743	0.537021	0.481586	0.133515	0.0861154	0.200446	0.125234	1.07362	0.141202	0.115397	0.143968	0.350084	0.481026	0.19011	0.30227	0.48368	0.126455	0.152428	0.160904	0.160822	1.88075	0.37088	0.148268	0.197819	0.0400961	0.230601	0.420572	0.360801	0.190401
17.8433	0.111015	0.037213	0.135222	0.106385	0.00307056	0.235989	0.069252	0.0801098	0.0332991	0.543695	0.159551	0.335224	0.188167	0.073332	0.0401938	0.0823236	0.0902277	0.145042	0.147572	0.224105	0.171118	0.500843	0.464673	0.135666	0.0730445	0.203985	0.113827	1.02635	0.0945065	0.097245	0.148852	0.352492	0.491676	0.193623	0.344506	0.502081	0.129582	0.11651	0.145367	0.136811	1.91259	0.320047	0.123295	0.19351	0.0492742	0.222588	0.403724	0.337159	0.173651
18.0052	0.0696419	0.0243872	0.100592	0.106716	0.0215988	0.214014	0.0322924	0.067975	0.0559486	0.507275	0.151615	0.34817	0.209621	0.0538513	0.0281658	0.0834025	0.105278	0.119665	0.189584	0.247877	0.167329	0.55869	0.536377	0.140977	0.0596752	0.185528	0.118554	0.989666	0.10112	0.0771084	0.130225	0.34363	0.473909	0.205246	0.30664	0.521336	0.120409	0.110475	0.10249	0.166633	1.92872	0.288187	0.123798	0.186469	0.0525766	0.222216	0.418202	0.36491	0.243005
18.1671	0.0753652	0.0435269	0.110857	0.122546	0.0147033	0.197616	0.0805061	0.0590561	0.0684638	0.589487	0.159248	0.336109	0.207389	0.091646	0.0469352	0.0575686	0.0855208	0.110134	0.1392	0.227162	0.225883	0.536384	0.517903	0.155294	0.0648397	0.179699	0.149447	1.0124	0.0992359	0.0796855	0.137044	0.323806	0.47785	0.218181	0.335345	0.491132	0.09157	0.116668	0.0895456	0.123352	1.95053	0.332302	0.156081	0.190599	0.0491738	0.239872	0.408952	0.362476	0.244502
18.329	0.087095	0.0375185	0.149407	0.099961	0.00870316	0.211138	0.0636562	0.0804246	0.0553613	0.623342	0.142594	0.336818	0.185365	0.0977034	0.0435095	0.0680952	0.0717368	0.106359	0.132992	0.171128	0.151421	0.504505	0.472555	0.16274	0.0647396	0.198707	0.12159	1.01881	0.0829251	0.0748682	0.171678	0.31386	0.484229	0.226737	0.298265	0.466347	0.118263	0.147089	0.0926627	0.174569	1.92628	0.347973	0.133536	0.207403	0.0467436	0.254704	0.407026	0.367036	0.210001
18.4909	0.105947	0.00850389	0.127226	0.148739	0.0315226	0.18299	0.0481481	0.05427	0.0362956	0.587277	0.126078	0.309983	0.201511	0.0762977	0.0538381	0.07545	0.0845572	0.0882399	0.142486	0.147467	0.176178	0.574824	0.465532	0.153803	0.0639591	0.167722	0.0760815	0.969179	0.0766749	0.0876213	0.141663	0.295157	0.480684	0.219866	0.332926	0.49173	0.128667	0.107372	0.109817	0.208046	1.86566	0.331823	0.165301	0.189405	0.0414643	0.255575	0.392542	0.379005	0.125568
18.6528	0.10773	0.0247176	0.121909	0.168911	0.0268132	0.177626	0.0796791	0.0866628	0.0379506	0.500949	0.106836	0.288425	0.244516	0.0746827	0.0626401	0.070874	0.0974514	0.0939153	0.145208	0.139545	0.219877	0.576215	0.440012	0.141275	0.0520689	0.155584	0.102242	0.958263	0.091534	0.0772772	0.125855	0.305285	0.438667	0.203837	0.345814	0.492492	0.116246	0.114608	0.141496	0.2097	1.86902	0.326077	0.136727	0.228187	0.0577074	0.234713	0.401972	0.403204	0.134069
18.8148	0.0877541	0.0394853	0.113004	0.151235	0.0208925	0.199039	0.109696	0.134853	0.0385691	0.515487	0.093189	0.297908	0.213473	0.0894875	0.0937236	0.0526668	0.104	0.0792866	0.110487	0.167336	0.222856	0.556102	0.418288	0.129946	0.0818399	0.168218	0.0802087	0.957923	0.0863213	0.0818659	0.151042	0.310585	0.40492	0.170248	0.35134	0.463357	0.115382	0.118044	0.119862	0.144324	1.86479	0.341534	0.0978515	0.254339	0.0631774	0.208776	0.428406	0.409876	0.182404
18.9767	0.0912654	0.0306907	0.103559	0.12814	0.0410781	0.178693	0.0798804	0.105139	0.0468153	0.564891	0.112731	0.281453	0.226915	0.0912076	0.0691652	0.0832862	0.0662126	0.10845	0.101383	0.202864	0.146931	0.594407	0.393613	0.112207	0.0976693	0.175609	0.0982801	0.935182	0.0960893	0.0973669	0.149836	0.34982	0.414854	0.202434	0.317682	0.483642	0.137488	0.122888	0.0823429	0.136566	1.77706	0.341851	0.152089	0.216783	0.0585919	0.201766	0.398697	0.389652	0.180117
19.1386	0.0759684	0.0320796	0.089521	0.10242	0.052394	0.191028	0.0784193	0.120724	0.0579963	0.480206	0.115776	0.275845	0.209869	0.0915593	0.0379282	0.0998698	0.066251	0.122584	0.138666	0.193899	0.157135	0.515874	0.40693	0.135171	0.0719196	0.181196	0.118691	0.894566	0.132207	0.0840894	0.139513	0.338413	0.434892	0.208613	0.296903	0.496486	0.114581	0.133312	0.0973408	0.191384	1.77912	0.319199	0.13616	0.231162	0.0592826	0.208345	0.403683	0.40362	0.152833
19.3005	0.13174	0.0320683	0.0705367	0.159317	0.0476066	0.219767	0.0661659	0.111704	0.0506878	0.442006	0.106868	0.243164	0.171856	0.0867201	0.0793711	0.116993	0.0938493	0.0807424	0.140897	0.124245	0.192084	0.53722	0.459294	0.125578	0.0684436	0.149865	0.129956	0.843796	0.16803	0.0624903	0.114306	0.306388	0.40038	0.17577	0.298502	0.483857	0.07686	0.126235	0.107296	0.148249	1.74831	0.321825	0.112797	0.239876	0.0666835	0.211857	0.392492	0.402744	0.159792
19.4624	0.119883	0.0177844	0.0861446	0.141612	0.0317677	0.201878	0.0808743	0.061406	0.0415184	0.4448	0.112495	0.255862	0.18199	0.0892838	0.088696	0.080105	0.103893	0.0702971	0.110764	0.144263	0.158199	0.607599	0.416857	0.115086	0.0901092	0.147995	0.1326	0.831942	0.125721	0.0623387	0.132839	0.295424	0.387757	0.173236	0.345489	0.452	0.116172	0.106646	0.0779804	0.155433	1.68682	0.343148	0.110381	0.235681	0.0445295	0.214253	0.382511	0.393049	0.154345
19.6244	0.0993173	-0.0130671	0.0923155	0.0731548	0.0150139	0.181999	0.0711836	0.0606176	0.0343086	0.424941	0.123996	0.269766	0.183231	0.0801122	0.0633641	0.0325862	0.0660144	0.0755754	0.117332	0.172907	0.156939	0.515225	0.376424	0.121622	0.0874282	0.172088	0.115806	0.852045	0.128596	0.0672374	0.144435	0.319331	0.38111	0.174812	0.28632	0.474746	0.111277	0.0873003	0.0834254	0.142196	1.65925	0.328742	0.0825765	0.235017	0.0454316	0.200642	0.348664	0.364607	0.184478
19.7863	0.112943	-0.0157505	0.0952618	0.07983	0.0105363	0.163058	0.0475566	0.0839646	0.0202423	0.374897	0.121862	0.278261	0.21492	0.0730663	0.0317675	0.0185898	0.0659133	0.119489	0.138851	0.150477	0.115943	0.448223	0.387826	0.131449	0.0811411	0.164889	0.086249	0.863709	0.104639	0.0706438	0.13065	0.309082	0.352361	0.157833	0.254877	0.499847	0.111545	0.101533	0.102266	0.151902	1.64801	0.328224	0.113996	0.258631	0.0443092	0.196719	0.328295	0.381193	0.167624
19.9482	0.12429	-0.0187701	0.06186	0.0923168	0.0156366	0.167203	0.0466961	0.0746366	0.000902865	0.397706	0.133504	0.322269	0.201431	0.0593163	-0.00799155	0.0257767	0.0590239	0.122632	0.0787433	0.115997	0.15416	0.476048	0.379613	0.128003	0.0392861	0.113516	0.0608334	0.837511	0.0723529	0.0636562	0.176121	0.292724	0.359563	0.163669	0.328551	0.470551	0.119486	0.125963	0.0759783	0.139043	1.60616	0.291957	0.165862	0.240411	0.0354784	0.180834	0.362348	0.375537	0.146173
20.1101	0.115615	-0.0442079	0.0114168	0.0895048	-0.00150888	0.156176	0.0567028	0.0782526	-0.00820335	0.480429	0.118891	0.313178	0.175488	0.0714856	0.0118461	0.0523992	0.060169	0.0919625	0.0503201	0.0898416	0.17338	0.493468	0.397464	0.118959	0.0356225	0.119671	0.0338787	0.821123	0.144558	0.0698434	0.192575	0.28848	0.384738	0.187093	0.375128	0.51746	0.131432	0.143577	0.0805054	0.0893584	1.57439	0.298886	0.132056	0.193769	0.026924	0.188338	0.357594	0.341548	0.12347
20.272	0.0980327	-0.067406	0.0517512	0.110504	0.00180382	0.1835	0.0492794	0.0806769	0.010237	0.454238	0.102913	0.274613	0.184666	0.0722018	0.0411239	0.067561	0.0556056	0.072457	0.0230034	0.137471	0.186135	0.460409	0.437201	0.113136	0.038759	0.107321	0.087184	0.76936	0.139897	0.0610213	0.143936	0.29172	0.365698	0.151016	0.293939	0.525476	0.13857	0.127443	0.0566793	0.0982219	1.60212	0.325112	0.142167	0.235859	0.0139438	0.202714	0.336745	0.307916	0.128363
20.4339	0.0674324	-0.0551079	0.0965477	0.137052	0.00740895	0.159493	0.0907364	0.07939	0.0144049	0.465939	0.107302	0.261404	0.208986	0.0693589	0.0197041	0.0702296	0.0700901	0.0773463	0.0681513	0.133197	0.162101	0.411254	0.442212	0.0876066	0.0416193	0.0930976	0.155223	0.749117	0.0968354	0.0504932	0.140865	0.275699	0.32301	0.14617	0.264053	0.492939	0.112355	0.0853457	0.0605187	0.121063	1.54634	0.328562	0.140331	0.203179	0.0194764	0.195411	0.32663	0.309535	0.137245
20.5959	0.0608705	-0.0129438	0.0948922	0.0814719	0.00474861	0.165754	0.0816256	0.0429009	0.0458085	0.471823	0.139884	0.294621	0.201888	0.075928	0.0275121	0.0433792	0.048938	0.0885335	0.10854	0.131953	0.190302	0.442469	0.461485	0.11343	0.0484771	0.10371	0.132825	0.749573	0.10987	0.0515253	0.143497	0.266082	0.366344	0.14937	0.336035	0.482732	0.117842	0.0605587	0.0870472	0.136923	1.46384	0.325354	0.0886305	0.205379	0.0285808	0.182161	0.322551	0.325302	0.137546
20.7578	0.0413911	-0.0111426	0.093169	0.112451	0.00530041	0.169643	0.066968	0.0407992	0.0327776	0.482911	0.165345	0.305187	0.212501	0.0392328	0.0230078	0.00566565	0.0224669	0.0853725	0.0993487	0.122918	0.128765	0.424981	0.460548	0.130576	0.0464099	0.133182	0.116519	0.753744	0.127673	0.0554198	0.144279	0.259364	0.404265	0.159774	0.363437	0.492475	0.115239	0.0786339	0.0878851	0.13807	1.50851	0.345965	0.116585	0.199282	0.0128723	0.199463	0.333777	0.309081	0.152289
20.9197	0.0544959	0.00105206	0.0938765	0.13667	-0.0103635	0.183215	0.0954946	0.0724218	0.0442797	0.452328	0.142238	0.311801	0.204021	0.0243466	0.0212674	0.0309006	0.000445528	0.106276	0.0991949	0.125057	0.117745	0.414325	0.396346	0.128867	0.0484087	0.125349	0.105628	0.703187	0.109871	0.0554318	0.0982266	0.286714	0.417384	0.163964	0.27723	0.516024	0.0796845	0.135583	0.0852333	0.107367	1.50075	0.328545	0.104041	0.214288	0.0122014	0.204213	0.325122	0.348418	0.216072
21.0816	0.0714785	0.0115167	0.065091	0.11348	-0.00545321	0.206196	0.097059	0.0778263	0.0479335	0.414018	0.135998	0.276152	0.201416	0.0345188	0.0343696	0.0511579	0.0153936	0.0934722	0.0825639	0.111138	0.129389	0.397064	0.400937	0.121193	0.0509657	0.119872	0.0939329	0.660868	0.0937354	0.0524579	0.100701	0.282269	0.43325	0.166811	0.243073	0.539628	0.0848665	0.128071	0.0854154	0.0541882	1.47549	0.308181	0.107011	0.225821	0.0255369	0.16945	0.331992	0.320351	0.192721
21.2435	0.0596141	0.0115799	0.0856837	0.162948	0.00626411	0.212158	0.063961	0.0887052	0.0386408	0.40308	0.139896	0.241414	0.187851	0.0572733	0.0601511	0.0938527	0.0533071	0.111519	0.0609973	0.0926468	0.11002	0.429207	0.443831	0.114846	0.0529797	0.131967	0.110051	0.624244	0.0332566	0.0757096	0.105803	0.2483	0.43813	0.162261	0.329065	0.54502	0.107431	0.0688567	0.07169	0.0699416	1.41305	0.307416	0.154375	0.239787	0.0132755	0.183509	0.331418	0.313395	0.160004
21.4054	0.0414214	0.00217078	0.0830941	0.165254	0.0186642	0.198826	0.0322619	0.110374	0.0495438	0.414872	0.150543	0.258671	0.172303	0.0662508	0.0566225	0.108991	0.0939344	0.0738384	0.0775003	0.115879	0.123119	0.456102	0.418193	0.107363	0.0698138	0.134923	0.11699	0.622738	0.0899601	0.0870538	0.147158	0.25484	0.42007	0.153392	0.342336	0.563726	0.100991	0.100843	0.0872248	0.132193	1.39881	0.326014	0.126929	0.257673	0.00700621	0.229971	0.342013	0.32509	0.199925
21.5674	0.0215963	-0.0163636	0.0563227	0.134392	0.00821281	0.177263	0.0469457	0.0838333	0.0580658	0.38999	0.13062	0.282119	0.186607	0.0662656	0.0607374	0.0740823	0.11593	0.0578752	0.0579872	0.139927	0.129761	0.46505	0.400916	0.0883131	0.0439542	0.131529	0.126252	0.578947	0.085379	0.0779964	0.17049	0.27473	0.425966	0.149729	0.309447	0.598723	0.120763	0.120724	0.124231	0.112217	1.4419	0.362869	0.129789	0.266319	0.0247867	0.214742	0.339863	0.324092	0.182623
21.7293	0.00514327	-0.00783241	0.0596884	0.100363	0.0390322	0.180906	0.0784056	0.108036	0.067109	0.247934	0.138657	0.263252	0.16671	0.0404991	0.0567944	0.174086	0.078999	0.0588384	0.130734	0.174449	0.110035	0.507115	0.384726	0.106188	0.0651267	0.131356	0.117057	0.544089	0.0755735	0.0807713	0.119812	0.289251	0.440747	0.137157	0.252328	0.638461	0.0907168	0.0934776	0.122774	0.0792768	1.3069	0.324368	0.133473	0.302932	0.0417568	0.21128	0.324894	0.330596	0.113414
21.8912	0.0188459	0.0132284	0.0697423	0.0804401	0.0868665	0.194639	0.0926521	0.0794904	0.106383	0.347115	0.138228	0.280532	0.158918	0.0514904	0.0653248	0.2338	0.0837316	0.0275401	0.164381	0.131776	0.0792668	0.529293	0.354005	0.0820481	0.073556	0.119023	0.0740975	0.502545	0.0240811	0.052343	0.147749	0.294073	0.414211	0.115806	0.231392	0.71297	0.08031	0.0918173	0.127952	0.0933159	1.15723	0.351671	0.132421	0.318533	0.0485935	0.2284	0.327	0.317425	0.161149
22.0531	-0.0226821	0.00158446	0.0940259	0.127766	0.0600987	0.178922	0.0789815	0.061029	0.0928285	0.421111	0.130016	0.28123	0.178328	0.0655421	0.0344745	0.189919	0.104865	0.0411304	0.127209	0.061909	0.0780102	0.497616	0.420942	0.0889544	0.0545781	0.128273	0.0755514	0.501277	0.0449042	0.0556819	0.129855	0.287613	0.403591	0.110271	0.25377	0.680073	0.0884438	0.101152	0.102809	0.0931504	1.17142	0.415788	0.0854026	0.324307	0.0345588	0.210314	0.301921	0.305823	0.182847
22.215	0.00557573	-0.0071893	0.0809399	0.114263	0.0388827	0.182877	0.0734604	0.0864769	0.0877918	0.347508	0.147278	0.313903	0.194601	0.0888237	0.0358171	0.178618	0.0629567	0.0726308	0.110514	0.0767704	0.0814954	0.413739	0.437972	0.0916962	0.0354717	0.133027	0.0851396	0.512559	0.0805983	0.077175	0.170348	0.28222	0.411356	0.142086	0.278208	0.65312	0.0554406	0.08475	0.0960352	0.112521	1.23768	0.389381	0.0765802	0.354782	0.0123391	0.239173	0.309702	0.347533	0.140788
22.3769	0.019325	0.0226604	0.0715865	0.114242	0.0417824	0.189998	0.0891329	0.0918919	0.0701649	0.347183	0.15537	0.315974	0.182452	0.0729273	0.0533994	0.194996	0.0479104	0.0729496	0.0781686	0.133487	0.133129	0.457776	0.419087	0.0842278	0.0669828	0.129742	0.0971172	0.49801	0.0952875	0.0583894	0.142712	0.285516	0.398725	0.148601	0.222234	0.671074	0.0919737	0.088514	0.102247	0.104396	1.19009	0.349719	0.115938	0.331285	0.0219277	0.23519	0.335098	0.355804	0.190654
22.5389	0.0347179	0.0277602	0.0641202	0.104436	0.0479677	0.174793	0.0812173	0.0704647	0.058771	0.376419	0.159624	0.296799	0.186973	0.0451712	0.0405297	0.153377	0.0641651	0.055646	0.076139	0.118695	0.181958	0.456173	0.399653	0.0936253	0.0711647	0.0844894	0.0934353	0.474984	0.114983	0.0605259	0.139192	0.294407	0.409583	0.155784	0.186933	0.662883	0.115348	0.104069	0.129813	0.131922	1.15985	0.357629	0.115592	0.340073	0.0368291	0.229957	0.325528	0.379357	0.16105
22.7008	0.00609858	0.0363913	0.0738979	0.121222	0.0499919	0.179852	0.0829121	0.0529628	0.071861	0.316195	0.158934	0.313221	0.195307	0.0496839	-0.000971274	0.135493	0.0440404	0.0676209	0.0966381	0.108825	0.197591	0.369276	0.374354	0.100889	0.0903944	0.0730347	0.080884	0.46529	0.0954067	0.0703962	0.142774	0.291818	0.438177	0.157364	0.212833	0.670653	0.0887613	0.0886513	0.148166	0.110679	1.17606	0.402226	0.128884	0.323962	0.0330705	0.241278	0.326385	0.355099	0.0939222
22.8627	-0.0156402	0.0470081	0.0659859	0.149406	0.0150803	0.194651	0.0969026	0.0368376	0.0872137	0.274422	0.120943	0.306541	0.187844	0.0611471	0.0405377	0.17458	0.0507988	0.0568972	0.11113	0.116371	0.192915	0.37799	0.382432	0.115671	0.106436	0.0923257	0.0665967	0.433723	0.0578754	0.0646664	0.155451	0.263074	0.432078	0.171206	0.282369	0.688935	0.0828987	0.0459445	0.124741	0.0684172	1.17572	0.337355	0.135109	0.305765	0.0243541	0.224749	0.338888	0.335921	0.0989245
23.0246	0.0298762	-0.0252992	0.0630395	0.135116	0.0181301	0.174437	0.0762286	0.0448016	0.108088	0.297253	0.134551	0.312724	0.174319	0.0542306	0.0473803	0.126441	0.0366257	0.0842793	0.163922	0.158328	0.11943	0.395145	0.364442	0.134035	0.0746434	0.124105	0.0639172	0.416607	0.0917928	0.0379603	0.16636	0.221918	0.37215	0.17694	0.26725	0.683954	0.0898519	0.0347672	0.0851765	0.0691487	1.10252	0.32704	0.112137	0.305659	0.0102762	0.237152	0.348589	0.311083	0.123784
23.1865	0.0284865	-0.0225981	0.0747578	0.128498	0.029947	0.187248	0.0830523	0.0566273	0.117214	0.338034	0.136622	0.340688	0.170158	0.0574495	0.042378	0.15132	0.0381983	0.0908917	0.13484	0.15137	0.10136	0.413008	0.347229	0.119351	0.073021	0.1366	0.118108	0.440882	0.051962	0.0354618	0.166115	0.221391	0.362206	0.1754	0.253889	0.683824	0.106626	0.0724739	0.0817783	0.0808969	1.09181	0.366069	0.121271	0.330238	0.0222977	0.240211	0.333638	0.296842	0.116558
23.3484	0.0109337	0.0185754	0.0413064	0.123479	0.0361562	0.212574	0.0514252	0.0588642	0.1037	0.373928	0.0976348	0.349889	0.211063	0.0583354	0.0355449	0.199623	0.0564304	0.0447205	0.112203	0.119122	0.184432	0.392557	0.380007	0.0904978	0.0612028	0.123078	0.0993562	0.405459	0.022939	0.0526954	0.130737	0.235198	0.374501	0.15928	0.208917	0.690023	0.0956024	0.0530591	0.066726	0.113479	1.04314	0.408446	0.0842882	0.315644	0.0273847	0.238425	0.320398	0.299396	0.13648
23.5104	0.0165043	0.0261746	0.0194985	0.138531	0.0205631	0.198735	0.0684479	0.0656809	0.0697786	0.318795	0.0854582	0.319332	0.205969	0.0414853	0.0855316	0.14496	0.0750478	0.070205	0.0937199	0.125303	0.14542	0.354806	0.359075	0.0849154	0.0580041	0.0970315	0.0988467	0.391628	0.0521983	0.0696399	0.125428	0.24824	0.348349	0.144426	0.229732	0.697197	0.0836869	0.0306672	0.0688764	0.0982348	0.988682	0.409973	0.113159	0.341685	0.0201247	0.20983	0.328205	0.302894	0.168173
23.6723	0.032456	0.0328588	0.0244623	0.163034	0.0197446	0.187092	0.0785022	0.0509437	0.0631189	0.292435	0.11831	0.276524	0.1652	0.041038	0.0594139	0.153008	0.0547601	0.0826155	0.0980031	0.0972856	0.157095	0.377186	0.353571	0.107672	0.0370267	0.120471	0.151744	0.375241	0.0733044	0.0605776	0.169191	0.220677	0.349643	0.161421	0.258808	0.697743	0.0829867	0.0412252	0.123415	0.0683453	0.965469	0.404249	0.0864212	0.318947	-0.000567336	0.217787	0.326016	0.280056	0.184949
23.8342	0.00206051	0.0271749	0.0694452	0.179895	0.012761	0.203753	0.0749287	0.0621129	0.1044	0.28392	0.140947	0.243307	0.153389	0.0585124	0.053504	0.155208	0.0527998	0.0680383	0.0935037	0.0772533	0.123675	0.43505	0.359085	0.118489	0.0465089	0.129479	0.12537	0.361147	0.0734313	0.054756	0.180438	0.202734	0.320613	0.153144	0.240131	0.707713	0.077653	0.0448406	0.118323	0.0589772	0.923564	0.379231	0.0805433	0.30308	2.31017e-05	0.228927	0.280091	0.300144	0.175383
23.9961	-0.00679532	0.0138955	0.0700319	0.175357	0.00328909	0.199753	0.0605597	0.0690868	0.0949755	0.267037	0.135005	0.270685	0.174526	0.0659871	0.0960532	0.15579	0.0828665	0.0634614	0.073022	0.15659	0.076354	0.387337	0.388675	0.113163	0.0589505	0.120628	0.127066	0.347513	0.0740496	0.066972	0.178701	0.184578	0.335056	0.144011	0.298076	0.681323	0.0783704	0.0562394	0.0846819	0.0845465	0.864092	0.388239	0.0678404	0.323114	0.0219564	0.229125	0.282293	0.291906	0.148296
24.158	0.0459178	0.0277698	0.0573246	0.127285	0.0122065	0.200729	0.0568076	0.0589463	0.0856461	0.215199	0.117422	0.277001	0.174221	0.0693321	0.061702	0.138593	0.0540482	0.0861029	0.104799	0.167971	0.134326	0.309736	0.422799	0.124426	0.0460367	0.129535	0.118475	0.351212	0.0971199	0.0711966	0.206679	0.209587	0.302426	0.183887	0.341577	0.697039	0.104157	0.106493	0.0955108	0.0732425	0.841124	0.370681	0.1376	0.322113	0.0133937	0.24586	0.315682	0.27141	0.165219
24.3199	0.00653913	0.0500072	0.0326499	0.145804	0.0100427	0.194723	0.0764472	0.0674132	0.102947	0.197556	0.127922	0.251822	0.169426	0.0798012	0.0277285	0.1641	0.0771492	0.0518419	0.100585	0.11364	0.209158	0.276179	0.39977	0.152476	0.0186707	0.140312	0.101846	0.368267	0.0933864	0.0661056	0.197383	0.213769	0.30479	0.182473	0.286699	0.698788	0.107617	0.0903742	0.124993	0.0863417	0.823316	0.412053	0.0983051	0.28112	-0.00166482	0.251386	0.299986	0.319277	0.131328
24.4819	-0.0138427	0.0665273	0.0350442	0.176736	0.0206059	0.203029	0.0536227	0.0616759	0.104248	0.235597	0.147326	0.269361	0.188639	0.0467179	0.0293651	0.14523	0.0683385	0.0520441	0.077104	0.145387	0.178949	0.372232	0.420489	0.135283	0.0210444	0.136395	0.104757	0.327444	0.0864849	0.0717413	0.156009	0.203613	0.302845	0.184641	0.321281	0.676547	0.0975225	0.0654232	0.0956549	0.0746056	0.77844	0.429416	0.0794952	0.273164	0.0120265	0.2592	0.302325	0.307197	0.172659
24.6438	0.00763559	0.0429764	0.0515759	0.16888	0.0334321	0.197721	0.0683951	0.0781437	0.0866964	0.225008	0.152837	0.248388	0.192031	0.0377581	0.0281516	0.148164	0.064041	0.0684363	0.0630555	0.143854	0.0973951	0.390298	0.37606	0.109319	0.0262461	0.111304	0.0833172	0.299729	0.034091	0.0666593	0.160321	0.208399	0.301193	0.15068	0.288159	0.674239	0.0714685	0.0447342	0.068594	0.0421774	0.746262	0.365795	0.0909435	0.292135	0.00351769	0.258161	0.274328	0.297777	0.160748
24.8057	0.0199617	0.0397051	0.0714111	0.179973	0.0197925	0.166257	0.051888	0.063965	0.0760411	0.204044	0.137857	0.202773	0.146178	0.0316092	0.0280182	0.120848	0.0728374	0.0516566	0.0454252	0.114106	0.0988588	0.327334	0.403987	0.112216	0.0406585	0.0917141	0.0662306	0.282383	0.00846949	0.0478646	0.146484	0.199621	0.317623	0.132511	0.232363	0.655304	0.0860913	0.026319	0.0832036	0.020165	0.740388	0.323326	0.105835	0.26806	-0.00367353	0.222468	0.253172	0.288635	0.14412
24.9676	0.0353272	0.0229803	0.100236	0.138289	-0.00871472	0.161556	0.05823	0.0264241	0.0813517	0.148836	0.159646	0.245632	0.159442	0.0541789	0.0362617	0.130867	0.0587762	0.0571535	0.0533819	0.0890375	0.0937595	0.334097	0.406417	0.123889	0.0541609	0.0820052	0.0680267	0.302201	0.0378933	0.0491088	0.123687	0.193351	0.334379	0.125089	0.219658	0.670386	0.109926	0.0461921	0.107448	0.0741618	0.63972	0.325167	0.0839816	0.276346	0.0298325	0.233059	0.264589	0.2581	0.148572
25.1295	0.0375145	0.0157571	0.0759373	0.0896117	0.00455719	0.149708	0.0321268	0.0363826	0.085871	0.207346	0.190153	0.253121	0.183129	0.0647594	0.0414837	0.114365	0.0353004	0.0756342	0.0736891	0.112771	0.07507	0.320743	0.398418	0.12573	0.0450572	0.110173	0.0640707	0.302386	0.0525355	0.0470423	0.132722	0.194636	0.320838	0.140241	0.247193	0.681782	0.0878663	0.0755971	0.130231	0.0906012	0.603083	0.349284	0.115861	0.330603	0.0406398	0.253608	0.253603	0.240518	0.156269
25.2915	0.0165619	0.0289478	0.0987031	0.12387	0.00821053	0.16749	0.0171653	0.0524267	0.0666307	0.215918	0.168965	0.237264	0.189462	0.0636284	0.0344087	0.110807	0.0404254	0.0257966	0.11007	0.139607	0.125764	0.300699	0.394617	0.115462	0.0384839	0.104098	0.0673161	0.282357	0.0469884	0.0719293	0.0988097	0.211414	0.275978	0.142927	0.22124	0.673284	0.0774953	0.066825	0.110417	0.0988257	0.578587	0.327137	0.0873669	0.344519	0.0239055	0.226395	0.2528	0.284672	0.174759
25.4534	-0.0246918	0.0254871	0.0975067	0.11225	0.00420205	0.193488	0.0388547	0.0757512	0.0450734	0.209877	0.153319	0.247804	0.179593	0.062345	0.0345723	0.140551	0.00933569	0.0569924	0.0799524	0.149687	0.108096	0.337033	0.392752	0.120594	0.0175065	0.0957847	0.0834081	0.251083	0.0125826	0.0827999	0.0999916	0.209538	0.283201	0.121471	0.251215	0.638767	0.091552	0.0650584	0.0933429	0.130072	0.587875	0.306785	0.109942	0.322148	0.0169817	0.223355	0.253834	0.285777	0.193626
25.6153	-0.0237809	0.0156404	0.117161	0.114356	0.00194768	0.169479	0.056802	0.102753	0.0683276	0.217985	0.164924	0.254885	0.152156	0.0376304	0.0316786	0.114927	0.040457	0.0589291	0.062055	0.130391	0.131856	0.346375	0.412695	0.121058	0.0175645	0.0927358	0.0777794	0.189357	0.0071594	0.0618856	0.108885	0.187364	0.295972	0.146726	0.30083	0.653038	0.126235	0.0574418	0.100515	0.0848359	0.582375	0.303602	0.143097	0.28317	0.0170407	0.233346	0.244148	0.261041	0.152976
25.7772	0.0323441	0.0273794	0.0918232	0.112523	0.000905317	0.134388	0.0481456	0.0477898	0.0928902	0.190603	0.179904	0.240467	0.157836	0.0348279	0.0744724	0.0772784	0.039121	0.0455968	0.0232148	0.0686779	0.132164	0.282744	0.398223	0.118797	0.0182221	0.0783729	0.075316	0.220527	-0.0179985	0.0640912	0.0991095	0.181605	0.268869	0.134349	0.292435	0.670981	0.10339	0.0843048	0.0947163	0.0593738	0.556592	0.276827	0.0867945	0.264181	-0.0012682	0.216963	0.239224	0.257742	0.136548
25.9391	0.0292281	0.0145952	0.0644036	0.105504	0.00590679	0.148345	0.0547198	0.0226085	0.065218	0.161771	0.182974	0.219518	0.173485	0.0563588	0.0759273	0.0912882	0.07216	0.0410673	0.0330849	0.0531246	0.151977	0.242164	0.382927	0.120929	0.0245345	0.101958	0.0690884	0.229793	-0.00373607	0.0662598	0.112653	0.179553	0.237226	0.116629	0.266777	0.647321	0.0943562	0.0153233	0.083952	0.0702485	0.523035	0.315912	0.0808049	0.277079	0.00270254	0.210088	0.236495	0.26878	0.165031
26.101	0.0366503	0.0243796	0.088849	0.144295	0.0181244	0.171391	0.0417255	0.0637607	0.0583286	0.18561	0.1456	0.206393	0.188684	0.0693747	0.0580033	0.119233	0.0464637	0.0263988	0.0476255	0.0929626	0.127853	0.285643	0.388146	0.120107	0.0383245	0.110511	0.055534	0.18146	-0.00164481	0.0612764	0.0840419	0.164983	0.221888	0.0967257	0.292979	0.687186	0.0738905	0.0108528	0.0807374	0.0924367	0.531698	0.301224	0.0868778	0.278254	0.00973857	0.240467	0.258404	0.287102	0.123714
26.263	0.00817654	-0.0257198	0.0820952	0.141133	0.0306556	0.190648	0.0173706	0.0836614	0.0849946	0.228628	0.145442	0.207048	0.20001	0.0544174	0.000459556	0.135092	0.0469368	0.0219279	0.0635024	0.0889857	0.143139	0.261896	0.392346	0.109422	0.0318461	0.0988657	0.0489365	0.168129	-0.00812735	0.0576529	0.0959469	0.159496	0.24501	0.100004	0.273542	0.692806	0.0777377	0.0543467	0.095679	0.0898733	0.505111	0.312119	0.0768598	0.291644	0.0111399	0.231236	0.23667	0.303114	0.11128
26.4249	-0.00715325	-0.0317471	0.0355451	0.163699	0.017824	0.191254	-0.000176401	0.102135	0.0982533	0.202073	0.152084	0.218778	0.185944	0.0463392	-0.0144082	0.101015	0.0733812	0.00341507	0.05658	0.141556	0.130206	0.214021	0.356076	0.107939	0.0495018	0.116634	0.0781118	0.16248	-0.0227636	0.0604864	0.152988	0.119456	0.237732	0.0976665	0.192535	0.67319	0.0743705	0.0901736	0.0842311	0.077283	0.466404	0.306364	0.122574	0.295063	0.0373575	0.209507	0.227092	0.292971	0.209988
26.5868	0.00462191	0.0427364	0.0363685	0.157686	0.0274653	0.177126	0.0346896	0.0666491	0.100213	0.220495	0.161313	0.203367	0.171406	0.0718807	0.0207249	0.122444	0.0643603	0.0241368	0.0954053	0.137994	0.116228	0.280148	0.345439	0.134584	0.0917212	0.133138	0.0699506	0.200327	-0.025406	0.0739732	0.175344	0.15343	0.251704	0.095824	0.234454	0.694394	0.0751619	0.0734969	0.0967088	0.0715544	0.490861	0.337709	0.115578	0.297173	0.0312272	0.22422	0.263229	0.269265	0.259873
26.7487	0.0472089	0.0371708	0.057481	0.158714	0.0523342	0.182097	0.0455168	0.0938615	0.104064	0.263968	0.195379	0.224355	0.187213	0.0895383	0.0687	0.14243	0.0311109	0.0591207	0.100526	0.0852211	0.111208	0.336386	0.370158	0.124125	0.0806865	0.143776	0.0804917	0.198277	0.0305937	0.072913	0.161663	0.207526	0.239704	0.122391	0.281218	0.706746	0.108221	0.0369761	0.121109	0.0587205	0.539917	0.36499	0.076948	0.325628	0.0121025	0.201891	0.264704	0.260872	0.168091
26.9106	0.021642	0.0437257	0.0533214	0.158185	0.0473963	0.200934	0.023812	0.105507	0.0804591	0.228175	0.192023	0.218233	0.165956	0.0908586	0.0292563	0.159767	0.00808527	0.0567993	0.0822586	0.0583902	0.155444	0.281789	0.433033	0.100156	0.0712836	0.131367	0.115288	0.179844	0.0391583	0.0722142	0.0947764	0.194438	0.235834	0.098602	0.244975	0.670442	0.10952	0.0574794	0.0853296	0.059534	0.478387	0.329678	0.0511637	0.331779	0.0046748	0.217112	0.241303	0.274265	0.161596
27.0725	-0.0226083	0.0361877	0.0429982	0.191665	0.0405857	0.198825	0.0376793	0.0899416	0.0645509	0.266349	0.18241	0.205945	0.142657	0.0665626	0.0287089	0.205891	0.0314995	0.0261023	0.0666392	0.077865	0.196383	0.290537	0.454359	0.113098	0.0926137	0.0866462	0.0920793	0.187913	0.0127389	0.0692446	0.133953	0.184088	0.238252	0.110693	0.197046	0.670224	0.0585684	0.0625592	0.0657105	0.0896443	0.430749	0.337003	0.0770805	0.311623	0.016994	0.220388	0.238247	0.249259	0.182648
27.2345	-0.00152378	0.0188598	0.0697171	0.1512	0.0269922	0.158667	0.0445254	0.108349	0.0623029	0.208594	0.182776	0.176967	0.150883	0.0525249	0.0593112	0.176147	0.0294044	-0.00847458	0.113231	0.0909062	0.172887	0.20805	0.423238	0.122123	0.0869265	0.144667	0.10872	0.157498	0.0417772	0.0831064	0.173623	0.186811	0.207792	0.108115	0.14068	0.677254	0.0605383	0.0877002	0.0783296	0.0731243	0.371078	0.314119	0.0929077	0.292032	0.0303147	0.188725	0.249752	0.260496	0.172428
27.3964	0.0167271	0.0211944	0.0763104	0.139676	0.0436444	0.128119	0.0756386	0.0740686	0.09556	0.218503	0.17502	0.187629	0.158295	0.0454862	0.0271057	0.106091	0.0244886	-0.00309461	0.102223	0.116734	0.108843	0.216081	0.447273	0.10231	0.0873087	0.149943	0.0831893	0.124663	0.0244852	0.0769371	0.177936	0.16254	0.182217	0.0856575	0.185947	0.668116	0.0924749	0.0702538	0.0691058	0.0384611	0.380841	0.286746	0.111831	0.282696	0.00938229	0.178128	0.256037	0.273225	0.147004
27.5583	-0.00614384	0.0150701	0.0523279	0.140302	0.0244976	0.144616	0.0617101	0.0427771	0.0862147	0.227124	0.19465	0.167439	0.158859	0.0517276	0.00598595	0.142037	0.0214689	0.017324	0.0701231	0.108996	0.0799269	0.214233	0.460779	0.0999399	0.106178	0.106653	0.07736	0.126675	0.0101046	0.0727846	0.141011	0.146032	0.191414	0.0928801	0.204102	0.666219	0.105734	0.0232942	0.0855869	0.0734426	0.383776	0.269485	0.0970922	0.308034	0.00981963	0.184862	0.221268	0.266952	0.200207
27.7202	-0.0276367	-0.0272231	0.00595449	0.178092	-0.00520324	0.177711	0.0576699	0.0425401	0.0448952	0.172354	0.207082	0.17392	0.165759	0.0366984	0.0164018	0.113547	0.0249145	0.041212	0.0779352	0.103132	0.098116	0.196666	0.447064	0.126719	0.119256	0.10299	0.0726893	0.122052	-0.00253502	0.0495921	0.118081	0.15944	0.199118	0.111086	0.24408	0.681692	0.065228	0.0616944	0.0755348	0.0834654	0.356441	0.274514	0.103875	0.299177	0.0422248	0.218304	0.237788	0.29809	0.186538
27.8821	-0.0193912	-0.00965608	0.00760567	0.245009	0.00318577	0.179927	0.0571878	0.0649872	0.074351	0.22904	0.185832	0.207765	0.166827	0.0330064	0.026367	0.111625	0.0353676	0.0333448	0.100267	0.130185	0.173859	0.25046	0.467945	0.136527	0.111581	0.0952006	0.0334213	0.119213	0.0517386	0.0650387	0.13629	0.167609	0.223864	0.106792	0.304234	0.672385	0.074702	0.0885073	0.077169	0.0270976	0.368668	0.30914	0.0950302	0.280717	0.00976069	0.226589	0.244642	0.259786	0.18244
28.044	0.0249453	0.018992	0.0206982	0.222497	0.0228677	0.166623	0.054659	0.087492	0.0946806	0.228244	0.169521	0.206145	0.181708	0.0569121	0.03171	0.119841	0.0551119	0.0669486	0.125499	0.147613	0.197296	0.29655	0.505087	0.117355	0.109191	0.12377	0.0670126	0.134181	0.0615439	0.0710665	0.140187	0.160839	0.205603	0.109963	0.290863	0.667603	0.0770761	0.0872408	0.0966398	0.0573416	0.411897	0.288757	0.106488	0.28373	-0.00416533	0.203007	0.233808	0.260617	0.229347
28.206	0.0655094	0.0490309	0.0610424	0.200295	0.0301534	0.177937	0.0559351	0.0717519	0.11313	0.248381	0.185997	0.1977	0.182698	0.0831048	0.051833	0.105539	0.0308934	0.104124	0.0890668	0.114995	0.0873106	0.318568	0.470616	0.132876	0.119452	0.150659	0.0917126	0.143428	0.0636873	0.0998103	0.17348	0.130054	0.186432	0.11875	0.269763	0.657118	0.0560123	0.085596	0.0954111	0.053315	0.356859	0.247398	0.118219	0.275889	0.0291914	0.178863	0.269158	0.296864	0.244261
28.3679	0.0238841	0.0407458	0.0469458	0.161055	0.0346188	0.199206	0.0506496	0.0758518	0.101428	0.228108	0.186994	0.184621	0.157404	0.0365762	0.0472408	0.120796	0.00125323	0.0556286	0.0903319	0.070975	0.061553	0.302678	0.443361	0.126767	0.130644	0.128131	0.124182	0.164615	0.0244498	0.10947	0.138189	0.12736	0.188929	0.118908	0.228976	0.660999	0.0570521	0.0828351	0.108067	0.0333981	0.331943	0.242774	0.105939	0.262818	0.0408091	0.17276	0.266192	0.272961	0.23434
28.5298	0.0151997	0.0235402	0.0103412	0.160339	0.0268643	0.16541	0.0594186	0.0693788	0.0883846	0.220527	0.184098	0.160774	0.179807	0.0396201	0.0439478	0.102872	0.0162959	0.0278732	0.105437	0.0911178	0.113486	0.281694	0.436275	0.118628	0.0981531	0.123162	0.116744	0.116328	0.0395019	0.108868	0.135034	0.132651	0.193933	0.098655	0.185048	0.681841	0.0748629	0.087486	0.0904426	0.00683134	0.320233	0.256429	0.119511	0.295284	0.0322851	0.189646	0.268584	0.252249	0.23298
28.6917	0.0320822	0.025554	0.0502653	0.181599	0.0170157	0.18486	0.0372245	0.0993395	0.0737474	0.175423	0.171608	0.173579	0.182196	0.0597555	0.0735831	0.0540523	0.0117017	0.0418057	0.0959999	0.100948	0.0947148	0.291773	0.404629	0.113551	0.110406	0.124522	0.121072	0.0774146	0.0644322	0.0819579	0.0997117	0.114876	0.203694	0.0866032	0.186137	0.680583	0.0957934	0.085316	0.0785109	0.0219678	0.265313	0.264347	0.133484	0.280906	0.0208775	0.215698	0.284729	0.238951	0.217669
28.8536	0.0298338	0.000462311	0.0629402	0.181361	0.0246814	0.1985	0.0499615	0.0896462	0.0697433	0.184222	0.165336	0.152937	0.141746	0.0729001	0.0629007	0.0554538	0.0056584	0.0362532	0.104891	0.123838	0.0720696	0.292475	0.368524	0.124523	0.119669	0.12073	0.0985981	0.112751	0.044675	0.0706234	0.0909907	0.133787	0.217479	0.0984692	0.197406	0.676234	0.101118	0.0833355	0.103057	0.0415382	0.275121	0.275668	0.121458	0.278213	0.0253921	0.214069	0.311749	0.242836	0.191002
29.0155	0.048831	0.00502959	0.048064	0.178075	0.0387685	0.134979	0.0557147	0.0478748	0.0869203	0.193886	0.178181	0.178552	0.140942	0.0762351	0.0957675	0.0748055	0.00939217	-0.00310177	0.0819681	0.0904679	0.156223	0.256446	0.355654	0.120678	0.115604	0.099196	0.0770184	0.111326	0.0316084	0.0999446	0.156672	0.159309	0.174587	0.0910345	0.176608	0.660954	0.103258	0.0414627	0.0742818	0.0513621	0.303264	0.257263	0.069138	0.285806	0.0340929	0.17674	0.287217	0.227348	0.157303
29.1775	0.0472076	0.0361842	0.0720069	0.157531	0.0508824	0.15087	0.0507671	0.0621011	0.0880221	0.138495	0.177357	0.219605	0.155963	0.0827677	0.104794	0.100622	0.0403104	0.0288765	0.0578874	0.0970983	0.177125	0.210921	0.390674	0.134636	0.132131	0.0749874	0.07476	0.0731882	0.0180578	0.084391	0.177201	0.146471	0.169433	0.0704899	0.171262	0.680543	0.121425	0.0108553	0.0645528	0.056872	0.274749	0.245058	0.0839758	0.277531	0.0329224	0.17208	0.260536	0.229973	0.177046
29.3394	0.0337683	0.0331622	0.0790235	0.166197	0.0263161	0.15484	0.0855226	0.0592246	0.0849029	0.153122	0.157692	0.188216	0.170088	0.0768657	0.104938	0.186019	0.0578683	0.0309017	0.0949189	0.093278	0.110174	0.251657	0.381982	0.130309	0.146732	0.0685864	0.058475	0.0596959	0.0306603	0.0656509	0.160588	0.113224	0.135493	0.0773007	0.202334	0.700237	0.128861	0.0140207	0.0813722	0.0306635	0.230202	0.248401	0.102942	0.299201	0.0296598	0.197123	0.250744	0.223093	0.183868
29.5013	0.0484979	0.0395798	0.0892339	0.210821	0.0363711	0.166024	0.0422821	0.0693769	0.0602177	0.149594	0.190187	0.186196	0.159034	0.0982509	0.0779894	0.156912	0.0699227	0.0596071	0.100619	0.0826196	0.0861572	0.289443	0.366952	0.146627	0.132423	0.0650562	0.0680362	0.0967384	0.00692365	0.0712361	0.158576	0.0845257	0.128652	0.0655525	0.189126	0.68147	0.115014	0.0304251	0.0735877	0.0279874	0.201494	0.242432	0.0945765	0.313179	0.026708	0.208597	0.241241	0.234589	0.171314
29.6632	0.0390835	0.0115279	0.0623784	0.185902	0.0345617	0.142301	0.0268425	0.0729259	0.0749196	0.14268	0.192405	0.164327	0.128477	0.0871191	0.0229721	0.10559	0.0351289	0.0677188	0.080249	0.0819761	0.186647	0.233211	0.352312	0.149061	0.130409	0.0974645	0.0959317	0.111153	0.0328831	0.0723335	0.154454	0.106018	0.121005	0.0612628	0.19662	0.656885	0.121169	0.0643464	0.0868081	0.0726776	0.190689	0.21883	0.109747	0.290221	0.0166273	0.205528	0.235347	0.239136	0.198188
29.8251	0.0183118	0.0537729	0.0273166	0.160019	0.0228593	0.113993	0.0828756	0.0883283	0.063106	0.169553	0.176054	0.145582	0.112535	0.067218	0.0340695	0.136894	0.0627875	0.0727726	0.0545167	0.0961773	0.198349	0.230195	0.370821	0.107163	0.128339	0.0949544	0.0827504	0.0815217	0.0595557	0.0741871	0.141337	0.104905	0.121461	0.060289	0.234542	0.652723	0.0979195	0.0593752	0.0975538	0.0229697	0.196007	0.217677	0.105182	0.261456	-0.00781673	0.177391	0.256485	0.227238	0.193986
29.987	0.00497862	0.0132557	0.0371586	0.147056	0.0241527	0.103872	0.0517531	0.0878458	0.054226	0.165527	0.201556	0.178005	0.149653	0.0666334	0.0417486	0.146754	0.0521101	0.0514307	0.082528	0.0974086	0.0695422	0.201	0.348288	0.0971362	0.134798	0.100438	0.100036	0.0514291	0.0590585	0.0823174	0.110612	0.119541	0.118131	0.0755823	0.257332	0.635487	0.107565	0.0558287	0.0973706	0.041958	0.188015	0.215557	0.107583	0.272694	-0.00762086	0.179254	0.273999	0.214002	0.137608
30.149	0.00546755	-0.00471284	0.0565755	0.212843	0.0162098	0.0854824	0.039707	0.0586947	0.052175	0.122338	0.19356	0.217511	0.129666	0.0625709	0.0198211	0.121618	0.0209334	0.0235865	0.0844843	0.0714959	0.105972	0.217885	0.331645	0.134212	0.122668	0.108498	0.0813734	0.0586301	0.0556078	0.0791697	0.0656807	0.127054	0.124744	0.0657001	0.236984	0.640905	0.111652	0.0809303	0.0631838	0.0805807	0.136217	0.19827	0.102139	0.269451	-0.00755924	0.17863	0.249344	0.217613	0.0976674
30.3109	0.00567623	0.0502941	0.0777162	0.254986	0.0279916	0.122687	0.0586131	0.0553149	0.0755387	0.107253	0.183533	0.228607	0.102843	0.0575926	0.0144183	0.131357	0.0410691	0.0321041	0.0741684	0.0875278	0.16577	0.208447	0.34721	0.138922	0.106584	0.104025	0.0863398	0.0591194	0.0424378	0.0646315	0.110345	0.121037	0.0980471	0.0544561	0.216755	0.60795	0.117837	0.0698323	0.0899204	0.0571618	0.199616	0.216928	0.086087	0.246774	0.0107058	0.161795	0.225565	0.2014	0.117996
30.4728	0.057849	0.0305629	0.0452747	0.220173	0.0301115	0.145532	0.0443056	0.0578816	0.0827985	0.159137	0.18152	0.200015	0.117987	0.0448024	0.0530171	0.165357	0.0615967	0.030754	0.0787149	0.130797	0.110442	0.179337	0.353496	0.120935	0.111306	0.127131	0.120365	0.0770126	0.0429781	0.0761682	0.192737	0.147695	0.0970277	0.0979095	0.253777	0.581032	0.138015	0.0910285	0.123867	0.066795	0.201722	0.253754	0.110808	0.245217	0.0122194	0.184668	0.215615	0.20141	0.158576
30.6347	0.0711629	-0.00355334	0.0646954	0.181613	0.0333804	0.146907	0.0613317	0.0709134	0.0742038	0.202921	0.176043	0.197484	0.130751	0.0472076	0.087749	0.146257	0.0574439	0.00794567	0.122806	0.108514	0.114637	0.213753	0.319849	0.129864	0.118096	0.141941	0.0968428	0.0929815	0.0423138	0.0848342	0.116384	0.128604	0.154848	0.111519	0.188291	0.614285	0.110387	0.10833	0.134013	0.116969	0.161268	0.226819	0.11188	0.25297	0.0213254	0.181538	0.217198	0.206124	0.207377
30.7966	0.0493202	0.0273336	0.0758144	0.186874	0.0157944	0.135676	0.0309588	0.0797392	0.0761499	0.171852	0.180183	0.191079	0.135351	0.0509231	0.0589516	0.135293	0.032726	0.0140235	0.0781338	0.0975669	0.0724455	0.244662	0.301039	0.134242	0.127232	0.125529	0.0865178	0.0730619	0.0284757	0.0942193	0.0782497	0.100858	0.168243	0.0957987	0.183485	0.593912	0.0752249	0.0887759	0.110521	0.0993774	0.184544	0.214895	0.111125	0.268756	0.0473717	0.169485	0.225948	0.190414	0.193813
30.9585	0.0420704	0.0332834	0.0507262	0.197293	0.0248457	0.119477	0.0421772	0.089573	0.0681156	0.055159	0.196195	0.203917	0.179836	0.0503094	0.0361663	0.132408	0.0281232	0.0347962	0.0566268	0.0753957	0.140515	0.250983	0.33177	0.112074	0.140829	0.153156	0.11955	0.0379241	0.0605106	0.114432	0.135026	0.112873	0.14288	0.0919253	0.192306	0.596466	0.0870863	0.0906551	0.107594	0.0756168	0.171027	0.224998	0.104848	0.293865	0.0421986	0.179777	0.22359	0.202953	0.169019
31.1205	0.0219597	0.0302728	0.0516691	0.210734	0.0364603	0.122214	0.0577709	0.0850105	0.0832338	0.0522881	0.19495	0.169003	0.163301	0.0794726	0.0420175	0.124098	0.0430076	0.05218	0.113586	0.114041	0.140239	0.291831	0.362506	0.104136	0.126687	0.134582	0.155706	0.0307909	0.0641259	0.0824538	0.132262	0.11158	0.132662	0.0858824	0.123029	0.568035	0.0900783	0.111968	0.102198	0.0698398	0.118083	0.19595	0.106809	0.307505	0.0500524	0.17698	0.200121	0.216091	0.145428
31.2824	0.00669189	0.0333867	0.0838809	0.177932	0.0532403	0.127271	0.0510215	0.0639378	0.0865021	0.0747884	0.21135	0.152658	0.141097	0.0788262	0.0556704	0.123924	-0.00933933	0.0612816	0.12721	0.143419	0.148599	0.222933	0.341338	0.12461	0.112036	0.130655	0.135253	0.00487257	0.0436264	0.09534	0.128019	0.113207	0.116292	0.0780757	0.0507481	0.569086	0.084359	0.100504	0.0944178	0.1059	0.077683	0.198374	0.114753	0.304789	0.0496586	0.170399	0.197145	0.211539	0.159426
31.4443	0.0103128	0.01132	0.0816553	0.15193	0.0596402	0.116823	0.0527907	0.069802	0.10954	0.0734776	0.204906	0.176581	0.148603	0.0660445	0.0659713	0.0897326	0.0229307	0.0596563	0.11401	0.133681	0.120142	0.148138	0.322487	0.111612	0.120327	0.144866	0.100426	0.00831149	0.0218363	0.12677	0.116547	0.0954671	0.143919	0.101607	0.130044	0.556273	0.0740799	0.14575	0.0836937	0.0925136	0.0936502	0.202411	0.150776	0.282133	0.0456341	0.157618	0.19789	0.205895	0.180284
31.6062	0.0233078	0.0236759	0.0490547	0.159593	0.067384	0.111024	0.0683689	0.103903	0.0839686	0.0903212	0.192167	0.206425	0.153553	0.0745678	0.0648772	0.0707869	0.0605171	0.0286837	0.104549	0.114518	0.045862	0.179109	0.297533	0.10106	0.143714	0.131187	0.0819836	0.0614049	0.0571053	0.111009	0.135089	0.0731226	0.158554	0.0965567	0.141251	0.514998	0.0764626	0.138329	0.113275	0.0805598	0.0954768	0.183835	0.140792	0.282494	0.0348605	0.167791	0.19279	0.17471	0.194671
31.7681	0.0225315	0.045704	0.0715483	0.182864	0.0354068	0.103586	0.0988943	0.110466	0.0609712	0.101859	0.197881	0.210572	0.169082	0.0725184	0.0730776	0.0483202	0.0294185	0.0525912	0.0897227	0.0965297	0.118364	0.178996	0.301932	0.0900877	0.13931	0.117257	0.0561645	0.063531	0.104162	0.10667	0.148104	0.0987565	0.117474	0.0713988	0.20345	0.510815	0.127249	0.109367	0.156235	0.0797625	0.114459	0.172263	0.11894	0.273952	0.035539	0.181587	0.177051	0.162082	0.171322
31.9301	-0.00216667	0.0280942	0.0943756	0.213878	0.0487212	0.11638	0.0962883	0.0919832	0.0844447	0.0723135	0.215662	0.204774	0.165125	0.0596718	0.0644133	0.0775919	0.0171606	0.0661355	0.120073	0.130968	0.141074	0.186852	0.289207	0.110561	0.128108	0.11325	0.1001	0.0618375	0.0872161	0.105586	0.133347	0.0763908	0.100398	0.0646064	0.219679	0.547581	0.0933383	0.11878	0.126972	0.0814925	0.13467	0.153413	0.128425	0.281489	0.0447602	0.1765	0.205354	0.197664	0.179718
32.092	-0.020141	0.0541601	0.0569053	0.268849	0.0730005	0.155837	0.0876071	0.0797303	0.105999	0.0612427	0.209661	0.172162	0.142176	0.0644435	0.0722856	0.0868005	0.0296827	0.0668108	0.135173	0.142464	0.0798667	0.174899	0.291915	0.103253	0.147148	0.139096	0.165201	0.0560709	0.0730179	0.0991248	0.096753	0.0751321	0.118339	0.0533184	0.191491	0.582928	0.0704461	0.0982609	0.0933906	0.0489729	0.055048	0.172605	0.131683	0.317636	0.0560826	0.169869	0.201714	0.188497	0.171232
32.2539	-0.0138014	0.0507264	0.0239635	0.166276	0.055788	0.155905	0.10389	0.0804901	0.0966745	0.0698475	0.202919	0.184188	0.135568	0.0603099	0.060501	0.124465	0.0172979	0.0607289	0.117432	0.133239	0.183368	0.197952	0.312725	0.101705	0.165876	0.126162	0.153473	0.0522017	0.0286279	0.104431	0.115522	0.0806935	0.106208	0.0512913	0.181534	0.584013	0.0756108	0.0415871	0.109117	0.0463733	0.0661053	0.135285	0.142581	0.318863	0.0348095	0.157759	0.181996	0.173701	0.184191
32.4158	-0.00313241	0.0455749	0.0603094	0.119286	0.0573301	0.146417	0.0980585	0.101479	0.09979	0.128196	0.17795	0.181366	0.134965	0.0536356	0.0818793	0.148405	0.0163517	0.0608126	0.115834	0.135852	0.163599	0.199356	0.305131	0.105611	0.174496	0.0951329	0.134272	0.0472285	0.050092	0.0821384	0.163232	0.0828097	0.0952532	0.0568389	0.177289	0.586399	0.0848585	0.0183962	0.128726	0.0428264	0.130671	0.15682	0.126256	0.304715	0.0384258	0.141612	0.181027	0.214882	0.151874
32.5777	-0.0222268	0.0424027	0.0720878	0.139631	0.0505915	0.131149	0.0796287	0.114392	0.0952759	0.155919	0.175481	0.173698	0.143128	0.0577087	0.0537095	0.0963761	0.0246736	0.0404592	0.122583	0.105223	0.0604658	0.0955581	0.29289	0.108178	0.132822	0.0979412	0.104095	0.0449254	0.0839068	0.0895307	0.165417	0.0883905	0.1244	0.0616983	0.156384	0.55612	0.0827851	0.0641237	0.111446	0.0579315	0.119447	0.215761	0.120484	0.278425	0.0470864	0.127193	0.171041	0.21333	0.194847
32.7396	-0.00920629	0.0716174	0.0658236	0.136047	0.0640079	0.139305	0.114423	0.0984716	0.088521	0.115668	0.182024	0.186783	0.167961	0.0663677	0.0690621	0.120642	0.0534411	0.0300792	0.136033	0.074023	0.104171	0.0932357	0.305908	0.111587	0.190697	0.109245	0.149687	0.0469643	0.0672665	0.0849602	0.160652	0.087512	0.132541	0.0804613	0.220513	0.563933	0.0908655	0.104732	0.117487	0.0648527	0.101944	0.247916	0.117799	0.284279	0.0326732	0.153034	0.177288	0.224695	0.222065
32.9016	0.0389192	0.0992631	0.048648	0.124667	0.0464887	0.168963	0.125553	0.114968	0.0804687	0.113313	0.190678	0.148683	0.156739	0.0736582	0.108096	0.145082	0.0628299	0.0276692	0.141985	0.0912665	0.125233	0.145364	0.321758	0.123028	0.214423	0.108046	0.174316	0.03401	0.0446304	0.0815393	0.182842	0.0805616	0.0789459	0.0631582	0.269101	0.566064	0.0910638	0.0794055	0.110588	0.060506	0.0641108	0.220848	0.0988139	0.291206	0.0430293	0.18563	0.177129	0.238217	0.227934
33.0635	0.0660075	0.107999	0.0352894	0.162219	0.0502394	0.173429	0.138019	0.110007	0.0890634	0.140752	0.176367	0.148167	0.177568	0.0810664	0.0794442	0.0883736	0.0912908	0.0269856	0.157827	0.0801097	0.162051	0.160809	0.295937	0.122263	0.192818	0.141828	0.128648	0.0542362	0.0676276	0.0739834	0.167296	0.0941219	0.041879	0.0409803	0.230953	0.569094	0.0745622	0.0793689	0.0904547	0.0675293	0.0639296	0.218854	0.133501	0.302874	0.0451561	0.170754	0.174677	0.224743	0.217529
33.2254	0.00641468	0.0522199	0.0303746	0.146068	0.0848259	0.162174	0.125426	0.0859862	0.0814823	0.107158	0.177651	0.163948	0.160521	0.0946373	0.0648375	0.118715	0.107038	0.0364325	0.144191	0.102212	0.134041	0.117266	0.267159	0.125416	0.195362	0.167294	0.147896	0.0550371	0.0782547	0.100745	0.14922	0.0997946	0.0790231	0.0574281	0.210911	0.560584	0.0759728	0.0872886	0.100232	0.0474182	0.0704647	0.210414	0.133291	0.300161	0.0582185	0.167672	0.157154	0.239457	0.155968
33.3873	0.0272806	0.0332443	0.0611442	0.134973	0.0692332	0.129008	0.10986	0.0841854	0.0594069	0.134362	0.199808	0.184671	0.146114	0.105912	0.0650055	0.138088	0.0838828	0.0305508	0.165253	0.100451	0.157381	0.0963406	0.250544	0.127407	0.182066	0.142433	0.129666	0.0544767	0.0379069	0.118822	0.196379	0.095063	0.0725429	0.0788167	0.266355	0.520392	0.0784906	0.0653576	0.0804012	0.0411062	0.0925677	0.202589	0.122439	0.283718	0.054415	0.154077	0.151416	0.247228	0.170167
33.5492	0.0549171	0.0526886	0.0992718	0.182122	0.0697867	0.129639	0.0767431	0.0817348	0.085544	0.164287	0.195488	0.162941	0.167833	0.100924	0.0888872	0.173128	0.0827591	0.0089399	0.150693	0.0925103	0.164612	0.117194	0.255835	0.0969033	0.16825	0.13123	0.0779745	0.0629302	0.0416766	0.0816828	0.227571	0.101273	0.0272408	0.0877294	0.220267	0.515345	0.0979318	0.109292	0.115775	0.0264292	0.0907682	0.201099	0.0962217	0.314595	0.0375277	0.149584	0.182025	0.256993	0.208572
33.7111	0.0465297	0.0478739	0.106812	0.176105	0.0707631	0.161139	0.0690945	0.105223	0.093726	0.136048	0.190695	0.143938	0.17565	0.115532	0.0873226	0.161421	0.0805981	0.0299972	0.136737	0.116979	0.131353	0.126037	0.290522	0.0853969	0.131765	0.124287	0.133543	0.0686716	0.0749919	0.0701894	0.199665	0.104197	0.0599605	0.0847775	0.261407	0.527698	0.130397	0.147734	0.112144	0.0336198	0.107094	0.23871	0.0850183	0.319012	0.0424077	0.169599	0.176217	0.223525	0.153412
33.8731	0.0265288	0.045272	0.071932	0.18089	0.0702552	0.150478	0.125853	0.112868	0.0703608	0.129895	0.202058	0.1446	0.155785	0.094484	0.0792073	0.127218	0.0898779	0.0599158	0.141263	0.138274	0.110385	0.146692	0.329848	0.106004	0.138113	0.114146	0.166978	0.0847331	0.079867	0.086433	0.137195	0.0747607	0.0702596	0.0890118	0.255605	0.535801	0.11852	0.129322	0.0865674	0.0500471	0.0979634	0.255635	0.0857717	0.312659	0.049435	0.17852	0.146823	0.259817	0.171797
34.035	0.0504188	0.0806834	0.0733883	0.197386	0.0741919	0.131948	0.0997966	0.0890965	0.097055	0.142057	0.201844	0.150977	0.125412	0.0744987	0.0746036	0.129035	0.107002	0.0367653	0.122896	0.132118	0.101537	0.120344	0.362887	0.0897203	0.163996	0.115207	0.147319	0.0437509	0.083348	0.0964291	0.123797	0.0641883	0.0855856	0.0828494	0.285066	0.548925	0.106141	0.103328	0.100082	0.024681	0.0993806	0.268702	0.109369	0.308199	0.0415161	0.148513	0.17124	0.27574	0.205731
34.1969	0.0401192	0.104659	0.0583045	0.134256	0.0700205	0.144886	0.0897238	0.0865444	0.0851024	0.162923	0.174462	0.160366	0.152756	0.0748435	0.0927746	0.141853	0.0947709	0.0379237	0.138914	0.126248	0.0947615	0.190885	0.356441	0.0736675	0.165118	0.10669	0.133384	0.0477071	0.0722459	0.0553382	0.13777	0.0526168	0.0929213	0.0762404	0.266846	0.529903	0.0900127	0.0685558	0.120569	0.0192699	0.107361	0.275831	0.0741313	0.301248	0.0424473	0.142386	0.169901	0.266747	0.239005
34.3588	0.0467139	0.0846363	0.0800737	0.127465	0.0597277	0.144462	0.11087	0.0879962	0.0782763	0.17964	0.19357	0.153716	0.154977	0.0974359	0.120855	0.14749	0.0725787	0.0284839	0.167697	0.116245	0.0947357	0.146537	0.3222	0.110128	0.210241	0.122323	0.200098	0.085388	0.0605369	0.0529591	0.193797	0.0628739	0.0747083	0.0962622	0.224601	0.506613	0.0717523	0.105782	0.121112	0.0129934	0.118554	0.250612	0.0663913	0.294717	0.0462545	0.140815	0.150216	0.243328	0.226434
34.5207	0.0363564	0.040416	0.0454112	0.119548	0.045277	0.151804	0.117851	0.11215	0.0911644	0.154261	0.232707	0.169705	0.133318	0.0972527	0.103035	0.155176	0.0792639	0.0120036	0.157587	0.121547	0.0867453	0.113218	0.312004	0.104881	0.174193	0.112482	0.209386	0.0694753	0.0376987	0.0839362	0.196921	0.0728935	0.104034	0.106082	0.284781	0.495671	0.102782	0.101707	0.106572	0.0215491	0.140658	0.260517	0.128449	0.33195	0.0616802	0.138296	0.182796	0.252569	0.223797
34.6826	0.0203021	0.0667109	0.0589305	0.137535	0.0478149	0.17907	0.11952	0.0893721	0.0870591	0.212356	0.21376	0.160219	0.136604	0.0798423	0.103922	0.111507	0.0860366	0.0287538	0.134114	0.145158	0.0929489	0.125569	0.287184	0.0918209	0.156328	0.124339	0.130453	0.0460999	0.0399474	0.0792726	0.173295	0.073153	0.117641	0.102606	0.285619	0.476216	0.121555	0.0628163	0.121139	0.0407044	0.137724	0.25476	0.0995375	0.34124	0.0437056	0.163473	0.174773	0.255447	0.214997
34.8446	0.036749	0.0394939	0.121879	0.135087	0.0536286	0.156425	0.0993538	0.0750637	0.0849971	0.132308	0.215984	0.153756	0.141265	0.0786834	0.0972962	0.0937625	0.0895798	0.021273	0.139917	0.146099	0.0937238	0.109904	0.274398	0.131338	0.152023	0.13045	0.150333	0.0596643	0.0416818	0.0877625	0.157104	0.0628194	0.101905	0.0831318	0.281952	0.451515	0.107049	0.0851977	0.130077	0.0420607	0.138423	0.241109	0.0713201	0.324655	0.0372609	0.187497	0.17226	0.240374	0.212086
35.0065	0.0317983	0.0308663	0.0775003	0.132457	0.0501531	0.147159	0.065664	0.0615244	0.0914659	0.131439	0.211394	0.171616	0.141817	0.106811	0.0777994	0.135162	0.0643501	0.0230758	0.135279	0.114588	0.0298699	0.115246	0.294015	0.106213	0.176639	0.122353	0.161567	0.0454185	0.0468955	0.0892773	0.145436	0.0709988	0.0569532	0.10051	0.290259	0.452021	0.108547	0.0816212	0.115727	0.027437	0.109002	0.239336	0.10604	0.316716	0.0327775	0.179298	0.155232	0.228711	0.214227
35.1684	0.0436613	0.0590443	0.0369063	0.211248	0.0446731	0.158939	0.0527586	0.0444202	0.0991315	0.183639	0.198749	0.136622	0.114108	0.101059	0.067423	0.0991986	0.0715598	-0.00843591	0.102842	0.138203	0.0772153	0.142467	0.31323	0.0887012	0.150308	0.124283	0.144275	0.06258	0.0627783	0.053313	0.151332	0.102934	0.0575878	0.0843223	0.306157	0.433414	0.104919	0.0757935	0.098831	0.0384651	0.102897	0.206789	0.0692978	0.314548	0.0310917	0.142452	0.12632	0.244775	0.205669
35.3303	0.038558	0.0437913	0.0705709	0.145346	0.044227	0.140863	0.0700523	0.0274022	0.0822817	0.154242	0.212653	0.113212	0.129473	0.098801	0.0562608	0.113053	0.0634448	0.00381392	0.115572	0.170692	0.114315	0.107242	0.271207	0.0803998	0.113146	0.115758	0.154611	0.0469468	0.0446871	0.046864	0.148908	0.087349	0.051382	0.0788782	0.209362	0.404253	0.106957	0.042753	0.0944481	0.0876563	0.0877068	0.209349	0.0567766	0.31516	0.0400208	0.151995	0.122107	0.222882	0.193367
35.4922	0.0428706	0.0561969	0.108212	0.0725436	0.04453	0.150272	0.081251	0.0430581	0.0865603	0.113431	0.208244	0.115396	0.111866	0.0995504	0.0670395	0.11591	0.0757812	0.0589107	0.133678	0.129764	0.089892	0.0747652	0.29461	0.0847484	0.0959331	0.110343	0.175001	0.0379019	0.0477372	0.0693692	0.145868	0.0782678	0.0375019	0.0799774	0.146213	0.371378	0.102509	0.0653954	0.0906289	0.095832	0.080671	0.205573	0.0880505	0.276139	0.0387284	0.136606	0.14878	0.190709	0.126045
35.6541	0.0491489	0.0859699	0.0820329	0.113285	0.0429827	0.186222	0.0674636	0.0466293	0.0692993	0.118956	0.194874	0.120987	0.0867656	0.100813	0.0776053	0.13692	0.0938411	0.0581428	0.12738	0.0851508	0.0409456	0.0730773	0.285963	0.104264	0.0955295	0.125025	0.193755	0.0360542	0.0496886	0.0859624	0.152503	0.0437973	0.0596471	0.0746966	0.114658	0.379729	0.0779258	0.101529	0.0813454	0.0511711	0.0966272	0.235239	0.0971481	0.271642	0.0421506	0.106507	0.137066	0.1839	0.133253
35.8161	0.0496797	0.0229334	0.0771348	0.13986	0.0431321	0.13431	0.0603338	0.0477792	0.0763926	0.104312	0.220145	0.117746	0.110308	0.0883417	0.0714858	0.112094	0.0960714	0.0680628	0.0970723	0.0979627	0.0515269	0.0706436	0.237051	0.0939644	0.136776	0.102806	0.152117	0.0423961	0.0653275	0.0789998	0.0992856	0.0336586	0.0387947	0.0622714	0.179608	0.388026	0.0878103	0.123469	0.103295	0.0272109	0.0757261	0.247079	0.0928303	0.285718	0.0447997	0.120754	0.136747	0.199889	0.16812
35.978	0.0707486	0.0255608	0.0650352	0.170404	0.0389658	0.118812	0.0490222	0.069949	0.0774084	0.131012	0.2161	0.130878	0.103464	0.0727962	0.118395	0.104799	0.0690614	0.0654784	0.13512	0.0971866	0.0677111	0.0515866	0.233417	0.1018	0.11983	0.0948458	0.136896	0.0697112	0.103431	0.0826293	0.103448	0.0530056	0.0509698	0.0440271	0.261542	0.361344	0.111676	0.129795	0.0996548	0.0299332	0.0781295	0.219989	0.112149	0.310677	0.0350269	0.152808	0.142529	0.218785	0.205784
36.1399	0.053858	0.0393204	0.0449259	0.170351	0.0376346	0.159193	0.0860388	0.0807194	0.0622063	0.122215	0.196246	0.122321	0.088139	0.0759514	0.138584	0.0758543	0.052666	0.0384474	0.162743	0.154584	0.061006	0.0743135	0.246211	0.142211	0.0801421	0.111419	0.192097	0.0765751	0.0888045	0.0863064	0.126581	0.0743542	0.0964916	0.0842875	0.257698	0.356371	0.0771046	0.101472	0.0961612	0.0509121	0.0643998	0.204412	0.142795	0.274026	0.0636747	0.166736	0.143416	0.230804	0.167985
36.3018	0.0138147	0.0644958	0.0630243	0.0563304	0.0437926	0.138759	0.0802133	0.0722755	0.0876397	0.119973	0.191116	0.117924	0.123184	0.0928398	0.102219	0.0692202	0.0517462	0.0417128	0.148393	0.14695	0.0728541	0.0609884	0.244284	0.107847	0.112638	0.12453	0.16646	0.0731998	0.0567796	0.0772809	0.121349	0.0661313	0.0658925	0.0775023	0.219802	0.340325	0.0586065	0.097104	0.115703	0.0586007	0.0612492	0.243048	0.142583	0.280822	0.0713029	0.176844	0.125394	0.205969	0.146547
36.4637	0.0211138	0.0929408	0.0618294	0.025907	0.0582869	0.116924	0.100662	0.0586599	0.0953718	0.113406	0.19042	0.143581	0.127277	0.0969191	0.0846824	0.0580388	0.074112	0.0494921	0.143035	0.0942782	0.135039	0.055208	0.239972	0.0898799	0.167448	0.110841	0.155138	0.0340309	0.0390133	0.0825492	0.155626	0.068922	-0.00468637	0.0695661	0.226756	0.354753	0.0729025	0.108757	0.134842	0.0650397	0.0847149	0.248103	0.0743498	0.282662	0.0768078	0.17119	0.120112	0.175332	0.210355
36.6256	0.048713	0.110388	0.0696237	0.109399	0.0627566	0.124342	0.0839007	0.0368104	0.0844546	0.0957991	0.202233	0.103811	0.0980093	0.0897998	0.0996758	0.0793827	0.0654802	0.02096	0.134271	0.123549	0.109669	0.0320537	0.263175	0.104436	0.135225	0.0776466	0.144914	0.0389907	0.0793698	0.0952931	0.13139	0.0286808	0.000368517	0.0758203	0.228669	0.334493	0.0749635	0.0844436	0.125277	0.0799178	0.083408	0.236683	0.0900932	0.251814	0.0672601	0.139205	0.119588	0.196155	0.191696
36.7876	0.0577432	0.0755794	0.0886268	0.138144	0.0733549	0.12232	0.0626119	0.0362972	0.0685844	0.0941606	0.193577	0.0946787	0.0754092	0.0970688	0.0801971	0.103038	0.0777212	0.0415028	0.115829	0.159256	0.113174	0.0538178	0.310636	0.0937289	0.134951	0.0869524	0.130373	0.0466048	0.0812433	0.0931233	0.124665	0.031815	0.00883086	0.066401	0.209485	0.336758	0.119063	0.0947429	0.124554	0.058268	0.0792896	0.204684	0.146538	0.286763	0.0611288	0.137575	0.120601	0.230501	0.156491
36.9495	0.0208696	0.0623757	0.0796044	0.163799	0.0915389	0.149879	0.0611849	0.0830953	0.0723279	0.0661927	0.198418	0.0894439	0.119313	0.107873	0.0546191	0.10961	0.0874309	0.0546781	0.136326	0.12677	0.104458	0.0722283	0.267575	0.100035	0.16561	0.135233	0.143203	0.0368173	0.110457	0.0814604	0.146504	0.0462204	0.0189903	0.0673199	0.178455	0.347665	0.123515	0.098526	0.120443	0.0766337	0.11899	0.206564	0.0867299	0.335777	0.0439831	0.165666	0.114589	0.232897	0.208984
37.1114	0.0175968	0.0712712	0.089563	0.128991	0.0888584	0.177351	0.067291	0.0790856	0.114823	0.0826678	0.247623	0.0931379	0.139996	0.0947173	0.0971267	0.10293	0.0698231	0.0557239	0.154399	0.106624	0.0912449	0.0893469	0.223229	0.0854346	0.208631	0.102528	0.121721	0.0391413	0.0817428	0.0663385	0.169964	0.0520288	0.0148196	0.0638838	0.130698	0.284908	0.0889279	0.117514	0.136575	0.0468761	0.121386	0.244813	0.093641	0.329262	0.0468071	0.160964	0.0982644	0.233417	0.230898
37.2733	0.0327155	0.0762576	0.0837499	0.143357	0.0684671	0.118323	0.0787605	0.0593946	0.117101	0.146847	0.259295	0.0934903	0.134167	0.0825766	0.0770535	0.0791553	0.046874	0.0307939	0.152878	0.0958733	0.129115	0.0504165	0.200148	0.0787273	0.176159	0.082656	0.132364	0.0617243	0.0414153	0.0882647	0.18567	0.0569101	0.00668105	0.0702833	0.178195	0.267296	0.082393	0.124439	0.146608	0.039857	0.0699547	0.261329	0.0841719	0.2926	0.0574177	0.173139	0.0895206	0.212866	0.210123
37.4352	0.0274128	0.0694624	0.0842409	0.134722	0.0739542	0.138389	0.100179	0.0814306	0.103091	0.141819	0.211048	0.105066	0.118061	0.0954149	0.0976015	0.0843233	0.0493335	0.0195081	0.159335	0.113065	0.102272	0.0558357	0.210938	0.0871917	0.163404	0.115728	0.146463	0.0882459	0.0723739	0.0933763	0.175523	0.0546247	0.0533615	0.0782485	0.201317	0.280638	0.0683464	0.0811406	0.11585	0.0447838	0.0565678	0.269256	0.0672362	0.290624	0.0294998	0.165708	0.117306	0.212937	0.21414
37.5972	0.0303404	0.0708338	0.0539918	0.13602	0.0777024	0.171908	0.0718628	0.0692393	0.0984629	0.11498	0.17224	0.0931911	0.103656	0.0878587	0.115293	0.0892324	0.0731586	0.0167146	0.176595	0.131108	0.093983	0.0125523	0.221273	0.0917964	0.167357	0.112157	0.149332	0.0865035	0.0978049	0.0879404	0.160887	0.0588611	0.0688473	0.0885766	0.193047	0.291669	0.0765891	0.0811382	0.104539	0.0158107	0.0780544	0.268542	0.0511063	0.266875	0.0292811	0.154043	0.117203	0.214892	0.275747
37.7591	0.0213838	0.101458	0.0880501	0.135568	0.0765416	0.168609	0.0685707	0.0722956	0.0781155	0.0762453	0.18561	0.0861281	0.105993	0.0918868	0.108963	0.101993	0.0532367	0.0365534	0.175637	0.113497	0.0818003	0.0137294	0.183366	0.0921713	0.191257	0.0505182	0.178031	0.0974829	0.0846788	0.0837435	0.14046	0.0354999	0.0388679	0.100794	0.205103	0.283012	0.0892928	0.0743245	0.112216	0.0148252	0.0584447	0.268051	0.0815169	0.250011	0.0615553	0.141934	0.116391	0.175852	0.205322
37.921	0.0327459	0.0964596	0.0879068	0.0587904	0.0631973	0.138706	0.0720457	0.0759092	0.0867146	0.075393	0.183603	0.0987945	0.134482	0.103329	0.0884065	0.05582	0.0497734	0.0465652	0.174055	0.0919499	0.0994544	0.0320844	0.221565	0.089515	0.175253	0.0350878	0.152604	0.111502	0.118839	0.0702746	0.136466	0.0295474	0.029558	0.0894959	0.150366	0.281795	0.101069	0.039363	0.104065	0.047971	0.0393193	0.268215	0.0873431	0.290521	0.0612755	0.125817	0.102	0.193086	0.259824
38.0829	-0.0127987	0.0803541	0.0557369	0.114271	0.0563587	0.135185	0.0809393	0.0928331	0.0781569	0.179618	0.146794	0.0880079	0.14415	0.0992378	0.0738957	0.0724232	0.0278003	0.0514602	0.137259	0.155185	0.102817	0.0559444	0.226028	0.0586937	0.160676	0.0864624	0.15913	0.0961631	0.115727	0.0659912	0.16603	0.0401475	0.0195491	0.105371	0.149059	0.277814	0.0957348	0.0785813	0.0942521	0.0336317	0.025833	0.256172	0.0962959	0.271216	0.0458875	0.107802	0.0986083	0.195006	0.273445
38.2448	-0.00708347	0.0542824	0.0410594	0.15904	0.0517074	0.129724	0.0807291	0.0926594	0.0720453	0.117038	0.159397	0.112356	0.17279	0.0925828	0.0867696	0.0753491	0.0309533	0.0225639	0.156151	0.191185	0.0765309	0.0274126	0.173784	0.0614775	0.14064	0.122833	0.160335	0.0778117	0.0843926	0.0611464	0.156567	0.0617994	0.0603639	0.134636	0.164158	0.260009	0.0740766	0.0812141	0.0947182	0.056194	0.0421833	0.237043	0.107786	0.253123	0.0497055	0.102478	0.0985175	0.182712	0.161742
38.4067	0.0446337	0.100277	0.0631743	0.165002	0.0676312	0.116313	0.066801	0.0887021	0.086775	0.0826551	0.19775	0.0931086	0.14577	0.0884061	0.0753149	0.0541727	0.0458183	0.00868466	0.176982	0.179418	0.126642	-0.0397411	0.157369	0.0589573	0.149057	0.126925	0.214129	0.0620321	0.0915211	0.06978	0.162979	0.0445942	0.0399522	0.121688	0.167026	0.271157	0.0709632	0.0436752	0.126889	0.0426361	0.0798343	0.250408	0.0675332	0.265901	0.0452743	0.132603	0.0757146	0.204318	0.189444
38.5687	0.060121	0.0971261	0.0954248	0.112327	0.0743812	0.143725	0.0605464	0.0693697	0.111976	0.110707	0.177181	0.0742992	0.116336	0.089958	0.098357	0.056224	0.0436406	0.0117708	0.131364	0.158759	0.111845	0.0112728	0.182824	0.0685929	0.164353	0.112405	0.204815	0.0712995	0.108141	0.0723072	0.189205	0.0446513	0.0415461	0.11349	0.199642	0.271445	0.0530755	0.0502092	0.134174	0.0215776	0.0635558	0.270971	0.0511206	0.264314	0.0502562	0.128473	0.0828872	0.202602	0.190735
38.7306	0.0699732	0.0442588	0.0973931	0.162331	0.0739255	0.137296	0.0531088	0.0762807	0.0957861	0.117227	0.184506	0.0402076	0.131042	0.089201	0.0961709	0.0955397	0.061632	0.0274354	0.103621	0.127787	0.0855045	0.0476708	0.192891	0.0921861	0.170252	0.109083	0.194967	0.0679965	0.0676689	0.0757152	0.141422	0.0711222	0.0751589	0.117673	0.204026	0.265035	0.0460544	0.0819901	0.0821855	0.0189137	0.0445756	0.225311	0.0730316	0.255902	0.0640721	0.127327	0.0860299	0.181597	0.187012
38.8925	0.0339417	0.025666	0.0637695	0.144855	0.0779994	0.129929	0.0613068	0.0929204	0.0825727	0.0689698	0.187041	0.0587937	0.131494	0.0810783	0.0920463	0.0862205	0.071062	0.0705775	0.107729	0.0982284	0.105381	0.0352866	0.191505	0.061972	0.163527	0.116866	0.20359	0.0516329	0.0789967	0.0798209	0.119085	0.0745442	0.0529934	0.0849257	0.135944	0.262435	0.0699709	0.0820236	0.0920674	0.0171577	0.0127094	0.224186	0.122836	0.255886	0.0367846	0.111433	0.0836065	0.170974	0.197272
39.0544	0.0235939	0.0818909	0.0611891	0.109201	0.0650249	0.121961	0.0679713	0.0764325	0.0816218	0.0401542	0.17228	0.081696	0.108599	0.0736452	0.0734219	0.0865914	0.0499683	0.0673565	0.136149	0.104408	0.0997874	0.0344957	0.186805	0.0421236	0.139278	0.117003	0.203135	0.0763189	0.0340847	0.0788813	0.103746	0.0434154	0.0269787	0.0882293	0.158042	0.274616	0.0754108	0.0494136	0.117972	0.0170711	0.0179363	0.208621	0.120098	0.239241	0.0512446	0.0987387	0.0956958	0.148261	0.248005
39.2163	0.0215354	0.0980481	0.0618536	0.0863138	0.0498862	0.135178	0.0752854	0.0593019	0.070252	0.053528	0.160741	0.0776933	0.120853	0.0768631	0.0937596	0.085738	0.0642605	0.04641	0.136337	0.149063	0.0143472	0.0535866	0.193412	0.0369439	0.158492	0.101149	0.176019	0.0664421	0.0316695	0.0737108	0.113457	0.0307771	0.0274213	0.111365	0.15348	0.269877	0.0687159	0.0410464	0.0991616	0.0400692	0.0418398	0.18336	0.113514	0.242791	0.0441903	0.0875376	0.0708255	0.160131	0.258336
39.3782	0.0135166	0.0957946	0.0478327	0.0413946	0.0542234	0.10529	0.0696505	0.0449125	0.0710466	0.0565539	0.142297	0.0839254	0.118828	0.0849654	0.125959	0.0793945	0.0908959	0.0192903	0.116684	0.150494	0.0427652	-0.0102025	0.182693	0.0609709	0.141799	0.0907087	0.145037	0.08509	0.0621811	0.0713985	0.10642	0.0647835	0.0294809	0.0891505	0.158383	0.244283	0.0841432	0.025816	0.0696538	0.0578641	0.0132415	0.175489	0.118816	0.235261	0.0180154	0.100067	0.076495	0.147566	0.265578
39.5402	0.0282212	0.0532811	0.0801392	0.0880514	0.0684707	0.108301	0.0689125	0.0347351	0.0689657	0.0820311	0.169315	0.0964172	0.124501	0.0916927	0.122089	0.072364	0.0668976	0.00749738	0.104706	0.118154	0.0783072	-0.0284734	0.168986	0.0607741	0.158769	0.0861244	0.131914	0.0822443	0.108381	0.0574274	0.116086	0.0495932	0.00137191	0.0951367	0.15895	0.219875	0.0985584	0.0290992	0.0702275	0.0497048	0.0443722	0.209464	0.0673955	0.234862	0.0224454	0.0864889	0.0812116	0.127071	0.246416
39.7021	0.044634	0.0195482	0.0390739	0.102733	0.0586531	0.1616	0.0615677	0.0631975	0.0726214	0.0829717	0.161583	0.0863131	0.108425	0.0810763	0.136673	0.0680607	0.0586896	0.0360302	0.144254	0.116145	0.0906111	0.00701173	0.170964	0.0665699	0.176083	0.0980105	0.1244	0.0716138	0.115152	0.0597321	0.132949	0.0766361	-0.00996218	0.103568	0.125404	0.195165	0.118206	0.0498754	0.0855963	0.0504618	0.0356876	0.22188	0.0773973	0.212957	0.0260384	0.0674274	0.0739508	0.131727	0.191524
39.864	0.0134146	0.0686683	0.0262585	0.123801	0.0485637	0.135564	0.0613815	0.0868915	0.0750018	0.127107	0.137166	0.0679389	0.119318	0.0882346	0.118646	0.106206	0.0863528	0.029202	0.146443	0.129894	0.119764	0.0210492	0.177065	0.0743744	0.137828	0.0795117	0.14412	0.0866536	0.0676607	0.0353191	0.0872445	0.0948217	-0.00275513	0.119884	0.11541	0.205647	0.0688155	0.0665068	0.0654434	0.0231187	0.0473925	0.193458	0.0757457	0.227335	0.0391689	0.0750258	0.0787623	0.141557	0.190943
40.0259	0.0118676	0.0638734	0.0741722	0.13163	0.0409323	0.126769	0.0579395	0.0871167	0.0677889	0.109442	0.142308	0.079474	0.138993	0.100699	0.114985	0.115164	0.0716165	0.0383335	0.0944222	0.175431	0.143675	0.0200935	0.222161	0.0821427	0.140088	0.0777112	0.187479	0.0943473	0.109841	0.0580703	0.0722178	0.0557565	-0.00672852	0.150891	0.0860622	0.228778	0.0411489	0.0614174	0.0433865	0.0111419	0.0375247	0.164913	0.0468538	0.233943	0.0590259	0.0684041	0.0819904	0.167943	0.187125
40.1878	0.0215054	0.0643379	0.0847255	0.0937039	0.0387728	0.138615	0.0631411	0.0769081	0.0717687	0.0464672	0.162501	0.124696	0.121635	0.0856588	0.124211	0.152379	0.06192	0.0384902	0.136954	0.202525	0.129947	0.0105543	0.223971	0.0707568	0.158823	0.0779654	0.188958	0.104957	0.126778	0.0476812	0.101158	0.0453728	-0.0215151	0.135279	0.0744611	0.22883	0.0496982	0.0466713	0.0756891	0.0304299	0.0156414	0.182184	0.0662681	0.237133	0.0522841	0.095333	0.0938349	0.166794	0.168525
40.3497	0.0190894	0.0587414	0.0708723	0.149888	0.0410361	0.137848	0.0647346	0.0785103	0.0866405	0.000267147	0.155439	0.0813669	0.14442	0.0874395	0.148978	0.0570861	0.0375289	0.0322126	0.157424	0.137312	0.0767991	0.0175081	0.188199	0.0530161	0.150737	0.101921	0.125899	0.104259	0.0752036	0.0638486	0.0884963	0.0569992	-0.00342137	0.140054	0.115965	0.199707	0.0466002	0.00829401	0.104441	0.0443853	0.0435109	0.186493	0.0807383	0.23181	0.0481869	0.116362	0.0845542	0.130165	0.122216
40.5117	0.0128672	0.0553416	0.0545903	0.231054	0.0785856	0.123447	0.0959999	0.0700447	0.0686644	-0.00731104	0.140497	0.0468654	0.151827	0.0881023	0.119779	0.0312357	-0.0131828	0.0590125	0.147702	0.103727	0.0408502	0.0495358	0.199282	0.0643996	0.181372	0.0930564	0.0950865	0.0982384	0.0686434	0.0741128	0.0857168	0.0327575	0.0202421	0.137951	0.137002	0.198219	0.0435481	0.0387908	0.0934812	0.0634648	0.0624937	0.192855	0.0903155	0.234977	0.0469519	0.109038	0.091241	0.102852	0.103955
40.6736	0.012855	0.0940499	0.0499766	0.119798	0.0951019	0.134646	0.103872	0.0881634	0.0857735	0.0514313	0.145419	0.0515354	0.117764	0.083299	0.0895882	0.078489	0.0164165	0.0654316	0.147351	0.144923	0.0578311	0.034965	0.184074	0.0549508	0.188059	0.0712146	0.0977685	0.0744679	0.0612237	0.0452213	0.100761	0.050567	0.0197267	0.117554	0.141239	0.216175	0.0376314	0.0408191	0.0562425	0.0784794	0.0658997	0.15584	0.115026	0.2521	0.0464375	0.0977361	0.0804901	0.0932865	0.175854
40.8355	-0.00292876	0.117111	0.0910983	0.0327133	0.101592	0.13054	0.106761	0.0882586	0.114271	0.0528387	0.161186	0.0823073	0.114513	0.0867296	0.104898	0.0966173	0.0478551	0.0521628	0.138644	0.137399	0.0496815	0.05564	0.197498	0.071425	0.185082	0.0672699	0.156754	0.0666715	0.0591438	0.060463	0.0834776	0.072668	0.0165028	0.0934011	0.0995645	0.230999	0.0218277	0.0368072	0.0531558	0.0822586	0.0441416	0.14468	0.108426	0.26205	0.0848036	0.108036	0.0869963	0.142465	0.174706
40.9974	0.0208859	0.17401	0.0859985	0.0510648	0.0954776	0.145559	0.0936426	0.0876088	0.117944	0.0561766	0.148403	0.0860487	0.130901	0.0925067	0.142276	0.107095	0.0792979	0.0237133	0.168969	0.153298	0.0675334	0.0706276	0.213786	0.0759625	0.184284	0.0923183	0.157441	0.0845634	0.0628563	0.0675615	0.102315	0.0968272	0.0286245	0.101445	0.0846967	0.254332	0.0239445	0.0430688	0.0605394	0.080439	0.0479506	0.161628	0.108106	0.262629	0.0928158	0.125217	0.10193	0.163498	0.143847
41.1593	0.0383704	0.151597	0.0982971	0.102555	0.0983125	0.153844	0.0747681	0.0892942	0.101813	0.0538535	0.156645	0.0968279	0.129739	0.0892774	0.11338	0.10666	0.0847995	0.0271131	0.143258	0.158339	0.0486309	0.0985388	0.251487	0.089289	0.149953	0.112593	0.128266	0.108229	0.105684	0.080497	0.127322	0.0962328	0.0306873	0.118882	0.169691	0.232771	0.0344914	0.0445863	0.08608	0.0530216	0.0370515	0.154806	0.100748	0.270027	0.0803008	0.114137	0.0955763	0.139675	0.145778
41.3212	0.0407601	0.0793069	0.126131	0.130411	0.113873	0.135509	0.081398	0.0900941	0.0901006	0.0841492	0.174274	0.110473	0.144607	0.10567	0.094143	0.0608873	0.0627836	0.0525179	0.144638	0.149157	0.0425078	0.0860822	0.211697	0.0876235	0.136565	0.103552	0.130031	0.120526	0.149647	0.0994438	0.110858	0.0764337	0.0361313	0.131923	0.154035	0.190688	0.0724807	0.100548	0.090235	0.0507074	0.0585468	0.147841	0.0950743	0.232087	0.068863	0.109957	0.109713	0.121283	0.137751
41.4832	0.0453235	0.0683484	0.0695552	0.14175	0.0952798	0.1401	0.0867476	0.112474	0.0832669	0.0236306	0.158698	0.134062	0.12118	0.0956093	0.131423	0.0788275	0.078518	0.0801627	0.133601	0.103636	0.0793938	0.0194648	0.20828	0.0889907	0.152561	0.107728	0.162073	0.126549	0.133242	0.089573	0.101693	0.0568264	0.0477842	0.145062	0.0742167	0.164027	0.0550243	0.0727777	0.080221	0.119985	0.0857565	0.165853	0.118351	0.198998	0.0784629	0.116693	0.10026	0.100198	0.107983
41.6451	0.0386374	0.0731442	0.0530605	0.11812	0.117092	0.148793	0.0823168	0.130507	0.0857268	-0.0365957	0.165236	0.101908	0.124534	0.0995841	0.153474	0.112109	0.0414567	0.0643156	0.103215	0.0868309	0.0517605	-0.00767495	0.205262	0.101347	0.149695	0.0785643	0.191876	0.126517	0.117701	0.0906284	0.144019	0.059075	0.0257024	0.158434	0.0362267	0.159041	0.0265939	0.0714288	0.0535586	0.0989494	0.0534794	0.202785	0.0848665	0.195712	0.0747715	0.0699496	0.0888103	0.0893423	0.148534
41.807	0.0382453	0.0902475	0.0765781	0.112196	0.127471	0.163862	0.0618417	0.0994985	0.0947845	0.00929522	0.158925	0.090691	0.174191	0.0893979	0.166485	0.139119	0.00747389	0.065977	0.130544	0.109292	0.0109834	-0.00197437	0.191534	0.0903425	0.175457	0.0839542	0.215764	0.102488	0.142962	0.103661	0.117441	0.0540388	0.019213	0.128588	0.0503994	0.163531	0.0607135	0.123243	0.0543318	0.07738	0.0456816	0.220054	0.0764848	0.20001	0.0594883	0.0658443	0.109999	0.0982432	0.140437
41.9689	0.0517096	0.0895502	0.1445	0.144965	0.110214	0.126919	0.0658399	0.0739444	0.104382	0.0750253	0.185525	0.088063	0.161385	0.0989434	0.194409	0.089268	0.0334756	0.0831717	0.138098	0.0842654	0.0291849	0.0422918	0.170634	0.0852051	0.199288	0.0548086	0.177958	0.095285	0.10506	0.0909573	0.111681	0.040021	0.0296483	0.116113	0.0680085	0.164168	0.0607768	0.0810343	0.0691094	0.0852766	0.0385072	0.194333	0.113334	0.227961	0.0774414	0.0806994	0.107058	0.0965655	0.118649
42.1308	0.0328569	0.107947	0.0913447	0.122118	0.100006	0.125538	0.0618578	0.0795782	0.0908928	0.0395891	0.208359	0.0961313	0.158498	0.105444	0.170746	0.098991	0.0338644	0.0790137	0.151669	0.0490219	0.0883975	0.0609761	0.157322	0.0788526	0.19721	0.0765386	0.193575	0.126654	0.0993608	0.0891887	0.128231	0.0304839	0.0181798	0.128613	0.0884544	0.160424	0.029599	0.0452142	0.0492802	0.110065	0.0732393	0.204182	0.0953919	0.212435	0.0938712	0.0931623	0.0843541	0.0893642	0.111169
42.2927	0.0150711	0.161051	0.0651972	0.0628897	0.103731	0.123667	0.056569	0.0852177	0.0903613	0.0181673	0.184771	0.0767831	0.145151	0.110204	0.13451	0.121298	0.0270372	0.0713409	0.180965	0.147483	0.0644598	0.0500056	0.182361	0.0766232	0.185364	0.0970196	0.260309	0.115834	0.102592	0.0856775	0.166119	0.0282436	-0.000526909	0.146502	0.0926093	0.154731	0.0330985	0.0572672	0.0694539	0.107208	0.114128	0.198757	0.0966286	0.225821	0.0762434	0.10647	0.0829049	0.104041	0.109683
42.4547	0.0294165	0.160823	0.0765828	0.0550529	0.118045	0.132888	0.103396	0.0886606	0.114674	0.0514848	0.166375	0.0619619	0.115909	0.115254	0.137189	0.0861945	0.0361763	0.0925702	0.164005	0.159911	0.0294317	0.0735286	0.244627	0.0845602	0.187297	0.0630582	0.227033	0.13692	0.0879334	0.107109	0.143774	0.0306097	0.0271571	0.13941	0.106287	0.15755	0.0597219	0.0288894	0.103838	0.0850397	0.137136	0.218848	0.0830924	0.200063	0.0824974	0.131585	0.102953	0.0974676	0.0638162
42.6166	0.0434753	0.133186	0.0446597	0.127881	0.0877635	0.149715	0.112556	0.08645	0.126741	0.0985518	0.167378	0.0879634	0.112864	0.117522	0.150629	0.0860992	0.0254406	0.110969	0.13669	0.124369	0.0619246	0.0781204	0.222862	0.0850453	0.201983	0.114014	0.170335	0.138943	0.0814023	0.118563	0.159299	0.0723153	0.0166999	0.113638	0.0829463	0.149759	0.0801897	0.0595198	0.0941849	0.0872736	0.106763	0.232723	0.096146	0.182796	0.0553384	0.114095	0.115436	0.107817	0.059461
42.7785	0.0329053	0.127225	0.0738829	0.106752	0.106255	0.159272	0.074111	0.0897052	0.115869	0.0551425	0.167533	0.100637	0.0959163	0.110418	0.171786	0.0647992	0.0237583	0.10616	0.101432	0.117889	0.0651022	0.029809	0.210679	0.0879308	0.168561	0.124268	0.176555	0.119562	0.0712168	0.103231	0.196455	0.0639992	0.00558975	0.136705	0.115381	0.156186	0.0674135	0.0888153	0.11201	0.105111	0.0965974	0.201596	0.146974	0.192826	0.0655031	0.112671	0.130763	0.0978361	0.109804
42.9404	0.0314937	0.113109	0.116074	0.110362	0.137591	0.185608	0.100814	0.0958029	0.107617	0.018547	0.1512	0.0894431	0.112656	0.116287	0.177901	0.0757799	0.0229193	0.084146	0.177201	0.0861438	0.0866873	-0.00320533	0.233977	0.0874349	0.177552	0.111928	0.209125	0.163444	0.124754	0.131107	0.169337	0.0403049	-0.00792995	0.143949	0.138394	0.162333	0.0953348	0.0961624	0.0851106	0.147119	0.137959	0.205777	0.156883	0.181902	0.0886476	0.11264	0.128505	0.0968919	0.11888
43.1023	0.0995142	0.134814	0.0909633	0.144779	0.138169	0.173169	0.108725	0.14481	0.114257	0.036933	0.146422	0.131774	0.140681	0.140881	0.153204	0.123973	0.0566506	0.0693799	0.186808	0.11528	0.0938533	-0.00740807	0.222883	0.0889889	0.199103	0.0856233	0.204998	0.185644	0.157984	0.132747	0.146616	0.0677357	-0.00535481	0.144246	0.159676	0.169056	0.107175	0.129184	0.100915	0.100595	0.167232	0.211222	0.170893	0.189368	0.0914896	0.120901	0.134291	0.0913745	0.0898004
43.2642	0.102846	0.133078	0.117232	0.113455	0.103454	0.144517	0.101083	0.160163	0.131448	0.0740522	0.152066	0.135178	0.128782	0.139169	0.171808	0.0806301	0.0440752	0.1081	0.149023	0.0973779	0.142201	0.0317641	0.217884	0.130369	0.187423	0.0827444	0.169907	0.191738	0.132349	0.13597	0.164162	0.0904367	0.0353864	0.147138	0.204713	0.175709	0.0977483	0.122155	0.107577	0.0588304	0.148556	0.192894	0.132422	0.198112	0.0954608	0.111267	0.102965	0.0597674	0.0941829
43.4262	0.113983	0.100099	0.107935	0.124591	0.073957	0.138658	0.103017	0.129531	0.112688	0.0809292	0.143635	0.110199	0.125224	0.132589	0.17092	0.0328016	0.0748994	0.119142	0.138978	0.102113	0.118567	0.040048	0.23995	0.124808	0.189353	0.109569	0.140984	0.170673	0.158439	0.122436	0.16679	0.119361	0.0580349	0.176972	0.213451	0.169803	0.0944281	0.113485	0.101829	0.111667	0.168456	0.153087	0.096499	0.189096	0.0969729	0.112026	0.0794873	0.0501373	0.0511294
43.5881	0.116327	0.155873	0.125955	0.137771	0.0735762	0.144137	0.110499	0.123305	0.10259	0.100129	0.13994	0.101369	0.108692	0.0957457	0.146318	0.0619379	0.0990221	0.106026	0.0912335	0.0887955	0.122264	0.0299149	0.229653	0.0921901	0.19687	0.101976	0.186991	0.218497	0.18511	0.123315	0.184926	0.155266	0.088386	0.203243	0.160541	0.153533	0.0942801	0.17999	0.137091	0.129776	0.15036	0.180599	0.104506	0.173201	0.0799159	0.0979506	0.0903216	0.075307	0.108987
43.75	0.0911606	0.150967	0.110144	0.114697	0.0873274	0.151239	0.0747489	0.124345	0.11112	0.0908521	0.161129	0.11826	0.10458	0.0991265	0.267345	0.0761734	0.0754187	0.0930209	0.091063	0.0765203	0.0877083	0.0241826	0.236543	0.0970755	0.197362	0.107271	0.188643	0.209319	0.141441	0.129848	0.159614	0.187285	0.0808769	0.172466	0.172138	0.164217	0.118445	0.177025	0.143215	0.147358	0.100522	0.21893	0.108718	0.16802	0.0990401	0.0835545	0.116319	0.144515	0.180856
43.9119	0.0803485	0.156782	0.0901505	0.110782	0.0967028	0.153977	0.0813547	0.136299	0.124455	0.0864787	0.183518	0.124863	0.145411	0.129097	0.314944	0.133374	0.0761699	0.120216	0.0948503	0.11065	0.100953	0.0154122	0.276154	0.0977131	0.203661	0.107948	0.170676	0.20963	0.112412	0.114148	0.232049	0.148654	0.0618909	0.119825	0.156185	0.172043	0.123415	0.149384	0.125865	0.14441	0.111513	0.213707	0.195391	0.182866	0.108321	0.126473	0.131243	0.125834	0.157732
44.0738	0.0612321	0.220559	0.099102	0.0887247	0.11924	0.157543	0.107459	0.118227	0.158094	0.0354148	0.166962	0.107683	0.138574	0.129096	0.285861	0.183545	0.0967497	0.119706	0.133102	0.147379	0.11321	0.0989034	0.245712	0.113103	0.23763	0.126508	0.217194	0.201332	0.139699	0.103799	0.187009	0.166316	0.0592918	0.0893304	0.0860123	0.180564	0.0988871	0.123355	0.131582	0.108823	0.0568689	0.283585	0.202864	0.204992	0.115223	0.16766	0.126085	0.0978924	0.166225
44.2358	0.0466412	0.211433	0.135267	0.110881	0.126763	0.164399	0.12418	0.110084	0.149188	0.0634993	0.151205	0.119068	0.126067	0.127803	0.311301	0.181688	0.126588	0.103977	0.153409	0.152665	0.0786062	0.0971299	0.1944	0.12562	0.24343	0.152568	0.213702	0.183106	0.153988	0.114227	0.179838	0.158188	0.068502	0.087445	0.0864465	0.199277	0.0858919	0.136998	0.109045	0.112336	0.0579102	0.308078	0.152152	0.215229	0.132615	0.173307	0.113558	0.11639	0.129496
44.3977	0.100999	0.159838	0.138079	0.132512	0.122481	0.168506	0.122439	0.123064	0.137034	0.0282265	0.157882	0.115969	0.118889	0.137468	0.2711	0.13686	0.0842112	0.140062	0.115945	0.108417	0.124863	0.0599838	0.226042	0.12571	0.219446	0.121473	0.241873	0.219876	0.152668	0.139646	0.20233	0.11521	0.047713	0.158486	0.154032	0.172613	0.111603	0.137372	0.150682	0.139695	0.0963315	0.252887	0.141128	0.17102	0.106633	0.110619	0.120163	0.0864413	0.100997
44.5596	0.171656	0.191151	0.121935	0.120451	0.106299	0.200852	0.134566	0.163878	0.133079	0.0698502	0.137234	0.0964042	0.119245	0.134412	0.321979	0.120224	0.0657814	0.12678	0.137265	0.0634175	0.148696	0.0546396	0.273664	0.143399	0.207135	0.105845	0.270792	0.179958	0.167162	0.153121	0.200254	0.13952	0.0617729	0.182858	0.150489	0.165141	0.128253	0.150691	0.184428	0.135666	0.135426	0.229651	0.182298	0.173222	0.0964881	0.117193	0.0980686	0.0674368	0.132217
44.7215	0.132857	0.176215	0.128118	0.0932289	0.112761	0.195817	0.122278	0.177719	0.15571	0.124343	0.134466	0.0892205	0.137492	0.145954	0.318571	0.0574612	0.0763995	0.120134	0.145098	0.132605	0.170953	0.0418946	0.23541	0.161303	0.235701	0.0946217	0.271828	0.184692	0.1654	0.141281	0.193915	0.119868	0.0945986	0.184216	0.104884	0.167343	0.0923251	0.19733	0.132092	0.145089	0.10453	0.234948	0.145371	0.164403	0.122874	0.152201	0.0942853	0.117789	0.133872
44.8834	0.135037	0.174006	0.160076	0.181842	0.104551	0.195004	0.120928	0.139703	0.165717	0.159407	0.139231	0.0930219	0.120882	0.165869	0.247375	0.0692549	0.0762093	0.125194	0.155	0.133841	0.20347	0.0805822	0.209267	0.140428	0.274744	0.100617	0.263458	0.21518	0.233275	0.117086	0.24388	0.0942381	0.103997	0.214345	0.222389	0.139299	0.102059	0.216959	0.168477	0.118991	0.102097	0.293004	0.146951	0.17189	0.09804	0.105167	0.07306	0.113126	0.147107
45.0453	0.12646	0.238097	0.132829	0.194841	0.102345	0.176219	0.107302	0.149173	0.19538	0.158938	0.1533	0.0964624	0.100384	0.162082	0.24906	0.149731	0.0870303	0.0994644	0.163323	0.0873825	0.235819	0.10949	0.245143	0.126552	0.261596	0.124763	0.245976	0.178738	0.1983	0.125345	0.285974	0.0825543	0.0725881	0.169012	0.172406	0.131321	0.154461	0.200236	0.199267	0.0782544	0.113346	0.319875	0.150762	0.18728	0.0886524	0.10441	0.102131	0.127281	0.227677
45.2073	0.151084	0.270494	0.0958982	0.194661	0.14353	0.185842	0.0929093	0.145693	0.227992	0.174806	0.151031	0.0938157	0.0855549	0.158166	0.251143	0.19521	0.0975191	0.114716	0.168227	0.0909242	0.213155	0.0936389	0.288927	0.125987	0.275209	0.125871	0.235124	0.177282	0.186132	0.152555	0.29039	0.0753538	0.0458703	0.168458	0.117882	0.136704	0.165904	0.171847	0.192558	0.0762875	0.106497	0.343928	0.189884	0.185099	0.102971	0.132287	0.136591	0.176834	0.263232
45.3692	0.141975	0.306025	0.157344	0.177873	0.158071	0.234951	0.106691	0.16451	0.216446	0.163798	0.157859	0.0683134	0.0838371	0.1443	0.219814	0.17387	0.114306	0.156365	0.187404	0.105107	0.178666	0.0882791	0.292013	0.146759	0.254391	0.150974	0.271172	0.167563	0.196651	0.152973	0.275681	0.0931438	0.0586431	0.180838	0.171941	0.139821	0.148597	0.181218	0.21477	0.132561	0.14489	0.376637	0.219311	0.199565	0.106572	0.166424	0.110002	0.173779	0.252556
45.5311	0.0815111	0.303452	0.170593	0.109696	0.152213	0.214897	0.106695	0.185947	0.206173	0.152063	0.151891	0.0736605	0.0964042	0.1721	0.282063	0.205272	0.122402	0.164212	0.223242	0.142174	0.190605	0.109578	0.276406	0.151624	0.260691	0.137269	0.274116	0.178903	0.227652	0.1417	0.279707	0.102388	0.0793924	0.179926	0.190878	0.157364	0.10961	0.181567	0.220311	0.186806	0.169347	0.354424	0.175589	0.217149	0.121795	0.159358	0.106442	0.162407	0.308267
45.693	0.102299	0.310369	0.148115	0.202088	0.149927	0.216277	0.0742799	0.182509	0.217356	0.132411	0.125796	0.10076	0.107576	0.170771	0.19891	0.193712	0.135009	0.171693	0.183967	0.160018	0.160599	0.159531	0.252599	0.155315	0.285836	0.106608	0.294132	0.210974	0.23891	0.172286	0.246138	0.0978305	0.101101	0.216956	0.125834	0.146926	0.116029	0.154403	0.231872	0.134108	0.2028	0.323915	0.161682	0.226792	0.105188	0.154655	0.132079	0.130043	0.301874
45.8549	0.15332	0.334546	0.163652	0.236479	0.134298	0.225269	0.113036	0.156121	0.216507	0.0687645	0.11978	0.119229	0.131825	0.17366	0.209132	0.220758	0.126874	0.170194	0.175201	0.136568	0.143291	0.13107	0.254751	0.155549	0.290175	0.084717	0.311784	0.192397	0.256197	0.211638	0.215808	0.0871498	0.0712068	0.203868	0.127969	0.14734	0.135218	0.164832	0.235276	0.0884896	0.18884	0.385487	0.183292	0.213657	0.101282	0.158308	0.135817	0.136146	0.311413
46.0168	0.182177	0.345472	0.159672	0.232056	0.150904	0.238625	0.119639	0.164788	0.241028	0.119491	0.123575	0.101807	0.143739	0.170771	0.261934	0.228104	0.161273	0.131805	0.195125	0.146655	0.171801	0.139962	0.281145	0.158062	0.320655	0.123771	0.354551	0.219176	0.258208	0.171502	0.25392	0.113616	0.081586	0.181068	0.154599	0.162999	0.116397	0.201621	0.250843	0.141634	0.190087	0.464915	0.222458	0.237624	0.127071	0.189077	0.134887	0.186807	0.324152
46.1788	0.19316	0.361207	0.151851	0.167725	0.155107	0.262537	0.105831	0.196516	0.232287	0.0978493	0.15351	0.129329	0.152555	0.197768	0.253817	0.176916	0.1653	0.118951	0.225214	0.179332	0.135813	0.142291	0.279056	0.186223	0.32455	0.160811	0.386618	0.212999	0.268353	0.179029	0.273534	0.135379	0.089886	0.18392	0.158645	0.145302	0.130525	0.185167	0.25319	0.196286	0.189811	0.439515	0.247195	0.252916	0.130466	0.197696	0.119136	0.186519	0.268439
46.3407	0.184036	0.360209	0.150101	0.175061	0.169703	0.295292	0.141366	0.183859	0.26441	0.080647	0.162343	0.157352	0.165569	0.212294	0.266662	0.234056	0.121245	0.105546	0.259706	0.162124	0.126388	0.160643	0.317122	0.182962	0.315866	0.189304	0.372489	0.221016	0.307373	0.199983	0.22383	0.148147	0.0657222	0.17879	0.120846	0.173061	0.148893	0.207893	0.244687	0.201801	0.186212	0.456356	0.254803	0.216728	0.129279	0.215538	0.149362	0.177852	0.284167
46.5026	0.199607	0.381259	0.119534	0.164927	0.167584	0.32165	0.15922	0.197591	0.239004	0.128049	0.161611	0.128	0.163322	0.21621	0.258783	0.269688	0.084939	0.0985868	0.264898	0.140136	0.146508	0.102916	0.304298	0.152104	0.316318	0.184227	0.378767	0.21523	0.328488	0.19917	0.278712	0.15226	0.0910342	0.178526	0.0805981	0.197513	0.138544	0.163629	0.223303	0.194523	0.166803	0.501354	0.247169	0.218457	0.128844	0.229547	0.163192	0.170808	0.270718
46.6645	0.165734	0.400166	0.127961	0.170947	0.144556	0.292382	0.182919	0.191593	0.236505	0.100635	0.171388	0.173046	0.149047	0.195377	0.231923	0.258351	0.0940148	0.149063	0.282267	0.158703	0.128968	0.0758401	0.300913	0.133646	0.315511	0.136207	0.358766	0.190734	0.305847	0.202698	0.325597	0.158318	0.12452	0.195545	0.0946766	0.186437	0.144985	0.158687	0.211242	0.181533	0.181591	0.520016	0.267257	0.211569	0.138174	0.230449	0.174925	0.189414	0.294609
46.8264	0.143422	0.415866	0.13139	0.171504	0.14287	0.247897	0.191738	0.192872	0.249644	0.0987158	0.162095	0.155135	0.173955	0.206789	0.247503	0.23008	0.120064	0.145834	0.300684	0.165619	0.0989437	0.159947	0.322467	0.158598	0.330867	0.137338	0.353137	0.218879	0.2838	0.238322	0.297046	0.166669	0.112103	0.215457	0.113607	0.188135	0.13557	0.146483	0.223661	0.156919	0.203398	0.507716	0.259882	0.183182	0.126368	0.250368	0.18139	0.200287	0.357771
46.9883	0.165382	0.43721	0.168834	0.150005	0.125807	0.247438	0.166884	0.162787	0.224558	0.128745	0.168289	0.147406	0.176471	0.225683	0.240674	0.259675	0.13164	0.159788	0.28436	0.152439	0.162191	0.207521	0.340888	0.169096	0.32693	0.189304	0.377332	0.227412	0.289791	0.223795	0.301457	0.163499	0.150042	0.177789	0.10016	0.192842	0.122765	0.134538	0.233596	0.175229	0.235229	0.482486	0.174503	0.204384	0.113699	0.263147	0.162633	0.201141	0.459215
47.1503	0.181026	0.425127	0.18017	0.163497	0.151992	0.271931	0.143561	0.176726	0.240414	0.16236	0.18021	0.164724	0.187051	0.222073	0.252488	0.314105	0.136056	0.171648	0.310333	0.147714	0.170838	0.194592	0.321156	0.176299	0.32521	0.172718	0.404486	0.221965	0.277924	0.217405	0.291367	0.158366	0.147506	0.19349	0.0631777	0.190215	0.144273	0.199372	0.266558	0.202814	0.244184	0.436654	0.232476	0.210333	0.122593	0.248049	0.154124	0.207024	0.458389
47.3122	0.181464	0.406743	0.179	0.187553	0.156841	0.257751	0.148721	0.193323	0.244611	0.151712	0.173081	0.188955	0.181361	0.215869	0.259832	0.270561	0.150824	0.15348	0.32672	0.189605	0.192835	0.17348	0.29723	0.189603	0.272947	0.167725	0.365081	0.243433	0.283266	0.23374	0.296955	0.162436	0.153348	0.212	0.078286	0.166573	0.150751	0.255389	0.270679	0.212897	0.246399	0.419559	0.288438	0.209269	0.146244	0.243377	0.150176	0.19551	0.393655
47.4741	0.188102	0.41752	0.156558	0.204641	0.152381	0.283523	0.144842	0.231426	0.243367	0.104485	0.184916	0.196379	0.14649	0.22644	0.229444	0.238294	0.142763	0.136787	0.332511	0.207476	0.181165	0.192118	0.291179	0.186415	0.296785	0.147361	0.356163	0.236323	0.307998	0.235739	0.311052	0.170499	0.206238	0.192977	0.0610841	0.188815	0.178926	0.228301	0.249289	0.188687	0.23322	0.435048	0.235206	0.191501	0.134117	0.29039	0.152624	0.192748	0.42396
47.636	0.204586	0.390805	0.17502	0.158716	0.161838	0.307651	0.137212	0.236823	0.242602	0.0513064	0.19496	0.160541	0.170221	0.231725	0.254085	0.263192	0.11636	0.0997376	0.271647	0.235869	0.174474	0.133597	0.327038	0.170973	0.294038	0.125183	0.379378	0.254926	0.278898	0.250669	0.263742	0.17079	0.181461	0.203711	0.134878	0.20506	0.163252	0.231265	0.23991	0.178281	0.179133	0.424456	0.202118	0.203476	0.120859	0.284899	0.155178	0.187725	0.418072
47.7979	0.233298	0.381112	0.173074	0.152484	0.141103	0.315275	0.123392	0.213408	0.25715	0.122247	0.182363	0.113921	0.180356	0.199642	0.212895	0.221822	0.112958	0.12123	0.321182	0.217621	0.162408	0.159621	0.319209	0.155124	0.314485	0.136794	0.386961	0.284786	0.237222	0.264554	0.266458	0.172371	0.195248	0.183207	0.220743	0.184058	0.15607	0.192193	0.260506	0.139299	0.183108	0.424924	0.213741	0.187697	0.120296	0.25818	0.175554	0.156193	0.363562
47.9598	0.236759	0.408834	0.157156	0.138304	0.12849	0.298482	0.153591	0.212422	0.242715	0.143094	0.17086	0.117301	0.16817	0.208474	0.226237	0.224929	0.0986538	0.139211	0.337815	0.146518	0.161481	0.173946	0.300756	0.149822	0.329075	0.175111	0.417422	0.262112	0.262189	0.234913	0.299381	0.190809	0.163357	0.161742	0.218303	0.177525	0.125767	0.180211	0.274816	0.163619	0.2196	0.419542	0.219669	0.178995	0.137617	0.253833	0.180792	0.161409	0.369669
48.1218	0.238511	0.389433	0.146192	0.0985205	0.116886	0.323508	0.166233	0.238847	0.219737	0.225786	0.156889	0.138377	0.19098	0.207273	0.215108	0.238222	0.104561	0.13997	0.328209	0.166489	0.1497	0.16162	0.330094	0.127911	0.306285	0.156968	0.416821	0.243986	0.283636	0.192375	0.288222	0.215422	0.160219	0.131029	0.181	0.150846	0.115514	0.188407	0.289884	0.134368	0.226584	0.416344	0.163129	0.149419	0.161854	0.236503	0.170806	0.160883	0.473741
48.2837	0.222112	0.433545	0.142746	0.120098	0.118355	0.320492	0.112066	0.239555	0.253552	0.250144	0.138793	0.117194	0.185749	0.200225	0.213053	0.229358	0.0937716	0.144549	0.321791	0.168499	0.149451	0.192981	0.349766	0.144451	0.308424	0.143081	0.374284	0.254293	0.312319	0.192809	0.283095	0.235258	0.155845	0.154246	0.168997	0.160146	0.127582	0.202712	0.290527	0.132302	0.233314	0.420472	0.182986	0.150429	0.133696	0.225497	0.151955	0.147024	0.398914
48.4456	0.225603	0.416201	0.199369	0.117109	0.12945	0.280226	0.124449	0.214398	0.244838	0.177751	0.142084	0.0939627	0.174639	0.192761	0.216226	0.241727	0.112029	0.152472	0.304357	0.149251	0.143621	0.12401	0.301085	0.171846	0.278869	0.161518	0.410195	0.255016	0.325148	0.193755	0.274495	0.227092	0.131653	0.177264	0.123142	0.146673	0.153396	0.223163	0.251168	0.185344	0.220835	0.419122	0.19994	0.154412	0.114017	0.232262	0.172657	0.150927	0.31798
48.6075	0.227314	0.399823	0.185619	0.0697608	0.137583	0.296247	0.126151	0.209191	0.208316	0.159712	0.146581	0.0941447	0.173747	0.190665	0.215014	0.19537	0.151423	0.135342	0.308764	0.142146	0.129815	0.0817834	0.334887	0.152344	0.261465	0.147616	0.426001	0.2546	0.277918	0.188367	0.257182	0.197987	0.199987	0.158708	0.0834556	0.147354	0.131718	0.211711	0.258473	0.17764	0.21201	0.416671	0.250449	0.164768	0.122701	0.239982	0.162537	0.181722	0.338469
48.7694	0.211648	0.379534	0.208616	0.107769	0.139784	0.301065	0.0933194	0.203397	0.221856	0.134909	0.157875	0.111059	0.175365	0.199409	0.220399	0.224413	0.163488	0.124006	0.290169	0.0943603	0.135705	0.132752	0.356501	0.131455	0.272685	0.155698	0.393082	0.238488	0.281583	0.171068	0.247394	0.205626	0.168409	0.164523	0.0894764	0.153154	0.137206	0.158737	0.239909	0.178493	0.246665	0.394021	0.263532	0.124972	0.141189	0.245105	0.143946	0.202284	0.392067
48.9313	0.233619	0.427211	0.24159	0.13954	0.162614	0.301221	0.0813759	0.184859	0.260775	0.15139	0.175294	0.141336	0.148363	0.213651	0.212829	0.28882	0.153404	0.147188	0.298449	0.125547	0.141133	0.191526	0.361403	0.149452	0.277347	0.140432	0.370084	0.243331	0.29546	0.192773	0.274104	0.291958	0.17538	0.184108	0.0741008	0.183354	0.140086	0.163997	0.246723	0.175919	0.255197	0.401167	0.183439	0.192086	0.150822	0.267225	0.141278	0.182531	0.368065
49.0933	0.185722	0.496242	0.190414	0.129991	0.161586	0.319182	0.0864869	0.169574	0.278245	0.193808	0.121662	0.114907	0.137238	0.207905	0.235126	0.362052	0.15927	0.156334	0.314076	0.172646	0.145488	0.170048	0.391837	0.156336	0.315421	0.15407	0.299492	0.224085	0.299203	0.15715	0.316582	0.308106	0.216389	0.185098	0.0908508	0.202469	0.156095	0.163406	0.298841	0.096387	0.236185	0.436822	0.16246	0.22306	0.151887	0.310869	0.138136	0.222323	0.399082
49.2552	0.160986	0.510226	0.2269	0.0794864	0.158376	0.30824	0.103195	0.193398	0.279267	0.220615	0.0920537	0.142307	0.108086	0.211177	0.194465	0.325498	0.129647	0.126459	0.306108	0.135381	0.185829	0.191877	0.430058	0.149536	0.3511	0.15385	0.336311	0.203274	0.22609	0.124702	0.340727	0.348864	0.252492	0.191255	0.0924471	0.205887	0.197864	0.217825	0.316195	0.0639191	0.258238	0.417408	0.19071	0.223619	0.171473	0.30774	0.143865	0.23095	0.436916
49.4171	0.204284	0.48304	0.271876	0.11764	0.169228	0.293858	0.110518	0.19515	0.299897	0.130148	0.104432	0.15049	0.109981	0.200882	0.159927	0.296314	0.120397	0.108275	0.302641	0.138777	0.15443	0.201422	0.418113	0.135954	0.330225	0.141549	0.366166	0.21087	0.230341	0.121491	0.356635	0.31775	0.299288	0.195033	0.0838443	0.20449	0.166044	0.238627	0.315603	0.0775908	0.271989	0.426254	0.207867	0.245568	0.179074	0.294011	0.142325	0.236	0.362223
49.579	0.214247	0.477419	0.253622	0.13264	0.178174	0.302413	0.117238	0.196509	0.308929	0.0915753	0.106208	0.182863	0.129871	0.189609	0.176746	0.368491	0.176733	0.0943908	0.332159	0.15853	0.117991	0.206325	0.408273	0.140069	0.323665	0.132431	0.381349	0.210125	0.280868	0.136242	0.327764	0.303002	0.283864	0.173571	0.0949722	0.194773	0.15673	0.214041	0.302728	0.0918774	0.261099	0.447065	0.22663	0.239575	0.177192	0.306346	0.154381	0.230373	0.309167
49.7409	0.196919	0.511478	0.241627	0.0707514	0.199734	0.292758	0.146588	0.207663	0.320122	0.130687	0.0870529	0.165111	0.133509	0.22867	0.191017	0.406315	0.179775	0.11018	0.352323	0.17831	0.081029	0.255096	0.404496	0.133923	0.355882	0.135792	0.440329	0.188727	0.301367	0.142721	0.329232	0.280173	0.234118	0.174821	0.0975774	0.208207	0.219945	0.165799	0.321402	0.138458	0.266633	0.474926	0.191281	0.28714	0.184353	0.312207	0.163826	0.193927	0.370591
49.9028	0.160374	0.567951	0.251435	0.0314999	0.198338	0.248974	0.154536	0.237172	0.320143	0.14352	0.061343	0.126837	0.141571	0.23716	0.200033	0.413554	0.212103	0.142307	0.356002	0.160894	0.0882575	0.278229	0.432712	0.110376	0.367954	0.160807	0.403556	0.178279	0.329732	0.114764	0.310544	0.289596	0.262321	0.146361	0.109872	0.224591	0.215743	0.134572	0.310552	0.109953	0.254042	0.4973	0.15721	0.294024	0.217598	0.300751	0.120877	0.21284	0.366545
50.0648	0.171377	0.559483	0.226471	0.0207014	0.222841	0.313677	0.163909	0.252727	0.3097	0.13502	0.075676	0.113947	0.139109	0.205117	0.220918	0.448988	0.229911	0.132111	0.338086	0.11128	0.0572343	0.231822	0.463924	0.140274	0.389709	0.19902	0.424937	0.193533	0.393923	0.112511	0.334464	0.345371	0.285657	0.161862	0.146081	0.204551	0.228527	0.165541	0.266218	0.0650794	0.281433	0.502792	0.180127	0.288971	0.246836	0.341246	0.135933	0.241383	0.361057
50.2267	0.166616	0.544551	0.232943	0.0375056	0.216842	0.334667	0.161349	0.237767	0.349434	0.131017	0.0479913	0.114256	0.131806	0.215662	0.239714	0.472659	0.18648	0.125752	0.28561	0.1284	0.0596219	0.230592	0.468501	0.16791	0.400549	0.192764	0.428151	0.230879	0.39556	0.115183	0.362497	0.378078	0.295979	0.192866	0.143956	0.205284	0.233746	0.192052	0.273058	0.0608462	0.353288	0.501208	0.14935	0.302075	0.240482	0.338043	0.148181	0.246774	0.375459
50.3886	0.143559	0.584149	0.303529	0.0522309	0.20447	0.31333	0.153623	0.234578	0.367086	0.211217	0.0543462	0.10957	0.139479	0.240771	0.203303	0.426906	0.214625	0.139312	0.248131	0.161852	0.0871425	0.276653	0.480476	0.198456	0.429716	0.172388	0.46324	0.219818	0.313732	0.148911	0.388895	0.353661	0.334035	0.240456	0.112684	0.204446	0.205447	0.253619	0.324664	0.0623872	0.40247	0.493876	0.158719	0.292937	0.234985	0.31422	0.139265	0.229636	0.397844
50.5505	0.17858	0.578132	0.325875	0.0440825	0.204491	0.296365	0.170157	0.301181	0.361359	0.134848	0.0620348	0.108082	0.15643	0.247794	0.187692	0.42297	0.230035	0.147651	0.335891	0.195651	0.0539253	0.28643	0.491227	0.203931	0.453476	0.180113	0.474166	0.239481	0.332722	0.157892	0.396237	0.356827	0.35484	0.257744	0.116722	0.238275	0.222487	0.200062	0.35585	0.0913668	0.425899	0.493568	0.182634	0.294569	0.226637	0.328964	0.172587	0.248327	0.432866
50.7124	0.187461	0.566913	0.282457	0.000424816	0.24452	0.354787	0.18949	0.322913	0.395337	0.0798465	0.0517964	0.105774	0.173908	0.229478	0.243564	0.424278	0.195667	0.098929	0.322547	0.182349	0.0906376	0.23454	0.514428	0.215849	0.499428	0.188229	0.481798	0.27456	0.371205	0.135961	0.380387	0.375688	0.314067	0.253815	0.105233	0.253959	0.259555	0.20901	0.318908	0.081152	0.393375	0.5117	0.247962	0.356238	0.235084	0.354553	0.154801	0.280992	0.434763
50.8744	0.149621	0.61937	0.250993	-0.0186395	0.255415	0.406536	0.218415	0.336447	0.392943	0.0929857	0.0668602	0.092744	0.142855	0.22592	0.268351	0.459022	0.20767	0.0965565	0.303337	0.222242	0.106094	0.195389	0.619011	0.202354	0.527391	0.195448	0.45661	0.294167	0.419564	0.155752	0.421761	0.373002	0.279063	0.233186	0.100421	0.270453	0.268418	0.252829	0.333839	0.112719	0.406135	0.550443	0.24304	0.400816	0.281619	0.32895	0.189838	0.300632	0.493892
51.0363	0.17713	0.655171	0.279533	-0.00732789	0.268877	0.436605	0.243274	0.342282	0.390981	0.117206	0.0687658	0.0936504	0.16261	0.231564	0.296595	0.454655	0.235608	0.116764	0.293035	0.271281	0.103051	0.269478	0.671946	0.210717	0.564791	0.188398	0.439342	0.308174	0.426195	0.154297	0.382024	0.370937	0.297576	0.238104	0.148803	0.288211	0.233745	0.212532	0.294924	0.155466	0.430844	0.594209	0.175286	0.39263	0.331026	0.34379	0.240348	0.314174	0.426562
51.1982	0.169893	0.650629	0.315047	-0.0331021	0.269125	0.43636	0.204613	0.375685	0.372608	0.01109	0.0199066	0.104115	0.21638	0.25327	0.304993	0.492557	0.25395	0.113581	0.297626	0.270103	0.130216	0.318872	0.683367	0.249063	0.575923	0.198427	0.550702	0.319437	0.430114	0.167007	0.368323	0.361092	0.342393	0.242503	0.229057	0.303875	0.261615	0.19884	0.290946	0.142552	0.449367	0.611019	0.197383	0.421224	0.329872	0.344548	0.235026	0.306002	0.456237
51.3601	0.188001	0.708592	0.304513	-0.0281277	0.26769	0.448203	0.228766	0.379073	0.379505	-0.0404151	-0.0237479	0.113067	0.221839	0.247721	0.359006	0.470195	0.274537	0.153368	0.289584	0.257782	0.122567	0.269396	0.750243	0.265268	0.574738	0.187061	0.599351	0.30661	0.415674	0.196935	0.401223	0.397777	0.305212	0.258627	0.193421	0.264681	0.290917	0.236941	0.316936	0.183593	0.481535	0.637556	0.226338	0.374697	0.339548	0.300877	0.219202	0.31294	0.527156
51.522	0.282123	0.753964	0.311598	0.0605799	0.303188	0.475413	0.292553	0.375728	0.428911	0.132022	0.0361191	0.142253	0.222763	0.254966	0.347496	0.447229	0.277021	0.189814	0.306698	0.257499	0.0789491	0.285108	0.81054	0.286587	0.626341	0.220933	0.57987	0.322423	0.426472	0.200982	0.421092	0.390873	0.334233	0.338505	0.202311	0.314435	0.256453	0.278717	0.415164	0.162503	0.569006	0.591959	0.226446	0.357797	0.350725	0.304932	0.229636	0.367473	0.562297
51.6839	0.365591	0.84854	0.382554	0.122485	0.281003	0.470046	0.283162	0.384719	0.462252	0.24752	0.0904209	0.190899	0.227258	0.267797	0.367697	0.453826	0.25334	0.170767	0.365326	0.277017	0.134766	0.318698	0.834504	0.296142	0.614193	0.243178	0.610698	0.322942	0.46822	0.217015	0.51651	0.39836	0.426057	0.428021	0.249789	0.375302	0.260104	0.299297	0.508428	0.154505	0.655955	0.620842	0.297986	0.373203	0.359298	0.310407	0.245546	0.364809	0.681137
51.8459	0.355522	0.945184	0.416779	0.111921	0.307977	0.446065	0.277398	0.389768	0.484046	0.213057	0.0930268	0.174888	0.255545	0.285793	0.401851	0.551888	0.262277	0.179295	0.365821	0.323245	0.199196	0.29753	0.964162	0.292014	0.678364	0.230561	0.637508	0.34981	0.45802	0.218604	0.524408	0.419008	0.444995	0.354571	0.261354	0.401431	0.304842	0.319368	0.490165	0.158786	0.617095	0.623455	0.363726	0.444193	0.39734	0.345305	0.242281	0.405952	0.701451
52.0078	0.407612	0.898771	0.41458	0.153038	0.305101	0.479214	0.298129	0.39884	0.526962	0.264195	0.169953	0.215635	0.30247	0.285808	0.417516	0.616634	0.252487	0.217178	0.408044	0.359159	0.234805	0.251685	1.01123	0.333747	0.689797	0.264328	0.693843	0.38448	0.408972	0.268436	0.490199	0.45509	0.489654	0.381118	0.245244	0.443688	0.293701	0.344189	0.531105	0.14868	0.642526	0.598145	0.376157	0.453669	0.379435	0.351326	0.264605	0.401855	0.711469
52.1697	0.474658	0.870713	0.406323	0.164301	0.304016	0.559519	0.310506	0.38755	0.555268	0.336695	0.229227	0.263963	0.2941	0.299782	0.462163	0.556697	0.283946	0.241616	0.450436	0.35357	0.221915	0.309318	1.02828	0.352927	0.695585	0.295587	0.753248	0.393748	0.440417	0.321976	0.496329	0.490496	0.562762	0.462608	0.227814	0.489252	0.265796	0.366587	0.548929	0.22652	0.722026	0.59824	0.439355	0.440107	0.370903	0.367385	0.314182	0.421206	0.812025
52.3316	0.48376	0.89796	0.40972	0.181818	0.333575	0.568885	0.317947	0.386671	0.581096	0.31968	0.251445	0.300783	0.292437	0.311673	0.499236	0.632404	0.322673	0.280762	0.463982	0.351562	0.18401	0.321144	1.05551	0.328321	0.736611	0.262773	0.848383	0.386988	0.519871	0.311761	0.593716	0.520381	0.586522	0.47961	0.214576	0.546004	0.270268	0.376023	0.499319	0.257131	0.769734	0.64097	0.454866	0.493104	0.404735	0.34843	0.34761	0.458835	0.781059
52.4935	0.508882	0.981895	0.41843	0.186562	0.340031	0.578808	0.308438	0.430943	0.61661	0.37209	0.231409	0.327052	0.286071	0.32155	0.456129	0.626718	0.309307	0.302931	0.506088	0.323205	0.214397	0.350173	1.04355	0.34841	0.739902	0.239516	0.90982	0.387728	0.498633	0.286869	0.656174	0.519869	0.695825	0.501944	0.284748	0.579134	0.286232	0.416533	0.578025	0.246411	0.835272	0.669447	0.451195	0.508792	0.401317	0.358012	0.357899	0.501494	0.791368
52.6554	0.561622	1.10819	0.399951	0.243287	0.357661	0.575625	0.357069	0.500391	0.661281	0.429179	0.27962	0.351982	0.306811	0.353195	0.545535	0.678846	0.287599	0.295284	0.533069	0.391357	0.243581	0.41794	1.04515	0.416061	0.807081	0.257691	0.887203	0.458249	0.521777	0.337698	0.629166	0.577683	0.715158	0.482229	0.306665	0.545722	0.241018	0.450735	0.604714	0.282088	0.897889	0.67251	0.54645	0.519222	0.411734	0.358337	0.371236	0.548617	0.815959
52.8174	0.609187	1.11221	0.466917	0.254358	0.374993	0.612132	0.411046	0.510093	0.665898	0.459587	0.349836	0.351732	0.365614	0.356844	0.602773	0.700581	0.289921	0.310123	0.536844	0.400102	0.261284	0.421847	1.05869	0.417532	0.850607	0.268502	0.936392	0.543455	0.598041	0.385535	0.594454	0.611263	0.722249	0.512004	0.346783	0.549388	0.28718	0.444203	0.567803	0.310719	0.869606	0.70436	0.52268	0.508864	0.421022	0.36709	0.391354	0.559364	0.767517
52.9793	0.616755	1.14763	0.486562	0.21876	0.38466	0.603777	0.392109	0.492618	0.65625	0.540601	0.355431	0.369429	0.370883	0.343356	0.579199	0.747801	0.323068	0.372765	0.558892	0.443011	0.265275	0.381701	1.05918	0.422597	0.923344	0.272073	1.00964	0.604334	0.631745	0.380682	0.608136	0.632029	0.748546	0.548402	0.352995	0.557553	0.324823	0.462119	0.620456	0.341233	0.823938	0.73422	0.528476	0.486512	0.419395	0.369039	0.405944	0.555942	0.781265
53.1412	0.642026	1.19681	0.491164	0.251231	0.370796	0.621344	0.378684	0.511511	0.693621	0.595519	0.365314	0.381028	0.405417	0.349231	0.606459	0.763632	0.308124	0.415023	0.600188	0.454373	0.312881	0.349128	1.03955	0.413416	0.94877	0.262256	1.14512	0.594107	0.58651	0.385644	0.642306	0.670461	0.785651	0.56426	0.394019	0.545706	0.258123	0.496876	0.686913	0.323103	0.863418	0.784243	0.573138	0.495134	0.42329	0.362113	0.375475	0.569546	0.771524
53.3031	0.672466	1.25083	0.515985	0.315176	0.374318	0.625243	0.382683	0.513598	0.694436	0.69876	0.380945	0.392282	0.40329	0.348679	0.723522	0.685443	0.319942	0.400116	0.554599	0.366024	0.348913	0.367411	1.09764	0.417859	0.959152	0.297041	1.21041	0.596783	0.58655	0.398055	0.620204	0.698739	0.921716	0.572937	0.508408	0.576702	0.288975	0.549217	0.653266	0.348561	0.882368	0.804841	0.535804	0.503709	0.429931	0.393917	0.364361	0.597726	0.76547
53.465	0.710957	1.24221	0.523459	0.29746	0.418059	0.594288	0.401317	0.538377	0.714336	0.701089	0.402591	0.390889	0.417434	0.366795	0.744887	0.739653	0.374003	0.403209	0.515934	0.396909	0.396591	0.367351	1.11414	0.477479	1.02525	0.303987	1.21119	0.646564	0.558897	0.430572	0.591702	0.706563	0.985435	0.579048	0.508014	0.604351	0.305104	0.568472	0.657871	0.370337	0.887289	0.791242	0.554797	0.49346	0.444001	0.400262	0.406541	0.612193	0.814126
53.6269	0.756624	1.2508	0.499613	0.270969	0.44711	0.617987	0.417539	0.584015	0.761199	0.767963	0.406657	0.365505	0.430548	0.396482	0.788339	0.770526	0.392535	0.380085	0.529047	0.401705	0.357248	0.378397	1.11335	0.498331	1.09905	0.272736	1.15657	0.63157	0.626862	0.440723	0.548164	0.716653	0.970191	0.582635	0.47006	0.596086	0.318412	0.560504	0.670562	0.374896	0.910813	0.793905	0.53165	0.54191	0.447817	0.433489	0.411107	0.611187	0.864079
53.7889	0.77713	1.35321	0.496205	0.203214	0.440344	0.662528	0.442343	0.565917	0.784884	0.953095	0.427021	0.43048	0.422288	0.419929	0.780602	0.821522	0.369551	0.383465	0.533953	0.407885	0.34037	0.412775	1.22679	0.50033	1.13879	0.269941	1.19983	0.647283	0.697776	0.450336	0.574227	0.717299	0.971726	0.577069	0.512869	0.609793	0.316195	0.618158	0.669213	0.399219	0.980233	0.794124	0.601852	0.57607	0.44051	0.429155	0.406578	0.638811	0.832846
53.9508	0.841953	1.27095	0.495808	0.226883	0.402648	0.692069	0.473244	0.594869	0.744012	0.95977	0.433783	0.463926	0.455292	0.426537	0.71514	0.806647	0.346007	0.440379	0.56627	0.440693	0.349265	0.426177	1.2567	0.506142	1.20125	0.298572	1.22736	0.658452	0.630369	0.436763	0.65244	0.73063	1.0144	0.594269	0.603448	0.642797	0.338198	0.574534	0.707366	0.390394	1.04336	0.861718	0.691628	0.577124	0.460467	0.440322	0.421732	0.667615	0.883886
54.1127	0.88647	1.29138	0.529675	0.240522	0.376663	0.674637	0.474345	0.612128	0.741208	1.0916	0.425992	0.444356	0.414329	0.433947	0.693797	0.841042	0.351808	0.415949	0.552294	0.434061	0.383611	0.444634	1.26716	0.493619	1.15806	0.310834	1.21271	0.734432	0.619761	0.418573	0.665197	0.763882	1.00646	0.610134	0.54142	0.671587	0.363024	0.509159	0.704957	0.397059	1.03184	0.833572	0.696627	0.555184	0.437771	0.452938	0.438405	0.651764	0.834764
54.2746	0.932218	1.34043	0.545593	0.216491	0.393269	0.669277	0.449521	0.608265	0.779017	1.08424	0.448504	0.45749	0.450033	0.445892	0.748902	0.833721	0.375394	0.419054	0.568528	0.439724	0.418204	0.454377	1.30101	0.507173	1.16943	0.318273	1.28225	0.73843	0.683004	0.443565	0.591602	0.819395	1.04658	0.581781	0.45571	0.691693	0.341345	0.505057	0.704722	0.419589	1.03074	0.830552	0.700718	0.553318	0.442649	0.440836	0.446464	0.654567	0.806386
54.4365	0.881785	1.3525	0.485058	0.274737	0.408198	0.721063	0.447792	0.582008	0.777	1.05159	0.43218	0.460106	0.444124	0.432925	0.723127	0.870397	0.407509	0.453044	0.580557	0.464654	0.376023	0.468602	1.30603	0.510388	1.24784	0.287476	1.23006	0.755545	0.705914	0.482888	0.607142	0.774946	1.07029	0.592714	0.525364	0.729575	0.321507	0.539411	0.712087	0.379556	1.025	0.880463	0.736465	0.533363	0.463156	0.438334	0.457207	0.662077	0.877196
54.5984	0.879561	1.36679	0.503722	0.241001	0.401399	0.745667	0.460684	0.558334	0.774108	1.10715	0.405761	0.4638	0.428972	0.415592	0.679261	0.88388	0.423253	0.436765	0.601053	0.48878	0.403086	0.478395	1.30835	0.547078	1.24216	0.294617	1.24036	0.734423	0.667373	0.437054	0.667335	0.757308	1.03963	0.596327	0.498042	0.771069	0.333296	0.537556	0.743465	0.373614	1.01662	0.875911	0.706993	0.599885	0.467043	0.43315	0.441485	0.675478	0.913724
54.7604	0.907961	1.31912	0.520417	0.241324	0.416657	0.720982	0.474532	0.568734	0.77685	1.10238	0.429938	0.407449	0.422093	0.419331	0.727557	0.862613	0.44217	0.402082	0.64602	0.500705	0.418526	0.455767	1.28851	0.582233	1.24311	0.311468	1.32	0.702959	0.620948	0.40712	0.688436	0.771219	1.05125	0.558149	0.549515	0.772493	0.315739	0.604939	0.7302	0.395682	0.978983	0.864301	0.740977	0.592344	0.460878	0.423894	0.421609	0.69123	0.901551
54.9223	0.90354	1.36249	0.527818	0.304197	0.405359	0.728172	0.479397	0.550606	0.783643	1.06085	0.404877	0.400298	0.413352	0.410244	0.790069	0.819771	0.492687	0.43298	0.593942	0.470395	0.3636	0.474575	1.22662	0.549082	1.22118	0.345224	1.33466	0.669557	0.593155	0.391563	0.637967	0.752594	1.07024	0.530762	0.616177	0.790392	0.298822	0.573518	0.701867	0.373773	1.0079	0.813526	0.729218	0.566644	0.444241	0.400083	0.452621	0.700378	0.871256
55.0842	0.915832	1.40205	0.51753	0.296416	0.400213	0.724437	0.461618	0.570976	0.75107	1.05659	0.404753	0.44408	0.410629	0.411943	0.731361	0.834474	0.444291	0.421049	0.577037	0.476314	0.340342	0.492438	1.25875	0.54893	1.22671	0.318252	1.30297	0.633876	0.65082	0.384538	0.666127	0.742342	1.08901	0.536461	0.581206	0.814394	0.282145	0.60851	0.697306	0.349209	1.0291	0.765824	0.730242	0.563152	0.452062	0.396177	0.454344	0.685184	0.827441
55.2461	0.847647	1.3427	0.512834	0.293099	0.424791	0.734265	0.456481	0.561371	0.745135	1.09204	0.435644	0.44614	0.384582	0.398495	0.64598	0.907051	0.4475	0.405207	0.581495	0.432193	0.330335	0.482981	1.23177	0.542297	1.17882	0.270264	1.32702	0.635988	0.65076	0.37945	0.733872	0.730823	1.07328	0.495762	0.545798	0.835664	0.289905	0.605464	0.714098	0.324218	0.984805	0.808892	0.693046	0.57514	0.446994	0.406926	0.446607	0.70643	0.930774
55.408	0.8152	1.42726	0.56726	0.224337	0.431895	0.798279	0.430801	0.509236	0.746269	1.04867	0.394959	0.430057	0.358832	0.377268	0.636708	1.00239	0.501031	0.394748	0.62036	0.423405	0.328125	0.559838	1.23921	0.530358	1.18309	0.271063	1.27277	0.610341	0.605883	0.37285	0.765902	0.715365	1.07688	0.489794	0.523018	0.844051	0.347202	0.534267	0.735411	0.268557	1.01891	0.82832	0.661374	0.562259	0.459373	0.420411	0.427362	0.716317	1.01222
55.5699	0.873703	1.35121	0.605629	0.199577	0.4264	0.804113	0.42059	0.539779	0.709831	1.12973	0.37454	0.427157	0.358385	0.376097	0.649794	0.897209	0.432729	0.381883	0.614265	0.476798	0.383512	0.584636	1.23374	0.539983	1.19558	0.27813	1.25545	0.537583	0.612115	0.385537	0.690389	0.7344	1.05472	0.499197	0.485349	0.820507	0.311849	0.499905	0.677974	0.295836	1.02335	0.785678	0.661159	0.536369	0.455392	0.433122	0.423438	0.684915	0.976837
55.7319	0.956267	1.26621	0.6089	0.258833	0.405122	0.713801	0.408135	0.524316	0.649634	1.17999	0.386543	0.411249	0.394219	0.379203	0.627346	0.788458	0.408415	0.35883	0.552853	0.487427	0.353556	0.512351	1.18422	0.544894	1.16856	0.270802	1.24283	0.577394	0.616024	0.416216	0.634637	0.731505	1.00605	0.493929	0.508198	0.750331	0.330078	0.537929	0.64387	0.363157	0.947666	0.727352	0.610965	0.546245	0.443015	0.441924	0.407879	0.651053	0.893348
55.8938	0.956045	1.25499	0.600848	0.263231	0.3933	0.70384	0.351293	0.525152	0.617861	1.04439	0.404549	0.414814	0.413472	0.384829	0.629767	0.735624	0.427516	0.332236	0.522526	0.436741	0.291949	0.461746	1.20046	0.552331	1.18651	0.248366	1.08165	0.541627	0.663773	0.409539	0.566913	0.710979	0.976142	0.50442	0.475342	0.720817	0.331364	0.516292	0.60919	0.372895	0.907829	0.660121	0.600536	0.559764	0.450102	0.408245	0.392308	0.66181	0.825645
56.0557	0.937495	1.23861	0.573402	0.227098	0.365676	0.71135	0.362223	0.50585	0.621971	0.990228	0.442294	0.376344	0.391656	0.370606	0.632268	0.690455	0.347238	0.365362	0.487053	0.412789	0.237552	0.454512	1.17818	0.567698	1.18768	0.233938	1.03496	0.547296	0.638566	0.371454	0.533551	0.722727	0.955006	0.534765	0.491591	0.692398	0.286653	0.4704	0.56568	0.372376	0.909481	0.662447	0.591585	0.506891	0.443527	0.384481	0.388023	0.607287	0.815273
56.2176	0.91483	1.18829	0.538299	0.297867	0.357759	0.722055	0.404283	0.474488	0.610876	1.06331	0.417514	0.378857	0.371669	0.361883	0.605485	0.663458	0.370271	0.39139	0.482364	0.388112	0.257133	0.458896	1.13344	0.541024	1.11099	0.225953	1.03376	0.571426	0.642084	0.358465	0.529737	0.725554	0.998584	0.549631	0.450127	0.677014	0.263223	0.453813	0.555654	0.375163	0.913679	0.663566	0.670895	0.489719	0.433817	0.388835	0.405039	0.609209	0.839231
56.3795	0.914821	1.15711	0.527148	0.309166	0.366855	0.73111	0.381435	0.461543	0.616674	1.07193	0.418409	0.356528	0.377542	0.379557	0.61956	0.656891	0.364255	0.395962	0.45759	0.366361	0.323412	0.489102	1.09888	0.525546	1.1077	0.214311	1.04489	0.553269	0.658453	0.358499	0.527874	0.72308	0.989478	0.546562	0.402585	0.678542	0.271033	0.448985	0.574344	0.337407	0.869523	0.643535	0.706196	0.516382	0.429818	0.399856	0.403328	0.61839	0.834171
56.5415	0.974736	1.18678	0.51523	0.25553	0.366313	0.755267	0.370664	0.472344	0.627764	0.959728	0.439021	0.349037	0.375231	0.390016	0.588583	0.647765	0.327359	0.387907	0.426552	0.388867	0.370088	0.459167	1.09819	0.555613	1.12106	0.235709	1.07071	0.579656	0.698204	0.362768	0.542833	0.740502	0.974919	0.537055	0.451787	0.680026	0.317275	0.399097	0.558638	0.37507	0.849265	0.619549	0.64774	0.514234	0.4067	0.391112	0.398375	0.60514	0.787119
56.7034	0.966663	1.14881	0.502489	0.283515	0.370211	0.714837	0.387798	0.482943	0.611936	0.981446	0.428023	0.355687	0.356056	0.361954	0.596624	0.68889	0.366296	0.366197	0.45918	0.403175	0.368326	0.478777	1.06942	0.553994	1.07429	0.230672	1.06023	0.552016	0.694014	0.351827	0.57806	0.751044	0.950708	0.501941	0.54591	0.700127	0.305792	0.400579	0.57433	0.363791	0.878201	0.616694	0.651238	0.546711	0.395327	0.395224	0.404075	0.592791	0.812995
56.8653	0.959347	1.15868	0.487263	0.320427	0.40938	0.699478	0.408272	0.483046	0.644664	1.00651	0.413994	0.372619	0.340035	0.37986	0.64568	0.675346	0.362039	0.347604	0.450219	0.367476	0.336069	0.482432	1.07956	0.581783	1.08896	0.199627	1.07913	0.550147	0.667866	0.362144	0.539713	0.761112	0.973665	0.514222	0.483178	0.712313	0.282466	0.444407	0.55959	0.360495	0.886651	0.649657	0.669108	0.559593	0.413986	0.406323	0.392868	0.553164	0.737277
57.0272	0.986709	1.16077	0.496234	0.304216	0.407982	0.717104	0.410352	0.502547	0.651479	1.00028	0.418573	0.351258	0.346089	0.409356	0.585868	0.692853	0.374767	0.355089	0.431655	0.371258	0.297237	0.456645	1.088	0.556686	1.10092	0.188618	1.03208	0.569517	0.706516	0.351195	0.527838	0.744	0.932305	0.498752	0.496969	0.695064	0.285316	0.403771	0.538639	0.372548	0.860538	0.634892	0.688125	0.552276	0.424935	0.38037	0.383915	0.564823	0.722821
57.1891	1.01333	1.12844	0.490129	0.317275	0.397075	0.688074	0.348284	0.496868	0.637254	0.984406	0.410131	0.346984	0.354593	0.382518	0.563905	0.683126	0.394756	0.329125	0.486898	0.389662	0.276923	0.435551	1.06501	0.536742	1.02679	0.188136	1.03125	0.555536	0.709314	0.317425	0.546906	0.695804	0.903707	0.480148	0.520334	0.680788	0.271661	0.402492	0.577777	0.328918	0.829077	0.60914	0.678359	0.572041	0.400147	0.378042	0.380345	0.594368	0.709262
57.351	0.972081	1.10463	0.472804	0.255814	0.387955	0.659245	0.350666	0.458991	0.630746	0.992913	0.387637	0.310926	0.362499	0.365514	0.587883	0.653261	0.364959	0.330168	0.468193	0.375903	0.258616	0.444263	1.01302	0.505383	0.95802	0.217077	0.973456	0.529456	0.713917	0.314461	0.568405	0.672342	0.917054	0.476798	0.500759	0.657971	0.285825	0.456395	0.637839	0.29558	0.81881	0.5944	0.655553	0.555479	0.386906	0.384927	0.360872	0.588136	0.680738
57.513	0.953821	1.03767	0.488479	0.22266	0.374086	0.671637	0.386198	0.462106	0.636786	1.01181	0.408018	0.285064	0.330837	0.371372	0.55424	0.704468	0.375779	0.369191	0.486194	0.354913	0.268572	0.482747	1.01912	0.508065	0.962076	0.23568	0.975638	0.49497	0.676012	0.314035	0.553296	0.633838	0.8478	0.507759	0.451008	0.678997	0.272857	0.443271	0.57564	0.290655	0.837129	0.603908	0.640999	0.552729	0.372227	0.371221	0.370977	0.573733	0.667448
57.6749	0.939615	1.10722	0.502348	0.277575	0.38792	0.688515	0.387866	0.468569	0.643097	1.00898	0.411171	0.302583	0.309007	0.360665	0.568746	0.699505	0.428147	0.369576	0.481378	0.366558	0.238024	0.481212	1.01714	0.487554	0.96143	0.227938	1.00798	0.485876	0.609227	0.301143	0.571703	0.622407	0.810645	0.514669	0.461631	0.672663	0.231075	0.364052	0.518161	0.301935	0.816126	0.591365	0.613814	0.558754	0.370939	0.349498	0.373802	0.579076	0.721419
57.8368	0.91448	1.10634	0.493288	0.213382	0.375785	0.655437	0.353066	0.456623	0.599257	0.960382	0.405812	0.307546	0.326999	0.347627	0.595323	0.636524	0.399808	0.377804	0.428425	0.384821	0.239564	0.48345	1.01097	0.467532	0.900812	0.231969	0.961192	0.481175	0.59664	0.311258	0.548004	0.61223	0.810409	0.497183	0.461081	0.659149	0.225987	0.354102	0.496131	0.290165	0.779204	0.561767	0.575773	0.562496	0.398991	0.342448	0.357024	0.579065	0.791495
57.9987	0.871097	1.05591	0.445781	0.178543	0.367972	0.680321	0.34163	0.45221	0.591912	0.907273	0.405379	0.269811	0.331193	0.37976	0.56849	0.654259	0.387785	0.357806	0.405444	0.377192	0.26717	0.494565	1.02746	0.456046	0.903087	0.217242	0.872465	0.465628	0.571485	0.31984	0.539089	0.572238	0.76488	0.4791	0.452934	0.64422	0.231017	0.354956	0.522626	0.252627	0.794873	0.588536	0.624075	0.541419	0.38437	0.317939	0.367778	0.602081	0.781218
58.1606	0.881702	1.025	0.458057	0.199523	0.391298	0.677072	0.35949	0.511434	0.592079	0.97387	0.378272	0.25182	0.337718	0.366384	0.511144	0.646921	0.385412	0.294105	0.454115	0.364654	0.282333	0.465863	1.01314	0.461665	0.923112	0.205834	0.825522	0.452098	0.555323	0.302694	0.542057	0.596105	0.72505	0.480359	0.47406	0.623044	0.209206	0.407155	0.496069	0.244447	0.74244	0.541502	0.56809	0.57962	0.384303	0.305441	0.364135	0.568674	0.756327
58.3225	0.91199	1.00587	0.509576	0.217332	0.380271	0.641717	0.323	0.509249	0.616954	0.921223	0.374201	0.270185	0.33045	0.357921	0.484772	0.652037	0.374733	0.273575	0.44746	0.31501	0.295226	0.497809	1.00627	0.441081	0.912106	0.219152	0.750457	0.42014	0.505097	0.287835	0.461868	0.625692	0.684995	0.448551	0.46289	0.603797	0.243202	0.391537	0.509882	0.222512	0.678074	0.520251	0.505584	0.55603	0.349296	0.313601	0.359996	0.581905	0.625123
58.4845	0.863094	0.991761	0.456945	0.220348	0.350817	0.64947	0.304571	0.446537	0.623784	0.782835	0.386167	0.246758	0.345194	0.338237	0.534278	0.645071	0.331567	0.295069	0.441378	0.310169	0.311238	0.4838	0.963471	0.454445	0.882523	0.21983	0.723372	0.412736	0.524647	0.261839	0.41249	0.578524	0.667448	0.426554	0.433163	0.62344	0.248689	0.341678	0.483013	0.267858	0.704188	0.570828	0.570611	0.500682	0.336412	0.31228	0.356643	0.53758	0.606364
58.6464	0.855903	0.882497	0.405631	0.1877	0.332759	0.628372	0.307203	0.446333	0.557297	0.719585	0.339636	0.246669	0.346522	0.315623	0.461957	0.688556	0.335972	0.303133	0.416708	0.311066	0.265192	0.489048	0.881226	0.454606	0.816422	0.210213	0.788222	0.414054	0.510637	0.257203	0.472607	0.574668	0.653481	0.377845	0.388685	0.609447	0.229682	0.361985	0.474135	0.287236	0.651856	0.54014	0.606735	0.491141	0.332281	0.2744	0.340387	0.500401	0.616275
58.8083	0.866944	0.879317	0.428432	0.266758	0.345777	0.600159	0.32355	0.446104	0.536493	0.785674	0.323074	0.228536	0.312298	0.319415	0.458965	0.671587	0.310218	0.295991	0.394978	0.28816	0.246988	0.521023	0.885951	0.407456	0.771266	0.201282	0.771002	0.367403	0.494583	0.255931	0.466044	0.571599	0.61698	0.371318	0.357589	0.585525	0.252252	0.357011	0.450565	0.249936	0.616519	0.49825	0.554781	0.484778	0.314634	0.265571	0.352199	0.491959	0.615833
58.9702	0.823795	0.929234	0.438315	0.276201	0.331664	0.604702	0.347531	0.422022	0.557068	0.717514	0.35949	0.24014	0.299075	0.305005	0.457206	0.662533	0.307738	0.318343	0.397413	0.286734	0.266846	0.457387	0.841366	0.367891	0.835418	0.226022	0.730696	0.350588	0.475384	0.253322	0.433362	0.522377	0.590033	0.370677	0.35768	0.603841	0.250895	0.324333	0.454201	0.22341	0.642754	0.488146	0.535813	0.477632	0.319132	0.293258	0.343974	0.507488	0.567255
59.1321	0.776324	0.858558	0.440751	0.257046	0.303487	0.591608	0.325609	0.422415	0.538064	0.694659	0.365782	0.21736	0.278838	0.296527	0.413872	0.572381	0.318815	0.30031	0.41309	0.260925	0.263359	0.441643	0.780658	0.388828	0.80092	0.196197	0.605074	0.351406	0.467446	0.235818	0.426555	0.475388	0.57108	0.343216	0.37878	0.596758	0.239179	0.31716	0.45313	0.227772	0.638474	0.439487	0.540101	0.435387	0.334617	0.27423	0.341847	0.513981	0.58327
59.294	0.791874	0.817122	0.437913	0.208837	0.301185	0.608718	0.315569	0.444359	0.52746	0.665126	0.340661	0.189675	0.283486	0.275209	0.415661	0.567419	0.319463	0.246412	0.352842	0.28824	0.194335	0.45884	0.784437	0.352396	0.778579	0.140603	0.552598	0.368925	0.485559	0.245233	0.349941	0.470649	0.562625	0.298951	0.365703	0.581448	0.176515	0.326247	0.420724	0.219324	0.597246	0.442437	0.494861	0.415707	0.300416	0.26328	0.34	0.499608	0.518201
59.456	0.788175	0.797178	0.420577	0.211031	0.30917	0.608871	0.321316	0.445434	0.514778	0.680236	0.304419	0.19187	0.257855	0.274894	0.411326	0.579577	0.315945	0.23097	0.306698	0.299416	0.167904	0.430267	0.794973	0.344397	0.785981	0.1524	0.527527	0.320944	0.447246	0.266936	0.343399	0.502658	0.612289	0.317707	0.328555	0.548558	0.166821	0.309419	0.400991	0.205012	0.537472	0.450663	0.496634	0.461354	0.286803	0.280776	0.321761	0.483049	0.495178
59.6179	0.758961	0.817999	0.406564	0.231494	0.312475	0.539588	0.29366	0.372287	0.496636	0.63028	0.314353	0.194287	0.259154	0.27893	0.412925	0.532913	0.284151	0.229474	0.289139	0.233987	0.190677	0.395717	0.787422	0.343656	0.782485	0.157279	0.504714	0.284873	0.486893	0.236739	0.316954	0.478428	0.523494	0.314614	0.344094	0.510607	0.186505	0.321753	0.396375	0.180305	0.511254	0.419339	0.474003	0.46541	0.289957	0.281945	0.311669	0.463904	0.46294
59.7798	0.750502	0.766935	0.419793	0.219655	0.293881	0.512798	0.26124	0.361324	0.490615	0.64637	0.279327	0.192106	0.248666	0.253864	0.412554	0.51023	0.275817	0.240175	0.271917	0.222052	0.170248	0.422714	0.725476	0.334719	0.718981	0.167246	0.501444	0.266905	0.506231	0.226115	0.341406	0.447016	0.457368	0.304999	0.307304	0.506198	0.170534	0.301386	0.347979	0.174113	0.495925	0.384524	0.454148	0.439288	0.302602	0.269741	0.303109	0.42415	0.458817
59.9417	0.715869	0.723633	0.413452	0.216668	0.30063	0.578657	0.228462	0.369235	0.476833	0.655461	0.264063	0.194112	0.264161	0.256657	0.430825	0.491993	0.252275	0.257247	0.258947	0.185044	0.203027	0.467609	0.675792	0.345078	0.726304	0.165135	0.452337	0.245864	0.443262	0.210832	0.393593	0.435014	0.502269	0.302758	0.301411	0.508953	0.171234	0.286688	0.357542	0.149699	0.476622	0.346084	0.426321	0.403822	0.306273	0.256583	0.296266	0.406265	0.496746
60.1036	0.721921	0.705023	0.414749	0.180938	0.285274	0.568905	0.240822	0.320763	0.468007	0.562873	0.282127	0.177473	0.259901	0.253989	0.48078	0.418535	0.245583	0.238685	0.24964	0.130625	0.160029	0.46304	0.658861	0.342902	0.713974	0.147412	0.39615	0.208469	0.403111	0.20364	0.350183	0.410298	0.481638	0.280603	0.307026	0.461225	0.199234	0.25905	0.379727	0.181427	0.499463	0.293764	0.401799	0.390925	0.264259	0.248179	0.2592	0.427543	0.406622
60.2655	0.70707	0.675667	0.393728	0.202577	0.250545	0.550013	0.227302	0.357232	0.476376	0.500358	0.241107	0.15825	0.250986	0.239627	0.411519	0.46891	0.210904	0.218501	0.239845	0.144432	0.200886	0.398194	0.623191	0.29968	0.701099	0.120671	0.400457	0.209652	0.400805	0.206395	0.315486	0.38912	0.383343	0.261562	0.2535	0.443384	0.176663	0.22509	0.348624	0.185181	0.47099	0.314722	0.399589	0.358968	0.264986	0.241338	0.260878	0.374836	0.408374
60.4275	0.640345	0.661486	0.445138	0.198347	0.246595	0.520765	0.239626	0.352936	0.457887	0.512399	0.247608	0.161208	0.235264	0.240449	0.428911	0.457161	0.231939	0.200666	0.206346	0.140657	0.172384	0.386066	0.603022	0.292981	0.680967	0.13017	0.384828	0.212686	0.382539	0.210829	0.333708	0.387117	0.331667	0.2834	0.304578	0.457352	0.191505	0.276331	0.341042	0.164657	0.431465	0.336264	0.403152	0.373023	0.282371	0.242757	0.24411	0.373152	0.410373
60.5894	0.630431	0.613292	0.413569	0.180761	0.269087	0.473151	0.240946	0.309311	0.43361	0.513926	0.261066	0.172223	0.221682	0.246111	0.417229	0.376202	0.24239	0.217316	0.209934	0.117399	0.0926701	0.338752	0.596076	0.260135	0.665532	0.141989	0.371698	0.176805	0.388247	0.202904	0.375211	0.347309	0.358283	0.265391	0.297467	0.420315	0.190141	0.290229	0.322071	0.165857	0.368382	0.32147	0.356688	0.351292	0.278868	0.209679	0.224376	0.354319	0.384406
60.7513	0.625826	0.647315	0.399562	0.168574	0.241764	0.484049	0.228119	0.304695	0.438533	0.443621	0.225931	0.15696	0.200706	0.221929	0.369608	0.411829	0.23139	0.193932	0.213253	0.164005	0.18149	0.295074	0.532296	0.246521	0.674757	0.146937	0.368772	0.169525	0.392475	0.198897	0.385921	0.341651	0.31708	0.261975	0.212042	0.403689	0.141781	0.254078	0.306176	0.129227	0.367549	0.316059	0.315984	0.316028	0.244419	0.203454	0.206261	0.306394	0.358159
60.9132	0.611573	0.613465	0.408122	0.183731	0.231744	0.496301	0.236696	0.306088	0.427096	0.39264	0.212661	0.154082	0.211282	0.185092	0.334693	0.375951	0.168712	0.186122	0.20877	0.195653	0.205025	0.320052	0.526687	0.261612	0.640396	0.157641	0.329759	0.154232	0.366435	0.191201	0.332093	0.309786	0.299746	0.275561	0.211989	0.406825	0.163183	0.198332	0.279704	0.114133	0.345163	0.294037	0.289828	0.326762	0.223733	0.204759	0.205966	0.276313	0.347842
61.0751	0.621985	0.583202	0.399621	0.147471	0.24219	0.481408	0.266195	0.293596	0.406909	0.352913	0.243402	0.157194	0.222762	0.187323	0.346452	0.314548	0.172649	0.16154	0.210849	0.148471	0.188256	0.327454	0.517367	0.279592	0.630328	0.147452	0.34062	0.163086	0.35663	0.204049	0.319802	0.279698	0.293791	0.262877	0.22224	0.386102	0.18583	0.189679	0.289577	0.147706	0.322551	0.288852	0.289843	0.340384	0.228927	0.218237	0.217488	0.280452	0.369518
61.237	0.59432	0.659071	0.354632	0.172207	0.234247	0.501033	0.246622	0.289541	0.414659	0.330866	0.249661	0.154132	0.214886	0.203285	0.363953	0.385219	0.231109	0.120957	0.19809	0.122014	0.172735	0.340359	0.525573	0.246838	0.619177	0.109051	0.349588	0.138628	0.349635	0.169612	0.320352	0.293716	0.260981	0.265102	0.170972	0.379627	0.121788	0.177715	0.282048	0.167237	0.319951	0.315558	0.276386	0.328521	0.219741	0.211829	0.201717	0.30552	0.367015
61.399	0.557953	0.673878	0.323082	0.194973	0.210169	0.492804	0.245149	0.259242	0.417853	0.357203	0.224029	0.14995	0.216376	0.174408	0.375447	0.392445	0.189395	0.16964	0.187973	0.125335	0.13999	0.350395	0.533753	0.225951	0.602711	0.0993367	0.276023	0.10508	0.366117	0.171183	0.296872	0.300978	0.247209	0.253369	0.122793	0.387507	0.084654	0.236598	0.25581	0.158946	0.273699	0.284494	0.314451	0.336955	0.216101	0.215472	0.207866	0.25463	0.357999
61.5609	0.534462	0.646771	0.327289	0.17255	0.220799	0.439696	0.22658	0.254616	0.382391	0.345541	0.216202	0.153737	0.1924	0.203856	0.357089	0.295653	0.180255	0.166953	0.149446	0.119022	0.125376	0.301172	0.472203	0.231186	0.57387	0.0861297	0.322059	0.0825846	0.363079	0.165852	0.310916	0.298772	0.24661	0.22278	0.129936	0.412498	0.105464	0.204977	0.226319	0.19001	0.265785	0.264388	0.313747	0.342289	0.224012	0.186794	0.194846	0.214296	0.345953
61.7228	0.534172	0.589795	0.319444	0.155786	0.208854	0.465896	0.217599	0.264812	0.379213	0.370217	0.207081	0.158477	0.203169	0.191124	0.289065	0.2497	0.195601	0.133088	0.121094	0.136402	0.101228	0.312022	0.438806	0.213216	0.589314	0.103658	0.319957	0.0769057	0.334863	0.15096	0.303524	0.2788	0.234098	0.217648	0.109436	0.382868	0.114729	0.153465	0.22638	0.161997	0.257874	0.273903	0.283648	0.307711	0.238844	0.17588	0.218484	0.220936	0.320009
61.8847	0.512172	0.559505	0.281526	0.133011	0.225043	0.456034	0.228266	0.259486	0.398424	0.302782	0.201469	0.131149	0.20154	0.16587	0.25607	0.214659	0.196316	0.136667	0.145502	0.128354	0.0858782	0.296593	0.426612	0.210123	0.54894	0.10801	0.248747	0.0686074	0.333258	0.139812	0.235288	0.278951	0.253724	0.210942	0.173507	0.370928	0.106402	0.146994	0.247722	0.13145	0.286567	0.249069	0.235608	0.305763	0.239719	0.147172	0.211267	0.224885	0.311616
62.0466	0.495146	0.499769	0.292033	0.142825	0.203326	0.437792	0.22137	0.258258	0.351564	0.297313	0.21371	0.12974	0.18342	0.177687	0.319201	0.231057	0.181772	0.148225	0.157335	0.130226	0.0967351	0.290836	0.389546	0.191548	0.504706	0.110029	0.197823	0.056342	0.272275	0.151365	0.225094	0.2579	0.216802	0.208624	0.162395	0.352359	0.0762099	0.190163	0.221605	0.126196	0.231811	0.263025	0.190684	0.284446	0.235946	0.132363	0.190828	0.220469	0.277224
62.2085	0.520392	0.561449	0.294291	0.128469	0.203398	0.424171	0.169386	0.244772	0.320513	0.328677	0.217536	0.123202	0.19919	0.168373	0.332889	0.249831	0.160236	0.160738	0.135747	0.12483	0.144367	0.27992	0.338043	0.198448	0.484895	0.104464	0.163986	0.0609565	0.235254	0.129192	0.2517	0.229843	0.196843	0.17182	0.165286	0.349311	0.0912206	0.229863	0.215058	0.0965441	0.210439	0.239106	0.140367	0.259032	0.220668	0.143776	0.150305	0.209297	0.297412
62.3705	0.524247	0.529745	0.2681	0.0581131	0.20057	0.414627	0.158522	0.226856	0.338824	0.295993	0.221541	0.109947	0.172712	0.160833	0.291486	0.237722	0.165789	0.159432	0.116267	0.0959626	0.155888	0.255429	0.355715	0.213058	0.475327	0.0591385	0.192374	0.0650688	0.238595	0.12553	0.252704	0.207141	0.175436	0.14973	0.160045	0.350711	0.102232	0.180802	0.207754	0.0996807	0.152924	0.187661	0.168566	0.245872	0.219987	0.139046	0.155751	0.233765	0.277311
62.5324	0.516051	0.469088	0.246694	0.044003	0.200905	0.411619	0.15204	0.215509	0.33539	0.245	0.202735	0.10939	0.171093	0.15012	0.269228	0.244784	0.123552	0.137429	0.12069	0.0939876	0.150584	0.24841	0.328977	0.207602	0.446305	0.0666347	0.165093	0.0521251	0.22978	0.116336	0.255457	0.206382	0.167072	0.178791	0.110664	0.320144	0.0950631	0.148115	0.192713	0.144799	0.0785389	0.174165	0.197342	0.258515	0.235349	0.109149	0.152262	0.20582	0.236884
62.6943	0.49642	0.460851	0.221183	0.106145	0.171633	0.388103	0.147439	0.25251	0.337242	0.241095	0.176764	0.109499	0.166597	0.152283	0.238455	0.222598	0.121906	0.116923	0.11232	0.0794565	0.123784	0.212235	0.292086	0.189728	0.446476	0.0672246	0.146907	0.0203213	0.192851	0.11197	0.219985	0.181369	0.138372	0.151634	0.0860146	0.288173	0.0899133	0.138399	0.202848	0.124873	0.12774	0.195808	0.191656	0.240084	0.18943	0.11247	0.121803	0.182461	0.237136
62.8562	0.451201	0.464604	0.248515	0.112409	0.160995	0.356487	0.155888	0.200129	0.328472	0.226914	0.175533	0.108193	0.15488	0.140549	0.260366	0.21228	0.112263	0.13202	0.149481	0.0913553	0.0982522	0.231383	0.273842	0.170707	0.430613	0.0463021	0.175218	0.0161729	0.219057	0.122964	0.182756	0.140684	0.109798	0.144097	0.0901365	0.269234	0.0804792	0.147238	0.201215	0.147156	0.0912521	0.173877	0.224025	0.228777	0.18488	0.109211	0.101323	0.182716	0.193996
63.0181	0.439075	0.443879	0.201469	0.131639	0.15255	0.375856	0.127542	0.167198	0.328681	0.248178	0.172622	0.121629	0.186372	0.12875	0.216433	0.227693	0.114264	0.117014	0.183933	0.102216	0.0649754	0.253686	0.270232	0.152119	0.403059	0.0790929	0.151137	0.0514702	0.235682	0.121073	0.166446	0.145544	0.0904035	0.173306	0.112864	0.30564	0.0913746	0.137028	0.158478	0.11281	0.0931067	0.149614	0.212291	0.243211	0.1912	0.125852	0.107545	0.168344	0.173366
63.1801	0.444383	0.411271	0.194286	0.173452	0.150758	0.370207	0.115306	0.19566	0.300293	0.239653	0.156241	0.0841585	0.190418	0.14449	0.220972	0.215582	0.129774	0.12965	0.14324	0.100935	0.0729286	0.198587	0.277188	0.139436	0.37674	0.0877195	0.135917	0.0408278	0.248628	0.114468	0.171265	0.181163	0.11342	0.193391	0.116733	0.291019	0.0535672	0.112253	0.151256	0.0650483	0.0921801	0.201661	0.202687	0.207251	0.199778	0.11534	0.097186	0.166477	0.161397
63.342	0.400365	0.395573	0.217562	0.137905	0.159273	0.322008	0.117609	0.189768	0.295425	0.187616	0.151468	0.0555294	0.190572	0.148035	0.208829	0.184079	0.114186	0.157521	0.101113	0.0546137	0.112023	0.197113	0.278866	0.135376	0.389567	0.0715602	0.131039	0.01785	0.22475	0.103409	0.186874	0.13086	0.111093	0.156207	0.0845002	0.254648	0.0412591	0.101904	0.151808	0.06299	0.0583912	0.197009	0.213268	0.243302	0.199022	0.111679	0.100267	0.151498	0.194508
63.5039	0.416345	0.429885	0.22996	0.0889918	0.148141	0.317589	0.0985638	0.179306	0.292118	0.183004	0.148026	0.0794034	0.170062	0.138349	0.188618	0.210348	0.130907	0.146184	0.118719	0.0563549	0.0741284	0.181599	0.267359	0.153729	0.361022	0.0448327	0.059182	0.0118994	0.186774	0.114499	0.153834	0.134779	0.122925	0.138294	0.050945	0.25317	0.0463086	0.0906444	0.150451	0.0628488	0.0892555	0.202372	0.193201	0.248766	0.165581	0.122918	0.079092	0.138266	0.233614
63.6658	0.40018	0.393888	0.247502	0.0837066	0.161548	0.338968	0.106654	0.163135	0.287821	0.156359	0.133064	0.0673421	0.141059	0.134278	0.223042	0.19276	0.103351	0.114104	0.119935	0.0173543	0.074053	0.155335	0.258917	0.127384	0.322731	0.0535366	0.0972808	0.0169158	0.175611	0.116082	0.111107	0.123379	0.132399	0.127982	0.0753822	0.243041	0.0755448	0.100231	0.16371	0.0653854	0.0931568	0.174159	0.153137	0.204315	0.176384	0.110863	0.0593598	0.127491	0.230037
63.8277	0.365448	0.334353	0.22697	0.0770817	0.15932	0.346262	0.0943031	0.171291	0.277984	0.105196	0.134756	0.0439452	0.133894	0.13625	0.226681	0.160041	0.0589761	0.0961076	0.0911004	0.00862745	0.0749906	0.16102	0.222461	0.11195	0.311601	0.057717	0.0746378	-0.00606481	0.155242	0.107573	0.19546	0.0878612	0.0913858	0.100834	0.0957591	0.228079	0.0541784	0.120884	0.16848	0.0781666	0.0875491	0.117392	0.13245	0.168242	0.176101	0.0942986	0.0411	0.128532	0.144088
63.9896	0.386321	0.299379	0.18772	0.0127457	0.138398	0.335927	0.0999841	0.178461	0.257717	0.127372	0.121595	-0.00685493	0.119561	0.149704	0.250098	0.169188	0.0706411	0.077151	0.0585873	0.0215823	0.0822797	0.139746	0.228495	0.11956	0.28411	0.0412428	0.0889351	-0.0208952	0.172928	0.0911488	0.22266	0.0725313	0.0630456	0.0875565	0.0896806	0.22632	0.0198959	0.134532	0.152709	0.0712431	0.0331116	0.108637	0.127334	0.171626	0.176366	0.0756237	0.0381357	0.0976201	0.110089
64.1516	0.348965	0.304397	0.199976	0.00657253	0.136099	0.303823	0.0982891	0.168297	0.270751	0.0997978	0.0992263	-0.00833446	0.113609	0.133237	0.215792	0.12386	0.0986573	0.100105	0.0421963	0.0392431	0.0860307	0.128058	0.222205	0.110939	0.269916	0.0428352	0.107522	-0.0108005	0.191867	0.10021	0.142312	0.0910454	0.0599833	0.0608058	0.066114	0.221285	0.0441507	0.131715	0.149878	0.0667697	0.0271769	0.120233	0.147914	0.170659	0.164937	0.0957479	0.0375105	0.129664	0.145243
64.3135	0.341389	0.314609	0.190462	0.0369938	0.118653	0.281589	0.0914239	0.172996	0.253151	0.104315	0.0989699	0.0373032	0.102985	0.135815	0.190923	0.109248	0.137839	0.109764	0.0474992	0.0215499	0.0539777	0.169084	0.210517	0.116677	0.262733	0.0623994	0.123056	-0.00147302	0.130654	0.0921756	0.151107	0.100055	0.0708203	0.0459986	0.0241247	0.22208	0.0535176	0.0896266	0.122695	0.079293	0.0220213	0.122657	0.170785	0.162204	0.148173	0.0885549	0.0379119	0.14917	0.0747621
64.4754	0.317733	0.310236	0.15121	0.0460744	0.109653	0.26783	0.105982	0.167236	0.232113	0.126715	0.0989572	0.0469217	0.126575	0.131521	0.182418	0.0861097	0.108982	0.0823902	0.0320462	0.0846181	0.0108964	0.181855	0.201056	0.0910853	0.28702	0.0587531	0.104328	0.00677239	0.1012	0.0747939	0.16957	0.0990028	0.0252017	0.0272779	0.00555723	0.180716	0.0132261	0.107376	0.0990757	0.0926021	0.0290838	0.109717	0.126596	0.169748	0.151407	0.098725	0.0301802	0.114621	0.140222
64.6373	0.349472	0.297036	0.15735	0.0383495	0.128527	0.265166	0.0998604	0.122987	0.225723	0.0880232	0.087501	0.0314144	0.111361	0.106515	0.175451	0.108355	0.0886999	0.0595163	0.0204862	0.0740351	0.0531333	0.185257	0.183354	0.0798727	0.314712	0.0436551	0.0771295	-0.0185039	0.134881	0.0566375	0.144297	0.0765367	0.00927919	0.0672774	0.0311778	0.173348	-0.00350167	0.107302	0.103521	0.0736101	0.0289537	0.115218	0.0870501	0.196346	0.150746	0.0962574	0.0306748	0.0835216	0.210456
64.7992	0.325426	0.271628	0.128342	0.0364484	0.143863	0.262355	0.0787656	0.107844	0.231394	0.117749	0.0643451	0.0416285	0.10884	0.0993823	0.130083	0.142788	0.0966731	0.0674811	0.00582745	0.0448997	0.0620026	0.134955	0.129925	0.0824293	0.28129	0.0514829	0.0415411	-0.0265994	0.187246	0.0819523	0.140217	0.0728444	0.00440697	0.0450768	0.016381	0.152969	0.0268628	0.0813028	0.131361	0.0588758	0.00470431	0.118187	0.0692711	0.190534	0.126229	0.0842285	0.0201349	0.0798492	0.119639
64.9611	0.294853	0.19268	0.114957	0.0407067	0.152627	0.273069	0.0637591	0.118888	0.20956	0.154692	0.0745278	0.0318674	0.0954046	0.102287	0.157112	0.102713	0.08593	0.109147	0.0431268	0.023782	0.0919336	0.10196	0.124718	0.0807025	0.220047	0.04492	0.0306684	-0.0226111	0.133381	0.0751521	0.140879	0.0573609	-0.00488819	0.0183347	0.0164015	0.114926	0.0182302	0.108383	0.125155	0.047891	0.0200408	0.109743	0.0735526	0.15454	0.122982	0.0640781	0.0299681	0.0537169	0.0430909
65.1231	0.29063	0.220358	0.119416	0.039202	0.136842	0.26906	0.0813946	0.111603	0.196662	0.132629	0.0674779	0.0189649	0.087356	0.0934613	0.174279	0.106125	0.0554255	0.100271	0.0612191	-0.030461	0.088299	0.0991428	0.114342	0.0682557	0.238004	0.0287732	0.0282545	-0.0338255	0.131348	0.0611075	0.143614	0.0491118	0.0231747	0.0524247	0.0113144	0.103981	0.00988964	0.0883493	0.126214	0.0301553	0.0227168	0.105192	0.122558	0.125994	0.12087	0.0504896	0.0330516	0.0556198	0.0231056
65.285	0.305168	0.2351	0.0951445	0.0722471	0.135247	0.228993	0.0748466	0.0862552	0.198066	0.128202	0.0521743	-0.00172386	0.0819508	0.0954066	0.168264	0.0697218	0.0688785	0.0569238	0.0071183	-0.0313511	0.017405	0.0758479	0.127339	0.0472249	0.21574	0.0150079	0.0177468	-0.0411758	0.131091	0.0440745	0.137352	0.0298868	0.0232846	0.068414	-0.038376	0.114201	0.0161236	0.114026	0.118696	0.0219769	0.020286	0.103383	0.107111	0.117281	0.104344	0.0436151	0.0191803	0.0831421	0.0712336
65.4469	0.245263	0.201072	0.102283	0.0410961	0.122257	0.173343	0.0739245	0.104736	0.189629	0.0831962	0.0693434	0.00552522	0.0680598	0.117687	0.172107	0.0413443	0.0821354	0.0728165	0.0310415	-0.0141562	0.035216	0.0649194	0.123093	0.00946618	0.212286	0.0238466	0.0102833	-0.0257259	0.116089	0.0270652	0.113868	0.018352	0.0129059	0.0771577	0.0090345	0.11032	0.0342806	0.136887	0.119892	0.0283516	0.0529188	0.0702981	0.0846831	0.10759	0.100159	0.0597345	0.00397723	0.02888	0.0698503
65.6088	0.22809	0.180657	0.0973449	0.0247192	0.0869406	0.184589	0.0694383	0.0753708	0.182286	0.11099	0.0817244	0.00832829	0.07406	0.121333	0.169981	0.0765889	0.0784882	0.101908	0.0286443	-0.0458449	0.0237204	0.0856324	0.0795818	0.0242593	0.188135	0.0351923	0.0198826	-0.035306	0.169475	0.0530259	0.145782	0.027051	0.0121348	0.0721755	-0.00407905	0.0788407	0.0506691	0.0459644	0.0805314	0.0107785	0.0308099	0.0862163	0.0938384	0.110714	0.100257	0.0422021	-0.00735542	0.0334248	0.0293376
65.7707	0.262984	0.172224	0.114566	0.0420842	0.086443	0.209767	0.0880943	0.0694305	0.194949	0.105547	0.0772951	-0.00170838	0.0875931	0.0932686	0.157481	0.0819489	0.096432	0.102649	0.0170017	-0.0153108	0.0352017	0.0681294	0.0641347	0.0538474	0.191424	0.0201724	0.000237572	-0.0343459	0.132059	0.0637808	0.108301	0.000248819	0.0143194	0.0576714	0.0551061	0.0711476	0.0552502	0.0761397	0.0590586	-0.00472648	-0.0185046	0.119217	0.0971572	0.0824839	0.101441	0.0502616	-0.0105846	0.0337333	0.0341856
65.9326	0.250031	0.16124	0.164895	0.0272491	0.0890004	0.190398	0.0772241	0.0908038	0.188812	0.104274	0.0781203	-0.00739819	0.0919683	0.0739228	0.168353	0.0682036	0.0718594	0.109741	0.058959	-0.00972946	0.0857657	0.0415782	0.0521895	0.0675091	0.182737	0.0151462	0.0201193	-0.0188214	0.116852	0.0395595	0.0806114	0.00501464	-0.0177256	0.0621593	0.0723373	0.0660742	0.0311113	0.0902659	0.0625507	0.0350747	-0.033412	0.113029	0.0642803	0.0741931	0.110164	0.0407085	-0.0231039	0.0375452	0.0635632
66.0946	0.208142	0.155251	0.116366	0.0581979	0.0742808	0.177923	0.0769888	0.0681561	0.172889	0.123653	0.0733898	-0.00891356	0.0986694	0.0775124	0.184147	0.0839527	0.0849259	0.083824	-0.0379637	-0.0162549	0.0968046	0.0379334	0.0514138	0.0146802	0.143585	0.0214756	0.0373161	-0.0366188	0.096357	0.0466151	0.117888	0.00729958	0.00833658	0.0706333	0.0626566	0.0752461	0.036716	0.0849121	0.0798131	0.0505666	-0.0414541	0.0904348	0.0554637	0.0643788	0.102694	0.0345917	-0.0331244	0.00292342	0.0935091
66.2565	0.224578	0.17945	0.0707102	0.0634185	0.0794589	0.184146	0.090912	0.065026	0.165518	0.0586598	0.0537917	-0.0158524	0.0570842	0.0747008	0.132214	0.0735346	0.0647868	0.0787731	-0.0543699	-0.0274394	0.0811018	0.0513914	0.0249268	0.013332	0.143529	0.0270779	0.0303243	-0.0486052	0.140446	0.0268795	0.0700407	-0.00623927	0.00711331	0.0457075	-0.00203397	0.0843273	0.0466627	0.105814	0.0981094	0.0559052	-0.0234791	0.080616	0.0309413	0.0564882	0.0903197	0.0314722	-0.0227865	0.0247743	0.133269
66.4184	0.235353	0.201603	0.105454	0.0372673	0.0689077	0.180667	0.101938	0.0503554	0.186279	0.0466528	0.0405255	0.002516	0.0605601	0.0739323	0.139941	0.0609518	0.0609681	0.0680552	-0.0287355	-0.0172244	0.047391	0.0552662	0.0337915	0.00436481	0.142875	0.0322474	-0.0200738	-0.0397458	0.160554	0.0197757	0.108824	-0.0110982	-0.0438592	0.0122052	-0.0410487	0.0918883	0.0352299	0.0942546	0.0667058	0.000701551	-0.029271	0.0713258	0.017343	0.0644188	0.0908585	0.00442519	-0.0124916	0.0300415	0.0716135
66.5803	0.239691	0.176289	0.110331	0.0486209	0.0492636	0.185035	0.0710277	0.0539014	0.185721	0.107358	0.0445235	-0.0069708	0.0808727	0.0820816	0.13903	0.0606059	0.0837344	0.0532575	0.00212695	0.00195399	0.0224036	0.0674131	0.0190155	-0.0113636	0.129227	0.023411	-0.0452906	-0.0323315	0.128735	0.0321801	0.110539	0.00258332	-0.0420967	0.0222649	0.00692938	0.0977997	0.0451685	0.0440816	0.0502169	0.0142212	-0.0173324	0.07211	0.0403917	0.0685692	0.0849533	0.0184914	-0.0288705	0.00836395	0.0212655
66.7422	0.2101	0.161764	0.0753289	0.027825	0.062544	0.170696	0.0881475	0.0650342	0.138447	0.121735	0.0464216	-0.0124067	0.0801681	0.081669	0.140731	0.0538102	0.0648997	0.0681634	0.00600722	0.00524065	0.0447452	0.0728997	0.0199218	-0.00484301	0.119281	0.00990701	-0.0138605	-0.030945	0.132958	0.037323	0.0837364	0.0138267	-0.0336186	0.0151373	0.00925496	0.0979445	0.0628732	0.0403964	0.0686801	0.0390937	-0.00381254	0.0687195	0.0375402	0.0874706	0.0923258	0.00999219	-0.0136215	0.0242924	0.0285193
66.9041	0.180566	0.183865	0.0676017	0.0439388	0.0699755	0.163346	0.0726104	0.0642611	0.144315	0.103273	0.0412465	-0.00371278	0.0795818	0.0613014	0.120179	0.0929679	0.0770017	0.0455912	0.00706015	0.00773541	0.0440851	0.0686059	0.0389678	0.00110153	0.077015	0.0107298	0.0128317	-0.0239692	0.115849	0.0559701	0.0503298	0.0372979	-0.0404623	0.040892	-0.0136417	0.0964999	0.0314639	0.0392285	0.0673078	0.0689822	-0.0114035	0.0744976	0.031168	0.0877133	0.116096	0.0213259	0.00773024	0.0223276	0.0617346
67.0661	0.168243	0.162604	0.0523012	0.0200412	0.0769572	0.165735	0.0884191	0.0400077	0.163546	0.0922039	0.0646007	-0.00986451	0.0730332	0.0540389	0.0920949	0.102617	0.0899313	0.00318458	0.0102552	0.0197782	0.0316274	0.0725769	0.0104833	-0.00234571	0.10829	0.0324581	-0.00735744	-0.0335027	0.0780232	0.0702777	0.0533803	0.0210014	-0.0262987	0.0288164	-0.0480401	0.0941488	0.0147077	0.0313502	0.0622502	0.0633762	-0.00407152	0.0695259	0.0283704	0.0884768	0.119109	0.0488109	-0.00712291	0.0287413	0.0716991
67.228	0.116537	0.105424	0.0235785	0.0492767	0.0830999	0.146387	0.105168	0.0323588	0.13494	0.141819	0.032501	-0.00930553	0.0237658	0.0404351	0.140589	0.0543159	0.0789342	0.019821	0.0092708	-0.00131691	0.0604962	0.0475602	-0.0140613	0.0101277	0.112184	0.0358674	-0.0139094	-0.0574592	0.0643691	0.0423879	0.0492289	-0.00565452	-0.00609243	0.018049	-0.0613679	0.077377	-0.000894293	0.050211	0.0738025	0.0415778	-0.0146544	0.0544435	0.0321812	0.0806615	0.0998223	0.034189	-0.0235515	0.0155146	0.0554803
67.3899	0.0948164	0.0806837	0.0380592	0.0322421	0.0908234	0.145149	0.0713232	0.0200287	0.11226	0.0868241	0.0246001	-0.00367254	0.010482	0.0406422	0.146586	-0.000754111	0.0925353	-0.00538499	-0.0254645	-0.062655	0.035199	0.0109735	-0.00279806	0.0229739	0.0875382	0.0172965	-0.0124158	-0.0526598	0.0626103	0.0381181	0.0363555	-0.0152394	-0.0265984	0.014367	0.020298	0.0417368	0.00260124	0.0557142	0.0845068	0.0477314	-0.0348611	0.0154977	0.0128877	0.0772598	0.103464	0.0244341	-0.0184509	-0.0130779	-0.00658323
67.5518	0.110528	0.0723877	0.0629456	-0.00604068	0.0942809	0.119465	0.0280033	-0.00593135	0.109004	-0.0280732	0.0151231	-0.0126405	0.0217244	0.0572999	0.132867	0.00841012	0.00866988	-0.00217935	-0.0402492	-0.042635	0.00266942	-0.042359	-0.00740559	-0.00758238	0.0861284	-0.000670561	-0.000599141	-0.0393465	0.0357187	0.0412491	-0.00245535	-0.0332	-0.0551605	-0.00808033	0.0651559	0.0339103	0.0123908	0.0550428	0.0898226	0.00488383	-0.0480803	0.0363555	-0.00330227	0.0484528	0.0936031	0.00357027	-0.0332492	-0.0163998	0.0127717
67.7137	0.106246	0.0995226	0.060136	0.0238179	0.0774097	0.135956	0.0294983	0.00497571	0.139294	-0.0609935	-0.00883319	-0.00429012	0.033028	0.056901	0.108235	0.0318008	0.00822299	0.0512095	-0.0149571	-0.0122366	0.0719763	0.0114652	0.00373465	-0.0121465	0.0880869	0.0114773	0.00400301	-0.0333948	0.0343818	0.0377402	0.0102054	-0.0369719	-0.0436085	0.0140325	0.0311234	0.0390788	0.033807	0.0691536	0.0622864	0.00487007	-0.0433472	0.0527026	-0.0106502	0.0470646	0.0834156	-0.00578669	-0.0398182	-0.0173276	0.000672151
67.8756	0.117546	0.122775	0.0796448	-0.0127581	0.0471189	0.123775	0.0528179	0.0142547	0.131628	-0.0543808	-0.00692491	-0.0115075	0.0522448	0.0498008	0.0932026	0.0762927	0.0162424	0.0600254	-0.0114409	-0.0300969	0.0516546	0.001298	-0.0205855	0.00636886	0.0928212	-0.0154153	-0.00412122	-0.0681375	0.0499738	0.0117119	0.0633799	-0.04535	-0.0191924	0.0336813	0.0230844	0.0390226	0.0257433	0.0971413	0.041197	-0.00671438	-0.0435089	0.022892	-0.0222802	0.0456991	0.0697361	0.00187635	-0.0383052	-0.0110343	0.00810167
68.0376	0.0935666	0.0801541	0.0790628	-0.0279613	0.0644546	0.112596	0.0693798	0.0421726	0.13057	-0.0412319	0.00405469	-0.0397276	0.0261691	0.0646656	0.0957141	0.0435815	0.0137589	0.0540771	-0.010673	-0.0393935	0.0201174	-0.0174485	-0.0109836	0.0136318	0.0966592	0.00185609	-0.00133823	-0.0788287	0.0417725	0.0119504	0.034731	-0.0481562	-0.031198	0.0343998	0.0210676	0.0282354	-0.00119858	0.110031	0.0389828	-0.0039474	-0.0738759	0.0216937	-0.0238747	0.0186875	0.0775452	0.00670628	-0.0473908	-0.0368505	4.83037e-05
68.1995	0.0762898	0.0768761	0.0728372	-0.00946404	0.0677193	0.0937935	0.0634097	0.0533864	0.11699	-0.029171	0.0100798	-0.0157646	0.0111612	0.0840773	0.0863957	0.013609	0.00168402	0.0249091	-0.0106681	-0.0145909	0.0849258	-0.0380879	-0.0354572	0.0170071	0.0767297	-0.000575697	-0.0389364	-0.0534469	0.0674918	0.0340418	0.0284932	-0.0256776	-0.0374832	0.0419039	0.0597099	0.0275241	0.0581855	0.0809297	0.0389898	0.02449	-0.0534313	0.0372164	0.010832	0.0309612	0.0631119	-0.0189026	-0.0277518	-0.0361894	0.0505129
68.3614	0.0851543	0.0802105	0.0809649	0.0140339	0.0686212	0.0944954	0.0623532	0.0482181	0.0884564	-0.0628759	0.016889	-0.00556235	0.0226131	0.0843864	0.0995129	0.0255098	0.0273627	0.0112877	-0.037857	-0.00502885	0.125363	-0.0316292	-0.0252185	0.018402	0.0425982	-0.00425611	-0.0397928	-0.0569555	0.0903926	0.037947	0.0474011	-0.0299223	-0.0287161	0.0529367	0.0614163	0.0120866	0.0735333	0.0258292	0.0639276	0.0306542	-0.0118901	0.0435294	0.0353025	0.018392	0.0628467	-0.0113482	-0.0229182	-0.0402924	0.0444045
68.5233	0.114278	0.0735351	0.0297415	-0.0143984	0.0300233	0.0739071	0.064228	0.0275517	0.0881578	0.0025164	-0.00834399	-0.0172564	0.0349	0.084713	0.0635158	-0.0203784	0.0461861	0.0538834	-0.0178108	-0.0171008	0.0301201	0.0118388	-0.0215594	0.00702405	0.0338237	0.0291585	-0.00966148	-0.044977	0.0864468	0.0141191	0.0554819	-0.0351168	-0.0404179	0.0144849	0.0209326	0.0172305	0.043194	0.0476775	0.0600505	0.0263481	-0.0327344	0.0353194	0.0202276	-0.00315628	0.0518983	-0.00405461	-0.0269199	-0.0492899	-0.0753918
68.6852	0.100346	0.073625	0.0112858	0.0163372	0.0329273	0.0845579	0.0529427	0.0178964	0.0873578	0.0137715	-0.0217214	-0.0222869	0.0117546	0.0675262	0.0616935	-0.00228531	0.0215423	0.0582407	-0.0132509	-0.0194793	0.0588559	0.0279992	-0.0471287	0.00263015	0.041269	-0.00989517	-0.0592096	-0.0520243	0.0863431	0.0138392	0.0420182	-0.0444066	-0.0394299	-0.00287362	0.00200395	0.017629	0.048245	0.0385017	0.0374731	0.0225255	-0.0174983	0.0382732	0.0201424	0.000236242	0.0439584	0.00270663	-0.0258087	-0.0349589	-0.0815969
68.8472	0.0640241	0.0769689	0.0524355	0.0320024	0.0480842	0.109861	0.0683088	0.0208513	0.0739945	-0.0363863	-0.0176057	-0.0216411	0.0337325	0.0754144	0.0928196	0.0301681	0.0292437	0.0691493	0.0043596	-0.0158164	0.0679693	0.025646	-0.0277215	0.0133817	0.0372889	0.0211486	-0.0677375	-0.0361844	0.0724476	0.0299041	0.0517354	-0.0398542	-0.0432449	0.00916613	0.0109024	0.0105288	0.0424862	0.0261641	0.0318668	-0.00229807	-0.0255415	0.0103759	0.0438631	-0.0021886	0.0554322	-0.00660595	-0.0347479	-0.00966666	-0.0103261
69.0091	0.0975479	0.0928209	0.0654419	0.0220782	0.0363908	0.0963159	0.0995478	0.0442159	0.0945838	0.00632109	-0.00605073	-0.00926775	0.0231335	0.0813836	0.0985688	-0.0150647	0.0908439	0.0404094	0.0288403	0.0109909	0.0486352	0.0216342	0.00622039	0.0148232	0.0350329	0.0217563	-0.0387676	-0.0509013	0.0752816	0.00985235	0.0443248	-0.0327511	-0.0792895	0.0298648	-0.0212966	0.00411662	0.0529199	0.0083577	0.0351333	-0.00850288	-0.0241932	0.0212935	0.0581342	0.016014	0.0780598	0.000110548	-0.0237023	0.0160801	0.00732873
69.171	0.0932028	0.107834	0.0611458	0.00422612	0.0295794	0.0977997	0.0466404	0.0502916	0.0843139	0.0624071	0.00362809	-0.00157196	0.0226598	0.080604	0.0908463	-0.0135701	0.0946842	0.0278559	-0.0141227	-0.0113019	0.0290633	-0.015911	0.00227207	0.0108245	0.045734	-0.00850588	-0.0922885	-0.0537318	0.0563168	0.00578422	0.0239106	-0.0567883	-0.0754416	0.00885901	-0.0585074	-0.00153038	0.0204119	0.00809479	0.0252109	0.00342927	-0.0375861	0.0182967	0.0361788	0.0194642	0.072841	0.0257218	-0.0122598	0.0248723	0.00513968
69.3329	0.0713385	0.0637277	0.0713965	0.00583534	0.0539919	0.105501	0.0412358	0.0240362	0.0767766	0.0417894	0.00485118	-0.00214856	0.036483	0.0818059	0.072781	0.0302467	0.0508963	0.0319013	-0.019916	-0.0431545	0.00475585	-0.0133071	-0.0121079	0.0048153	0.0508937	0.00194101	-0.094312	-0.0558025	0.0439594	0.0171752	0.0147126	-0.0331049	-0.0669822	-0.0252967	-0.0463392	-0.00335122	-0.0108655	0.0140737	0.0316738	-6.79529e-05	-0.0626946	-8.2433e-06	-0.0120374	0.00935339	0.0447818	0.0182443	-0.0259117	-0.0108348	-0.0256873
69.4948	0.0903973	0.0642852	0.0451982	0.0115324	0.0724297	0.111133	0.0286637	0.0129319	0.0919958	0.0319449	0.00429967	0.0157271	0.0334646	0.078693	0.115632	0.0382389	0.00123891	0.0483286	-0.0215168	-0.0198025	0.0374398	0.00270718	-0.0395264	-0.0163378	0.0475809	0.0120714	-0.0435721	-0.0491361	0.0816636	0.0121119	0.0435878	-0.0185531	-0.0349521	-0.0252252	-0.0292978	0.000560347	0.0126002	-0.00560435	0.0152169	-0.0382166	-0.0206151	-0.0150277	-0.054032	0.0190467	0.0466523	0.0105655	-0.025745	-0.0250297	-0.00183702
69.6567	0.0765622	0.0826234	0.0318915	0.0258551	0.0435356	0.0992731	0.014337	0.0405991	0.0621586	0.0157582	-0.00860283	0.0204202	0.00541593	0.0951852	0.143141	0.003102	0.0176991	0.047697	-0.000406338	-0.00860848	0.00747658	-0.0294364	-0.0333492	-0.01105	0.0439718	0.0325869	-0.00986812	-0.0477156	0.0339853	0.00520245	0.0276867	0.010101	-0.00935748	-0.0227782	-0.0414979	-0.00571292	0.0174708	-0.0143724	0.0201504	-0.0470241	-0.00602138	-0.0303148	-0.0176326	0.0104079	0.0461461	0.00405647	-0.00483941	-0.0260014	-0.0119314
69.8187	0.0778189	0.0654477	0.024474	0.0147144	0.046279	0.0782513	-6.5841e-05	0.0513061	0.0676246	0.0555205	-0.021139	0.00382628	-0.00467204	0.0997	0.118406	-0.00727282	0.0704468	0.0379179	-0.0116045	0.00530796	0.0484946	-0.0280609	-0.0125922	-0.0158533	0.042399	0.0167349	-0.0178649	-0.0268201	0.0524879	0.0207644	-0.0134887	-0.00615234	-0.0298045	-0.0221576	0.00449665	-0.00570557	0.0237204	0.0334604	0.0473952	-0.013029	-0.017838	-0.0198013	0.000998477	0.0185493	0.0558241	0.00901435	-0.0136291	-0.0385921	-0.0816911
69.9806	0.0942047	0.0555263	0.0469909	-0.0365264	0.0309024	0.0643084	-0.00455549	0.0269433	0.0664827	0.0158415	-0.00140886	0.0143301	-0.00793475	0.0994765	0.0858841	0.0273655	0.0722067	0.0375299	-0.0155949	0.00404918	0.0676623	-0.0247318	-0.000341998	-0.0358324	0.0130198	0.025051	-0.0125383	-0.0490424	0.0489016	0.0222995	-0.0123479	-0.0295567	-0.0502293	0.00278261	0.00570305	-0.0322648	0.0120186	0.0193181	0.0254205	-0.0306103	-0.0330063	-0.0481597	-0.00252027	-0.000729594	0.0504281	-0.0149131	0.00502253	-0.0418629	-0.103316
70.1425	0.0667582	0.0774569	0.022854	0.0152929	0.0238239	0.0768892	-0.000227105	0.00808344	0.048444	0.0214029	0.0120502	0.0365748	0.0229348	0.092115	0.0716213	0.0217816	0.0462447	0.0280696	0.0038052	-0.0262571	0.0139141	-0.0312403	-0.0408262	-0.0276646	-0.00233743	0.021424	-0.00741208	-0.0669734	0.068972	-0.0045019	0.025363	-0.00666395	-0.0470476	0.00392205	-0.0203205	-0.0312817	0.0458457	-0.0213099	0.0186835	-0.0395632	-0.027505	-0.0347005	-0.0367682	-0.0255515	0.0326857	-0.00879538	0.00209423	-0.0470149	-0.0585816
70.3044	0.0807305	0.0200101	0.0275568	0.00848964	0.047061	0.05487	0.0241657	-0.00777249	0.034824	0.0389921	0.00885294	0.0281697	-0.0150987	0.0820068	0.0766367	0.0283562	0.0266755	0.0185281	0.00186803	0.00592526	0.0471242	-0.0570203	-0.0786074	-0.00475315	-0.0069735	0.0113387	-0.0367439	-0.0235421	0.055143	-0.00559356	0.0235322	-0.0155884	-0.0521154	-0.00422497	-0.00751219	-0.0303891	0.0319348	0.0147838	0.017668	-0.0117817	-0.0383603	0.014183	0.0121405	-0.0102256	0.0247309	0.00235523	-0.00500576	-0.0328523	-0.0143028
70.4663	0.0646977	0.0494129	0.0178172	0.0156355	0.0720274	0.0426737	0.0194524	-0.0112963	0.0333417	0.0667441	0.00108623	-0.00858741	-0.0124449	0.0828274	0.0284237	0.00380336	0.0585082	0.0124413	-0.0293171	-0.0177895	0.0862722	-0.0126981	-0.0328792	-0.0232038	-0.00194351	0.0167801	-0.042414	-0.0240591	0.0519228	-0.00161336	0.0162007	-0.0483791	-0.0749043	0.0047767	0.00438465	-0.0241815	-0.00359708	0.0265778	0.0122082	-0.00667613	-0.0464899	-0.0115219	0.0222222	-0.0269461	0.0394246	-0.00590404	-0.00514227	-0.0216431	-0.0302453
70.6282	0.0549771	0.0497344	0.0372967	0.0129201	0.050192	0.0405402	-0.0123306	-0.00406148	0.054617	0.0247942	-0.0243476	-0.0220977	0.0209866	0.0855751	0.0154523	0.0297181	0.0288328	-0.0124855	-0.0486558	-0.037483	0.100148	-0.0531409	-0.0185612	-0.0379909	0.0190866	0.000799203	-0.0125184	-0.0681012	0.0447738	-0.000670357	0.0148428	-0.054995	-0.0476385	-0.00571761	-0.0295881	-0.0110413	0.0105217	-0.0117051	0.00277203	-0.00832435	-0.0207687	-0.00749306	-0.00866517	-0.0344232	0.0166288	-0.0183177	-0.00166606	-0.0413317	-0.0766042
70.7902	0.0729477	0.0215551	0.0252045	0.00486459	0.0459942	0.0264946	0.00649881	0.0106591	0.0726011	-0.0327959	-0.0310157	-0.0404091	0.019679	0.0863511	-0.00480503	0.0035399	0.0183853	0.0234741	-0.0385082	-0.0435237	0.00106514	-0.0566085	-0.0615096	-0.0253921	0.0235791	-0.0149087	-0.0298808	-0.0400587	-0.000455408	-0.016736	0.0174161	-0.0448091	-0.0469154	-0.0295179	-0.0242364	-0.00445369	0.00296027	0.028323	0.0182225	-0.0227916	-0.0622284	-0.00337781	-0.0135791	0.0041599	0.00682863	-0.017952	-0.0200299	-0.0429753	-0.102071
70.9521	0.0667503	0.0574918	-0.00584344	0.0391531	0.0492756	0.0209772	0.0134893	0.018063	0.0548319	-0.0162961	-0.0310323	-0.0508681	-0.00187885	0.0975916	0.0360734	-0.007834	0.049589	0.0437843	-0.0117072	-0.0282464	0.00358527	-0.0570873	-0.0682252	-0.00753886	-0.00813335	-0.0204139	-0.00134642	-0.0494401	0.00150563	-0.0126379	0.0557031	-0.0569473	-0.0410556	-0.0321425	-0.0019907	-0.0174587	0.0207698	0.0342037	0.0273469	0.00939887	-0.0509422	0.00667176	-0.0129128	0.0181141	0.0197955	-0.0137228	-0.0182849	0.00978017	-0.0510145
71.114	0.0691523	0.0728416	0.0215538	0.0169183	0.0334685	0.037801	-0.0193376	0.00854826	0.0428149	0.0118382	-0.0171446	-0.0191005	-0.000411395	0.09184	0.06231	0.042771	0.0481448	0.0334222	-0.002444	-0.0156581	-0.00153425	-0.0282191	-0.0561385	-0.00946525	-0.0178374	-0.0207886	-0.0586997	-0.0515673	0.00708787	0.0149439	0.093946	-0.0441493	-0.0603317	-0.0302803	-0.0229979	-0.023134	0.0121567	0.0403003	0.0356006	-0.0036893	-0.0225406	-0.00986084	-0.0024039	0.00113288	0.0300105	-0.0327406	0.00656488	0.0056241	-0.018543
71.2759	0.0566345	0.0517437	0.0301875	-0.00633027	0.043238	0.0615655	0.00486355	0.0114971	0.0615551	-0.0300975	-0.023147	-0.0136385	0.00337486	0.0767419	0.0757434	0.0717141	0.0515188	0.0252238	-0.0268223	-0.0112357	-0.0180156	-0.0428974	-0.0411151	-0.0275047	0.00212892	0.000434872	-0.053123	-0.0576047	0.0103782	0.0388326	0.0705794	-0.0345019	-0.0756004	-0.0413801	-0.0547261	-0.0177738	-0.00600792	0.0109944	0.0157144	-0.0266184	-0.0415189	-0.0143707	0.00513248	-0.00710533	0.034641	-0.0251835	-0.00313871	-0.024744	-0.00779787
71.4378	0.021154	0.0632106	0.0218862	0.00643714	0.0501074	0.0372151	-0.00220649	-0.0128151	0.0961193	-0.000205203	-0.027327	-0.0185252	-0.0138669	0.0702452	0.0613019	0.0519059	0.0787668	0.0157597	-0.0166792	-0.0103248	-0.000965396	-0.0362023	-0.0243656	-0.0262563	0.00235812	0.00962086	-0.0106988	-0.0471966	-0.00812787	-0.00236778	0.0503439	-0.0481079	-0.057186	-0.0195463	-0.0121321	-0.00872985	0.00419753	0.0225039	0.00796564	-0.0641904	-0.0236814	-0.00284876	-0.0360272	-0.0225022	0.0205898	0.0191863	-0.00588691	-0.0384899	0.0100937
71.5997	0.0602814	0.0512104	0.0255513	0.00742512	0.025948	-0.00102408	-0.0119554	0.0302782	0.0686039	0.03642	-0.0295468	0.00106879	-0.00412101	0.0817482	0.0418141	0.0108391	0.106984	0.00421804	-0.00847517	0.011112	-0.0323298	-0.0077187	-0.013344	-0.010403	-0.0316813	0.0109729	0.00451424	-0.0348067	-0.0027048	-0.014189	0.0602647	-0.051434	-0.0519778	0.00512845	0.0376483	-0.0274682	0.0392257	-0.00837985	0.0146897	-0.0267393	-0.0195484	-0.0396464	-0.0347705	-0.0418989	0.0240829	-0.00884574	-0.00190203	-0.0349519	0.00561545
71.7617	0.0327206	0.0308798	0.018053	-0.0178831	0.0378125	0.00324457	-0.0164533	0.0305405	0.0245971	-0.06241	-0.0173935	-0.00747462	0.0129506	0.0973552	-0.000291051	-0.0383912	0.0426713	0.059412	-0.00470829	-0.0113308	0.0256025	-0.0370401	-0.0333723	-0.0241466	-0.0518862	-0.0110406	-0.018383	-0.0375804	-0.0169228	0.0161877	0.0124449	-0.053588	-0.0470576	-0.00665727	-0.000264089	-0.0403841	0.045293	-0.0101767	-0.00329743	0.0285595	-0.0463713	-0.0687209	-0.0115305	-0.0231347	0.00857813	-0.0369729	-0.00997962	-0.0272523	-0.0329471
71.9236	0.0051924	0.00181099	-0.0108598	0.0176709	0.0476087	0.00207373	-0.0102196	-0.010035	0.0401691	-0.0428048	-0.0140954	-0.010592	0.0134576	0.105937	0.0162884	-0.0424055	-0.00600554	0.0650825	-0.0193625	-0.0365176	0.0292968	-0.0511171	-0.0656532	-0.0343926	-0.0220832	-0.0192896	-0.0787218	-0.0687456	-0.0257435	0.00521204	-0.0134407	-0.0678135	-0.0432975	-0.0214765	-0.0268074	-0.0563381	0.0510634	-0.0166381	0.00673291	0.0266472	-0.0207903	-0.0554552	-0.00907328	-0.0146459	-0.0046133	-0.0540697	-0.0291538	-0.0466072	-0.0346328
72.0855	-0.00362026	-0.0091351	-0.0029091	0.0120456	0.0413793	0.0343963	-0.00741683	-0.00925029	0.0423904	-0.0229616	-0.0119185	0.000621751	0.000185038	0.0943768	0.0242752	-0.011893	0.0397455	0.046333	-0.0523263	0.00080473	0.0216026	-0.0691981	-0.0936849	-0.0379397	-0.0178357	-0.0364395	-0.0722884	-0.0633907	-0.00876431	-0.0279839	0.0315207	-0.0673891	-0.062366	-0.0356755	-0.014763	-0.0750863	0.0150076	-0.0310942	-0.0094858	-0.0593562	-0.0412467	-0.0487324	0.02882	-0.0356824	0.00177561	-0.0445366	-0.0273843	-0.0523094	-0.0644528
72.2474	0.0166565	-0.00395037	0.0152851	0.0315215	0.0393925	0.0293875	-0.0238734	-0.0174486	0.0350626	-0.0240783	-0.000850731	0.00347576	0.00830767	0.0627333	-0.00839404	-0.00705495	0.0159615	0.02253	-0.0225696	-0.00662282	-0.00342269	-0.0728099	-0.0583445	-0.0638696	-0.047019	-0.024333	-0.0727653	-0.0874306	-0.0325131	-0.0532675	0.0297124	-0.0645551	-0.0505121	-0.0549084	-0.0526329	-0.0543638	-0.0193027	-0.038118	-0.00219893	-0.0640697	-0.0505242	-0.0476802	-0.00773384	-0.0517728	-0.00324541	-0.0493864	-0.0146612	-0.0493138	-0.054247
72.4093	0.0500544	0.0211224	0.0207861	0.0499464	0.0283765	0.00230944	-0.0376614	-0.00572466	0.000627553	-0.00314932	0.00146922	-0.0284434	-0.000751829	0.0802123	0.000670946	-0.020289	-0.00454686	0.0163094	-0.00410013	-0.0243053	0.0121948	-0.0872058	-0.0157597	-0.0668148	-0.0751584	-0.0355698	-0.0656399	-0.091268	-0.0322472	-0.0382757	0.0254677	-0.0823387	-0.0735837	-0.0700743	-0.0634923	-0.059937	0.00765973	-0.0625812	-0.0209443	0.0115055	-0.0431102	-0.05482	-0.0385011	-0.0704979	-0.0234558	-0.038767	-0.0276425	-0.0544963	-0.0768992
72.5712	0.0686343	0.00919758	-0.00723348	0.0270948	0.00689621	-0.0128502	-0.0139673	-0.00493764	0.00967797	-0.0115118	-0.00292691	-0.034361	-0.0290993	0.0844159	0.0315012	-0.0259375	0.00606856	0.0358961	-0.0498224	-0.0277354	-0.0413056	-0.0413258	-0.0558568	-0.0468416	-0.0703821	-0.0232904	-0.0427955	-0.0744942	-0.00576099	-0.0195062	0.0118419	-0.0530215	-0.0665383	-0.0402444	-0.0342193	-0.0475584	0.0243642	-0.0705287	-0.0119107	0.010227	-0.0371156	-0.0370014	-0.0263236	-0.0753537	-0.0134836	-0.0586247	-0.0172693	-0.0624068	-0.0270426
72.7332	0.0854141	-0.015379	0.000542847	0.0331316	0.0240553	0.00615567	0.000572144	-0.0103937	0.00193197	0.043669	-0.00179044	-0.0296963	-0.0249422	0.0758227	0.056103	-0.0325203	0.0398912	0.0354954	-0.0166194	-0.0107366	-0.0919491	-0.0405714	-0.0653545	-0.0404597	-0.0191897	0.00171646	-0.0357039	-0.0759522	0.00535758	-0.0303419	0.0368699	-0.0551346	-0.110586	-0.0291164	-0.0606421	-0.0314831	-0.00212434	-0.0583765	-0.0123654	0.0182922	-0.00168185	-0.0673766	0.0283611	-0.0541385	0.00471211	-0.0696238	-0.0104848	-0.0517507	-0.0197851
72.8951	0.0988488	0.0106025	0.0133297	0.0227937	0.0177274	0.0118505	0.00755061	-0.0220354	-0.00510764	0.030314	-0.0369489	-0.0181555	-0.00390829	0.0764537	0.0259876	-0.0792401	0.0365689	0.0200811	-0.0468177	-0.0267644	-0.0453005	-0.0284435	-0.0405692	-0.04699	-0.0200108	0.00286811	-0.0152065	-0.0474278	-0.0112394	-0.0327219	0.0523661	-0.0823467	-0.108194	-0.0285116	-0.0332951	-0.0431032	0.0213703	-0.0119851	-0.00820423	-0.0259245	0.00944953	-0.0849636	-0.00523861	-0.0346238	0.00530558	-0.0487555	-0.0129285	-0.0412204	-0.0191065
73.057	0.0446411	0.0164495	0.00400768	0.0557467	0.012458	0.000781397	-0.00977714	-0.00863053	0.0183137	0.00800117	-0.0195538	-0.0265978	-0.0447864	0.0669975	0.015805	-0.0625445	0.00695308	-0.00605646	-0.0327286	-0.0161539	-0.0423307	0.00698356	-0.0554337	-0.0662116	-0.050477	-0.0199704	-0.0373057	-0.0590961	0.0167091	-0.031892	0.0221202	-0.0859002	-0.10245	-0.0125966	-0.0037447	-0.0530084	0.011158	-0.00415624	-0.0184741	-0.0531983	-0.0243973	-0.0702751	-0.0534175	-0.0371231	-0.0108535	-0.0711502	0.00030721	-0.0340443	0.0249909
73.2189	0.0338987	0.0279609	-0.0283196	0.102876	0.0213608	0.0116974	-0.025256	-0.025289	0.0479967	-0.0750009	-0.0216207	-0.024076	-0.0329924	0.0738828	-0.0114852	-0.0406926	0.02467	0.0126907	-0.0153238	0.0249158	-0.0386619	-0.0699112	-0.0585583	-0.0604864	-0.062375	-9.84776e-05	-0.0433095	-0.0575557	0.0199106	-0.0262403	0.0150084	-0.0847846	-0.0823369	-0.0211366	-0.0807913	-0.0540946	-0.0119479	-0.012371	-0.00108545	-0.0302675	-0.0393168	-0.0332649	-0.0633452	-0.0556904	0.0026335	-0.0648206	-0.00217741	-0.0347033	0.0242373
73.3808	0.0339038	0.0163939	-0.00916626	0.0650243	0.0496678	0.0367396	-0.0245967	-0.0168595	0.0372293	-0.0238907	-0.00604264	-0.033018	-0.0204941	0.0817956	-0.00417454	-0.013419	0.0689985	0.0140509	-0.00867915	-0.0432889	-0.00748056	-0.117393	-0.0439347	-0.046704	-0.0837158	0.00403565	-0.00774018	-0.0443085	0.000288924	-0.0261221	0.0396762	-0.0852243	-0.0934333	-0.0316175	-0.0863628	-0.0328499	-0.00208256	0.0234556	0.0321817	-0.0527919	-0.0269166	-0.0197604	-0.0643104	-0.0521535	0.00392857	-0.0606229	0.00539445	-0.0603127	-0.0134675
73.5427	-0.0121073	0.00142137	-0.00199891	0.0166828	0.0388576	0.0284393	-0.0164152	-0.0162465	0.0226153	0.0728142	-0.022517	0.00424722	-0.017262	0.0867218	0.0363514	-0.00985244	0.0734493	0.0429625	-0.0279417	-0.0215566	0.0312061	-0.0470986	-0.0789778	-0.0334327	-0.0890402	-0.0227804	-0.0194998	-0.0478773	-0.0211134	-0.0285844	-0.0129484	-0.0795733	-0.0912775	-0.0465803	-0.0499802	-0.0232795	-0.011392	0.0134924	0.032083	-0.0704677	0.00503051	-0.0353216	0.0117577	-0.0609924	-0.00348638	-0.0471556	0.0347652	-0.0587078	-0.0176159
73.7047	0.019758	0.00422312	-0.0153271	0.042865	0.0109252	0.0183627	-0.023289	0.0030618	0.0235427	0.134584	-0.00522451	0.0449412	-0.00328549	0.0909438	0.018031	-0.0328302	0.0594135	0.0459309	-0.040916	-0.00745853	0.0315956	-0.0423218	-0.0794601	-0.0409603	-0.0633058	-0.0278864	-0.0265395	-0.0287406	0.00710586	-0.00217731	0.0237257	-0.0720303	-0.0742491	-0.0329251	-0.038632	-0.0450929	0.00934605	0.0195367	0.0256614	-0.026902	0.0022169	-0.031682	0.065298	-0.049234	0.0177544	-0.0342291	0.031947	-0.0269652	-0.016709
73.8666	0.0201832	0.0143664	0.00365936	0.081725	0.00498143	0.0293289	-0.00969952	0.0152605	0.0194971	0.13384	0.00172651	0.0487893	0.00370384	0.0854209	0.0157089	-0.0391532	0.06742	0.0197044	-0.0318142	-0.0135256	-0.0125883	-0.0132663	-0.0551185	-0.0610131	-0.0701871	-0.00397411	-0.0520151	-0.0231142	0.0114466	0.0225761	0.0335153	-0.0548427	-0.0730428	-0.0166473	-0.000340553	-0.0474759	0.00496204	0.00365961	-0.0095437	0.00548724	-0.00525011	-0.0116564	0.0181623	-0.0227787	0.028342	-0.0473479	0.0144608	-0.0328065	0.00986042
74.0285	0.0292621	0.0255779	-0.0182668	0.0619929	0.00225319	0.0203269	0.00237727	-0.00575116	0.00932717	0.0945026	-0.0154371	0.0153215	0.00688088	0.0704294	0.00964887	-0.0380745	0.0178448	0.0253358	-0.0240143	-0.00066723	0.0143454	0.00803601	-0.0344346	-0.0342238	-0.0860977	-0.00341476	-0.0628509	-0.0288111	0.00432709	0.0231687	0.0234254	-0.0423329	-0.0535222	-0.0171335	-0.0256376	-0.0358556	0.00448178	0.00926448	-0.00524319	-0.0360244	-0.0295467	-0.0243274	-0.0372643	-0.0154239	0.0109717	-0.0445618	0.0186587	-0.0463936	0.000334801
74.1904	0.0126988	0.00489768	0.00638588	0.0232148	0.0149265	0.0110951	0.00125481	0.00205877	0.0120677	0.0537041	-0.013465	0.00807276	0.0022638	0.103867	0.0143628	-0.00171292	0.0158185	0.0183423	-0.00963749	-0.0111726	0.0160894	0.0394465	-0.0252661	-0.0163559	-0.05993	-0.00791021	-0.0378558	-0.0479603	0.03961	-0.00274068	0.00914203	-0.0169038	-0.0517916	-0.0290852	-0.013411	-0.0593733	-0.000616714	-0.0230375	-0.00174868	-0.0243233	-0.0358967	-0.0479	-0.0130439	-0.00240973	0.011475	-0.0312912	0.036064	-0.0467819	0.022273
74.3523	-0.0161183	0.0133767	0.0117835	0.0125321	0.020662	-0.00226343	0.00441228	0.021195	0.00962886	0.136934	-0.00637224	0.0136015	0.00973337	0.0978697	0.0774962	0.0100745	0.0615981	0.0131588	0.0106694	0.0179365	-0.0261632	0.0302288	-0.0366019	-0.00967365	-0.0423683	-0.000451719	-0.0679284	-0.049902	0.0114884	0.00394079	-0.00501495	0.0118626	-0.0703905	-0.0329856	0.0338523	-0.0644906	0.0291694	-0.00586664	0.0181011	-0.00749726	-0.0424849	-0.0309489	0.0159675	-0.0304214	-0.00595025	-0.0286765	0.0271186	-0.0359896	0.0154995
74.5142	0.0228099	-0.0243497	-0.0312356	-0.0158041	0.00411892	-0.00412637	-0.00205811	0.00279906	0.000182273	0.109008	-0.0157442	0.00438968	-0.0395531	0.0834616	0.0326576	-0.0145735	0.0965011	0.0292994	-0.03218	0.0308916	0.0321832	-0.0215214	-0.0517852	-0.0229516	-0.0756106	-0.00957814	-0.0565728	-0.0255029	-0.0396736	0.00637609	-0.0131123	0.00564308	-0.0760348	-0.0465622	-0.029559	-0.0721519	0.0377706	0.012363	0.0280684	-0.0538329	-0.0436742	-0.0354198	-0.00210656	-0.0423084	-0.015144	-0.0526511	0.0298496	-0.0421013	0.0237287
74.6762	0.0195188	0.00682003	-0.0135627	-0.0141312	-0.0126906	0.00323756	-0.0148147	-0.00651438	0.00485187	0.0192152	-0.00817345	0.0485968	-0.0426396	0.0816755	0.000749313	-0.0506934	0.0650112	-0.000934963	-0.0496962	0.00809306	0.0160254	0.00360998	-0.0813882	-0.007747	-0.0716589	0.0170021	-0.0615928	-0.0320485	-0.036294	0.0238163	-0.0440622	-0.0116735	-0.0201734	-0.0451169	-0.0699788	-0.0664191	0.0269571	-0.00392505	0.0302879	-0.0521032	-0.0157648	-0.0178501	-0.0118895	-0.0287339	0.00329963	-0.0321026	0.0205369	-0.0423356	0.0398943
74.8381	-0.00352271	0.00421106	0.0196511	0.0254932	0.00255967	0.00358178	-0.0337869	0.00594544	0.00674607	0.0193942	0.00510451	0.029644	-0.0186348	0.0696817	-0.0192612	-0.0259728	0.0152463	-0.00913898	-0.0551629	-0.0139946	0.00476541	0.0132975	-0.060641	0.00831468	-0.0683052	0.00609993	-0.0282246	-0.0419856	-0.015115	0.0101426	-0.0414334	-0.0371578	-0.0257919	-0.0491087	-0.0811439	-0.0674119	0.0368733	-0.0254409	0.014155	-0.0133018	-0.0175513	-0.0228952	-0.00561755	-0.0115484	0.00760713	-0.0324596	-0.00568218	-0.0522469	-0.00644182
75	0.0108673	0.00105683	0.0145052	0.052983	0.00673989	0.00817812	-0.00706317	-0.0276625	0.00643504	0.0400541	-0.00391695	0.0331996	-0.00245883	0.054525	-0.00219793	-0.045701	-0.000702076	0.0147561	-0.0302101	-0.0250797	-0.00942358	0.044353	-0.0744	-0.0144402	-0.0538456	-0.0130471	-0.00388249	-0.0364706	-0.0295607	-0.00442	0.0269851	-0.0318963	-0.0340896	-0.0421617	-0.0774393	-0.0716775	0.0176809	-0.0165435	0.000171565	0.00149142	-0.0709261	-0.00324591	0.0141805	-0.0397812	0.00851079	-0.0346489	-0.00635505	-0.030617	0.0103144
75.1619	0.0233473	-0.0099949	-0.00421061	0.0579078	-0.0122158	0.0371542	0.00429475	-0.0261164	-0.0206312	0.0426997	-0.00721786	0.036672	0.01028	0.0557183	0.0119294	-0.0050567	0.0404288	0.047939	-0.0398799	0.0113136	0.0274596	0.0376201	-0.093936	-0.0263665	-0.0515	-0.0157965	-0.0296067	-0.0367739	0.0219445	-0.00118095	0.02319	-0.0185328	-0.0303248	-0.0357737	-0.0379882	-0.0562814	0.0069034	0.0262078	-0.00505055	0.00561529	-0.0631562	-0.023285	-0.0324857	-0.0496203	-0.0175368	-0.02343	0.0107992	-0.013483	-0.00760526
75.3238	0.0421787	-0.0177933	-0.0138724	0.049813	-0.014562	0.0286989	0.00799354	-0.00830464	-0.0353622	0.0369047	0.000238564	0.00245486	-0.0148752	0.0794625	0.00283783	0.00870354	0.0461809	0.0639652	-0.0561017	0.000692023	0.0150714	0.00222497	-0.0660091	-0.0326298	-0.0621541	-0.00570734	-0.0262663	-0.0523138	-0.0120103	-0.0191125	-0.0346957	-0.0195713	-0.0707237	-0.0491093	-0.00794479	-0.0525662	0.0146416	0.0355273	-0.00177988	0.0101862	-0.03843	-0.0718281	-0.0766263	-0.0736472	-0.0199188	-0.0384867	-0.00296572	-0.0435314	-0.00985516
75.4858	0.0571327	-0.0138966	-0.026933	0.004858	-0.0138922	0.0166997	0.00654065	-0.0443534	-0.0148425	0.0612265	-0.0133006	0.0338635	-0.0108355	0.0828749	-0.00158107	-0.0627331	0.0335823	0.0277424	-0.0332409	-0.0151742	0.00946348	-0.0526843	-0.0617377	-0.00433105	-0.0648817	0.0155919	-0.0304892	-0.0353531	-0.0160361	-0.026863	-0.0175874	-0.0556675	-0.0530771	-0.0381843	0.00522482	-0.086406	0.0163339	0.018078	-0.00509899	0.0363644	-0.0306816	-0.0672118	-0.051951	-0.0897127	-0.00853847	-0.0311494	0.01139	-0.0625871	-0.0117028
75.6477	0.0371062	-0.00155601	0.0297146	0.0100485	-0.0213532	-0.00269913	-0.0194862	-0.0130168	-0.00772248	0.0471795	-0.0162209	0.0567032	-0.0193848	0.0834584	-0.00832254	-0.0651376	0.00295274	0.00978667	-0.0277367	0.0383388	0.0802967	-0.0280856	-0.0824301	0.00944608	-0.0975205	0.010065	-0.0235542	-0.0146171	0.0460636	-0.0217057	-0.0359196	-0.0480177	-0.0430753	-0.0445732	0.0240074	-0.082964	-0.0104528	-0.000592395	-0.0110727	0.0250984	-0.0203983	-0.0570435	-0.0696153	-0.0904523	-0.00211103	-0.0274901	0.0155283	-0.0723377	0.0217519
75.8096	0.00977142	-0.0242157	0.0273981	0.106433	-0.0119618	-0.0129971	-0.0463471	-0.00823859	-0.0171775	0.0484001	-0.0246575	0.0340629	-0.0397627	0.0636752	0.00139212	-0.0478395	0.00853378	0.00160746	0.0189188	0.0296423	0.0868605	-0.0169132	-0.0785138	-0.0188316	-0.0688825	-0.0219238	-0.00213102	-0.00782638	0.0244422	-0.013591	-0.0433511	-0.0417835	-0.0300998	-0.0597835	0.0127915	-0.0626182	0.00840522	0.0119675	-0.00355221	0.00681541	-0.0319601	-0.0454397	-0.0897408	-0.0746232	-0.00184521	-0.0490755	0.0163424	-0.0980424	0.0224211
75.9715	0.010725	-0.0245237	-0.00870352	0.0888158	-0.0148763	-0.0106847	-0.0123579	-0.0100986	-0.0033969	0.0231515	-0.0287657	0.0355037	-0.0533923	0.0749742	0.0280396	-0.0324074	0.0125294	0.00527149	0.00135884	-0.0138606	0.0616604	-0.0546294	-0.0867174	-0.00864313	-0.0789682	-0.0232594	-0.036351	0.000341915	0.011073	-0.0313158	-0.0289153	-0.0459532	-0.0556598	-0.0526337	0.00525449	-0.0583345	-0.00331794	0.0114126	0.00739524	-0.00916984	-0.00995725	-0.0448764	-0.0479507	-0.0670672	-0.0125715	-0.0306171	0.0212815	-0.0867265	-0.0454147
76.1334	0.0179262	-0.0108405	0.000201976	-0.000406588	-0.015007	-0.00256741	0.0117005	-0.00990569	0.00695186	0.00656288	-0.0238345	0.0514903	-0.0133879	0.0653891	-0.00239123	0.00102995	0.0186181	0.0222264	-0.0129418	0.0285817	0.0035257	-0.0221089	-0.0659523	-0.0125261	-0.0754383	0.00499231	-0.0236166	-0.00284253	0.0171586	-0.0306712	0.0230162	-0.0204564	-0.0798361	-0.0577598	-0.00542989	-0.0424873	-0.016604	0.0114866	-0.0220832	-0.047268	-0.000549588	-0.0438601	-0.0405492	-0.0588963	-0.00803118	-0.0437604	0.0203158	-0.0554435	-0.0432388
76.2953	0.0200685	0.0037493	0.0222991	0.0202697	-0.00399621	0.00431141	-0.025967	-0.0325878	0.00412306	0.0375896	-0.0346025	0.0335727	-0.0122074	0.0523285	-0.00150438	-0.0231	0.0617976	0.015391	-0.00523745	0.0421461	0.00379436	0.00956988	-0.0174098	-0.0339391	-0.0637991	0.00722083	0.0132294	-0.00338038	-0.00429666	-0.0296579	0.0523256	-0.00807965	-0.0728582	-0.0489057	0.00929753	-0.0663153	0.00491554	0.0224744	-0.010831	-0.082758	-0.0413032	-0.0625688	-0.0514972	-0.0490082	-0.00312838	-0.0429912	0.0169677	-0.0619616	-0.0270927
76.4573	0.0135125	0.0349104	-0.0316123	0.0801152	0.0147953	0.0130703	-0.0400171	-0.0469768	-0.000398023	0.0664307	-0.0284194	0.0371713	-0.0468856	0.0652143	0.0401902	-0.0122672	0.0400303	0.0132788	0.00982721	0.0343516	0.00705133	-0.0101122	-0.000432858	-0.0378006	-0.0580221	8.3557e-05	0.00842785	-0.0264101	-0.0171568	-0.0361148	-0.0232998	-0.0051098	-0.0580909	-0.0796165	-0.025696	-0.0496558	-0.0257068	-0.0171794	-0.00218838	-0.0374058	-0.0299102	-0.0711049	-0.0247799	-0.00419064	-0.0033938	-0.0114934	0.00314479	-0.0447168	-0.0198916
76.6192	0.0272266	0.0322512	-0.0603504	0.0537823	0.0153703	0.0178921	-0.0370012	-0.0347298	0.011722	0.0460231	-0.0297135	0.016692	-0.0659387	0.0715557	0.0787434	0.00292441	0.0409121	0.0376335	0.0295932	0.0204602	0.00660597	-0.0107662	-0.0384805	-0.0292242	-0.0394659	-0.0121243	-0.0192044	-0.0120512	-0.0276298	-0.0292713	-0.0300826	-0.00683957	-0.0479882	-0.0817153	-0.0381741	-0.00614899	-0.0352645	-0.0111135	-0.0274962	-0.0103061	-0.00734124	-0.0462776	0.0162922	-0.0176048	-0.0120239	-0.0265506	0.0154662	-0.0483955	-0.0197363
76.7811	0.0331147	-0.0494038	-0.0479333	0.0615627	-0.00634253	-0.0118995	-0.0204759	-0.012333	-0.0109506	0.00171783	-0.00143395	0.0252442	-0.0567135	0.0887527	0.0376977	-0.0227049	-8.49825e-05	0.0251404	-0.0176713	0.00546955	-0.00285515	0.00506338	-0.0615525	-0.0221781	-0.0544051	-0.000917192	-0.0351611	-0.00543025	-0.0339087	-0.0156861	0.00852301	-0.0329174	-0.0219295	-0.0242516	-0.00213355	-0.0230873	-0.00894771	0.00413216	-0.0345472	0.027715	-0.0168186	-0.041355	-0.0238398	-0.034709	-0.0219977	-0.0305041	0.030395	-0.0716556	-0.0201189
76.943	0.0125825	-0.0631707	-0.00218819	0.0480204	-0.0191761	-0.0100882	-0.0355367	-0.0197592	-0.0224627	0.0546281	0.0244156	0.0150296	-0.0501336	0.0745471	0.0279108	-0.0528066	-0.0090588	0.0145579	-0.0134664	-0.00464663	0.034339	-0.0543581	-0.0625214	-0.0167995	-0.0679125	0.00532526	-0.0643261	-0.0214099	-0.0262206	0.00681602	-0.0130144	-0.0468388	-0.0278161	-0.0223574	-0.0271433	-0.0574397	0.021957	0.0489203	-0.0260924	0.0375885	0.0137645	-0.0674289	-0.0193261	-0.0487042	-0.0181902	-0.0371129	0.00477177	-0.0704376	-0.0293108
77.1049	0.00722826	-0.0263182	0.00763907	0.0399497	-0.0178759	0.00303711	-0.0662567	-0.00577703	-0.0139761	0.0522583	0.0174185	0.00768506	-0.0217667	0.0613944	0.0193919	-0.0893428	0.0549778	0.0474913	-0.0301608	0.000386299	0.0244785	0.0149763	-0.0903235	-0.0136497	-0.0485411	0.017353	-0.0385388	-0.00169255	0.00247268	0.0236351	-0.0442011	-0.0315762	-0.0503015	-0.0322724	-0.0420396	-0.0633985	0.0161132	0.0557	-0.0375174	0.00449835	-0.0113288	-0.0426118	0.00404647	-0.0647082	0.0043617	-0.0358289	-0.0101977	-0.0718079	-0.0284026
77.2668	0.00661452	-0.00497175	0.0182511	0.0165817	-0.0250122	-0.0180014	-0.0178889	0.0199201	-0.00861266	-0.00564113	-0.00952558	0.0339465	-0.0135084	0.0471572	0.0467179	-0.0826187	0.0643926	0.0316875	-0.046666	0.0170697	0.0440215	-0.0219605	-0.059404	-0.0256593	-0.0514327	0.020143	0.0150109	0.000717106	0.0299095	-0.00102894	-0.0518317	-0.034274	-0.0288538	-0.0354185	-0.00628853	-0.0535965	0.0158345	0.018831	-0.0263075	0.0470369	-0.0425966	-0.0405266	-0.0446386	-0.0518501	0.00110749	-0.0326195	-0.000310571	-0.0669732	-0.0131377
77.4288	0.00323742	-0.0154641	0.00234928	0.0422261	-0.0359789	-0.0166706	0.00165536	-0.010176	-0.00714414	0.0665089	-0.00322316	0.0319094	-0.0306283	0.067386	0.0458094	-0.0478104	0.0714193	0.0192426	0.0142898	0.00965472	0.0281357	-0.0489741	-0.0182237	-0.0284345	-0.0562482	0.060703	0.0118038	0.00467698	0.00945209	-0.0367811	-0.0123968	-0.0575952	-0.0293132	-0.0206923	-0.0345014	-0.0468768	-0.00475144	-0.0179654	-0.0266065	0.0305309	-0.0203945	-0.0114402	-0.0312383	-0.0385114	-0.0146584	-0.0295179	0.00541903	-0.0610222	-0.00384827
77.5907	0.0284103	-0.0217191	-0.000315469	0.0704929	-0.0125721	-0.00327621	-0.0304856	0.000894157	0.0123986	0.0926719	-0.00262531	0.0436438	-0.0223509	0.068501	0.0147095	-0.0486282	0.084707	0.0668426	-0.000566027	-0.00368961	0.0075084	-0.016629	-0.0347993	-0.0291415	-0.0554628	0.0781484	-0.0471247	0.0234761	-0.0205997	-0.0435749	-0.0249746	-0.0563621	0.0199674	-0.0331797	-0.0358028	-0.0439611	-0.0179925	0.00760084	-0.0401548	0.0108857	-0.023784	-0.0428359	-0.00741002	-0.00631316	0.00103606	-0.0277222	0.0176501	-0.0468757	-0.0316671
77.7526	0.0146863	-0.0132505	0.0163961	0.0737434	-0.0286792	-0.0203898	-0.0253128	-0.00871244	0.0103842	0.0387198	0.000103342	0.0502099	-0.0144281	0.0712579	0.035261	-0.0592478	0.0710789	0.0348981	-0.0399468	0.0250601	0.033173	-0.0171241	-0.0623727	-0.0316902	-0.0385939	0.0398448	-0.0558567	0.0246415	-0.0133691	-0.0194459	-0.0271709	-0.0486202	-0.00481713	-0.0370355	-0.0372273	-0.0655259	-0.00165466	0.0188273	-0.0343855	0.0255726	-0.00418402	-0.0565987	-0.0441835	-0.0178536	0.0109412	-0.0220695	-0.00303448	-0.0764338	-0.0176992
77.9145	0.0253481	-0.0341591	0.0113621	0.072792	-0.0238282	-0.0213364	-0.014428	-0.0280113	-0.0102426	0.0461959	-0.0173549	0.0600697	-0.0182979	0.0651416	0.0148856	-0.0359994	0.062019	0.00458656	-0.0626595	0.0224123	0.0681247	-0.0128263	-0.064473	-0.0200693	-0.0552788	0.0179878	-0.0121858	0.0503134	-0.00482285	0.00155737	-0.0540549	-0.0353873	-0.0225182	-0.0288122	-0.0808855	-0.0696413	0.00122243	-0.0215525	-0.00860575	-0.0401297	-0.00262869	-0.0392188	-0.074074	-0.0259003	-0.0103493	-0.0191414	-0.00374866	-0.0562365	-0.00888613
78.0764	0.0370428	-0.00840198	-0.00116001	0.0163095	-0.0061216	-0.00312323	0.000713154	-0.0145956	0.0105391	0.105332	-0.0253515	0.0345587	0.0138417	0.0609898	0.0358748	-0.00770916	0.0592575	0.00291641	-0.0246521	0.0340952	0.0816575	0.0400332	-0.000870687	-0.0101743	-0.0344256	0.0589498	0.0119719	0.0858322	0.00226325	0.0136347	-0.0467863	-0.0108881	-0.0284929	6.06233e-05	-0.072903	-0.0339316	0.0245541	-0.00995069	0.00864994	-0.035646	0.0332201	0.00315076	-0.0173041	-0.00121147	0.00755309	-0.0315984	0.0129774	-0.0293638	-0.0316032
78.2383	0.0438264	-0.0381501	-0.00587441	-0.00370767	-0.00276978	-0.00996644	0.0158044	-0.00593933	0.0104692	0.12242	0.0183304	0.0472234	0.033486	0.0640575	0.0559319	0.0145387	0.0731835	0.02769	0.0414764	0.0298605	0.0969345	0.0244363	-0.00473781	-0.0121001	-0.048505	0.0651857	-0.0227377	0.0951513	0.00778396	0.0203959	-0.0166725	0.00881667	-0.00513556	0.0135563	-0.0333414	-0.0135939	0.0139956	0.0253586	-0.00427526	0.0281676	0.0591324	0.0117447	0.0340751	0.0119388	0.0229916	-0.0369335	0.00441029	-0.0309857	-0.0298305
78.4003	0.0297331	-0.0114506	-0.0247957	0.00471097	-0.0181885	0.000248689	-0.0201575	-0.00469918	0.00605513	0.10326	-0.0133115	0.0533279	0.0129638	0.065521	0.0439494	-0.0206527	0.0491926	0.0267828	0.0609223	0.02146	0.0398374	0.000100024	-0.0463667	0.00759512	-0.0540475	0.0208607	-0.0190978	0.0787264	0.0203875	0.027954	-0.00464111	-0.0130296	-0.00586036	0.0138282	-0.0109956	-0.0461261	-0.0078928	0.00874106	-0.0319165	-0.00290593	0.0119864	0.00190589	-0.0146393	-0.0283522	-0.00960698	-0.0438148	0.0100307	-0.0539671	0.0139699
78.5622	0.0215506	0.00937248	-0.0346778	0.0114772	-0.00590775	0.0187654	0.0175422	0.00926162	-0.0109458	0.0686734	-0.0128528	0.0221255	-0.0106458	0.0729218	0.0220146	-0.039939	0.0122679	-0.000314849	0.0575392	0.0569906	0.0140341	0.0112312	-0.03569	-0.00153959	-0.0524167	0.00839154	-0.0373554	0.0466623	0.013289	0.00417973	-0.0489656	-0.0225215	-0.0311729	-0.0163493	-0.0198667	-0.0588571	-0.0273321	0.0165721	-0.0221464	-0.0161712	0.00879971	-0.00797173	0.00753076	-0.0341001	-0.0229035	-0.020566	0.0059745	-0.0237639	0.00295751
78.7241	0.014941	-0.0277324	0.0164432	0.0455544	0.00638526	0.0153385	0.0293695	0.0229258	-0.0137315	0.0106131	-0.0228409	-0.00644276	0.0028169	0.0708736	0.0235951	-0.0406453	0.00157852	0.0218147	0.0764319	0.0475621	0.0386097	-0.0290201	-0.0206568	-0.0150706	-0.0718989	0.0460785	-0.00734857	0.0473269	0.0316133	0.00196422	-0.0236503	-0.0308491	-0.026761	-0.00656092	-0.0370807	-0.0609834	-0.0391665	-0.000274216	0.0152301	0.0123932	0.0276215	-0.0129051	-0.00504306	-0.0398979	-0.00198343	-0.0412723	0.0066399	-0.0327839	-0.0304504
78.886	0.0136425	-0.0327132	0.000938977	0.0542223	0.00451882	-0.0119938	0.00761763	-0.00186533	-0.0226052	0.0488823	-0.0137304	0.0133304	0.00329234	0.0365015	0.0215217	-0.0337499	0.049266	0.00357574	0.0568731	0.0490038	0.0618618	-0.0341158	-0.0371312	-0.0219808	-0.0936711	0.0507346	-0.00528727	0.0653389	0.0359954	0.0157541	-0.000284027	-0.0251747	-0.0356146	-0.0171086	0.0159824	-0.0713751	-0.0251204	-0.0275935	0.00165561	-0.00832656	0.0088374	-0.0233275	-0.0206079	-0.0260552	-0.0103359	-0.0335183	-0.00923003	-0.0434378	-0.0313431
79.0479	-0.00378677	0.00656459	0.00521852	0.0682147	0.0157185	-0.0216891	0.00259896	-0.00782295	-0.0427801	0.101091	-0.0104115	0.0393582	-0.00189833	0.0342206	0.0210498	0.00672384	0.0454472	0.00454641	0.0158334	0.0290648	0.0524336	-0.030907	-0.0213352	-0.00965438	-0.0786171	0.0511984	0.0158157	0.047688	0.0532315	0.021542	-0.0246056	-0.00706405	0.00331332	-0.0447065	0.0130748	-0.052411	-0.0221605	-0.00277897	0.00386132	0.0174066	-0.017046	-0.0331991	-0.0285801	-0.000505468	-0.00987801	-0.031024	-0.0114618	-0.033246	-0.0152943
79.2098	0.00535811	0.0200272	0.0157772	0.0446277	-0.00750433	-0.0287093	0.000586176	0.000798829	-0.0267383	0.0790989	-0.0167819	0.0682361	0.00567691	0.0402343	0.0372187	-0.027483	0.0531824	0.0162761	0.0261774	0.00507526	0.037052	0.0175938	-0.03845	-0.00875879	-0.0770939	0.0599243	0.0161804	0.0526974	0.0534384	0.00934318	-0.0174476	0.000815531	-0.00357958	-0.021849	-0.0869455	-0.0255443	-0.0204421	0.0266402	0.0066379	-0.00181174	-0.0136707	-0.0408253	-0.0279705	-0.0453658	0.00518433	-0.0289777	0.000481117	-0.0108134	0.0292717
79.3718	0.0329721	-0.00668956	0.00770417	0.0481372	-0.0112918	-0.0196093	0.014487	0.00392368	-0.00714313	0.0941548	-0.00940646	0.0930609	-0.000358506	0.0439764	0.0140843	-0.0318183	0.0849023	0.0130739	-0.00391825	0.0335863	0.0265499	0.0708227	-0.0351194	-0.0249328	-0.0576633	0.0472046	-0.00481528	0.0506854	0.0282632	0.0135681	0.000915474	0.00618017	-0.00131687	0.0254775	-0.0428931	-0.0325687	0.00973635	0.0106626	0.0137572	0.00795407	0.0291534	-0.0340763	-0.0568424	-0.0854296	0.00957446	-0.0298049	-0.000739206	-0.0137287	0.019336
79.5337	0.0323101	-0.0202251	0.0281359	0.0800436	-0.015676	-0.0219584	0.0217335	-0.00434142	-0.02469	0.106636	0.00094393	0.0823064	-0.011503	0.0427298	0.0272486	-0.00975351	0.0856974	0.029711	-0.0239928	0.044448	0.087205	0.0151573	-0.0695975	-0.0445854	-0.056477	0.0523142	-0.0125418	0.0285522	0.0369888	-0.00267398	-0.059196	0.0156184	0.0107122	0.0104315	-0.0395191	-0.0270246	0.0129885	0.0150153	-0.0173303	0.0488113	0.0178715	-0.0173576	-0.0289027	-0.0447876	0.0103951	-0.0130504	-0.00246796	-0.0224353	-0.0233274
79.6956	0.0395047	-0.0305225	0.0411445	0.064635	-0.00295462	-0.0187691	0.0180405	0.00708512	-0.0235009	0.0832326	-0.00106017	0.0800521	-0.0224392	0.0548184	0.0404376	-0.010422	0.080506	0.0541783	-0.00175424	0.0742517	0.0911576	-0.016047	-0.0898253	-0.0308364	-0.0590422	0.0569035	0.00418285	0.0367302	0.0315583	-0.00877561	-0.024894	0.0304287	-0.0102129	0.0241626	-0.0639355	-0.0417601	0.00898428	-0.0128729	-0.0116154	0.0458866	0.012725	0.0038488	-0.00337026	-0.061003	0.00826006	0.00707137	0.00646075	-0.0209506	-0.0388949
79.8575	0.0490805	0.0101266	0.0253691	0.0575038	-0.00538844	-0.0154566	-0.00836809	-0.000889449	0.00720936	0.0258391	-0.00846159	0.0410756	-0.021022	0.0436773	0.0258246	0.0124711	0.0525379	0.03858	0.0413728	0.0915864	0.0397636	-0.0112459	-0.0487119	-0.0167523	-0.0692567	0.0596944	-0.00261483	0.0633925	0.028685	-0.0118136	-0.0096128	0.00616269	-0.0185074	0.0449104	-0.0142034	-0.0411741	0.0331675	-0.0172633	-0.011736	0.0183431	0.020883	-0.00694059	0.00971086	-0.0696115	-0.0131034	0.00180268	0.00148532	-0.0154379	0.0322673
80.0194	0.0740516	0.016422	-0.0023757	0.0878503	-0.031222	-0.034537	-0.00392472	-0.00670056	0.0126448	0.0141311	-0.0163165	0.0295541	-0.0142562	0.0359357	0.00350819	0.0076212	0.0304541	0.0359669	0.0156572	0.0214142	-0.00098326	0.0033417	-0.0598215	-0.0353592	-0.0713622	0.0550002	-0.0232945	0.0693586	0.0356094	-0.0238585	-0.00252591	-0.00704722	0.04839	0.0505088	-0.0213227	-0.0178102	0.0271082	0.00189458	-0.0101596	0.0374274	0.0217837	-0.0144985	0.0070296	-0.0962626	-0.0302061	-0.0291976	-0.00785677	-0.0311645	0.0702251
80.1813	0.0518349	-0.00397548	0.00968558	0.0588777	-0.0339251	-0.0462708	0.030105	0.00934932	-0.00592056	0.0165622	-0.00942062	0.0479757	0.00601914	0.0510118	0.022824	-0.022606	0.0501473	0.0362422	-0.000881898	0.0459964	-0.00645222	-0.0239485	-0.0799184	-0.042706	-0.06385	0.0467027	-0.0277146	0.0677769	0.023141	-0.0165585	0.0077123	-0.0127133	0.0608993	0.0467971	0.00143902	-0.0298887	0.0289336	0.00275796	-0.0230265	0.0622635	0.0271222	-0.00407158	-0.0139815	-0.0782179	-0.0224692	0.00229629	-0.0143713	-0.0497906	0.0222998
80.3433	-0.00748444	-0.0319713	0.00884465	0.0272069	-0.0215699	-0.0130086	0.0105658	0.0192933	0.00195478	0.0357296	-0.0138097	0.0324882	-0.0198057	0.0402961	0.0465787	-0.00167887	0.0492252	0.0258763	-0.0161502	0.0779429	0.081744	-0.0231129	-0.0649662	-0.03073	-0.0697418	0.0287749	0.00799859	0.0610841	0.0141992	-0.000858712	-0.00523597	-0.0197092	0.034501	0.0130038	-0.029597	-0.0470233	0.0145737	0.0145145	-0.0215494	0.0142265	0.0234347	0.000702131	-0.00480137	-0.0885963	6.33936e-05	0.00976946	-0.0238645	-0.0151485	-0.0115238
80.5052	0.0341098	-0.0174066	-0.00385058	0.0177472	-0.00477283	-0.0103222	0.0161591	-0.0131475	-0.00684494	0.0837812	0.0154249	0.050452	-0.00071896	0.0190874	0.031013	0.000444475	0.00662093	0.0418275	-0.00224024	0.0726004	0.122239	0.0479235	-0.0668115	-0.0210354	-0.0794924	0.0408458	0.00282882	0.0793291	0.0561362	0.0111665	-0.011659	0.000453376	0.0233298	0.0234123	-0.0192104	-0.0368147	0.00383665	0.057027	-0.0231721	0.0376893	0.0234681	0.0210204	-0.0215434	-0.0707955	-0.00665502	0.000960211	-0.000796238	0.00562489	0.0102366
80.6671	0.0613072	0.00630735	-0.00182676	0.0258954	-0.017174	-0.0276082	0.0195267	-0.016442	-0.000265386	0.0877245	0.0488289	0.097226	-0.0129464	0.0242156	0.0286204	-0.00047047	0.0556992	0.0485185	0.0233368	0.0571411	0.0755304	0.00429785	-0.036779	-0.00628182	-0.0692149	0.0517297	-0.0137846	0.101108	0.0514769	0.0197627	0.0249614	-0.0165977	0.0246146	0.052149	0.0125329	-0.0404029	0.0375947	0.0692983	-0.0163808	0.0756898	0.019591	0.00987655	-0.0464853	-0.038911	-0.0160197	-0.00316223	-0.001844	-0.0227791	0.0153268
80.829	0.0473374	0.0203937	0.0119719	0.044323	-0.0330095	-0.0180848	0.0351277	0.0131967	-0.00920888	0.118458	0.0136315	0.115736	-0.0128241	0.0214688	0.0127603	-0.0287497	0.0717903	0.0270498	0.0192595	0.0590898	0.0910248	-0.0182853	-0.0329803	-0.00881591	-0.0419286	0.0886919	0.0208461	0.0846699	0.0246813	0.0221192	0.0108443	0.000482057	0.0327221	0.0420138	-0.00366419	-0.0103692	0.0434881	0.0368214	0.0178621	0.0274877	0.00405354	0.0230194	-0.013586	-0.0609256	-0.0214508	0.00582635	0.0142201	0.0129475	0.0128876
80.9909	0.0311851	0.0038449	0.0148363	0.0890709	-0.0288638	-0.0383874	0.029546	0.00242428	-0.0247785	0.0517737	-0.013901	0.10998	0.000376863	0.0314131	0.0175133	-0.0353739	0.0653311	0.00125287	0.0109823	0.0224619	0.0987837	-0.0262286	-0.0476566	-0.00819233	-0.0381771	0.0934709	0.0187577	0.0553908	0.0200835	0.0253297	-0.0297213	0.0178568	0.0433985	0.0075055	0.0440088	-0.000184854	0.0325772	0.0150156	-0.00764238	0.0640776	0.0316605	0.0291802	0.0147468	-0.0649292	-0.0200305	-0.0116224	0.0147983	0.0284997	-0.0670108
81.1528	0.0119667	-0.0113205	0.00526246	0.0827841	-0.0501389	-0.0735541	-0.0313228	-0.0013848	-0.0274879	0.0382899	-0.004894	0.0997107	0.0091316	0.0445686	0.00660052	0.00523563	0.0423951	-0.00612384	0.00195478	0.0203686	0.111857	-0.0237349	-0.0735013	0.0087064	-0.0545573	0.0706335	-0.00761826	0.0577702	-0.0240263	0.00880928	-0.0568458	0.00672227	-0.00263802	0.027612	0.0593491	-0.0258011	0.0605706	0.0203356	-0.016942	0.0855489	0.0474694	0.0213337	0.00456709	-0.0588293	-0.0176603	-0.00815734	0.0157006	0.00929747	-0.0586438
81.3148	0.0138217	-0.023888	-0.00417449	0.046832	-0.0344976	-0.0494087	0.00191023	0.022097	-0.00700347	0.0964506	0.0137611	0.0906997	0.0316082	0.0421804	-0.0395355	-0.00620074	0.0188088	0.0212326	0.0237495	0.0235063	0.145556	0.0095953	-0.0940176	0.00476752	-0.0482854	0.0559141	-0.0599416	0.0579053	-0.00737217	-0.0105834	-0.0768237	0.0187795	0.00531743	0.0546737	0.0306611	-0.0314855	0.0520249	0.0718006	-0.0341937	0.0874635	0.0479375	0.0287247	0.0302137	-0.0337391	-0.0180338	0.00127446	0.0176923	-0.00243685	-0.00811445
81.4767	0.0162187	-0.0360325	0.00410418	0.0278915	-0.0198247	-0.0318996	0.00665863	0.0543776	-0.0124414	0.112453	0.0276698	0.110344	0.0178944	0.0148471	-0.00930911	0.00519711	0.0550241	0.0293505	0.0161026	0.0321119	0.0836507	-0.0162119	-0.0857073	-0.0121965	-0.0497402	0.0650055	-0.0165157	0.0575911	0.0624519	-0.00446647	-0.0434364	0.0120678	0.0479533	0.0524	0.0349735	-0.037195	0.0288452	0.0486337	0.0118707	0.0807625	0.0283407	0.0243541	0.0539439	-0.0370855	-0.0126326	0.00117409	0.000807608	0.0172841	0.0619077
81.6386	0.0253575	-0.020813	-0.0294146	0.058049	-0.0100905	-0.0636404	0.0190898	0.0406806	-0.00545335	0.101977	0.0235338	0.0989444	0.00225485	0.0119835	0.0123912	0.0262265	0.0471266	0.0312558	-0.00465327	0.0266061	0.0712584	0.00791433	-0.0614183	0.0042048	-0.0558392	0.0612288	-0.00372094	0.0684266	0.0484556	0.00311819	-0.0152048	0.00419099	0.0414356	0.053554	0.0253173	-0.00914799	0.0383599	0.0399436	0.000588094	0.0601836	0.000724236	0.0150913	0.0293631	-0.0396521	-0.00755562	0.0114115	0.0346293	-0.000793772	0.101256
81.8005	0.0154556	0.00942642	-0.0083619	0.0464057	-0.00547493	-0.0571179	0.0216502	0.0275313	0.0126875	0.0736582	0.0352957	0.0915436	-0.0203965	0.00790151	0.00572157	0.0408188	0.0251567	0.039967	0.00907365	0.0422984	0.0632997	0.00661463	-0.0261387	-0.00968251	-0.013475	0.0565175	-0.021932	0.0511402	0.021044	0.0193896	-0.0503799	-0.00203745	0.0511141	0.0342864	0.0234092	0.00651386	0.00934199	0.0165845	0.00216339	0.0351031	0.0152864	0.0554811	0.0306433	-0.0219636	-0.0125391	0.0167132	0.0279698	0.0113025	0.119084
81.9624	-0.0259553	0.00155666	0.0752428	0.0267654	0.0110352	-0.0310107	0.0369701	0.0186423	0.0239624	0.113832	0.0290082	0.0979649	-0.000265086	0.0107335	0.0258714	-0.00625908	0.0329712	0.0195766	-0.00284765	0.0565824	0.0601612	-0.00293073	-0.0138114	-0.0131794	-0.0155359	0.0500402	0.0361467	0.0683921	0.00166698	0.0127592	-0.0288614	-0.0145044	0.0459289	0.0209212	0.048143	-0.000304177	0.00332675	0.0295063	-0.00226773	0.0329117	0.0473397	0.0472061	0.0446007	-0.0218088	-0.0265836	0.00121576	0.0191051	0.0316793	0.0988086
82.1244	0.00120388	-0.0213324	0.0408618	0.0644945	-0.0193925	-0.0634865	0.0329792	0.0107256	0.0109124	0.160551	0.0485011	0.0917545	-0.0166261	0.0128278	0.0283414	0.0156752	0.0733089	0.0297165	0.010871	0.029077	0.0357716	0.00589534	-0.0389398	0.000622999	-0.0550953	0.0677649	0.0455063	0.0958847	0.0455155	0.00594424	-0.00136327	-0.00599959	0.0461933	0.0347891	0.0467091	0.00947036	0.0143043	0.0729481	0.00752037	0.0609084	0.041136	0.0272902	0.0264507	-0.0341279	-0.0296719	0.0148273	0.0345615	-0.0047055	0.0768888
82.2863	0.00236127	-0.0189535	0.046219	0.0652656	-0.0163323	-0.0618905	0.012184	0.00853372	0.0273584	0.161955	0.0617967	0.0729891	0.00876147	0.0267028	-0.0257566	0.0289782	0.0627113	0.0325145	-0.00380196	0.0467355	0.064441	-0.0048173	-0.0368978	0.0117377	-0.0608747	0.0575409	0.0193343	0.0998521	0.0301263	0.0350709	-0.0328386	-0.00526446	0.0297068	0.0598322	-0.0103362	-0.018727	0.0173163	0.0663256	-0.0385907	0.0629037	0.00697998	0.0140431	0.0212948	-0.0360068	0.000484764	0.0243384	0.037548	-0.00653554	0.0356487
82.4482	0.0189814	0.0141141	0.032142	0.0959637	-0.0157553	-0.0247829	0.0277157	0.0246827	0.0218113	0.113134	0.0562656	0.0809561	0.00520174	0.00422067	0.0181741	0.0410659	0.0287715	0.0253789	0.00163768	0.0649594	0.0471554	0.0236858	-0.0554229	0.0142053	-0.0403417	0.040552	-0.00473719	0.120953	0.032624	0.0315675	-0.0181892	0.00998345	0.0328448	0.0861942	-0.000469367	-0.0164606	0.035388	0.044065	-0.0284343	0.0654651	0.0247513	-0.00195701	0.0507996	-0.0293061	-0.00102529	0.0185641	0.0449224	0.019005	0.00285529
82.6101	0.00912703	0.0163181	0.0491027	0.0519216	-0.00800386	-0.0315083	0.0308089	0.0425862	0.0132682	0.120833	0.0522381	0.119126	-0.0135729	-0.0184402	0.0409402	0.0364544	0.0333973	0.070467	0.00667505	0.0354857	0.0530173	0.0273451	-0.0744319	0.0109057	-0.0336823	0.0834089	0.0095435	0.0942087	0.0576365	0.0378943	-0.0193133	0.0334855	0.078394	0.0728432	0.0469628	0.00996731	0.0395633	0.0402629	-0.0119207	0.0579834	0.0242836	-0.0248769	0.0244974	-0.0093105	-0.0360685	0.0401734	0.0597957	0.0289307	0.0762104
82.772	0.0288031	-0.0223934	0.10005	0.0656945	-0.00906196	-0.0211112	0.0146488	0.032234	0.00948092	0.120819	0.0628703	0.132177	0.00218747	0.00414031	0.00947418	0.0345584	0.0828021	0.0493882	0.0148227	0.0654257	0.0971883	0.0322808	-0.0310074	-0.00608728	-0.0422707	0.0701127	-0.00305888	0.110325	0.108158	0.0595205	-0.0183882	0.0535463	0.0527934	0.0678052	0.0330465	0.0135244	0.0409458	0.0262349	-0.0423366	0.0374433	0.0373336	0.00895177	0.00899582	0.0205845	-0.017599	0.0397131	0.0472536	0.0509975	0.100944
82.9339	0.028935	-0.0185191	0.0636159	0.123221	0.00460979	-0.0201623	-0.0071688	0.0289925	0.000881539	0.135378	0.0447261	0.11224	0.021465	0.00949622	0.0222835	0.0648555	0.0822715	0.0146076	0.0286948	0.12248	0.0803378	0.048412	-0.0243427	-0.000207149	-0.0403285	0.056937	-0.0118042	0.111265	0.0703776	0.0223455	-0.0132025	0.0357437	0.035804	0.0824694	0.0571287	-0.0102007	0.0573609	0.00179063	-0.0708904	0.00654847	0.0371013	0.0425228	0.0180989	-0.0252788	0.000103313	0.0534807	0.047676	0.0478632	0.103731
83.0959	0.00256428	-0.00278889	0.0197714	0.118387	0.0305115	-0.0203435	0.0192077	0.0335887	0.00442091	0.128814	0.0500109	0.0817768	-0.00367301	0.00692962	0.0149632	0.0448342	0.0593521	0.0183794	0.0365636	0.116414	0.0899411	0.0650945	-0.0184243	0.0229219	-0.045846	0.0549878	-0.00954892	0.136554	0.0490572	0.0517046	-0.0187608	0.0343139	0.031632	0.0882379	0.0726112	-0.0131407	0.0429333	0.0435877	-0.0391767	0.0540394	0.0690847	0.0414598	0.048613	-0.0158118	-0.00609075	0.0366043	0.0531894	0.0210856	0.132642
83.2578	0.00471031	0.0104906	0.0593847	0.0739908	0.00367943	-0.00585851	0.00780364	0.0205452	-0.000561821	0.211892	0.048554	0.0727431	-0.0250845	0.00160239	-0.0198969	0.0505172	0.0394542	0.0383525	0.0603041	0.0433271	0.102752	0.00136819	-0.0261257	0.0131642	-0.0223857	0.0294249	-0.00174781	0.143438	0.0188774	0.0861221	-0.0333691	0.0739256	0.0522444	0.0569562	0.0374576	0.00178739	0.00371157	0.0617235	-0.0305664	0.0895521	0.0600995	0.0532775	0.0868623	-0.0261446	-0.0105762	0.0261757	0.0706261	0.0242704	0.0940261
83.4197	0.0153266	-0.00608171	0.0499502	0.114044	-0.0178668	-0.0110389	0.00341871	-0.00135251	-0.0042389	0.173017	0.0253703	0.0672712	0.0113589	-0.000389475	0.0622899	0.0556296	0.0397237	0.0636734	0.0488513	0.03022	0.12483	-0.00421178	-0.0457743	-0.000477124	-0.0122492	0.0354989	0.00266366	0.130401	-0.000146499	0.0586886	-0.0310197	0.072236	0.0409608	0.0327877	0.0488043	0.01422	0.0173425	0.0470728	-0.000406161	0.09846	0.0495798	0.0824072	0.0604751	-0.0203291	0.0162187	0.0516203	0.0740849	0.0409604	0.119847
83.5816	0.0246383	0.0169773	0.0454334	0.110394	0.00799831	-0.0213898	0.00420596	0.00801013	-0.0040167	0.112276	0.0115404	0.0686575	0.00458827	-0.00803236	0.0530237	0.0709627	0.0442721	0.0722397	0.0832137	0.0917597	0.0819279	0.0302557	-0.0391615	-0.00306534	-0.0223643	0.0711259	-0.00218214	0.137728	0.00162559	0.0304655	0.00580827	0.0507875	0.0466767	0.0510392	0.0136933	0.0180348	0.00494731	0.0301899	0.00476295	0.0528494	0.0444968	0.0655078	0.0311418	-0.00596169	0.0203655	0.0611291	0.0481385	0.0249798	0.0489204
83.7435	0.0418396	0.0260608	0.0497462	0.0642639	0.0104664	-0.00326206	0.0109333	-0.00553035	0.0247567	0.159677	-0.000617423	0.050923	0.00555928	0.00755041	0.0254548	0.0814494	0.0595127	0.0734668	0.0553378	0.0604514	0.0997427	0.03049	-0.0528254	-0.00928152	-0.0194402	0.055028	-0.0143837	0.118293	-0.0148874	0.017749	-0.00526628	0.0193753	0.0937657	0.057752	-0.00718995	0.0243894	0.00998915	0.0297423	-0.00872069	0.0394475	0.0272134	0.0509661	0.0140944	-0.00326167	0.0200926	0.0744925	0.0214151	0.0110562	0.00945077
83.9054	0.0145638	0.0143396	0.00365143	0.0967527	0.0206071	-0.00864734	-0.0107669	-0.0012058	0.00414032	0.234709	0.0238572	0.0623662	0.0203452	-0.00736473	0.0254677	0.0748124	0.041818	0.0487606	0.0143903	0.0667889	0.101328	0.0462438	-0.0408566	-0.0329118	-0.0578726	0.0461852	0.0221848	0.12132	-0.011801	0.0138201	-0.0292868	0.017158	0.0618214	0.0854085	0.00385495	0.050725	0.0565126	0.0468589	-0.00848096	0.0381763	0.00504829	0.060211	0.0109801	-0.0195451	0.00373258	0.0712272	0.0300351	0.00744	0.137013
84.0674	-0.0326468	0.0183539	0.00204926	0.0859891	0.033105	-0.0260754	-0.00273987	0.0216607	-0.0215736	0.172354	0.0516692	0.0931981	0.00392699	0.0111128	0.00700129	0.0344284	0.0227769	0.048281	0.0284771	0.070731	0.0885577	0.0106196	-0.0150189	-0.0042401	-0.0574487	0.0220652	0.0301271	0.117526	0.00455475	0.0212167	-0.000114939	0.0518049	0.0649423	0.0842592	0.0536414	0.0637817	0.100479	0.050141	-0.00997542	0.0688656	0.0656634	0.068576	0.0490654	0.00282631	0.00353821	0.0702732	0.0579082	0.0196464	0.127139
84.2293	0.0165436	0.0180703	0.0444129	0.0233369	0.0385172	-0.0135102	0.0108339	0.0289326	-0.0142813	0.110727	0.0438432	0.0961514	0.00541487	0.0439481	0.00349854	0.00663676	0.0422214	0.0178322	0.0217611	0.0467753	0.0930396	0.0277585	-0.031639	0.00395258	-0.0196307	0.0297543	0.00131119	0.120587	0.00863419	0.0115508	-0.0301114	0.0437547	0.0935595	0.0891278	0.0643805	0.039563	0.0537504	0.0264354	0.00612512	0.0991984	0.0631116	0.0670055	0.0262107	-0.0166923	-0.0209011	0.0500769	0.0442528	0.0378704	0.12458
84.3912	0.0123271	-0.014649	0.0268169	-0.00240309	0.0214263	0.0113323	0.00813881	0.02103	-0.010771	0.110473	0.0348007	0.118909	0.00513857	0.0288748	0.00674706	0.0242463	0.0615758	0.018073	0.00325987	0.0529041	0.0969288	0.0471834	-0.0229558	-0.0110842	-0.0288194	0.0191218	0.0284574	0.121956	0.0280926	0.0308265	-0.0267667	0.0479617	0.0980067	0.0633333	0.0616931	0.0237637	0.00363621	0.0347622	-0.00141964	0.0691535	0.00460827	0.0804505	0.0120606	-0.0213696	-0.00805554	0.0363135	0.0428806	0.0734046	0.0104448
84.5531	0.0322997	-0.0378668	0.0395424	0.013906	0.00375298	0.00148733	0.0128953	0.0262398	-0.0235441	0.0664585	0.0496652	0.150642	0.00265537	0.0230338	0.0147721	0.0416355	0.031542	0.0449607	-0.0317263	0.0469644	0.113247	0.0104947	-0.0283384	0.0117032	-0.0290353	0.0377724	0.00821952	0.117914	-0.000115071	0.042843	-0.00648022	0.0429511	0.110267	0.0865834	0.0349172	0.0168187	0.0183642	0.0297386	-0.028238	0.0949402	0.0255577	0.0643362	0.0204973	-0.00915674	0.0139273	0.0387403	0.0446137	0.0540375	-0.0528072
84.715	0.038034	-0.0204629	0.0328563	0.034054	-0.00340415	-0.0154978	0.00965412	0.0261376	-0.0146175	0.0718546	0.0398369	0.13952	0.0302652	0.0215194	-0.011039	0.033026	0.0285649	0.00959139	-0.00155766	0.0576039	0.100737	0.0326695	-0.0684224	0.0298144	-0.00489669	0.058993	-0.00153505	0.123418	-0.0343958	0.0398721	0.00697326	0.0427797	0.0903112	0.0865169	0.0889783	0.00186071	0.0614212	0.0458572	-0.0250301	0.111954	0.0621295	0.0648661	0.0105719	-0.0183978	0.00755898	0.0598009	0.0317852	0.0231159	0.00747773
84.8769	0.0316193	-0.0114918	0.0545622	0.064194	-0.0049033	-0.00500949	0.00456041	0.00985327	0.00294207	0.0677588	0.0357373	0.127511	0.0148311	0.0207938	-0.00562205	0.00170138	0.0821133	0.00849814	0.0399392	0.0557422	0.0822426	0.0631799	-0.0309494	0.0378586	-0.011988	0.0546862	-0.00301637	0.126935	-0.0280836	0.0421345	0.00512151	0.0385048	0.134047	0.070451	0.0527294	0.0288321	0.0295389	0.0782361	-0.00531606	0.0858037	0.0548275	0.0726455	0.026769	-0.00124745	0.0150718	0.0385064	0.0241787	0.0237483	0.104946
85.0389	0.0372557	-0.0132613	0.0631558	0.0852465	-0.00830769	0.00240297	0.0146039	0.0148093	0.0053592	0.0370924	0.0550066	0.117205	0.00883447	0.0187658	0.00872159	-0.00146377	0.050542	0.0277395	0.0309823	0.10054	0.0688036	0.0333341	-0.0103614	0.0366159	-0.023749	0.0284673	-0.00265494	0.137036	-0.021049	0.0557992	-0.00725465	0.0255035	0.109169	0.0844693	0.0802075	0.0362737	0.0160482	0.0717947	-0.0180638	0.0832127	0.0142442	0.0576006	-0.00839947	-0.0118341	0.0303224	0.0409848	0.0542401	0.0260639	0.0950449
85.2008	0.0394575	0.00269604	0.0527143	0.0944088	-0.00600442	0.00324579	0.0108293	-0.00583535	0.0190095	0.095608	0.0420405	0.0983362	0.00478339	0.0384348	-0.0127841	0.0416472	0.0239817	0.0533265	-0.00302258	0.117879	0.0691347	-0.0192978	0.00287283	0.0387632	-0.015801	0.0348232	0.055476	0.133118	-0.0102727	0.0706949	0.00955123	0.0302308	0.123218	0.0707327	0.131091	0.0224719	0.0829099	0.0508881	0.014485	0.0638265	0.0602879	0.0472549	0.00281108	0.0210751	0.0188072	0.0680123	0.0685005	0.0284032	0.049238
85.3627	0.0111536	0.00711162	0.0233496	0.0230167	-0.00777572	0.0321127	0.0215824	-0.00144332	0.012982	0.150925	0.0274748	0.0966577	-0.00616123	0.0203558	-0.0279769	0.0466494	0.0180132	0.0219841	0.00804816	0.0735371	0.116183	0.00513882	-0.0030033	0.0456282	-0.0250997	0.0441432	0.0435639	0.140972	0.0229248	0.0519013	0.00634497	0.0559029	0.136989	0.0753696	0.13802	0.0467951	0.113037	0.0692107	0.0325023	0.0647734	0.0674074	0.0374927	0.0106426	0.0131137	0.00814978	0.050547	0.0629872	0.0211409	0.0914404
85.5246	0.021716	0.0114654	0.0168882	0.0729879	-0.0147369	0.0265366	0.0499178	0.0418067	0.0103369	0.148056	0.0372911	0.116472	0.0392432	0.00399837	-0.00365136	0.04747	0.0124392	0.0174001	-0.00699373	0.113703	0.142642	0.0264123	-0.0227696	0.048242	-0.0263379	0.0666891	0.0527269	0.142245	-0.00120354	0.0476335	-0.0113817	0.0548626	0.130045	0.0861277	0.149747	0.0603652	0.0777469	0.0846273	0.00430577	0.102717	0.0918449	0.0707582	0.048701	-0.0215283	0.0277131	0.0397306	0.086105	0.0122124	0.130337
85.6865	0.00375304	-0.0113547	0.0519521	0.107407	0.00681603	0.0229147	0.0598087	0.0397448	0.00391487	0.175748	0.0440238	0.127774	0.0438546	0.00759787	0.0105617	0.027431	0.00582953	0.0401601	0.025863	0.0865317	0.15735	0.043305	-0.0276865	0.0263152	0.00863508	0.0411787	0.00695793	0.161276	-0.0242974	0.0692163	-0.0220921	0.042721	0.129322	0.0667588	0.164997	0.0696218	0.044123	0.0378892	-0.00479648	0.102409	0.0925796	0.0817337	0.0458362	-0.0107281	0.0429365	0.052627	0.0821587	0.0315365	0.162181
85.8484	-0.00178049	-0.024938	0.0558651	0.0916969	0.0176909	0.00785269	0.0373106	0.0287179	-0.00964466	0.122741	0.0407698	0.122007	0.0262339	0.0162643	0.0134585	0.0469295	0.055938	0.0404285	0.0312948	0.140791	0.12523	0.0386171	-0.0147484	0.00497699	-0.010669	0.0414217	0.00954296	0.162993	0.0266327	0.0812982	0.00383023	0.0169083	0.129647	0.0725732	0.113487	0.0512175	0.0524636	0.0278525	0.0169339	0.11873	0.0607562	0.0836767	0.0766936	0.0167681	0.0113393	0.0425296	0.0605968	0.0373367	0.164138
86.0104	0.0106245	-0.0404096	0.0527866	0.120686	-0.0123879	-0.0204446	0.00653757	0.0120636	0.000136254	0.153797	0.0385972	0.139794	0.0210676	0.0194315	0.0334293	0.0570514	0.0965195	0.029405	0.0401904	0.143002	0.118572	0.0509123	-0.0183159	-0.0017034	-0.000473713	0.0806917	0.0717966	0.123387	0.0242068	0.0546569	0.0155659	0.0342744	0.122136	0.072169	0.0847261	0.0151791	0.0954157	0.0630956	0.00626829	0.105464	0.0481299	0.0658382	0.065414	0.00176249	0.0178254	0.0456651	0.0584998	0.0191099	0.122305
86.1723	0.0413373	-0.0330815	0.0205377	0.0987817	-0.0161955	-0.0168693	0.00820924	0.0184739	-0.000360564	0.158502	0.0565892	0.125838	0.0362167	0.023196	0.0261546	0.0358031	0.0885693	0.0282822	0.0569237	0.0984766	0.100152	0.0434342	-0.0200657	-0.00136954	-0.00697276	0.0910425	0.054324	0.100836	-0.0138665	0.0417799	-0.0298269	0.0326305	0.143217	0.0940387	0.084612	0.0190014	0.0842386	0.102746	-0.00525615	0.0604157	0.0529749	0.0327512	0.000817407	0.011496	0.0246875	0.0395398	0.0729954	0.0166669	0.0529753
86.3342	0.0204627	-0.0319596	0.00817993	0.0492728	-0.00936683	-0.00594714	0.0299022	0.00903887	-0.00785368	0.167361	0.059353	0.0925199	0.0234537	0.0141153	0.0513412	0.00857451	0.08079	0.0194305	0.03579	0.111948	0.0978093	0.0222295	-0.0217806	0.0358306	-0.0192965	0.0799743	0.022401	0.0909839	-0.0262061	0.0184257	-0.00916923	0.0444748	0.166909	0.0941527	0.0837666	0.0119947	0.0547339	0.0781169	-0.00155991	0.0313274	0.089986	0.0625487	-0.00560291	0.0160319	0.00608793	0.0342974	0.0844857	0.0319507	0.0416324
86.4961	0.049842	-0.00601394	0.0472587	0.0446234	-0.0111707	-0.000404129	0.0248509	-0.00223572	-0.00750342	0.128705	0.0659548	0.124493	0.0272456	0.0104685	0.0255404	0.0284768	0.0861858	0.0125803	0.0252677	0.0946617	0.117195	0.0188771	-0.00752228	0.0246117	-0.0123738	0.0613116	0.000820634	0.088385	0.0177724	0.00675217	0.0183298	0.0504319	0.177763	0.0831521	0.0613776	0.0263488	0.0569971	0.0580802	0.00756737	0.0762928	0.0676266	0.0658288	0.000467557	0.0387356	0.0195325	0.0226108	0.0920978	0.073463	0.0691812
86.658	0.0427969	-0.0112828	0.0579573	0.0394805	-0.0200682	0.00458482	0.00763643	0.00588944	0.0313377	0.128883	0.0565337	0.167082	0.0598054	0.00752432	0.0239475	0.0421159	0.0499768	0.0138575	0.0396112	0.0916206	0.088946	0.0512515	0.0236907	0.0313695	-0.00629963	0.0595896	0.0105264	0.130915	0.0454464	0.0240084	0.0148186	0.0698894	0.197296	0.0784661	0.034026	0.0352048	0.0736489	0.0324721	0.00433567	0.147388	0.0499625	0.0658917	0.0264205	0.0168625	0.0154521	0.0220221	0.0928975	0.0886015	0.0621584
86.8199	0.0141343	-0.0047698	0.0429929	0.0792063	-0.000773365	0.00235218	0.0288252	0.0223159	0.0272129	0.183252	0.0510187	0.170332	0.0509883	0.0244535	0.068775	0.0490461	0.0859922	0.0647662	0.0729677	0.135471	0.0989898	0.0392596	0.0137905	0.0398526	0.00577758	0.0695877	0.0226294	0.149041	0.00879724	0.0402727	0.0209	0.0751942	0.179601	0.105055	0.0601339	0.0469954	0.0388998	0.0314421	-0.0141207	0.115877	0.0595901	0.123946	0.0581031	0.00365601	0.0260574	0.060707	0.0699899	0.0640675	0.0819804
86.9819	-0.0111083	0.00692144	0.0203191	0.0947459	0.0157823	0.00441771	0.017549	0.0477996	0.0307143	0.21848	0.0510978	0.120314	0.0623193	0.02742	0.0323049	0.119708	0.0506578	0.0563384	0.0484889	0.170907	0.106825	0.00230253	-0.00355186	0.0310404	0.0239465	0.0253022	0.0515519	0.140149	0.0470713	0.0484511	-0.0175622	0.0690556	0.213914	0.0891416	0.0935699	0.0482565	0.0497916	0.0717486	0.0052809	0.0738197	0.118935	0.130165	0.0593945	0.0342765	0.0156261	0.0548251	0.0527874	0.0750501	0.107884
87.1438	0.0258094	-0.00746867	0.017869	0.0664989	0.000136559	-0.00858301	0.0130445	0.0554313	0.0247873	0.203818	0.0613033	0.150701	0.0705699	0.0197231	0.06567	0.110299	0.0476467	0.0448746	0.00507016	0.163791	0.133927	0.0534325	0.0152345	0.0449736	0.0265164	0.016868	0.0649758	0.141323	0.0438157	0.0503311	-0.0157873	0.0811802	0.238734	0.105149	0.103489	0.0344609	0.0571343	0.094322	0.0128683	0.0931745	0.125065	0.137875	0.0947402	0.0223097	0.0330843	0.0310869	0.0713587	0.0567593	0.111015
87.3057	0.0415205	0.0262296	0.0503726	0.0646413	0.000796423	0.00589247	0.014589	0.0470101	0.0200431	0.243193	0.0763293	0.114292	0.0602885	0.0102655	0.0487629	0.101233	0.0783632	0.0672361	0.00081944	0.157223	0.135737	0.0803508	0.0277249	0.0380459	0.0129277	0.0487794	0.0548184	0.174044	0.0116449	0.0337716	0.0171851	0.109778	0.227285	0.111787	0.136903	0.0435265	0.03243	0.0411207	0.0126591	0.0757497	0.118055	0.152616	0.100545	-0.0128421	0.0438664	0.0316603	0.0789211	0.0443586	0.109886
87.4676	0.0152779	0.0505106	0.0202618	0.0661624	0.00995213	-0.0117183	0.0203502	0.0371223	0.0331441	0.252861	0.0853256	0.0917238	0.0439668	0.0145156	0.0456568	0.121681	0.0715302	0.0418215	0.0503057	0.11263	0.14152	0.0725426	0.032851	0.0600052	-0.00641508	0.0385432	0.0387502	0.163865	0.0416226	0.0476958	0.0509822	0.0970687	0.250148	0.0601715	0.0899877	0.0136064	0.0514753	0.0458065	-0.00169908	0.101988	0.135891	0.127187	0.0729518	0.0118352	0.018751	0.05026	0.0723	0.0588612	0.0193002
87.6295	-0.00478059	0.0455263	-0.0181501	0.00162446	0.00688756	0.0149543	0.0170867	0.026012	0.0201492	0.180703	0.0528805	0.116768	0.0215616	0.0196211	0.0542671	0.112912	0.0282374	-0.00114768	0.0254601	0.138986	0.111676	0.0505398	0.014349	0.0809901	0.00783193	0.0550804	0.0529369	0.155063	0.0336354	0.0503301	0.0364903	0.107354	0.273622	0.0722538	0.0744274	0.0201288	0.0671732	0.0537111	0.00955735	0.124883	0.185051	0.131548	0.0770385	0.0288467	0.0212556	0.047685	0.0671453	0.0763033	0.0565942
87.7915	0.0252834	0.0364723	0.0173438	0.0248039	0.00471256	0.0625821	-0.000636193	0.0407605	0.0149897	0.160382	0.0318693	0.102128	0.026689	0.0250919	0.0319212	0.0936462	-0.00401641	-0.00678004	-0.00962314	0.118659	0.13176	0.00663805	0.0402756	0.0943169	0.00263124	0.0624585	0.0696388	0.145744	1.19729e-06	0.054159	-0.0351345	0.148997	0.277311	0.0639416	0.11999	0.0264373	0.0628083	0.0495535	0.0131315	0.0816957	0.179913	0.135671	0.00978196	0.00835022	0.0334199	0.0438662	0.075607	0.0975717	0.100926
87.9534	0.0532917	0.00922633	0.0391737	0.0231554	0.0243383	0.0421021	0.0385612	0.0699599	-0.000782928	0.189937	0.0630955	0.12606	0.0255636	0.022254	0.0211109	0.0742944	0.020657	-0.00189562	0.0120907	0.114327	0.0868428	0.0367573	0.0523697	0.0770389	0.00238479	0.0647344	0.0452727	0.142979	-0.00380716	0.0420938	-0.0180691	0.152381	0.261014	0.0837461	0.149618	0.0335173	0.0602527	0.0405874	0.0342498	0.117501	0.166	0.13024	0.017719	0.033084	0.0285534	0.056475	0.0763548	0.0900779	0.121875
88.1153	0.0425935	0.00795618	0.0381009	0.0152472	0.044443	0.0118272	0.0241698	0.0387963	0.0147703	0.151904	0.0664997	0.113107	0.0118593	0.00607249	0.05124	0.0981733	-0.000181881	0.0305895	0.0193073	0.153088	0.121889	0.0212019	0.0547066	0.0831329	0.0253691	0.0705658	0.0630325	0.157785	-0.00068896	0.0501985	0.029953	0.130979	0.266247	0.0543501	0.104052	0.0287194	0.0724514	0.0345919	0.0119525	0.124546	0.179405	0.121755	0.0212379	0.0574684	0.00900687	0.0413186	0.0770516	0.0729021	0.0621044
88.2772	0.0610566	0.0445681	0.0271508	0.0619706	0.0227939	0.0218604	0.0261985	0.00558718	0.0373299	0.220386	0.0475274	0.107236	0.0570494	0.0153878	0.0596984	0.107067	0.0263604	0.0134092	0.0128604	0.104425	0.151613	0.0407008	0.0559894	0.0856716	0.0129154	0.0826963	0.104373	0.189126	-0.0290778	0.0538142	0.0341934	0.160217	0.299655	0.0596132	0.111678	0.00754722	0.110684	0.0565727	0.0224048	0.072279	0.205912	0.0952652	0.0609354	0.0255889	0.000624278	0.0383372	0.0869766	0.0936863	0.0678334
88.4391	0.0623032	0.0411086	0.041702	0.0835349	0.0241053	0.041413	0.0457394	0.0317736	0.000260448	0.257858	0.0642633	0.105552	0.0810264	0.0286948	0.0174741	0.0835889	0.0497383	-0.0126273	0.0316648	0.0726026	0.116027	0.00123315	0.0588242	0.0791346	0.0114172	0.055549	0.0859935	0.164505	0.016522	0.0451315	-0.0317302	0.158082	0.362457	0.066335	0.164293	0.0176382	0.0925483	0.089376	0.0461702	0.0707543	0.206318	0.127704	0.102914	0.0203727	0.000498594	0.0608401	0.089134	0.0796773	0.0475662
88.601	0.0557782	0.0445825	0.0571551	0.138734	0.01839	-0.00684857	0.0436809	0.0451296	-0.0202053	0.256509	0.0538366	0.148753	0.0807547	0.0221604	0.0225911	0.0585142	0.0226409	0.0185069	0.0348914	0.0935144	0.166948	-0.000435091	0.0607233	0.0788241	0.0121596	0.0396314	0.0977247	0.136527	0.0293115	0.0435056	-0.00141582	0.141202	0.376518	0.0562334	0.0903314	0.0182811	0.0578612	0.0790673	0.0177492	0.104287	0.202983	0.146177	0.112106	0.0497687	0.0171402	0.0597689	0.0870424	0.0715944	0.0113808
88.763	0.0617673	0.0262229	0.0387684	0.128819	0.0144025	-0.0295293	0.0299949	0.0345073	0.00146175	0.220831	0.0471764	0.140251	0.0668076	0.012053	0.023735	0.0471419	0.0445301	0.0391687	0.0319385	0.110096	0.187948	0.0552071	0.0863219	0.0944166	0.0298075	0.0663547	0.105628	0.157862	0.00912855	0.026804	0.00975476	0.147975	0.343497	0.0831901	0.0320621	0.0235291	0.0463264	0.0699306	0.0335043	0.134992	0.250067	0.122393	0.0933294	0.052034	0.0108907	0.0509369	0.0839295	0.0863535	0.0484949
88.9249	0.0431921	-0.011436	0.00305297	0.0532181	0.0119297	-0.00689577	0.0321155	0.02712	0.0131221	0.16745	0.0613382	0.0677504	0.0418887	-0.00556511	-0.0190632	0.0458974	0.048041	0.0230128	0.037062	0.0808835	0.101828	0.131032	0.0794359	0.0818201	0.0375562	0.0458751	0.0557936	0.161534	-0.0182418	0.0243941	-0.0129188	0.134735	0.312079	0.0474154	0.0565079	0.0232071	0.0657543	0.0479599	0.0168575	0.117224	0.258639	0.140271	0.0635426	0.0531655	-0.00101796	0.0402364	0.0683495	0.0500709	0.0892724
89.0868	0.0395193	-0.0236595	0.00134942	0.0947607	0.0107589	0.00879602	0.00599045	0.0212828	-0.0169888	0.195021	0.0562049	0.110435	0.036446	-0.00483703	-0.0112718	0.0825256	0.0204852	0.0661592	0.0650501	0.0758912	0.0881276	0.120043	0.0792749	0.0679559	0.013005	0.0109532	0.0473348	0.157325	-0.0354392	0.0415027	-0.0190542	0.121878	0.338732	0.0452229	0.136763	0.00804511	0.0563025	0.0193505	0.0157639	0.0896294	0.186018	0.159909	0.0405379	0.0493228	0.0129539	0.0158764	0.0491244	0.0108481	0.0982156
89.2487	0.0591876	-0.0196561	0.0222157	0.0659396	0.0127166	0.0156403	-0.0330877	0.0174445	-0.0216708	0.228157	0.0623556	0.114256	0.038409	0.012155	0.0121636	0.0685764	0.00283131	0.0513001	0.0143099	0.0776619	0.1282	0.0372092	0.0986156	0.0667728	-0.000624094	0.0262712	0.0718657	0.166001	-0.00136678	0.028159	0.00788789	0.126793	0.37416	0.0521068	0.126134	0.00982564	0.0482841	0.0508948	0.0267003	0.0588529	0.202557	0.141514	-0.00073422	0.0237772	0.0307898	0.0221303	0.0634434	0.0158357	0.0541784
89.4106	0.0770623	0.0140488	0.0113309	0.0537155	0.021665	0.00615102	0.00444931	0.0265775	-0.0149587	0.182109	0.0540427	0.0961762	0.0356625	0.0114455	0.0135471	0.0965919	0.0218783	-0.00098761	0.00576691	0.097727	0.140546	0.0481829	0.0743615	0.0812634	0.0201045	0.0579484	0.0715799	0.123828	0.0139267	0.0373091	0.015146	0.12278	0.36758	0.0547474	0.143316	0.0179915	0.0616445	0.0458938	0.00182191	0.119999	0.244564	0.154582	0.0297944	0.0303732	0.0328758	0.0311482	0.0650024	0.0475298	0.0145669
89.5725	0.0481619	0.0222505	-0.0250315	0.0298263	0.0329175	0.0315061	0.033792	0.0496842	-0.0166421	0.204929	0.0451484	0.105981	0.0465718	0.0103106	-0.0118235	0.0801695	0.0119236	0.0276136	0.017328	0.116094	0.123414	0.061414	0.0519575	0.0860411	0.00637224	0.0415481	0.0901229	0.109145	0.0141653	0.059252	0.0476384	0.0995833	0.353056	0.0665288	0.195018	0.000772306	0.0472368	0.0544798	0.00784007	0.145786	0.264879	0.121518	0.0409683	0.024584	0.0109745	0.0144354	0.0712625	0.0575108	0.0518014
89.7345	0.0269437	-0.00789666	-0.0199921	0.0179336	0.0127238	0.0374163	-0.0147964	0.0474444	0.00692714	0.19411	0.0297236	0.113915	0.0763113	-0.00692767	0.0465582	0.0383793	0.0174315	0.0207246	-0.00141208	0.111858	0.105735	0.0529126	0.0720305	0.0694815	0.0467164	0.0496618	0.0942233	0.0954669	-0.00438449	0.0746313	0.051658	0.0940776	0.378956	0.0684408	0.174193	0.0224361	0.0303495	0.072638	0.0232376	0.0945411	0.256727	0.113869	0.041996	0.0222776	0.00283927	0.0102932	0.0917933	0.0627848	0.0656173
89.8964	0.0294774	-0.0162093	0.00617749	0.0278148	0.0118851	0.00760038	0.0086722	0.0394145	0.0329681	0.22942	0.0272757	0.101351	0.0670388	-0.00420237	0.0219739	0.0551768	0.0359655	0.0341652	-0.0158239	0.104048	0.122255	0.0640468	0.041898	0.0821407	0.0700862	0.03433	0.0924077	0.116948	-0.0403064	0.0662698	0.0643758	0.0817851	0.397333	0.0747801	0.154344	0.0384382	0.0638921	0.0628351	0.0166745	0.0999686	0.272245	0.132797	0.0685251	0.035311	0.0162212	0.0156975	0.0680821	0.0504815	0.0621123
90.0583	0.0237417	-0.0167694	0.0378427	0.0412033	0.0380216	0.00336151	0.0379768	0.0614009	0.0195177	0.205663	0.0566565	0.111218	0.0314069	0.0260397	0.017383	0.0989519	0.0189888	0.0160852	0.0132776	0.101107	0.106751	0.108968	0.0459691	0.102964	0.0554934	0.0421173	0.107709	0.121202	-0.000557582	0.0542958	0.0694901	0.104675	0.395419	0.0558844	0.150491	0.0421574	0.0462465	0.063827	0.0136992	0.117848	0.277163	0.145357	0.0589514	0.0664466	0.0355364	0.0263793	0.0728523	0.0603991	0.100527
90.2202	0.0307294	-0.00811096	0.0223492	0.0794009	0.0522505	0.0478659	0.0490663	0.0752104	0.0099366	0.13516	0.0706103	0.116164	0.0412251	0.0365894	0.0046416	0.0919903	0.0131885	0.0337823	0.0110093	0.100057	0.112392	0.109443	0.0874182	0.107419	0.0366365	0.0303674	0.120486	0.114809	0.00465919	0.0598659	0.0383846	0.117228	0.354339	0.0469548	0.197496	0.0547868	0.0753969	0.0264592	0.0207078	0.0867809	0.268069	0.161745	0.0514101	0.0623084	0.0305815	0.0293302	0.0876564	0.0365444	0.0952987
90.3821	0.0415677	0.0242628	0.00802371	0.0443845	0.0435465	0.0548047	0.00292691	0.0240477	-0.00338958	0.147758	0.0491909	0.123928	0.0742202	0.0271569	0.011531	0.0797239	0.0406473	0.0317059	0.00451582	0.104165	0.113229	0.0891568	0.0723205	0.0990934	0.0436741	0.0128206	0.0780453	0.134522	0.0277502	0.0574134	0.0604782	0.130353	0.376379	0.0623161	0.163503	0.047311	0.0671992	0.0181666	0.0220363	0.105009	0.281525	0.0969053	0.0484942	0.0348588	0.024487	0.035455	0.0728131	0.025849	0.04128
90.544	0.0327363	0.025025	0.00480236	0.071442	0.0518426	0.0345953	0.00384916	-0.0202771	0.00861127	0.234414	0.0301301	0.139047	0.0798122	0.0202544	-0.0324576	0.112382	0.0533849	0.00665688	0.0327259	0.110198	0.147745	0.0896403	0.0528257	0.0877067	0.0572424	0.00850874	0.100589	0.147633	0.0122241	0.0510595	0.029764	0.130589	0.397052	0.0584077	0.17399	0.0574361	0.0490106	0.0512203	0.0119975	0.10945	0.303171	0.117813	0.0797001	0.0311003	0.0270904	0.0365883	0.0619973	0.0344799	0.0902222
90.706	0.0293788	0.0560354	0.0178751	0.0690743	0.0617129	0.0555819	0.0479554	0.0246953	0.00176216	0.280866	0.0266723	0.138309	0.0819054	0.018846	0.000989654	0.090049	0.0397905	0.0392162	0.0153265	0.10707	0.130418	0.0693721	0.0226109	0.081856	0.0702176	0.0187371	0.0741987	0.118444	0.00555136	0.0508155	0.0626721	0.152473	0.363263	0.0376158	0.174335	0.0477475	0.0535142	0.06659	0.0113139	0.0781889	0.29151	0.144913	0.118388	0.047533	0.00525657	0.0354354	0.0619432	0.0601649	0.109251
90.8679	0.0104475	-0.0131505	7.74827e-05	0.0714812	0.028347	0.0288529	0.0318718	0.0176275	-0.00877894	0.262695	0.0645821	0.130502	0.0764598	0.0154316	0.0538213	0.0926177	0.0570279	0.0115223	0.00662351	0.0842622	0.116222	0.0752284	0.0789301	0.0978189	0.0693788	0.0197234	0.0563676	0.0974571	0.00488821	0.0615259	0.0674564	0.151486	0.362879	0.050097	0.17809	0.0433527	0.0595433	0.0236478	0.00630661	0.145228	0.306003	0.112778	0.0719736	0.0904699	0.0100664	0.0527139	0.0705409	0.0458346	0.0684385
91.0298	0.0218487	-0.0340195	0.00475144	0.0913653	0.00162382	0.0202874	0.0457813	0.00492487	0.00179739	0.305968	0.045719	0.0993664	0.0536024	0.00621782	-0.0318069	0.057667	0.0255416	0.0191451	0.0403493	0.0425137	0.0827259	0.106555	0.0698703	0.129871	0.0473028	0.0129337	0.0709561	0.123024	-0.00555356	0.0485854	0.0139742	0.131908	0.328897	0.041153	0.163679	0.0507944	0.0330738	0.0359312	-0.0151992	0.139238	0.319456	0.120728	0.0631645	0.0786015	0.00309465	0.0683999	0.0773116	0.0444922	0.0109059
91.1917	0.0401269	0.000487379	0.0247356	0.0982033	-0.00406826	0.0189314	0.0455207	0.0094621	-0.00523074	0.238775	0.0468049	0.107939	0.0613247	-0.0012767	-0.0643727	0.0191056	0.00237035	0.03345	0.0237411	0.0421828	0.0725834	0.0890671	0.0391507	0.133073	0.0504626	0.0155408	0.0374318	0.147839	-0.0107329	0.0537766	0.00795081	0.1316	0.334791	0.0252247	0.197013	0.0684733	0.0209291	0.0580585	-0.0113239	0.121932	0.289418	0.106647	0.0583517	0.0330535	0.015299	0.062194	0.0593511	0.0735385	-0.00223428
91.3536	0.0394132	0.0375204	0.00155321	0.124066	0.00603257	0.0124677	0.0299845	0.034765	-0.0217318	0.277463	0.0249682	0.0895262	0.0575842	-0.00480757	-0.0248392	0.0163582	0.0489832	0.0391782	-0.00247551	0.0824108	0.0978301	0.081721	0.0597266	0.12227	0.0482694	0.0286641	0.053858	0.125564	0.0135157	0.0497576	0.0679065	0.160126	0.373997	0.0206562	0.169667	0.0612458	0.054999	0.045532	0.00959342	0.119447	0.283702	0.0713432	0.0750263	-0.0139522	0.0308149	0.0583106	0.0499741	0.0686559	-0.0115092
91.5155	0.0396309	0.0384034	0.0108099	0.078821	0.0120554	0.0109156	0.0195057	0.0298389	-0.0112208	0.287986	0.0408852	0.0915372	0.0638435	0.0127113	-0.0198876	-0.010947	0.0648491	0.0199605	-0.00838999	0.0660498	0.145969	0.0323641	0.0660063	0.110992	0.0670933	0.020745	0.0567894	0.131474	0.039039	0.0533307	0.0506571	0.163306	0.309361	0.00892677	0.179693	0.0441549	0.0964106	0.0600883	0.0158536	0.10273	0.322353	0.110968	0.0568454	-0.0131386	0.0154973	0.0525377	0.0540239	0.0604813	-0.00783981
91.6775	-0.000122192	0.00613544	0.0150696	0.0525686	0.0143443	0.00494726	0.0349239	-0.00467234	-0.0191327	0.253104	0.0660996	0.107339	0.0587032	-0.0020817	-0.0118424	0.00521352	0.0586576	0.0103457	0.00480328	0.117635	0.172065	0.0262308	0.0749638	0.0875801	0.0704977	0.0210712	0.0456048	0.137245	0.00617945	0.0463096	0.0656353	0.167747	0.28933	0.0264082	0.189497	0.049477	0.0497221	0.0402941	0.00714889	0.095824	0.331403	0.122648	0.0417207	0.0104211	0.0104942	0.0753537	0.0618893	0.0401137	0.0116958
91.8394	0.000700504	0.0155124	0.0365748	0.0907929	0.0529332	0.0354209	0.0286035	-0.0177072	-0.0187846	0.222733	0.0769021	0.087298	0.0595558	-0.0128382	-0.00613909	0.0478381	0.00204053	0.00567036	0.0625805	0.133521	0.161617	0.0483569	0.099484	0.0995874	0.10056	0.0148575	0.0814836	0.139007	-0.0225149	0.0525741	0.038389	0.149316	0.302104	0.0407369	0.186543	0.0847109	0.0488597	0.0738359	0.0197412	0.110489	0.365536	0.102305	0.0565715	0.0376315	0.0355946	0.0712561	0.051869	0.0418778	0.00366732
92.0013	0.0052408	0.00433691	0.0264371	0.0676375	0.0392638	0.025979	0.0215685	0.0136444	-0.0192885	0.253263	0.0519934	0.0736264	0.0239555	-0.0124356	0.0103501	0.0853992	0.0371285	0.0544587	0.0679804	0.1228	0.152677	0.0307447	0.0820236	0.129039	0.0865627	0.00549866	0.0592469	0.115567	-0.00131105	0.0582382	0.044985	0.134284	0.320491	0.0650064	0.208717	0.100978	0.0624542	0.0901974	0.000664563	0.07467	0.390582	0.113075	0.0595484	0.0392342	0.0438217	0.0752867	0.0721924	0.0394517	-0.0240539
92.1632	0.0186726	0.0085872	0.030774	0.0502722	0.0174138	0.0186943	0.0435769	0.0210821	-0.00669255	0.20462	0.0509811	0.0750417	0.0299595	-0.0190329	0.0174163	0.0509784	0.0727506	0.0619197	0.0467404	0.14013	0.145805	0.0385182	0.0800035	0.1175	0.0790157	0.0184103	0.0586569	0.10941	0.0145939	0.0544565	0.0453217	0.142268	0.335059	0.0426321	0.204692	0.0967558	0.06821	0.0752168	0.0131942	0.0885347	0.315622	0.130651	0.0951517	0.0282092	0.0484911	0.0564101	0.0502058	0.0492526	0.0266325
92.3251	0.0765683	0.0179314	0.00422945	0.0932215	0.0288737	0.0172229	0.0616481	0.0488152	0.00692948	0.181246	0.0551898	0.0605084	0.0792983	0.0160847	0.0176976	0.0802293	0.0669088	0.0399846	0.00124004	0.0772724	0.13768	0.075606	0.0832047	0.130304	0.0915282	0.0248637	0.0527104	0.101119	0.0412464	0.0465149	0.0620401	0.125476	0.274706	0.0309393	0.163167	0.0811127	0.0847596	0.0831023	0.0431875	0.116538	0.28351	0.108009	0.0731436	0.0430473	0.0542162	0.0281519	0.0417267	0.0519755	0.107401
92.487	0.11451	0.0421315	-0.00401335	0.0770267	0.0233543	0.000935309	0.0833301	0.0509367	0.0133787	0.183405	0.0254946	0.0962337	0.0832115	0.0315374	-0.00476343	0.110983	0.0553777	0.018956	0.0240302	0.0568159	0.130244	0.0879917	0.081827	0.153962	0.107748	0.0365877	0.0218118	0.104719	0.0334345	0.0313362	0.0885982	0.144845	0.255586	0.0281441	0.181694	0.0614242	0.0571785	0.0887467	0.0519618	0.109112	0.302532	0.0939837	0.0481383	0.0382046	0.0353301	0.0381856	0.0505232	0.0570649	0.0780367
92.649	0.0599459	0.00648701	-0.00893858	0.0780601	0.0107455	0.00801263	0.0670744	0.0553986	0.00300986	0.189823	0.0403083	0.0894695	0.0559933	0.0035004	0.0264564	0.0547441	0.0187861	0.0195487	0.0819693	0.0440629	0.054106	0.0603623	0.107097	0.119351	0.134233	0.0469213	0.0526968	0.121109	-0.00301296	0.01463	0.05641	0.164423	0.252559	0.0159757	0.150438	0.0739258	0.024372	0.0785588	0.0317331	0.103914	0.323719	0.0637591	0.0418477	0.038666	0.00256983	0.0259004	0.0629535	0.0567486	0.0822504
92.8109	0.027335	0.0246077	0.0131815	0.100233	-0.00682682	0.0118599	0.0466155	0.0645965	0.00654319	0.263381	0.0615391	0.0889036	0.0524963	0.00904979	0.0141079	0.0951648	0.0126949	0.0205366	0.0704237	0.031513	0.0673018	0.0576984	0.0908358	0.0708045	0.165342	0.0447765	0.112493	0.137497	0.00861348	0.043852	0.0835865	0.183222	0.253134	0.0319811	0.198321	0.093531	0.0442139	0.0491593	0.0128273	0.124623	0.286652	0.0825589	0.0474305	0.0399046	0.0149361	0.0269263	0.0611151	0.0408832	0.0900758
92.9728	0.0248703	0.0415441	-0.00779721	0.0561969	0.0338673	0.0247556	0.044317	0.088227	0.0137009	0.226371	0.0342852	0.0828312	0.0555881	0.0039417	0.00469629	0.116618	0.0226045	0.0177761	0.0708756	0.0882251	0.0753828	0.127817	0.0964376	0.0398021	0.141659	0.0225635	0.132566	0.116656	0.0276803	0.0633863	0.0934879	0.193306	0.210013	0.0411057	0.186847	0.0963039	0.0636849	0.0236869	0.0210352	0.146916	0.2864	0.0978652	0.0762066	0.0634	0.033146	0.0654163	0.0553879	0.0390223	0.0922326
93.1347	0.0423877	0.0258842	0.0223027	0.0891433	0.0471233	0.0226945	0.0274666	0.0585876	0.00148665	0.130569	0.0268805	0.0389551	0.0594097	-0.00272268	0.0144302	0.121849	-0.00687401	0.0311862	0.0586248	0.136501	0.130134	0.131178	0.0882654	0.073821	0.118481	0.0124716	0.103058	0.0901081	0.0382535	0.0590509	0.112496	0.164717	0.24907	0.0282477	0.173879	0.0878696	0.0606782	0.0329048	0.0156936	0.143513	0.30694	0.114958	0.130855	0.0495122	0.0438433	0.0840576	0.0713879	0.0304009	0.0492709
93.2966	0.0506775	0.00977674	0.00278917	0.0835579	0.0222746	0.012837	0.0282916	0.0774458	0.00841422	0.14773	0.033506	0.0392236	0.0513189	0.0158627	0.0248625	0.0544645	0.0139586	0.0431725	0.0764887	0.0892664	0.119326	0.0697196	0.0801256	0.101859	0.135232	0.0165626	0.0765284	0.0893506	0.0105357	0.036255	0.117317	0.142406	0.193508	-0.00960741	0.168934	0.0833548	0.0644034	0.0676363	-0.013678	0.153015	0.363721	0.109888	0.0943422	0.00414438	0.0383332	0.0542857	0.0693628	0.0142744	0.0338394
93.4585	0.0423624	0.0312479	-0.0320598	0.0888053	0.0212362	0.0203465	0.0261655	0.0712024	0.00721199	0.14505	0.0096726	0.0219246	0.0355656	0.0196267	0.0462023	0.075733	0.0331416	0.0253119	0.0656667	0.0735431	0.137662	0.0618479	0.0878892	0.115768	0.160973	0.0147613	0.0819103	0.0794687	0.00662941	0.0269606	0.0790551	0.136707	0.191613	0.0259989	0.130953	0.0817852	0.0758906	0.0474732	-0.0249374	0.0875164	0.337007	0.11272	0.0627632	0.0103586	0.0129538	0.0376175	0.0657456	0.0344906	0.0705335
93.6205	0.0500292	0.00758786	-0.0175055	0.0624833	0.0344065	0.0204458	0.0214382	0.0513428	-0.00115982	0.204865	0.0144298	0.016288	0.0481724	0.0112617	0.0173322	0.0840284	0.0410702	0.0147369	0.04463	0.0925836	0.0991357	0.105404	0.0680229	0.107578	0.174788	-0.00435966	0.0597482	0.0847753	0.0131822	0.0409096	0.066371	0.156014	0.257483	0.0331998	0.151794	0.0719508	0.0352052	0.0897559	0.00307794	0.0887848	0.323509	0.114378	0.075466	0.0234379	0.0352742	0.0309979	0.0472269	0.0514746	0.0322015
93.7824	0.0492416	-0.010099	0.00527989	0.0431237	0.019398	0.0100902	0.0464731	0.0698942	-0.00692301	0.219061	0.0399429	0.0442114	0.072193	0.00427096	0.0141359	0.05575	0.0577549	0.00328283	0.0311745	0.108246	0.0693688	0.10326	0.0256452	0.109798	0.16512	-0.00201512	0.0365422	0.100804	0.0302635	0.0390506	0.0163438	0.169146	0.267333	0.0489845	0.127953	0.076493	0.0536094	0.119397	-0.0215499	0.106366	0.330919	0.107967	0.0895545	0.0260354	0.0294618	0.0608777	0.0491137	0.0444748	0.0383504
93.9443	0.0615049	0.0053872	-0.00121619	0.0738545	0.00864673	0.0274787	0.0475886	0.0512291	-0.021486	0.202815	0.0497516	0.0501756	0.0641637	0.00672789	-0.0052963	0.0914362	0.0111688	0.0379394	0.0473373	0.0786004	0.138298	0.0767479	0.0253321	0.139437	0.116216	0.0104366	0.0314048	0.104455	0.0033486	0.0385972	0.032711	0.154786	0.254584	0.0313579	0.139218	0.0788297	0.0406714	0.0809344	-0.00250334	0.0906944	0.37432	0.0559627	0.167431	0.0184187	0.019291	0.0385055	0.0409614	0.0313698	0.0392645
94.1062	0.0559988	0.007531	0.000824617	0.0843836	0.0272472	0.0339076	0.0255215	0.0434562	-0.0140002	0.198071	0.0600781	0.0381873	0.0480763	0.0140409	-0.0029913	0.0494548	0.00907605	0.0379353	0.0626643	0.0640197	0.130568	0.0762515	0.0176924	0.0977485	0.113652	0.00348577	0.0595596	0.087763	0.00763558	0.0524432	0.0730179	0.166935	0.211912	0.00449931	0.130249	0.103192	-0.00699979	0.0858887	0.0300953	0.115537	0.306959	0.0785196	0.13987	0.0331361	0.0275131	0.0463652	0.0550616	0.0931978	0.0428486
94.2681	0.0288096	0.0188829	0.0172574	0.0670413	0.0463704	0.0193685	0.0544566	0.0574595	-0.0170352	0.171451	0.0583137	0.0491141	0.0573618	0.0131798	0.0228286	0.0602834	0.0265881	0.0246702	0.0933274	0.0854514	0.0657598	0.0784298	0.0151261	0.0718473	0.11896	0.0112956	0.0362892	0.113759	0.0545686	0.054457	0.0597944	0.170372	0.205203	0.00870754	0.113171	0.108609	0.00243379	0.104628	0.025956	0.0901797	0.308432	0.110551	0.063252	0.050844	0.0344842	0.0529851	0.0690175	0.0977398	0.0623179
94.4301	0.0495478	-0.0135807	0.0125095	0.0966533	0.0282967	0.0254146	0.0739855	0.0502923	-0.00138946	0.183716	0.0482503	0.0517949	0.0665411	-0.00957417	-0.0054018	0.0677244	0.045005	0.0379443	0.0784545	0.0723932	0.0641624	0.0754761	0.0546688	0.088409	0.131285	-0.0200705	0.0776175	0.110305	0.0383432	0.0372731	0.00382824	0.191121	0.173569	0.00103469	0.149221	0.0949925	0.0144474	0.0945166	0.00981001	0.116623	0.316542	0.0827768	0.0837782	0.0369008	0.0287539	0.0234627	0.049751	0.0479456	0.0110128
94.592	0.078634	-0.0125606	0.00799359	0.103348	0.0273935	0.0415294	0.0796101	0.05167	0.0100619	0.171138	0.055937	0.0777229	0.0876354	0.0180129	-0.0150583	0.0699469	0.0618256	0.0346805	0.0541488	0.044407	0.104142	0.104743	0.0368838	0.109127	0.132437	-0.0270349	0.0987437	0.101759	0.0246801	0.0414827	-0.00369559	0.181415	0.126131	-0.0191244	0.142936	0.10439	0.00707086	0.0736616	0.0234495	0.0935698	0.283664	0.0854514	0.10161	0.0577545	0.0326742	0.00477516	0.0492214	0.0655861	0.0160916
94.7539	0.0768396	0.00310919	0.0153968	0.0907119	0.0175552	-0.0030935	0.0618621	0.0548306	-0.0122311	0.150477	0.0540283	0.0567558	0.0802705	0.0187376	0.0163806	0.0533543	0.0855793	0.0447873	0.0446334	0.0348428	0.190864	0.11584	0.0270596	0.101954	0.130159	-0.0165257	0.0955578	0.0624111	0.0165761	0.0503572	0.0305485	0.166079	0.149004	-0.0105687	0.125439	0.126118	0.031854	0.0927546	0.0371988	0.032168	0.257204	0.0904653	0.107344	0.0770879	0.0418445	0.0352873	0.0520942	0.0745672	0.00828116
94.9158	0.0830339	0.00401218	0.00424667	0.0567263	0.0165824	0.00702965	0.0370969	0.0611767	-0.0126832	0.17479	0.0591225	0.0343604	0.049326	0.0137182	0.00772624	0.0252817	0.0859555	0.0370693	0.050621	0.0660728	0.158105	0.0678154	0.0757561	0.0848475	0.159273	0.00492214	0.0902827	0.0635841	0.0172984	0.0547189	0.0517323	0.145557	0.176169	0.00852727	0.0427973	0.134945	0.0434938	0.0558221	0.0231003	0.0733343	0.319034	0.0721517	0.0792407	0.0699212	0.0413964	0.0497529	0.0630432	0.0807119	0.045191
95.0777	0.0726496	-0.0297624	-0.00698801	0.0993178	0.00585533	0.018094	0.0317153	0.0390437	0.018004	0.155613	0.0848679	0.041284	0.0814713	0.0262373	-0.0128141	0.0253589	0.0616311	0.0257933	0.0435361	0.056804	0.0704839	0.105662	0.103846	0.0855403	0.13542	0.0112759	0.126623	0.0598192	-0.0093747	0.0547696	0.0664563	0.14059	0.200648	0.0111631	0.0818447	0.128295	0.0112131	0.0318148	-0.00582796	0.0794288	0.305958	0.0952687	0.0574885	0.0549014	0.0185828	0.0413968	0.0929037	0.0669228	-0.0142967
95.2396	0.0764045	-0.0223793	-0.00154429	0.15023	0.00859361	0.00087153	0.0503291	0.0344364	0.0118983	0.0945148	0.0751872	0.0366516	0.0900564	0.000721601	-0.0591346	0.0537805	0.0861421	0.0199664	0.0408399	0.0411309	0.0673948	0.1483	0.0968032	0.0798397	0.110105	0.00187204	0.0733903	0.0733264	-0.0374546	0.0355993	0.0735559	0.140629	0.197686	0.0159841	0.11324	0.141233	-0.0133345	0.0244088	0.0023031	0.0702777	0.296405	0.0940486	0.0656942	0.0467067	0.0394179	0.0440932	0.0691568	0.0654119	-0.0212081
95.4016	0.0767804	0.00300142	-0.00871664	0.139343	0.012199	-0.0136019	0.0376236	0.0233533	-0.00263899	0.0892045	0.078687	0.0536925	0.0614406	-0.0125082	-0.0447562	0.0161456	0.114777	0.015697	0.0553978	0.0472026	0.173902	0.0494484	0.0818178	0.0797659	0.112728	0.00525342	0.0995597	0.0794361	-0.0257852	0.0526817	0.0595476	0.13609	0.196494	0.0262255	0.128514	0.135508	0.0248468	0.0574048	-0.00232418	0.0924496	0.337286	0.081062	0.0698254	0.0413164	0.0440808	0.0342571	0.0546368	0.0888271	0.050528
95.5635	0.0672106	0.0231178	-0.00346623	0.0988689	-0.0135017	-0.0190635	0.0308123	-0.0127788	0.00423058	0.161167	0.082417	0.0625584	0.0196533	0.00160244	-0.00267791	-0.00782648	0.0646689	-0.0115577	0.0772691	0.105864	0.147361	0.0551429	0.0786016	0.0683905	0.121313	-0.011934	0.129903	0.0739293	0.0163926	0.032749	0.0705312	0.152999	0.198955	0.0256864	0.127825	0.105449	0.0406719	0.0691816	-0.0345081	0.0725743	0.321712	0.0963286	0.041497	0.0272231	0.031332	0.0438344	0.0729587	0.107715	0.0385742
95.7254	0.0738013	-0.00983942	-0.0143677	0.0797527	0.00741279	-0.00376258	0.0347297	0.02357	0.0192085	0.162067	0.0683813	0.0182365	0.0418842	0.00457187	0.013113	0.0324644	0.0686692	0.00772259	0.092973	0.112629	0.105957	0.156438	0.0835627	0.0688595	0.1006	-0.00607984	0.141231	0.0759173	0.0400634	0.0358884	0.0554296	0.13052	0.151701	0.0135245	0.111016	0.0869195	0.0312892	0.0801187	-0.000107122	0.0689271	0.302133	0.0983179	0.0336202	0.0299071	0.0293529	0.0314054	0.0805221	0.0935586	0.0669168
95.8873	0.0670762	-0.035292	-0.0351971	0.116816	0.0122143	-0.00139401	0.0028248	0.0451296	0.00643643	0.141063	0.0648613	0.0151932	0.0796536	0.00437377	0.0102347	0.0432395	0.0661115	0.0311353	0.134885	0.0820385	0.0720954	0.140968	0.0914811	0.0649041	0.109138	0.0248926	0.0859875	0.0808601	-0.0169871	0.0112754	0.021499	0.107487	0.133368	0.00393267	0.106591	0.0963885	0.00844246	0.0708261	-0.00157814	0.0679341	0.299103	0.0808329	0.0656996	0.0427526	0.0292507	0.0213489	0.079449	0.0862459	0.0565426
96.0492	0.0585495	-0.0317035	-0.0166893	0.104497	0.00978165	0.0120607	-0.00611295	0.0218638	-0.0120403	0.187978	0.066294	0.0423595	0.0820294	0.0151466	-0.0173118	-0.0406085	0.0534386	0.051837	0.0940596	0.0462272	0.0669512	0.0834645	0.110971	0.0511273	0.106386	0.0383443	0.0675161	0.072545	-0.0168611	0.0323191	0.0346464	0.0742789	0.157351	-0.00829285	0.137028	0.113321	0.011974	0.0466694	-0.0120239	0.103314	0.279446	0.0398135	0.0960062	0.0519975	0.0418471	0.0324465	0.0454523	0.103232	0.0678167
96.2111	0.0834144	-0.0306076	-0.0311838	0.101358	0.0425616	0.0193529	0.00469024	0.0268557	-0.027075	0.205952	0.0756283	0.0463526	0.0680751	0.0283373	0.00300437	0.00316488	0.0623949	0.0245522	0.0878321	0.0794845	0.0827799	0.0583996	0.101138	0.0578933	0.113827	0.0217254	0.0576358	0.0576581	0.00564979	0.0281715	0.0484065	0.0904247	0.145072	0.00972566	0.117165	0.114987	0.0530266	0.045048	-0.0199804	0.090186	0.287119	0.0501477	0.114393	0.0483325	0.0451508	0.0486237	0.0725751	0.0995165	0.0680225
96.3731	0.0390941	-0.0276214	-0.00945007	0.0963201	0.0664059	0.015144	0.0363729	0.0590789	-0.0479347	0.194914	0.0360983	0.015592	0.0484886	-0.00253354	-0.0216744	0.0551048	0.0635562	0.0140245	0.0939688	0.0755154	0.0478626	0.107237	0.0971838	0.0309337	0.11329	0.0159571	0.0698649	0.0647126	0.0170307	0.0178834	0.0411762	0.131054	0.113416	0.00558309	0.12109	0.119136	0.0524849	0.0231946	-0.00156157	0.0855652	0.314443	0.0673533	0.0607442	0.0387465	0.0279804	0.027373	0.0967003	0.0640969	0.0885526
96.535	0.0345197	-0.0480616	-0.00902232	0.106621	0.042759	0.0172216	0.0435878	0.0507833	-0.0226194	0.15344	0.0385344	0.0576548	0.0806682	0.00272213	0.018353	0.0372313	-0.0185712	0.0427814	0.0702443	0.075177	0.101101	0.0845823	0.0799761	0.0414966	0.142441	-0.0184819	0.075623	0.0831148	0.0118041	0.0495513	0.05442	0.13394	0.145361	0.0243669	0.139499	0.144331	0.0334815	0.0425967	0.0182358	0.0876707	0.371979	0.064542	0.0961089	0.0533198	0.0233768	0.0210069	0.0867972	0.0656047	0.0514435
96.6969	0.0705373	-0.0131965	-0.0458833	0.151919	0.0334723	0.0154229	0.0300266	0.0584223	0.00888356	0.156699	0.0547581	0.0721515	0.100475	0.0204013	0.0182641	0.0490672	0.00700029	0.0143251	0.112917	0.0646222	0.114557	0.0824407	0.0437365	0.0610697	0.151937	-0.0333428	0.0489955	0.0649955	-0.000606298	0.0283562	0.0428679	0.156674	0.133848	0.00888661	0.181704	0.114822	0.0487558	0.0207051	0.000749866	0.111372	0.312261	0.0605814	0.123848	0.0535263	0.0315043	0.0534792	0.0827104	0.0806314	0.0497267
96.8588	0.0616698	0.0312348	-0.0132048	0.132517	0.0365668	-0.00849768	0.0415438	0.0705256	0.00949078	0.197551	0.0507939	0.0438581	0.0858332	0.0177204	0.00244953	0.077441	0.0569203	0.0322012	0.0985863	0.0546236	0.0687226	0.0822433	0.0619987	0.0714031	0.133812	-0.00332371	0.0757826	0.0615625	0.00510734	0.0219128	0.011697	0.168537	0.0781291	-0.0201991	0.194116	0.0984963	0.0165678	-0.0146366	-0.01071	0.107494	0.323846	0.0665208	0.0764535	0.0500542	0.0148662	0.0338401	0.0579068	0.0799762	0.0712723
97.0207	0.0305598	0.0164901	0.026744	0.118516	0.0438504	-0.00284277	0.047053	0.0479846	0.0218319	0.201399	0.0410103	0.025895	0.0683518	0.00359911	-0.0194224	0.0426284	0.0289743	0.0364054	0.0853801	0.0529883	0.0675129	0.0903441	0.0889549	0.0590516	0.0729994	0.0170148	0.0464283	0.0537815	0.0189536	0.0269819	0.0151296	0.142186	0.127486	-0.0259088	0.136753	0.103351	0.0336011	0.00458681	-0.0337802	0.0859333	0.346205	0.0890779	0.0891858	0.029642	0.0332769	-0.000546896	0.065458	0.0767237	0.0850516
97.1826	0.0611751	0.00159991	-0.00439425	0.124807	0.0390101	0.00798997	0.0363734	0.057993	0.0151393	0.105889	0.0564057	0.00791787	0.0813648	0.00828505	-0.00294029	0.0505076	0.0566637	0.0426847	0.0974271	0.0608719	0.0765209	0.0553355	0.113321	0.0545811	0.0867915	0.0416005	0.0870819	0.000829346	0.0420793	0.00744635	0.0366516	0.15283	0.141519	-0.0213448	0.124666	0.0872466	0.0349274	0.0379135	-0.028645	0.0951872	0.290668	0.0895392	0.0903223	0.0325569	0.0507825	0.00847338	0.0720283	0.0771553	0.0778093
97.3446	0.0607002	0.00680467	0.0178949	0.1149	0.0408607	-0.00479343	0.0351439	0.0775728	0.000349562	0.140462	0.073439	0.0145585	0.0835966	0.00213438	0.02375	0.041194	0.0836556	0.0325002	0.0788978	0.089917	0.10618	0.0440744	0.104093	0.0599484	0.0996985	0.0213293	0.0538646	0.0533627	0.0477534	0.0177143	0.0771034	0.177422	0.127914	-0.0145989	0.196609	0.107882	0.060577	0.0525971	-0.00921858	0.108167	0.276008	0.0849302	0.0802556	0.0410835	0.0687051	0.02288	0.0658776	0.0446176	0.0688289
97.5065	0.0480673	-0.0012773	0.00487305	0.103177	0.0382063	-0.0181167	0.05764	0.0803995	-0.00078196	0.167876	0.0628399	0.030223	0.0750712	0.0225173	0.0356137	0.000856777	0.0556834	0.0207234	0.0731153	0.109805	0.063508	0.0680289	0.0848228	0.0506001	0.0909641	-0.00895427	0.0708344	0.0810482	0.100719	0.0340705	0.0967137	0.179641	0.106378	-0.00832345	0.171161	0.134458	0.0623138	0.03506	-0.00749972	0.104776	0.319683	0.106576	0.0757564	0.0618586	0.0522526	0.0376753	0.0826704	0.0607353	0.0819221
97.6684	0.0618542	0.00390543	-0.00659608	0.136396	0.0471483	-0.00295472	0.0786822	0.0608316	-0.00183338	0.180323	0.0688194	0.0443619	0.0422776	0.0284906	0.0413294	0.0502026	0.06049	0.005584	0.0626452	0.101669	0.0594209	0.091226	0.126118	0.073569	0.0914477	-0.00478961	0.0997404	0.04124	0.0714256	0.0463982	0.0620567	0.177212	0.141462	0.00945642	0.17607	0.142334	0.053481	0.0418912	-0.0109758	0.0996417	0.301601	0.105571	0.110873	0.0875311	0.0365291	0.0395611	0.102819	0.0834239	0.0870192
97.8303	0.0636805	0.051162	0.0352851	0.152515	0.0471262	0.0187489	0.0752489	0.0407475	0.0416169	0.140369	0.057128	0.0638355	0.0541656	0.0250061	0.0498818	0.0958748	0.0513028	0.0266761	0.0694155	0.0934035	0.0666203	0.13817	0.103679	0.102895	0.0936662	-0.000335753	0.109877	0.0518023	0.0338247	0.0463188	0.0504712	0.172534	0.169078	0.0105995	0.181807	0.127122	0.0685874	0.0429328	0.0279838	0.0826897	0.26461	0.0846996	0.0608091	0.0660712	0.0410175	0.0399147	0.0731619	0.0832231	0.0650359
97.9922	0.0480075	0.0427166	0.0494177	0.124358	0.0304708	0.0135817	0.034838	0.0490445	0.0400563	0.197795	0.0810012	0.0451621	0.0844702	0.0163103	0.0306418	0.0468461	0.0512399	0.0626837	0.0923652	0.0496826	0.0988168	0.132123	0.1047	0.0763144	0.088639	0.0220276	0.0883652	0.0528724	0.0469091	0.0536648	0.00721897	0.169599	0.167657	0.0163245	0.222214	0.11259	0.0338754	0.0341083	0.0152803	0.110628	0.282607	0.076507	0.0470283	0.0465715	0.0510067	0.0403974	0.0631018	0.0780251	0.0368477
98.1541	0.0431589	0.0112815	0.0270232	0.10342	0.0344328	0.0117287	0.0121511	0.0706358	0.0247904	0.108841	0.0832156	0.0213883	0.0753581	0.0319472	0.00350255	0.0330627	0.0665275	0.080589	0.100036	0.00335126	0.0614149	0.100454	0.124855	0.0855744	0.0847381	0.0550086	0.105362	0.0708769	0.065353	0.0525263	0.00496681	0.16954	0.16855	0.00917566	0.236958	0.119597	0.0378372	-0.0043057	0.00294995	0.115816	0.341507	0.0984837	0.0826251	0.0467538	0.0515376	0.0330294	0.0463003	0.0719281	0.0837071
98.3161	0.043246	-0.0038716	0.00367514	0.0884928	0.0209096	0.0362719	0.0132716	0.0644399	0.0211085	0.100861	0.0797603	0.0566022	0.0719537	0.0286413	0.0177696	0.0205018	0.0498546	0.0829151	0.0917714	0.00619132	0.0571013	0.0493523	0.133342	0.0622842	0.109334	0.0428529	0.106365	0.0551511	0.0389535	0.0630601	0.031387	0.175259	0.158195	0.00675359	0.195793	0.114715	0.0532428	-0.0214105	0.021837	0.096532	0.330603	0.0601843	0.138324	0.0382824	0.0284705	0.0139742	0.025211	0.0849589	0.132516
98.478	0.0777184	-0.00878433	-0.00140533	0.0922421	0.0180649	0.00669476	0.0142794	0.0833157	0.0139362	0.0766347	0.0856587	0.0583153	0.0752256	0.0465951	0.0265848	-0.00103031	0.022847	0.0590109	0.0806892	0.0193755	0.103583	0.0378372	0.136787	0.0399099	0.0956858	0.0195848	0.138019	0.0628493	0.0638213	0.0644658	0.0675727	0.142069	0.143105	-0.00356441	0.117714	0.125702	0.036126	0.00814905	-0.0282399	0.0955728	0.291979	0.0623344	0.137119	0.0459841	0.0471013	-0.000674093	0.0380858	0.0660482	0.0516222
98.6399	0.0452452	0.0181481	0.00615657	0.0834626	0.0330062	0.00844253	0.0253727	0.0833105	0.0100197	0.131026	0.0807359	0.0507651	0.0836386	0.0480906	-6.04291e-05	-0.0163638	0.0472954	0.0489401	0.0657299	0.0522765	0.0688452	0.0403555	0.127509	0.0467545	0.113647	0.0137101	0.0833087	0.0705697	0.0685719	0.0528498	0.0700215	0.144903	0.147218	-0.00876561	0.119938	0.13331	0.0358501	0.0141576	-0.0301741	0.115244	0.308543	0.10909	0.134795	0.0677747	0.0641479	0.0288174	0.0407204	0.0581621	0.111504
98.8018	0.0639245	0.0649589	0.0366042	0.0791886	0.0458926	0.0188598	0.0503953	0.0696505	0.0370356	0.212038	0.0739136	0.0499738	0.0679611	0.0441392	0.00743127	-0.0401872	0.0413337	0.066457	0.0373422	0.0615708	0.14329	0.0401947	0.108959	0.0743613	0.115459	0.00290192	0.103727	0.0744352	-0.00245537	0.046042	0.0646075	0.17331	0.127194	0.0264318	0.159227	0.135023	0.0346887	0.0388985	0.0239354	0.126593	0.320699	0.102928	0.0656173	0.106936	0.0432179	0.0362651	0.0312253	0.0716065	0.107869
98.9637	0.0721678	0.0268127	0.0506456	0.126359	0.0509248	0.0255691	0.060475	0.0709143	0.0460659	0.152903	0.0477102	0.031963	0.0428635	0.0220276	0.0531481	0.00982092	0.017682	0.0462398	0.0863568	0.0638722	0.128503	0.13253	0.135199	0.0934017	0.124073	0.00170295	0.129897	0.0769385	0.00940808	0.0503502	0.0603438	0.178447	0.123679	0.03534	0.172856	0.122022	0.0387334	0.0564743	0.0571803	0.13791	0.284512	0.100054	0.0859614	0.120142	0.0433884	0.0436713	0.0342999	0.0752059	0.0766321
99.1256	0.0669368	0.00937913	0.00946349	0.150391	0.0414434	0.0421854	0.0536374	0.0750949	0.0121927	0.0802466	0.048951	0.0171227	0.0549171	0.0196443	0.0111148	0.0737942	0.0458577	0.0559928	0.0753117	0.0489397	0.0737998	0.102127	0.151703	0.0730848	0.115151	-0.00134831	0.11377	0.0729435	0.0218177	0.0264286	0.103254	0.163411	0.117942	0.0213523	0.162056	0.143802	0.0403369	0.0474747	0.0160732	0.105195	0.330772	0.114744	0.0589536	0.0990836	0.0345424	0.0717068	0.0524448	0.073821	0.112835
99.2876	0.0579415	0.0110177	-0.00982744	0.179944	0.0638206	0.0288608	0.0585772	0.0644925	0.0107858	0.0510375	0.0506193	0.0294461	0.0836099	0.0234373	-0.0182837	0.0518499	0.0485579	0.080224	0.111191	0.0562717	0.0354085	0.0602054	0.165182	0.0602084	0.109549	0.0295681	0.120884	0.0624205	0.00271126	0.0299188	0.140141	0.151805	0.110142	0.0374982	0.154818	0.162283	0.0353668	0.0475081	0.0363417	0.092549	0.35644	0.12149	0.0306825	0.0824551	0.045935	0.0514873	0.0472635	0.056636	0.142353
99.4495	0.082183	-0.0271214	0.00256726	0.178159	0.054736	0.0330839	0.0554649	0.0664266	0.00818128	0.116062	0.0723473	0.045817	0.0888674	0.0315992	-0.00303871	0.0508895	0.00428649	0.0414705	0.110163	0.131372	0.0643096	0.0958607	0.164676	0.079923	0.131231	0.0481541	0.133103	0.0357378	0.0609267	0.0528009	0.138636	0.163362	0.106373	0.0337605	0.223788	0.161075	0.0526494	0.0728678	0.0434627	0.0742126	0.311983	0.132619	0.0839199	0.0589452	0.0537668	0.0171735	0.0355369	0.0477641	0.0724001
99.6114	0.0914862	-0.0336952	-0.00847522	0.147514	0.0428446	0.0352322	0.0711732	0.07058	0.00302776	0.14235	0.100359	0.0541181	0.100188	0.0446225	-0.0186228	0.0220829	0.0439635	0.0297207	0.097818	0.0977141	0.108389	0.121313	0.150794	0.0603697	0.117884	0.0432603	0.0951363	0.0415631	0.0838557	0.0608836	0.0881566	0.159701	0.0894144	0.0480821	0.262787	0.174019	0.0364805	0.0363604	0.0660384	0.0917457	0.289333	0.115552	0.100363	0.0896971	0.0317774	0.0375587	0.065131	0.0622355	0.0939204
99.7733	0.086681	-0.0150321	0.0075611	0.185147	0.062406	0.0219208	0.0768327	0.0914126	0.0309062	0.148766	0.120002	0.0269631	0.122885	0.0276004	-0.020023	0.0295267	0.0434565	0.03953	0.120564	0.049829	0.160353	0.0674402	0.138366	0.0623364	0.118714	0.0378933	0.118862	0.0465328	0.0627775	0.0569831	0.0631635	0.155664	0.115075	0.0254829	0.235216	0.150156	0.0546445	0.053857	0.0570185	0.102994	0.271897	0.0895368	0.0825009	0.100328	0.0300128	0.0363482	0.0605818	0.0649798	0.105636
99.9352	0.07057	0.00674602	0.0305904	0.162992	0.04692	0.00197681	0.0799853	0.0753765	0.0349235	0.124632	0.103631	0.0675811	0.122388	0.0410972	0.025029	0.0762318	0.00174486	0.059013	0.112689	0.0906014	0.131944	0.0192693	0.16416	0.0748214	0.103724	0.0306824	0.098988	0.04256	0.0344389	0.0470911	0.0821265	0.175312	0.0951447	0.0183947	0.226952	0.137844	0.0639718	0.0610488	0.0153081	0.0790749	0.299505	0.119014	0.0522475	0.0986448	0.0237618	0.0413337	0.0297836	0.0811386	0.0774908
100.097	0.0445871	0.00625951	0.0251484	0.123326	0.0206148	0.0299614	0.056776	0.0697981	0.0322532	0.0894985	0.117489	0.0849881	0.105091	0.0432946	0.00726415	0.0610263	0.0128381	0.0637839	0.110818	0.0623616	0.127283	0.0313424	0.143613	0.0600658	0.12266	0.0120403	0.0625015	0.0363596	0.0154392	0.0242636	0.124384	0.181902	0.139321	0.0419082	0.200571	0.125127	0.0785025	0.0854432	0.00176112	0.0725618	0.286543	0.114898	0.0707154	0.106133	0.0377419	0.0181615	0.041166	0.120114	0.156079
100.259	0.040633	0.0151957	0.00573276	0.132037	0.0517407	0.0225969	0.0376327	0.0752604	0.0301788	0.134248	0.116835	0.0601265	0.123551	0.0200457	0.0259026	0.062374	0.0313159	0.0635978	0.10244	0.0592923	0.142055	0.0853069	0.139199	0.0870077	0.153115	0.0378576	0.0865364	0.0194995	0.0527409	0.0138944	0.155559	0.169435	0.105424	0.0464178	0.234145	0.140605	0.0525644	0.0883617	0.0414797	0.0640596	0.237447	0.0979721	0.111239	0.135638	0.0421671	0.0163188	0.0235694	0.123037	0.132711
100.421	0.0505729	0.0309193	0.0174606	0.12909	0.0517279	0.0347803	0.0506963	0.0671286	0.00654133	0.135231	0.127714	0.0761742	0.119689	0.0389201	0.0211107	0.123535	0.032668	0.0484925	0.103652	0.115321	0.147901	0.151661	0.170564	0.111488	0.176822	0.0484885	0.0983037	0.047778	0.0570021	0.0137612	0.134124	0.149448	0.0909854	0.018782	0.300157	0.143007	0.0448423	0.0603323	0.041012	0.0688991	0.242265	0.123416	0.0785952	0.121908	0.057163	0.0362567	0.0330412	0.118996	0.133858
100.583	0.0650941	0.0314348	0.0184975	0.132146	0.0436786	0.0668047	0.0738866	0.0586262	-0.0073441	0.185205	0.138796	0.0861923	0.123133	0.063229	-0.00561235	0.107968	0.0251081	0.0569427	0.110807	0.0718585	0.102916	0.0942797	0.176628	0.0940539	0.153142	0.0515096	0.0793614	0.0785506	0.0827944	0.0269269	0.146468	0.163079	0.0609092	0.0211837	0.241251	0.148655	0.0605203	0.0863141	0.0357041	0.0814413	0.303683	0.12467	0.0343569	0.124137	0.0612586	0.02416	0.0631982	0.0779856	0.226169
100.745	0.0613703	0.00817657	0.0621681	0.0671531	0.0459156	0.0446256	0.0562172	0.0770331	-0.0103583	0.175836	0.137031	0.0606507	0.0963148	0.0579165	0.0203291	0.0799516	0.00685312	0.0495913	0.0843747	0.0388884	0.0278704	0.0973142	0.187521	0.0826193	0.122562	0.0782255	0.10116	0.073998	0.0474696	0.0511481	0.159695	0.163842	0.05609	0.0104835	0.166177	0.150034	0.0692996	0.106231	0.0402065	0.106963	0.266895	0.131333	0.0530136	0.124523	0.0557748	0.0289235	0.0483174	0.0697065	0.174768
100.907	0.0796025	0.0470523	0.0670695	0.0899177	0.039577	0.0106361	0.069799	0.0707118	0.0131821	0.122244	0.131366	0.0518495	0.0772802	0.0565727	0.0234616	0.0718576	0.0273376	0.0710022	0.153525	0.0574852	0.0350957	0.106209	0.138881	0.0906418	0.153022	0.0389312	0.135389	0.0583227	0.0550978	0.0521182	0.137	0.180618	0.081603	0.000271453	0.210484	0.138529	0.0487267	0.0876331	0.0392778	0.127691	0.257442	0.134149	0.0426215	0.141087	0.0551884	0.0509375	0.0425977	0.079433	0.144454
101.069	0.0862351	0.0948942	0.0317701	0.124875	0.0429778	0.0166831	0.0870569	0.080644	0.0380212	0.0944508	0.107911	0.0792107	0.0807785	0.0530534	0.0135218	0.0943229	0.0305904	0.0770601	0.149072	0.0734974	0.0581601	0.0718026	0.126971	0.100764	0.17891	0.017016	0.109836	0.0572354	0.0460421	0.0552895	0.165797	0.178355	0.0532682	0.00705033	0.215518	0.13437	0.0356728	0.0486314	0.0429204	0.100396	0.255154	0.111936	0.0888641	0.145344	0.0446126	0.0408974	0.038171	0.118483	0.201344
101.231	0.0245891	0.100388	0.0404357	0.101926	0.0505819	-0.0009733	0.0797543	0.0910468	0.0318123	0.0436518	0.10296	0.0976915	0.106436	0.0513764	-0.0161572	0.0645227	0.0205226	0.0481959	0.124913	0.0928383	0.0694923	0.042724	0.197484	0.101129	0.167614	0.005032	0.100811	0.0435323	0.0146226	0.0491469	0.091153	0.187137	0.0423457	0.020964	0.139418	0.120585	0.0225397	0.0723049	0.0679985	0.0974521	0.272742	0.0824702	0.135167	0.150665	0.0228988	0.0354477	0.042865	0.099923	0.221695
101.392	0.0288634	0.0673209	0.0329299	0.12143	0.0481557	0.014078	0.0694028	0.0977939	0.0190292	0.0835665	0.135836	0.0599981	0.094119	0.0329603	0.0189817	0.0460277	0.00739755	0.0489862	0.120847	0.0853402	0.0538789	0.0368594	0.198777	0.0881254	0.179007	0.0198984	0.081041	0.0574872	0.0346314	0.0443975	0.07834	0.169483	0.0618882	0.0403105	0.160283	0.117983	0.0511112	0.0827135	0.0722023	0.0676461	0.277793	0.0868773	0.0765466	0.147446	0.015139	0.0426167	0.0652386	0.090354	0.221113
101.554	0.0818264	0.0574467	0.0348436	0.159737	0.0514107	0.0381989	0.0584322	0.0837184	0.0237666	0.0804092	0.13302	0.0590733	0.103606	0.0600899	0.0447483	0.0644293	0.0448384	0.0683337	0.127153	0.0514324	0.0692636	0.0725524	0.169637	0.0542426	0.191667	0.0744769	0.0815329	0.0696442	0.0463497	0.0688333	0.0915933	0.205201	0.0243545	0.0501495	0.193424	0.117572	0.058352	0.0959534	0.0328429	0.0732497	0.284895	0.103954	0.0368037	0.148106	0.0367212	0.0533695	0.0640369	0.0873386	0.234144
101.716	0.0875489	0.0327865	0.0677943	0.102744	0.0543519	0.0470461	0.0500896	0.110274	0.0196362	0.0702523	0.12131	0.0835279	0.118469	0.0590095	0.028341	0.0842537	0.0725622	0.0630435	0.129146	0.0144772	0.0903839	0.1509	0.180841	0.0701593	0.156843	0.074606	0.102695	0.0372381	0.0688074	0.0734416	0.143225	0.205793	0.0698354	0.0408253	0.261513	0.131334	0.0606543	0.0982776	0.025115	0.068254	0.281759	0.0857691	0.042965	0.162956	0.0419395	0.0646857	0.0717695	0.111836	0.247436
101.878	0.0966932	0.0408372	0.0501665	0.100987	0.0718534	0.0781865	0.0582203	0.108851	0.0163469	0.0685783	0.156255	0.104186	0.102787	0.0400039	0.0353139	0.066971	0.0570203	0.0672926	0.138698	0.0204979	0.0709581	0.128426	0.202858	0.087443	0.158276	0.03716	0.0976552	0.0615283	0.0599307	0.0423118	0.118056	0.183064	0.103345	0.0505904	0.234856	0.152938	0.041383	0.0979039	0.0131312	0.0368463	0.269502	0.0998057	0.105976	0.174935	0.0402153	0.0805922	0.0717684	0.100538	0.228978
102.04	0.0864713	0.069523	0.0388975	0.095157	0.0541469	0.0825741	0.0841996	0.0902889	0.0074391	0.0805954	0.150256	0.0850064	0.0818949	0.0389525	0.0664989	0.0524965	0.0808326	0.047499	0.139547	0.0952481	0.07276	0.0940834	0.234242	0.119016	0.190248	0.0485732	0.182132	0.0947901	0.0536551	0.0489865	0.0894876	0.230198	0.102134	0.0507827	0.143996	0.158531	0.0432546	0.0651394	0.0211961	0.0774774	0.262579	0.0819047	0.0962553	0.180362	0.0380283	0.0793896	0.0658231	0.0979616	0.20467
102.202	0.0658744	0.0430382	0.0462749	0.148807	0.0473199	0.057445	0.0565794	0.121064	0.0326077	0.0995778	0.150408	0.0768226	0.106011	0.0441069	0.00961326	0.0629296	0.0709649	0.0786016	0.120567	0.0835841	0.0881296	0.09116	0.217569	0.105466	0.172359	0.0218208	0.168003	0.095098	0.062314	0.0811866	0.0876143	0.248572	0.105826	0.0394761	0.172185	0.149267	0.0562504	0.0444422	0.0575548	0.0896205	0.288555	0.0905122	0.0656381	0.138388	0.0406703	0.046977	0.0461231	0.0870127	0.211376
102.364	0.0432235	0.051187	0.0687817	0.160731	0.072149	0.069523	0.0460003	0.128097	0.0483606	0.129724	0.15449	0.0823641	0.0931652	0.0484381	-0.000218779	0.0861936	0.0399686	0.071655	0.113913	0.0761498	0.0762011	0.115071	0.213843	0.102703	0.15015	0.0283501	0.145724	0.060634	0.120872	0.0610694	0.100373	0.255386	0.115384	0.0575643	0.179147	0.152237	0.0724761	0.0322543	0.0401347	0.0862761	0.317275	0.0958162	0.118675	0.170198	0.0564103	0.038179	0.045672	0.0773481	0.17671
102.526	0.0694124	0.0494349	0.078684	0.156283	0.0823436	0.0892583	0.0648788	0.113646	0.0234925	0.108371	0.145498	0.062311	0.083004	0.0660785	0.0200219	0.103235	0.0318845	0.0684128	0.145589	0.10479	0.0395823	0.100397	0.203192	0.0929017	0.144523	0.0102996	0.203054	0.0743377	0.0645287	0.0685317	0.104651	0.267528	0.12801	0.0229824	0.191125	0.160962	0.0730135	0.0677289	0.029536	0.0874014	0.28296	0.0992725	0.111191	0.167493	0.0602543	0.0554151	0.0500003	0.106287	0.195977
102.688	0.0793938	0.0494202	0.0488719	0.202653	0.0686135	0.0634017	0.0990396	0.113444	0.0322715	0.0643901	0.163402	0.0667927	0.0749076	0.0579379	-0.0155792	0.112803	0.0391448	0.0773666	0.110736	0.104802	0.082344	0.10815	0.190088	0.0676397	0.123555	-0.00258561	0.138349	0.0688945	0.0295346	0.0791443	0.106838	0.28122	0.103202	0.015903	0.224413	0.167298	0.0611607	0.0625263	0.0365381	0.0983016	0.264072	0.120093	0.130216	0.135135	0.063157	0.037409	0.0381446	0.115673	0.213584
102.85	0.0664052	0.0418943	0.0191494	0.179319	0.0690172	0.0585251	0.10327	0.0989222	0.0329871	0.0809192	0.183487	0.0944724	0.0870679	0.0319419	0.0433738	0.0843217	0.0518673	0.0612596	0.105523	0.0636642	0.0934782	0.130023	0.191699	0.0608022	0.117764	0.0194043	0.126883	0.0809111	0.0645878	0.0789461	0.129156	0.305209	0.0698106	0.03339	0.205854	0.171713	0.0788382	0.0726143	0.0402057	0.108617	0.267363	0.127844	0.144742	0.176219	0.0611075	0.0275921	0.0525185	0.0958003	0.210899
103.012	0.0710122	0.0359051	0.0371205	0.135475	0.073455	0.0286727	0.0988725	0.0790895	0.00488949	0.0883928	0.176756	0.108671	0.0725735	0.0352589	0.0822188	0.0443754	0.0640817	0.063686	0.117938	0.0386215	0.0523659	0.110765	0.178964	0.0850725	0.0950075	0.0328754	0.132688	0.0679302	0.0772401	0.0606052	0.0857033	0.299303	0.104686	0.0379902	0.179209	0.169984	0.0535594	0.0383265	0.0630753	0.111586	0.263012	0.10889	0.119498	0.148505	0.0455516	0.0507774	0.064134	0.093428	0.289553
103.174	0.0983139	0.0319356	0.0388757	0.146646	0.0646288	0.0290515	0.0859572	0.103375	0.0187262	0.104858	0.168289	0.125598	0.0981262	0.0423207	0.0419425	0.0776359	0.0817736	0.0316037	0.140561	-0.0122767	0.0569195	0.0615579	0.168484	0.106303	0.0761639	0.0402202	0.145262	0.054851	0.0827951	0.0538974	0.0821644	0.297948	0.0979135	0.0474254	0.166383	0.176655	0.0528346	0.0730126	0.0895268	0.0978901	0.287408	0.113039	0.0853302	0.124617	0.0504475	0.0810044	0.052902	0.0778505	0.297486
103.335	0.108896	0.0267632	0.0752986	0.166528	0.0737363	0.0801284	0.0604391	0.0837887	0.0245821	0.116821	0.17504	0.115087	0.0936438	0.0535063	0.00415609	0.110199	0.0613236	0.0521739	0.148425	0.0272242	0.0482279	0.0717569	0.157598	0.0842631	0.0906919	0.037038	0.160855	0.0654045	0.0763273	0.053402	0.106838	0.353181	0.113553	0.0742807	0.160489	0.186977	0.0839989	0.0317578	0.0667835	0.0972984	0.292045	0.110149	0.0679029	0.128564	0.0511138	0.0946126	0.0462451	0.10062	0.260538
103.497	0.105634	0.0359111	0.0828775	0.135936	0.0628152	0.0802493	0.0380579	0.0657151	0.0223791	0.129533	0.1819	0.0709616	0.056496	0.0347166	0.0574157	0.104982	0.0372015	0.0466177	0.120716	0.0670728	0.0435752	0.114988	0.145353	0.0703054	0.0980977	0.0284011	0.11494	0.0720385	0.0586032	0.032751	0.119389	0.385371	0.137763	0.0902934	0.165589	0.204529	0.0985514	0.0270834	0.0678349	0.0920232	0.274855	0.128916	0.0890807	0.126382	0.0420942	0.0649019	0.0450848	0.0855979	0.319979
103.659	0.115829	0.00580286	0.118736	0.17803	0.0438735	0.0630114	0.0753355	0.065796	0.0141598	0.0547222	0.140278	0.101049	0.0562412	0.0188307	0.0694721	0.0945478	0.0249174	0.0585006	0.0943376	0.0451146	0.0900256	0.134439	0.105084	0.0865734	0.11635	0.0240119	0.122595	0.0622231	0.050667	0.0132194	0.104318	0.388847	0.138093	0.0765826	0.146421	0.195959	0.0846329	0.0672101	0.0657006	0.114906	0.264501	0.116995	0.0988958	0.135933	0.0523879	0.0696722	0.0601835	0.0746087	0.315848
103.821	0.101904	0.0354353	0.111586	0.130544	0.047959	0.0576361	0.0839867	0.0730826	0.027078	0.0965238	0.152253	0.129858	0.0444374	0.0435774	0.0528151	0.0296744	0.0322315	0.0463319	0.108421	0.0401452	0.0966492	0.0969548	0.130266	0.0997599	0.135271	0.0321044	0.125323	0.0950694	0.0584528	0.0364851	0.118601	0.457729	0.117532	0.0725873	0.198586	0.175961	0.0757747	0.0708999	0.0707841	0.104784	0.304853	0.111954	0.0973489	0.153596	0.0650933	0.0658691	0.0528848	0.0682364	0.29599
103.983	0.0968376	0.0714359	0.0864827	0.111763	0.0583643	0.0703226	0.104436	0.0693323	0.046422	0.123805	0.155684	0.155313	0.0604621	0.0414924	0.0744189	0.035442	0.0591125	0.0626587	0.122535	0.078291	0.096171	0.0765647	0.141505	0.0928811	0.178809	0.0570331	0.17941	0.0989988	0.100224	0.0299143	0.145832	0.430745	0.119732	0.0753906	0.194401	0.203203	0.060892	0.0916735	0.0579114	0.0765021	0.275443	0.0891429	0.108772	0.164655	0.0492684	0.0723252	0.0496751	0.0996675	0.259527
104.145	0.0838057	0.086126	0.0936601	0.128671	0.0524501	0.0711651	0.070787	0.056124	0.026767	0.0876075	0.166805	0.112546	0.0691331	0.0520863	0.0490556	0.0525076	0.030062	0.0492296	0.0873748	0.0573617	0.0986571	0.108257	0.185448	0.0775014	0.183485	0.0793339	0.141348	0.0876966	0.0981624	0.0154103	0.100778	0.425165	0.169706	0.0755488	0.119492	0.218864	0.0811299	0.096003	0.0621901	0.0860765	0.276888	0.0581711	0.136411	0.138001	0.0593976	0.0799897	0.0414728	0.0990505	0.179411
104.307	0.0652822	0.105923	0.0738697	0.12968	0.0530073	0.065094	0.0472741	0.0875711	0.057737	0.108801	0.173388	0.0796393	0.0621872	0.0610773	0.0562408	0.0386815	0.0255465	0.0338549	0.125002	0.0683615	0.114946	0.0952318	0.154766	0.0735718	0.11729	0.073475	0.115084	0.0769931	0.0918622	0.021009	0.076823	0.474672	0.108444	0.070529	0.168669	0.218641	0.0937155	0.0722525	0.0853632	0.058843	0.297975	0.0997228	0.11235	0.126076	0.0368539	0.0602013	0.0538221	0.0873937	0.214208
104.469	0.081433	0.0901692	0.0538211	0.130679	0.0520828	0.0823282	0.0753738	0.106669	0.0607534	0.0917567	0.170809	0.0924325	0.0760649	0.0682418	0.0614067	0.0685641	0.0384266	0.0279236	0.148421	0.0838275	0.0859864	0.0529144	0.136631	0.0836828	0.106218	0.0734623	0.138206	0.087562	0.055862	0.0158315	0.123013	0.445743	0.0740992	0.0573941	0.152085	0.212281	0.0860529	0.0681672	0.101083	0.0500881	0.281728	0.126944	0.105743	0.16502	0.041354	0.072388	0.0589676	0.0886783	0.282886
104.631	0.0857854	0.0731808	0.0534469	0.0991549	0.0432694	0.0692248	0.0870068	0.100072	0.0156544	0.0879602	0.159567	0.0935672	0.0750775	0.0723603	0.0709085	0.0446444	0.0702496	0.0651403	0.0978086	0.0397584	0.0910705	0.0424281	0.124033	0.0803593	0.108087	0.0618007	0.13444	0.0719275	0.0222967	0.020237	0.142046	0.424563	0.108436	0.0471328	0.170581	0.231002	0.0649048	0.0269754	0.0672035	0.0910367	0.293957	0.145427	0.0896539	0.152341	0.0387402	0.077118	0.0346097	0.075329	0.293159
104.793	0.0777652	0.075417	0.0735048	0.0588945	0.0492731	0.0751893	0.0736114	0.100259	0.0271772	0.0594139	0.142165	0.0948802	0.0914619	0.0703706	0.0889965	0.0581445	0.0483552	0.0618418	0.107728	0.0188774	0.0541062	0.0496859	0.135734	0.0992733	0.136399	0.0476921	0.107806	0.0709609	0.0468175	0.0323931	0.121175	0.425151	0.121445	0.0462294	0.154938	0.238637	0.0721695	0.00232235	0.0517015	0.0804087	0.296382	0.154591	0.103559	0.205311	0.0433062	0.0780283	0.030491	0.117071	0.26939
104.955	0.0542434	0.0515838	0.0807486	0.054576	0.0521222	0.0631632	0.0806535	0.0715078	0.0187667	0.0147672	0.153421	0.0865879	0.0791105	0.0542789	0.0673563	0.102378	0.0175958	0.0523235	0.0940111	0.0635358	0.0604323	0.0699746	0.151512	0.0889135	0.162145	0.0374624	0.146229	0.0456695	0.0467024	0.0302108	0.0902117	0.41703	0.0661007	0.0730748	0.0855177	0.222429	0.0386692	0.0376195	0.0618218	0.0577214	0.25627	0.13822	0.11508	0.246684	0.0629155	0.0698844	0.0297356	0.113227	0.220245
105.117	0.0665919	0.0720556	0.0809718	0.0708924	0.0616719	0.0475584	0.0813915	0.0883039	0.0155295	0.0342049	0.141567	0.0941848	0.0681197	0.0411878	0.0518143	0.0595302	-0.00126899	0.0554183	0.0966016	0.049588	0.0736466	0.121713	0.140477	0.0834187	0.149762	0.05699	0.154087	0.0533652	0.088514	0.0205932	0.107022	0.423535	0.0652102	0.0687062	0.0687245	0.221912	0.0370113	0.022635	0.0477731	0.0541193	0.273402	0.0999161	0.111957	0.241311	0.0497188	0.0669604	0.0535669	0.096149	0.231553
105.278	0.0857397	0.0889866	0.0753635	0.0169288	0.0802824	0.0509884	0.0487522	0.0916285	0.0304727	0.0392273	0.169961	0.0854787	0.0923554	0.0393921	0.0758792	0.0352099	0.0156257	0.0590053	0.104772	0.0261483	0.0206016	0.123804	0.162969	0.0859081	0.0975988	0.0595701	0.119526	0.0520595	0.0900052	0.0200536	0.104962	0.420665	0.0954363	0.0754825	0.116852	0.212579	0.0527405	0.0282461	0.0488648	0.0851697	0.350458	0.0604179	0.0616233	0.234362	0.0569072	0.0672282	0.0473543	0.113624	0.261625
105.44	0.0726103	0.0939466	0.121425	0.0403773	0.0637252	0.0635086	0.0703235	0.10593	0.0209738	0.0598888	0.170167	0.111676	0.0898271	0.0248	0.0879322	0.0712037	0.0297051	0.0344884	0.14274	0.0826038	0.0253237	0.0791395	0.189781	0.0759862	0.112724	0.0286009	0.112906	0.0733932	0.054955	0.0207742	0.083646	0.413458	0.118477	0.0513035	0.0838247	0.216606	0.0559501	0.0461074	0.067693	0.104799	0.362612	0.0852724	0.0774356	0.241058	0.0748044	0.0698031	0.036488	0.0792645	0.297204
105.602	0.0784763	0.161352	0.0923215	0.0327561	0.0911513	0.110166	0.100868	0.108534	0.0617803	0.0589154	0.141728	0.0594909	0.0580294	0.0353781	0.0786199	0.188899	0.0496539	-0.007932	0.16361	0.133622	0.0185874	0.106146	0.255027	0.0828977	0.199247	0.0588037	0.0757063	0.0858149	0.0440009	0.0128713	0.095007	0.398609	0.0846816	0.00641437	0.118627	0.287999	0.049626	0.0108985	0.0791112	0.0316128	0.272148	0.10495	0.0995995	0.295168	0.0916302	0.137723	0.0421105	0.086487	0.238563
105.764	0.0884369	0.176143	0.097628	0.0116676	0.0911017	0.0923094	0.119852	0.0875778	0.0842449	0.021216	0.143637	0.0433579	0.051207	0.0368356	0.0939247	0.229626	0.079157	-0.0255172	0.138806	0.0931979	-0.0220373	0.136482	0.242788	0.0615045	0.197189	0.0823019	0.133718	0.07728	0.00810122	-0.0148295	0.120882	0.423616	0.0602833	-0.00308994	0.112281	0.331987	0.0469269	-0.0119064	0.102323	-0.00610038	0.167365	0.0854788	0.105145	0.307015	0.106751	0.133256	0.0393771	0.102803	0.247485
105.926	0.0926755	0.120157	0.0983975	0.0568616	0.0556734	0.0712957	0.0914796	0.049199	0.0538504	0.070472	0.172377	0.0552142	0.062563	0.0261946	0.0655093	0.153925	0.0836805	-0.00324444	0.100019	0.0261982	0.0155912	0.10098	0.217744	0.0504218	0.160886	0.0890751	0.158409	0.0617251	0.0561434	-0.00418754	0.133393	0.426056	0.0656602	0.0384496	0.178044	0.27502	0.0607181	0.0214529	0.0901682	-0.000869106	0.197471	0.0898	0.0828249	0.230771	0.0854512	0.0967093	0.0381502	0.0899504	0.314169
106.088	0.114576	0.0785705	0.0679255	0.084547	0.0576789	0.0707523	0.0561151	0.0750872	0.0508023	0.113867	0.180234	0.0594064	0.0671812	0.0409503	0.0470058	0.0720004	0.0477876	0.0340561	0.0936518	0.0100373	0.0862109	0.0942124	0.204363	0.0651116	0.168627	0.0744653	0.152585	0.11239	0.0638313	0.0181178	0.132126	0.393029	0.0710902	0.0709844	0.179977	0.224214	0.104772	0.0691973	0.0907215	0.0459618	0.254081	0.0972646	0.0754503	0.196262	0.0726817	0.0697595	0.0547532	0.0870646	0.308409
106.25	0.0878741	0.0689287	0.124064	0.0937139	0.055234	0.108024	0.0868638	0.0791845	0.0634452	0.183825	0.172151	0.0602292	0.0750333	0.0575023	0.0531262	0.0933575	0.0670886	0.0408256	0.102167	0.0397906	0.131002	0.115308	0.160032	0.0669437	0.144585	0.0453869	0.127761	0.159003	0.0692657	0.030972	0.135333	0.378835	0.0919706	0.0652371	0.0732107	0.240458	0.0947364	0.066774	0.0895439	0.0998971	0.278436	0.112751	0.0933137	0.216236	0.0684964	0.0773393	0.0551156	0.0932274	0.327995
106.412	0.0873149	0.054187	0.134887	0.127085	0.0580566	0.138532	0.109453	0.0637103	0.0425543	0.126709	0.157117	0.0659396	0.0885009	0.0610834	0.0794077	0.0829978	0.0589293	0.0826246	0.109239	0.0869475	0.0896992	0.0642912	0.173182	0.0828673	0.161947	0.0362338	0.1733	0.162	0.0658951	0.0503707	0.120111	0.364914	0.137202	0.0515725	0.0713563	0.21168	0.0597505	0.0721951	0.100593	0.107542	0.292693	0.0999945	0.16385	0.208382	0.0409743	0.105252	0.0319235	0.0661017	0.431178
106.574	0.109276	0.0681195	0.097218	0.0507114	0.0758345	0.154743	0.107215	0.0881327	0.0512789	0.0309474	0.192568	0.0814944	0.105006	0.0656389	0.0734637	0.0399938	0.069776	0.0921491	0.107215	0.132181	0.0994025	0.0697775	0.209925	0.0853555	0.177543	0.0444463	0.176163	0.100427	0.0844583	0.0481411	0.121119	0.400897	0.114975	0.0534323	0.125483	0.21074	0.04589	0.0769472	0.105276	0.109778	0.262781	0.0871396	0.158977	0.212217	0.0278002	0.114396	0.0355581	0.0340095	0.428474
106.736	0.0679532	0.129407	0.115131	0.06741	0.0648113	0.132859	0.077653	0.0792425	0.0710476	0.0120431	0.184741	0.10185	0.0957027	0.0898482	0.0745001	0.0352113	0.101027	0.0723196	0.0974797	0.110496	0.0560425	0.109491	0.204415	0.0614994	0.170357	0.0300729	0.15626	0.107836	0.0761394	0.0473821	0.126733	0.393274	0.135864	0.054787	0.101557	0.244584	0.102236	0.0780886	0.100686	0.088295	0.195283	0.106306	0.135448	0.219719	0.0538144	0.112375	0.0212957	0.0640591	0.375953
106.898	0.0433781	0.105825	0.15569	0.102998	0.0554259	0.0898604	0.0593202	0.0644723	0.0622416	0.0632174	0.164111	0.0801418	0.0860392	0.0695137	0.0764522	0.0969578	0.0712889	0.0509272	0.0672742	0.0695438	0.0598354	0.105396	0.163802	0.0433988	0.16527	0.0301046	0.154791	0.13647	0.079178	0.0326491	0.177154	0.362792	0.101691	0.0849777	0.136387	0.255644	0.113033	0.0289509	0.113093	0.0760958	0.164766	0.0911909	0.076205	0.210353	0.0478386	0.0922362	0.0081511	0.0955214	0.331936
107.06	0.0390235	0.100791	0.132212	0.0750831	0.0556607	0.116568	0.0743183	0.0738992	0.0528206	0.155199	0.17943	0.0596744	0.0635661	0.0557763	0.0568443	0.0988936	0.0529962	0.0565751	0.0693522	0.0809742	0.0675532	0.108592	0.156621	0.0397534	0.196954	0.0534245	0.163837	0.105351	0.112297	0.0174474	0.145012	0.349903	0.0778075	0.0791457	0.210454	0.252253	0.108709	0.0318189	0.144512	0.051267	0.190892	0.0839581	0.112304	0.236126	0.044042	0.0717252	0.0185936	0.104217	0.394137
107.222	0.0466897	0.106124	0.124309	0.0750811	0.0467389	0.125658	0.0892916	0.085623	0.0270151	0.1187	0.210364	0.100894	0.0973989	0.0662759	0.0313799	0.0705127	0.0577054	0.052483	0.0997423	0.0869327	0.0837884	0.116843	0.196375	0.082031	0.172025	0.067455	0.17293	0.108032	0.0945834	0.0180162	0.106565	0.342989	0.08957	0.0862372	0.167767	0.273143	0.0568944	0.0468721	0.125801	0.0679852	0.22495	0.0579646	0.115971	0.264306	0.0396649	0.0632905	0.0205932	0.0825124	0.4176
107.383	0.0645241	0.106232	0.11521	0.106675	0.0403296	0.157529	0.0878444	0.078503	0.0553431	0.0774596	0.213454	0.0992963	0.115393	0.069031	0.0378214	0.0562305	0.0800753	0.0535672	0.1395	0.120174	0.0876887	0.126423	0.190493	0.0802878	0.173342	0.0782991	0.140287	0.146413	0.0669963	0.025474	0.124739	0.341246	0.130071	0.109981	0.155275	0.297163	0.0342521	0.0871229	0.139323	0.0640609	0.277908	0.112206	0.122438	0.268839	0.0508473	0.0762211	0.034206	0.0872661	0.411626
107.545	0.0701596	0.166963	0.150539	0.11528	0.0463486	0.171821	0.0903977	0.084154	0.0630387	0.113163	0.191474	0.113128	0.101317	0.0756766	0.0864711	-0.0055415	0.0825556	0.0518671	0.155826	0.110379	0.0878021	0.166211	0.21443	0.0596556	0.184361	0.0853604	0.154565	0.15753	0.0798809	0.0431117	0.09769	0.343828	0.131485	0.0973875	0.174595	0.29124	0.0441076	0.104352	0.175068	0.0443219	0.255202	0.140108	0.119077	0.266109	0.0274845	0.0770119	0.0352194	0.103305	0.38711
107.707	0.115417	0.119983	0.175738	0.0940043	0.037848	0.148129	0.0947593	0.0793211	0.046296	0.160803	0.191844	0.147248	0.129522	0.0764345	0.100531	0.0184092	0.0739754	0.0489652	0.138887	0.114706	0.072011	0.164546	0.188055	0.0643356	0.180702	0.0769668	0.143624	0.138837	0.08672	0.0383247	0.119306	0.317755	0.11694	0.095792	0.135271	0.286909	0.0733016	0.0633959	0.189402	0.0603692	0.255473	0.140604	0.123729	0.265528	0.0418364	0.0755002	0.0650994	0.108233	0.375897
107.869	0.132453	0.113085	0.144856	0.0949782	0.057078	0.142451	0.0955205	0.0922464	0.0619926	0.113727	0.193194	0.144167	0.132018	0.0841498	0.0906958	0.14267	0.0781944	0.0397262	0.123586	0.126409	0.0813206	0.171653	0.225397	0.0641048	0.188784	0.0948873	0.145423	0.157276	0.0519802	0.0325592	0.149747	0.328921	0.142247	0.0920207	0.125521	0.278839	0.0704737	0.0694154	0.157908	0.0586885	0.274085	0.144021	0.156574	0.301773	0.0496809	0.0889047	0.067803	0.112241	0.388073
108.031	0.127364	0.111275	0.134207	0.0974319	0.052638	0.160989	0.11731	0.0788854	0.0599286	0.150464	0.185181	0.100216	0.117164	0.0706635	0.06574	0.109081	0.070675	0.0547249	0.0919149	0.121563	0.0705145	0.1588	0.255895	0.0714177	0.165414	0.0829561	0.180289	0.131654	0.155728	0.0385695	0.147952	0.314814	0.133652	0.0847403	0.171432	0.265659	0.0478977	0.0691282	0.141825	-0.0173626	0.273106	0.13579	0.139641	0.316003	0.052791	0.0968138	0.0583451	0.109251	0.421517
108.193	0.122181	0.123509	0.16172	0.112067	0.047927	0.164758	0.111769	0.0745379	0.0619779	0.148862	0.19769	0.150603	0.138682	0.0963992	0.0804466	0.0214029	0.0653946	0.0634227	0.0820222	0.108099	0.0521904	0.145548	0.20762	0.0569939	0.169675	0.0745599	0.172138	0.127043	0.181675	0.0506126	0.14956	0.290569	0.0934622	0.0576661	0.194507	0.285179	0.056406	0.0683354	0.148179	-0.0198719	0.296497	0.14463	0.129182	0.304895	0.0515977	0.105323	0.0484042	0.130338	0.411349
108.355	0.150168	0.130105	0.162303	0.0921872	0.0579887	0.141923	0.101024	0.0663782	0.0712438	0.157926	0.198464	0.153549	0.121902	0.0810723	0.0687866	0.0760475	0.100936	0.062915	0.100076	0.106735	0.0486259	0.156716	0.213446	0.0618814	0.208927	0.0498019	0.183086	0.139736	0.172061	0.0565047	0.164601	0.279953	0.121678	0.0821381	0.173378	0.283233	0.0867247	0.0781106	0.158147	0.0328969	0.257296	0.136315	0.0978829	0.309359	0.0349145	0.133914	0.0460482	0.130377	0.402441
108.517	0.137206	0.180924	0.160317	0.0739639	0.0725852	0.129478	0.0922299	0.0699038	0.0609698	0.149516	0.211254	0.169948	0.125814	0.0819247	0.0454676	0.0641773	0.110832	0.0604012	0.0952471	0.106336	0.0627063	0.124364	0.184857	0.088276	0.212791	0.044645	0.199189	0.160897	0.147688	0.0482312	0.158818	0.323417	0.161423	0.0764649	0.193261	0.263197	0.0775515	0.0861649	0.157421	0.0876307	0.269844	0.0774194	0.0881882	0.288474	0.0671401	0.0971194	0.0384905	0.114145	0.359352
108.679	0.120139	0.175676	0.169225	0.0850691	0.0703147	0.151142	0.0989506	0.0803201	0.0569594	0.170021	0.215752	0.201251	0.145242	0.0714857	0.0531138	0.0751967	0.0763316	0.0519024	0.104004	0.110098	0.0740134	0.0818937	0.204503	0.105067	0.216535	0.095566	0.191133	0.146563	0.0842641	0.0464919	0.163492	0.334553	0.0912299	0.0694068	0.209366	0.254674	0.0865442	0.0876381	0.137157	0.104155	0.28227	0.10953	0.115115	0.270518	0.0523712	0.0741635	0.0484383	0.0869025	0.371864
108.841	0.157481	0.131978	0.151571	0.0654959	0.0826456	0.140995	0.12146	0.0926031	0.0497105	0.176655	0.214382	0.180036	0.125823	0.0572897	0.078781	0.0644775	0.0690682	0.0786949	0.142926	0.0986399	0.0810707	0.12791	0.227798	0.0819865	0.20101	0.064739	0.167142	0.167811	0.0636676	0.0619975	0.144326	0.29877	0.115656	0.070672	0.183397	0.248794	0.0807327	0.099786	0.140522	0.0654724	0.224477	0.109495	0.167615	0.277921	0.0398309	0.0684271	0.0472325	0.0864635	0.367913
109.003	0.128288	0.113379	0.145994	0.0796566	0.0827083	0.133201	0.119206	0.10001	0.0794518	0.174866	0.187714	0.197265	0.128531	0.0735192	0.0478789	0.0517375	0.102774	0.0519341	0.135776	0.0591196	0.0905675	0.177492	0.268335	0.052316	0.237594	0.0446615	0.133957	0.159422	0.110139	0.0764402	0.150133	0.322834	0.137601	0.0688481	0.188755	0.28213	0.0961704	0.0794659	0.182791	0.0799796	0.193602	0.135718	0.167364	0.271248	0.0561466	0.0876332	0.0614283	0.102253	0.352327
109.165	0.0989873	0.126731	0.168931	0.057994	0.0838308	0.160217	0.119255	0.0952865	0.0859531	0.100931	0.160048	0.144739	0.143023	0.0831828	0.0832417	0.12388	0.0865349	0.0609711	0.153104	0.115111	0.0692581	0.186285	0.258793	0.0598865	0.252374	0.0396746	0.172906	0.158746	0.107157	0.0710937	0.183466	0.316059	0.164157	0.0796113	0.174479	0.311765	0.057919	0.0903415	0.198267	0.053157	0.204789	0.143433	0.200142	0.288561	0.055414	0.0958118	0.072802	0.128286	0.238273
109.326	0.108858	0.0772021	0.163206	0.0735247	0.0654194	0.173954	0.103681	0.0968636	0.0695528	0.0911316	0.178467	0.143466	0.110926	0.0793529	0.0980571	0.0929688	0.0212872	0.0447372	0.144734	0.105067	0.0580914	0.147082	0.221164	0.0633691	0.242331	0.027059	0.191974	0.143001	0.0984532	0.0469815	0.133596	0.313006	0.173891	0.0944482	0.177421	0.300635	0.0333418	0.0807944	0.143128	0.0317637	0.203619	0.0987662	0.163027	0.327505	0.068127	0.0898733	0.0637922	0.101444	0.270023
109.488	0.119339	0.112172	0.179851	0.0868822	0.045755	0.149515	0.119888	0.0955648	0.0810896	0.0849502	0.201344	0.161312	0.138156	0.0767691	0.101949	0.0647482	0.0383068	0.0392086	0.120523	0.0988084	0.0216295	0.142654	0.231895	0.1027	0.274316	0.0437119	0.138746	0.184368	0.120591	0.0407323	0.144502	0.330844	0.190549	0.116793	0.182882	0.292769	0.0493721	0.0796517	0.130784	0.0492894	0.209922	0.106017	0.139946	0.310363	0.0502804	0.0990495	0.0630863	0.116758	0.318233
109.65	0.0984992	0.168367	0.187954	0.0967138	0.0658201	0.142067	0.122906	0.0904999	0.0933066	0.175631	0.21061	0.191339	0.14284	0.099259	0.0665357	0.0860281	0.102013	0.0636453	0.155364	0.130273	0.108472	0.16305	0.251098	0.107191	0.288688	0.0709637	0.106853	0.210441	0.153441	0.0772571	0.171436	0.355913	0.198505	0.150104	0.222022	0.305544	0.0718381	0.105066	0.148775	0.0779885	0.233261	0.0997216	0.126225	0.268891	0.0512872	0.109183	0.0670366	0.116079	0.402897
109.812	0.131656	0.155816	0.20226	0.100121	0.0960648	0.170625	0.127565	0.077964	0.0926044	0.204475	0.210599	0.20556	0.137167	0.112521	0.0961764	0.0898768	0.0924263	0.088488	0.155028	0.130574	0.115277	0.162153	0.240083	0.12971	0.2836	0.0659069	0.152221	0.187437	0.153531	0.0954835	0.144227	0.36472	0.195925	0.142727	0.18758	0.291921	0.112217	0.142907	0.175406	0.0443238	0.238706	0.11818	0.128139	0.275126	0.0638293	0.10984	0.0633498	0.154473	0.410065
109.974	0.138664	0.162827	0.170347	0.150217	0.0823114	0.177402	0.131113	0.104227	0.0910489	0.153748	0.208986	0.185912	0.106197	0.0984499	0.0731431	0.144058	0.0746034	0.116402	0.210322	0.134032	0.0392697	0.221463	0.235086	0.107092	0.266729	0.0897793	0.180645	0.164705	0.114794	0.062991	0.148137	0.361678	0.177877	0.120169	0.217113	0.309706	0.0997704	0.14559	0.188047	0.0485914	0.188554	0.133759	0.132044	0.279942	0.0676014	0.121212	0.0731323	0.157926	0.400803
110.136	0.1499	0.144284	0.209845	0.120835	0.0758754	0.16181	0.132633	0.107875	0.0795617	0.190574	0.174165	0.212186	0.139521	0.0891642	0.0951309	0.12393	0.0608848	0.102696	0.192054	0.15719	0.022094	0.241541	0.238402	0.0746889	0.271495	0.0892574	0.18554	0.173699	0.116768	0.0771563	0.189478	0.34037	0.195519	0.10499	0.235414	0.301936	0.103968	0.109694	0.204662	0.0727162	0.184127	0.134346	0.144757	0.293482	0.0485295	0.129814	0.0693424	0.120547	0.379563
110.298	0.120936	0.102483	0.221068	0.105535	0.0824921	0.159367	0.144107	0.113597	0.0754204	0.131557	0.186188	0.198251	0.160004	0.0892177	0.12367	0.118878	0.0812289	0.0845238	0.161614	0.152415	0.0908359	0.187091	0.247756	0.0684261	0.267587	0.0508949	0.133935	0.168325	0.143026	0.0803058	0.154734	0.327761	0.225928	0.100148	0.23066	0.30344	0.0690542	0.0715204	0.169815	0.0789708	0.163306	0.126422	0.150266	0.315368	0.0581407	0.103347	0.0719546	0.131949	0.399464
110.46	0.139282	0.0849012	0.170424	0.145481	0.0803208	0.163994	0.128647	0.115323	0.0913662	0.11711	0.183466	0.213008	0.119335	0.0960629	0.0868694	0.13373	0.0670432	0.0836445	0.142577	0.145648	0.0717937	0.180365	0.258287	0.086333	0.2759	0.0317353	0.182455	0.176647	0.0894567	0.071133	0.159553	0.318665	0.247886	0.118332	0.28824	0.31431	0.0626721	0.0614774	0.165348	0.0539673	0.16043	0.139786	0.152681	0.337498	0.0550512	0.104255	0.0952205	0.136827	0.38941
110.622	0.137945	0.136144	0.120776	0.175792	0.0771497	0.181013	0.117041	0.103821	0.0803612	0.12279	0.189851	0.225872	0.103256	0.104216	0.110804	0.150919	0.0996225	0.0658133	0.167857	0.104015	0.0932502	0.183355	0.27577	0.104329	0.285895	0.0467368	0.260524	0.171619	0.096593	0.081044	0.185307	0.317099	0.230159	0.0963552	0.250332	0.316513	0.0905041	0.0550812	0.176549	0.0132589	0.194483	0.148308	0.137214	0.325589	0.0582851	0.10879	0.0999654	0.121996	0.446438
110.784	0.105429	0.143227	0.161485	0.14898	0.0620731	0.179151	0.117712	0.121097	0.0719752	0.0710408	0.223029	0.205355	0.113964	0.105421	0.130121	0.126249	0.0943771	0.0617176	0.180498	0.0725555	0.135496	0.172776	0.239355	0.11155	0.264748	0.0636663	0.252585	0.136124	0.0823999	0.0706003	0.192065	0.31686	0.174011	0.111699	0.198414	0.300848	0.0749157	0.0203001	0.162893	0.0330421	0.187433	0.117691	0.16492	0.323535	0.0611428	0.10137	0.0748186	0.0875831	0.421961
110.946	0.132916	0.14063	0.172505	0.0472983	0.0512928	0.189518	0.120224	0.132737	0.0941159	0.120638	0.207237	0.18335	0.110574	0.0889916	0.109884	0.0572691	0.0707301	0.0706746	0.170524	0.104594	0.0637672	0.185111	0.24564	0.0739924	0.286768	0.0423544	0.204543	0.133645	0.111896	0.0583021	0.12883	0.276204	0.17934	0.120523	0.195773	0.314039	0.0583322	0.00119048	0.129118	0.0335248	0.135115	0.081068	0.16453	0.348661	0.0555219	0.110851	0.0597204	0.0645603	0.435792
111.108	0.188654	0.145408	0.159941	0.0710727	0.039998	0.194954	0.107108	0.120737	0.0917918	0.12271	0.148618	0.213044	0.0853022	0.0898431	0.102578	0.0723845	0.0664791	0.0819643	0.212984	0.1163	0.0628843	0.145912	0.286443	0.0626011	0.316523	0.0409669	0.227975	0.122356	0.14177	0.0538987	0.096571	0.292253	0.182644	0.112387	0.17524	0.307938	0.0661495	0.0870147	0.139087	0.0357244	0.109929	0.10262	0.117457	0.333789	0.0465718	0.109108	0.0574248	0.0830072	0.495543
111.269	0.167982	0.138974	0.178682	0.114023	0.0404321	0.198458	0.0985315	0.0918311	0.0766026	0.104729	0.171867	0.214227	0.0889934	0.0919368	0.0839456	0.0927784	0.0249245	0.0755941	0.207574	0.0773819	0.116946	0.117048	0.256805	0.072516	0.346675	0.0539698	0.236949	0.139255	0.124677	0.0568846	0.178781	0.277107	0.208072	0.111065	0.197128	0.309089	0.089991	0.0635294	0.143429	0.0810222	0.1346	0.110618	0.125858	0.273383	0.0507273	0.0734195	0.0586271	0.127813	0.432848
111.431	0.127824	0.117769	0.175863	0.0859625	0.0453314	0.199089	0.104063	0.111383	0.0773273	0.115499	0.16759	0.196629	0.130527	0.0963537	0.0933987	0.102743	0.0344761	0.0861321	0.183728	0.0620579	0.0995034	0.157419	0.211082	0.0551013	0.310317	0.0516374	0.20423	0.147288	0.109089	0.070626	0.148533	0.268295	0.219331	0.116725	0.225724	0.309124	0.0901617	0.0556301	0.159033	0.0815189	0.153805	0.112043	0.132617	0.26413	0.0563663	0.100395	0.0636145	0.127719	0.404844
111.593	0.0975089	0.0776286	0.173848	0.0597171	0.0673993	0.185159	0.126489	0.11092	0.081366	0.108457	0.164373	0.201911	0.117509	0.119526	0.100237	0.124232	0.0600327	0.0860737	0.141364	0.0962226	0.0760816	0.194995	0.25286	0.042401	0.301983	0.0593667	0.186604	0.113694	0.166221	0.0744632	0.141481	0.311882	0.207434	0.115264	0.19887	0.274309	0.0809766	0.115284	0.174327	0.0853478	0.115489	0.111582	0.140612	0.297327	0.064528	0.105887	0.0662506	0.128724	0.435571
111.755	0.146596	0.104671	0.160842	0.07382	0.0631263	0.180432	0.108239	0.111121	0.0829614	0.107004	0.150531	0.188219	0.0807787	0.10556	0.0904932	0.106635	0.0603604	0.0869177	0.188578	0.116746	0.0739545	0.204703	0.283134	0.0765874	0.320253	0.050396	0.216706	0.122209	0.15968	0.0573855	0.126742	0.311384	0.210008	0.125571	0.192134	0.277775	0.0967597	0.115888	0.164175	0.0487196	0.143761	0.149095	0.137998	0.333291	0.0869438	0.11058	0.0802134	0.150016	0.421736
111.917	0.114719	0.140844	0.167268	0.131074	0.0668345	0.200668	0.0768978	0.136069	0.0921315	0.132476	0.134782	0.162228	0.114467	0.115959	0.0783094	0.141965	0.0612127	0.089403	0.191117	0.0795968	0.0617513	0.211874	0.258896	0.0629526	0.310394	0.0390159	0.225957	0.151083	0.113413	0.0701577	0.154815	0.298892	0.206825	0.134182	0.220103	0.295956	0.08702	0.0978086	0.169661	0.0492765	0.1638	0.149077	0.12108	0.326829	0.0587597	0.104591	0.0792852	0.129592	0.426178
112.079	0.143408	0.143796	0.144135	0.109396	0.0835294	0.192813	0.0757133	0.137563	0.0846662	0.12425	0.171573	0.18795	0.121852	0.140263	0.101641	0.139631	0.027887	0.102572	0.154367	0.113354	0.0918794	0.219511	0.246466	0.0657701	0.338578	0.062818	0.19108	0.134373	0.114028	0.0772761	0.149213	0.299257	0.194416	0.117928	0.180713	0.272468	0.0971462	0.103937	0.194091	0.0876718	0.182107	0.159925	0.127	0.278824	0.0392717	0.0880489	0.0666529	0.124537	0.417347
112.241	0.165545	0.142476	0.155725	0.0812722	0.0727342	0.173684	0.131548	0.136076	0.0786674	0.144853	0.160013	0.161946	0.120821	0.134064	0.0742061	0.167831	0.0640134	0.0811773	0.146763	0.151889	0.0486785	0.183547	0.221995	0.0547336	0.360528	0.0563201	0.160553	0.131351	0.125704	0.0899023	0.12732	0.302604	0.237524	0.108092	0.162517	0.286178	0.093195	0.0813147	0.171125	0.0831775	0.178223	0.134563	0.132163	0.326716	0.0552204	0.108864	0.0649065	0.111196	0.442735
112.403	0.11859	0.122487	0.186024	0.0977715	0.054267	0.174088	0.119982	0.160417	0.0674689	0.113952	0.178126	0.143161	0.0947593	0.11275	0.0786505	0.149381	0.0813422	0.0758063	0.151004	0.139049	0.0807526	0.157596	0.190582	0.0423597	0.340031	0.0320219	0.253371	0.133948	0.149982	0.075939	0.119147	0.292114	0.24126	0.101036	0.200762	0.288527	0.0704528	0.0659659	0.117931	0.0865069	0.151431	0.120441	0.105574	0.338919	0.0561713	0.0937694	0.0663843	0.145979	0.404351
112.565	0.12648	0.154854	0.138551	0.0952354	0.0408603	0.155587	0.114606	0.163848	0.084352	0.211156	0.174664	0.161933	0.100927	0.100987	0.111623	0.119396	0.0567143	0.0642469	0.147357	0.0946242	0.0957656	0.18323	0.188705	0.0594294	0.374123	0.0160382	0.263694	0.130164	0.157495	0.0600052	0.142809	0.284718	0.241588	0.0873707	0.192405	0.278561	0.0466106	0.0725182	0.100051	0.0700614	0.157341	0.0933709	0.0907212	0.312865	0.0608045	0.0891316	0.0592445	0.132086	0.337233
112.727	0.0891029	0.156531	0.117282	0.0875164	0.0549345	0.149018	0.116265	0.13358	0.108506	0.2301	0.17438	0.186287	0.124412	0.0997992	0.118769	0.120531	0.0730069	0.0655281	0.132697	0.0936999	0.0680619	0.188779	0.190139	0.0452466	0.40015	0.046812	0.151022	0.0999841	0.0922994	0.0662776	0.146021	0.290964	0.225393	0.109913	0.245306	0.285569	0.103724	0.102224	0.115635	0.0483065	0.17957	0.071019	0.130172	0.336834	0.06547	0.105386	0.0598778	0.101478	0.356219
112.889	0.0887835	0.135672	0.149013	0.073152	0.0449697	0.145801	0.0864069	0.105462	0.0986423	0.17685	0.184398	0.212091	0.130912	0.122064	0.115589	0.139218	0.064506	0.0582567	0.170435	0.103249	0.0955879	0.157321	0.178405	0.0626463	0.373356	0.0700441	0.155014	0.104401	0.120222	0.0678781	0.148794	0.303798	0.21075	0.103789	0.231958	0.30058	0.130125	0.107135	0.127004	0.0671192	0.167962	0.0817475	0.137405	0.34842	0.050967	0.099972	0.0627676	0.0962022	0.317445
113.051	0.120739	0.160219	0.153585	0.0681682	0.0593574	0.156338	0.118371	0.112718	0.0737982	0.168616	0.202736	0.204458	0.120444	0.126694	0.12591	0.145013	0.0620152	0.0653499	0.165307	0.149893	0.0735032	0.12018	0.207537	0.0799355	0.370448	0.0572717	0.175214	0.125611	0.128618	0.0502979	0.126593	0.324123	0.204959	0.104114	0.19746	0.325488	0.0995431	0.0621476	0.16529	0.0415372	0.139578	0.0783186	0.124537	0.29699	0.0566223	0.107078	0.053365	0.111269	0.350531
113.212	0.128273	0.15745	0.179391	0.0803424	0.0650914	0.169233	0.13254	0.116338	0.0824537	0.1584	0.212661	0.183387	0.0753852	0.10057	0.13965	0.136434	0.0785607	0.0292202	0.155574	0.119804	0.11298	0.197371	0.211352	0.0565342	0.347445	0.0536116	0.165225	0.121001	0.138205	0.0340392	0.112186	0.288153	0.176104	0.122862	0.154002	0.321323	0.102358	0.0663653	0.148157	0.0468172	0.11716	0.0807753	0.143603	0.269869	0.0681905	0.111098	0.0518333	0.152875	0.331083
113.374	0.124808	0.138378	0.150748	0.108728	0.0481487	0.173941	0.11046	0.139924	0.105091	0.151876	0.200734	0.158561	0.0724084	0.0994815	0.0922113	0.149109	0.0667341	0.0223449	0.115718	0.110909	0.163802	0.207466	0.169165	0.0425991	0.323459	0.0362499	0.205438	0.141468	0.128494	0.0240845	0.142543	0.321317	0.17455	0.110891	0.146948	0.318931	0.0701446	0.0617443	0.14189	0.0973213	0.155768	0.10446	0.129615	0.284703	0.0486087	0.113185	0.0615611	0.16074	0.271817
113.536	0.11983	0.0816333	0.188314	0.0769687	0.0565949	0.16304	0.0900048	0.122498	0.0785408	0.0739223	0.201684	0.164236	0.0643557	0.0913435	0.100949	0.170129	0.0579405	0.0504022	0.103598	0.140474	0.151467	0.133498	0.137867	0.0671912	0.373094	0.0382723	0.181195	0.138912	0.0966046	0.0437739	0.117596	0.285381	0.146066	0.122016	0.152144	0.327739	0.0582698	0.0901359	0.130616	0.125538	0.0871016	0.120037	0.110314	0.309248	0.0346906	0.108808	0.0456267	0.120835	0.308105
113.698	0.110991	0.09736	0.234327	0.0556296	0.0580512	0.18755	0.097316	0.112394	0.0955326	0.0838425	0.198988	0.1865	0.0731551	0.105775	0.1109	0.125651	0.0828342	0.034909	0.140496	0.113582	0.156861	0.170357	0.142389	0.0747766	0.35991	0.0478533	0.14646	0.0921836	0.126928	0.0524712	0.0974736	0.268933	0.144935	0.169663	0.184874	0.312403	0.0788186	0.103922	0.135719	0.0801143	0.103044	0.128877	0.132413	0.301686	0.0623741	0.108574	0.0561437	0.0980909	0.339231
113.86	0.104993	0.124951	0.208611	0.0915419	0.0650195	0.190191	0.114953	0.133287	0.0970635	0.131066	0.197108	0.17504	0.0771371	0.103805	0.118069	0.10138	0.0650023	0.0821636	0.154682	0.097713	0.127531	0.178306	0.139676	0.0545309	0.365509	0.0398056	0.189223	0.0808466	0.162209	0.0420273	0.129109	0.297889	0.166997	0.16004	0.108106	0.296868	0.0473953	0.0757027	0.148076	0.0555437	0.156271	0.135024	0.14726	0.316341	0.0730591	0.114396	0.0521181	0.124897	0.298207
114.022	0.0897076	0.126895	0.168698	0.0946146	0.0652376	0.181375	0.0940218	0.149139	0.101661	0.172337	0.166436	0.144343	0.0661341	0.0867047	0.118677	0.106434	0.0274249	0.0950615	0.187753	0.131593	0.0971069	0.160713	0.1741	0.0361749	0.414338	0.0250603	0.243443	0.113041	0.151884	0.0445466	0.15736	0.26445	0.140821	0.154648	0.118369	0.284238	0.0643527	0.0367364	0.131022	0.0879847	0.13572	0.130289	0.099008	0.321515	0.0643811	0.0861366	0.048517	0.142587	0.307076
114.184	0.11829	0.149153	0.176491	0.0897228	0.0592444	0.190537	0.102166	0.126869	0.123409	0.204226	0.154103	0.120464	0.0712244	0.0874089	0.145962	0.16625	0.0282567	0.0656845	0.226179	0.185843	0.12762	0.158501	0.174516	0.0408017	0.371331	0.0463318	0.196525	0.13574	0.115704	0.0409826	0.166186	0.213221	0.12674	0.152965	0.197978	0.291828	0.0630998	0.0253479	0.126864	0.0858031	0.0959193	0.124845	0.0889293	0.315656	0.0808234	0.0778593	0.0519749	0.145397	0.292169
114.346	0.0931898	0.125764	0.151603	0.125965	0.0697274	0.180426	0.144034	0.155879	0.124605	0.178095	0.170603	0.131112	0.065744	0.0892392	0.172045	0.167958	0.0563103	0.0876317	0.202544	0.145592	0.130227	0.209443	0.159052	0.0269363	0.395807	0.0778208	0.174337	0.0918444	0.174932	0.0472947	0.175334	0.241072	0.128512	0.14353	0.213953	0.262721	0.0595792	0.0503657	0.155133	0.105351	0.104551	0.146416	0.0703006	0.305081	0.0767907	0.087509	0.0643711	0.127808	0.302821
114.508	0.0575172	0.141598	0.149557	0.142871	0.0928403	0.191229	0.168618	0.16344	0.116228	0.177899	0.187526	0.134811	0.0729544	0.0877386	0.147481	0.177555	0.0843461	0.0660457	0.184571	0.142202	0.0789935	0.17834	0.184555	0.0460793	0.43857	0.0670309	0.186505	0.0995272	0.225852	0.0576648	0.173245	0.256826	0.162927	0.102012	0.150634	0.241408	0.0459328	0.0279345	0.156387	0.0605393	0.0962156	0.1405	0.119173	0.310009	0.110004	0.104943	0.0681947	0.144419	0.299202
114.67	0.0789825	0.138055	0.138004	0.157853	0.0798653	0.183941	0.119133	0.143777	0.0982073	0.175266	0.181352	0.102584	0.0463052	0.106322	0.118967	0.231638	0.107358	0.0433838	0.176195	0.156777	0.0917828	0.185269	0.242246	0.0482817	0.470535	0.0583966	0.147766	0.101845	0.213132	0.0649689	0.17633	0.266841	0.137359	0.0886348	0.182204	0.250424	0.0476521	0.033723	0.146075	0.0398286	0.125262	0.131302	0.134618	0.318394	0.128055	0.0999472	0.0833582	0.136661	0.294977
114.832	0.0735998	0.182561	0.126593	0.0543219	0.102916	0.181118	0.130235	0.159158	0.145427	0.06925	0.167327	0.120677	0.0592743	0.116484	0.154758	0.244034	0.10709	0.0698514	0.183403	0.189108	0.0721545	0.209078	0.25671	0.046129	0.507183	0.0834208	0.159987	0.109678	0.184644	0.0460131	0.221266	0.266691	0.106815	0.096121	0.161353	0.334112	0.0531493	0.0747702	0.13818	-0.000114177	0.152202	0.147756	0.108381	0.354761	0.164544	0.136751	0.0901849	0.16398	0.23953
114.994	-0.000580811	0.201358	0.131199	0.00621943	0.138856	0.212118	0.160623	0.132837	0.196363	0.07383	0.15345	0.103998	0.0633065	0.116794	0.189823	0.294622	0.133358	0.0646219	0.162118	0.172353	0.00915418	0.246632	0.296708	0.0327684	0.509354	0.104993	0.190733	0.101363	0.166586	0.0158642	0.25973	0.271197	0.0997238	0.0494906	0.0979741	0.34684	0.0509288	0.0295586	0.154631	0.000685665	0.135469	0.154008	0.118501	0.443901	0.184162	0.151198	0.09044	0.230938	0.204804
115.155	-0.00463266	0.240941	0.111883	0.0362879	0.170105	0.204345	0.172477	0.147282	0.156143	0.19691	0.109392	0.0911906	0.0532297	0.10913	0.15781	0.335753	0.107197	0.0499867	0.180659	0.136441	0.00835295	0.263432	0.297727	0.0316098	0.497452	0.0854684	0.197598	0.0779843	0.154519	0.0327936	0.220402	0.25049	0.076431	0.0260903	0.0998459	0.309983	0.0650968	-0.00251048	0.161646	-0.0814774	0.114755	0.132859	0.111662	0.40471	0.185148	0.16397	0.0698483	0.217863	0.242588
115.317	-0.00126963	0.223137	0.127799	-0.0109383	0.131467	0.212361	0.144917	0.167944	0.136781	0.154518	0.0977969	0.0694179	0.0416805	0.0930601	0.161865	0.287419	0.11486	0.0720359	0.168663	0.124625	-0.00545278	0.290948	0.244179	0.0301593	0.493555	0.0370725	0.18923	0.0403437	0.187956	0.0341754	0.210536	0.237481	0.110444	0.0648396	0.107235	0.295434	0.0747262	0.0135262	0.13049	-0.0619412	0.100744	0.0978026	0.0597375	0.353992	0.181962	0.150851	0.0594694	0.189455	0.211106
115.479	0.00980594	0.170904	0.121858	0.039129	0.101745	0.213764	0.123773	0.150606	0.141681	0.123706	0.120168	0.0575479	0.0596617	0.113531	0.166606	0.221822	0.0991996	0.0532449	0.156085	0.145637	0.015603	0.235273	0.230454	0.0331574	0.477287	0.0701537	0.178889	0.046224	0.179482	0.0314629	0.243096	0.26612	0.139905	0.112767	0.161017	0.280225	0.120552	0.0229875	0.147111	-0.0124534	0.11493	0.108909	0.067447	0.308973	0.154195	0.133308	0.0498151	0.186793	0.273524
115.641	0.0222512	0.166378	0.0878903	0.0542328	0.0852421	0.178223	0.124318	0.133082	0.146898	0.165538	0.140747	0.079937	0.0567056	0.118984	0.191812	0.221722	0.109364	0.0652229	0.13008	0.185205	0.070842	0.208147	0.228049	0.0314939	0.466649	0.0786274	0.173721	0.0550629	0.134754	0.0352336	0.212546	0.267428	0.120066	0.102032	0.156721	0.297931	0.12167	0.0494859	0.16157	-0.0218166	0.129849	0.147828	0.112743	0.288462	0.156968	0.128714	0.0463601	0.189799	0.254352
115.803	0.0919098	0.146882	0.109293	0.0488786	0.0962093	0.146906	0.150101	0.16705	0.137027	0.180358	0.143046	0.119703	0.0671105	0.110224	0.212404	0.161527	0.10487	0.0987133	0.123005	0.191589	0.0780065	0.206922	0.218523	0.0442574	0.460322	0.0645406	0.113708	0.0717234	0.1227	0.0509345	0.200015	0.26547	0.11079	0.110707	0.178365	0.301814	0.0880854	0.0813132	0.123016	0.0834774	0.139375	0.120425	0.14663	0.244319	0.137835	0.161874	0.0690743	0.201832	0.230314
115.965	0.164379	0.0948914	0.125666	0.0695189	0.0721771	0.156604	0.134072	0.176079	0.0824716	0.216784	0.203414	0.136547	0.118452	0.0862485	0.196977	0.0711694	0.0739511	0.0992125	0.15608	0.210499	0.117803	0.142682	0.183847	0.0702336	0.431871	0.0472624	0.121372	0.128339	0.130049	0.0896833	0.152816	0.242245	0.12494	0.151402	0.244175	0.250828	0.129442	0.123687	0.11167	0.152476	0.145454	0.0710633	0.105008	0.180805	0.130897	0.143451	0.0614773	0.190522	0.237194
116.127	0.121471	0.0882224	0.163415	0.087347	0.0755376	0.182291	0.114732	0.196223	0.0646722	0.179398	0.219152	0.136848	0.127575	0.0715868	0.1673	0.0322014	0.0692809	0.0675613	0.123094	0.168652	0.16154	0.0793997	0.190697	0.065319	0.459141	0.0427289	0.105209	0.170368	0.164234	0.104954	0.199555	0.23301	0.140511	0.151878	0.265041	0.238502	0.131601	0.149893	0.103886	0.171324	0.182523	0.0801291	0.112623	0.201885	0.13104	0.133258	0.0735616	0.172408	0.171398
116.289	0.114316	0.0958869	0.157631	0.110732	0.0787053	0.165152	0.154977	0.170793	0.0647881	0.233495	0.191518	0.136967	0.162027	0.104589	0.161361	0.086157	0.0944574	0.0907583	0.105679	0.162255	0.13805	0.101953	0.221829	0.0600843	0.471561	0.0355488	0.139682	0.150072	0.179697	0.0926285	0.222136	0.231461	0.198376	0.16099	0.237068	0.250833	0.116947	0.127366	0.0940534	0.109303	0.168008	0.144622	0.0793532	0.189945	0.105104	0.172016	0.0713746	0.184166	0.160556
116.451	0.0980066	0.112721	0.170249	0.0967402	0.0704621	0.180729	0.140946	0.160034	0.0858857	0.23887	0.191305	0.122884	0.152362	0.111976	0.225582	0.117282	0.0963587	0.0805576	0.13459	0.176553	0.171235	0.144502	0.25642	0.078605	0.456804	0.0658834	0.166489	0.140076	0.176515	0.102114	0.237264	0.221723	0.201816	0.163425	0.179493	0.246876	0.113264	0.0780946	0.125097	0.115929	0.126645	0.175554	0.0558933	0.227713	0.113624	0.154084	0.0590479	0.199473	0.178452
116.613	0.1312	0.0898512	0.16904	0.0956146	0.102189	0.179718	0.127768	0.160014	0.0947205	0.162782	0.236987	0.163986	0.134778	0.0922103	0.195977	0.0785597	0.0963375	0.103554	0.136309	0.147961	0.183995	0.137982	0.248787	0.0872859	0.460963	0.0953151	0.177219	0.121299	0.188321	0.105506	0.297193	0.255459	0.208148	0.165367	0.190676	0.223786	0.107699	0.0891519	0.116968	0.134954	0.134123	0.142728	0.101216	0.234137	0.132893	0.13217	0.076729	0.202554	0.166923
116.775	0.150246	0.0828316	0.156457	0.128128	0.119729	0.168319	0.139286	0.178989	0.0913587	0.191913	0.224287	0.141981	0.138942	0.110464	0.191191	0.0875576	0.0898923	0.118463	0.142519	0.241707	0.230417	0.159549	0.224103	0.0607234	0.425994	0.127534	0.160013	0.138358	0.21122	0.113201	0.330538	0.267047	0.198081	0.15962	0.318394	0.242982	0.105441	0.106427	0.105618	0.127313	0.160114	0.104639	0.125501	0.237402	0.125806	0.137797	0.0908255	0.183564	0.193725
116.937	0.129079	0.0688222	0.134895	0.0988999	0.106083	0.212764	0.135557	0.215386	0.0728425	0.224576	0.18749	0.135278	0.13413	0.114435	0.245479	0.0927318	0.0792741	0.129669	0.169395	0.231568	0.229325	0.139809	0.215178	0.0932788	0.461783	0.121199	0.203346	0.150182	0.214292	0.139995	0.323589	0.249432	0.196656	0.181077	0.363608	0.24999	0.0675223	0.111208	0.110539	0.11248	0.149335	0.124045	0.147342	0.230803	0.133463	0.152393	0.0967865	0.159732	0.181072
117.098	0.0925552	0.0634746	0.134512	0.0566013	0.102942	0.217429	0.122854	0.21056	0.0723553	0.231879	0.182508	0.174646	0.151706	0.110422	0.242678	0.0834936	0.0994721	0.123166	0.208767	0.16095	0.176843	0.114348	0.239835	0.104666	0.515422	0.0880347	0.164427	0.127557	0.225898	0.120358	0.225043	0.247549	0.227859	0.191674	0.280388	0.264213	0.0703144	0.105963	0.111803	0.149777	0.124874	0.163032	0.163667	0.21867	0.140092	0.152917	0.0976089	0.165827	0.0834599
117.26	0.0887648	0.068447	0.158419	0.017565	0.0920364	0.205761	0.111026	0.227631	0.0762773	0.27313	0.20522	0.186216	0.179886	0.114303	0.220805	0.0961824	0.102956	0.113361	0.154955	0.150065	0.185968	0.089759	0.239533	0.0874679	0.530693	0.0978322	0.122187	0.138813	0.228109	0.117441	0.227218	0.260778	0.196916	0.230644	0.317802	0.248727	0.0904702	0.145014	0.130268	0.16052	0.120221	0.146826	0.0921738	0.20377	0.147543	0.164852	0.0894454	0.221373	0.132287
117.422	0.109919	0.145255	0.171722	0.0729457	0.102505	0.179077	0.0855287	0.21908	0.0812747	0.26418	0.22792	0.185529	0.149808	0.118883	0.269833	0.0957742	0.0940901	0.100378	0.14172	0.19845	0.173855	0.167461	0.251465	0.073783	0.461793	0.0884279	0.177402	0.128151	0.241752	0.138131	0.260592	0.238565	0.180446	0.225404	0.331705	0.259155	0.114229	0.186954	0.117312	0.146342	0.140532	0.134376	0.0530584	0.245932	0.127541	0.183426	0.110126	0.253998	0.213514
117.584	0.0880004	0.137682	0.193636	0.116394	0.122531	0.23691	0.127359	0.242506	0.0929342	0.289332	0.217837	0.183971	0.157661	0.132067	0.260216	0.0929593	0.0998996	0.146191	0.178575	0.198735	0.210914	0.186008	0.244823	0.0869423	0.448893	0.078851	0.190988	0.124902	0.261646	0.150064	0.252143	0.255082	0.202908	0.209141	0.285915	0.28982	0.132294	0.195766	0.145145	0.142852	0.178892	0.199569	0.0934266	0.274473	0.134892	0.174701	0.129089	0.253591	0.197021
117.746	0.103488	0.126995	0.193323	0.137786	0.124205	0.248445	0.13662	0.225715	0.12603	0.285489	0.203561	0.22569	0.169929	0.124159	0.248823	0.10495	0.129061	0.162058	0.203669	0.186113	0.235348	0.172297	0.228243	0.0811401	0.449601	0.0880281	0.237305	0.132202	0.271574	0.145603	0.21882	0.274441	0.209145	0.222931	0.33208	0.29854	0.138298	0.185953	0.14734	0.174473	0.20732	0.228062	0.173352	0.284226	0.161946	0.166643	0.127926	0.251255	0.152966
117.908	0.162149	0.186394	0.215109	0.130245	0.129839	0.24901	0.144448	0.211312	0.125058	0.267876	0.2247	0.214486	0.167741	0.132315	0.292489	0.061907	0.164262	0.151616	0.203688	0.17547	0.216761	0.185105	0.25612	0.103069	0.463685	0.0933059	0.249873	0.14431	0.225774	0.143307	0.222342	0.248966	0.193298	0.224536	0.308319	0.30184	0.140543	0.149718	0.135802	0.161529	0.160237	0.229207	0.179466	0.253896	0.154632	0.136833	0.122648	0.276957	0.202618
118.07	0.138577	0.202807	0.192416	0.119495	0.138973	0.260202	0.149641	0.251084	0.141296	0.348528	0.23449	0.172773	0.201602	0.129712	0.314926	0.0643148	0.184179	0.141593	0.178923	0.15574	0.161743	0.179161	0.277342	0.104828	0.516958	0.0918521	0.213146	0.13913	0.22162	0.141801	0.266802	0.282929	0.229617	0.210957	0.320467	0.283988	0.100773	0.172967	0.175956	0.168183	0.109517	0.25159	0.202681	0.260482	0.17264	0.15982	0.133796	0.307122	0.186306
118.232	0.130762	0.180755	0.187335	0.117368	0.135362	0.244855	0.178704	0.275543	0.147718	0.367598	0.209879	0.20209	0.203478	0.151066	0.285622	0.151674	0.19956	0.130176	0.184343	0.164277	0.16097	0.190544	0.233762	0.0679478	0.505894	0.093652	0.210597	0.177713	0.255236	0.146359	0.255725	0.26314	0.224964	0.214641	0.350369	0.278436	0.110592	0.171857	0.209983	0.12136	0.136639	0.281335	0.1895	0.275521	0.162909	0.184427	0.155965	0.297896	0.180771
118.394	0.144533	0.176033	0.160078	0.149743	0.115641	0.222633	0.146997	0.257844	0.164686	0.355725	0.20731	0.237915	0.189755	0.155321	0.275046	0.202439	0.157815	0.114108	0.242028	0.162534	0.166707	0.201797	0.230382	0.0702967	0.494564	0.0813044	0.179631	0.16209	0.227535	0.141357	0.20002	0.277964	0.236037	0.196746	0.29411	0.326347	0.113045	0.128117	0.175734	0.102256	0.13445	0.290169	0.118664	0.3024	0.167476	0.19668	0.130864	0.30711	0.190868
118.556	0.154617	0.179931	0.15394	0.170754	0.121874	0.275261	0.168274	0.257285	0.165324	0.364144	0.209107	0.222427	0.152004	0.134621	0.279495	0.256436	0.133486	0.0747587	0.28227	0.189114	0.139745	0.260578	0.310623	0.0745866	0.518216	0.0817786	0.210476	0.115643	0.240557	0.130956	0.22956	0.309833	0.228804	0.143758	0.230106	0.355046	0.102227	0.0833043	0.130662	0.0752095	0.112044	0.283735	0.105915	0.341276	0.176772	0.219174	0.160719	0.298668	0.207862
118.718	0.122926	0.190522	0.139642	0.144922	0.128378	0.32115	0.16066	0.243377	0.152668	0.389717	0.222867	0.227965	0.129295	0.142165	0.266076	0.335895	0.140688	0.0778035	0.342354	0.241138	0.0751276	0.272318	0.335047	0.0693827	0.564932	0.102864	0.181779	0.0843953	0.227741	0.11661	0.277469	0.283346	0.218004	0.119903	0.22661	0.365714	0.0956639	0.0794415	0.150895	0.0789313	0.105434	0.283513	0.151982	0.359578	0.166933	0.231486	0.176657	0.302197	0.225541
118.88	0.122416	0.187443	0.139005	0.109582	0.124318	0.279762	0.119921	0.230326	0.149381	0.331148	0.227957	0.234609	0.121622	0.164752	0.247044	0.258492	0.145886	0.109307	0.343183	0.220754	0.112041	0.283101	0.263584	0.087029	0.546833	0.112655	0.204491	0.0667045	0.22134	0.107414	0.272353	0.263779	0.243959	0.139841	0.177266	0.338304	0.0884107	0.0756957	0.136505	0.110324	0.116694	0.30454	0.14279	0.319685	0.159922	0.207462	0.151376	0.290877	0.204119
119.041	0.11955	0.137182	0.199152	0.0943451	0.127856	0.258062	0.120234	0.249563	0.131922	0.252049	0.233699	0.217674	0.138914	0.176336	0.264543	0.207717	0.173048	0.110695	0.310843	0.191748	0.083854	0.269361	0.311828	0.080184	0.509912	0.0988187	0.250294	0.0710234	0.26166	0.138613	0.323443	0.263667	0.227067	0.139379	0.0975463	0.314125	0.0901683	0.0818791	0.164805	0.104951	0.133196	0.311452	0.144897	0.319623	0.151681	0.186337	0.169698	0.290435	0.191471
119.203	0.148116	0.140773	0.200966	0.0957039	0.147668	0.250461	0.135612	0.216922	0.126845	0.195554	0.213486	0.166104	0.160992	0.168965	0.290272	0.214622	0.170642	0.13531	0.276888	0.191606	0.143429	0.230303	0.377297	0.0856324	0.524465	0.105095	0.175216	0.0843687	0.215849	0.146259	0.320307	0.227681	0.247812	0.142468	0.142917	0.295099	0.0895056	0.104455	0.204281	0.0939494	0.125717	0.30434	0.178582	0.320385	0.177057	0.200955	0.152128	0.268365	0.197583
119.365	0.169665	0.133351	0.165026	0.132873	0.136209	0.260783	0.132794	0.192477	0.129888	0.277114	0.19295	0.186403	0.17256	0.156456	0.237247	0.200105	0.14981	0.121052	0.225897	0.207488	0.139691	0.230195	0.352112	0.0923148	0.503087	0.0927491	0.16349	0.0763041	0.18017	0.128213	0.254172	0.215856	0.24468	0.121676	0.253377	0.275455	0.0677192	0.135419	0.178967	0.0579176	0.106135	0.303244	0.147673	0.273815	0.169685	0.186487	0.158768	0.227033	0.130818
119.527	0.125144	0.140084	0.141471	0.205197	0.10365	0.27207	0.14456	0.196455	0.153608	0.34995	0.185981	0.196712	0.145355	0.164226	0.218996	0.203509	0.120967	0.0930451	0.230318	0.18076	0.138863	0.238604	0.361805	0.0981775	0.47952	0.113908	0.147678	0.0713902	0.176821	0.116374	0.263768	0.234121	0.210583	0.151696	0.317967	0.249721	0.0837366	0.153388	0.141216	0.0179913	0.0960527	0.331467	0.121631	0.24168	0.15947	0.179444	0.147712	0.20567	0.210893
119.689	0.135092	0.166996	0.11431	0.118523	0.107674	0.275332	0.139164	0.198582	0.134963	0.393711	0.191045	0.185922	0.177453	0.128455	0.220791	0.171182	0.155696	0.0808035	0.275378	0.179049	0.123572	0.219333	0.329067	0.0955623	0.451752	0.126905	0.154819	0.104099	0.200546	0.0995202	0.300117	0.240513	0.256955	0.157037	0.275975	0.254074	0.107591	0.131945	0.108521	0.082245	0.0711774	0.363388	0.143241	0.233472	0.138169	0.168524	0.14669	0.228275	0.21103
119.851	0.163847	0.2292	0.125526	0.077084	0.0972762	0.258625	0.133736	0.222834	0.11711	0.434743	0.203289	0.187399	0.164372	0.119603	0.240178	0.159672	0.167897	0.0855135	0.231444	0.190603	0.0838638	0.242698	0.32796	0.0996211	0.451717	0.106474	0.152246	0.100465	0.192572	0.0973842	0.252578	0.261459	0.238942	0.152679	0.178322	0.245036	0.0870987	0.0807985	0.111268	0.094699	0.0597323	0.355072	0.109725	0.209034	0.12273	0.174196	0.164609	0.24312	0.157748
120.013	0.16162	0.212255	0.177888	0.107469	0.110138	0.285514	0.104035	0.239453	0.158687	0.449848	0.174863	0.171929	0.153865	0.145636	0.21698	0.220905	0.139722	0.120471	0.214364	0.21123	0.122906	0.29662	0.318769	0.117036	0.470029	0.090975	0.162305	0.103391	0.164957	0.107953	0.275306	0.255219	0.205215	0.137237	0.195821	0.216804	0.0811273	0.088904	0.144036	0.0227731	0.0879402	0.323058	0.134264	0.282819	0.135238	0.189953	0.180085	0.263204	0.191993
120.175	0.205111	0.172233	0.169075	0.135108	0.107367	0.284668	0.1638	0.243348	0.168923	0.408672	0.206787	0.212988	0.167831	0.123917	0.234743	0.248361	0.112623	0.100486	0.208063	0.243087	0.145358	0.295776	0.314149	0.112139	0.459353	0.0819029	0.173546	0.115028	0.237832	0.116451	0.318435	0.224831	0.22559	0.154103	0.264184	0.257955	0.116028	0.147748	0.143704	0.0228466	0.0866195	0.344259	0.157576	0.300353	0.14977	0.177574	0.161857	0.277573	0.164152
120.337	0.223723	0.193031	0.114086	0.132887	0.127241	0.285678	0.159718	0.237788	0.157345	0.360187	0.188563	0.240945	0.16958	0.12748	0.222249	0.24372	0.125829	0.0988446	0.240367	0.235855	0.141944	0.264179	0.290598	0.104924	0.4505	0.0554425	0.123787	0.124687	0.23432	0.118396	0.241868	0.235152	0.220146	0.190758	0.189183	0.247257	0.115869	0.0981394	0.123108	0.0764676	0.10011	0.394374	0.17139	0.270867	0.178962	0.19824	0.149071	0.256657	0.239356
120.499	0.218814	0.224595	0.145547	0.136659	0.128608	0.276151	0.131872	0.19143	0.154615	0.333114	0.197943	0.240872	0.147095	0.14974	0.255804	0.199167	0.13188	0.117451	0.203422	0.215923	0.172985	0.234365	0.241425	0.0880645	0.462089	0.0667318	0.0966886	0.122836	0.170298	0.128199	0.26349	0.238425	0.263035	0.170687	0.186868	0.249672	0.114368	0.0684558	0.121351	0.0966172	0.0903484	0.390219	0.151072	0.281541	0.170819	0.217783	0.165373	0.238687	0.224982
120.661	0.204507	0.245525	0.155954	0.126708	0.106379	0.254728	0.145745	0.17922	0.120665	0.36518	0.21675	0.201842	0.194197	0.121813	0.274981	0.148955	0.150864	0.0927343	0.238887	0.220415	0.192947	0.246946	0.231616	0.0850233	0.467704	0.0841113	0.162118	0.10367	0.204991	0.115157	0.269221	0.23869	0.274087	0.1468	0.153512	0.271883	0.112051	0.0787731	0.13885	0.0284791	0.0490112	0.355806	0.157359	0.25046	0.154148	0.240603	0.169381	0.239228	0.156534
120.823	0.188811	0.220032	0.146681	0.0865739	0.115411	0.246339	0.136425	0.193259	0.134475	0.32681	0.184407	0.189222	0.177281	0.0989688	0.262978	0.190505	0.168688	0.0755295	0.261566	0.198649	0.138368	0.249512	0.270746	0.0894733	0.485233	0.0942996	0.139013	0.115634	0.215143	0.108081	0.251565	0.247285	0.235384	0.149197	0.12636	0.268648	0.0920009	0.0622459	0.140788	0.0329339	0.0488842	0.303201	0.153606	0.264956	0.144323	0.22336	0.153979	0.243768	0.167952
120.984	0.201834	0.228234	0.170984	0.113042	0.129719	0.258107	0.127654	0.208063	0.152761	0.321859	0.197409	0.224771	0.149873	0.118988	0.248099	0.228273	0.164003	0.072975	0.274019	0.171677	0.131013	0.323336	0.306236	0.0873058	0.530288	0.10537	0.140263	0.126765	0.198699	0.10888	0.25008	0.262576	0.234978	0.151564	0.180338	0.26251	0.105699	0.078095	0.152513	0.0935657	0.0763756	0.292591	0.155066	0.297757	0.175317	0.229618	0.16834	0.305976	0.16609
121.146	0.133868	0.203487	0.141771	0.149601	0.129947	0.242069	0.143075	0.202206	0.12314	0.297801	0.229721	0.2738	0.149382	0.140082	0.249385	0.24444	0.179217	0.0992515	0.245309	0.151113	0.107259	0.334354	0.337235	0.0999838	0.457263	0.0842605	0.169983	0.102863	0.166557	0.13164	0.267005	0.28446	0.239979	0.164657	0.1363	0.270527	0.0891503	0.0953037	0.149144	0.0528937	0.110668	0.296475	0.155328	0.255761	0.158075	0.242705	0.202904	0.310219	0.141701
121.308	0.133872	0.19995	0.135176	0.0980034	0.121587	0.249725	0.12475	0.178862	0.114172	0.316638	0.229766	0.271834	0.154221	0.12793	0.283332	0.232606	0.20467	0.0760401	0.167892	0.160179	0.104869	0.227404	0.316705	0.120486	0.425497	0.0724695	0.126383	0.0836372	0.182227	0.15241	0.278587	0.256722	0.239889	0.179698	0.166881	0.252492	0.115156	0.0861632	0.175396	0.0707472	0.0885838	0.284439	0.127846	0.234783	0.128744	0.219831	0.179525	0.26818	0.138613
121.47	0.126449	0.187694	0.176035	0.122981	0.126117	0.254384	0.13422	0.195841	0.09396	0.246844	0.235221	0.249352	0.161857	0.115384	0.262973	0.238244	0.146021	0.0701765	0.191262	0.146792	0.144393	0.22785	0.25942	0.14584	0.445003	0.090125	0.115953	0.077513	0.211394	0.136126	0.296629	0.223926	0.247155	0.181437	0.237436	0.23664	0.117436	0.0810239	0.161054	0.111253	0.0956621	0.281633	0.109949	0.25499	0.138414	0.211396	0.160648	0.267013	0.13095
121.632	0.127422	0.189442	0.22307	0.137555	0.10775	0.251034	0.119767	0.181188	0.111645	0.327653	0.218525	0.220066	0.134468	0.10792	0.229705	0.205543	0.0979007	0.0905913	0.212049	0.12306	0.101563	0.243501	0.272922	0.134246	0.450472	0.0800018	0.132327	0.0817325	0.190709	0.135637	0.257232	0.220238	0.246067	0.186757	0.226732	0.240031	0.106152	0.0565755	0.152996	0.130316	0.0822983	0.238054	0.124594	0.214356	0.147436	0.220673	0.160657	0.275248	0.0838787
121.794	0.127087	0.192813	0.169758	0.052786	0.0885209	0.236759	0.113501	0.170055	0.117077	0.348743	0.210038	0.206369	0.134785	0.0986121	0.226885	0.192076	0.0864194	0.119035	0.203065	0.101088	0.122663	0.264447	0.290477	0.123736	0.413427	0.0575776	0.168438	0.0817701	0.184408	0.148092	0.194491	0.196682	0.250899	0.163997	0.149012	0.244833	0.0804737	0.0791341	0.142175	0.0724141	0.0544435	0.211961	0.132208	0.219313	0.151044	0.196946	0.163037	0.271137	0.0812291
121.956	0.128933	0.230924	0.148829	0.0597841	0.0828381	0.219865	0.115006	0.18167	0.126614	0.339646	0.210709	0.202733	0.146958	0.100958	0.24304	0.221487	0.110245	0.0934385	0.235401	0.117616	0.117006	0.271921	0.279346	0.0999992	0.391265	0.0817354	0.143072	0.0795678	0.166056	0.144309	0.199751	0.207101	0.228063	0.173746	0.152341	0.240469	0.0646905	0.0940177	0.13945	0.0670347	0.0291804	0.245261	0.0878261	0.215959	0.125527	0.195514	0.166862	0.260559	0.132488
122.118	0.163274	0.209546	0.127966	0.119243	0.0969227	0.228818	0.131735	0.155184	0.113175	0.287306	0.193713	0.217673	0.138145	0.115157	0.188144	0.201966	0.0829241	0.0597406	0.242596	0.165812	0.0728415	0.290277	0.274788	0.120908	0.372164	0.101827	0.116563	0.10303	0.199166	0.136914	0.203482	0.211916	0.225892	0.183737	0.186275	0.235364	0.0910608	0.105366	0.145113	0.0818986	0.0368515	0.252487	0.157487	0.203835	0.114849	0.191663	0.158996	0.272135	0.152414
122.28	0.141995	0.175481	0.163326	0.188248	0.11378	0.231871	0.145004	0.161042	0.11271	0.31998	0.184776	0.242797	0.12976	0.117481	0.223633	0.191264	0.105587	0.0748562	0.210945	0.176908	0.0945583	0.31787	0.228386	0.107345	0.392164	0.113882	0.107166	0.0969093	0.21811	0.119999	0.248033	0.209534	0.248234	0.179063	0.241118	0.242487	0.105973	0.127902	0.123481	0.106849	0.0304453	0.244437	0.185635	0.223088	0.146899	0.220674	0.159451	0.293047	0.129026
122.442	0.120195	0.173776	0.145602	0.137562	0.134847	0.244912	0.136524	0.181414	0.114679	0.28921	0.179911	0.22495	0.145643	0.117517	0.272305	0.237155	0.106345	0.0791601	0.230095	0.187974	0.127482	0.299598	0.206347	0.100608	0.408439	0.0859849	0.132242	0.0784525	0.261946	0.109447	0.218151	0.222547	0.282282	0.200175	0.17855	0.22881	0.0832858	0.111289	0.107017	0.107372	0.0681906	0.234133	0.160967	0.235894	0.145806	0.225023	0.168525	0.286743	0.069016
122.604	0.110922	0.164288	0.159279	0.0929235	0.139195	0.250312	0.136606	0.187956	0.10195	0.31431	0.193671	0.197083	0.133462	0.0961955	0.230316	0.220921	0.112553	0.103414	0.237635	0.21019	0.0972887	0.28792	0.241361	0.132047	0.445075	0.0650231	0.134558	0.0812013	0.267793	0.112006	0.206932	0.22295	0.316816	0.182005	0.17093	0.216551	0.0638654	0.122093	0.115109	0.116759	0.0933144	0.232467	0.165183	0.221105	0.152587	0.182031	0.141385	0.25102	0.138286
122.766	0.112589	0.159638	0.169417	0.0919798	0.129921	0.225	0.110101	0.168642	0.0927909	0.345558	0.208971	0.201376	0.135627	0.0886447	0.195521	0.196735	0.132695	0.0885556	0.239953	0.189452	0.12055	0.251105	0.2691	0.132229	0.438211	0.0654229	0.129383	0.0770205	0.231103	0.107304	0.240276	0.192538	0.321775	0.193302	0.183367	0.210108	0.0997795	0.0827788	0.104524	0.0953647	0.104078	0.218618	0.163431	0.199482	0.169812	0.165317	0.139003	0.27857	0.181642
122.927	0.0933944	0.133569	0.142425	0.130146	0.114847	0.201113	0.0985159	0.151928	0.0799618	0.309282	0.227306	0.225012	0.119412	0.105521	0.217218	0.209648	0.151475	0.0960947	0.241424	0.126562	0.111982	0.191487	0.217324	0.130727	0.393271	0.0481515	0.157778	0.0802273	0.231899	0.116397	0.29	0.188802	0.332386	0.192564	0.152023	0.193958	0.121702	0.0676283	0.126342	0.127884	0.0921195	0.179819	0.184172	0.201554	0.171592	0.200933	0.153035	0.269741	0.1103
123.089	0.115758	0.121291	0.141375	0.128289	0.0811035	0.192366	0.137488	0.176933	0.0902539	0.270866	0.207203	0.203825	0.117019	0.085043	0.226281	0.194809	0.155403	0.0977333	0.245345	0.108011	0.0862916	0.198458	0.213929	0.127418	0.407683	0.0526259	0.140506	0.0938616	0.263193	0.135788	0.285562	0.183862	0.300906	0.190282	0.132443	0.186628	0.0772766	0.0740098	0.136142	0.146102	0.0920259	0.170145	0.179672	0.201417	0.153466	0.199701	0.158968	0.212556	0.0921115
123.251	0.124873	0.111998	0.188001	0.16022	0.0912855	0.221037	0.137478	0.196817	0.101746	0.288781	0.217375	0.226319	0.13747	0.0828341	0.207769	0.1846	0.135572	0.1366	0.210452	0.149046	0.105511	0.259922	0.236053	0.136462	0.438122	0.0661166	0.101197	0.102705	0.205446	0.122843	0.26239	0.240233	0.298201	0.181715	0.139328	0.174989	0.10487	0.102928	0.109076	0.150175	0.100327	0.170621	0.192503	0.176991	0.149532	0.170915	0.160322	0.233065	0.0515712
123.413	0.121635	0.110106	0.191642	0.154033	0.131006	0.22629	0.113171	0.173845	0.0882185	0.330032	0.215587	0.245942	0.134964	0.107651	0.17644	0.198849	0.130314	0.131925	0.162547	0.215426	0.118904	0.296597	0.194871	0.148773	0.468792	0.0984987	0.12302	0.0922756	0.182794	0.128357	0.220477	0.241567	0.29518	0.17517	0.168922	0.178198	0.0965209	0.0990773	0.112143	0.178951	0.12113	0.170602	0.17747	0.20645	0.168593	0.159854	0.163702	0.269278	0.0880141
123.575	0.15558	0.127298	0.150845	0.152084	0.104838	0.230008	0.0973262	0.162685	0.0884041	0.288298	0.180229	0.209435	0.126853	0.108824	0.141653	0.205697	0.068972	0.0943459	0.196658	0.209777	0.114958	0.234386	0.172993	0.147456	0.474187	0.0790106	0.0907022	0.0738539	0.26589	0.123427	0.245175	0.244132	0.263275	0.179735	0.168377	0.17781	0.071746	0.0866441	0.147112	0.148335	0.154487	0.140876	0.14355	0.195535	0.178878	0.165185	0.174127	0.227106	0.0991562
123.737	0.150544	0.121831	0.114245	0.120475	0.0975115	0.220329	0.0934466	0.180683	0.0923155	0.209579	0.157925	0.223384	0.122844	0.10821	0.151262	0.192602	0.0503173	0.0955726	0.205491	0.211669	0.12384	0.183021	0.189334	0.138293	0.464759	0.0607796	0.0982909	0.0562595	0.221563	0.0995028	0.248432	0.218373	0.256669	0.18531	0.170275	0.207939	0.0734949	0.102517	0.14714	0.0841585	0.131298	0.141469	0.143346	0.165317	0.161953	0.146759	0.187913	0.203485	0.0756506
123.899	0.0898564	0.104618	0.131024	0.15905	0.0966012	0.182217	0.124154	0.124124	0.0849654	0.217418	0.144265	0.21931	0.138629	0.0940456	0.191052	0.228627	0.0852281	0.103707	0.190742	0.161483	0.0880589	0.205432	0.182347	0.107931	0.428904	0.0732561	0.098287	0.0630882	0.206622	0.118308	0.237502	0.205128	0.238572	0.176723	0.160215	0.215282	0.0640012	0.0795682	0.0998442	0.0715537	0.0686066	0.145787	0.144033	0.168075	0.163898	0.153827	0.168054	0.216303	0.0419002
124.061	0.103132	0.135853	0.128296	0.16151	0.1026	0.193502	0.12803	0.119603	0.0763311	0.223983	0.143174	0.201311	0.114802	0.092489	0.189612	0.226209	0.118455	0.0865185	0.215453	0.120988	0.0707136	0.248845	0.182593	0.0825227	0.391228	0.0742184	0.0819059	0.0596199	0.201881	0.128269	0.254459	0.210152	0.234018	0.132887	0.164135	0.209301	0.0705644	0.068122	0.0941748	0.0903046	0.0735608	0.137009	0.182364	0.177377	0.166491	0.165059	0.143868	0.212684	0.0572723
124.223	0.10812	0.119184	0.112046	0.0969006	0.098549	0.219639	0.097676	0.124804	0.0929215	0.147351	0.15081	0.2265	0.101577	0.103363	0.158436	0.227396	0.0919387	0.0878952	0.215831	0.140771	0.110349	0.28168	0.159453	0.0959029	0.340421	0.0772622	0.061351	0.0776568	0.191717	0.121809	0.251222	0.179614	0.221665	0.150623	0.169432	0.205694	0.0834778	0.0425655	0.0992237	0.117159	0.0697758	0.15058	0.188229	0.186103	0.169343	0.157336	0.146665	0.184314	0.0536342
124.385	0.0980523	0.0968113	0.111136	0.0588714	0.0821523	0.193913	0.0830519	0.106895	0.0868138	0.227535	0.155385	0.222676	0.100898	0.0715936	0.164598	0.218679	0.07393	0.0917159	0.190061	0.100538	0.0878072	0.245684	0.143419	0.0971805	0.349608	0.043359	0.0440172	0.0591543	0.246756	0.115168	0.222038	0.163098	0.209702	0.158974	0.141192	0.196948	0.069481	0.0399826	0.0990123	0.103288	0.0400859	0.127679	0.123008	0.180157	0.17309	0.169397	0.15056	0.196796	0.05443
124.547	0.0722139	0.15922	0.124317	0.0679503	0.113732	0.195944	0.104569	0.128991	0.100235	0.226178	0.154551	0.224968	0.0951176	0.0767883	0.18041	0.268977	0.104602	0.077174	0.185943	0.118873	0.028529	0.305123	0.12491	0.0690185	0.363864	0.0604616	0.133867	0.0225674	0.212362	0.0832735	0.215046	0.156149	0.178663	0.109943	0.104321	0.222796	0.0427086	0.0452209	0.101475	0.0743647	0.00778597	0.0871616	0.168471	0.255681	0.178644	0.20746	0.152003	0.174724	0.0302722
124.709	0.0542927	0.15973	0.0811207	0.0506617	0.123994	0.215589	0.122407	0.147826	0.110974	0.148635	0.134884	0.177906	0.0961865	0.100257	0.175116	0.338044	0.0994782	0.0540241	0.200171	0.158581	0.0106762	0.329244	0.193303	0.0706964	0.395562	0.108734	0.135735	0.0196929	0.180932	0.0663635	0.220909	0.159472	0.162955	0.0775419	0.0679582	0.281615	0.0822742	0.0450321	0.109607	0.0223955	0.00400428	0.0874228	0.169643	0.294936	0.196938	0.199674	0.16089	0.183846	0.0343181
124.87	0.0959738	0.128171	0.0752557	0.0808179	0.106819	0.192579	0.0996705	0.152378	0.0871066	0.168402	0.114094	0.15694	0.0891917	0.0849062	0.143492	0.28834	0.0870417	0.0712954	0.180745	0.103253	0.0392342	0.29675	0.198314	0.0538237	0.411474	0.101114	0.110429	0.053361	0.230856	0.0793293	0.189393	0.153075	0.245217	0.101569	0.0575495	0.273992	0.0806954	0.038569	0.0782292	0.0368714	0.0220637	0.100317	0.148977	0.225041	0.186164	0.155442	0.159842	0.170172	0.0263608
125.032	0.109095	0.0807627	0.111201	0.105978	0.100605	0.202184	0.0949693	0.117072	0.0709213	0.252957	0.119954	0.176294	0.109162	0.079984	0.156348	0.208822	0.132846	0.0570076	0.179854	0.089476	0.0730066	0.240813	0.170572	0.0688316	0.355523	0.0521672	0.125189	0.017978	0.217079	0.0981703	0.218896	0.136575	0.235096	0.170223	0.122063	0.239382	0.0769543	0.0654055	0.0453763	0.0738613	0.0426329	0.131721	0.177712	0.151372	0.166092	0.155084	0.152158	0.166817	0.0099583
125.194	0.108116	0.0897885	0.107357	0.0978165	0.0774119	0.231355	0.110099	0.0954813	0.071138	0.269259	0.134635	0.17847	0.144296	0.0920238	0.173571	0.159897	0.109902	0.0657039	0.154714	0.123474	0.0956447	0.215282	0.177646	0.103036	0.330208	0.0537901	0.112863	0.0245162	0.207306	0.0991012	0.208972	0.142239	0.202955	0.197698	0.153256	0.207796	0.0821944	0.0745875	0.0780931	0.076754	0.0445878	0.128992	0.167076	0.138229	0.149343	0.159196	0.142316	0.165009	0.016981
125.356	0.100581	0.112701	0.117606	0.108035	0.0917942	0.207162	0.109446	0.121122	0.103666	0.266835	0.115367	0.195003	0.1548	0.105151	0.155733	0.163464	0.0727239	0.0849145	0.166579	0.158392	0.125402	0.197939	0.122762	0.0961482	0.337845	0.0700154	0.0889462	0.0346079	0.218468	0.0954506	0.201841	0.149143	0.238393	0.193353	0.149617	0.223204	0.0649992	0.0802488	0.11554	0.0778277	0.0566287	0.0712081	0.164684	0.135215	0.156009	0.140269	0.152557	0.162198	0.00545579
125.518	0.119383	0.0976545	0.123231	0.0988179	0.0999803	0.212142	0.115618	0.114182	0.111452	0.268909	0.115468	0.206556	0.128328	0.0981177	0.189877	0.24697	0.0744891	0.0706171	0.151756	0.136271	0.13581	0.223088	0.121778	0.105419	0.337341	0.0827805	0.0559891	0.0195803	0.265616	0.0877572	0.225425	0.153311	0.291728	0.196185	0.135165	0.246872	0.0804724	0.098397	0.110677	0.0905832	0.027808	0.0663332	0.152943	0.157103	0.157084	0.138071	0.151353	0.14175	0.0094154
125.68	0.130766	0.098358	0.134853	0.0880749	0.0909544	0.179943	0.0937583	0.115618	0.112169	0.244242	0.115352	0.179478	0.102439	0.0834001	0.194804	0.245409	0.0613856	0.106536	0.137325	0.0874344	0.106056	0.24977	0.108546	0.105007	0.325299	0.0690407	0.0615155	0.0417021	0.271325	0.0876966	0.245552	0.136562	0.301994	0.203078	0.130381	0.251558	0.0661226	0.105459	0.105104	0.107667	0.0222361	0.115353	0.11873	0.191556	0.164187	0.117478	0.132928	0.132104	0.0694203
125.842	0.128524	0.103233	0.125295	0.103649	0.0715564	0.164628	0.0951969	0.122847	0.10967	0.27962	0.100456	0.181398	0.0922692	0.0759342	0.166564	0.222477	0.0766669	0.0686575	0.149319	0.132639	0.100988	0.196755	0.119941	0.0923126	0.359622	0.0988503	0.0860341	0.0459399	0.21667	0.0905078	0.255645	0.130272	0.237883	0.208004	0.185647	0.224615	0.0737156	0.074549	0.11615	0.0694245	0.0150903	0.116299	0.0902101	0.178252	0.155573	0.131074	0.136829	0.14918	0.0468738
126.004	0.126389	0.127687	0.115186	0.0938088	0.0936781	0.160052	0.127039	0.115194	0.0975867	0.294284	0.123518	0.208233	0.0931758	0.0830316	0.208352	0.282393	0.107883	0.0951733	0.196579	0.18295	0.0755233	0.188734	0.127359	0.0872684	0.387744	0.0912351	0.110263	0.061124	0.177576	0.0918275	0.245048	0.134232	0.22767	0.201278	0.135019	0.2633	0.0791193	0.0680924	0.131256	0.0816745	0.0235928	0.121618	0.175903	0.195745	0.156146	0.132132	0.153621	0.147493	0.0148583
126.166	0.122049	0.145662	0.105576	0.0771609	0.100898	0.184105	0.13438	0.130286	0.107355	0.243416	0.104761	0.198372	0.142922	0.084414	0.247955	0.324988	0.136363	0.108783	0.209393	0.172654	0.074256	0.246095	0.126495	0.114637	0.375277	0.103393	0.0438297	0.0453154	0.21688	0.0992847	0.230754	0.145691	0.18106	0.179904	0.0975755	0.268846	0.0636669	0.112728	0.131884	0.118016	-0.00918006	0.115067	0.17645	0.189498	0.168282	0.149649	0.167406	0.14189	0.0307424
126.328	0.125386	0.159497	0.102183	0.0889585	0.10347	0.197953	0.145086	0.135995	0.119715	0.229961	0.0690796	0.203607	0.151179	0.0827504	0.211897	0.270698	0.146523	0.0637294	0.158443	0.156494	0.140483	0.221918	0.122376	0.153586	0.400576	0.0927054	0.0434006	0.0430824	0.192275	0.104957	0.236811	0.158497	0.175372	0.197145	0.154029	0.273665	0.0465184	0.104273	0.105487	0.0890774	0.0127789	0.105676	0.125316	0.211334	0.170353	0.120148	0.160005	0.15983	0.0301668
126.49	0.154475	0.15199	0.0648123	0.0580723	0.10143	0.193285	0.122972	0.108488	0.108713	0.212503	0.0830176	0.192666	0.129591	0.0758899	0.185678	0.266977	0.0946455	0.0613876	0.184205	0.146897	0.105015	0.218025	0.122233	0.134674	0.386092	0.084911	0.0759966	0.0249479	0.219278	0.102091	0.230715	0.156391	0.249637	0.200897	0.143675	0.279433	0.0568969	0.0883861	0.0780784	0.0436189	0.0449555	0.10343	0.112785	0.207042	0.162595	0.146934	0.113544	0.142149	0.0188417
126.652	0.130729	0.143684	0.0731039	0.0441279	0.101266	0.188381	0.140307	0.112195	0.0964001	0.189762	0.101211	0.163402	0.104929	0.07513	0.235667	0.30124	0.0744886	0.0828705	0.187978	0.164412	0.13373	0.212433	0.113909	0.116836	0.36235	0.0864	0.0762181	0.0250866	0.258829	0.082522	0.242823	0.145682	0.25746	0.195869	0.14954	0.279222	0.061861	0.0951184	0.0611773	0.035541	0.0374515	0.0839495	0.129232	0.162825	0.151727	0.129718	0.104293	0.134103	0.0299707
126.813	0.126875	0.127593	0.0969814	0.0915755	0.107489	0.196306	0.127021	0.103604	0.118481	0.213242	0.0963214	0.152456	0.0931427	0.0758452	0.210506	0.285463	0.0925948	0.093659	0.189791	0.192771	0.108321	0.215087	0.073551	0.112153	0.336141	0.0638711	0.0879134	0.0280743	0.274548	0.0759718	0.274671	0.103485	0.212465	0.173313	0.148839	0.259315	0.0598899	0.123253	0.101236	0.0686294	0.0292428	0.0874574	0.112887	0.169669	0.163172	0.0970235	0.136695	0.132462	0.058346
126.975	0.152556	0.102916	0.110221	0.0664389	0.112112	0.201217	0.10756	0.110427	0.119842	0.214377	0.0999245	0.131817	0.0881914	0.0673713	0.174676	0.28026	0.108073	0.0834244	0.12412	0.183804	0.14787	0.18155	0.0656045	0.10957	0.319228	0.0807385	0.0963552	0.00954561	0.235044	0.0816185	0.242538	0.0849553	0.194949	0.176812	0.196458	0.27005	0.0567461	0.150449	0.102505	0.0855769	0.0369557	0.0832262	0.0864728	0.164508	0.170531	0.106597	0.130482	0.136627	0.0253053
127.137	0.126477	0.118917	0.137452	0.0825629	0.100237	0.198062	0.059584	0.136549	0.107544	0.188015	0.102666	0.158434	0.129015	0.0902182	0.173115	0.244018	0.11349	0.0854617	0.114892	0.181762	0.116619	0.198216	0.106195	0.115347	0.324356	0.101432	0.0543189	0.0275125	0.234043	0.0963799	0.261056	0.153034	0.231785	0.159136	0.176893	0.2689	0.0536643	0.119798	0.102816	0.094396	0.0824064	0.0730588	0.097521	0.151006	0.185541	0.119018	0.120875	0.134421	0.0396794
127.299	0.14528	0.13865	0.114903	0.0671371	0.124843	0.193111	0.0695536	0.124881	0.12758	0.230562	0.080995	0.19499	0.121807	0.0846143	0.173738	0.278056	0.128437	0.0847945	0.131886	0.21181	0.100678	0.184763	0.113386	0.131043	0.285479	0.102614	0.0567464	0.036787	0.235748	0.0849779	0.258647	0.193854	0.260516	0.178899	0.125301	0.263	0.0743627	0.0924791	0.137071	0.108014	0.075471	0.100306	0.114121	0.158985	0.183949	0.127877	0.139287	0.125293	0.131051
127.461	0.154419	0.142543	0.0940238	0.0607333	0.115106	0.177209	0.0976758	0.140933	0.127848	0.222322	0.0673765	0.179076	0.084262	0.0715065	0.180823	0.272484	0.0787661	0.0979576	0.16701	0.201394	0.147167	0.185346	0.091308	0.123685	0.264135	0.0795248	0.0678117	0.0538667	0.22798	0.0869598	0.232387	0.164504	0.253342	0.195385	0.153175	0.262311	0.0807038	0.09855	0.130023	0.0803049	0.0401724	0.0946936	0.163191	0.184402	0.166834	0.101229	0.132191	0.1116	0.158792
127.623	0.121685	0.141751	0.089866	0.129841	0.0983961	0.16952	0.0880418	0.142472	0.121837	0.127689	0.0742048	0.168734	0.0823683	0.0667365	0.171314	0.254601	0.101118	0.107572	0.176309	0.130019	0.117728	0.223374	0.0973614	0.131377	0.271192	0.0803635	0.0451849	0.0703688	0.248418	0.0913442	0.210977	0.18771	0.227261	0.192679	0.220204	0.257268	0.0707285	0.0892596	0.113023	0.0545933	0.0580348	0.0766014	0.148559	0.213133	0.165498	0.0806385	0.125333	0.101072	0.11229
127.785	0.128965	0.119797	0.0734388	0.13321	0.0861905	0.178612	0.0873027	0.124179	0.103821	0.151352	0.0914388	0.16456	0.0969427	0.0701497	0.182195	0.269939	0.0956639	0.0980003	0.122557	0.150856	0.114451	0.234591	0.0837067	0.118988	0.292362	0.0624467	0.0755828	0.0424972	0.258428	0.08954	0.242272	0.16847	0.204752	0.179004	0.26796	0.257251	0.0805745	0.0499005	0.096544	0.0600403	0.0457925	0.0629037	0.11303	0.195005	0.165256	0.0897201	0.123017	0.117498	0.0509362
127.947	0.145835	0.156234	0.100731	0.0849921	0.0893202	0.19142	0.0943286	0.13928	0.113519	0.246269	0.0884679	0.187614	0.114059	0.0983658	0.206667	0.296825	0.0604704	0.0764629	0.15633	0.205485	0.218926	0.206657	0.0819868	0.109014	0.297808	0.0615255	0.0377281	0.0393557	0.232614	0.1116	0.226879	0.178749	0.199177	0.176114	0.262877	0.248397	0.0597747	0.0734548	0.110638	0.0918871	0.105586	0.0738666	0.0936748	0.178139	0.162914	0.122287	0.1383	0.151494	0.0698229
128.109	0.116018	0.117302	0.0817074	0.113824	0.0738393	0.198129	0.0880208	0.161909	0.12305	0.250913	0.0940818	0.189679	0.100336	0.0840922	0.205766	0.28306	0.0624375	0.124194	0.181293	0.204116	0.193449	0.154938	0.141545	0.104344	0.257991	0.0761502	0.0626269	0.0545954	0.196024	0.089666	0.183568	0.171858	0.174702	0.185841	0.191086	0.250074	0.0588226	0.11332	0.0998501	0.0925534	0.130306	0.0999871	0.153379	0.16265	0.129387	0.0932069	0.124032	0.153567	0.005004
128.271	0.128555	0.110956	0.0714496	0.131126	0.0754313	0.165277	0.0915184	0.111035	0.112539	0.253595	0.0989259	0.194475	0.106413	0.0643625	0.241795	0.25775	0.0979929	0.0841285	0.155461	0.177361	0.121156	0.17511	0.131565	0.117178	0.236381	0.0727797	0.0771254	0.0487037	0.188155	0.0959464	0.196074	0.164937	0.188712	0.170391	0.166902	0.233832	0.0934918	0.102315	0.0817761	0.0879892	0.105807	0.0646859	0.201951	0.153717	0.144775	0.103158	0.118414	0.160651	0.00553361
128.433	0.180533	0.119539	0.0860824	0.0515579	0.0721531	0.140882	0.120136	0.0882082	0.120327	0.215255	0.0669718	0.173987	0.14082	0.0665519	0.227358	0.239768	0.06248	0.101771	0.132066	0.117672	0.097915	0.174766	0.101281	0.0738705	0.212719	0.0641929	0.0595125	0.0238989	0.195987	0.0830668	0.230233	0.154007	0.164693	0.200271	0.191329	0.212168	0.0956447	0.112657	0.117433	0.0888645	0.109418	0.0336269	0.156184	0.132888	0.122397	0.121346	0.126264	0.138548	0.0779492
128.595	0.13192	0.102429	0.0541364	0.0485225	0.0862024	0.153712	0.132655	0.0967819	0.123919	0.284669	0.0544829	0.125611	0.112109	0.0822712	0.137424	0.228848	0.0521587	0.0930314	0.12508	0.0735966	0.0667012	0.176441	0.0849363	0.0940708	0.207827	0.0831469	0.0682328	0.0277144	0.198114	0.0775266	0.16872	0.118474	0.173185	0.178235	0.170754	0.211959	0.081979	0.115742	0.120335	0.0675088	0.0828173	0.0522009	0.115541	0.156748	0.113956	0.123242	0.114732	0.119285	0.11606
128.756	0.114508	0.106105	0.0688312	0.0470102	0.0826162	0.152767	0.0999249	0.102265	0.0992052	0.208692	0.0602045	0.127442	0.0593346	0.0840897	0.130194	0.248556	0.0677762	0.0827379	0.135727	0.111686	0.131425	0.201183	0.0934713	0.113032	0.20817	0.0985465	0.0477247	0.0549623	0.204356	0.0684114	0.109302	0.0907745	0.181	0.164787	0.16153	0.200791	0.069405	0.0750514	0.107419	0.0559692	0.125068	0.0584402	0.118254	0.160443	0.120694	0.124924	0.110754	0.119072	0.0918251
128.918	0.180583	0.130793	0.0926125	0.0945292	0.0700145	0.143105	0.0615277	0.0995951	0.0959708	0.161637	0.0509312	0.160673	0.0481435	0.0624255	0.137459	0.219691	0.0685595	0.0641393	0.152234	0.150281	0.0763539	0.166547	0.081879	0.116678	0.193039	0.0940666	0.0758008	0.0542453	0.252052	0.0646926	0.156315	0.111376	0.180525	0.161393	0.0943908	0.206506	0.0755659	0.119815	0.119299	0.0433267	0.10494	0.0761874	0.130876	0.149139	0.121395	0.131842	0.107694	0.118804	0.0643816
129.08	0.19025	0.123514	0.114422	0.0774177	0.0807358	0.159908	0.059869	0.0883931	0.0895791	0.203685	0.0567515	0.186796	0.0733866	0.0554172	0.132264	0.199202	0.0868394	0.0655757	0.114804	0.109237	0.0567687	0.156407	0.0874691	0.124203	0.178716	0.0671456	0.0180872	0.0454664	0.246197	0.0875532	0.184325	0.130583	0.202597	0.138573	0.10724	0.219077	0.0645012	0.096345	0.108341	0.0620135	0.0846042	0.0497497	0.106294	0.151974	0.113976	0.131278	0.115049	0.125912	0.102894
129.242	0.156337	0.124678	0.11062	0.0919139	0.0944482	0.135742	0.0824322	0.0851781	0.0911302	0.290195	0.0630147	0.212545	0.0590663	0.0665348	0.152002	0.209068	0.0935946	0.136479	0.124139	0.100301	0.109979	0.112529	0.111134	0.119435	0.167225	0.0598751	0.0142573	0.0319419	0.220309	0.0880796	0.188598	0.115546	0.206477	0.143496	0.141948	0.194416	0.0730549	0.0647977	0.132747	0.0746101	0.0740891	0.074709	0.0838813	0.121949	0.0957844	0.079334	0.117743	0.121528	0.088015
129.404	0.181881	0.130499	0.0604475	0.0742947	0.088937	0.142925	0.0954641	0.0632548	0.102292	0.221214	0.0617797	0.17095	0.0471956	0.0751169	0.123701	0.198964	0.047914	0.127743	0.106255	0.0797336	0.159678	0.135622	0.120845	0.108942	0.182965	0.0727952	0.0235549	0.0256898	0.204854	0.0738744	0.183433	0.0992702	0.19114	0.153347	0.149473	0.192732	0.04826	0.026731	0.116411	0.0463545	0.0800389	0.07596	0.106631	0.097064	0.0940829	0.0647275	0.114454	0.114441	0.0724149
129.566	0.193016	0.113878	0.0576803	0.0848754	0.0905796	0.152803	0.0768298	0.0660605	0.107749	0.17256	0.0776639	0.161262	0.0520025	0.0483159	0.131208	0.202005	0.0215454	0.0936182	0.0758191	0.0951949	0.135071	0.138234	0.0737036	0.105922	0.172572	0.0714003	0.0342623	0.0226392	0.198381	0.0848484	0.152805	0.0905577	0.156477	0.140855	0.159879	0.207818	0.03252	0.0307378	0.0741181	0.0424905	0.0260602	0.0734262	0.0672306	0.102154	0.102715	0.073705	0.0980825	0.100741	0.0793069
129.728	0.157322	0.151563	0.0633557	0.0768762	0.0977849	0.123986	0.0637846	0.0829146	0.111776	0.21307	0.0688169	0.154851	0.0564462	0.0454352	0.14785	0.16756	0.0394594	0.0404073	0.0798222	0.115792	0.0942803	0.099778	0.0754065	0.121008	0.146998	0.0732602	0.0221405	0.0143123	0.210535	0.0658857	0.119331	0.0978953	0.167198	0.111121	0.152494	0.227857	0.0396241	0.0789644	0.0975924	0.0774933	0.0547212	0.0843796	0.0747818	0.123011	0.129901	0.0812875	0.117366	0.0932666	0.0894937
129.89	0.159187	0.199223	0.0695638	0.0555961	0.0674494	0.124278	0.093222	0.0881557	0.10149	0.164286	0.0707504	0.16352	0.0705528	0.0746539	0.145822	0.18435	0.0815566	0.0269679	0.100449	0.0674896	0.0851912	0.0856481	0.104032	0.098267	0.170434	0.0893244	0.0666379	0.030771	0.231109	0.0628075	0.142442	0.112466	0.161991	0.0900077	0.123279	0.217419	0.0844159	0.0862236	0.0878232	0.0855689	0.0327397	0.0878677	0.0998822	0.115052	0.137771	0.0841711	0.131977	0.111305	0.0627137
130.052	0.180247	0.159079	0.0560285	0.0523588	0.0756967	0.143891	0.105655	0.0902635	0.0673521	0.123443	0.0439199	0.202282	0.0651309	0.067832	0.155371	0.208126	0.0333937	0.0760858	0.141493	0.0621934	0.136308	0.148636	0.130435	0.0897219	0.168719	0.0770889	0.0875109	0.0242106	0.208979	0.0923401	0.155112	0.0897865	0.138864	0.118491	0.118941	0.191569	0.0684911	0.0941969	0.0918334	0.0511376	0.0177194	0.0784877	0.124716	0.113333	0.124103	0.0962271	0.103706	0.0985467	0.0595421
130.214	0.18565	0.130969	0.065783	0.100591	0.107056	0.113579	0.10184	0.0753617	0.0637335	0.16394	0.0527407	0.171408	0.0643432	0.0611146	0.182528	0.182629	0.0425946	0.134859	0.163967	0.128819	0.158408	0.148962	0.108754	0.108046	0.159425	0.0805706	0.0596821	0.00655481	0.191503	0.10295	0.177242	0.0932174	0.144094	0.126812	0.186617	0.199384	0.0504837	0.133979	0.12268	0.0312645	0.0611837	0.0360988	0.121859	0.121256	0.108005	0.0821074	0.107383	0.0866899	0.0526583
130.376	0.162316	0.120136	0.0945917	0.0695601	0.0803729	0.12472	0.0891555	0.0707716	0.0832936	0.0999385	0.0683242	0.151274	0.0809478	0.0664386	0.16193	0.174748	0.083163	0.123504	0.0762649	0.163999	0.101596	0.10874	0.0985605	0.0926345	0.157357	0.0791435	0.0161113	0.0167066	0.215533	0.0623122	0.184293	0.104326	0.191815	0.117274	0.0999339	0.201067	0.0813961	0.133019	0.115128	0.0387616	0.0503854	0.0330074	0.128387	0.0984814	0.113445	0.0550775	0.115557	0.0880767	0.036212
130.538	0.148597	0.104961	0.0847786	0.0590447	0.103378	0.136757	0.0697083	0.0794241	0.0748208	0.119654	0.0594774	0.136689	0.0771774	0.0760999	0.171094	0.195408	0.0879787	0.0886694	0.0793605	0.177366	0.107167	0.157931	0.11596	0.0712141	0.139937	0.0841831	0.045697	0.0169449	0.252056	0.0820036	0.179919	0.0746531	0.213058	0.0966769	0.0615064	0.174439	0.0737001	0.107978	0.11526	0.0474069	0.048503	0.0736311	0.122518	0.0995527	0.101673	0.0938872	0.114766	0.0632105	0.0658731
130.699	0.141325	0.125223	0.0992393	0.105649	0.114598	0.134471	0.0649643	0.0774692	0.103558	0.124871	0.0589905	0.149867	0.046626	0.0934217	0.192643	0.227294	0.0451743	0.105553	0.076688	0.157048	0.179105	0.125345	0.137522	0.0960231	0.158146	0.0748833	0.075914	0.0179347	0.240972	0.08778	0.216948	0.111398	0.188303	0.124465	0.107146	0.182785	0.0744631	0.0823518	0.136474	0.0596916	0.044958	0.0721244	0.0939069	0.131324	0.102181	0.101186	0.111869	0.0825474	0.0656226
130.861	0.132435	0.165424	0.0872864	0.1135	0.100076	0.160118	0.0794971	0.0706278	0.114467	0.144177	0.0502867	0.122843	0.0738866	0.0555041	0.166943	0.21761	0.0535229	0.108501	0.0427941	0.134493	0.134357	0.131726	0.148478	0.114613	0.138932	0.0782844	0.0601225	0.031997	0.250377	0.088649	0.196638	0.0907705	0.154118	0.134682	0.157443	0.177458	0.0993304	0.0964119	0.119863	0.0487952	0.0606917	0.0901016	0.0655307	0.126429	0.10166	0.0942467	0.0951052	0.0729447	0.0447504
131.023	0.166306	0.166436	0.0856936	0.0877049	0.112054	0.184851	0.112258	0.0465212	0.115196	0.121452	0.0591157	0.111801	0.0644964	0.0554414	0.16747	0.196799	0.0653944	0.0959815	0.0694956	0.173445	0.0934338	0.177844	0.137479	0.0826686	0.143335	0.0787871	0.0617063	0.0390861	0.237008	0.102387	0.15355	0.0712683	0.149558	0.130206	0.131432	0.156656	0.048114	0.0816636	0.0857702	0.00418193	0.0434745	0.0840396	0.0945224	0.101817	0.0902928	0.096999	0.0851703	0.0750812	0.0934496
131.185	0.132206	0.151806	0.0723106	0.0848022	0.113218	0.122859	0.100228	0.0596958	0.121275	0.0734657	0.0596431	0.11383	0.0314812	0.0506554	0.179983	0.217051	0.103105	0.0596159	0.0891016	0.146119	0.0990213	0.16027	0.141023	0.0989662	0.181849	0.0702692	0.0862636	0.0200357	0.21956	0.0916002	0.152457	0.0740194	0.161306	0.0855957	0.108289	0.170546	0.0326383	0.080657	0.0905025	-0.0243711	-0.00502965	0.0601761	0.0950152	0.139822	0.102631	0.107494	0.107721	0.107815	0.0962088
131.347	0.10902	0.185215	0.0465659	0.0433433	0.115014	0.108409	0.106102	0.0471835	0.106224	0.0810158	0.0614991	0.0945107	0.038767	0.0395772	0.140368	0.255452	0.0688602	0.0916025	0.0508792	0.1084	0.127693	0.14531	0.140977	0.0995734	0.165512	0.0699213	0.0699807	0.00964686	0.211086	0.0667905	0.183118	0.0805019	0.13327	0.0547602	0.0418539	0.17794	0.0220375	0.10753	0.117004	0.0110339	-0.000321305	0.0598925	0.118162	0.124718	0.0953175	0.102324	0.140197	0.0737476	0.114831
131.509	0.118558	0.146246	0.03362	0.0635951	0.0897216	0.124933	0.113715	0.0275397	0.0951608	0.109529	0.0512161	0.0937311	0.0358515	0.0540472	0.130881	0.217382	0.0809258	0.0810694	0.0338248	0.0905614	0.127556	0.123585	0.149232	0.0845275	0.142554	0.0729733	0.0303967	0.0106809	0.195892	0.0752389	0.16379	0.068819	0.112816	0.0619992	0.0477075	0.162818	0.0176593	0.0924383	0.129205	-0.0303505	0.0379305	0.0499754	0.094366	0.0922395	0.0817877	0.108042	0.123373	0.0582128	0.0790871
131.671	0.102515	0.167937	0.0130115	0.0939126	0.0755317	0.140102	0.0894304	0.0211293	0.125119	0.14068	0.030182	0.108106	0.0391524	0.0366885	0.111693	0.145801	0.114771	0.0485795	0.0573301	0.11518	0.124944	0.120516	0.116991	0.0740744	0.152738	0.0536529	0.0418757	0.0374909	0.202119	0.0727859	0.13716	0.0581421	0.120297	0.0625088	0.0796525	0.150221	0.0332112	0.0621596	0.10859	-0.0293642	0.0278375	0.0454925	0.082947	0.063167	0.0705641	0.09591	0.0959232	0.045775	0.0748485
131.833	0.138749	0.161007	0.0188219	0.0947958	0.0574588	0.153927	0.0826632	0.0519109	0.121157	0.133218	0.0373083	0.135382	0.017367	0.0338455	0.112023	0.162951	0.0861089	0.0437461	0.0721061	0.0662673	0.153502	0.0731792	0.0838864	0.0557982	0.104978	0.0634537	0.0357257	0.0545403	0.212361	0.0677202	0.0674641	0.0332408	0.125256	0.0833398	0.132845	0.127596	0.0448685	0.054008	0.103535	-0.0499957	0.0295759	0.0322919	0.0782658	0.0210387	0.0635735	0.0813989	0.0878411	0.040656	0.0633384
131.995	0.145403	0.160032	0.0419911	0.106874	0.0479032	0.122943	0.100174	0.0502519	0.0965433	0.146562	0.0368475	0.16904	0.0135189	0.0341953	0.160822	0.141452	0.108635	0.0432501	0.0899497	0.057846	0.118902	0.0578314	0.121304	0.0631872	0.112636	0.0927575	0.0192743	0.0586272	0.178878	0.0672226	0.0782562	0.0355351	0.116002	0.0627813	0.124561	0.115872	0.053777	0.0837354	0.0990384	-0.02256	0.0303836	0.041038	0.0879848	0.00872945	0.0638004	0.072387	0.0919758	0.0497329	0.0434041
132.157	0.117632	0.13322	0.0595508	0.0898668	0.0485089	0.101284	0.110964	0.0219507	0.0875734	0.145578	0.0232866	0.154861	0.0310364	0.0460823	0.176818	0.13108	0.0853971	0.0409774	0.0803908	0.0626425	0.144859	0.0934455	0.0878524	0.0667861	0.102143	0.0644776	0.0548399	0.0464452	0.204838	0.0824122	0.125103	0.0584734	0.119787	0.0681412	0.110955	0.114807	0.0596119	0.0794229	0.0784968	0.0239073	0.0444	0.0323277	0.0534423	0.0360045	0.0651482	0.0794407	0.0978245	0.0590885	0.054961
132.319	0.111615	0.144309	0.0720106	0.0715313	0.0514106	0.102277	0.100296	0.0264875	0.0802266	0.119664	0.0448792	0.130945	0.0406922	0.0427657	0.118299	0.0950292	0.0773828	0.0446532	0.0572567	0.0710593	0.226447	0.0969872	0.0705937	0.0546367	0.0719433	0.0583052	0.0263066	0.0312269	0.210624	0.0748546	0.120806	0.0293552	0.123945	0.0868559	0.124349	0.142391	0.0786322	0.0555889	0.0907627	0.0149671	0.0644772	0.0289246	0.0400823	0.0393844	0.0715375	0.122197	0.0905768	0.0248684	0.0134561
132.481	0.11441	0.162896	0.0464114	0.0689513	0.0208484	0.132993	0.0904846	0.0262088	0.0867901	0.16648	0.051038	0.131219	0.0418584	0.050145	0.120378	0.123672	0.0925461	0.0681923	0.0551473	0.085001	0.14072	0.130924	0.108137	0.0853052	0.0683403	0.0895449	0.0300249	0.0276898	0.192626	0.0874378	0.109932	0.0686891	0.128757	0.0716134	0.147295	0.123565	0.0956628	0.0677171	0.0930616	0.0124034	0.0590971	0.0543786	0.0766049	0.0128075	0.0811951	0.0888966	0.0824823	0.0148521	0.0449104
132.642	0.123416	0.170995	0.0335309	0.0900336	0.0188836	0.121791	0.0854835	0.0407118	0.0887693	0.150442	0.038721	0.126906	0.0600341	0.0617578	0.133713	0.147205	0.134811	0.0970844	0.0490947	0.0982487	0.110294	0.110968	0.105046	0.0695708	0.102781	0.0771462	0.0784836	0.0363455	0.22299	0.0529219	0.113703	0.0906855	0.168449	0.0805727	0.104355	0.118803	0.0722001	0.092947	0.0593086	-0.0342774	0.0388222	0.0673666	0.0537502	0.0373169	0.07725	0.0630818	0.0616878	0.0607322	0.0559416
132.804	0.156415	0.175296	0.0649537	0.0759826	0.038098	0.0993653	0.0968411	0.079606	0.0801218	0.170648	0.0195144	0.11994	0.0522857	0.0352978	0.114439	0.131115	0.159432	0.060662	0.0660875	0.0526884	0.194996	0.106957	0.124534	0.0576109	0.114881	0.069266	0.048386	0.0634455	0.16828	0.0572311	0.133745	0.0922774	0.148484	0.0565496	0.142106	0.146632	0.0373121	0.0495554	0.0471776	-0.00511686	0.0473681	0.0564003	0.053223	0.0442903	0.0604933	0.0588028	0.10757	0.0647759	0.0200291
132.966	0.146291	0.145289	0.0529725	0.0661776	0.0494084	0.0810142	0.114627	0.0852104	0.103743	0.153395	0.0335084	0.138928	0.0110515	0.0296155	0.122479	0.118616	0.119875	0.0272978	0.0903321	0.0323577	0.169742	0.134086	0.0983093	0.0727903	0.118818	0.0635334	0.0296594	0.0345583	0.173043	0.0739685	0.157238	0.0830601	0.118638	0.066187	0.117724	0.156688	0.0309872	0.0554141	0.0851373	0.0111336	0.0252456	0.0767929	0.0447982	0.0316619	0.0565304	0.0594189	0.102448	0.0432698	-7.66783e-07
133.128	0.114204	0.135982	0.0139269	0.0550452	0.0556169	0.0858171	0.105142	0.0457516	0.101362	0.12326	0.0343514	0.150358	0.0356824	0.0505851	0.0473593	0.133948	0.0941251	0.0243115	0.0324612	0.0623692	0.12172	0.113738	0.100885	0.0480389	0.113962	0.0384609	0.0145882	0.0247016	0.214731	0.0711775	0.110299	0.0469675	0.155337	0.0616731	0.0739608	0.138205	0.0446988	0.0439792	0.0859174	0.000159621	0.0360713	0.0847016	0.0181451	0.0235784	0.0666039	0.0569344	0.0745226	0.0137326	0.0328186
133.29	0.147921	0.17868	0.0308847	0.0627833	0.0426975	0.101429	0.0916048	0.0212309	0.0856524	0.117512	0.0280032	0.150184	0.0468138	0.0451997	0.0780522	0.103242	0.107977	0.0499243	0.0134408	0.105294	0.161643	0.114625	0.12379	0.0497563	0.0720699	0.0659504	0.0838219	0.0516283	0.175549	0.0896093	0.124079	0.0308001	0.15358	0.0480057	0.0633523	0.130756	0.0554862	0.0208647	0.0606689	0.0134433	0.0697449	0.074782	0.0190057	0.0507875	0.0745783	0.0442751	0.0957425	0.0180012	0.0239932
133.452	0.152036	0.154566	0.041863	0.0844405	0.0501976	0.107789	0.093141	0.0406354	0.0663965	0.148097	0.0419666	0.115344	0.00774337	0.0249481	0.102057	0.134721	0.136932	0.0662615	0.0872145	0.0849716	0.150242	0.178572	0.0987176	0.0612738	0.0709742	0.0473095	0.100455	0.0596021	0.157645	0.0803923	0.155459	0.0283654	0.142805	0.0568179	0.0565815	0.122365	0.0241832	0.0242905	0.0709091	-0.0256113	0.0774239	0.0418309	0.0790065	0.0468858	0.0856634	0.0632913	0.105484	0.0182548	-0.0190497
133.614	0.133459	0.0987219	0.0362737	0.0881298	0.0590854	0.124901	0.110668	0.03135	0.0795631	0.13182	0.0299851	0.0868416	-0.015571	0.0128911	0.0933194	0.150256	0.0829662	0.0862494	0.134555	0.0558084	0.128735	0.149035	0.09721	0.0699	0.0765102	0.0271196	0.0302888	0.0690053	0.203521	0.0880662	0.112221	0.0289823	0.128637	0.0489522	0.0444619	0.103833	0.0219252	0.053093	0.0622637	-0.0268262	0.0359001	0.0183097	0.0688169	0.0615652	0.0645485	0.043775	0.0929969	0.041861	0.041228
133.776	0.118206	0.118394	0.0187878	0.0903031	0.0529264	0.122424	0.130756	0.0268731	0.0920036	0.137353	0.0164065	0.120132	0.0257245	0.0190512	0.112383	0.113946	0.0763105	0.103384	0.0943851	0.0587515	0.104802	0.0677495	0.112518	0.0561474	0.095012	0.0499332	0.0367718	0.0732152	0.190228	0.0790903	0.0461446	0.0614421	0.119182	0.0368799	0.0563406	0.109052	0.00624003	0.103416	0.0417845	-0.0136461	0.0614703	0.0029903	0.085644	0.0495852	0.0626276	0.0558951	0.0875055	0.0296519	0.028536
133.938	0.106319	0.150838	-0.0204194	0.0490059	0.0434683	0.110666	0.110608	0.0552021	0.123309	0.179391	0.0311647	0.15517	0.028996	0.0310511	0.0823258	0.116352	0.0947868	0.0668147	0.078864	0.102947	0.126514	0.0771716	0.119342	0.018425	0.0696115	0.05919	0.0562153	0.0353776	0.165934	0.0787171	0.0865158	0.089909	0.137988	0.0673718	0.139377	0.0894142	-0.00823718	0.0777694	0.0732288	-0.0505054	0.033049	0.042025	0.0462491	0.0309955	0.073256	0.064162	0.102734	0.0402933	-0.00178195
134.1	0.0949142	0.16124	0.0129023	0.0859133	0.0293422	0.0910284	0.0694628	0.0850094	0.109191	0.178797	0.04944	0.11553	0.0249378	0.0462598	0.11511	0.140618	0.0979271	0.0388588	0.0570765	0.119488	0.103337	0.0634127	0.12566	0.00113944	0.0457459	0.0437179	0.0434259	0.0643041	0.0971254	0.0805989	0.077369	0.0647813	0.172153	0.0443903	0.118021	0.0825219	0.0254037	0.0759188	0.0882904	-0.024525	0.0863859	0.0649854	0.0733339	0.0399051	0.0590852	0.0743483	0.0808495	0.0704206	-0.00238243
134.262	0.119652	0.137987	0.0210967	0.120884	0.0505124	0.0991317	0.075212	0.0712524	0.0590617	0.152651	0.0650047	0.0901069	0.0322286	0.0297641	0.119244	0.140535	0.0583427	0.0557596	0.0878506	0.0567447	0.106766	0.119746	0.124807	0.0294814	0.0679017	0.0286243	0.059305	0.0547327	0.0942385	0.0661566	0.101476	0.051247	0.150731	0.0503962	0.11733	0.0989425	0.0470958	0.0429271	0.0702602	0.0281906	0.0854718	0.0574848	0.111549	0.0559521	0.0798616	0.0697261	0.0728309	0.0660694	0.00215291
134.424	0.125603	0.151795	0.0511982	0.0613888	0.0327691	0.102855	0.112998	0.0496347	0.0905158	0.105408	0.0563258	0.0850759	0.0200232	0.0335771	0.0644669	0.10522	0.0691492	0.0902068	0.129097	0.050267	0.102968	0.116789	0.106139	0.0458167	0.0646413	0.0401773	0.0448692	0.0526966	0.111097	0.0542393	0.0738017	0.0438276	0.111794	0.0539388	0.0588199	0.0815209	0.0415792	-0.00830727	0.0697703	-0.000563813	0.114263	0.0571729	0.0991659	0.0603086	0.0748307	0.082121	0.0651176	0.0566549	0.00425963
134.585	0.12884	0.161042	0.0289294	0.0357901	0.0196112	0.078937	0.0876622	0.0571192	0.114037	0.161963	0.0631117	0.129092	0.0442082	0.0477118	0.0668444	0.0838242	0.0581581	0.0853938	0.102743	0.0693911	0.0600256	0.0617959	0.109152	0.0183544	0.0442723	0.0573293	0.027214	0.0742399	0.130061	0.08334	0.0800763	0.0457169	0.111575	0.0379687	0.0774552	0.0742441	0.0632844	0.0215084	0.058081	-0.0411766	0.115991	0.0483392	0.0435006	0.0355618	0.0550808	0.0817271	0.0717676	0.0378266	0.0368362
[truncated: 6,070 more rows]
[truncated: 69 more columns]

## Sheet: Panel b
Delay (s) / ROI ID	1	2	3	4	5	6	7	8	9	10	11	12	13	14	15	16	17	18	19	20	21	22	23	24	25	26	27	28	29	30	31	32	33	34	35	36	37	38	39	40	41	42	43	44	45	46	47	48	49
[truncated: 901 more rows]
[truncated: 69 more columns]

[truncated: 3 more sheets: Panel i, Panel k, Panel m]
