# Supplementary material for: Centripetal integration of past events in hippocampal astrocytes regulated by locus coeruleus
Source: Nat Neurosci. 2024 Apr 3;27(5):927–39. doi: 10.1038/s41593-024-01612-8 (PMC11089000; doi:10.1038/s41593-024-01612-8)
Supplement: Supplementary file 16 — Raw data for Fig. 6c,d,f. [file 41593_2024_1612_MOESM16_ESM.xlsx]

## Sheet: Panel c
Time (s)	Delay component 1	Delay component 2	Delay component 3	Delay component 4	Delay component 5	Delay component 6	Delay component 7
0.03238	-0.00848188	-0.0165137	-0.0314516	-0.0382665	-0.0365762	-0.0314232	-0.0488753
0.0647599	-0.00874101	-0.016548	-0.0314939	-0.0383165	-0.0366121	-0.0314485	-0.0487697
0.0971399	-0.00900048	-0.0165827	-0.0315364	-0.0383665	-0.036648	-0.031474	-0.0486642
0.12952	-0.00926032	-0.0166177	-0.031579	-0.0384166	-0.036684	-0.0314995	-0.0485588
0.1619	-0.00952055	-0.0166531	-0.0316217	-0.0384667	-0.0367201	-0.0315252	-0.0484536
0.19428	-0.00978121	-0.016689	-0.0316646	-0.0385168	-0.0367562	-0.031551	-0.0483485
0.22666	-0.0100423	-0.0167253	-0.0317077	-0.038567	-0.0367923	-0.0315769	-0.0482435
0.25904	-0.010304	-0.0167622	-0.0317509	-0.0386172	-0.0368286	-0.031603	-0.0481387
0.29142	-0.0105662	-0.0167996	-0.0317944	-0.0386675	-0.0368649	-0.0316293	-0.0480341
0.3238	-0.010829	-0.0168377	-0.0318381	-0.0387179	-0.0369013	-0.0316558	-0.0479297
0.35618	-0.0110925	-0.0168765	-0.031882	-0.0387683	-0.0369377	-0.0316825	-0.0478254
0.38856	-0.0113568	-0.016916	-0.0319263	-0.0388188	-0.0369743	-0.0317095	-0.0477214
0.420939	-0.0116219	-0.0169564	-0.0319708	-0.0388694	-0.037011	-0.0317367	-0.0476176
0.453319	-0.011888	-0.0169978	-0.0320157	-0.03892	-0.0370479	-0.0317642	-0.047514
0.485699	-0.012155	-0.0170402	-0.032061	-0.0389708	-0.0370848	-0.031792	-0.0474108
0.518079	-0.0124233	-0.0170839	-0.0321067	-0.0390217	-0.037122	-0.0318201	-0.0473077
0.550459	-0.0126929	-0.0171289	-0.0321529	-0.0390728	-0.0371593	-0.0318487	-0.047205
0.582839	-0.012964	-0.0171755	-0.0321997	-0.0391239	-0.0371969	-0.0318777	-0.0471027
0.615219	-0.0132368	-0.0172238	-0.0322471	-0.0391753	-0.0372346	-0.0319072	-0.0470006
0.647599	-0.0135116	-0.0172742	-0.0322953	-0.0392269	-0.0372727	-0.0319372	-0.0468989
0.679979	-0.0137886	-0.0173269	-0.0323443	-0.0392787	-0.0373112	-0.0319678	-0.0467976
0.712359	-0.0140683	-0.0173824	-0.0323943	-0.0393308	-0.03735	-0.0319992	-0.0466966
0.744739	-0.014351	-0.0174411	-0.0324455	-0.0393833	-0.0373893	-0.0320313	-0.046596
0.777119	-0.0146373	-0.0175035	-0.0324981	-0.0394361	-0.0374291	-0.0320644	-0.0464956
0.809499	-0.0149279	-0.0175704	-0.0325522	-0.0394894	-0.0374697	-0.0320984	-0.0463954
0.841879	-0.0152236	-0.0176427	-0.0326083	-0.0395432	-0.0375111	-0.0321336	-0.0462953
0.874259	-0.0155255	-0.0177214	-0.0326668	-0.0395978	-0.0375535	-0.0321701	-0.0461949
0.906639	-0.0158349	-0.0178079	-0.0327281	-0.0396532	-0.0375973	-0.032208	-0.0460938
0.939019	-0.0161536	-0.017904	-0.0327929	-0.0397096	-0.0376427	-0.0322475	-0.0459911
0.971399	-0.0164837	-0.0180117	-0.0328619	-0.0397673	-0.0376904	-0.0322885	-0.0458854
1.00378	-0.0168281	-0.0181333	-0.0329361	-0.0398265	-0.0377408	-0.032331	-0.0457747
1.03616	-0.0171868	-0.0182685	-0.0330153	-0.0398873	-0.0377947	-0.0323735	-0.0456538
1.06854	-0.0175493	-0.0184051	-0.0330953	-0.0399486	-0.0378512	-0.0324111	-0.0455152
1.10092	-0.0179163	-0.0185317	-0.0331729	-0.0400079	-0.0379077	-0.0324476	-0.0453744
1.1333	-0.0183008	-0.0186588	-0.0332515	-0.0400656	-0.0379644	-0.0324999	-0.0452709
1.16568	-0.0186839	-0.0187958	-0.0333422	-0.0401277	-0.0380253	-0.0325002	-0.0451925
1.19806	-0.0189964	-0.018874	-0.0334012	-0.0401496	-0.0380325	-0.0323684	-0.0451082
1.23044	-0.0192615	-0.0188432	-0.0333987	-0.0400964	-0.0379727	-0.0321774	-0.0451256
1.26282	-0.0194103	-0.0187458	-0.033335	-0.0399859	-0.037881	-0.032013	-0.0452199
1.2952	-0.0194697	-0.0186503	-0.0332533	-0.0398558	-0.0377601	-0.0318802	-0.0452606
1.32758	-0.0194782	-0.0185921	-0.0331837	-0.039714	-0.0375904	-0.0317728	-0.0453042
1.35996	-0.0194896	-0.0185361	-0.0330979	-0.0395607	-0.037407	-0.0317157	-0.0454077
1.39234	-0.0195733	-0.0184985	-0.0330233	-0.0394348	-0.037279	-0.0317775	-0.0454519
1.42472	-0.0196895	-0.0184958	-0.032972	-0.0393513	-0.0372027	-0.0319008	-0.0452675
1.4571	-0.0198901	-0.0185002	-0.0329448	-0.0393053	-0.03714	-0.0319695	-0.0449264
1.48948	-0.0201818	-0.0184965	-0.0329389	-0.0392827	-0.0370881	-0.0319889	-0.0446584
1.52186	-0.0204678	-0.0184894	-0.0329574	-0.0392726	-0.0370793	-0.0320094	-0.0444862
1.55424	-0.0207001	-0.0184803	-0.0330004	-0.0392693	-0.0371045	-0.0320238	-0.0441555
1.58662	-0.0208205	-0.0184832	-0.0330816	-0.0392863	-0.0371291	-0.0320174	-0.0436803
1.619	-0.0208278	-0.0184713	-0.0331624	-0.0393017	-0.0371225	-0.0319505	-0.0433396
1.65138	-0.0207829	-0.0184457	-0.0332431	-0.0393132	-0.0370974	-0.0318271	-0.0430583
1.68376	-0.020682	-0.0184411	-0.0333086	-0.0393075	-0.0370726	-0.0317166	-0.0426205
1.71614	-0.0205415	-0.0184395	-0.0333326	-0.0392777	-0.037035	-0.031601	-0.0419652
1.74852	-0.0204342	-0.0184183	-0.0333086	-0.0392232	-0.0369418	-0.0314877	-0.0412415
1.7809	-0.0204708	-0.0183951	-0.0332619	-0.0391481	-0.0368072	-0.0314406	-0.0406184
1.81328	-0.020667	-0.0183867	-0.0331971	-0.0390581	-0.0366801	-0.0314363	-0.0399416
1.84566	-0.0209346	-0.0184144	-0.0331285	-0.0389803	-0.0365885	-0.0314954	-0.03913
1.87804	-0.0212523	-0.0184419	-0.0330609	-0.038909	-0.0365082	-0.0316042	-0.0381895
1.91042	-0.0216013	-0.0184406	-0.0330017	-0.0388396	-0.0364228	-0.0316844	-0.0371538
1.9428	-0.0219489	-0.0184508	-0.0329603	-0.0387718	-0.0363675	-0.0316969	-0.0361391
1.97518	-0.0222808	-0.0184958	-0.0329407	-0.0387122	-0.0363699	-0.0316407	-0.035255
2.00756	-0.0225041	-0.0185177	-0.0329403	-0.0386649	-0.036369	-0.0315099	-0.0344553
2.03994	-0.0226382	-0.0185148	-0.0329728	-0.0386425	-0.036356	-0.0313767	-0.0338887
2.07232	-0.0228157	-0.018523	-0.0330323	-0.0386261	-0.0363513	-0.0312647	-0.0336766
2.1047	-0.0230719	-0.0185888	-0.033112	-0.0386172	-0.0363913	-0.0311884	-0.0337502
2.13708	-0.023328	-0.0186858	-0.0332115	-0.0386426	-0.0364718	-0.0311617	-0.0337751
2.16946	-0.0234807	-0.0187889	-0.0333429	-0.038705	-0.0365867	-0.0312207	-0.0338044
2.20184	-0.023512	-0.0189086	-0.0335099	-0.0387769	-0.0367271	-0.031354	-0.0340379
2.23422	-0.0236036	-0.0190754	-0.0337075	-0.0388674	-0.0369112	-0.031481	-0.0343381
2.2666	-0.0238509	-0.0192763	-0.0339193	-0.0390005	-0.0371216	-0.0315655	-0.0343832
2.29898	-0.0240859	-0.0195149	-0.0341499	-0.0391909	-0.037336	-0.0316972	-0.0343415
2.33136	-0.0242779	-0.0198214	-0.0344269	-0.0394325	-0.0375613	-0.03195	-0.0344068
2.36374	-0.0245672	-0.0202011	-0.0347451	-0.0397076	-0.0378168	-0.0322735	-0.0344744
2.39612	-0.0249779	-0.0206259	-0.0350692	-0.0400216	-0.0380941	-0.032546	-0.0343098
2.4285	-0.0253661	-0.021052	-0.0353779	-0.0403528	-0.038388	-0.0327459	-0.033874
2.46088	-0.0256267	-0.0214682	-0.0356822	-0.0406728	-0.0386768	-0.0328915	-0.0332325
2.49326	-0.0258751	-0.0218907	-0.0359786	-0.0409758	-0.038949	-0.0329865	-0.0324831
2.52564	-0.0262666	-0.022315	-0.0362616	-0.0412741	-0.0392093	-0.0330112	-0.031578
2.55802	-0.0267426	-0.0227322	-0.0365377	-0.041571	-0.0394322	-0.0329927	-0.0305061
2.5904	-0.0271271	-0.0231579	-0.0368355	-0.0418655	-0.0396203	-0.0329926	-0.0292426
2.62278	-0.0273911	-0.0236001	-0.0371548	-0.0421437	-0.0397936	-0.033104	-0.0279961
2.65516	-0.0275484	-0.0240518	-0.0374916	-0.0424237	-0.0399747	-0.0332607	-0.0269133
2.68754	-0.0277102	-0.0244902	-0.0378449	-0.0427315	-0.0402014	-0.0333672	-0.0257882
2.71992	-0.0279664	-0.0248996	-0.0382153	-0.0430653	-0.0404791	-0.0333902	-0.0244434
2.7523	-0.0282033	-0.0253095	-0.0385683	-0.0433916	-0.0407893	-0.0333937	-0.023003
2.78468	-0.0283413	-0.0257247	-0.0388888	-0.0437074	-0.0411208	-0.0333813	-0.0216833
2.81706	-0.028539	-0.0261142	-0.0391766	-0.0440154	-0.0414425	-0.0333162	-0.0204144
2.84944	-0.0288	-0.0264688	-0.0394513	-0.0443098	-0.0417527	-0.0332096	-0.019147
2.88182	-0.0290411	-0.026821	-0.0397172	-0.044565	-0.0420397	-0.033143	-0.0179944
2.9142	-0.0292804	-0.0271486	-0.0399564	-0.0447741	-0.0422795	-0.033111	-0.0171334
2.94658	-0.0295273	-0.027426	-0.0401849	-0.0449724	-0.0424997	-0.0330846	-0.0164451
2.97896	-0.0298044	-0.0276547	-0.0404232	-0.0451705	-0.0427366	-0.033101	-0.0157872
3.01134	-0.0300886	-0.0278677	-0.0406581	-0.0453578	-0.043003	-0.0332009	-0.0152051
3.04372	-0.0303502	-0.0280759	-0.0408844	-0.0455476	-0.0433048	-0.0333569	-0.014769
3.0761	-0.0305913	-0.0282488	-0.0410966	-0.0457315	-0.0436259	-0.0335442	-0.0143274
3.10848	-0.0306963	-0.0283969	-0.0412926	-0.0458999	-0.0439429	-0.0337336	-0.0138163
3.14086	-0.0307147	-0.0285617	-0.0414829	-0.04606	-0.0442361	-0.0339662	-0.0132027
3.17324	-0.0308081	-0.0287516	-0.0416698	-0.046235	-0.0444911	-0.0342311	-0.0125343
3.20562	-0.0308626	-0.0289512	-0.0418618	-0.0464359	-0.0447119	-0.0344461	-0.0118432
3.238	-0.0308152	-0.0291439	-0.0420409	-0.0466277	-0.0448748	-0.0345645	-0.0109198
3.27038	-0.0307708	-0.0292989	-0.0421533	-0.0467609	-0.0449585	-0.0345766	-0.00976479
3.30276	-0.0307653	-0.0293985	-0.0421949	-0.0468466	-0.0449889	-0.0345678	-0.0086398
3.33514	-0.0307722	-0.0294204	-0.0421807	-0.0468799	-0.0450104	-0.0345829	-0.00746523
3.36752	-0.0307718	-0.0293616	-0.0420953	-0.0468145	-0.0449851	-0.0345685	-0.00622751
3.3999	-0.0307954	-0.0291974	-0.0419154	-0.0466413	-0.0448736	-0.0345163	-0.00486213
3.43228	-0.0308652	-0.0289576	-0.0416752	-0.0464252	-0.0447165	-0.0344536	-0.00342343
3.46466	-0.030834	-0.0286899	-0.0414161	-0.0461974	-0.0445597	-0.0343756	-0.0019417
3.49704	-0.0306454	-0.0283932	-0.0411303	-0.0459629	-0.0443951	-0.0342737	-0.000420804
3.52942	-0.0303723	-0.0280575	-0.0408171	-0.0457134	-0.0442196	-0.0341307	0.00135059
3.5618	-0.0301108	-0.0277094	-0.0404927	-0.0454638	-0.0440516	-0.0339369	0.00323472
3.59418	-0.029807	-0.0273263	-0.0401567	-0.0452072	-0.0438742	-0.0337094	0.00517593
3.62656	-0.0294874	-0.0268986	-0.0398043	-0.0449151	-0.0436724	-0.0334817	0.00696755
3.65894	-0.0291806	-0.0264607	-0.0394385	-0.0445901	-0.0434318	-0.033278	0.00882206
3.69132	-0.0289077	-0.0260571	-0.0390796	-0.0442518	-0.0431334	-0.0329793	0.0108396
3.7237	-0.0286736	-0.0256436	-0.0387269	-0.0438869	-0.04277	-0.0325663	0.0128454
3.75608	-0.0284755	-0.0252059	-0.0383649	-0.043519	-0.042395	-0.0321507	0.0145847
3.78846	-0.0282517	-0.0247623	-0.0380086	-0.0431634	-0.0420512	-0.0318156	0.0162566
3.82084	-0.0280246	-0.0243427	-0.0376767	-0.0428355	-0.04175	-0.0315252	0.0179938
3.85322	-0.02771	-0.023915	-0.0373471	-0.0425299	-0.0414716	-0.0312212	0.019574
3.8856	-0.0273276	-0.0234682	-0.037012	-0.0422342	-0.0412414	-0.0310218	0.0206161
3.91798	-0.0269838	-0.0230298	-0.036664	-0.0419491	-0.0410673	-0.0309752	0.0212612
3.95036	-0.0266416	-0.022609	-0.0362902	-0.0416601	-0.0408795	-0.0309744	0.0217696
3.98274	-0.0262695	-0.0221537	-0.0358826	-0.0413481	-0.0406439	-0.0309475	0.0221268
4.01511	-0.0259003	-0.0217029	-0.0354515	-0.0410292	-0.0403806	-0.0309531	0.0222621
4.04749	-0.0255632	-0.021246	-0.0350087	-0.0407039	-0.040088	-0.031018	0.0222094
4.07987	-0.025248	-0.0207382	-0.0345553	-0.040358	-0.0397504	-0.0311061	0.0221526
4.11225	-0.0248977	-0.0201939	-0.0340877	-0.0400012	-0.0393882	-0.0310791	0.0222508
4.14463	-0.0245214	-0.0196294	-0.0336016	-0.0396282	-0.0390204	-0.0309702	0.0222125
4.17701	-0.0242936	-0.0190336	-0.0330997	-0.0392482	-0.038639	-0.0308787	0.0219277
4.20939	-0.0241441	-0.0184206	-0.0326103	-0.0388756	-0.0382421	-0.0308288	0.0214793
4.24177	-0.0239288	-0.0177903	-0.0321315	-0.0384905	-0.0378239	-0.0306936	0.021012
4.27415	-0.023659	-0.0171591	-0.031645	-0.0380804	-0.0373846	-0.0304077	0.0204146
4.30653	-0.0234029	-0.0165102	-0.0311474	-0.0376646	-0.0369197	-0.0301053	0.0195184
4.33891	-0.0230371	-0.0158341	-0.0306376	-0.0372258	-0.0364151	-0.0298172	0.0184207
4.37129	-0.0224391	-0.0151577	-0.0301037	-0.0367506	-0.0359029	-0.0294523	0.0172774
4.40367	-0.0216222	-0.0144612	-0.0295341	-0.0362286	-0.0354136	-0.0290168	0.0159679
4.43605	-0.0207312	-0.0136853	-0.0289065	-0.0356605	-0.0349123	-0.0285969	0.0143556
4.46843	-0.0198233	-0.0128693	-0.0282385	-0.0350712	-0.0344054	-0.0282935	0.0126269
4.50081	-0.0188042	-0.0120407	-0.0275363	-0.0344595	-0.0338809	-0.0280557	0.0111578
4.53319	-0.0177456	-0.0112137	-0.0268352	-0.0338338	-0.0333588	-0.0278256	0.0100436
4.56557	-0.016855	-0.0103933	-0.0261513	-0.0332393	-0.0328797	-0.0277008	0.0090393
4.59795	-0.016164	-0.00963497	-0.025504	-0.0326955	-0.0324351	-0.0276557	0.00820833
4.63033	-0.0155814	-0.00896583	-0.0248976	-0.0321924	-0.0320325	-0.0276086	0.00761504
4.66271	-0.015014	-0.00840004	-0.0243491	-0.0317296	-0.031708	-0.0275534	0.00730902
4.69509	-0.0143969	-0.00790271	-0.0238616	-0.0313164	-0.0314422	-0.0275032	0.00711578
4.72747	-0.0137155	-0.00747769	-0.0234362	-0.0309468	-0.0311946	-0.0274666	0.00671855
4.75985	-0.0130174	-0.00708791	-0.0230307	-0.0305981	-0.0309151	-0.0274238	0.00618203
4.79223	-0.0123318	-0.00669706	-0.022631	-0.0302497	-0.0306063	-0.0273805	0.00562297
4.82461	-0.0117296	-0.00628302	-0.0222229	-0.0299047	-0.0303337	-0.0274379	0.00495642
4.85699	-0.0111499	-0.00586081	-0.0218229	-0.0295707	-0.030109	-0.027547	0.00407609
4.88937	-0.0105493	-0.0054341	-0.0214239	-0.0292571	-0.0299277	-0.0276507	0.00288369
4.92175	-0.00997681	-0.00502603	-0.0210261	-0.0289684	-0.0298063	-0.0277273	0.00152815
4.95413	-0.00940249	-0.00466446	-0.020648	-0.0286953	-0.0297367	-0.0277694	0.000373577
4.98651	-0.00870183	-0.00433404	-0.0203021	-0.0284008	-0.0296585	-0.0277488	-0.000583596
5.01889	-0.00794778	-0.00401093	-0.0199604	-0.0280841	-0.0295113	-0.0276433	-0.00146342
5.05127	-0.0073037	-0.00370151	-0.0196129	-0.0277759	-0.029289	-0.0274706	-0.00233912
5.08365	-0.006827	-0.00343482	-0.0192712	-0.0274793	-0.0290205	-0.0272966	-0.00304224
5.11603	-0.00636199	-0.00317515	-0.0189305	-0.0271538	-0.0287049	-0.0270995	-0.00341035
5.14841	-0.0058167	-0.00289092	-0.0185765	-0.0268056	-0.0283526	-0.0267982	-0.00354838
5.18079	-0.00532588	-0.0025732	-0.0182153	-0.026472	-0.0280162	-0.0264295	-0.00358954
5.21317	-0.00495657	-0.002258	-0.0178473	-0.0261527	-0.0277217	-0.0260492	-0.00352275
5.24555	-0.00456798	-0.00195514	-0.0174739	-0.0258218	-0.0274477	-0.0257003	-0.0033413
5.27793	-0.00407855	-0.00166648	-0.0171103	-0.0254799	-0.0271669	-0.0253935	-0.00298927
5.31031	-0.00362819	-0.00142488	-0.0168063	-0.025168	-0.0269084	-0.0251783	-0.00261794
5.34269	-0.00320851	-0.00123311	-0.016557	-0.0249007	-0.0266733	-0.0250136	-0.00230545
5.37507	-0.00269915	-0.00108183	-0.0163406	-0.0246611	-0.026457	-0.0249023	-0.00199587
5.40745	-0.00215219	-0.00100302	-0.0161931	-0.0244811	-0.0262858	-0.0247832	-0.00153351
5.43983	-0.00167173	-0.000995615	-0.0161298	-0.0243567	-0.0261632	-0.0246068	-0.000997934
5.47221	-0.00130025	-0.00103917	-0.0160938	-0.0242598	-0.0260671	-0.0243942	-0.000471799
5.50459	-0.00100115	-0.00110959	-0.0160316	-0.0241688	-0.0259902	-0.0241821	-4.81868e-05
5.53697	-0.000713253	-0.00120491	-0.015955	-0.0240931	-0.0259396	-0.0239181	0.000361113
5.56935	-0.000504508	-0.00133528	-0.0158929	-0.0240408	-0.0259033	-0.0236685	0.000612512
5.60173	-0.00038634	-0.00146643	-0.0158177	-0.0239908	-0.0258492	-0.0234369	0.000572832
5.63411	-0.000308551	-0.0015586	-0.0157241	-0.023923	-0.0257845	-0.0232136	0.000239152
5.66649	-0.000235707	-0.00160029	-0.0156401	-0.0238505	-0.025743	-0.0229749	-0.000279024
5.69887	-0.000111513	-0.00155729	-0.0155766	-0.0237699	-0.0257176	-0.0226771	-0.000992348
5.73125	0.000102109	-0.00144931	-0.0155059	-0.0236652	-0.0256633	-0.0223403	-0.00193071
5.76363	0.000412688	-0.00127301	-0.0153985	-0.0235242	-0.0255607	-0.022029	-0.00294629
5.79601	0.000824944	-0.00101521	-0.0152725	-0.023353	-0.025432	-0.0216929	-0.00380825
5.82839	0.00129113	-0.000697565	-0.0151417	-0.0231795	-0.0252954	-0.0213503	-0.00449434
5.86077	0.00184639	-0.000361125	-0.0149853	-0.0229785	-0.025139	-0.0209834	-0.0050027
5.89315	0.00236212	1.05728e-05	-0.0147863	-0.0227236	-0.0249381	-0.0205839	-0.00529991
5.92553	0.00276826	0.000421807	-0.0145427	-0.0224286	-0.0246983	-0.0201713	-0.00533232
5.95791	0.00302085	0.00083638	-0.0142954	-0.0221211	-0.0244582	-0.0197623	-0.00500104
5.99029	0.00322133	0.00119992	-0.014058	-0.0217987	-0.024203	-0.0192937	-0.00441707
6.02267	0.00337625	0.00151295	-0.0137981	-0.0214582	-0.0239054	-0.0187691	-0.00377831
6.05505	0.00346391	0.00180083	-0.0135338	-0.0211285	-0.0235955	-0.0182531	-0.00308068
6.08743	0.00339629	0.00202576	-0.0133004	-0.0208513	-0.0233231	-0.0178244	-0.00230243
6.11981	0.00341133	0.00215847	-0.0130926	-0.0206102	-0.0230912	-0.0174341	-0.00143647
6.15219	0.00360883	0.00227401	-0.0128697	-0.0203599	-0.0228617	-0.017034	-0.000528629
6.18457	0.00398098	0.00245139	-0.0126192	-0.0200998	-0.0226405	-0.0166643	0.000398453
6.21695	0.00446769	0.00270784	-0.0123684	-0.0198478	-0.022427	-0.0163539	0.00130704
6.24933	0.00508948	0.00302639	-0.0121073	-0.019592	-0.0222188	-0.0160875	0.00209884
6.28171	0.00578749	0.00338963	-0.0118026	-0.0193214	-0.0220015	-0.0158092	0.00278902
6.31409	0.00643162	0.00377198	-0.0114711	-0.0190391	-0.021749	-0.0155297	0.00340463
6.34647	0.00694132	0.00414142	-0.0111558	-0.0187426	-0.021445	-0.0153012	0.00394577
6.37885	0.00740055	0.0044696	-0.0108483	-0.0184301	-0.0211097	-0.0151138	0.00441847
6.41123	0.00782766	0.00474134	-0.0105449	-0.0181216	-0.020778	-0.0148886	0.00490469
6.44361	0.00816784	0.00497249	-0.0102661	-0.0178358	-0.020475	-0.0145997	0.00555173
6.47599	0.0083903	0.0051985	-0.0100156	-0.017579	-0.0202009	-0.0142711	0.00623318
6.50837	0.00863334	0.0054443	-0.00977484	-0.0173462	-0.0199536	-0.0139487	0.00682243
6.54075	0.00895225	0.00572529	-0.00953555	-0.0171349	-0.0197359	-0.0135937	0.00725891
6.57313	0.00930248	0.00606078	-0.00926732	-0.0169205	-0.0194977	-0.0131443	0.00762435
6.60551	0.00973469	0.0064569	-0.00895471	-0.0166681	-0.0191876	-0.0125972	0.0080499
6.63789	0.0102876	0.00691533	-0.00860384	-0.0163629	-0.0187926	-0.0120094	0.00858389
6.67027	0.0108379	0.00741828	-0.00823106	-0.0160125	-0.0183439	-0.0114316	0.00912204
6.70265	0.0113908	0.00796445	-0.00784673	-0.0156208	-0.0178667	-0.0108324	0.00970508
6.73503	0.0119826	0.00854177	-0.00743149	-0.0151965	-0.0173826	-0.0101812	0.0104572
6.76741	0.0125647	0.00912022	-0.00697183	-0.0147402	-0.0169064	-0.00954898	0.011475
6.79979	0.0131859	0.00970882	-0.00648389	-0.0142642	-0.016431	-0.00895407	0.0126121
6.83217	0.0137812	0.0103075	-0.0059718	-0.0137815	-0.0159576	-0.00837807	0.0136858
6.86455	0.0144915	0.0108953	-0.00544521	-0.0133046	-0.0154888	-0.00779125	0.0147712
6.89693	0.0153803	0.0114562	-0.00491889	-0.0128269	-0.0150033	-0.00715969	0.0159302
6.92931	0.0163566	0.0120332	-0.00438932	-0.0123418	-0.0145153	-0.00650264	0.0170694
6.96169	0.0172705	0.0126499	-0.00387486	-0.0118693	-0.0140696	-0.00589807	0.018129
6.99407	0.0182097	0.0132759	-0.00338377	-0.011421	-0.0136391	-0.00537203	0.0191544
7.02645	0.0191291	0.0138495	-0.00290163	-0.0109773	-0.0132076	-0.0049126	0.0201527
7.05883	0.02012	0.0144042	-0.00241092	-0.0105252	-0.012774	-0.00445743	0.0211402
7.09121	0.0210104	0.0149543	-0.00191689	-0.0100895	-0.0123513	-0.00401887	0.0220807
7.12359	0.0217763	0.0154633	-0.00144649	-0.00968484	-0.0119567	-0.0036652	0.0229855
7.15597	0.0225361	0.0159105	-0.00101488	-0.00931019	-0.0115535	-0.00334335	0.02392
7.18835	0.0233056	0.016326	-0.000618201	-0.00895617	-0.0111381	-0.00298773	0.0248736
7.22073	0.0240121	0.0167473	-0.000269344	-0.00861479	-0.0107328	-0.00260745	0.0259078
7.25311	0.0247064	0.0171915	4.21689e-05	-0.00828937	-0.0103165	-0.00223922	0.0269376
7.28549	0.0253694	0.0176441	0.00031822	-0.00799064	-0.00988602	-0.00189475	0.0278598
7.31787	0.0260434	0.0181166	0.000589407	-0.00770048	-0.00944847	-0.00151983	0.0287015
7.35025	0.0267168	0.0185882	0.000873263	-0.00740502	-0.00898691	-0.00104344	0.0296433
7.38263	0.0273227	0.0190416	0.00118285	-0.00708498	-0.00852243	-0.000493989	0.0308613
7.41501	0.0279538	0.0194737	0.00150687	-0.00674535	-0.008071	5.56737e-05	0.0321793
7.44739	0.0286904	0.0199071	0.00184312	-0.00638941	-0.00764132	0.000596051	0.0334221
7.47977	0.0294742	0.0203269	0.00218997	-0.00601695	-0.00722429	0.00115358	0.0347875
7.51215	0.030268	0.0207437	0.00253774	-0.00565421	-0.00682363	0.0017132	0.0363688
7.54453	0.0309687	0.021159	0.00287686	-0.00530858	-0.00645567	0.00221414	0.0378129
7.57691	0.031705	0.0216019	0.0032292	-0.00496357	-0.00611017	0.00263654	0.0388238
7.60929	0.0325569	0.0220595	0.00357761	-0.00463434	-0.00577422	0.00302911	0.0394939
7.64167	0.0333303	0.0225298	0.00391665	-0.00432799	-0.00547528	0.00342016	0.0401753
7.67405	0.0338676	0.0229941	0.00426715	-0.00402367	-0.00519218	0.0038294	0.0408053
7.70643	0.0343207	0.0234303	0.00463058	-0.00371375	-0.00491754	0.00423801	0.0412384
7.73881	0.0348592	0.023799	0.00499514	-0.00341412	-0.00465649	0.00462689	0.0414882
7.77119	0.0354502	0.0241153	0.0053422	-0.00311971	-0.00441728	0.00498221	0.0416947
7.80357	0.0359444	0.0244219	0.00568845	-0.0028225	-0.00420086	0.00531512	0.041921
7.83595	0.0364093	0.0247229	0.00605352	-0.00254244	-0.00397611	0.00558683	0.0421553
7.86833	0.0370595	0.0250129	0.00639015	-0.00229913	-0.00373411	0.00580043	0.0421839
7.90071	0.0378348	0.0252769	0.00665215	-0.00208393	-0.00352506	0.00594005	0.0419395
7.93309	0.0385335	0.0255439	0.00686343	-0.00188689	-0.0033631	0.00607359	0.0416347
7.96547	0.0391795	0.025835	0.00704288	-0.00173995	-0.00323645	0.00618616	0.0413499
7.99785	0.0398647	0.0261115	0.007177	-0.00167092	-0.00313675	0.00622209	0.0409273
8.03023	0.0406437	0.0263186	0.00724461	-0.00164026	-0.00306767	0.00614956	0.0403729
8.06261	0.0414218	0.0264856	0.00728095	-0.00160903	-0.00303428	0.00600088	0.0398803
8.09499	0.0421403	0.0266361	0.00731224	-0.00159397	-0.00302539	0.00577293	0.0394337
8.12737	0.0428788	0.0267857	0.00734479	-0.00158865	-0.0030195	0.00549491	0.0389228
8.15975	0.0436117	0.0269108	0.00737709	-0.00158073	-0.00302153	0.00520561	0.0383184
8.19213	0.044293	0.027017	0.00741903	-0.00155001	-0.00303981	0.00501454	0.0377432
8.22451	0.0449352	0.0271324	0.00747155	-0.00148625	-0.00306598	0.00493708	0.0372005
8.25689	0.0455107	0.0272804	0.00754536	-0.00140829	-0.00309165	0.00491128	0.0365812
8.28927	0.0460758	0.0274587	0.00763186	-0.00133962	-0.00312153	0.00485802	0.0359218
8.32165	0.0467586	0.0276948	0.00773837	-0.00126105	-0.00312612	0.0047883	0.0352327
8.35403	0.0475777	0.02796	0.00786085	-0.00116265	-0.00311451	0.00468444	0.0343429
8.38641	0.0484169	0.0282097	0.00801413	-0.00105158	-0.00307251	0.00456247	0.0333013
8.41879	0.0490348	0.0284468	0.00820284	-0.00094607	-0.00297499	0.00441545	0.0322253
8.45117	0.0495722	0.028699	0.00841521	-0.000821546	-0.00283374	0.00429557	0.0311178
8.48355	0.0501389	0.0289679	0.00865096	-0.000634697	-0.00267936	0.00424331	0.0299586
8.51593	0.0507832	0.0292525	0.00892515	-0.000414336	-0.00254279	0.00429254	0.0289022
8.54831	0.0514313	0.0295641	0.00923433	-0.000181721	-0.0024087	0.00445369	0.0281221
8.58069	0.0521959	0.0299368	0.00955879	8.74465e-05	-0.00224532	0.00470638	0.0275645
8.61307	0.0532455	0.0303538	0.00988036	0.000374259	-0.00210309	0.00498245	0.0270496
8.64545	0.0545077	0.0307768	0.0101863	0.000627888	-0.00201149	0.00520929	0.0264811
8.67783	0.055717	0.0311931	0.0104622	0.000842089	-0.00190132	0.00538503	0.0259552
8.71021	0.0568025	0.0315835	0.0106922	0.00103311	-0.00174865	0.00555238	0.0255265
8.74259	0.0577281	0.0318962	0.0108726	0.00119146	-0.00161918	0.00565323	0.0249857
8.77497	0.0584909	0.0321166	0.0110005	0.00130184	-0.00156374	0.0056335	0.0243667
8.80735	0.0591501	0.0322855	0.0110876	0.00136946	-0.00156293	0.00558713	0.0239456
8.83973	0.0598042	0.0324304	0.0111682	0.00143097	-0.00156449	0.0056013	0.0237805
8.87211	0.0604255	0.0325658	0.0112561	0.00149913	-0.00153502	0.00568752	0.0237404
8.90449	0.0610022	0.0327403	0.0113563	0.00160273	-0.00144539	0.00580008	0.0238932
8.93687	0.0615276	0.0330163	0.0114951	0.00177858	-0.00127209	0.00596237	0.0242629
8.96925	0.0622086	0.0334354	0.0117245	0.00205774	-0.00099984	0.00623428	0.0247772
9.00163	0.063064	0.0339902	0.0120632	0.00242883	-0.000634143	0.00658604	0.0253457
9.03401	0.0639044	0.0346346	0.0125079	0.00289302	-0.000175229	0.00694742	0.0260151
9.06639	0.0648004	0.0353544	0.0130565	0.00343824	0.000349805	0.00731817	0.0269207
9.09877	0.0658752	0.0361041	0.0136852	0.00401571	0.000883774	0.00769542	0.027921
9.13115	0.0670073	0.0368777	0.0143804	0.00460645	0.00143576	0.00809429	0.0288894
9.16353	0.0681555	0.0376882	0.0151193	0.00521839	0.00202623	0.00853076	0.0300531
9.19591	0.0694084	0.0385438	0.0158776	0.00583621	0.00262393	0.00902889	0.0315501
9.22829	0.070774	0.0394267	0.0166412	0.00645102	0.00319656	0.00956168	0.0331047
9.26067	0.0722267	0.0403266	0.0173991	0.00705252	0.00375771	0.0101229	0.034655
9.29305	0.0736508	0.041219	0.0181302	0.00762289	0.0043046	0.0107093	0.0362837
9.32543	0.075155	0.0420974	0.0188368	0.00819254	0.0048467	0.0113213	0.0380731
9.35781	0.0767193	0.0429311	0.0195081	0.00875815	0.00535741	0.0119093	0.0398275
9.39019	0.0782239	0.0437327	0.0201718	0.00930245	0.00583935	0.0124589	0.0412407
9.42257	0.0795347	0.0445231	0.0208537	0.00984717	0.00629893	0.0130082	0.0423402
9.45495	0.0807828	0.0453021	0.02152	0.0103835	0.00672178	0.013566	0.0432869
9.48733	0.0819995	0.0460562	0.0221466	0.0108994	0.00709145	0.0140726	0.0439057
9.51971	0.0832573	0.0468028	0.0227614	0.0113945	0.00741829	0.0144712	0.0440361
9.55209	0.0846159	0.0475551	0.0233679	0.0118411	0.00770242	0.0148199	0.0438517
9.58447	0.0860278	0.0482633	0.0239149	0.0122337	0.00796545	0.0151412	0.0435324
9.61685	0.087502	0.0488925	0.0243891	0.0125918	0.00822636	0.0154263	0.0430695
9.64923	0.0890829	0.0494995	0.0248262	0.0129175	0.00850783	0.015679	0.0423498
9.68161	0.0906663	0.0501458	0.0252571	0.0132326	0.00882045	0.0159391	0.0415279
9.71399	0.0921421	0.0508495	0.0257046	0.013574	0.00918426	0.016215	0.0408789
9.74637	0.0934714	0.051611	0.0261684	0.0139691	0.00962732	0.0165161	0.0402714
9.77875	0.0947212	0.0524606	0.0266888	0.0144361	0.0101561	0.0168596	0.0394369
9.81113	0.0961542	0.0533995	0.02729	0.0149625	0.0107457	0.0172597	0.0384187
9.84351	0.0977735	0.0543722	0.0279681	0.0155394	0.0113512	0.0177311	0.0375222
9.87589	0.0994805	0.0553605	0.0287251	0.0161783	0.0119891	0.0183069	0.036669
9.90827	0.101317	0.0563921	0.0295549	0.0168562	0.0126582	0.0189914	0.0355836
9.94065	0.10324	0.0574397	0.0304084	0.0175242	0.0133113	0.0196941	0.0341331
9.97303	0.105032	0.0584727	0.0312921	0.0181833	0.0139436	0.0203916	0.0326664
10.0054	0.106679	0.0594963	0.0321915	0.0188454	0.014577	0.021084	0.0313043
10.0378	0.108156	0.0605192	0.0330827	0.0194921	0.0151874	0.0217844	0.0298689
10.0702	0.109552	0.0615309	0.0339606	0.0201127	0.0157498	0.0223994	0.0281435
10.1025	0.110895	0.062499	0.0348091	0.0207122	0.0162749	0.0228929	0.0263782
10.1349	0.112182	0.0634041	0.0356105	0.0212828	0.0167864	0.0233344	0.0246854
10.1673	0.113558	0.0642536	0.0363376	0.0218113	0.0172469	0.0237278	0.0229242
10.1997	0.115057	0.0650745	0.0369792	0.0222962	0.0176247	0.0240214	0.0209777
10.2321	0.116577	0.0658672	0.0375577	0.022755	0.0179496	0.0242245	0.0189544
10.2644	0.118097	0.0666127	0.0380822	0.0231707	0.0182445	0.0243359	0.0169423
10.2968	0.119606	0.0672781	0.0385426	0.0235263	0.0184979	0.0244345	0.0150364
10.3292	0.121103	0.0678666	0.0389467	0.0238472	0.0186942	0.0245582	0.0132587
10.3616	0.122632	0.0684252	0.0393069	0.0241481	0.0188606	0.0246824	0.0116794
10.394	0.12413	0.0689687	0.0396417	0.0244092	0.0190418	0.0247801	0.0102498
10.4263	0.125532	0.0694784	0.0399547	0.0246374	0.019218	0.0248583	0.00881581
10.4587	0.126765	0.0699275	0.0402301	0.0248302	0.0193639	0.0249158	0.0074428
10.4911	0.128004	0.0703274	0.0404598	0.0250017	0.0194784	0.0249396	0.00616469
10.5235	0.129196	0.0706921	0.0406637	0.0251593	0.0195824	0.0248536	0.00481016
10.5559	0.130214	0.0710371	0.0409126	0.0253281	0.0197108	0.0246678	0.00341779
10.5882	0.131089	0.0713578	0.0412007	0.0255189	0.019858	0.0244312	0.0020604
10.6206	0.132031	0.0716883	0.0415076	0.0257455	0.0200321	0.024215	0.000724997
10.653	0.133064	0.072108	0.0418416	0.0260055	0.0202499	0.0240295	-0.000613772
10.6854	0.134075	0.0726329	0.0422235	0.0263158	0.0205176	0.0239051	-0.00194749
10.7178	0.135087	0.0732172	0.042646	0.0266525	0.0208132	0.0239246	-0.00311068
10.7501	0.136243	0.073871	0.0431011	0.0270336	0.0211671	0.0241084	-0.00402457
10.7825	0.137529	0.0746073	0.0435838	0.0274789	0.0215884	0.0244391	-0.00473032
10.8149	0.138905	0.0753866	0.0441293	0.0279765	0.0220704	0.0248059	-0.00516453
10.8473	0.140343	0.0761545	0.0447214	0.0284952	0.0226029	0.0251861	-0.00535265
10.8797	0.141969	0.0768847	0.0453254	0.029013	0.0231977	0.0256321	-0.00530193
10.912	0.14374	0.0775994	0.0459141	0.0295124	0.0237898	0.0260881	-0.00504209
10.9444	0.145441	0.078272	0.0464451	0.0299557	0.0242801	0.0263826	-0.00478669
10.9768	0.146895	0.0788508	0.046885	0.030311	0.0246327	0.0265184	-0.00458391
11.0092	0.148082	0.0793172	0.0472232	0.0305723	0.0248873	0.0265431	-0.00441036
11.0416	0.149089	0.079679	0.0474641	0.0307525	0.0250483	0.0264869	-0.00424158
11.0739	0.149995	0.0799631	0.0476403	0.0308812	0.0251014	0.0263058	-0.00399694
11.1063	0.150676	0.0801898	0.0477929	0.0309888	0.0250947	0.02603	-0.00371906
11.1387	0.151342	0.0803845	0.0479392	0.031086	0.0251146	0.0257985	-0.00327033
11.1711	0.152186	0.0805797	0.0481054	0.0311998	0.0251738	0.0256455	-0.00267126
11.2035	0.153123	0.0808049	0.0483126	0.0313514	0.0252655	0.0255282	-0.00200203
11.2358	0.153972	0.0810968	0.0485706	0.0315342	0.0253985	0.0254798	-0.00146347
11.2682	0.154774	0.0814553	0.0488697	0.0317439	0.0255928	0.0255203	-0.00111189
11.3006	0.155578	0.0818699	0.0492053	0.0319821	0.0258356	0.0255847	-0.00100713
11.333	0.156419	0.0823405	0.0495724	0.0322584	0.026098	0.0256281	-0.00102179
11.3654	0.157216	0.0828244	0.0499473	0.0325369	0.0263536	0.0256611	-0.00112958
11.3977	0.158055	0.083316	0.0503163	0.0328048	0.0266344	0.0257444	-0.0012368
11.4301	0.158962	0.0838459	0.0506914	0.0330893	0.0269328	0.0258729	-0.00135368
11.4625	0.159698	0.0843854	0.0510799	0.0333842	0.0272195	0.0259337	-0.00139318
11.4949	0.160267	0.0849341	0.0514812	0.0336739	0.0274989	0.0259483	-0.00141825
11.5273	0.160889	0.0854995	0.0518941	0.0339786	0.0277942	0.0260092	-0.00139928
11.5596	0.161549	0.0861014	0.0523188	0.0343084	0.0281097	0.0261028	-0.00131438
11.592	0.162235	0.0867388	0.0527799	0.0346706	0.028442	0.0261883	-0.00112085
11.6244	0.163102	0.0873781	0.0532907	0.0350894	0.0288115	0.0263129	-0.000673715
11.6568	0.16428	0.0880415	0.0538577	0.0355696	0.0292411	0.0265378	8.49499e-05
11.6892	0.165719	0.0887509	0.0544555	0.036091	0.0297026	0.0269136	0.00106363
11.7215	0.167102	0.089457	0.0550664	0.0366072	0.0301621	0.0273531	0.002172
11.7539	0.168369	0.0901442	0.0556816	0.0370997	0.0306098	0.0277819	0.00338772
11.7863	0.169525	0.0908141	0.0562716	0.0375763	0.031028	0.0282376	0.00464628
11.8187	0.170426	0.0914497	0.0567886	0.0380098	0.0314	0.0286609	0.00585314
11.8511	0.171103	0.0920384	0.0572442	0.0383831	0.0317423	0.0289714	0.00695185
11.8834	0.17182	0.092597	0.0576668	0.0387274	0.032094	0.0292064	0.00797283
11.9158	0.17265	0.0931354	0.0580599	0.0390601	0.0324791	0.0294327	0.00898586
11.9482	0.173556	0.0936552	0.0584366	0.0393818	0.0328991	0.0296411	0.00995236
11.9806	0.174439	0.0941864	0.0588274	0.0397073	0.0333427	0.0298661	0.0108896
12.013	0.17538	0.0947603	0.0592587	0.0400516	0.0337967	0.0301324	0.0118012
12.0453	0.176361	0.0953594	0.0597232	0.0404147	0.0342653	0.0304607	0.0127095
12.0777	0.177121	0.0959361	0.0602102	0.0407903	0.0347268	0.0307896	0.0135036
12.1101	0.177651	0.0965095	0.0607091	0.0411629	0.03515	0.0310997	0.0141139
12.1425	0.17819	0.0971333	0.0612301	0.0415372	0.0355577	0.0314511	0.0145173
12.1749	0.178917	0.0977915	0.0617592	0.041937	0.0359822	0.0318636	0.0148146
12.2072	0.179758	0.0984612	0.0623075	0.0423792	0.0364282	0.0322826	0.0150726
12.2396	0.180342	0.0991585	0.0628765	0.0428378	0.0368718	0.0327233	0.015367
12.272	0.180688	0.0998839	0.0634635	0.0433086	0.0373176	0.0332396	0.0156784
12.3044	0.181131	0.100639	0.0640716	0.0438147	0.0378081	0.0338162	0.0160579
12.3368	0.181573	0.10137	0.064702	0.0443476	0.0383021	0.0343895	0.0164909
12.3691	0.181831	0.102052	0.0653288	0.0448765	0.0387468	0.0348726	0.0169853
12.4015	0.181905	0.10269	0.0659523	0.045378	0.0391638	0.0352695	0.0174399
12.4339	0.182148	0.103322	0.0665893	0.0458863	0.0395925	0.0356497	0.017746
12.4663	0.182654	0.103994	0.0672406	0.0464193	0.0400029	0.0360092	0.0179914
12.4987	0.183144	0.104682	0.0678924	0.0469367	0.0403831	0.0362613	0.0183201
12.531	0.183597	0.105381	0.0685483	0.0474481	0.0407583	0.0364499	0.0185933
12.5634	0.184196	0.10611	0.0692191	0.0479823	0.0411617	0.0366742	0.0186677
12.5958	0.184953	0.106864	0.0699221	0.0485192	0.0416048	0.0369723	0.0186637
12.6282	0.185811	0.107597	0.0706327	0.0490483	0.0420648	0.0372857	0.0188062
12.6606	0.18666	0.108306	0.0713311	0.0495926	0.0425418	0.0376149	0.0191557
12.6929	0.187443	0.109009	0.0720347	0.0501628	0.0430659	0.0380475	0.0195098
12.7253	0.188066	0.109702	0.0727621	0.050762	0.0436364	0.0385599	0.0197136
12.7577	0.1885	0.110335	0.0734784	0.0513505	0.0441997	0.0390846	0.0199138
12.7901	0.188796	0.110926	0.0741409	0.0518993	0.0447226	0.0396064	0.020193
12.8225	0.189035	0.111508	0.074751	0.0524142	0.0452145	0.0400928	0.0204278
12.8548	0.189183	0.112065	0.0753372	0.0528895	0.0456911	0.0405055	0.0205068
12.8872	0.189335	0.112579	0.0758938	0.0533252	0.0461255	0.0408581	0.0205225
12.9196	0.189558	0.113061	0.0764148	0.0537357	0.0464913	0.0411914	0.0207514
12.952	0.189868	0.113525	0.0769142	0.0541369	0.0468253	0.0415316	0.021166
12.9844	0.190209	0.113978	0.0774137	0.0545433	0.0471664	0.0418823	0.0214708
13.0167	0.190602	0.114435	0.0779247	0.0549916	0.0475313	0.0423062	0.0216017
13.0491	0.190914	0.1149	0.0784597	0.0555	0.0479266	0.0428201	0.0217271
13.0815	0.191157	0.115382	0.0790299	0.0560671	0.0483638	0.0433319	0.0218786
13.1139	0.191296	0.11589	0.0796097	0.0566457	0.0488033	0.0437674	0.0220476
13.1463	0.191356	0.11644	0.0801673	0.0571986	0.0492213	0.0441627	0.0221801
13.1786	0.191455	0.117016	0.0807151	0.0577334	0.0496282	0.0445526	0.0222514
13.211	0.191514	0.117547	0.0812327	0.0582303	0.0499977	0.0448867	0.0221998
13.2434	0.191425	0.117998	0.0816864	0.0586414	0.0503087	0.0451213	0.0222201
13.2758	0.191295	0.118429	0.0821062	0.0589932	0.0505926	0.0453071	0.0223658
13.3082	0.19127	0.118876	0.082534	0.0593522	0.0509161	0.0455393	0.0224867
13.3405	0.191333	0.11932	0.0829824	0.0597432	0.0512582	0.0458	0.0226073
13.3729	0.191382	0.119747	0.0834455	0.060159	0.0515776	0.0459933	0.0229575
13.4053	0.191475	0.12017	0.0839473	0.0606221	0.0519141	0.0461886	0.0236023
13.4377	0.191772	0.120646	0.0845358	0.0611763	0.0523259	0.0464941	0.024326
13.4701	0.192143	0.12123	0.08521	0.0618365	0.0527954	0.0469301	0.0250699
13.5024	0.192443	0.121873	0.0859146	0.0625396	0.0533075	0.0474513	0.0260721
13.5348	0.192744	0.122546	0.0866573	0.0632684	0.0538698	0.0480565	0.0274503
13.5672	0.193072	0.123257	0.0874463	0.0640246	0.0544831	0.0487835	0.0289461
13.5996	0.193463	0.124004	0.0882558	0.0647996	0.0551163	0.0496445	0.0304451
13.632	0.193864	0.124761	0.0890412	0.0655514	0.0557212	0.0505156	0.0320169
13.6643	0.194211	0.125484	0.0897653	0.0662479	0.0563063	0.0513138	0.0337016
13.6967	0.194447	0.126146	0.0904252	0.0668949	0.0568632	0.0520362	0.0353871
13.7291	0.194526	0.126745	0.0910213	0.0675259	0.057388	0.0526763	0.0369496
13.7615	0.194381	0.127283	0.0915457	0.0681283	0.0578835	0.0532198	0.0384644
13.7939	0.19409	0.127787	0.0920239	0.0686973	0.0583647	0.0536876	0.0398881
13.8262	0.193705	0.12828	0.092479	0.0692537	0.058844	0.0540971	0.0412051
13.8586	0.193478	0.128751	0.09292	0.0698039	0.0593197	0.0544937	0.0424324
13.891	0.193511	0.129218	0.0933904	0.0703769	0.0597705	0.0549221	0.0435885
13.9234	0.193605	0.129742	0.0939133	0.0709907	0.0602227	0.05536	0.0446273
13.9558	0.193663	0.130333	0.0944874	0.0716335	0.060698	0.0558084	0.045574
13.9881	0.193907	0.130921	0.0950792	0.0722784	0.0612034	0.0562938	0.0465688
14.0205	0.194266	0.131478	0.0956559	0.0729262	0.061727	0.0568088	0.0475607
14.0529	0.194503	0.132042	0.0962275	0.0735756	0.0622589	0.0573696	0.0482674
14.0853	0.19445	0.132597	0.0968089	0.0742245	0.0628206	0.0579274	0.0486523
14.1177	0.194227	0.133123	0.0973848	0.0748398	0.0634028	0.058398	0.0489665
14.15	0.194022	0.13364	0.0979384	0.0754429	0.063985	0.0587957	0.0493241
14.1824	0.193848	0.13417	0.0984925	0.0760778	0.0645715	0.0591878	0.0497237
14.2148	0.193634	0.134701	0.0990771	0.0767501	0.0651609	0.0595551	0.0499677
14.2472	0.193484	0.135211	0.0996834	0.0774067	0.0657298	0.0598939	0.0500791
14.2796	0.193509	0.135756	0.100285	0.0780594	0.0663169	0.0602619	0.0502519
14.3119	0.193827	0.136362	0.100909	0.0787562	0.0669515	0.0607487	0.0506445
14.3443	0.194207	0.136965	0.101574	0.0794971	0.0676343	0.0613542	0.0511575
14.3767	0.194525	0.137566	0.102251	0.0802	0.0683124	0.061946	0.0515813
14.4091	0.194815	0.138145	0.102898	0.0808481	0.0689583	0.0625084	0.052012
14.4415	0.195101	0.138637	0.103501	0.0814894	0.0696199	0.0631158	0.052651
14.4738	0.195255	0.139071	0.104071	0.0821484	0.0703125	0.063745	0.0533091
14.5062	0.195336	0.139466	0.104588	0.0827628	0.0709729	0.0642867	0.0536198
14.5386	0.195323	0.139801	0.105024	0.0833078	0.0715571	0.0647607	0.0535517
14.571	0.195306	0.140068	0.105385	0.0838085	0.0720754	0.0652391	0.0533487
14.6034	0.195281	0.14029	0.105691	0.0842685	0.0725295	0.0657025	0.0530574
14.6357	0.195283	0.140514	0.105967	0.0846647	0.072909	0.066096	0.0526152
14.6681	0.195322	0.140714	0.10622	0.085012	0.0732179	0.0664165	0.0520235
14.7005	0.195452	0.140846	0.106455	0.085352	0.0735024	0.0667001	0.051447
14.7329	0.19562	0.140972	0.106699	0.0857055	0.073772	0.0669643	0.0509448
14.7653	0.19581	0.14111	0.106978	0.086071	0.074046	0.0672014	0.0505396
14.7976	0.195911	0.141256	0.107305	0.0864562	0.0743368	0.0674334	0.0501579
14.83	0.195882	0.141435	0.107692	0.0868678	0.0746798	0.0677489	0.0498525
14.8624	0.195902	0.141644	0.108112	0.0872736	0.0750607	0.0681588	0.0496404
14.8948	0.195943	0.141833	0.108556	0.087655	0.0754445	0.0686376	0.0494892
14.9272	0.195932	0.14201	0.108997	0.0880352	0.0758546	0.0690896	0.0493083
14.9595	0.195911	0.142196	0.109447	0.0884594	0.076317	0.0694968	0.0490842
14.9919	0.195933	0.142382	0.109927	0.0889372	0.0768226	0.0699067	0.0489414
15.0243	0.195875	0.142539	0.110407	0.0894339	0.077359	0.0702961	0.0489474
15.0567	0.195851	0.142679	0.110862	0.089931	0.0778773	0.0705752	0.0490334
15.0891	0.195835	0.142829	0.111333	0.0904449	0.0783575	0.0707752	0.0490946
15.1214	0.195823	0.142989	0.111842	0.090981	0.0788371	0.0710296	0.0490932
15.1538	0.19587	0.143151	0.112369	0.0915099	0.0793192	0.0713696	0.0491844
15.1862	0.196057	0.143332	0.112879	0.0920321	0.0797882	0.0717161	0.0495143
15.2186	0.196282	0.143521	0.11339	0.0925742	0.0802378	0.072038	0.0499614
15.251	0.196327	0.143654	0.113923	0.093144	0.080698	0.0724094	0.0504143
15.2833	0.196049	0.14376	0.11443	0.0937001	0.0811751	0.0728511	0.0509114
15.3157	0.195695	0.143876	0.114872	0.0942026	0.081631	0.073341	0.0514782
15.3481	0.195346	0.143964	0.115268	0.0946445	0.0820572	0.0738348	0.0520621
15.3805	0.194895	0.143998	0.115637	0.0950466	0.0824823	0.074345	0.0526185
15.4129	0.194464	0.143999	0.115939	0.0953833	0.0828625	0.0748264	0.0530878
15.4452	0.19427	0.144	0.116164	0.0956462	0.0831684	0.0752623	0.0534963
15.4776	0.194249	0.144023	0.116364	0.0958869	0.0834545	0.0756783	0.0539946
15.51	0.19415	0.144034	0.11656	0.0961569	0.0837776	0.0760775	0.0547057
15.5424	0.193955	0.144046	0.116741	0.0964738	0.0841075	0.0764991	0.0555831
15.5748	0.193807	0.144117	0.116932	0.0968363	0.0844349	0.0769724	0.0565564
15.6071	0.193729	0.14423	0.11717	0.097261	0.0848017	0.0774594	0.0576218
15.6395	0.1936	0.144349	0.117485	0.0977666	0.0852589	0.0779558	0.0590782
15.6719	0.193488	0.144511	0.117874	0.0983054	0.0857759	0.0785011	0.0609267
15.7043	0.193489	0.144719	0.118304	0.0988484	0.0862873	0.0790526	0.0628498
15.7367	0.193614	0.144942	0.118781	0.0994283	0.0867914	0.079607	0.0647083
15.769	0.19374	0.145186	0.119304	0.10005	0.0873223	0.0801397	0.066606
15.8014	0.193969	0.145473	0.119837	0.100688	0.087884	0.0806468	0.0686015
15.8338	0.194103	0.145798	0.120372	0.101336	0.0884658	0.081187	0.0706156
15.8662	0.194015	0.146144	0.120903	0.102001	0.0890538	0.0817182	0.072454
15.8986	0.193805	0.146476	0.121451	0.102677	0.0896668	0.0822001	0.0742088
15.9309	0.193583	0.146793	0.122009	0.103316	0.0903356	0.082631	0.0760294
15.9633	0.193302	0.147107	0.12255	0.103923	0.0910328	0.0830608	0.0779241
15.9957	0.193057	0.14738	0.123075	0.104543	0.0917073	0.0835206	0.0796589
16.0281	0.192886	0.147612	0.123619	0.105183	0.0923534	0.0839791	0.0812019
16.0605	0.192881	0.147827	0.124158	0.105819	0.0929821	0.0843386	0.0826281
16.0928	0.192941	0.148021	0.124655	0.106443	0.0935679	0.0846521	0.0840085
16.1252	0.192926	0.148206	0.125107	0.107057	0.0940891	0.0849644	0.0852499
16.1576	0.192859	0.148391	0.125547	0.107648	0.0945439	0.0852092	0.0862915
16.19	0.192702	0.148571	0.125952	0.108197	0.0949665	0.0853573	0.0871323
16.2224	0.192422	0.148782	0.126314	0.108703	0.0953963	0.0854721	0.0878567
16.2547	0.192215	0.149027	0.126655	0.109195	0.0958485	0.0856022	0.0884905
16.2871	0.191996	0.149275	0.127013	0.10969	0.0963301	0.0857336	0.0891074
16.3195	0.191692	0.149563	0.127386	0.110181	0.0968298	0.0858893	0.0897905
16.3519	0.191345	0.149882	0.127749	0.11067	0.0973089	0.0860943	0.090456
16.3843	0.191023	0.150206	0.128141	0.111193	0.0977817	0.0863737	0.0911733
16.4166	0.190806	0.150521	0.128568	0.111745	0.098235	0.0867005	0.0920467
16.449	0.190646	0.150843	0.128995	0.112309	0.098659	0.0870786	0.0930156
16.4814	0.190503	0.151163	0.129439	0.112903	0.0990774	0.0874775	0.0939262
16.5138	0.19026	0.15147	0.129924	0.11355	0.0995098	0.0878519	0.0947743
16.5462	0.189794	0.151756	0.130434	0.114236	0.0999763	0.0883006	0.0956868
16.5785	0.189226	0.152061	0.130957	0.114928	0.100471	0.0887922	0.0966496
16.6109	0.188701	0.152392	0.131479	0.115646	0.10097	0.0892325	0.0975111
16.6433	0.188073	0.15272	0.132039	0.116436	0.101508	0.0896549	0.0980514
16.6757	0.187382	0.153047	0.132638	0.117274	0.102101	0.0901478	0.0984847
16.7081	0.186839	0.153388	0.133233	0.118093	0.102712	0.0905956	0.0989008
16.7404	0.18649	0.153719	0.133827	0.118896	0.103332	0.0909398	0.0991257
16.7728	0.186186	0.154006	0.134428	0.119711	0.10396	0.09124	0.0990647
16.8052	0.185862	0.154265	0.135014	0.120533	0.104614	0.0916247	0.0990064
16.8376	0.185512	0.154537	0.135586	0.121333	0.105286	0.0919983	0.0991084
16.87	0.185055	0.154851	0.136123	0.122107	0.105936	0.0923083	0.0992843
16.9023	0.184487	0.155187	0.136638	0.122885	0.106578	0.092617	0.0992826
16.9347	0.183879	0.155496	0.137146	0.123675	0.107255	0.0929665	0.0992211
16.9671	0.183296	0.155796	0.137619	0.124425	0.107926	0.0932498	0.0993821
16.9995	0.182724	0.156084	0.138035	0.125112	0.108553	0.0934378	0.0996385
17.0319	0.182221	0.1563	0.138405	0.125731	0.109119	0.0936026	0.0997028
17.0642	0.181784	0.156392	0.138729	0.126294	0.109642	0.093788	0.0996766
17.0966	0.181219	0.156419	0.139032	0.126818	0.110133	0.093996	0.0997234
17.129	0.180399	0.156443	0.139333	0.12732	0.110603	0.0942287	0.0997923
17.1614	0.179527	0.15647	0.139626	0.127821	0.111045	0.0944372	0.0996873
17.1938	0.178811	0.156487	0.139909	0.128353	0.111505	0.0946951	0.0995233
17.2261	0.178089	0.156503	0.140198	0.128909	0.111991	0.0950106	0.0995526
17.2585	0.177398	0.156511	0.140497	0.129501	0.112507	0.0953465	0.0999109
17.2909	0.176959	0.156492	0.140807	0.130112	0.113045	0.0956757	0.10047
17.3233	0.176658	0.156422	0.141117	0.130723	0.113616	0.0960734	0.101181
17.3557	0.176175	0.156306	0.141414	0.131335	0.11417	0.0966462	0.10204
17.388	0.175418	0.156152	0.141702	0.131953	0.114693	0.0972967	0.10301
17.4204	0.174624	0.15597	0.141985	0.13258	0.115204	0.0978886	0.103961
17.4528	0.174025	0.155811	0.142265	0.133216	0.115745	0.098472	0.104854
17.4852	0.173567	0.155699	0.142548	0.133854	0.116318	0.0990662	0.105628
17.5176	0.173182	0.155622	0.142831	0.134509	0.116882	0.0996264	0.10633
17.5499	0.172902	0.155531	0.143116	0.135151	0.117449	0.100117	0.107128
17.5823	0.172647	0.155408	0.143433	0.13575	0.118049	0.100546	0.108039
17.6147	0.172353	0.155282	0.143778	0.136315	0.118675	0.101037	0.108887
17.6471	0.172116	0.155148	0.144116	0.136857	0.119277	0.101615	0.109658
17.6795	0.172003	0.155015	0.144438	0.137393	0.119865	0.102215	0.110494
17.7118	0.171997	0.154885	0.144786	0.137934	0.12048	0.102811	0.111493
17.7442	0.172016	0.154754	0.145143	0.138459	0.121131	0.103372	0.112345
17.7766	0.171984	0.154625	0.145468	0.138964	0.12176	0.103883	0.112922
17.809	0.171821	0.154474	0.145727	0.139443	0.122309	0.104275	0.11338
17.8414	0.171522	0.154255	0.145928	0.139886	0.122771	0.10454	0.113857
17.8737	0.171136	0.153964	0.146057	0.140272	0.123149	0.104734	0.114279
17.9061	0.170671	0.15361	0.14611	0.140604	0.123459	0.104906	0.114537
17.9385	0.170078	0.153196	0.146096	0.140913	0.123718	0.105041	0.114641
17.9709	0.169597	0.152747	0.146056	0.141203	0.123933	0.105097	0.114749
18.0033	0.169343	0.152264	0.145996	0.141446	0.124135	0.105112	0.114938
18.0356	0.169108	0.151784	0.145908	0.141623	0.124353	0.105133	0.115189
18.068	0.168766	0.151294	0.145808	0.141765	0.124609	0.105124	0.115455
18.1004	0.168397	0.150796	0.145694	0.141872	0.124869	0.105092	0.115737
18.1328	0.168058	0.150306	0.14556	0.141941	0.125089	0.105105	0.116131
18.1652	0.1676	0.149835	0.145418	0.142012	0.125293	0.105139	0.116683
18.1975	0.166946	0.149339	0.14527	0.142125	0.125504	0.105185	0.117203
18.2299	0.166269	0.14881	0.145101	0.142262	0.125684	0.105266	0.117528
18.2623	0.165798	0.148267	0.144935	0.142421	0.125855	0.105419	0.11773
18.2947	0.16559	0.147742	0.14479	0.14259	0.126029	0.105622	0.118113
18.3271	0.165622	0.14725	0.144681	0.142769	0.126272	0.105817	0.118736
18.3594	0.165748	0.146821	0.14461	0.142958	0.126584	0.106035	0.119351
18.3918	0.16573	0.146447	0.144595	0.14317	0.126938	0.106352	0.119842
18.4242	0.165553	0.146107	0.144627	0.143425	0.127298	0.106749	0.120411
18.4566	0.165381	0.145821	0.144694	0.143725	0.12764	0.107118	0.121073
18.489	0.165141	0.145606	0.144794	0.14407	0.128001	0.107464	0.121695
18.5213	0.164731	0.145405	0.144918	0.14446	0.128392	0.107872	0.122113
18.5537	0.164457	0.145151	0.145032	0.144846	0.12873	0.108344	0.122508
18.5861	0.164502	0.144851	0.145084	0.145153	0.128981	0.108762	0.122909
18.6185	0.164543	0.144516	0.145067	0.145356	0.129176	0.109048	0.123113
18.6509	0.164312	0.144078	0.144987	0.145487	0.12935	0.109309	0.123125
18.6832	0.163886	0.143486	0.144817	0.145558	0.129469	0.109591	0.12307
18.7156	0.163551	0.142824	0.144566	0.145599	0.129529	0.109824	0.122849
18.748	0.163158	0.142179	0.144321	0.145666	0.129621	0.109993	0.122381
18.7804	0.162464	0.141564	0.144111	0.145789	0.129794	0.110226	0.121869
18.8128	0.161607	0.140957	0.143929	0.145955	0.130035	0.110555	0.121521
18.8451	0.160831	0.14038	0.143761	0.146129	0.130303	0.110876	0.121244
18.8775	0.160082	0.139856	0.143635	0.146294	0.130579	0.111183	0.120864
18.9099	0.159315	0.139393	0.143545	0.14647	0.130869	0.111585	0.120489
18.9423	0.158609	0.138946	0.143458	0.146665	0.131189	0.112076	0.120235
18.9747	0.158128	0.138523	0.143374	0.146878	0.131534	0.112584	0.120078
19.007	0.157822	0.138139	0.143343	0.147119	0.131925	0.11309	0.119814
19.0394	0.157655	0.137813	0.143365	0.147415	0.132355	0.113641	0.119319
19.0718	0.157623	0.137541	0.143409	0.147767	0.132848	0.114271	0.118668
19.1042	0.157496	0.13727	0.143471	0.148139	0.133412	0.114887	0.117978
19.1366	0.157231	0.13699	0.143574	0.148502	0.134001	0.115455	0.117211
19.1689	0.156953	0.136762	0.143715	0.148876	0.134594	0.115993	0.116303
19.2013	0.156657	0.136591	0.143892	0.149286	0.13522	0.11651	0.115392
19.2337	0.15614	0.136471	0.144102	0.149707	0.135867	0.117009	0.114519
19.2661	0.155411	0.136397	0.144361	0.150132	0.136497	0.117457	0.113638
19.2985	0.154851	0.136376	0.144651	0.150596	0.137107	0.117886	0.112742
19.3308	0.154541	0.1364	0.144933	0.15108	0.137688	0.11834	0.111925
19.3632	0.154264	0.136408	0.145211	0.151545	0.138259	0.1188	0.111248
19.3956	0.153893	0.136382	0.145475	0.151995	0.13881	0.119141	0.110442
19.428	0.15359	0.136321	0.145693	0.152417	0.139326	0.119351	0.109456
19.4604	0.153368	0.136181	0.145842	0.152802	0.139808	0.119515	0.108445
19.4927	0.153004	0.135955	0.145926	0.153123	0.14029	0.119612	0.107524
19.5251	0.152381	0.135697	0.145978	0.153401	0.140788	0.119588	0.106416
19.5575	0.151772	0.135441	0.146023	0.153691	0.141319	0.11958	0.105147
19.5899	0.15127	0.135155	0.146034	0.154001	0.141833	0.119673	0.103929
19.6223	0.150752	0.134827	0.146046	0.154317	0.142317	0.119835	0.102879
19.6546	0.150127	0.134522	0.146101	0.15466	0.142811	0.120007	0.101805
19.687	0.149534	0.134268	0.1462	0.155022	0.143326	0.120229	0.10083
19.7194	0.149046	0.133997	0.146304	0.155397	0.143831	0.120579	0.100123
19.7518	0.148545	0.133693	0.146373	0.155757	0.144304	0.120966	0.0997269
19.7842	0.147966	0.133412	0.14642	0.156103	0.144779	0.1213	0.099293
19.8165	0.147481	0.133232	0.1465	0.156462	0.145296	0.12166	0.0988014
19.8489	0.147155	0.13311	0.146583	0.156825	0.145848	0.12209	0.0985701
19.8813	0.146728	0.132972	0.146655	0.157174	0.146406	0.122524	0.09855
19.9137	0.146099	0.13287	0.146773	0.157531	0.146978	0.122874	0.0983421
19.9461	0.145471	0.132864	0.147	0.157928	0.147579	0.1232	0.0978602
19.9784	0.144846	0.132907	0.147295	0.158348	0.148208	0.123581	0.0974496
20.0108	0.144194	0.132946	0.147605	0.158763	0.148829	0.124018	0.0972982
20.0432	0.143557	0.132963	0.147928	0.159206	0.149423	0.12442	0.0970027
20.0756	0.143003	0.133005	0.148274	0.159722	0.150011	0.124806	0.0965154
20.108	0.142547	0.133044	0.148606	0.160288	0.150626	0.125256	0.0962803
20.1403	0.142175	0.133	0.14888	0.160849	0.151259	0.125786	0.0964263
20.1727	0.141821	0.132862	0.149084	0.161386	0.151892	0.126305	0.0967539
20.2051	0.141561	0.132682	0.149247	0.161916	0.152535	0.126778	0.0971729
20.2375	0.141247	0.13248	0.14937	0.162428	0.15321	0.12729	0.0977971
20.2699	0.140901	0.1323	0.149467	0.162903	0.153882	0.127903	0.098616
20.3022	0.140517	0.132123	0.149556	0.163357	0.154473	0.12852	0.0993562
20.3346	0.140146	0.131941	0.149646	0.163842	0.154979	0.129071	0.100024
20.367	0.139821	0.131744	0.149758	0.164379	0.155466	0.12961	0.100698
20.3994	0.139548	0.131531	0.149904	0.164928	0.155957	0.130154	0.101259
20.4318	0.139233	0.131296	0.150068	0.165462	0.156432	0.13067	0.101642
20.4641	0.13898	0.131057	0.150255	0.165987	0.156911	0.131107	0.101961
20.4965	0.138705	0.130848	0.150481	0.166521	0.157465	0.131546	0.102262
20.5289	0.138376	0.1307	0.150747	0.167068	0.158112	0.132033	0.102378
20.5613	0.137834	0.130641	0.151053	0.167646	0.15883	0.132555	0.102323
20.5937	0.137145	0.130683	0.151411	0.168276	0.159614	0.13309	0.102188
20.626	0.136575	0.130831	0.151833	0.168987	0.160438	0.133667	0.101877
20.6584	0.136216	0.131042	0.152294	0.169767	0.161276	0.134278	0.101293
20.6908	0.136072	0.131271	0.152796	0.170628	0.162146	0.134902	0.100615
20.7232	0.136145	0.131524	0.153357	0.171543	0.163076	0.135558	0.0998594
20.7556	0.136351	0.131793	0.153954	0.172463	0.164036	0.136264	0.0990887
20.7879	0.136608	0.132017	0.154556	0.173347	0.164924	0.136987	0.0982644
20.8203	0.136744	0.132205	0.155167	0.174224	0.165751	0.137762	0.0975076
20.8527	0.136694	0.132375	0.15578	0.175099	0.166601	0.138623	0.0967735
20.8851	0.136487	0.132515	0.15638	0.175968	0.16744	0.139571	0.0961306
20.9175	0.13617	0.132645	0.15697	0.176825	0.168212	0.14058	0.0957001
20.9498	0.135724	0.132778	0.157561	0.177675	0.168948	0.141658	0.0957406
20.9822	0.135157	0.13292	0.158162	0.17855	0.169723	0.1428	0.0960692
21.0146	0.134513	0.133074	0.158756	0.179468	0.170594	0.143943	0.0965791
21.047	0.133809	0.133267	0.159369	0.180416	0.171563	0.145092	0.0974196
21.0794	0.133098	0.133547	0.160006	0.181383	0.172597	0.146306	0.0986422
21.1117	0.132594	0.133883	0.160639	0.182387	0.173706	0.147632	0.100038
21.1441	0.132316	0.134248	0.161268	0.183452	0.174869	0.149044	0.101536
21.1765	0.13224	0.134647	0.161918	0.184566	0.176053	0.150495	0.103212
21.2089	0.132319	0.135048	0.162598	0.185704	0.177264	0.151967	0.105019
21.2413	0.132552	0.13539	0.163287	0.186846	0.178463	0.153495	0.106811
21.2736	0.132818	0.135677	0.163977	0.18796	0.17965	0.15505	0.108465
21.306	0.132822	0.135973	0.164695	0.189034	0.180856	0.156601	0.10999
21.3384	0.132525	0.13631	0.165463	0.190123	0.182114	0.158193	0.111356
21.3708	0.132142	0.136636	0.166272	0.191271	0.183465	0.159891	0.112625
21.4032	0.131805	0.136975	0.167124	0.19247	0.184879	0.16167	0.113788
21.4355	0.131525	0.137362	0.167994	0.193706	0.186295	0.163473	0.114959
21.4679	0.131283	0.1378	0.168894	0.194983	0.187745	0.165247	0.116048
21.5003	0.131121	0.138235	0.169825	0.196311	0.189234	0.167045	0.117103
21.5327	0.131056	0.138613	0.170741	0.197622	0.190712	0.168912	0.118062
21.5651	0.130943	0.138981	0.171618	0.198882	0.192149	0.170791	0.118938
21.5974	0.130687	0.139373	0.172462	0.200092	0.19355	0.17268	0.119756
21.6298	0.130292	0.139755	0.173291	0.201266	0.194949	0.174566	0.120633
21.6622	0.129895	0.140126	0.174095	0.202422	0.196337	0.176431	0.12151
21.6946	0.129616	0.140491	0.17487	0.203616	0.197678	0.17825	0.12244
21.727	0.129406	0.140857	0.175635	0.204846	0.198997	0.17997	0.123669
21.7593	0.129269	0.141206	0.176416	0.206099	0.200352	0.181612	0.125271
21.7917	0.129231	0.141524	0.17721	0.207366	0.201757	0.183265	0.127206
21.8241	0.129206	0.141856	0.178015	0.208649	0.203199	0.184915	0.129525
21.8565	0.128977	0.142163	0.178805	0.209936	0.204677	0.186553	0.132206
21.8889	0.12854	0.142393	0.179554	0.211194	0.206177	0.188216	0.135206
21.9212	0.128122	0.142564	0.180246	0.212416	0.207708	0.189882	0.138399
21.9536	0.127793	0.142701	0.180887	0.213625	0.209245	0.191561	0.141653
21.986	0.127385	0.142783	0.18148	0.214814	0.21075	0.193248	0.144935
22.0184	0.126993	0.142801	0.182035	0.215955	0.212235	0.194949	0.148253
22.0508	0.126604	0.142776	0.182571	0.21706	0.213709	0.196638	0.151505
22.0831	0.126245	0.14282	0.183125	0.21815	0.215189	0.198287	0.15452
22.1155	0.125875	0.14293	0.183681	0.21924	0.216678	0.199906	0.157099
22.1479	0.125501	0.143054	0.184216	0.22034	0.218126	0.201555	0.159502
22.1803	0.125172	0.14317	0.184711	0.221446	0.219504	0.203182	0.161931
22.2127	0.124783	0.143275	0.185177	0.222563	0.220879	0.204801	0.16431
22.245	0.124477	0.143336	0.185599	0.223685	0.222251	0.206378	0.166413
22.2774	0.124433	0.143338	0.185974	0.224763	0.223576	0.20793	0.168647
22.3098	0.124379	0.143265	0.186291	0.225754	0.224828	0.209439	0.171373
22.3422	0.124176	0.143169	0.186576	0.226674	0.226045	0.210963	0.174229
22.3746	0.123997	0.143059	0.186849	0.227564	0.227275	0.212556	0.176771
22.4069	0.123874	0.142945	0.187135	0.228454	0.228505	0.214209	0.179183
22.4393	0.123792	0.142859	0.187404	0.229342	0.22972	0.2159	0.181869
22.4717	0.123608	0.142806	0.187641	0.230204	0.230911	0.217572	0.18481
22.5041	0.123512	0.14272	0.18783	0.231033	0.232078	0.21917	0.187541
22.5365	0.123562	0.142567	0.187939	0.231794	0.233208	0.220626	0.190037
22.5688	0.123561	0.142345	0.187967	0.232484	0.234327	0.221945	0.192652
22.6012	0.123462	0.142056	0.187932	0.233088	0.235408	0.223199	0.195471
22.6336	0.123388	0.141714	0.187859	0.233609	0.236435	0.22444	0.198295
22.666	0.123288	0.141336	0.18776	0.234069	0.237418	0.225672	0.200999
22.6984	0.12309	0.140964	0.187655	0.234542	0.238419	0.22691	0.203701
22.7307	0.12276	0.140613	0.187578	0.235043	0.239449	0.228167	0.206732
22.7631	0.122453	0.140275	0.187527	0.235536	0.240462	0.229494	0.209964
22.7955	0.122243	0.139946	0.187447	0.236008	0.241464	0.230879	0.213163
22.8279	0.122106	0.139645	0.187357	0.236503	0.242497	0.23223	0.216342
22.8603	0.122008	0.139352	0.1873	0.237024	0.243581	0.233702	0.219576
22.8926	0.12197	0.13908	0.187283	0.237542	0.244692	0.235313	0.222735
22.925	0.12196	0.138856	0.18726	0.23805	0.245829	0.236984	0.22572
22.9574	0.122032	0.138687	0.187239	0.23859	0.247009	0.238558	0.228299
22.9898	0.12207	0.138521	0.187221	0.239152	0.248192	0.240085	0.23056
23.0222	0.121968	0.138321	0.187161	0.239681	0.249346	0.241647	0.232579
23.0545	0.12173	0.138029	0.187035	0.240153	0.250476	0.243266	0.234413
23.0869	0.121463	0.137648	0.18685	0.240561	0.251544	0.244795	0.23609
23.1193	0.121187	0.137191	0.186619	0.240905	0.252492	0.246234	0.237593
23.1517	0.120965	0.136689	0.186352	0.241193	0.253348	0.247716	0.238915
23.1841	0.120809	0.13615	0.186033	0.241419	0.254182	0.249255	0.240237
23.2164	0.120689	0.135624	0.185696	0.241613	0.255	0.250767	0.241665
23.2488	0.120525	0.135152	0.185373	0.241819	0.255782	0.252194	0.243162
23.2812	0.120357	0.134782	0.185078	0.242037	0.256565	0.253635	0.244616
23.3136	0.120201	0.134436	0.184798	0.242225	0.257344	0.255103	0.246056
23.346	0.119925	0.134081	0.184482	0.242369	0.258075	0.256538	0.247581
23.3783	0.119522	0.133709	0.184118	0.242492	0.258733	0.257818	0.249214
23.4107	0.119165	0.133332	0.183749	0.242603	0.259357	0.259001	0.250752
23.4431	0.118869	0.132921	0.183385	0.242669	0.259989	0.260198	0.251987
23.4755	0.118498	0.132492	0.183004	0.242673	0.260633	0.261372	0.25302
23.5079	0.11816	0.132058	0.182583	0.242653	0.261307	0.262441	0.254176
23.5402	0.117868	0.13161	0.182141	0.242627	0.26204	0.26342	0.255444
23.5726	0.117515	0.131141	0.181693	0.242573	0.262797	0.264392	0.256705
23.605	0.116946	0.130682	0.181239	0.242499	0.26353	0.265392	0.257813
23.6374	0.116251	0.130248	0.180768	0.242438	0.26423	0.266398	0.258881
23.6698	0.115524	0.129852	0.180292	0.242406	0.264888	0.267382	0.260164
23.7021	0.114783	0.129483	0.179843	0.242412	0.265552	0.268434	0.261651
23.7345	0.11411	0.129132	0.179465	0.242442	0.266245	0.269559	0.263025
23.7669	0.113685	0.128808	0.179162	0.242498	0.266967	0.270738	0.264158
23.7993	0.113449	0.12852	0.178889	0.242579	0.267714	0.271902	0.265359
23.8317	0.11327	0.128226	0.178607	0.242694	0.268502	0.273037	0.266839
23.864	0.113026	0.127902	0.178312	0.242834	0.269289	0.274146	0.26843
23.8964	0.112726	0.127557	0.178022	0.242976	0.270034	0.275259	0.269908
23.9288	0.112347	0.127259	0.177742	0.243128	0.270732	0.276418	0.271509
23.9612	0.111866	0.126994	0.177451	0.243309	0.271433	0.277557	0.273372
23.9935	0.111391	0.126707	0.177151	0.243486	0.272153	0.278656	0.275374
24.0259	0.11094	0.126349	0.176828	0.243619	0.272851	0.279773	0.27738
24.0583	0.110582	0.125928	0.176463	0.243689	0.273466	0.280863	0.279466
24.0907	0.110299	0.125427	0.176054	0.243709	0.273989	0.28185	0.281577
24.1231	0.109856	0.124861	0.175612	0.243679	0.274439	0.282777	0.283569
24.1554	0.109176	0.124261	0.175152	0.243596	0.274819	0.283695	0.285398
24.1878	0.108469	0.123609	0.174684	0.243478	0.275126	0.284633	0.287293
24.2202	0.107783	0.122944	0.17422	0.243367	0.275429	0.285531	0.289244
24.2526	0.107006	0.12236	0.17382	0.243291	0.275811	0.286364	0.291045
24.285	0.106158	0.1219	0.173489	0.243247	0.276289	0.287235	0.292746
24.3173	0.105376	0.121482	0.1732	0.24322	0.276818	0.288171	0.294642
24.3497	0.10483	0.121079	0.172921	0.243227	0.277361	0.289125	0.296741
24.3821	0.104376	0.120697	0.172643	0.243264	0.277918	0.290086	0.298792
24.4145	0.103854	0.120318	0.172363	0.243303	0.278463	0.2911	0.300731
24.4469	0.103326	0.119902	0.172082	0.243313	0.278965	0.292174	0.302803
24.4792	0.102853	0.119489	0.17181	0.243315	0.279428	0.293284	0.304948
24.5116	0.102353	0.119119	0.171571	0.243345	0.279881	0.294323	0.307035
24.544	0.101943	0.118796	0.171369	0.243395	0.280336	0.295251	0.308942
24.5764	0.101508	0.118494	0.171204	0.243422	0.280801	0.296129	0.310801
24.6088	0.101044	0.118257	0.171094	0.243457	0.281266	0.296999	0.312542
24.6411	0.100607	0.118076	0.171001	0.243539	0.281737	0.297816	0.314037
24.6735	0.100182	0.117905	0.170906	0.243638	0.282167	0.298613	0.315496
24.7059	0.0997486	0.117689	0.170792	0.243691	0.282506	0.299368	0.317167
24.7383	0.0993068	0.117436	0.170678	0.24371	0.282782	0.300105	0.31895
24.7707	0.0989117	0.117181	0.170583	0.243743	0.283054	0.300881	0.320741
24.803	0.0986012	0.116955	0.170495	0.243794	0.283292	0.301682	0.322523
24.8354	0.0982927	0.116703	0.170379	0.243812	0.283468	0.30247	0.324265
24.8678	0.0978636	0.11635	0.170219	0.243763	0.283612	0.303285	0.326034
24.9002	0.097408	0.115916	0.170008	0.243656	0.283762	0.304121	0.327586
24.9326	0.096936	0.115503	0.16975	0.24351	0.283914	0.305036	0.328895
24.9649	0.0964299	0.115087	0.169445	0.243308	0.284004	0.305922	0.329984
24.9973	0.0957749	0.114614	0.169108	0.243064	0.28405	0.306715	0.330998
25.0297	0.0950503	0.114167	0.16879	0.242829	0.2841	0.307482	0.331984
25.0621	0.0944161	0.11384	0.168503	0.242639	0.28418	0.30825	0.332834
25.0945	0.0939348	0.113616	0.168248	0.242481	0.284255	0.308921	0.333555
25.1268	0.0933352	0.113439	0.168022	0.242332	0.284301	0.30947	0.334422
25.1592	0.092634	0.113311	0.167836	0.242197	0.284344	0.309938	0.335475
25.1916	0.0920849	0.113227	0.167666	0.242095	0.284445	0.310465	0.336659
25.224	0.091839	0.113098	0.167455	0.241971	0.284558	0.310938	0.337951
25.2564	0.0915732	0.112866	0.167172	0.241795	0.28465	0.311357	0.339282
25.2887	0.0911489	0.112569	0.166841	0.241597	0.284755	0.311787	0.340697
25.3211	0.0906838	0.112214	0.16648	0.241371	0.284877	0.312267	0.342177
25.3535	0.0902649	0.11182	0.166102	0.241099	0.284965	0.312713	0.343663
25.3859	0.0897754	0.111416	0.165697	0.240785	0.284983	0.313121	0.345047
25.4183	0.0890783	0.111019	0.165286	0.240444	0.284967	0.313552	0.346403
25.4506	0.0882922	0.110627	0.164896	0.2401	0.284925	0.314025	0.347814
25.483	0.087639	0.110278	0.164546	0.239774	0.284858	0.314422	0.349157
25.5154	0.0871057	0.109984	0.164226	0.239512	0.284799	0.314825	0.350406
25.5478	0.0866581	0.109717	0.163932	0.2393	0.284756	0.315318	0.351723
25.5802	0.0862575	0.109408	0.163675	0.239099	0.284731	0.315842	0.352971
25.6125	0.0858379	0.109106	0.163467	0.238918	0.284733	0.316342	0.353925
25.6449	0.0855759	0.108848	0.163303	0.238777	0.284788	0.316875	0.354425
25.6773	0.0853554	0.108603	0.163146	0.238612	0.284831	0.317497	0.354769
25.7097	0.0850282	0.108316	0.162948	0.238399	0.284844	0.318086	0.354954
25.7421	0.0846559	0.108	0.162704	0.238169	0.284877	0.318575	0.354721
25.7744	0.0843881	0.107666	0.162412	0.23793	0.284958	0.319035	0.354107
25.8068	0.0842209	0.107331	0.162065	0.237655	0.285	0.319471	0.353459
25.8392	0.0839397	0.106969	0.161683	0.237365	0.285012	0.319878	0.352847
25.8716	0.0834535	0.106575	0.161296	0.237103	0.285026	0.320202	0.352234
25.904	0.0829583	0.106148	0.160929	0.236859	0.285022	0.32046	0.351526
25.9363	0.0825946	0.105726	0.160607	0.236603	0.284986	0.320761	0.350925
25.9687	0.0822474	0.105349	0.160319	0.23636	0.284932	0.32114	0.350552
26.0011	0.0817564	0.105001	0.160048	0.23614	0.284893	0.321513	0.350351
26.0335	0.0811882	0.104669	0.159777	0.235926	0.284882	0.321834	0.350178
26.0659	0.0807315	0.104379	0.159522	0.235705	0.284874	0.322162	0.349836
26.0982	0.0803879	0.104154	0.159286	0.235488	0.284867	0.322659	0.349412
26.1306	0.080019	0.103948	0.159047	0.235245	0.284872	0.323258	0.349012
26.163	0.0795859	0.103766	0.158798	0.234978	0.284887	0.32381	0.348622
26.1954	0.0791705	0.103621	0.15858	0.234722	0.284917	0.324394	0.34828
26.2278	0.0788736	0.10348	0.158392	0.234458	0.284948	0.325101	0.347875
26.2601	0.0785512	0.103288	0.158192	0.234156	0.284987	0.325769	0.347419
26.2925	0.0780197	0.103058	0.15797	0.233854	0.28505	0.326292	0.346946
26.3249	0.0774078	0.102823	0.157756	0.233582	0.285131	0.326726	0.346462
26.3573	0.0769	0.102594	0.157574	0.233323	0.285227	0.327084	0.345886
26.3897	0.0764667	0.102341	0.157419	0.233084	0.285325	0.327351	0.345094
26.422	0.0760194	0.102097	0.157289	0.232895	0.285445	0.327589	0.344209
26.4544	0.0755713	0.101885	0.157166	0.232767	0.285553	0.327865	0.343397
26.4868	0.0751995	0.101644	0.157023	0.232637	0.285658	0.328155	0.34253
26.5192	0.0749545	0.101375	0.156885	0.23252	0.285823	0.328445	0.341523
26.5516	0.0746151	0.101104	0.156744	0.232455	0.286028	0.328823	0.340368
26.5839	0.074168	0.100825	0.156567	0.232404	0.28624	0.329291	0.339152
26.6163	0.0736743	0.100536	0.156363	0.232307	0.286477	0.329656	0.33794
26.6487	0.0731946	0.100248	0.156169	0.232188	0.286732	0.329926	0.336628
26.6811	0.0727442	0.0999777	0.156014	0.232076	0.287	0.330226	0.335334
26.7135	0.072316	0.0997333	0.155879	0.231967	0.287231	0.33058	0.334311
26.7458	0.0718481	0.0994798	0.155727	0.231851	0.287409	0.330928	0.333526
26.7782	0.0713388	0.0992085	0.155577	0.231722	0.287573	0.331297	0.33281
26.8106	0.0708878	0.0989467	0.155444	0.231606	0.287724	0.3318	0.332201
26.843	0.0705748	0.0987107	0.155315	0.231536	0.287851	0.332408	0.331661
26.8754	0.0703393	0.0985112	0.155185	0.231503	0.287955	0.332992	0.331381
26.9077	0.0701569	0.0983463	0.155079	0.23149	0.288046	0.33362	0.331337
26.9401	0.0701236	0.0982071	0.155024	0.231506	0.288138	0.334321	0.331412
26.9725	0.0702721	0.0980761	0.155011	0.231567	0.288243	0.335107	0.331777
27.0049	0.0705039	0.0979493	0.155016	0.231672	0.288395	0.335983	0.332692
27.0373	0.0705994	0.097793	0.155035	0.231787	0.288608	0.336901	0.333967
27.0696	0.0704913	0.0975665	0.155043	0.231885	0.288838	0.337864	0.335572
27.102	0.0703101	0.0972762	0.155024	0.23198	0.289047	0.338821	0.33715
27.1344	0.0700771	0.0969503	0.154977	0.232076	0.289266	0.339764	0.338693
27.1668	0.0697311	0.0966097	0.154928	0.232183	0.289554	0.340758	0.340342
27.1992	0.0693398	0.0963006	0.15489	0.23233	0.289878	0.34178	0.342043
27.2315	0.0690266	0.0960418	0.154878	0.232535	0.290216	0.342872	0.34373
27.2639	0.0688233	0.095827	0.154914	0.232781	0.290597	0.344009	0.345371
27.2963	0.0686631	0.0956521	0.154994	0.233073	0.291065	0.345131	0.347007
27.3287	0.0685603	0.0955176	0.155081	0.233399	0.291576	0.346296	0.348909
27.3611	0.068561	0.0954386	0.155168	0.233702	0.29204	0.347454	0.351011
27.3934	0.0686262	0.0953653	0.155241	0.233962	0.292439	0.348584	0.352713
27.4258	0.068578	0.0952767	0.155304	0.23421	0.292855	0.34979	0.354165
27.4582	0.0683876	0.0951843	0.15533	0.234432	0.293263	0.351088	0.355751
27.4906	0.068047	0.0950561	0.155301	0.234592	0.293613	0.35241	0.357491
27.523	0.0676777	0.0948657	0.155233	0.234702	0.293914	0.353679	0.359025
27.5553	0.0673058	0.0946455	0.155177	0.234858	0.294292	0.354943	0.3603
27.5877	0.0670357	0.0944444	0.155132	0.235071	0.29477	0.356215	0.361365
27.6201	0.066797	0.0942956	0.155103	0.235293	0.295274	0.357429	0.362334
27.6525	0.0666983	0.0941969	0.155102	0.235543	0.295789	0.358549	0.36294
27.6849	0.0668239	0.0942115	0.155209	0.235876	0.296386	0.359743	0.363188
27.7172	0.067125	0.0943549	0.155419	0.236266	0.297052	0.361032	0.363462
27.7496	0.0673769	0.0945369	0.155669	0.236671	0.2977	0.362381	0.364023
27.782	0.0675998	0.0946861	0.155914	0.237087	0.298334	0.363833	0.364955
27.8144	0.0677653	0.0948203	0.156178	0.237559	0.299073	0.365477	0.366193
27.8468	0.0679027	0.09494	0.156402	0.238061	0.299902	0.367209	0.367486
27.8791	0.0679469	0.0950231	0.156542	0.238542	0.300733	0.368894	0.368832
27.9115	0.0679141	0.0950446	0.156612	0.238993	0.301541	0.370438	0.370238
27.9439	0.0678528	0.0950475	0.156664	0.239426	0.302359	0.371844	0.371622
27.9763	0.0677604	0.0950181	0.156681	0.239848	0.303137	0.373107	0.372847
28.0087	0.0676639	0.0949652	0.156665	0.240251	0.303875	0.374224	0.374202
28.041	0.0675458	0.0948846	0.156649	0.24065	0.304615	0.375275	0.375809
28.0734	0.0672761	0.0947653	0.156645	0.241043	0.305384	0.376321	0.377577
28.1058	0.0669321	0.094597	0.156618	0.241438	0.306128	0.377378	0.379201
28.1382	0.0666149	0.0944103	0.156536	0.2418	0.306812	0.378315	0.380674
28.1706	0.0663316	0.0942101	0.156427	0.242094	0.307438	0.379085	0.382037
28.2029	0.0660942	0.0940035	0.156307	0.242343	0.308028	0.379717	0.383154
28.2353	0.0659196	0.0937523	0.156136	0.242575	0.308528	0.380335	0.383723
28.2677	0.0656627	0.0934852	0.155897	0.24278	0.309004	0.380953	0.384094
28.3001	0.0652816	0.0932205	0.155619	0.242975	0.309531	0.381585	0.384498
28.3325	0.0648	0.0929148	0.155329	0.243161	0.310117	0.382245	0.384694
28.3648	0.0643304	0.092594	0.155057	0.243347	0.310722	0.382979	0.384606
28.3972	0.0639928	0.0923205	0.154814	0.243535	0.311323	0.383666	0.384384
28.4296	0.063846	0.0921402	0.154641	0.243737	0.311916	0.38428	0.384064
28.462	0.0638246	0.0920372	0.15457	0.243969	0.312541	0.384857	0.383519
28.4944	0.0639614	0.0919951	0.154574	0.244244	0.313183	0.385496	0.382674
28.5267	0.0642172	0.0920338	0.154607	0.244547	0.313812	0.386244	0.382025
28.5591	0.0645757	0.092113	0.154627	0.244869	0.314443	0.387098	0.381787
28.5915	0.0649197	0.0921591	0.15462	0.245196	0.315137	0.388137	0.381836
28.6239	0.0650459	0.0921301	0.154564	0.245503	0.315892	0.389338	0.382167
28.6563	0.0650418	0.0919983	0.154427	0.24577	0.316642	0.390608	0.383193
28.6886	0.0650389	0.0918146	0.154238	0.245984	0.317344	0.39193	0.384862
28.721	0.0649643	0.0915851	0.154028	0.246128	0.318014	0.393317	0.387053
28.7534	0.0647113	0.0912692	0.15378	0.246193	0.318618	0.394773	0.389548
28.7858	0.0642601	0.0909065	0.153487	0.246169	0.319082	0.396184	0.392531
28.8182	0.0636862	0.0904955	0.153162	0.246079	0.319421	0.397539	0.396096
28.8505	0.0630817	0.0900152	0.152812	0.245939	0.319669	0.398867	0.399921
28.8829	0.0624489	0.0894913	0.152441	0.24577	0.319867	0.400065	0.40372
28.9153	0.0617406	0.0889403	0.152022	0.245572	0.320066	0.401068	0.407662
28.9477	0.0609124	0.0883815	0.151562	0.245345	0.320251	0.401949	0.411726
28.9801	0.0600745	0.0878125	0.151064	0.24509	0.320398	0.402706	0.415591
29.0124	0.0593424	0.0872479	0.150538	0.244821	0.320527	0.40339	0.419204
29.0448	0.0586933	0.0867229	0.150001	0.244538	0.320664	0.404043	0.422685
29.0772	0.058057	0.0862367	0.149459	0.244224	0.320832	0.40477	0.426133
29.1096	0.057471	0.0857493	0.148914	0.243861	0.320975	0.405603	0.429351
29.142	0.0570172	0.0852752	0.148382	0.243474	0.321062	0.406401	0.432144
29.1743	0.0567182	0.0848319	0.147866	0.243074	0.321135	0.407131	0.434663
29.2067	0.0564287	0.0843848	0.147361	0.242628	0.32117	0.407773	0.436976
29.2391	0.0560878	0.0838956	0.146857	0.242129	0.321133	0.408348	0.439048
29.2715	0.0556834	0.0834379	0.146365	0.241628	0.321046	0.4088	0.440871
29.3039	0.0552108	0.0830095	0.145881	0.241159	0.320946	0.40916	0.442571
29.3362	0.0546837	0.0825578	0.1454	0.240703	0.320901	0.409482	0.444219
29.3686	0.0541587	0.0820863	0.14493	0.240283	0.320936	0.409855	0.445901
29.401	0.0536329	0.0816193	0.144444	0.239913	0.321008	0.410274	0.447566
29.4334	0.0531612	0.0811762	0.143925	0.239561	0.321102	0.410748	0.449332
29.4658	0.052718	0.0806961	0.143384	0.239191	0.32123	0.41124	0.451356
29.4981	0.0523031	0.0801535	0.142849	0.238808	0.321376	0.411753	0.453537
29.5305	0.0519045	0.0796533	0.142345	0.238441	0.321504	0.412312	0.455831
29.5629	0.0514466	0.0792145	0.141842	0.238057	0.321594	0.412935	0.458319
29.5953	0.0509537	0.0787448	0.141329	0.237604	0.32165	0.41358	0.461101
29.6277	0.0503778	0.0782221	0.140806	0.237094	0.32165	0.414168	0.464073
29.66	0.0496394	0.0776784	0.140248	0.236554	0.321595	0.414794	0.467142
29.6924	0.0488052	0.0771728	0.139671	0.235985	0.321523	0.415533	0.470206
29.7248	0.0479326	0.0766702	0.139087	0.235389	0.321439	0.41628	0.473453
29.7572	0.0470872	0.0761497	0.13849	0.234772	0.321314	0.416903	0.476854
29.7896	0.0463633	0.0756633	0.137883	0.234144	0.321143	0.417395	0.480221
29.8219	0.0456348	0.0752174	0.137297	0.233518	0.320953	0.41785	0.483413
29.8543	0.0449535	0.0747747	0.136727	0.23288	0.320727	0.418228	0.486528
29.8867	0.0443326	0.074307	0.136159	0.232225	0.320445	0.418466	0.489644
29.9191	0.0437248	0.0738292	0.135574	0.231547	0.320153	0.418651	0.492768
29.9515	0.0430798	0.0733759	0.135014	0.230848	0.319848	0.418868	0.495874
29.9838	0.0424552	0.0729478	0.134493	0.230142	0.319485	0.419067	0.498876
30.0162	0.0420432	0.0725571	0.133972	0.229452	0.319062	0.419222	0.501715
30.0486	0.0418506	0.0722074	0.133418	0.228785	0.318631	0.419352	0.504369
30.081	0.0416446	0.0718435	0.132841	0.228118	0.318161	0.419463	0.507015
30.1134	0.0412926	0.0714416	0.132235	0.22743	0.317613	0.419525	0.509693
30.1457	0.0408455	0.0710225	0.131603	0.226751	0.317042	0.419521	0.512354
30.1781	0.0404141	0.0706133	0.130966	0.226112	0.316543	0.419507	0.514939
30.2105	0.0398667	0.0701984	0.130325	0.225464	0.316083	0.419496	0.517562
30.2429	0.0391644	0.06975	0.129689	0.224768	0.315584	0.419474	0.520316
30.2753	0.0385072	0.0692887	0.129052	0.224041	0.315046	0.419395	0.523102
30.3076	0.0379341	0.0688495	0.128404	0.223331	0.314515	0.419248	0.525826
30.34	0.0373642	0.068408	0.127732	0.222606	0.313991	0.419053	0.52841
30.3724	0.0367239	0.0679343	0.127042	0.221835	0.31345	0.418899	0.531002
30.4048	0.0360367	0.0674101	0.126319	0.221023	0.312882	0.418742	0.533614
30.4372	0.0354225	0.0668616	0.125559	0.220198	0.312269	0.418493	0.536309
30.4695	0.0347462	0.0662804	0.124754	0.219357	0.311622	0.418167	0.539142
30.5019	0.03397	0.0656377	0.123905	0.218452	0.31093	0.41789	0.542143
30.5343	0.033237	0.0649531	0.123044	0.217503	0.310188	0.417706	0.545062
30.5667	0.032474	0.0643174	0.122213	0.216584	0.30938	0.417491	0.547789
30.5991	0.0316364	0.0637405	0.121434	0.215712	0.308548	0.417207	0.550331
30.6314	0.030803	0.0631819	0.120704	0.214865	0.307735	0.416948	0.552684
30.6638	0.0300767	0.0626485	0.120001	0.214001	0.306899	0.416727	0.554639
30.6962	0.0294344	0.062205	0.119337	0.213109	0.306012	0.416377	0.55621
30.7286	0.0287693	0.0618028	0.118696	0.212233	0.305079	0.41582	0.557613
30.761	0.0280141	0.0613648	0.118014	0.211326	0.304087	0.41511	0.558842
30.7933	0.0272585	0.0608839	0.117268	0.210339	0.303012	0.414345	0.559898
30.8257	0.0263774	0.0604099	0.116483	0.209287	0.301848	0.413476	0.560715
30.8581	0.0253285	0.0598992	0.115663	0.208201	0.30061	0.412479	0.561344
30.8905	0.0242132	0.0593094	0.114795	0.207098	0.299336	0.411382	0.561644
30.9229	0.0231317	0.0586435	0.113883	0.205966	0.298038	0.410219	0.561493
30.9552	0.0221211	0.0579368	0.112951	0.204803	0.296728	0.408937	0.561104
30.9876	0.0211889	0.0572122	0.112031	0.20363	0.295407	0.407563	0.560593
31.02	0.0203518	0.0565086	0.11113	0.202461	0.294089	0.406192	0.559936
31.0524	0.0196247	0.0558534	0.110244	0.201315	0.292797	0.40485	0.559092
31.0848	0.0189305	0.0552313	0.109353	0.200176	0.291518	0.403507	0.558035
31.1171	0.0181989	0.054624	0.108441	0.199027	0.29018	0.402189	0.556861
31.1495	0.0173531	0.0540195	0.107491	0.197821	0.288742	0.400848	0.55571
31.1819	0.0165139	0.0534005	0.106516	0.196564	0.287279	0.39948	0.55431
31.2143	0.0157916	0.0527269	0.105517	0.195295	0.285865	0.398037	0.552483
31.2467	0.0151504	0.0520364	0.104516	0.194025	0.284448	0.396535	0.550277
31.279	0.0145721	0.0513389	0.103527	0.19275	0.283018	0.395068	0.548157
31.3114	0.0140584	0.0506147	0.102531	0.191474	0.28164	0.393647	0.546272
31.3438	0.0135887	0.0498878	0.101538	0.190217	0.28037	0.392241	0.544396
31.3762	0.0131359	0.0492285	0.100615	0.189045	0.27918	0.390968	0.542259
31.4086	0.0125889	0.0486233	0.099771	0.18794	0.277978	0.389811	0.539935
31.4409	0.0119586	0.0480222	0.0989675	0.186843	0.276761	0.388668	0.537359
31.4733	0.0113011	0.0474086	0.0981671	0.185737	0.275572	0.387452	0.534477
31.5057	0.0105908	0.046822	0.0973726	0.184639	0.274349	0.386234	0.531327
31.5381	0.00988527	0.0462096	0.0965669	0.183528	0.273042	0.385059	0.52782
31.5705	0.00914578	0.0455245	0.0956871	0.182381	0.271662	0.383793	0.524007
31.6028	0.00829315	0.0447787	0.094718	0.181196	0.270241	0.38244	0.520144
31.6352	0.00737235	0.0440179	0.0937286	0.18002	0.268856	0.381119	0.516531
31.6676	0.00660852	0.0432582	0.0927729	0.178862	0.267516	0.379845	0.512976
31.7	0.00598998	0.0424973	0.091894	0.177718	0.26624	0.37855	0.509162
31.7324	0.00545997	0.0417814	0.0910793	0.176629	0.265076	0.377209	0.505191
31.7647	0.00502464	0.0411403	0.0903323	0.175644	0.264045	0.375931	0.501447
31.7971	0.00475006	0.0405587	0.0896492	0.174709	0.26309	0.37478	0.497978
31.8295	0.0046725	0.0400538	0.0890145	0.173811	0.26218	0.373728	0.494665
31.8619	0.00466056	0.0396355	0.0884087	0.172984	0.261334	0.372797	0.491556
31.8943	0.00470871	0.0392435	0.0877911	0.172211	0.260546	0.371947	0.488822
31.9266	0.00487565	0.0388795	0.0871495	0.171426	0.259735	0.371108	0.486513
31.959	0.00500109	0.0384997	0.0864888	0.170593	0.25886	0.370346	0.484632
31.9914	0.00496734	0.0380992	0.0858014	0.169728	0.257953	0.369631	0.48298
32.0238	0.0047056	0.0376205	0.085083	0.168846	0.257059	0.368889	0.48151
32.0562	0.00426131	0.0370643	0.0843294	0.167923	0.256134	0.368119	0.480244
32.0885	0.00372368	0.0364826	0.0835541	0.16696	0.255157	0.367408	0.479073
32.1209	0.00306884	0.0358934	0.0827855	0.166016	0.254194	0.366776	0.477923
32.1533	0.00236669	0.0352633	0.082016	0.165114	0.253254	0.366148	0.476978
32.1857	0.00177997	0.0346432	0.0812617	0.164247	0.252342	0.365466	0.476135
32.2181	0.00127784	0.0340651	0.0805184	0.163415	0.251451	0.364815	0.47528
32.2504	0.00084843	0.0335485	0.0797898	0.162615	0.250571	0.364234	0.474337
32.2828	0.000415147	0.0330713	0.0790987	0.161854	0.249746	0.363703	0.473564
32.3152	7.21035e-05	0.0326135	0.0784369	0.16113	0.249003	0.36317	0.47308
32.3476	-0.000119895	0.032181	0.0777938	0.160421	0.248301	0.3627	0.472704
32.38	-0.000209248	0.0317869	0.0771581	0.159726	0.247601	0.362286	0.472178
32.4123	-0.000289308	0.0314082	0.0765307	0.159056	0.246909	0.361872	0.471658
32.4447	-0.000400982	0.0310276	0.0759326	0.158406	0.246254	0.361519	0.471337
32.4771	-0.000541555	0.0306485	0.0753664	0.15778	0.245624	0.361209	0.471176
32.5095	-0.00069955	0.0303215	0.0748348	0.157193	0.244998	0.360924	0.471118
32.5419	-0.000786564	0.0300638	0.0743495	0.156625	0.2444	0.360662	0.471097
32.5742	-0.000780648	0.0298352	0.0738723	0.156025	0.243813	0.360357	0.471127
32.6066	-0.000761249	0.0295899	0.0733912	0.155392	0.24322	0.360045	0.471344
32.639	-0.000735568	0.0293409	0.0729005	0.154783	0.24265	0.359782	0.471595
32.6714	-0.000705281	0.0290675	0.0723944	0.154208	0.2421	0.35962	0.471813
32.7038	-0.000679816	0.0287455	0.071888	0.153611	0.241545	0.359525	0.472099
32.7361	-0.000624748	0.0283729	0.07137	0.153	0.240978	0.359392	0.472454
32.7685	-0.000519574	0.0279594	0.0708551	0.152437	0.240403	0.359242	0.472918
32.8009	-0.000454361	0.0275074	0.0703435	0.151889	0.239799	0.359139	0.473505
32.8333	-0.000509424	0.0270464	0.069821	0.151286	0.239118	0.358963	0.47407
32.8657	-0.000645975	0.0265777	0.0692758	0.150629	0.238388	0.358638	0.474656
32.898	-0.000816837	0.026101	0.0687196	0.149974	0.237645	0.358238	0.475264
32.9304	-0.0011652	0.0256247	0.0681526	0.149341	0.236858	0.357884	0.475936
32.9628	-0.00166823	0.0251749	0.0675805	0.14868	0.236013	0.357541	0.476788
32.9952	-0.00217016	0.0247542	0.0669893	0.147989	0.235163	0.357143	0.477844
33.0276	-0.002508	0.0243556	0.0664066	0.147316	0.234308	0.356698	0.479099
33.0599	-0.00264408	0.0239903	0.0658257	0.146651	0.233395	0.356186	0.480457
33.0923	-0.00270183	0.023663	0.0652462	0.145978	0.232456	0.355638	0.48184
33.1247	-0.00268881	0.02335	0.0646894	0.145307	0.231562	0.35508	0.483453
33.1571	-0.00258155	0.0230565	0.0641862	0.144655	0.230746	0.354533	0.485246
33.1895	-0.002455	0.0228545	0.0637615	0.144033	0.229981	0.354103	0.487098
33.2218	-0.00236419	0.0227633	0.0634074	0.143469	0.229274	0.353863	0.489116
33.2542	-0.00241047	0.0227394	0.0631071	0.14297	0.228626	0.353769	0.491213
33.2866	-0.0026186	0.0227363	0.062857	0.142505	0.228037	0.353737	0.493173
33.319	-0.00275728	0.0227911	0.0626267	0.142062	0.227476	0.353688	0.495009
33.3514	-0.00274461	0.0228845	0.0623931	0.141618	0.226907	0.353586	0.496725
33.3837	-0.0026387	0.0229855	0.0621609	0.14115	0.226317	0.353434	0.498499
33.4161	-0.00252849	0.0230528	0.0619376	0.140643	0.225711	0.353128	0.500137
33.4485	-0.00241661	0.0230953	0.0617065	0.140081	0.225088	0.352727	0.501571
33.4809	-0.00226864	0.0231567	0.0614627	0.13949	0.224454	0.352385	0.503061
33.5133	-0.002126	0.0232685	0.0612407	0.138928	0.223793	0.352045	0.504536
33.5456	-0.0020529	0.023401	0.0610752	0.138425	0.223147	0.351628	0.505722
33.578	-0.00195096	0.0235712	0.0609522	0.138003	0.222563	0.351148	0.506633
33.6104	-0.00174083	0.0237654	0.0608296	0.137609	0.221993	0.350645	0.507337
33.6428	-0.00144579	0.0239428	0.0606925	0.137193	0.221403	0.3501	0.507839
33.6752	-0.00123753	0.0240775	0.0605333	0.13675	0.220773	0.349471	0.508063
33.7075	-0.00119897	0.02414	0.0603327	0.136258	0.22011	0.348819	0.50817
33.7399	-0.00130134	0.0241506	0.0600766	0.1357	0.219415	0.348185	0.508278
33.7723	-0.00151959	0.0241158	0.0597841	0.135092	0.218676	0.347493	0.508322
33.8047	-0.00183117	0.0240494	0.0594767	0.13447	0.217913	0.346721	0.508218
33.8371	-0.0021675	0.0240059	0.0592	0.133862	0.217187	0.345951	0.507951
33.8694	-0.00251323	0.0239904	0.0589639	0.13328	0.216514	0.345155	0.507628
33.9018	-0.0027477	0.0240157	0.0587765	0.132742	0.215912	0.344305	0.507116
33.9342	-0.00283996	0.0241202	0.0586381	0.132257	0.215384	0.343439	0.506423
33.9666	-0.00282989	0.0242896	0.0585514	0.131785	0.214915	0.342706	0.505794
33.999	-0.0027549	0.0244922	0.0585145	0.131325	0.214494	0.342106	0.505162
34.0313	-0.00252881	0.0247396	0.0585372	0.130918	0.214127	0.34155	0.504277
34.0637	-0.00210038	0.0250553	0.0586036	0.130578	0.213811	0.340988	0.503171
34.0961	-0.00150357	0.0254314	0.0587108	0.130264	0.213521	0.340453	0.501911
34.1285	-0.000920703	0.0257759	0.0588265	0.129934	0.213216	0.339917	0.500521
34.1609	-0.000324342	0.0260871	0.058941	0.129595	0.212888	0.339351	0.498801
34.1932	0.000319735	0.0264108	0.0590415	0.129256	0.212571	0.338696	0.496898
34.2256	0.000897786	0.0267303	0.0590968	0.128879	0.212228	0.337981	0.495098
34.258	0.00131755	0.0270026	0.0590931	0.128442	0.211815	0.337275	0.493455
34.2904	0.00155404	0.0272192	0.059051	0.127969	0.211315	0.336547	0.491757
34.3228	0.00168195	0.0273952	0.0589816	0.127503	0.210741	0.335702	0.489971
34.3551	0.00174323	0.0275168	0.0588848	0.12705	0.210075	0.334735	0.488148
34.3875	0.0018572	0.0276029	0.0587787	0.126592	0.209326	0.333635	0.486287
34.4199	0.00206182	0.027708	0.0587213	0.126136	0.20854	0.332464	0.484523
34.4523	0.00236207	0.0278276	0.0587049	0.125669	0.207761	0.331273	0.482706
34.4847	0.0027217	0.0279337	0.0586761	0.125182	0.20699	0.330057	0.480612
34.517	0.00313159	0.0280725	0.0586269	0.124683	0.206233	0.328827	0.478157
34.5494	0.00354716	0.0282642	0.0585632	0.124185	0.20548	0.327557	0.475598
34.5818	0.00390271	0.0284512	0.0584868	0.123702	0.204699	0.326162	0.472972
34.6142	0.00418289	0.0286022	0.0584105	0.123239	0.203861	0.324635	0.470027
34.6466	0.00442238	0.0287404	0.0583432	0.122802	0.202989	0.323011	0.466829
34.6789	0.00458104	0.0288813	0.0582955	0.122396	0.202098	0.321372	0.463893
34.7113	0.00466298	0.0289791	0.0582743	0.121994	0.201176	0.319777	0.461198
34.7437	0.00474936	0.029035	0.058274	0.121575	0.200256	0.318253	0.458349
34.7761	0.0048116	0.0290487	0.0582625	0.121157	0.199401	0.316842	0.455418
34.8085	0.00491462	0.0290338	0.0582235	0.12077	0.198613	0.315608	0.452845
34.8408	0.00509099	0.028987	0.0581888	0.120415	0.197847	0.314513	0.450624
34.8732	0.00530255	0.0289446	0.0581746	0.120089	0.197126	0.313563	0.448496
34.9056	0.0055389	0.0289306	0.0581642	0.119808	0.196516	0.312702	0.446473
34.938	0.00581069	0.0289226	0.0581263	0.119561	0.195959	0.3119	0.444916
34.9704	0.00612371	0.0288925	0.0580745	0.119298	0.195378	0.311106	0.443651
35.0027	0.00635195	0.0288629	0.0580315	0.118978	0.194774	0.310323	0.442283
35.0351	0.00645968	0.0287716	0.0579379	0.118591	0.194145	0.309533	0.440777
35.0675	0.00656315	0.028602	0.0577702	0.118172	0.193479	0.308665	0.439329
35.0999	0.00673512	0.0283913	0.0575952	0.117748	0.192772	0.307721	0.437841
35.1323	0.00684279	0.0281521	0.0574336	0.117327	0.192058	0.306779	0.436383
35.1646	0.00688508	0.0279152	0.0572719	0.11692	0.191352	0.305876	0.434872
35.197	0.00703085	0.0277007	0.0570993	0.116538	0.190629	0.304993	0.433319
35.2294	0.0073641	0.0274763	0.0569081	0.116168	0.189934	0.304087	0.431725
35.2618	0.00774971	0.0272605	0.0567235	0.115806	0.189338	0.303197	0.430274
35.2942	0.00818321	0.0270874	0.0565477	0.11544	0.188797	0.30245	0.429014
35.3265	0.00864076	0.0269577	0.0563706	0.115086	0.188268	0.301825	0.427756
35.3589	0.00902089	0.0268432	0.0562086	0.114764	0.187805	0.301277	0.426551
35.3913	0.00928459	0.0267163	0.056054	0.114486	0.187443	0.300774	0.425514
35.4237	0.00949486	0.0266041	0.0559227	0.114254	0.187101	0.300296	0.424633
35.4561	0.00975931	0.0264884	0.0558294	0.114072	0.186695	0.29987	0.423756
35.4884	0.0101023	0.0263171	0.0557442	0.113898	0.186232	0.299367	0.422827
35.5208	0.0104553	0.026124	0.0556512	0.113727	0.185785	0.298786	0.421885
35.5532	0.0108214	0.0259786	0.055571	0.113577	0.185392	0.298227	0.421117
35.5856	0.0112248	0.0258894	0.0555149	0.113441	0.185028	0.297683	0.420633
35.618	0.0115342	0.0258369	0.0555037	0.113314	0.184706	0.297141	0.420427
35.6503	0.0117183	0.0258276	0.0555218	0.113207	0.184447	0.296643	0.420383
35.6827	0.0118237	0.0258968	0.0555531	0.113119	0.184236	0.296231	0.420538
35.7151	0.0119593	0.0260135	0.0556064	0.113063	0.184078	0.29595	0.421038
35.7475	0.0121468	0.0261282	0.0556694	0.113021	0.183935	0.295729	0.42158
35.7799	0.0123194	0.0262437	0.055699	0.112953	0.183782	0.295527	0.421851
35.8122	0.0124844	0.0263703	0.0556944	0.11286	0.183651	0.295425	0.422009
35.8446	0.0128084	0.0265236	0.055669	0.112743	0.183567	0.295405	0.42239
35.877	0.0131768	0.0266842	0.0556373	0.112617	0.183511	0.295432	0.422674
35.9094	0.0134374	0.0268089	0.055605	0.112497	0.183471	0.295535	0.422702
35.9418	0.0136482	0.0269024	0.0555704	0.112359	0.183429	0.295646	0.422709
35.9741	0.013948	0.0269931	0.0555337	0.112199	0.183361	0.295665	0.422789
36.0065	0.0142555	0.0270682	0.0554991	0.112038	0.183262	0.295617	0.422715
36.0389	0.014407	0.0270931	0.0554355	0.111855	0.183125	0.295514	0.422253
36.0713	0.0145226	0.0270522	0.0553247	0.111632	0.182964	0.295376	0.421729
36.1037	0.0147893	0.0270168	0.0551957	0.111398	0.182791	0.295263	0.421626
36.136	0.0151207	0.0270293	0.05507	0.111174	0.182628	0.295166	0.421751
36.1684	0.0153576	0.0270612	0.0549799	0.110965	0.182492	0.295122	0.421949
36.2008	0.0155836	0.0271165	0.0549394	0.110781	0.182376	0.295078	0.422315
36.2332	0.0158599	0.0272307	0.0549387	0.110617	0.182253	0.294984	0.422813
36.2656	0.0161104	0.0274105	0.0549829	0.110484	0.182144	0.294878	0.423308
36.2979	0.0162609	0.0276251	0.0550747	0.110379	0.182036	0.294776	0.423791
36.3303	0.016383	0.0278463	0.055172	0.110291	0.181892	0.294594	0.424176
36.3627	0.0165441	0.0280755	0.055241	0.110221	0.181727	0.294408	0.424726
36.3951	0.0167411	0.028336	0.0552819	0.110165	0.18158	0.294269	0.425349
36.4275	0.0169054	0.0286029	0.05531	0.110094	0.181417	0.294105	0.426096
36.4598	0.0169956	0.0288452	0.0553227	0.109994	0.181215	0.293848	0.426833
36.4922	0.0170223	0.029028	0.0552996	0.109845	0.180989	0.29353	0.427508
36.5246	0.0169834	0.0291331	0.0552135	0.109635	0.180743	0.293213	0.428012
36.557	0.0168226	0.0291717	0.0550917	0.109396	0.180488	0.292928	0.428383
36.5894	0.0164716	0.0291833	0.0549781	0.109158	0.180235	0.292663	0.428506
36.6217	0.0160955	0.0291931	0.0548689	0.108916	0.180008	0.292418	0.428541
36.6541	0.0159066	0.0292342	0.0547563	0.108683	0.179854	0.292188	0.428693
36.6865	0.0158642	0.0293372	0.0546528	0.108452	0.179714	0.291961	0.428869
36.7189	0.0159038	0.0294915	0.0545623	0.108207	0.179554	0.291724	0.428936
36.7513	0.0160308	0.0296588	0.0544651	0.107923	0.179356	0.29141	0.428898
36.7836	0.0162399	0.0298098	0.0543002	0.107562	0.179079	0.290985	0.428836
36.816	0.0164339	0.0298912	0.054045	0.107133	0.178694	0.290465	0.428759
36.8484	0.0165099	0.0299041	0.0537356	0.106655	0.178211	0.2899	0.428567
36.8808	0.0165465	0.0298523	0.0533872	0.106143	0.177648	0.289297	0.428327
36.9132	0.0166687	0.029786	0.0530113	0.105628	0.177063	0.288661	0.428227
36.9455	0.0168828	0.0297129	0.0526361	0.105128	0.176473	0.288021	0.428269
36.9779	0.017165	0.0296384	0.0522978	0.10465	0.175878	0.287378	0.428423
37.0103	0.0174069	0.0295809	0.0520099	0.10422	0.175295	0.286698	0.428579
37.0427	0.0174929	0.0295579	0.051747	0.103824	0.174699	0.285987	0.428735
37.0751	0.0174283	0.0295155	0.0514699	0.103434	0.174051	0.285214	0.429079
37.1074	0.0172838	0.0294579	0.0511802	0.103041	0.173369	0.284421	0.429669
37.1398	0.017014	0.0293814	0.0508919	0.102633	0.172684	0.283692	0.430507
37.1722	0.0166224	0.0292951	0.0506016	0.102192	0.171988	0.283018	0.431604
37.2046	0.0161518	0.029167	0.0502783	0.101693	0.171296	0.282303	0.432889
37.237	0.0156578	0.0289603	0.0498985	0.101125	0.170594	0.281539	0.434337
37.2693	0.0150695	0.0287016	0.0495016	0.100526	0.169872	0.280841	0.435742
37.3017	0.0143793	0.0284197	0.0491016	0.0998988	0.169102	0.280117	0.436939
37.3341	0.0135954	0.0281123	0.0486712	0.0992388	0.168293	0.279247	0.437924
37.3665	0.0128831	0.0277762	0.0481849	0.0985593	0.167444	0.278276	0.438709
37.3989	0.012346	0.0274389	0.047675	0.0978812	0.166533	0.277282	0.439164
37.4312	0.0120082	0.0271654	0.0471972	0.0972235	0.165568	0.276178	0.439524
37.4636	0.0117882	0.0269829	0.0467626	0.0965995	0.16462	0.274915	0.439922
37.496	0.0116945	0.0268727	0.0463582	0.0960012	0.163722	0.273586	0.440275
37.5284	0.0117565	0.0268364	0.0460057	0.0954492	0.162848	0.272309	0.440613
37.5608	0.0118583	0.0268374	0.0456945	0.0949215	0.161954	0.271071	0.441291
37.5931	0.0118836	0.0268532	0.0454069	0.0944047	0.161053	0.269881	0.442225
37.6255	0.011849	0.0268746	0.0451285	0.0938758	0.160143	0.268733	0.443046
37.6579	0.0118289	0.0268594	0.0448334	0.0933162	0.159216	0.267618	0.443592
37.6903	0.0117566	0.0267871	0.0445172	0.0927305	0.158274	0.266566	0.444281
37.7227	0.0117015	0.0266789	0.0441853	0.0921205	0.157304	0.265548	0.44526
37.755	0.0117349	0.0265388	0.0438225	0.0914666	0.1563	0.26448	0.446095
37.7874	0.0118371	0.0263764	0.0434255	0.0907739	0.155276	0.263274	0.44654
37.8198	0.0117901	0.0261576	0.0429999	0.0900479	0.154242	0.261987	0.447096
37.8522	0.0116068	0.0259032	0.0425493	0.0893032	0.153173	0.260649	0.447891
37.8846	0.0113895	0.0256572	0.0420815	0.0885612	0.152075	0.259203	0.448675
37.9169	0.0110959	0.0254223	0.0416111	0.0878372	0.150982	0.257641	0.449146
37.9493	0.0106404	0.0251775	0.041158	0.0871506	0.149941	0.256107	0.449437
37.9817	0.0102248	0.0249643	0.0407402	0.0865001	0.148958	0.254672	0.449797
38.0141	0.00990297	0.0247965	0.0403414	0.0858651	0.148022	0.25331	0.449988
38.0465	0.00963237	0.0246889	0.0399534	0.0852247	0.147093	0.25194	0.449683
38.0788	0.00935745	0.0245905	0.0395689	0.0845611	0.146166	0.250522	0.448951
38.1112	0.00908184	0.0244653	0.0391565	0.0838664	0.145231	0.249066	0.448118
38.1436	0.00878642	0.0243301	0.0387096	0.0831482	0.144276	0.247624	0.4473
38.176	0.00844987	0.0242141	0.0382845	0.0824167	0.143303	0.246189	0.44633
38.2084	0.00817441	0.0241287	0.0378951	0.0816772	0.14232	0.244705	0.445059
38.2407	0.00802147	0.0240124	0.0375033	0.0809314	0.141348	0.243165	0.443663
38.2731	0.00783702	0.0238722	0.0371069	0.08019	0.140389	0.241626	0.442031
38.3055	0.00770559	0.0238031	0.0367643	0.0794882	0.139428	0.240037	0.440129
38.3379	0.00778093	0.0238661	0.0364947	0.0788485	0.138521	0.238385	0.438034
38.3703	0.00800806	0.0239884	0.0362652	0.0782709	0.137694	0.23684	0.435846
38.4026	0.00823846	0.0241308	0.0360436	0.0777409	0.136895	0.235502	0.433595
38.435	0.0085085	0.0243303	0.0358678	0.0772724	0.136137	0.234354	0.431358
38.4674	0.00897537	0.0246064	0.0357549	0.0768649	0.135456	0.233343	0.429244
38.4998	0.00955718	0.0248961	0.0356928	0.0764878	0.134844	0.232468	0.427296
38.5322	0.010143	0.0251587	0.0356688	0.0761245	0.134304	0.231767	0.425502
38.5645	0.0107731	0.0254369	0.0356977	0.0757996	0.133805	0.23115	0.423761
38.5969	0.0113904	0.0257579	0.0357744	0.0755281	0.133355	0.230503	0.422165
38.6293	0.0119175	0.0261337	0.0358872	0.075296	0.13295	0.229843	0.420659
38.6617	0.0123097	0.026531	0.0360073	0.0750703	0.132541	0.229127	0.419019
38.6941	0.0126183	0.0269672	0.0361358	0.0748579	0.132127	0.228349	0.4171
38.7264	0.0128194	0.0274153	0.0362687	0.0746861	0.13173	0.227532	0.414971
38.7588	0.0129241	0.0278497	0.0363937	0.0745476	0.131347	0.226642	0.412545
38.7912	0.0130569	0.0282909	0.0365095	0.0744289	0.131023	0.225706	0.409912
38.8236	0.0132722	0.0287096	0.0366184	0.074315	0.130736	0.224832	0.407245
38.856	0.013485	0.0290611	0.0367103	0.0742077	0.130439	0.224016	0.404435
38.8883	0.0137702	0.029411	0.0368103	0.074121	0.130165	0.223208	0.401462
38.9207	0.014187	0.0298267	0.0369614	0.0740502	0.129947	0.222398	0.398348
38.9531	0.0146958	0.0303074	0.0372014	0.0739917	0.129748	0.221594	0.395275
38.9855	0.015293	0.0308287	0.0375325	0.073957	0.129563	0.220833	0.392303
39.0179	0.0160105	0.0313897	0.0379286	0.0739672	0.12943	0.220145	0.389288
39.0502	0.0168969	0.0320421	0.0383798	0.074019	0.129375	0.219587	0.386149
39.0826	0.0178598	0.0327684	0.0388642	0.0740884	0.129376	0.219136	0.383092
39.115	0.0188444	0.0334988	0.0393421	0.0741958	0.129381	0.218721	0.380105
39.1474	0.0198918	0.0342612	0.039818	0.0743763	0.129414	0.218368	0.377119
39.1798	0.0210287	0.0350752	0.0403156	0.074608	0.129512	0.21817	0.373869
39.2121	0.0221116	0.0359321	0.0408582	0.0748944	0.129668	0.218083	0.370317
39.2445	0.0231809	0.0367836	0.0414498	0.0752391	0.129848	0.218021	0.366597
39.2769	0.0243357	0.0376558	0.042105	0.0756729	0.130062	0.218005	0.362999
39.3093	0.0255748	0.0386025	0.0428385	0.076181	0.130333	0.218137	0.359418
39.3417	0.026843	0.0396423	0.043637	0.0767415	0.130675	0.218327	0.355707
39.374	0.0280982	0.0407372	0.0444732	0.0773613	0.131073	0.218515	0.352122
39.4064	0.0293661	0.0418879	0.0453187	0.0780336	0.131505	0.218725	0.34902
39.4388	0.0306658	0.0430749	0.0461586	0.0787176	0.13197	0.219013	0.34619
39.4712	0.0318508	0.0442382	0.0469722	0.0793757	0.132445	0.21932	0.34329
39.5036	0.0329089	0.0453085	0.047724	0.0799953	0.132864	0.219564	0.340205
39.5359	0.0339881	0.0462754	0.048404	0.0805666	0.1332	0.219725	0.33731
39.5683	0.0350232	0.0471572	0.049038	0.0810818	0.133473	0.219853	0.334639
39.6007	0.0359973	0.0480105	0.0496638	0.081578	0.133747	0.219949	0.331946
39.6331	0.0369539	0.0488908	0.0503167	0.0821078	0.134075	0.220037	0.3293
39.6655	0.0379283	0.0498257	0.0510003	0.0826759	0.13444	0.220084	0.326927
39.6978	0.0389264	0.0508103	0.0517078	0.0832734	0.134823	0.220096	0.324772
39.7302	0.0399352	0.0518224	0.0524491	0.0838734	0.135205	0.220126	0.322623
39.7626	0.040996	0.0528771	0.0532342	0.0845028	0.135568	0.220149	0.320556
39.795	0.0421975	0.0539692	0.0540436	0.0851731	0.13592	0.220144	0.318865
39.8274	0.0434293	0.0550468	0.0548407	0.085835	0.13623	0.220118	0.317432
39.8597	0.0446662	0.0560365	0.0555952	0.0864625	0.136526	0.220152	0.31594
39.8921	0.0459308	0.0569306	0.0563095	0.0870672	0.136872	0.220235	0.314635
39.9245	0.0471296	0.0577693	0.0570085	0.0876766	0.137263	0.220356	0.31388
39.9569	0.0482437	0.0585987	0.0577028	0.0883105	0.137674	0.220529	0.313428
39.9892	0.0493418	0.0594184	0.0584322	0.0889674	0.138096	0.220737	0.312901
40.0216	0.0504383	0.0602544	0.0592194	0.0896681	0.138515	0.220931	0.312237
40.054	0.0516394	0.0611618	0.0600702	0.0904503	0.138975	0.221202	0.311653
40.0864	0.0529504	0.0621583	0.0609612	0.0913044	0.139458	0.221595	0.311214
40.1188	0.0543893	0.0632034	0.0618812	0.0921964	0.139959	0.222037	0.310685
40.1511	0.0559269	0.0642652	0.0628156	0.0930994	0.140458	0.222395	0.309989
40.1835	0.0574343	0.0653838	0.0637693	0.0940067	0.140976	0.222781	0.309407
40.2159	0.0589127	0.0665261	0.064719	0.0949157	0.141536	0.223315	0.309137
40.2483	0.0603661	0.0676473	0.0656601	0.0958085	0.142117	0.223947	0.309084
40.2807	0.0617387	0.0687475	0.0665859	0.0966725	0.142694	0.224561	0.309063
40.313	0.0630763	0.0698667	0.0675114	0.097532	0.143316	0.225222	0.309092
40.3454	0.0644182	0.0709963	0.0684382	0.0983948	0.143984	0.225976	0.309249
40.3778	0.0657572	0.0721312	0.0693734	0.0992636	0.144695	0.226798	0.309564
40.4102	0.0670164	0.073248	0.0703072	0.100123	0.145394	0.227544	0.30987
40.4426	0.0681915	0.0743629	0.071221	0.100958	0.146065	0.228194	0.310063
40.4749	0.0694312	0.0754635	0.0720907	0.101753	0.146729	0.228689	0.310212
40.5073	0.070708	0.076544	0.0729183	0.102531	0.147399	0.22907	0.310288
40.5397	0.0720719	0.0775822	0.0737059	0.103293	0.148075	0.229487	0.310361
40.5721	0.0734298	0.0785303	0.0744421	0.103994	0.148718	0.229977	0.310457
40.6045	0.0747225	0.0793579	0.0751037	0.104622	0.149287	0.230417	0.310477
40.6368	0.0759299	0.0801128	0.0757251	0.105245	0.149866	0.23085	0.310625
40.6692	0.0771023	0.0808063	0.0763607	0.105894	0.150522	0.231507	0.31114
40.7016	0.0783844	0.0814338	0.0770095	0.106537	0.151203	0.232405	0.31184
40.734	0.0797	0.082029	0.0776304	0.107144	0.151842	0.233303	0.312585
40.7664	0.0810817	0.0826663	0.078262	0.107768	0.152505	0.234092	0.313355
40.7987	0.0827151	0.0833995	0.0789581	0.108461	0.153228	0.234917	0.314462
40.8311	0.0845591	0.084245	0.0797373	0.109207	0.153935	0.235788	0.315667
40.8635	0.0863395	0.0851982	0.0805613	0.109984	0.154573	0.236581	0.316678
40.8959	0.0879807	0.0861988	0.0814028	0.110782	0.155188	0.237213	0.317515
40.9283	0.0896086	0.0871818	0.0822565	0.111601	0.155809	0.237758	0.318425
40.9606	0.0913489	0.0881358	0.0831163	0.112444	0.156433	0.238327	0.319261
40.993	0.0929619	0.0890701	0.0839773	0.113318	0.157072	0.238962	0.320075
41.0254	0.0943951	0.0900004	0.0848478	0.114196	0.157771	0.239665	0.320917
41.0578	0.0957227	0.0909135	0.0857131	0.11506	0.158459	0.24029	0.321699
41.0902	0.0971104	0.0918092	0.0865831	0.115941	0.159094	0.240826	0.322409
41.1225	0.0985328	0.0927504	0.0874948	0.116875	0.159743	0.241453	0.323261
41.1549	0.0998754	0.0937432	0.0884398	0.117815	0.160434	0.242151	0.324278
41.1873	0.101239	0.0947638	0.0893748	0.118711	0.161099	0.242703	0.325225
41.2197	0.102738	0.0958338	0.0902924	0.119583	0.16173	0.243124	0.326257
41.2521	0.104277	0.0969417	0.0912073	0.12046	0.162391	0.243616	0.327589
41.2844	0.105657	0.0980678	0.0921068	0.121315	0.163097	0.244215	0.329222
41.3168	0.106743	0.0991696	0.0929546	0.122108	0.163792	0.24478	0.330695
41.3492	0.107676	0.100197	0.0937542	0.122868	0.164461	0.245316	0.33215
41.3816	0.108627	0.101153	0.0945443	0.123642	0.165125	0.245996	0.333751
41.414	0.109497	0.102034	0.0953335	0.124421	0.165787	0.246853	0.335311
41.4463	0.110266	0.10283	0.0961352	0.125188	0.166431	0.247707	0.336604
41.4787	0.111189	0.103598	0.0969839	0.125972	0.167104	0.248483	0.337996
41.5111	0.112342	0.104376	0.0978816	0.126811	0.167825	0.249297	0.339626
41.5435	0.113563	0.105186	0.0988028	0.127714	0.168552	0.250187	0.341416
41.5759	0.114758	0.106005	0.0997259	0.128643	0.169271	0.251057	0.343237
41.6082	0.115951	0.106817	0.100621	0.129543	0.169999	0.251848	0.345046
41.6406	0.117257	0.107624	0.101502	0.130419	0.170726	0.252658	0.346865
41.673	0.118566	0.10839	0.102369	0.13128	0.17144	0.253623	0.348632
41.7054	0.119744	0.109095	0.103219	0.132122	0.172124	0.254689	0.350285
41.7378	0.120889	0.10981	0.104075	0.132944	0.172804	0.255733	0.351819
41.7701	0.122127	0.110563	0.104959	0.133769	0.173511	0.256685	0.353294
41.8025	0.123334	0.111386	0.105909	0.134665	0.174267	0.257678	0.354957
41.8349	0.124493	0.112284	0.106911	0.135658	0.175032	0.258712	0.356804
41.8673	0.125565	0.113267	0.107951	0.136708	0.175787	0.259665	0.358526
41.8997	0.126604	0.11433	0.109033	0.137787	0.176554	0.260562	0.360078
41.932	0.127688	0.115412	0.11016	0.138905	0.177365	0.261567	0.361687
41.9644	0.12884	0.116501	0.111302	0.140045	0.178197	0.262688	0.363379
41.9968	0.130054	0.117635	0.112486	0.141201	0.179059	0.263954	0.365102
42.0292	0.131245	0.118799	0.113702	0.142351	0.179992	0.26531	0.36681
42.0616	0.132361	0.11998	0.114925	0.143488	0.181001	0.266743	0.368617
42.0939	0.133424	0.121182	0.116126	0.144589	0.182006	0.268188	0.370394
42.1263	0.134385	0.122394	0.117307	0.145655	0.182989	0.269598	0.372008
42.1587	0.135181	0.123591	0.118475	0.146682	0.183966	0.271065	0.373387
42.1911	0.135806	0.124726	0.119594	0.147656	0.184924	0.272588	0.374688
42.2235	0.136438	0.125824	0.120651	0.148577	0.185832	0.273985	0.376009
42.2558	0.137266	0.126929	0.121684	0.149492	0.186719	0.275348	0.377273
42.2882	0.138068	0.128002	0.12271	0.150425	0.187601	0.276793	0.378497
42.3206	0.138839	0.129	0.123704	0.151346	0.188464	0.278248	0.379797
42.353	0.139762	0.129937	0.124668	0.152246	0.189279	0.279648	0.381264
42.3854	0.140725	0.13085	0.125615	0.153142	0.190089	0.281077	0.382886
42.4177	0.141657	0.131736	0.126558	0.154048	0.190912	0.282627	0.384607
42.4501	0.142567	0.132603	0.127506	0.154955	0.191761	0.284251	0.386509
42.4825	0.143539	0.133535	0.128483	0.155867	0.192635	0.285799	0.388761
42.5149	0.144685	0.134604	0.129532	0.15682	0.193543	0.287283	0.390969
42.5473	0.145736	0.135795	0.130649	0.157824	0.194443	0.288708	0.392826
42.5796	0.146704	0.137067	0.131789	0.158852	0.195264	0.289956	0.394509
42.612	0.147732	0.138405	0.13293	0.159904	0.196012	0.291009	0.396079
42.6444	0.148742	0.139815	0.134099	0.160981	0.196731	0.292021	0.397363
42.6768	0.149615	0.141267	0.135303	0.162078	0.197462	0.293038	0.398304
42.7092	0.150378	0.142716	0.136502	0.163176	0.198229	0.294015	0.399335
42.7415	0.151148	0.144143	0.137682	0.164265	0.199053	0.295037	0.400519
42.7739	0.152202	0.14551	0.138868	0.165351	0.199929	0.296171	0.401629
42.8063	0.153528	0.14687	0.140098	0.166454	0.200857	0.297411	0.402576
42.8387	0.154899	0.148243	0.141355	0.167562	0.201817	0.298679	0.403663
42.8711	0.156241	0.149614	0.142603	0.168667	0.202779	0.299894	0.404878
42.9034	0.15759	0.150999	0.143853	0.169776	0.203734	0.301107	0.406034
42.9358	0.158931	0.152437	0.145108	0.170896	0.204682	0.302415	0.406921
42.9682	0.160107	0.153906	0.146341	0.172007	0.20567	0.303766	0.407647
43.0006	0.161092	0.155382	0.147559	0.173109	0.206682	0.305141	0.408121
43.033	0.162016	0.156823	0.14873	0.17418	0.207672	0.306544	0.408257
43.0653	0.163048	0.158236	0.149824	0.175182	0.208613	0.30797	0.408219
43.0977	0.164188	0.159611	0.15085	0.176117	0.209515	0.30943	0.40817
43.1301	0.165387	0.160923	0.15183	0.177036	0.210364	0.310789	0.408141
43.1625	0.16652	0.162162	0.152802	0.177959	0.211157	0.311992	0.408198
43.1949	0.167607	0.163323	0.153773	0.178849	0.21189	0.313203	0.408559
43.2272	0.168728	0.164377	0.154744	0.179722	0.212628	0.31451	0.409347
43.2596	0.169923	0.165386	0.155752	0.180661	0.21343	0.31589	0.410458
43.292	0.171036	0.166417	0.15681	0.181679	0.214313	0.317312	0.411808
43.3244	0.17197	0.167452	0.15787	0.182683	0.215243	0.318708	0.413365
43.3568	0.172869	0.168471	0.158908	0.183649	0.216189	0.320098	0.415089
43.3891	0.173931	0.169515	0.159907	0.184619	0.217136	0.321429	0.41674
43.4215	0.174977	0.170594	0.160887	0.185601	0.218078	0.322638	0.418171
43.4539	0.175963	0.171696	0.161857	0.186543	0.218993	0.323674	0.41935
43.4863	0.177106	0.172798	0.162838	0.187451	0.219894	0.324624	0.420418
43.5187	0.178457	0.17397	0.163882	0.188393	0.220819	0.325622	0.421541
43.551	0.179873	0.175285	0.165025	0.189406	0.221776	0.326609	0.422716
43.5834	0.181334	0.176709	0.166221	0.190454	0.222751	0.327543	0.423645
43.6158	0.182851	0.178163	0.167402	0.191506	0.223723	0.328444	0.424377
43.6482	0.184336	0.179574	0.168553	0.192532	0.224649	0.329419	0.425072
43.6806	0.185643	0.180904	0.169685	0.19355	0.225529	0.330517	0.425788
43.7129	0.18666	0.182155	0.170763	0.194552	0.226387	0.331677	0.426519
43.7453	0.187519	0.183304	0.171745	0.1955	0.22724	0.332864	0.427318
43.7777	0.188232	0.184318	0.172622	0.196361	0.228085	0.334128	0.42829
43.8101	0.188834	0.18525	0.173459	0.197178	0.228932	0.335489	0.429386
43.8425	0.189507	0.186128	0.174294	0.197988	0.229782	0.336983	0.430591
43.8748	0.190292	0.186956	0.175086	0.198758	0.230625	0.338553	0.431796
43.9072	0.191057	0.187712	0.175796	0.19943	0.231443	0.340074	0.432898
43.9396	0.191812	0.188378	0.176429	0.200003	0.232175	0.341581	0.43406
43.972	0.192494	0.188938	0.177004	0.200528	0.232827	0.343092	0.435768
44.0044	0.193032	0.189451	0.177564	0.20105	0.233453	0.344605	0.437939
44.0367	0.193324	0.189927	0.178074	0.201544	0.234074	0.346054	0.440263
44.0691	0.193322	0.190301	0.178497	0.201976	0.234669	0.347401	0.442822
44.1015	0.193297	0.190538	0.178851	0.202387	0.235227	0.348714	0.445818
44.1339	0.193351	0.190722	0.17921	0.202835	0.235825	0.35018	0.449066
44.1663	0.193389	0.190923	0.179611	0.203337	0.236533	0.3518	0.452133
44.1986	0.19342	0.191082	0.180027	0.203846	0.237248	0.3534	0.455039
44.231	0.193622	0.191153	0.180443	0.204353	0.237941	0.354983	0.458018
44.2634	0.193999	0.191273	0.180922	0.204907	0.238683	0.356727	0.461127
44.2958	0.194321	0.191539	0.181496	0.205533	0.239553	0.358638	0.4642
44.3282	0.194407	0.191867	0.182125	0.206172	0.240495	0.360469	0.467162
44.3605	0.194347	0.192163	0.182741	0.206789	0.241411	0.362224	0.46989
44.3929	0.194173	0.192463	0.183327	0.207384	0.242268	0.364005	0.472488
44.4253	0.193826	0.192764	0.183872	0.207947	0.243097	0.365797	0.47486
44.4577	0.193341	0.192981	0.184364	0.208461	0.243914	0.367432	0.477137
44.4901	0.192946	0.193067	0.1848	0.20891	0.244683	0.368911	0.479296
44.5224	0.192722	0.193061	0.185183	0.209299	0.245365	0.370383	0.481421
44.5548	0.192477	0.193007	0.185499	0.209643	0.245992	0.371818	0.483919
44.5872	0.192218	0.192922	0.185747	0.209939	0.246612	0.373107	0.486965
44.6196	0.192019	0.192802	0.185961	0.210205	0.247246	0.374319	0.490487
44.652	0.191782	0.192628	0.186141	0.210436	0.247803	0.375523	0.494194
44.6843	0.191352	0.192418	0.186256	0.210617	0.248219	0.376749	0.49796
44.7167	0.190664	0.192161	0.186315	0.210776	0.248603	0.377958	0.501928
44.7491	0.189845	0.191846	0.18636	0.210928	0.249019	0.37911	0.505896
44.7815	0.18907	0.191502	0.186419	0.211056	0.249452	0.380286	0.50971
44.8139	0.188206	0.191147	0.186483	0.211179	0.249899	0.381528	0.513561
44.8462	0.18719	0.190771	0.18653	0.211334	0.25038	0.382756	0.517222
44.8786	0.186168	0.190358	0.186568	0.211509	0.250883	0.383889	0.520844
44.911	0.185258	0.189919	0.186609	0.211639	0.251357	0.38488	0.524454
44.9434	0.184493	0.189436	0.186618	0.211693	0.251777	0.385831	0.527999
44.9758	0.183795	0.188876	0.186567	0.2117	0.252176	0.386743	0.531763
45.0081	0.18302	0.188245	0.186483	0.21169	0.252566	0.387541	0.535585
45.0405	0.182339	0.187607	0.1864	0.211646	0.252952	0.388312	0.539388
45.0729	0.181748	0.186947	0.186283	0.211549	0.253328	0.389062	0.54324
45.1053	0.181032	0.186264	0.18616	0.211473	0.253709	0.389705	0.54722
45.1377	0.180175	0.185594	0.186067	0.211464	0.254093	0.390213	0.551119
45.17	0.179238	0.185018	0.186007	0.211507	0.254471	0.390734	0.554728
45.2024	0.178262	0.184518	0.185935	0.211545	0.25481	0.391277	0.557952
45.2348	0.177292	0.184008	0.185837	0.211556	0.255091	0.39172	0.561071
45.2672	0.176368	0.183543	0.185745	0.211569	0.255348	0.39204	0.563854
45.2996	0.175634	0.183169	0.185655	0.211592	0.255642	0.392462	0.566455
45.3319	0.175093	0.182802	0.185507	0.211546	0.255928	0.392997	0.569015
45.3643	0.174534	0.182378	0.185329	0.211437	0.256143	0.393426	0.571606
45.3967	0.174033	0.181908	0.185156	0.211317	0.25631	0.393761	0.573984
45.4291	0.173481	0.181398	0.184946	0.211182	0.256481	0.394216	0.576152
45.4615	0.172851	0.180835	0.184667	0.211011	0.256654	0.394836	0.578494
45.4938	0.172208	0.180188	0.184331	0.210792	0.256766	0.395352	0.580821
45.5262	0.171663	0.179539	0.183977	0.21055	0.256802	0.395743	0.58281
45.5586	0.17113	0.178923	0.183608	0.210307	0.256807	0.396106	0.584551
45.591	0.170523	0.178309	0.183224	0.210052	0.25682	0.396502	0.586432
45.6234	0.169738	0.177721	0.182873	0.209793	0.25681	0.396783	0.58837
45.6557	0.168895	0.177176	0.182563	0.209555	0.256733	0.39694	0.590025
45.6881	0.167905	0.176601	0.18225	0.209307	0.256583	0.397022	0.591205
45.7205	0.166748	0.175984	0.181922	0.209045	0.256394	0.397154	0.592149
45.7529	0.165656	0.175322	0.181567	0.208757	0.25618	0.397277	0.593016
45.7853	0.164808	0.174623	0.181188	0.208437	0.255938	0.397317	0.594019
45.8176	0.164198	0.173881	0.180782	0.208073	0.255685	0.397268	0.595012
45.85	0.163741	0.173137	0.180347	0.207715	0.255483	0.397241	0.596055
45.8824	0.163286	0.172438	0.179913	0.207378	0.255316	0.397292	0.597209
45.9148	0.162763	0.171752	0.179506	0.207064	0.255169	0.397378	0.598573
45.9472	0.162222	0.171014	0.179097	0.206753	0.255059	0.397374	0.600034
45.9795	0.161559	0.170265	0.178685	0.206459	0.254964	0.397298	0.601317
46.0119	0.160825	0.169546	0.178272	0.206203	0.254838	0.39727	0.6024
46.0443	0.160073	0.168858	0.177902	0.205975	0.254675	0.39728	0.603491
46.0767	0.15948	0.168219	0.177592	0.205752	0.254502	0.397185	0.60443
46.1091	0.159116	0.167656	0.177318	0.205556	0.254355	0.39691	0.605227
46.1414	0.158755	0.16717	0.177056	0.205368	0.254196	0.396482	0.60585
46.1738	0.15832	0.166737	0.17681	0.205166	0.253989	0.395925	0.606271
46.2062	0.157896	0.166317	0.176558	0.204936	0.253763	0.39523	0.606469
46.2386	0.157407	0.165827	0.176269	0.204666	0.253541	0.394394	0.606451
46.271	0.156826	0.165276	0.175951	0.204379	0.253332	0.393571	0.606396
46.3033	0.156212	0.1647	0.175621	0.204068	0.253138	0.392882	0.606311
46.3357	0.155668	0.164154	0.175295	0.20376	0.252959	0.392309	0.606089
46.3681	0.155277	0.163667	0.175008	0.203498	0.252817	0.391869	0.605828
46.4005	0.155026	0.163268	0.174819	0.20329	0.25276	0.39158	0.605656
46.4329	0.154928	0.162961	0.174733	0.203152	0.252805	0.391416	0.605385
46.4652	0.154765	0.162745	0.174711	0.203108	0.252924	0.391351	0.605052
46.4976	0.154445	0.162525	0.17471	0.203124	0.253105	0.391301	0.604695
46.53	0.154092	0.162283	0.174728	0.20318	0.253336	0.391215	0.604182
46.5624	0.153779	0.162009	0.174762	0.203242	0.253554	0.391093	0.603576
46.5948	0.153439	0.161712	0.174776	0.203289	0.253731	0.390979	0.603051
46.6271	0.153104	0.161379	0.174741	0.203296	0.25387	0.390878	0.602683
46.6595	0.152829	0.160971	0.174652	0.203214	0.253957	0.390722	0.60227
46.6919	0.152701	0.160518	0.174538	0.203063	0.253984	0.390528	0.601526
46.7243	0.152561	0.160087	0.174425	0.202891	0.253982	0.3904	0.600617
46.7567	0.152307	0.159642	0.174293	0.202727	0.253989	0.390389	0.599709
46.789	0.151986	0.159157	0.174129	0.202592	0.254067	0.390503	0.598701
46.8214	0.151611	0.158677	0.173984	0.202508	0.254202	0.390683	0.597517
46.8538	0.151221	0.15829	0.173909	0.202518	0.254401	0.390852	0.596307
46.8862	0.150937	0.158047	0.173945	0.202648	0.254669	0.391048	0.595196
46.9186	0.150752	0.157889	0.174064	0.202893	0.255012	0.391341	0.594345
46.9509	0.15082	0.157811	0.17425	0.203206	0.255418	0.391671	0.593672
46.9833	0.15116	0.15786	0.174515	0.203515	0.255827	0.391887	0.593183
47.0157	0.151457	0.157975	0.174792	0.203809	0.256164	0.391948	0.592817
47.0481	0.151576	0.158084	0.17503	0.204117	0.256486	0.392014	0.592473
47.0805	0.151624	0.158184	0.175241	0.204418	0.25684	0.392235	0.592245
47.1128	0.15168	0.158284	0.175423	0.20468	0.257172	0.392451	0.592333
47.1452	0.151751	0.158371	0.175572	0.204917	0.257442	0.392463	0.592506
47.1776	0.15182	0.158438	0.175707	0.205183	0.257702	0.392379	0.592493
47.21	0.151979	0.158503	0.175849	0.205469	0.257968	0.392448	0.592283
47.2424	0.152351	0.158606	0.176039	0.205743	0.258201	0.39267	0.592071
47.2747	0.152852	0.158753	0.176262	0.206009	0.258389	0.392822	0.59165
47.3071	0.153235	0.158942	0.176534	0.206321	0.258603	0.392873	0.590728
47.3395	0.153566	0.159208	0.176859	0.206682	0.258839	0.392999	0.589271
47.3719	0.153814	0.159522	0.177196	0.207055	0.259053	0.393283	0.587915
47.4043	0.154009	0.159845	0.177525	0.207443	0.259265	0.393481	0.586739
47.4366	0.154336	0.160165	0.177862	0.207852	0.259517	0.393496	0.585319
47.469	0.15473	0.160456	0.178164	0.20826	0.259745	0.393505	0.583585
47.5014	0.155004	0.160682	0.17841	0.20865	0.259937	0.393619	0.582044
47.5338	0.155233	0.160854	0.178642	0.209028	0.260139	0.393719	0.580521
47.5662	0.155353	0.160967	0.178907	0.209393	0.260344	0.393731	0.578825
47.5985	0.155421	0.161028	0.179197	0.20976	0.260536	0.393674	0.576795
47.6309	0.155414	0.161093	0.179518	0.210152	0.260758	0.393726	0.574847
47.6633	0.15535	0.161233	0.179904	0.210607	0.261038	0.393905	0.57335
47.6957	0.155489	0.161479	0.180371	0.211136	0.261376	0.394143	0.571891
47.7281	0.155824	0.161835	0.180885	0.211746	0.261779	0.394427	0.570274
47.7604	0.156147	0.16235	0.181441	0.212452	0.262295	0.394908	0.568863
47.7928	0.156549	0.163009	0.182037	0.213233	0.262873	0.395578	0.56787
47.8252	0.15711	0.163718	0.182637	0.214027	0.263435	0.396175	0.567085
47.8576	0.157719	0.16441	0.183231	0.21481	0.264008	0.396554	0.566337
47.89	0.158245	0.16508	0.183838	0.215554	0.264623	0.396799	0.565712
47.9223	0.158711	0.165712	0.18446	0.216242	0.265197	0.397048	0.565565
47.9547	0.159328	0.166285	0.185064	0.216876	0.26572	0.397248	0.565682
47.9871	0.160132	0.166776	0.185634	0.217463	0.266229	0.397312	0.565682
48.0195	0.160841	0.167209	0.186176	0.21801	0.266757	0.397337	0.565587
48.0519	0.161289	0.167597	0.186685	0.218528	0.267259	0.39748	0.565583
48.0842	0.161621	0.167925	0.187121	0.219021	0.267708	0.397713	0.56533
48.1166	0.161869	0.168199	0.187505	0.219523	0.268138	0.397925	0.564648
48.149	0.162006	0.168428	0.187885	0.220037	0.268537	0.398084	0.563922
48.1814	0.161978	0.168638	0.188263	0.220568	0.268888	0.398212	0.563172
48.2138	0.161877	0.168903	0.188639	0.221118	0.269227	0.398399	0.562236
48.2461	0.161856	0.169224	0.189045	0.221686	0.269568	0.398685	0.561002
48.2785	0.161944	0.169562	0.189481	0.222273	0.269897	0.398973	0.559586
48.3109	0.161875	0.16988	0.189921	0.222873	0.27023	0.399163	0.558307
48.3433	0.161653	0.170221	0.190332	0.223469	0.270591	0.39936	0.557027
48.3757	0.161363	0.17058	0.190726	0.22406	0.270968	0.399552	0.555334
48.408	0.161065	0.170908	0.191115	0.224631	0.271284	0.399633	0.553508
48.4404	0.160659	0.171174	0.191463	0.225169	0.271549	0.399553	0.551698
48.4728	0.160132	0.171385	0.191759	0.225663	0.271828	0.399422	0.549777
48.5052	0.159702	0.17155	0.192052	0.226152	0.272136	0.399369	0.54766
48.5376	0.159461	0.171719	0.192384	0.22667	0.272462	0.399346	0.545109
48.5699	0.159238	0.171898	0.192764	0.227221	0.272802	0.399229	0.542355
48.6023	0.159087	0.172114	0.193187	0.227808	0.273178	0.399114	0.539853
48.6347	0.15908	0.172352	0.193635	0.228433	0.273573	0.399066	0.53762
48.6671	0.159099	0.17261	0.194116	0.229091	0.273974	0.398992	0.535305
48.6995	0.159123	0.172945	0.194638	0.22977	0.274402	0.398899	0.532855
48.7318	0.159208	0.173323	0.195163	0.230439	0.274849	0.398808	0.530472
48.7642	0.159323	0.17366	0.195635	0.231084	0.275285	0.398672	0.528343
48.7966	0.159368	0.174004	0.196034	0.231701	0.275711	0.398575	0.526284
48.829	0.159431	0.17438	0.19637	0.232298	0.276149	0.398504	0.524206
48.8614	0.159673	0.174714	0.196666	0.232882	0.27659	0.398382	0.522332
48.8937	0.159917	0.174917	0.196871	0.233421	0.276981	0.398189	0.521059
48.9261	0.159907	0.175017	0.19698	0.233911	0.27731	0.397962	0.520269
48.9585	0.159727	0.175062	0.197042	0.234368	0.277623	0.397801	0.519695
48.9909	0.159498	0.17503	0.197083	0.234796	0.27793	0.397727	0.519267
49.0233	0.159176	0.174905	0.197118	0.235191	0.278272	0.397736	0.519167
49.0556	0.158667	0.174739	0.197139	0.235555	0.278625	0.397832	0.519297
49.088	0.158036	0.17458	0.197136	0.235888	0.278959	0.398023	0.519405
49.1204	0.157437	0.174403	0.197141	0.236222	0.279296	0.398337	0.519533
49.1528	0.15685	0.17415	0.19715	0.236562	0.279684	0.398847	0.51984
49.1852	0.156233	0.173822	0.197124	0.236889	0.28012	0.399491	0.520424
49.2175	0.155598	0.173465	0.197041	0.237175	0.280526	0.40007	0.520901
49.2499	0.155012	0.173115	0.196906	0.237435	0.280875	0.400571	0.521121
49.2823	0.154544	0.172773	0.196747	0.237691	0.281243	0.401189	0.521397
49.3147	0.154095	0.172385	0.196572	0.237945	0.281665	0.401886	0.521923
49.3471	0.153545	0.171938	0.196384	0.238173	0.282064	0.402415	0.522205
49.3794	0.152906	0.171481	0.196222	0.238391	0.282417	0.402822	0.522186
49.4118	0.152269	0.171042	0.196093	0.238636	0.282736	0.403211	0.522052
49.4442	0.151559	0.170609	0.195968	0.238902	0.283065	0.403541	0.522098
49.4766	0.150753	0.170177	0.195823	0.239146	0.283352	0.403656	0.522016
49.509	0.149989	0.169757	0.195648	0.239351	0.283561	0.403646	0.521612
49.5413	0.149417	0.169389	0.195448	0.239541	0.283743	0.40364	0.520943
49.5737	0.149006	0.169097	0.195211	0.239711	0.283941	0.403648	0.52012
49.6061	0.148635	0.168846	0.194954	0.239861	0.28413	0.403635	0.519346
49.6385	0.148293	0.168572	0.194672	0.239961	0.284286	0.403759	0.518828
49.6709	0.147997	0.168248	0.194349	0.239997	0.284436	0.404045	0.518685
49.7032	0.147569	0.167877	0.193981	0.24	0.284598	0.404389	0.518765
49.7356	0.146912	0.167434	0.193577	0.239964	0.284737	0.404732	0.519301
49.768	0.146129	0.166882	0.193097	0.239859	0.284804	0.405192	0.520524
49.8004	0.145196	0.166206	0.192556	0.23971	0.284895	0.405827	0.52219
49.8328	0.144201	0.165476	0.191981	0.23959	0.285101	0.406632	0.523821
49.8651	0.143204	0.164757	0.191438	0.239527	0.285444	0.407636	0.525671
49.8975	0.142371	0.164035	0.190919	0.239466	0.285832	0.4088	0.527856
49.9299	0.141657	0.163257	0.190389	0.239376	0.286217	0.410035	0.530296
49.9623	0.14092	0.162432	0.189852	0.239293	0.286628	0.411248	0.532803
49.9947	0.14015	0.161566	0.189299	0.239198	0.287006	0.412369	0.535343
50.027	0.13944	0.160658	0.188679	0.239009	0.287199	0.413354	0.538021
50.0594	0.138743	0.159697	0.187998	0.238719	0.287209	0.41427	0.54087
50.0918	0.138073	0.158755	0.187302	0.238407	0.287118	0.415108	0.543682
50.1242	0.137476	0.157903	0.186642	0.238114	0.286995	0.415854	0.546376
50.1566	0.136957	0.157092	0.186036	0.237828	0.286873	0.416471	0.548849
50.1889	0.136463	0.156265	0.185466	0.237531	0.286776	0.416963	0.551099
50.2213	0.136053	0.15546	0.184927	0.237249	0.286765	0.417328	0.553252
50.2537	0.135633	0.154681	0.184408	0.237012	0.286867	0.41754	0.555241
50.2861	0.135113	0.15389	0.18387	0.236788	0.287023	0.41759	0.556859
50.3185	0.134495	0.153093	0.183329	0.236568	0.287203	0.417555	0.55827
50.3508	0.133854	0.152339	0.182808	0.23637	0.287349	0.417455	0.559521
50.3832	0.133245	0.151671	0.182334	0.236226	0.287419	0.417282	0.560598
50.4156	0.132649	0.1511	0.181909	0.236135	0.287433	0.41714	0.561469
50.448	0.132073	0.150606	0.181509	0.236063	0.287398	0.417	0.562368
50.4804	0.131633	0.150186	0.181107	0.235998	0.287299	0.416861	0.563373
50.5127	0.131196	0.149804	0.180682	0.235934	0.287131	0.416756	0.564533
50.5451	0.130766	0.149441	0.180231	0.235839	0.286957	0.416773	0.565896
50.5775	0.130487	0.1491	0.179776	0.23571	0.286851	0.416957	0.567572
50.6099	0.130255	0.148778	0.179324	0.235565	0.286831	0.41728	0.569688
50.6423	0.129932	0.148443	0.178884	0.235399	0.286854	0.417677	0.572086
50.6746	0.12959	0.148085	0.178453	0.2352	0.286896	0.418145	0.574723
50.707	0.129321	0.147683	0.178029	0.235003	0.286978	0.418692	0.577844
50.7394	0.129102	0.147228	0.177602	0.234847	0.2871	0.419273	0.58127
50.7718	0.12881	0.146702	0.177157	0.234678	0.287142	0.419696	0.584562
50.8042	0.128367	0.146094	0.176705	0.234429	0.287055	0.419887	0.587572
50.8365	0.12791	0.145418	0.176236	0.234132	0.286912	0.41996	0.590408
50.8689	0.127441	0.144735	0.175752	0.23383	0.28678	0.420002	0.593241
50.9013	0.127046	0.144088	0.175282	0.233523	0.286655	0.419951	0.596028
50.9337	0.126749	0.143481	0.174846	0.233168	0.286512	0.419752	0.598301
50.9661	0.126528	0.142926	0.174447	0.232795	0.286355	0.419475	0.600175
50.9984	0.1264	0.14247	0.174087	0.232484	0.286214	0.419179	0.601932
51.0308	0.126422	0.142081	0.173753	0.232233	0.286115	0.418813	0.603431
51.0632	0.126391	0.141727	0.17345	0.231982	0.286053	0.418395	0.60434
51.0956	0.126352	0.141434	0.173178	0.231742	0.286031	0.417952	0.604489
51.128	0.126343	0.141262	0.172951	0.231577	0.286049	0.417483	0.604017
51.1603	0.126412	0.141176	0.172779	0.231518	0.286131	0.417001	0.603075
51.1927	0.126367	0.141113	0.172664	0.23154	0.286269	0.41653	0.601463
51.2251	0.126255	0.141105	0.172603	0.231604	0.286411	0.416004	0.598933
51.2575	0.126207	0.141188	0.172602	0.231735	0.286566	0.415353	0.595781
51.2899	0.126344	0.141291	0.172606	0.231907	0.28675	0.414623	0.592235
51.3222	0.126473	0.141359	0.172571	0.232076	0.286931	0.413823	0.588454
51.3546	0.126586	0.141389	0.172487	0.232211	0.28707	0.412916	0.584435
51.387	0.12681	0.141442	0.172402	0.232327	0.287205	0.411885	0.580359
51.4194	0.127147	0.141497	0.172335	0.232425	0.287327	0.410829	0.576231
51.4518	0.12742	0.1415	0.172271	0.232501	0.28739	0.409783	0.572064
51.4841	0.127512	0.141465	0.172211	0.232553	0.287388	0.40874	0.568047
51.5165	0.127343	0.141382	0.17214	0.232577	0.287361	0.407605	0.564311
51.5489	0.127116	0.141226	0.172025	0.232554	0.287301	0.406389	0.560791
51.5813	0.127	0.141024	0.171876	0.232497	0.287178	0.405195	0.557222
51.6137	0.126924	0.140802	0.171714	0.232429	0.287041	0.404123	0.553993
51.646	0.126899	0.140586	0.171537	0.232355	0.286951	0.403143	0.55142
51.6784	0.126931	0.14039	0.171339	0.232246	0.286886	0.402183	0.549286
51.7108	0.127074	0.140196	0.171127	0.232098	0.286808	0.401391	0.547647
51.7432	0.127242	0.139994	0.17092	0.231962	0.286759	0.400971	0.546742
51.7756	0.127284	0.139753	0.17069	0.231813	0.286761	0.400845	0.546412
51.8079	0.127158	0.13944	0.17038	0.2316	0.286763	0.400792	0.546533
51.8403	0.126894	0.139039	0.170003	0.23133	0.286706	0.400867	0.54699
51.8727	0.126464	0.138571	0.169595	0.231028	0.286592	0.401237	0.547627
51.9051	0.125923	0.138062	0.169156	0.230708	0.286461	0.401892	0.548482
51.9375	0.1253	0.137507	0.168692	0.230353	0.286312	0.402517	0.549125
51.9698	0.124701	0.136882	0.16821	0.229942	0.286115	0.403035	0.54958
52.0022	0.124156	0.136177	0.167687	0.229487	0.285812	0.403561	0.549897
52.0346	0.123737	0.13543	0.16711	0.228994	0.285398	0.404058	0.550258
52.067	0.123384	0.134647	0.16648	0.228457	0.284922	0.404405	0.550565
52.0994	0.122979	0.133801	0.165775	0.227855	0.28439	0.404557	0.550824
52.1317	0.12238	0.132916	0.164984	0.227164	0.28378	0.404537	0.550852
52.1641	0.121627	0.132012	0.164104	0.226369	0.283064	0.404368	0.55084
52.1965	0.120724	0.131066	0.163195	0.225524	0.282312	0.404102	0.550643
52.2289	0.119642	0.130063	0.162306	0.22465	0.281582	0.403821	0.550152
52.2613	0.118465	0.128997	0.161425	0.22375	0.280893	0.403629	0.549539
52.2936	0.117439	0.127904	0.160529	0.222836	0.280214	0.403479	0.548875
52.326	0.116595	0.126778	0.159624	0.221918	0.279538	0.403354	0.548042
52.3584	0.115652	0.125625	0.158699	0.221006	0.278907	0.403382	0.54724
52.3908	0.114554	0.124466	0.157743	0.22011	0.278355	0.403562	0.546653
52.4232	0.113433	0.123287	0.15674	0.219192	0.277824	0.403689	0.546151
52.4555	0.112361	0.122051	0.155677	0.218213	0.277292	0.403753	0.54564
52.4879	0.111195	0.120768	0.154593	0.217215	0.276746	0.403881	0.545281
52.5203	0.109912	0.119407	0.153488	0.216198	0.276186	0.404137	0.545326
52.5527	0.108657	0.117992	0.152351	0.215145	0.27558	0.404467	0.545968
52.5851	0.107454	0.116523	0.151164	0.21404	0.274879	0.404765	0.547143
52.6174	0.10613	0.115014	0.149923	0.212903	0.274075	0.405044	0.548557
52.6498	0.10473	0.113504	0.14864	0.211726	0.273205	0.405446	0.550249
52.6822	0.103289	0.112	0.147329	0.210485	0.272282	0.405888	0.552342
52.7146	0.101748	0.110479	0.145972	0.209164	0.271357	0.406238	0.554757
52.747	0.100176	0.108934	0.144588	0.207826	0.270458	0.406453	0.557107
52.7793	0.0986079	0.107367	0.143191	0.206488	0.269599	0.406662	0.559008
52.8117	0.0970821	0.10576	0.141774	0.20509	0.268752	0.406919	0.560653
52.8441	0.0954951	0.104133	0.140332	0.203656	0.267927	0.40717	0.56219
52.8765	0.0938002	0.102513	0.138903	0.202243	0.267106	0.407327	0.563127
52.9089	0.0921539	0.10093	0.137505	0.200852	0.266283	0.407432	0.563505
52.9412	0.0906121	0.0993763	0.136122	0.199433	0.265438	0.407444	0.563424
52.9736	0.0890531	0.0978191	0.134733	0.19797	0.264549	0.407279	0.562963
53.006	0.087423	0.0962536	0.133347	0.196506	0.263605	0.40693	0.562237
53.0384	0.0858026	0.0947225	0.131965	0.195061	0.262634	0.406435	0.561234
53.0708	0.0843326	0.0931998	0.130568	0.193616	0.261646	0.405784	0.559997
53.1031	0.0829908	0.091692	0.129153	0.192169	0.260619	0.40506	0.558799
53.1355	0.0817176	0.0902512	0.127766	0.190764	0.259561	0.404357	0.557743
53.1679	0.0805859	0.0889418	0.126443	0.18944	0.258528	0.403663	0.556834
53.2003	0.0796149	0.0877733	0.125194	0.188176	0.25754	0.40287	0.555739
53.2327	0.0787354	0.0867276	0.124047	0.186965	0.256577	0.402083	0.554357
53.265	0.0778144	0.0857547	0.122995	0.185829	0.255615	0.401348	0.552935
53.2974	0.0768705	0.0848615	0.122016	0.18476	0.254692	0.400623	0.551688
53.3298	0.0759531	0.0839792	0.121072	0.183725	0.253822	0.399843	0.550399
53.3622	0.0751119	0.0830337	0.120113	0.182684	0.252929	0.399047	0.549015
53.3946	0.0743161	0.081992	0.119112	0.181617	0.251964	0.398195	0.547699
53.4269	0.0734861	0.0808929	0.118071	0.180523	0.250936	0.397224	0.546677
53.4593	0.0726374	0.0797278	0.116952	0.179366	0.249829	0.396063	0.545759
53.4917	0.0718076	0.0785213	0.115765	0.178148	0.248656	0.394826	0.544708
53.5241	0.0709438	0.0772823	0.114524	0.176902	0.247446	0.393573	0.54351
53.5565	0.0699956	0.0761074	0.113271	0.175652	0.246247	0.392297	0.542325
53.5888	0.0690012	0.0750387	0.112073	0.174419	0.245073	0.39098	0.541382
53.6212	0.0680261	0.0740399	0.11093	0.173201	0.243903	0.389589	0.540536
53.6536	0.0671732	0.0730993	0.109822	0.172014	0.242739	0.388079	0.539644
53.686	0.0664419	0.0722715	0.108779	0.1709	0.241595	0.38652	0.538773
53.7184	0.065817	0.071538	0.107807	0.169838	0.24045	0.384989	0.538094
53.7507	0.0651747	0.0708493	0.106871	0.168783	0.239286	0.383407	0.537264
53.7831	0.0645934	0.0701304	0.105934	0.167736	0.238096	0.381695	0.536102
53.8155	0.0641078	0.0693829	0.10497	0.166706	0.236884	0.379977	0.534731
53.8479	0.0636781	0.0686421	0.104023	0.165691	0.235677	0.378386	0.533454
53.8803	0.0631231	0.0678968	0.103112	0.16467	0.234455	0.376828	0.532127
53.9126	0.0623816	0.0671434	0.10222	0.163626	0.233189	0.375146	0.530679
53.945	0.0616811	0.0664048	0.101347	0.162589	0.231902	0.373386	0.529365
53.9774	0.0611377	0.0656871	0.100524	0.161588	0.230652	0.371728	0.528381
54.0098	0.0605351	0.0650011	0.0997353	0.160622	0.229455	0.370149	0.527431
54.0422	0.0598509	0.0643733	0.0989843	0.159681	0.228318	0.368516	0.526171
54.0745	0.0592322	0.0637903	0.098273	0.158765	0.227242	0.366837	0.524767
54.1069	0.0587237	0.0632401	0.0975928	0.157885	0.226222	0.365212	0.523393
54.1393	0.0582061	0.062707	0.0969076	0.157045	0.225236	0.363616	0.52203
54.1717	0.0576178	0.0622102	0.0962039	0.156205	0.224231	0.361999	0.520459
54.2041	0.0570891	0.0617142	0.0954582	0.15531	0.223165	0.360288	0.518678
54.2364	0.056685	0.0611976	0.094678	0.154365	0.222034	0.358468	0.516836
54.2688	0.0562295	0.0606451	0.0938444	0.153397	0.220819	0.356551	0.515074
54.3012	0.0557385	0.0600728	0.0929739	0.152404	0.219553	0.354655	0.51326
54.3336	0.0552835	0.0594814	0.0921173	0.151404	0.218308	0.352801	0.51141
54.366	0.0547635	0.0588748	0.0912854	0.150422	0.217073	0.350972	0.509828
54.3983	0.0541074	0.0582564	0.0904426	0.149464	0.215877	0.349193	0.508808
54.4307	0.0533931	0.0576471	0.0895891	0.148502	0.214723	0.347469	0.507992
54.4631	0.0527254	0.0570411	0.0887346	0.147514	0.213593	0.34573	0.507119
54.4955	0.0521299	0.0564387	0.0878967	0.146512	0.212479	0.343901	0.506305
54.5279	0.0516532	0.0558691	0.0870653	0.145513	0.211395	0.341985	0.505683
54.5602	0.0512134	0.0553472	0.0862286	0.144517	0.210348	0.340101	0.505078
54.5926	0.0507331	0.0548587	0.0854248	0.143529	0.209334	0.338227	0.504371
54.625	0.0502113	0.054374	0.0846716	0.142558	0.208313	0.336324	0.503818
54.6574	0.0497216	0.0538986	0.083937	0.141602	0.207293	0.334476	0.503625
54.6898	0.0492214	0.0534308	0.0831986	0.140652	0.206251	0.332707	0.503415
54.7221	0.0487268	0.0529884	0.0824556	0.13971	0.205171	0.330981	0.503204
54.7545	0.0481707	0.0525485	0.0817201	0.138768	0.20409	0.329306	0.503191
54.7869	0.0477005	0.0521005	0.0809956	0.137825	0.203024	0.3277	0.503182
54.8193	0.0472876	0.0516416	0.0802575	0.13688	0.201919	0.326156	0.502863
54.8517	0.0468575	0.0511605	0.079521	0.135921	0.200766	0.324547	0.502197
54.884	0.0463647	0.0506599	0.0787851	0.134928	0.199611	0.322826	0.501377
54.9164	0.0458483	0.0501807	0.0780396	0.133908	0.198442	0.321014	0.500361
54.9488	0.0452615	0.049698	0.0772642	0.132839	0.197195	0.319189	0.498933
54.9812	0.0446832	0.0491829	0.0764518	0.131706	0.195853	0.317359	0.497257
55.0136	0.044077	0.0486448	0.0756068	0.13054	0.194486	0.315506	0.495686
55.0459	0.0434804	0.0481051	0.0747484	0.129358	0.193123	0.313631	0.494305
55.0783	0.0428585	0.0475003	0.073843	0.128149	0.191733	0.311807	0.493073
55.1107	0.0421231	0.0467766	0.072891	0.126902	0.190312	0.310077	0.49195
55.1431	0.0412843	0.0459407	0.0718831	0.125617	0.188861	0.308277	0.490847
55.1755	0.0404191	0.0450512	0.0708317	0.124316	0.18737	0.306347	0.489788
55.2078	0.0395087	0.0441348	0.0697248	0.122989	0.185843	0.304389	0.488887
55.2402	0.0385231	0.0431713	0.0685687	0.121625	0.184306	0.302514	0.488016
55.2726	0.0375826	0.0421945	0.0673764	0.120253	0.182767	0.300641	0.487079
55.305	0.0367534	0.0412498	0.0661765	0.118886	0.181238	0.29871	0.486145
55.3374	0.0359215	0.0403343	0.0649944	0.117524	0.179725	0.296697	0.485229
55.3697	0.0349698	0.0394516	0.0638613	0.116208	0.178253	0.294673	0.484356
55.4021	0.0340179	0.0385926	0.0627627	0.11493	0.176843	0.292662	0.483444
55.4345	0.0331187	0.0377453	0.0616815	0.113658	0.17549	0.29058	0.482309
55.4669	0.0322433	0.0369204	0.0606168	0.112392	0.17415	0.288426	0.480989
55.4993	0.0313604	0.0361194	0.0595748	0.111153	0.172794	0.286256	0.479589
55.5316	0.0306207	0.0353425	0.0585493	0.109931	0.171444	0.284071	0.478237
55.564	0.0300377	0.0345698	0.0575263	0.108715	0.17014	0.281923	0.476909
55.5964	0.0294046	0.0337961	0.0565316	0.107525	0.168857	0.27987	0.475603
55.6288	0.0285599	0.0330236	0.0555888	0.106365	0.167554	0.277891	0.474492
55.6612	0.0276613	0.0322636	0.0546896	0.10521	0.166236	0.27598	0.473632
55.6935	0.0268357	0.0315102	0.0538157	0.104029	0.164919	0.274093	0.472668
55.7259	0.0260709	0.030759	0.0529561	0.102837	0.163605	0.272205	0.471383
55.7583	0.0252225	0.0300143	0.0521008	0.101637	0.162244	0.270305	0.46994
55.7907	0.0243497	0.0292947	0.0512311	0.1004	0.16082	0.268297	0.468248
55.823	0.0235789	0.0285693	0.0503441	0.0991288	0.15936	0.266187	0.466061
55.8554	0.0228893	0.0278504	0.04947	0.0978682	0.157886	0.264043	0.463541
55.8878	0.0221565	0.0271261	0.0486085	0.0966187	0.156385	0.261838	0.461042
55.9202	0.0214011	0.0264559	0.0477591	0.0953781	0.154873	0.259532	0.458652
55.9526	0.0207775	0.025835	0.0468962	0.0941282	0.153319	0.257172	0.456126
55.9849	0.0203466	0.0252136	0.0460008	0.0928528	0.151725	0.254822	0.453322
56.0173	0.0200346	0.0245739	0.0450875	0.0915634	0.150093	0.252459	0.450493
56.0497	0.0197555	0.0239701	0.0441797	0.0902778	0.148456	0.250078	0.44773
56.0821	0.0195077	0.0233807	0.0432671	0.0890142	0.146849	0.247741	0.444812
56.1145	0.0192267	0.0227707	0.0423489	0.0877881	0.145326	0.245522	0.441769
56.1468	0.0188687	0.0220901	0.0414186	0.0865908	0.143857	0.243342	0.438949
56.1792	0.0182967	0.0213837	0.0405122	0.0854445	0.1424	0.241122	0.436362
56.2116	0.0176386	0.0207153	0.039636	0.0843327	0.140945	0.238858	0.433624
56.244	0.0169888	0.0200567	0.0387642	0.0832157	0.139523	0.236567	0.430671
56.2764	0.0163254	0.019347	0.0378798	0.0820761	0.138109	0.234311	0.427871
56.3087	0.0156027	0.0186071	0.0370092	0.0809395	0.13669	0.23214	0.425317
56.3411	0.0149553	0.0179141	0.0361798	0.0798293	0.135305	0.230024	0.422744
56.3735	0.0144524	0.0172806	0.0353892	0.0787565	0.133991	0.227909	0.420068
56.4059	0.0140872	0.0166669	0.0346424	0.0777294	0.132736	0.225849	0.417706
56.4383	0.0136607	0.0160742	0.0339417	0.076756	0.131492	0.223913	0.415526
56.4706	0.0132842	0.0155532	0.0332981	0.0758381	0.130255	0.222006	0.413025
56.503	0.0130553	0.015115	0.0327208	0.0749857	0.128997	0.220047	0.410273
56.5354	0.0128381	0.0147199	0.0321974	0.074174	0.1277	0.218092	0.407619
56.5678	0.0124849	0.014334	0.0316954	0.0733727	0.126422	0.216266	0.405067
56.6002	0.0121228	0.0139642	0.0311938	0.0725939	0.125194	0.214556	0.402586
56.6325	0.0117532	0.0136042	0.0306723	0.0718381	0.123964	0.212841	0.400162
56.6649	0.0112695	0.0132302	0.0301436	0.0710783	0.122723	0.211125	0.397834
56.6973	0.0107409	0.0128445	0.0296068	0.0702737	0.121516	0.209466	0.395464
56.7297	0.0103353	0.0124558	0.0290607	0.0694188	0.120336	0.20779	0.393047
56.7621	0.0100403	0.0120634	0.0284971	0.0685453	0.119124	0.206062	0.390827
56.7944	0.00970074	0.0116641	0.0279029	0.0676624	0.117854	0.204229	0.388849
56.8268	0.00938803	0.0112306	0.0272657	0.0667391	0.116533	0.202259	0.386827
56.8592	0.00921501	0.0107814	0.0266098	0.065775	0.115187	0.200234	0.384651
56.8916	0.00910938	0.010325	0.0259336	0.0648108	0.11386	0.198224	0.382433
56.924	0.00889686	0.00988399	0.0252526	0.0638902	0.11256	0.19621	0.380225
56.9563	0.00868731	0.00944521	0.0245747	0.0629994	0.111254	0.194231	0.377908
56.9887	0.00859724	0.00900227	0.023927	0.0621035	0.109945	0.192324	0.375349
57.0211	0.00868301	0.00855723	0.0233198	0.0612168	0.108703	0.190549	0.372673
57.0535	0.00868712	0.00813291	0.0227494	0.0603703	0.10754	0.188796	0.370112
57.0859	0.00859402	0.00772616	0.0222187	0.059554	0.106379	0.187016	0.367708
57.1182	0.00848663	0.00735397	0.021718	0.0587176	0.105207	0.185233	0.365224
57.1506	0.00838188	0.00700128	0.0212227	0.0578611	0.104081	0.183507	0.362573
57.183	0.00814322	0.00664508	0.0207216	0.0570134	0.102987	0.181814	0.359977
57.2154	0.00768417	0.00629794	0.0202206	0.0561728	0.101875	0.180114	0.357473
57.2478	0.00719052	0.00596375	0.0197108	0.0553273	0.100738	0.178447	0.355048
57.2801	0.00691274	0.00560124	0.0191885	0.0544819	0.0995968	0.176895	0.352659
57.3125	0.00663666	0.00519432	0.0186489	0.0536387	0.0984821	0.175457	0.350257
57.3449	0.00619365	0.00477603	0.0181014	0.0527939	0.0973908	0.174063	0.347822
57.3773	0.00571008	0.00438164	0.0175527	0.0519646	0.0963131	0.172683	0.34549
57.4097	0.00531059	0.00401102	0.0170247	0.05116	0.0952265	0.17129	0.343212
57.442	0.00495123	0.0036293	0.0165038	0.0503549	0.0941039	0.169944	0.340912
57.4744	0.00450982	0.00322931	0.0159671	0.0495183	0.0929443	0.168579	0.338466
57.5068	0.00417598	0.00284875	0.0154162	0.0486762	0.0917671	0.167127	0.335906
57.5392	0.00403009	0.00247329	0.0148672	0.0478366	0.0905669	0.165581	0.333347
57.5716	0.00396954	0.00209922	0.0143206	0.0469797	0.0893959	0.164079	0.33077
57.6039	0.00383041	0.0017342	0.0137701	0.0460775	0.0882492	0.162605	0.328226
57.6363	0.00365982	0.001391	0.013214	0.0451626	0.087116	0.161059	0.325621
57.6687	0.00347206	0.00110318	0.0126627	0.0442718	0.0860026	0.159453	0.323016
57.7011	0.00331085	0.000888178	0.0121386	0.0434275	0.0849274	0.157881	0.320435
57.7335	0.00314366	0.000724894	0.0116672	0.0426267	0.083885	0.15631	0.317838
57.7658	0.00308048	0.000604398	0.0112283	0.0418607	0.0828599	0.154637	0.315134
57.7982	0.00307782	0.000512691	0.0107839	0.0411075	0.0818485	0.152887	0.312377
57.8306	0.00319856	0.000442323	0.0103322	0.0403734	0.0808748	0.151169	0.309593
57.863	0.00337824	0.000376208	0.00990104	0.039638	0.0799062	0.14948	0.306756
57.8954	0.00353952	0.000273674	0.00947072	0.0388696	0.0789253	0.147714	0.303792
57.9277	0.00358915	0.000123367	0.0090035	0.0380482	0.077939	0.1459	0.300631
57.9601	0.00359711	-6.18689e-05	0.00852362	0.0371968	0.0769354	0.14412	0.297319
57.9925	0.00367688	-0.000279057	0.00805605	0.0363226	0.0758847	0.142346	0.293832
58.0249	0.00376926	-0.000547834	0.00756996	0.035415	0.0748046	0.140526	0.290171
58.0573	0.00372632	-0.000900336	0.00704324	0.0344681	0.0736999	0.138663	0.286607
58.0896	0.00369382	-0.00130486	0.00650278	0.033523	0.0725606	0.136762	0.283134
58.122	0.003793	-0.00168666	0.00597599	0.0326094	0.0713985	0.134862	0.279525
58.1544	0.00398146	-0.00200838	0.00546084	0.0317249	0.0702575	0.13303	0.275938
58.1868	0.00406189	-0.00229726	0.00495479	0.0308775	0.0691458	0.131247	0.272465
58.2192	0.00384224	-0.00257137	0.0044757	0.0300791	0.0680471	0.129487	0.269091
58.2515	0.0034233	-0.00279159	0.00403168	0.0293113	0.06694	0.12775	0.26585
58.2839	0.00295168	-0.00295159	0.00360909	0.0285654	0.065862	0.126111	0.262625
58.3163	0.00242374	-0.0030642	0.00322311	0.0278688	0.0648503	0.124597	0.259547
58.3487	0.00186868	-0.00315936	0.00284352	0.0272066	0.0638635	0.123109	0.256671
58.3811	0.00130832	-0.00323378	0.00246082	0.0265589	0.0629049	0.121591	0.2538
58.4134	0.000886474	-0.00325802	0.002096	0.0259212	0.0620022	0.120092	0.250721
58.4458	0.000688348	-0.00322784	0.00177937	0.0253246	0.0611545	0.118652	0.247431
58.4782	0.000533948	-0.00320172	0.0014754	0.024756	0.0603596	0.117306	0.244097
58.5106	0.000289844	-0.00316916	0.0011677	0.0241781	0.0595816	0.115998	0.240838
58.543	1.6443e-05	-0.0031237	0.000856716	0.0235803	0.0588124	0.114641	0.237395
58.5753	-0.000194058	-0.00307239	0.000572186	0.0229918	0.0580871	0.113245	0.233779
58.6077	-0.000358785	-0.00303921	0.000289064	0.0223916	0.0573845	0.111855	0.230187
58.6401	-0.000504317	-0.00303325	-1.17425e-05	0.0217616	0.0566676	0.110508	0.226835
58.6725	-0.000617709	-0.00304339	-0.000337028	0.0210941	0.0559017	0.109127	0.223407
58.7049	-0.000720842	-0.0030566	-0.000656963	0.0204241	0.0551003	0.107696	0.219907
58.7372	-0.000847234	-0.00308625	-0.000951353	0.0197785	0.0542846	0.106303	0.21644
58.7696	-0.000961809	-0.00309773	-0.00121001	0.0191551	0.0534476	0.104973	0.213079
58.802	-0.00106811	-0.00306498	-0.00146794	0.0185508	0.0525609	0.103604	0.209523
58.8344	-0.00122872	-0.00303207	-0.00175218	0.0179606	0.0516255	0.102128	0.205842
58.8668	-0.00145834	-0.00304462	-0.00205505	0.0173677	0.0506597	0.100585	0.202107
58.8991	-0.00177634	-0.00312622	-0.0023824	0.016768	0.0496664	0.0990046	0.198491
58.9315	-0.00222595	-0.00329311	-0.00277809	0.0161415	0.0486204	0.0973657	0.194877
58.9639	-0.00277721	-0.00350639	-0.00322367	0.0154968	0.0475479	0.0957153	0.191251
58.9963	-0.00335144	-0.00373367	-0.00366416	0.0148544	0.0464799	0.0941255	0.18785
59.0287	-0.00391298	-0.00396925	-0.00408208	0.0142306	0.0454468	0.0926061	0.184645
59.061	-0.00455378	-0.00419811	-0.00451359	0.0136075	0.0444407	0.091093	0.181453
59.0934	-0.00519154	-0.00439313	-0.00494398	0.0130011	0.0434568	0.0895795	0.178234
59.1258	-0.00568642	-0.00452907	-0.00531289	0.0124432	0.0425385	0.0881873	0.175186
59.1582	-0.00592317	-0.0046129	-0.00560203	0.0119574	0.0417258	0.0869494	0.172483
59.1906	-0.00603953	-0.00467069	-0.00585909	0.011517	0.0409866	0.0858222	0.169971
59.2229	-0.00608873	-0.00467995	-0.0060815	0.0111165	0.0402786	0.0847692	0.167389
59.2553	-0.00605719	-0.00461305	-0.00623982	0.0107458	0.0395883	0.083757	0.164888
59.2877	-0.00591276	-0.00449152	-0.00633966	0.010402	0.038912	0.0827656	0.162425
59.3201	-0.00576779	-0.00432792	-0.00640245	0.0100667	0.0382272	0.0817629	0.159841
59.3525	-0.00563393	-0.00414415	-0.00645281	0.00973543	0.0375319	0.0806746	0.156934
59.3848	-0.00559151	-0.00394202	-0.00649949	0.00941237	0.0368774	0.0795114	0.153706
59.4172	-0.0055386	-0.00374535	-0.00652823	0.009106	0.0363015	0.078312	0.150439
59.4496	-0.00549113	-0.00360207	-0.00654822	0.0088193	0.0357815	0.077186	0.147239
59.482	-0.00554523	-0.003566	-0.00661842	0.00853551	0.0352985	0.0761942	0.143919
59.5144	-0.00572873	-0.00362576	-0.00674491	0.00824005	0.0348436	0.075275	0.140337
59.5467	-0.00596936	-0.00372945	-0.00690264	0.00791997	0.034359	0.0743576	0.136784
59.5791	-0.00618494	-0.00384516	-0.00707279	0.00758362	0.0338103	0.0734442	0.133511
59.6115	-0.0063696	-0.00399822	-0.00728751	0.0072193	0.033202	0.0724864	0.130391
59.6439	-0.00656596	-0.00416943	-0.00758436	0.00678292	0.0325443	0.0714586	0.127171
59.6763	-0.00665549	-0.00433011	-0.00793987	0.00625882	0.0318227	0.0703445	0.123911
59.7086	-0.00670122	-0.00450236	-0.00831632	0.00568783	0.0310579	0.069163	0.120919
59.741	-0.00689566	-0.00477165	-0.00874307	0.00510292	0.030299	0.0679731	0.118088
59.7734	-0.00730204	-0.00511536	-0.00919474	0.00451875	0.0295753	0.0667852	0.115139
59.8058	-0.00780795	-0.00545104	-0.00961219	0.00395635	0.0288682	0.06564	0.112134
59.8382	-0.00820877	-0.00575521	-0.00996586	0.00345215	0.0281833	0.0645419	0.109466
59.8705	-0.00856592	-0.00603249	-0.0102432	0.00304503	0.0275524	0.0635505	0.10727
59.9029	-0.00895691	-0.00624421	-0.0104527	0.0027293	0.0269733	0.0626962	0.105443
59.9353	-0.00931436	-0.00635672	-0.010619	0.00245436	0.0264111	0.061921	0.103765
59.9677	-0.00960898	-0.00636776	-0.0107396	0.00219493	0.0258531	0.0612036	0.102248
60.0001	-0.00986939	-0.00631767	-0.0108016	0.00197146	0.025325	0.0605453	0.100909
60.0324	-0.0101657	-0.00620704	-0.0107936	0.00179802	0.0248401	0.0598905	0.0996848
60.0648	-0.0104672	-0.00602026	-0.0107516	0.00163957	0.0243877	0.0591987	0.0983407
60.0972	-0.0106089	-0.00579077	-0.0107012	0.00146626	0.0239373	0.0584271	0.0969628
60.1296	-0.0105661	-0.00554485	-0.0106329	0.00130388	0.0234919	0.0576351	0.0956445
60.162	-0.0103769	-0.00529856	-0.0105375	0.00118361	0.0230882	0.0568622	0.0943857
60.1943	-0.0101349	-0.00507574	-0.0104483	0.00107308	0.0227531	0.0560957	0.0931315
60.2267	-0.00990484	-0.00488583	-0.0103948	0.000942327	0.022467	0.0553971	0.0918388
60.2591	-0.00965777	-0.00473466	-0.010372	0.000795623	0.0221918	0.0547352	0.0904586
60.2915	-0.00946459	-0.00466096	-0.0103632	0.000646392	0.0219046	0.0541056	0.0892063
60.3239	-0.00941386	-0.00463992	-0.0103797	0.000492009	0.0216336	0.0535515	0.0881078
60.3562	-0.00952272	-0.00466069	-0.0104417	0.000321095	0.0213827	0.0530263	0.0872076
60.3886	-0.00972871	-0.00473944	-0.0105517	0.000121812	0.0211041	0.0524469	0.0864417
60.421	-0.0100013	-0.00486315	-0.0106744	-8.06644e-05	0.0207849	0.0518499	0.0858466
60.4534	-0.0103457	-0.00503179	-0.0107975	-0.000289269	0.0204456	0.0512288	0.0853415
60.4858	-0.0106756	-0.00526431	-0.0109426	-0.00049904	0.02015	0.0506156	0.0849417
60.5181	-0.0108746	-0.00554063	-0.0111118	-0.000705968	0.0199219	0.0499829	0.0844503
60.5505	-0.010991	-0.00582706	-0.0112618	-0.000886445	0.0196898	0.0493897	0.0837316
60.5829	-0.0110049	-0.00605511	-0.0113374	-0.00100744	0.0194535	0.0488724	0.0827898
60.6153	-0.010855	-0.00620954	-0.0113466	-0.00105513	0.0192613	0.0483678	0.0817592
60.6477	-0.0105342	-0.00628037	-0.0112979	-0.00105924	0.0191237	0.0478483	0.0807767
60.68	-0.0100957	-0.00623607	-0.0111721	-0.00101733	0.0190121	0.0474233	0.0796475
60.7124	-0.00959421	-0.00610838	-0.0109881	-0.000935304	0.0189101	0.0471022	0.0783374
60.7448	-0.00902307	-0.0059822	-0.0108002	-0.000833525	0.018851	0.0468344	0.077073
60.7772	-0.00843379	-0.00585767	-0.010623	-0.000715843	0.0188589	0.0465738	0.0760584
60.8096	-0.0079399	-0.00569376	-0.0104425	-0.000584127	0.0188877	0.0463193	0.0749112
60.8419	-0.00760158	-0.00549077	-0.0102452	-0.000433187	0.0189187	0.0460832	0.0734748
60.8743	-0.00734583	-0.00528907	-0.0100311	-0.00027212	0.0189596	0.045832	0.0718931
60.9067	-0.00714346	-0.00507316	-0.00979238	-9.93233e-05	0.0189786	0.0455049	0.0703866
60.9391	-0.00699333	-0.00482924	-0.00955158	5.59254e-05	0.0189391	0.0450918	0.0687531
60.9715	-0.00690635	-0.00459369	-0.00933922	0.000170245	0.0188738	0.0446985	0.0670315
61.0038	-0.00696481	-0.00442153	-0.00916152	0.000245251	0.0188466	0.0444207	0.0655151
61.0362	-0.00708926	-0.00432519	-0.00901807	0.000314069	0.0188421	0.0441827	0.0644359
61.0686	-0.00728124	-0.00426732	-0.00893073	0.000339055	0.0188004	0.0439089	0.0637906
61.101	-0.00755549	-0.00424616	-0.00891975	0.000276794	0.0187107	0.0436073	0.0635429
61.1334	-0.00791341	-0.00426311	-0.00894473	0.00017045	0.0186023	0.0433575	0.0636604
61.1657	-0.00825836	-0.00431219	-0.00896151	7.74752e-05	0.0184981	0.0431327	0.0641282
61.1981	-0.00863612	-0.00440785	-0.00899954	-2.77514e-05	0.0184052	0.0428888	0.0649796
61.2305	-0.00916152	-0.00460039	-0.00909443	-0.000168694	0.0183282	0.0426892	0.0662498
61.2629	-0.00985559	-0.00490088	-0.00924078	-0.000333506	0.0182882	0.042604	0.0677704
61.2953	-0.0105802	-0.00529265	-0.00941358	-0.000475396	0.0182945	0.0425777	0.0693272
61.3276	-0.0113071	-0.00573094	-0.00960567	-0.00062157	0.0182824	0.0425691	0.0710341
61.36	-0.0120055	-0.00619444	-0.00983541	-0.000816155	0.0182287	0.0425314	0.0728653
61.3924	-0.0125767	-0.00664249	-0.0100995	-0.00103474	0.0181311	0.0424154	0.0745101
61.4248	-0.0129323	-0.00704129	-0.0103653	-0.00124995	0.0179565	0.0421327	0.075847
61.4572	-0.0130521	-0.0073666	-0.0106072	-0.00148011	0.0177225	0.0417457	0.0769819
61.4895	-0.0130931	-0.00763582	-0.010822	-0.00171645	0.0174754	0.0413711	0.0780173
61.5219	-0.0131815	-0.00790681	-0.0110412	-0.00198846	0.017218	0.0409515	0.0787933
61.5543	-0.0133921	-0.00819915	-0.0112874	-0.00228011	0.0169792	0.0404907	0.079268
61.5867	-0.0137542	-0.0084789	-0.0115393	-0.00256752	0.0167554	0.0401284	0.0796432
61.6191	-0.0141823	-0.00874838	-0.0117653	-0.0028347	0.0165471	0.0399239	0.0799813
61.6514	-0.0146542	-0.00899161	-0.0119621	-0.0030827	0.0163618	0.0397577	0.0801544
61.6838	-0.015175	-0.00923354	-0.0121414	-0.00330281	0.016174	0.0395211	0.0802585
61.7162	-0.0157146	-0.00947699	-0.0123079	-0.00347681	0.0159893	0.0392427	0.0803615
61.7486	-0.0161636	-0.00973444	-0.0124524	-0.00360404	0.0158096	0.0389776	0.0805059
61.781	-0.0165014	-0.0100192	-0.0126029	-0.00373468	0.0156001	0.0385817	0.0806028
61.8133	-0.0168028	-0.0103293	-0.0128054	-0.00390275	0.0153514	0.0379866	0.08064
61.8457	-0.0172397	-0.0106388	-0.0130616	-0.00410955	0.0150816	0.0372768	0.080704
61.8781	-0.0177208	-0.0109827	-0.0133472	-0.00435086	0.0148048	0.0365375	0.0809749
61.9105	-0.0181275	-0.0113493	-0.0136511	-0.00461834	0.014521	0.0358148	0.0816051
61.9429	-0.0184449	-0.0117204	-0.0139577	-0.0049111	0.0141945	0.0350876	0.0824852
61.9752	-0.018826	-0.0120927	-0.0142623	-0.00520742	0.01385	0.034386	0.0834886
62.0076	-0.019301	-0.0124729	-0.014531	-0.00548071	0.0135623	0.033867	0.0847178
62.04	-0.0198052	-0.0128719	-0.014745	-0.00569946	0.0133887	0.0335735	0.0862721
62.0724	-0.0202973	-0.0132654	-0.0149265	-0.00586389	0.0132861	0.0333692	0.0879578
62.1048	-0.0207933	-0.0136119	-0.0150892	-0.00601088	0.0132181	0.0331748	0.0894933
62.1371	-0.0213018	-0.0139017	-0.0152316	-0.00615255	0.0132009	0.0329605	0.0908798
62.1695	-0.0217793	-0.0141539	-0.0153382	-0.00627658	0.0132509	0.0327316	0.0923201
62.2019	-0.0221658	-0.0143957	-0.0154298	-0.00641102	0.013293	0.0324092	0.093727
62.2343	-0.0225196	-0.0146618	-0.0155495	-0.00659064	0.013275	0.0319642	0.0950097
62.2667	-0.0228403	-0.0149433	-0.0156921	-0.00681545	0.0132304	0.0315232	0.0962823
62.299	-0.0231419	-0.0152418	-0.015838	-0.00705628	0.0132022	0.0310996	0.0975349
62.3314	-0.0235083	-0.0155409	-0.0159851	-0.00728726	0.0131786	0.0306917	0.0986786
62.3638	-0.0238341	-0.0157862	-0.0161225	-0.0075128	0.0131269	0.0303242	0.0996276
62.3962	-0.0240694	-0.0159935	-0.0162528	-0.00773038	0.0130525	0.0300476	0.100408
62.4286	-0.024281	-0.016174	-0.0163696	-0.00791812	0.0129707	0.0297635	0.101089
62.4609	-0.0244748	-0.0163033	-0.0164784	-0.00807505	0.0128773	0.0294484	0.101718
62.4933	-0.0246335	-0.0163882	-0.0165854	-0.00820708	0.012763	0.0291771	0.102419
62.5257	-0.0248435	-0.0164938	-0.0166864	-0.00834193	0.0126004	0.0289785	0.103299
62.5581	-0.025145	-0.0166708	-0.0168171	-0.0085101	0.0123793	0.0287273	0.104315
62.5905	-0.0256319	-0.0168959	-0.0169993	-0.00871885	0.0121289	0.0284168	0.105408
62.6228	-0.0261371	-0.0171291	-0.0172	-0.00894902	0.0118804	0.028137	0.106554
62.6552	-0.026588	-0.0173909	-0.0174166	-0.00922425	0.0116036	0.0279523	0.107705
62.6876	-0.0270012	-0.0176843	-0.0176494	-0.00955855	0.0112878	0.0277743	0.108929
62.72	-0.0274355	-0.0179639	-0.0178834	-0.00990761	0.0109845	0.0275454	0.110351
62.7524	-0.0276652	-0.0182151	-0.0181079	-0.0102265	0.0107504	0.0273522	0.112
62.7847	-0.0277053	-0.0184486	-0.0183171	-0.0105214	0.0105586	0.0272189	0.113789
62.8171	-0.0275672	-0.0186341	-0.0185004	-0.010792	0.010374	0.0270876	0.115686
62.8495	-0.0273357	-0.0187507	-0.0186475	-0.011021	0.0102081	0.0269069	0.117615
62.8819	-0.027049	-0.0188264	-0.0187441	-0.0111828	0.0101113	0.0267608	0.119446
62.9143	-0.0267481	-0.0188774	-0.0188027	-0.011314	0.0100509	0.0267025	0.121238
62.9466	-0.026551	-0.0189152	-0.0188358	-0.0114749	0.00994973	0.0266293	0.122895
62.979	-0.0266167	-0.0189222	-0.0188512	-0.0116521	0.00980295	0.0264656	0.124301
63.0114	-0.0268504	-0.0188959	-0.0188622	-0.0118232	0.00963619	0.0262509	0.125555
63.0438	-0.0271513	-0.0188898	-0.018887	-0.0120161	0.00944705	0.0260047	0.126789
63.0762	-0.0274906	-0.0189213	-0.0189402	-0.0122272	0.00922153	0.0256779	0.127826
63.1085	-0.0277526	-0.0189696	-0.0190271	-0.0124545	0.00893654	0.0252418	0.128678
63.1409	-0.0278756	-0.019037	-0.0191492	-0.0126882	0.00861931	0.024765	0.129497
63.1733	-0.0278104	-0.0191197	-0.0192821	-0.012917	0.0082954	0.024277	0.130365
63.2057	-0.0276665	-0.0192181	-0.0194238	-0.0131559	0.00795803	0.0237457	0.131169
63.2381	-0.0275498	-0.0193159	-0.0195934	-0.0134259	0.00757487	0.0231796	0.131917
63.2704	-0.0273866	-0.0193841	-0.0197759	-0.0137093	0.00716881	0.0226323	0.132671
63.3028	-0.0271488	-0.0194582	-0.0199606	-0.0140057	0.0067698	0.0220629	0.133296
63.3352	-0.0269846	-0.0195344	-0.0201501	-0.0143114	0.00638236	0.0214581	0.133621
63.3676	-0.0269577	-0.0195708	-0.020321	-0.0146228	0.00600845	0.020847	0.133716
63.4	-0.026909	-0.0195848	-0.0204592	-0.0149293	0.00563013	0.0202527	0.133667
63.4323	-0.0267552	-0.0195824	-0.020564	-0.0152171	0.00523929	0.019603	0.133297
63.4647	-0.0266429	-0.0195585	-0.0206609	-0.0154975	0.00482892	0.0189512	0.132668
63.4971	-0.0266368	-0.0195037	-0.0207604	-0.0157776	0.00441406	0.0183833	0.132165
63.5295	-0.0265303	-0.0194196	-0.0208285	-0.0160348	0.00400219	0.0178609	0.13177
63.5619	-0.0261915	-0.0193572	-0.0208777	-0.0162587	0.00360614	0.0173361	0.131199
63.5942	-0.0258286	-0.0193239	-0.0209569	-0.0164848	0.00319411	0.0168387	0.130557
63.6266	-0.0256215	-0.0192895	-0.0210638	-0.0167258	0.00277209	0.0163363	0.129949
63.659	-0.0255254	-0.0192837	-0.0211959	-0.0169877	0.00235628	0.0158008	0.12927
63.6914	-0.0254866	-0.0193074	-0.0213571	-0.0172753	0.00194573	0.015204	0.12831
63.7238	-0.0255993	-0.0193414	-0.0215434	-0.0175907	0.00152288	0.0146208	0.127188
63.7561	-0.0258102	-0.0193611	-0.0217499	-0.0179233	0.00109461	0.0140528	0.126241
63.7885	-0.0259452	-0.0193976	-0.02197	-0.0182616	0.000675238	0.0134756	0.12545
63.8209	-0.0259806	-0.019482	-0.0221892	-0.0185926	0.000281666	0.0129183	0.124547
63.8533	-0.0259671	-0.0195749	-0.0224031	-0.0189131	-7.849e-05	0.0124229	0.123485
63.8857	-0.0259261	-0.0196207	-0.0225939	-0.0191975	-0.000402433	0.0119312	0.122255
63.918	-0.0258694	-0.0196551	-0.0227674	-0.0194516	-0.000691591	0.0114225	0.121035
63.9504	-0.025879	-0.0197249	-0.0229431	-0.0197058	-0.000961955	0.010918	0.119748
63.9828	-0.0260735	-0.0198135	-0.0231323	-0.0199717	-0.00121751	0.0104585	0.118293
64.0152	-0.0263696	-0.0198663	-0.0233246	-0.0202288	-0.00146594	0.010005	0.116712
64.0476	-0.0266047	-0.019904	-0.023508	-0.0204801	-0.00173622	0.00956306	0.115244
64.0799	-0.0267653	-0.0199613	-0.0237001	-0.0207388	-0.00205611	0.00909626	0.113952
64.1123	-0.0268487	-0.0200395	-0.0239232	-0.0210222	-0.00241688	0.00864337	0.112786
64.1447	-0.0268449	-0.0200994	-0.024153	-0.0212962	-0.00276128	0.00830324	0.111587
64.1771	-0.0268225	-0.0201381	-0.0243554	-0.0215578	-0.00308459	0.00799533	0.110346
64.2095	-0.026786	-0.0201566	-0.0245158	-0.0217929	-0.00339056	0.00763282	0.109176
64.2418	-0.0267539	-0.0201457	-0.0246424	-0.0220016	-0.00367591	0.00724511	0.108059
64.2742	-0.0266984	-0.0200931	-0.0247479	-0.022177	-0.00394294	0.00690711	0.106643
64.3066	-0.0266258	-0.0200289	-0.0248358	-0.0223417	-0.00419658	0.00659426	0.104864
64.339	-0.0266232	-0.0199538	-0.0249267	-0.0225069	-0.00445366	0.00623132	0.103059
64.3714	-0.0267261	-0.0198816	-0.0250162	-0.0226735	-0.00471068	0.00583913	0.10153
64.4037	-0.0267995	-0.0198241	-0.0251124	-0.0228513	-0.00494926	0.00553651	0.100293
64.4361	-0.0268177	-0.0198023	-0.025237	-0.0230548	-0.00517585	0.00521917	0.0990586
64.4685	-0.0268358	-0.0198195	-0.0253813	-0.0232712	-0.00539403	0.00484264	0.0979043
64.5009	-0.0269622	-0.0198489	-0.0255118	-0.023499	-0.00561395	0.00446674	0.0971607
64.5333	-0.0271776	-0.0198716	-0.0256177	-0.0237303	-0.00585823	0.00414018	0.0966474
64.5656	-0.0272758	-0.019907	-0.0257141	-0.0239482	-0.00610898	0.00378812	0.0959759
64.598	-0.0272321	-0.0199488	-0.0258069	-0.0241529	-0.00636183	0.00343757	0.0953181
64.6304	-0.0272169	-0.0199873	-0.0258868	-0.0243473	-0.00661864	0.0031008	0.0949117
64.6628	-0.0272416	-0.0199994	-0.0259541	-0.0245323	-0.00687804	0.00282889	0.0947187
64.6952	-0.0272824	-0.0199867	-0.0260269	-0.0246922	-0.00712603	0.00253104	0.0944761
64.7275	-0.0272683	-0.0199759	-0.0261086	-0.024822	-0.0073393	0.00215698	0.0941939
[truncated: 32,507 more rows]

## Sheet: Panel d
Pupil diameter	Event slope
0.176294	0.235689
0.072783	-0.118666
0.169401	0.235126
-0.010384	-0.29952
0.144414	0.0739141
0.0776476	0.245627
0.128415	-0.250925
0.0219382	-1.21804
0.210572	0.12356
0.200694	0.299145
0.057083	-0.454945
0.209785	-0.0360237
0.157733	0.210078
0.182142	0.2473
0.186801	0.305754
0.118344	0.269782
0.0972889	0.320323
0.151749	0.0811321
0.139531	0.357535
0.0863897	0.236322
0.185177	0.107393
0.185177	0.107393
0.185177	0.107393
0.0832679	-0.0615114
0.0832679	-0.0615114
0.0832679	-0.0615114
0.284535	0.0256752
0.284535	0.0256752
0.284535	0.0256752
0.31751	0.0819682
0.31751	0.0819682
0.31751	0.0819682
0.253653	0.146512
0.253653	0.146512
0.253653	0.146512
0.241716	0.0903036
0.241716	0.0903036
0.241716	0.0903036
0.273565	0.123908
0.273565	0.123908
0.273565	0.123908
0.324876	0.118039
0.324876	0.118039
0.324876	0.118039
0.324453	0.0718445
0.324453	0.0718445
0.324453	0.0718445
0.324876	-0.00890091
0.324876	-0.00890091
0.324876	-0.00890091
0.464028	0.281649
0.464028	0.281649
0.363347	0.264246
0.363347	0.264246
0.582483	0.146928
0.582483	0.146928
0.736931	0.146775
0.736931	0.146775
0.668086	0.225594
0.668086	0.225594
0.568555	0.175607
0.568555	0.175607
0.509134	-0.043989
0.509134	-0.043989
0.379365	0.314775
0.379365	0.314775
0.401374	0.219293
0.401374	0.219293
0.5003	0.140976
0.5003	0.140976
0.27071	0.284854
0.27071	0.284854
0.460163	0.0853267
0.460163	0.0853267
0.25529	0.140145
0.25529	0.140145
0.167701	0.0711109
0.167701	0.0711109
0.376448	0.195102
0.376448	0.195102
0.124354	0.0892751
0.124354	0.0892751
0.0753411	0.0929595
0.0753411	0.0929595
0.176571	0.098398
0.176571	0.098398
0.222996	0.136893
0.222996	0.136893
0.344165	0.185536
0.344165	0.185536
0.344165	0.185536
0.368495	0.08354
0.368495	0.08354
0.368495	0.08354
0.394229	0.0928581
0.394229	0.0928581
0.394229	0.0928581
0.377985	0.0932158
0.377985	0.0932158
0.377985	0.0932158
0.36298	0.13867
0.36298	0.13867
0.36298	0.13867
0.130266	0.0209242
0.130266	0.0209242
0.130266	0.0209242
0.420747	0.0640739
0.420747	0.0640739
0.420747	0.0640739
0.0781313	-0.227891
0.0781313	-0.227891
0.0781313	-0.227891
0.369587	-0.0099283
0.369587	-0.0099283
0.369587	-0.0099283
0.457216	-0.0614402
0.457216	-0.0614402
0.457216	-0.0614402
0.068848	0.0735914
0.0950153	-0.0496338
-0.101977	0.205036
0.0283841	0.125856
0.138325	-0.133623
0.111404	-0.0686839
0.0281004	0.122995
0.111119	-0.0738685
0.114505	-0.332401
0.153471	-0.440591
0.127998	-0.0660256
0.271921	0.150296
0.271921	0.150296
0.2818	0.00652889
0.2818	0.00652889
0.441126	0.0900884
0.441126	0.0900884
0.205423	-0.0397342
0.205423	-0.0397342
0.2559	0.200575
0.318085	0.243442
0.0932245	-0.289397
0.260747	0.279452
0.325954	0.232961
0.158936	0.0498259
0.132218	-0.725658
0.370607	0.266808
0.378573	0.221127
0.106827	-1.74139
0.287538	0.24432
0.0807731	-0.822957
0.262635	0.160393
0.249788	0.149242
0.298189	-0.0518292
0.0852586	0.311922
0.0938359	0.118826
0.0775778	0.232888
0.0635288	0.19373
0.280458	0.222476
0.231181	0.231046
-0.0177699	0.214277
0.313438	0.0293268
0.313438	0.0293268
0.313438	0.0293268
0.153362	-0.282742
0.153362	-0.282742
0.153362	-0.282742
0.26289	0.0892699
0.26289	0.0892699
0.26289	0.0892699
0.307686	0.11622
0.307686	0.11622
0.307686	0.11622
0.0434989	-0.0791455
0.0434989	-0.0791455
0.0434989	-0.0791455
0.108526	-0.000249721
0.108526	-0.000249721
0.108526	-0.000249721
0.116752	0.0325429
0.116752	0.0325429
0.116752	0.0325429
0.312961	0.307066
0.312961	0.307066
0.312961	0.307066
0.252802	0.359297
0.252802	0.359297
0.252802	0.359297
0.252652	0.156367
0.252652	0.156367
0.252652	0.156367
0.266886	0.145242
0.266886	0.145242
0.266886	0.145242
0.0281	-0.666587
0.0281	-0.666587
0.0281	-0.666587
0.208251	0.0833379
0.208251	0.0833379
0.208251	0.0833379
0.283118	0.114448
0.283118	0.114448
0.283118	0.114448
0.139685	0.055474
0.139685	0.055474
0.139685	0.055474

## Sheet: Panel f
Mean astrocytic pre-event dF/F	Event propagation slope
0.0389743	0.114448
0.0614316	0.114448
0.0537373	0.114448
0.0191662	-0.666587
0.0276613	-0.666587
0.0441025	-0.666587
0.0123058	0.359297
0.0681798	0.359297
0.000514162	0.359297
0.0246464	0.307066
0.0784897	0.307066
0.0028181	0.307066
0.0226901	-0.0791455
0.0126235	-0.0791455
0.0290351	-0.0791455
0.0284657	0.0892699
0.0181073	0.0892699
0.0407972	0.0892699
0.0145403	-0.282742
0.0276258	-0.282742
0.0223722	-0.282742
0.00555037	0.0293268
0.013519	0.0293268
-0.00328598	0.0293268
0.004646
0.0400109
0.015116
0.0647589	0.118826
0.0375155	-0.0518292
0.108466	-0.822957
0.225383	-1.74139
0.155062	-0.725658
0.0358375	-0.440591
0.0529161	-0.332401
0.0254615	0.122995
0.018132	0.125856
-0.00743904	0.205036
0	0.0929595
0.00242373	0.0929595
0	0.0711109
-0.00564484	0.0711109
0	0.140145
0.00250176	0.140145
0	-0.043989
0.0302628	-0.043989
0	0.264246
0.00620181	0.264246
0.00493069	-0.0615114
0.0202632	-0.0615114
-0.0147616	-0.0615114
0.163217	-0.17951
0.0541291	0.16611
0.0226322	-0.0976821
0.117114	0.0811321
0.0947717	-0.454945
0.129296	-1.21804
0.0623247	-0.250925
0.0618036	0.0739141
0.091922	-0.29952
0.0787281	-0.118666
0.0745496
