# Supplementary material for: Centripetal integration of past events in hippocampal astrocytes regulated by locus coeruleus
Source: Nat Neurosci. 2024 Apr 3;27(5):927–39. doi: 10.1038/s41593-024-01612-8 (PMC11089000; doi:10.1038/s41593-024-01612-8)
Supplement: Supplementary file 17 — Raw data for Fig. 7b,e,g,j–l,n–q. [file 41593_2024_1612_MOESM17_ESM.xlsx]

## Sheet: Panel b
Time (s) / Animal ID	Average across animals	1	2	3	4	5	6
-19.9667	0.212074	0.530958	1.14226	-0.0477255	1.53901	-3.07183	1.17977
-19.9333	0.201979	0.684178	1.06897	-0.0555394	1.48036	-3.1099	1.1438
-19.9	0.19025	0.853222	0.990482	-0.0584998	1.39015	-3.15428	1.12043
-19.8667	0.181663	0.952663	0.941326	-0.049228	1.31412	-3.18061	1.11172
-19.8333	0.170637	0.931324	0.877457	-0.0260487	1.27912	-3.15614	1.11812
-19.8	0.126878	0.724274	0.681481	0.00898087	1.27958	-3.07162	1.13857
-19.7667	0.0431711	0.415024	0.299386	0.0525634	1.28353	-2.96182	1.17034
-19.7333	-0.0829241	0.146148	-0.305263	0.100903	1.25449	-2.90077	1.20696
-19.7	-0.222415	0.0555715	-0.981004	0.149777	1.17424	-2.9705	1.23743
-19.6667	-0.332603	0.260928	-1.53607	0.193867	1.05386	-3.21559	1.24738
-19.6333	-0.406016	0.640735	-1.84731	0.228859	0.926876	-3.60841	1.22315
-19.6	-0.43167	1.01101	-1.79124	0.253158	0.832346	-4.05552	1.16022
-19.5667	-0.438021	1.17232	-1.49571	0.270783	0.797732	-4.44104	1.06779
-19.5333	-0.44988	0.982148	-1.08691	0.290488	0.827409	-4.68152	0.969115
-19.5	-0.4645	0.606824	-0.752271	0.321273	0.904156	-4.75956	0.892578
-19.4667	-0.477915	0.249182	-0.622105	0.366471	0.999224	-4.71916	0.858896
-19.4333	-0.47362	0.0580247	-0.641373	0.419447	1.08301	-4.63081	0.869979
-19.4	-0.443306	0.106461	-0.72212	0.464583	1.13286	-4.54839	0.90677
-19.3667	-0.396646	0.290141	-0.747681	0.483843	1.13448	-4.47923	0.938573
-19.3333	-0.338914	0.521064	-0.65386	0.46652	1.08615	-4.39196	0.938599
-19.3	-0.289213	0.689811	-0.491823	0.416267	1.00079	-4.24964	0.89932
-19.2667	-0.265191	0.691083	-0.327914	0.352409	0.907861	-4.05138	0.83679
-19.2333	-0.265035	0.533135	-0.211114	0.302564	0.84926	-3.84738	0.783321
-19.2	-0.281831	0.239055	-0.138803	0.291215	0.863587	-3.71762	0.771576
-19.1667	-0.28855	-0.0683256	-0.0533335	0.32807	0.967186	-3.72363	0.818736
-19.1333	-0.262527	-0.268087	0.0938577	0.403194	1.13925	-3.863	0.919618
-19.1	-0.208311	-0.323192	0.27464	0.490009	1.323	-4.06428	1.04995
-19.0667	-0.144178	-0.226027	0.400542	0.555833	1.4445	-4.21661	1.17669
-19.0333	-0.102126	-0.0766456	0.392445	0.574873	1.44659	-4.22044	1.27042
-19	-0.102078	0.0570431	0.19083	0.53927	1.31854	-4.03232	1.31417
-18.9667	-0.122608	0.159391	-0.0948954	0.463283	1.10318	-3.67384	1.30723
-18.9333	-0.126218	0.244918	-0.304935	0.379133	0.877521	-3.21748	1.26353
-18.9	-0.0825235	0.325588	-0.317519	0.324807	0.715562	-2.75049	1.20691
-18.8667	0.0239327	0.378273	-0.0447142	0.329176	0.657167	-2.34002	1.16372
-18.8333	0.168212	0.396361	0.38225	0.401258	0.697469	-2.02315	1.15509
-18.8	0.319006	0.42208	0.79919	0.524906	0.79753	-1.81958	1.18991
-18.7667	0.447755	0.540682	1.06117	0.665062	0.910182	-1.75146	1.2609
-18.7333	0.539962	0.849316	1.10303	0.780759	1.00447	-1.84312	1.34532
-18.7	0.596903	1.27973	1.06544	0.842766	1.0746	-2.09346	1.41234
-18.6667	0.621013	1.66695	1.09821	0.845166	1.13127	-2.45117	1.43565
-18.6333	0.606789	1.81817	1.24076	0.807483	1.18396	-2.81514	1.40551
-18.6	0.535887	1.5568	1.40164	0.765728	1.22843	-3.07181	1.33452
-18.5667	0.42365	1.01637	1.41056	0.755394	1.24735	-3.13958	1.2518
-18.5333	0.282835	0.369482	1.11767	0.796741	1.22332	-2.99982	1.1896
-18.5	0.164426	-0.153251	0.636299	0.886063	1.15412	-2.70446	1.16779
-18.4667	0.112595	-0.365607	0.161322	0.997505	1.05854	-2.36059	1.1844
-18.4333	0.130634	-0.2918	-0.116976	1.09375	0.968257	-2.08674	1.21731
-18.4	0.215816	0.0490509	-0.0849927	1.13996	0.909376	-1.95457	1.23607
-18.3667	0.312067	0.482951	0.120014	1.11697	0.889545	-1.95451	1.21743
-18.3333	0.376007	0.850402	0.335362	1.02797	0.895425	-2.0102	1.15709
-18.3	0.385034	1.04879	0.417815	0.896135	0.903513	-2.02783	1.07179
-18.2667	0.335221	1.02488	0.291724	0.756159	0.896006	-1.94856	0.991114
-18.2333	0.270742	0.89266	0.0382832	0.642216	0.874028	-1.76699	0.944258
-18.2	0.222661	0.759846	-0.276849	0.576587	0.859625	-1.53036	0.947118
-18.1667	0.206277	0.697707	-0.582457	0.563227	0.880879	-1.31782	0.996126
-18.1333	0.212583	0.712743	-0.839749	0.588015	0.95466	-1.21048	1.07031
-18.1	0.212882	0.729767	-1.03524	0.625085	1.07766	-1.26033	1.14034
-18.0667	0.189779	0.685974	-1.12777	0.648143	1.22748	-1.47436	1.1792
-18.0333	0.143102	0.602041	-1.11632	0.643525	1.37257	-1.8154	1.17221
-18	0.096526	0.552335	-0.983426	0.616368	1.48373	-2.21243	1.12257
-17.9667	0.0697575	0.5952	-0.779909	0.586624	1.54343	-2.57767	1.05087
-17.9333	0.0828236	0.76186	-0.551602	0.576462	1.54799	-2.82475	0.986984
-17.9	0.134075	0.991486	-0.353352	0.595931	1.50406	-2.89106	0.957383
-17.8667	0.211982	1.22999	-0.227651	0.635074	1.41916	-2.75916	0.97447
-17.8333	0.300429	1.43489	-0.160058	0.667352	1.29657	-2.46776	1.03158
-17.8	0.37974	1.58221	-0.114882	0.663912	1.14092	-2.1001	1.10638
-17.7667	0.440226	1.67126	-0.0221828	0.611505	0.964645	-1.75392	1.17005
-17.7333	0.481215	1.66646	0.209401	0.521979	0.790789	-1.50043	1.1991
-17.7	0.511172	1.56437	0.599432	0.426284	0.645766	-1.35495	1.18613
-17.6667	0.548455	1.36308	1.161	0.358531	0.545831	-1.27964	1.14193
-17.6333	0.602928	1.13708	1.78139	0.335686	0.486961	-1.21303	1.08948
-17.6	0.668879	0.97461	2.30326	0.349936	0.444903	-1.11315	1.05372
-17.5667	0.722773	0.920029	2.59074	0.375404	0.38918	-0.989277	1.05056
-17.5333	0.72832	0.992317	2.5026	0.386111	0.303378	-0.895063	1.08057
-17.5	0.678948	1.12221	2.14658	0.373871	0.199093	-0.896633	1.12857
-17.4667	0.588953	1.2471	1.68216	0.352814	0.113617	-1.03206	1.17009
-17.4333	0.503765	1.32667	1.35593	0.3507	0.0909213	-1.28246	1.18083
-17.4	0.476113	1.35747	1.38509	0.388127	0.158492	-1.57923	1.14672
-17.3667	0.52121	1.37475	1.74167	0.462811	0.312195	-1.83384	1.06966
-17.3333	0.630351	1.39438	2.33481	0.54742	0.513314	-1.97619	0.968377
-17.3	0.750005	1.4033	2.89746	0.604485	0.702992	-1.9812	0.872986
-17.2667	0.821724	1.37176	3.17947	0.608377	0.826959	-1.87064	0.81442
-17.2333	0.832199	1.30537	3.15026	0.561886	0.856279	-1.69162	0.811025
-17.2	0.793656	1.23755	2.86759	0.495539	0.795163	-1.49207	0.858162
-17.1667	0.752179	1.21549	2.54934	0.451527	0.672628	-1.30382	0.927911
-17.1333	0.740227	1.27424	2.3469	0.460679	0.5252	-1.14592	0.980268
-17.1	0.753059	1.37955	2.28394	0.527163	0.380403	-1.03497	0.982267
-17.0667	0.770978	1.48599	2.33107	0.628029	0.24961	-0.991916	0.923076
-17.0333	0.767757	1.56626	2.39497	0.727139	0.132747	-1.03289	0.818322
-17	0.737712	1.63716	2.41611	0.793159	0.0278435	-1.14945	0.70145
-16.9667	0.698514	1.74437	2.3847	0.8122	-0.0621472	-1.29497	0.60693
-16.9333	0.67297	1.91768	2.30133	0.78787	-0.131757	-1.39186	0.554553
-16.9	0.672029	2.11661	2.18531	0.73427	-0.179114	-1.36746	0.542549
-16.8667	0.688239	2.27165	2.04066	0.665641	-0.211745	-1.18945	0.552678
-16.8333	0.707808	2.34252	1.8868	0.592922	-0.245412	-0.895184	0.5652
-16.8	0.713137	2.3178	1.75145	0.526051	-0.296817	-0.592665	0.573007
-16.7667	0.695861	2.24763	1.65849	0.479668	-0.37646	-0.420344	0.58619
-16.7333	0.652789	2.15598	1.6264	0.474531	-0.483389	-0.479336	0.622551
-16.7	0.586863	2.04385	1.6264	0.530653	-0.606081	-0.765523	0.691885
-16.6667	0.507321	1.88428	1.61376	0.6553	-0.728995	-1.16418	0.783765
-16.6333	0.429467	1.68212	1.54246	0.831589	-0.837935	-1.50848	0.867059
-16.6	0.362568	1.47171	1.37276	1.01636	-0.922495	-1.66598	0.903056
-16.5667	0.315393	1.31601	1.12836	1.15215	-0.97493	-1.59492	0.865698
-16.5333	0.289304	1.28707	0.845617	1.1905	-0.986297	-1.35812	0.757053
-16.5	0.278205	1.38806	0.592054	1.11566	-0.946197	-1.09066	0.610314
-16.4667	0.28317	1.61256	0.437284	0.956702	-0.847577	-0.935584	0.475633
-16.4333	0.297763	1.88182	0.396719	0.77795	-0.694674	-0.972841	0.39761
-16.4	0.32426	2.11904	0.473144	0.651773	-0.510028	-1.184	0.395633
-16.3667	0.357389	2.27238	0.594738	0.626067	-0.335145	-1.47074	0.457033
-16.3333	0.385401	2.30635	0.693218	0.701324	-0.220529	-1.71371	0.545749
-16.3	0.400978	2.26012	0.732563	0.829647	-0.208981	-1.82875	0.621273
-16.2667	0.395457	2.17645	0.72559	0.93712	-0.320483	-1.80304	0.657108
-16.2333	0.370944	2.114	0.738991	0.962384	-0.541767	-1.69798	0.650039
-16.2	0.332659	2.10747	0.83128	0.889516	-0.82753	-1.62171	0.616925
-16.1667	0.2801	2.14289	0.977367	0.758636	-1.11029	-1.67066	0.58266
-16.1333	0.21689	2.19159	1.0879	0.646335	-1.31782	-1.87374	0.567074
-16.1	0.153647	2.21643	1.07001	0.623846	-1.39377	-2.17262	0.577984
-16.0667	0.105725	2.19492	0.873498	0.719855	-1.31449	-2.4512	0.611762
-16.0333	0.102479	2.13647	0.602063	0.90328	-1.09602	-2.59077	0.65986
-16	0.159203	2.05243	0.405283	1.09651	-0.790033	-2.52411	0.715131
-15.9667	0.266532	1.96468	0.387744	1.21401	-0.473209	-2.268	0.773959
-15.9333	0.394029	1.8908	0.582502	1.20485	-0.225305	-1.92183	0.833156
-15.9	0.488524	1.84735	0.852951	1.07783	-0.104408	-1.6274	0.88482
-15.8667	0.514054	1.8599	1.04781	0.892032	-0.1288	-1.50094	0.914324
-15.8333	0.467479	1.92854	1.09934	0.7219	-0.27153	-1.57705	0.903679
-15.8	0.37792	2.04096	1.0401	0.618286	-0.473993	-1.79858	0.840746
-15.7667	0.291127	2.14164	1.01168	0.588652	-0.667258	-2.05566	0.727707
-15.7333	0.241843	2.16396	1.14375	0.603481	-0.796334	-2.2474	0.583599
-15.7	0.237541	2.09345	1.43309	0.622192	-0.835333	-2.32679	0.438635
-15.6667	0.267738	1.95911	1.80362	0.620249	-0.790382	-2.30955	0.323386
-15.6333	0.314349	1.85197	2.11016	0.601087	-0.690223	-2.24533	0.258427
-15.6	0.362962	1.84731	2.24244	0.587196	-0.568717	-2.17942	0.24897
-15.5667	0.408983	1.92127	2.2216	0.598594	-0.449246	-2.12531	0.286997
-15.5333	0.445848	1.99276	2.09766	0.634934	-0.337575	-2.06942	0.356727
-15.5	0.470053	1.97607	1.95701	0.673358	-0.226284	-2.00188	0.442053
-15.4667	0.475298	1.85731	1.83069	0.68427	-0.105765	-1.94478	0.530067
-15.4333	0.464494	1.75055	1.70445	0.651266	0.0239844	-1.95392	0.610632
-15.4	0.448052	1.81241	1.55341	0.582971	0.148182	-2.08391	0.675252
-15.3667	0.432571	2.08864	1.38488	0.507581	0.240831	-2.34295	0.716446
-15.3333	0.427831	2.53019	1.23952	0.454456	0.274871	-2.66285	0.730796
-15.3	0.428562	2.9387	1.15612	0.436308	0.235984	-2.91835	0.722621
-15.2667	0.428101	3.1186	1.15458	0.442288	0.133737	-2.98552	0.704919
-15.2333	0.429561	3.03961	1.18895	0.448494	0.00472742	-2.79968	0.695269
-15.2	0.43509	2.76226	1.19535	0.434683	-0.0961886	-2.39343	0.707872
-15.1667	0.456758	2.47353	1.12773	0.396858	-0.11332	-1.89019	0.74594
-15.1333	0.493429	2.31602	0.966906	0.346111	-0.0139709	-1.45438	0.799885
-15.1	0.53267	2.31676	0.755581	0.297218	0.192855	-1.2193	0.852907
-15.0667	0.560664	2.44968	0.536277	0.25503	0.450735	-1.21895	0.891212
-15.0333	0.56398	2.61917	0.350336	0.210298	0.673052	-1.38129	0.912321
-15	0.544562	2.76052	0.235467	0.147482	0.779252	-1.58163	0.926276
-14.9667	0.514424	2.85437	0.210099	0.0605453	0.735049	-1.72112	0.947606
-14.9333	0.491275	2.90013	0.309449	-0.0380224	0.570961	-1.77865	0.983784
-14.9	0.482054	2.90774	0.515363	-0.119939	0.369072	-1.80762	1.0277
-14.8667	0.480931	2.85771	0.790984	-0.156923	0.223389	-1.88856	1.05898
-14.8333	0.471105	2.74057	1.03985	-0.138373	0.196185	-2.06708	1.05548
-14.8	0.436106	2.55721	1.15729	-0.0800206	0.289668	-2.31571	1.0082
-14.7667	0.383293	2.3634	1.11643	-0.0165997	0.446647	-2.54002	0.929911
-14.7333	0.3329	2.23651	0.939114	0.0167334	0.580207	-2.62663	0.851466
-14.7	0.314387	2.23002	0.741304	0.00447434	0.617173	-2.51447	0.807819
-14.6667	0.34845	2.38151	0.635248	-0.0425493	0.531846	-2.23467	0.819311
-14.6333	0.4256	2.64752	0.6711	-0.095563	0.351969	-1.90325	0.881827
-14.6	0.523296	2.97619	0.849342	-0.1257	0.138137	-1.66628	0.968082
-14.5667	0.599603	3.27789	1.06924	-0.118654	-0.0507848	-1.6224	1.04233
-14.5333	0.620039	3.45867	1.21085	-0.0794433	-0.181723	-1.76666	1.07854
-14.5	0.579068	3.47378	1.19153	-0.025777	-0.253635	-1.98376	1.07227
-14.4667	0.488857	3.29554	0.970442	0.0264817	-0.286409	-2.11316	1.04025
-14.4333	0.39582	3.00401	0.634263	0.0730752	-0.303995	-2.04131	1.00888
-14.4	0.336031	2.69459	0.291355	0.121052	-0.32066	-1.76995	0.999797
-14.3667	0.325819	2.46781	0.0459981	0.17873	-0.339169	-1.41887	1.02042
-14.3333	0.354039	2.38458	-0.0472271	0.244626	-0.355907	-1.16543	1.06359
-14.3	0.380193	2.41977	-0.0413063	0.303053	-0.365917	-1.15107	1.11663
-14.2667	0.381342	2.55261	-0.00662425	0.330507	-0.36649	-1.39185	1.1699
-14.2333	0.359688	2.74694	-0.0030981	0.309378	-0.357843	-1.75877	1.22152
-14.2	0.346564	2.98754	-0.0271492	0.239752	-0.341796	-2.05372	1.27476
-14.1667	0.373337	3.2243	-0.0169846	0.142365	-0.320898	-2.11957	1.3308
-14.1333	0.448219	3.37223	0.0966593	0.049209	-0.29957	-1.91277	1.38356
-14.1	0.550957	3.37395	0.316053	-0.0116857	-0.283433	-1.50939	1.42025
-14.0667	0.643398	3.20305	0.602968	-0.0296472	-0.279817	-1.0645	1.42834
-14.0333	0.695379	2.93495	0.875998	-0.0142775	-0.292936	-0.734867	1.40341
-14	0.6951	2.64828	1.08051	0.012298	-0.321544	-0.602116	1.35318
-13.9667	0.660645	2.41759	1.21869	0.0301603	-0.359299	-0.638161	1.29489
-13.9333	0.623394	2.29652	1.30319	0.0350497	-0.397118	-0.743666	1.24639
-13.9	0.606036	2.29219	1.34588	0.0403098	-0.427978	-0.831322	1.21714
-13.8667	0.614125	2.41042	1.32908	0.0695624	-0.449053	-0.879563	1.2043
-13.8333	0.632378	2.58592	1.26374	0.141297	-0.462251	-0.930357	1.19592
-13.8	0.638385	2.71392	1.20224	0.252753	-0.47192	-1.04502	1.17834
-13.7667	0.616311	2.68176	1.22906	0.37582	-0.482438	-1.25065	1.14432
-13.7333	0.564182	2.42339	1.40651	0.465317	-0.496569	-1.50933	1.09577
-13.7	0.498113	2.0499	1.66785	0.479972	-0.514712	-1.73592	1.04159
-13.6667	0.437139	1.74461	1.8613	0.404005	-0.535894	-1.84377	0.992595
-13.6333	0.396107	1.66181	1.84597	0.258957	-0.55618	-1.78999	0.956071
-13.6	0.384273	1.85797	1.5794	0.0970649	-0.569171	-1.59362	0.933992
-13.5667	0.406659	2.19806	1.22961	-0.0188712	-0.56945	-1.32299	0.923588
-13.5333	0.466924	2.52993	1.00753	-0.0401439	-0.556084	-1.05985	0.920155
-13.5	0.560599	2.75406	1.0336	0.0492863	-0.533249	-0.859481	0.919377
-13.4667	0.679216	2.86439	1.31129	0.227674	-0.507544	-0.738991	0.918482
-13.4333	0.798866	2.92948	1.67443	0.44532	-0.483906	-0.68937	0.917238
-13.4	0.889159	2.97149	1.97088	0.643684	-0.460529	-0.708092	0.917523
-13.3667	0.924788	2.95909	2.12909	0.775617	-0.425691	-0.812823	0.923451
-13.3333	0.889398	2.8341	2.13769	0.818491	-0.362824	-1.03029	0.939219
-13.3	0.791471	2.60585	2.02543	0.776029	-0.259893	-1.36514	0.966545
-13.2667	0.646599	2.33493	1.75938	0.672171	-0.119398	-1.76929	1.00181
-13.2333	0.487242	2.11845	1.32989	0.540722	0.0398734	-2.14067	1.03518
-13.2	0.346569	2.02518	0.753693	0.416213	0.190269	-2.35914	1.0532
-13.1667	0.256404	2.04533	0.153245	0.327459	0.307848	-2.34033	1.04487
-13.1333	0.23601	2.14724	-0.336468	0.291871	0.383251	-2.07842	1.00858
-13.1	0.275558	2.26519	-0.648932	0.311888	0.425679	-1.65648	0.955993
-13.0667	0.344952	2.33887	-0.780311	0.372973	0.454562	-1.22499	0.908609
-13.0333	0.397146	2.32499	-0.818291	0.448138	0.484894	-0.945109	0.888254
-13	0.398618	2.2036	-0.823404	0.506607	0.514949	-0.916576	0.906533
-12.9667	0.348146	2.03632	-0.82943	0.52588	0.523753	-1.12606	0.958416
-12.9333	0.273582	1.92504	-0.839021	0.500722	0.48186	-1.45145	1.02435
-12.9	0.209619	1.95785	-0.866349	0.444415	0.370682	-1.72806	1.07918
-12.8667	0.178169	2.16124	-0.951015	0.380848	0.198597	-1.82475	1.1041
-12.8333	0.174496	2.42861	-1.11629	0.331471	0.0053808	-1.69634	1.09414
-12.8	0.179923	2.6063	-1.35049	0.30565	-0.149974	-1.39135	1.05939
-12.7667	0.180846	2.58677	-1.57723	0.298939	-0.21179	-1.02871	1.01709
-12.7333	0.172101	2.35784	-1.70344	0.297901	-0.152372	-0.748683	0.981359
-12.7	0.163862	2.05778	-1.67983	0.289217	0.0134522	-0.653518	0.956071
-12.6667	0.167016	1.8328	-1.49046	0.265512	0.229005	-0.768749	0.933992
-12.6333	0.179017	1.75931	-1.19581	0.22639	0.415719	-1.03452	0.90302
-12.6	0.195317	1.83493	-0.858518	0.174413	0.504384	-1.33812	0.854819
-12.5667	0.202682	1.97004	-0.552789	0.111874	0.463855	-1.56764	0.790754
-12.5333	0.195818	2.09	-0.34178	0.0401351	0.315646	-1.6514	0.722309
-12.5	0.178411	2.16065	-0.259061	-0.0370582	0.123946	-1.58422	0.66621
-12.4667	0.155291	2.18836	-0.328351	-0.110522	-0.0339418	-1.41958	0.635775
-12.4333	0.13665	2.19685	-0.503106	-0.167137	-0.101446	-1.23985	0.634593
-12.4	0.127256	2.18911	-0.704084	-0.196272	-0.0648391	-1.11459	0.65421
-12.3667	0.131643	2.15967	-0.817363	-0.19771	0.0436824	-1.07616	0.677739
-12.3333	0.152142	2.10615	-0.744179	-0.185311	0.164383	-1.11639	0.688203
-12.3	0.18227	2.04446	-0.48109	-0.183705	0.23698	-1.19947	0.676446
-12.2667	0.215461	1.99296	-0.079138	-0.216623	0.230713	-1.28066	0.645512
-12.2333	0.240543	1.95571	0.335652	-0.292486	0.157771	-1.32175	0.608367
-12.2	0.254418	1.92391	0.661479	-0.397264	0.0671193	-1.30977	0.581031
-12.1667	0.266755	1.89576	0.87319	-0.496916	0.0213292	-1.26628	0.573456
-12.1333	0.293868	1.89766	0.99804	-0.552443	0.0691444	-1.23364	0.584454
-12.1	0.350979	1.97236	1.09633	-0.537204	0.226196	-1.25526	0.603447
-12.0667	0.435941	2.15076	1.18146	-0.450232	0.469335	-1.35287	0.617197
-12.0333	0.522295	2.3837	1.22027	-0.318067	0.744007	-1.51423	0.618093
-12	0.572135	2.55856	1.15844	-0.187386	0.981268	-1.68721	0.609148
-11.9667	0.561482	2.55904	0.990227	-0.108601	1.12039	-1.7935	0.601345
-11.9333	0.491223	2.3369	0.755075	-0.116257	1.12848	-1.7624	0.605536
-11.9	0.398459	1.99941	0.535321	-0.213646	1.01038	-1.56457	0.623864
-11.8667	0.323057	1.70301	0.394446	-0.370023	0.802631	-1.23883	0.647107
-11.8333	0.28747	1.57841	0.343148	-0.532834	0.556939	-0.880629	0.65978
-11.8	0.292299	1.67323	0.366407	-0.649046	0.32017	-0.607532	0.650568
-11.7667	0.31158	1.89268	0.426202	-0.684118	0.121633	-0.508276	0.621364
-11.7333	0.322045	2.09903	0.498129	-0.632758	-0.0281628	-0.592773	0.588807
-11.7	0.312538	2.16794	0.56647	-0.520415	-0.132075	-0.782114	0.575422
-11.6667	0.288169	2.04858	0.624736	-0.391669	-0.196814	-0.952077	0.596255
-11.6333	0.268679	1.8059	0.682798	-0.289666	-0.226179	-1.0086	0.647823
-11.6	0.268422	1.53014	0.773066	-0.237732	-0.220492	-0.941448	0.706996
-11.5667	0.293724	1.32006	0.940523	-0.231058	-0.181603	-0.828093	0.742513
-11.5333	0.340885	1.24798	1.21546	-0.243696	-0.120123	-0.785809	0.731498
-11.5	0.390271	1.33314	1.54291	-0.24658	-0.0586919	-0.901822	0.672666
-11.4667	0.418692	1.5678	1.78902	-0.224991	-0.0270025	-1.18061	0.587939
-11.4333	0.398814	1.86794	1.7865	-0.18647	-0.0500049	-1.53623	0.511146
-11.4	0.313388	2.11622	1.42079	-0.155602	-0.13357	-1.83719	0.46968
-11.3667	0.178697	2.19648	0.793532	-0.15808	-0.257661	-1.97169	0.4696
-11.3333	0.0328345	2.05451	0.124997	-0.20296	-0.38084	-1.89195	0.493245
-11.3	-0.0617769	1.78551	-0.314595	-0.275664	-0.456694	-1.61877	0.509552
-11.2667	-0.0535854	1.54521	-0.344867	-0.345501	-0.453795	-1.21512	0.492555
-11.2333	0.0689679	1.47427	0.0110699	-0.382083	-0.371915	-0.754923	0.437389
-11.2	0.28179	1.62115	0.630791	-0.373223	-0.245407	-0.30607	0.363497
-11.1667	0.51017	1.88583	1.27039	-0.332531	-0.129978	0.0630555	0.30425
-11.1333	0.673176	2.11711	1.7305	-0.292356	-0.0802458	0.276201	0.287849
-11.1	0.718472	2.18951	1.94429	-0.286516	-0.124663	0.266765	0.321448
-11.0667	0.646278	2.086	1.96753	-0.330348	-0.253372	0.0203697	0.387486
-11.0333	0.517792	1.92543	1.95669	-0.41222	-0.423066	-0.394888	0.4548
-11	0.406134	1.83432	2.02635	-0.499506	-0.577792	-0.843293	0.496724
-10.9667	0.3613	1.86399	2.19896	-0.555789	-0.674047	-1.17143	0.506125
-10.9333	0.396282	1.97697	2.42135	-0.558379	-0.698831	-1.26159	0.498167
-10.9	0.486832	2.06847	2.60372	-0.508856	-0.670038	-1.07227	0.499969
-10.8667	0.594662	2.05117	2.69492	-0.432046	-0.62186	-0.656434	0.532226
-10.8333	0.687345	1.91098	2.71503	-0.363249	-0.584458	-0.149135	0.594903
-10.8	0.744239	1.69387	2.71926	-0.331996	-0.56725	0.286664	0.664892
-10.7667	0.765805	1.49209	2.76498	-0.350141	-0.556719	0.536317	0.7083
-10.7333	0.767484	1.37829	2.88032	-0.410038	-0.52871	0.585139	0.699899
-10.7	0.770253	1.37385	3.06117	-0.492477	-0.465396	0.506319	0.638047
-10.6667	0.790319	1.44819	3.29656	-0.576982	-0.368114	0.395709	0.546553
-10.6333	0.821195	1.50545	3.55457	-0.649514	-0.258327	0.312541	0.462455
-10.6	0.835456	1.43696	3.77374	-0.704071	-0.16867	0.256879	0.4179
-10.5667	0.798513	1.18996	3.85555	-0.739439	-0.129615	0.190386	0.424233
-10.5333	0.68944	0.801714	3.697	-0.755286	-0.158366	0.0837078	0.467865
-10.5	0.5331	0.434559	3.29272	-0.749279	-0.250903	-0.0479462	0.519447
-10.4667	0.385354	0.27317	2.7316	-0.717864	-0.380611	-0.144395	0.550229
-10.4333	0.308646	0.401782	2.20089	-0.660032	-0.504794	-0.132069	0.546092
-10.4	0.332113	0.76312	1.84993	-0.582258	-0.577008	0.0266759	0.512224
-10.3667	0.422053	1.13084	1.69717	-0.50017	-0.56258	0.299663	0.467392
-10.3333	0.510089	1.2815	1.64377	-0.435952	-0.45366	0.592	0.43287
-10.3	0.530475	1.14165	1.51692	-0.410881	-0.277614	0.790629	0.422151
-10.2667	0.459518	0.811494	1.21273	-0.434814	-0.0929162	0.824888	0.435722
-10.2333	0.33201	0.515555	0.782255	-0.499465	0.032276	0.698598	0.462842
-10.2	0.204812	0.408103	0.374014	-0.579543	0.04929	0.488711	0.488296
-10.1667	0.124442	0.48322	0.148574	-0.64081	-0.0468411	0.302413	0.500098
-10.1333	0.111318	0.638356	0.180831	-0.654941	-0.214743	0.224316	0.494088
-10.1	0.151541	0.758478	0.409655	-0.613967	-0.391525	0.273317	0.473288
-10.0667	0.219402	0.820036	0.722119	-0.536238	-0.526812	0.393815	0.443488
-10.0333	0.28343	0.885272	0.990927	-0.459349	-0.610249	0.485811	0.40817
-10	0.314511	1.0114	1.15153	-0.424055	-0.671782	0.454347	0.365625
-9.96667	0.290978	1.17794	1.21513	-0.453672	-0.756098	0.252831	0.309743
-9.93333	0.206538	1.29726	1.22949	-0.541706	-0.88544	-0.0950625	0.234692
-9.9	0.0814028	1.28669	1.2607	-0.653689	-1.03823	-0.508128	0.141083
-9.86667	-0.0407202	1.1428	1.35689	-0.743534	-1.15873	-0.882099	0.0403499
-9.83333	-0.108593	0.960457	1.53207	-0.775888	-1.19287	-1.12928	-0.0460537
-9.8	-0.0936292	0.838876	1.76596	-0.743035	-1.12603	-1.20393	-0.0936177
-9.76667	-0.00928763	0.812704	1.997	-0.666496	-0.998857	-1.11426	-0.0858148
-9.73333	0.0957253	0.83324	2.15886	-0.584304	-0.888385	-0.920086	-0.0249707
-9.7	0.164256	0.805786	2.21723	-0.530833	-0.862675	-0.708682	0.0647055
-9.66667	0.164413	0.675314	2.1889	-0.520614	-0.937942	-0.562728	0.143543
-9.63333	0.110319	0.480901	2.15021	-0.543475	-1.06603	-0.531002	0.171309
-9.6	0.0456616	0.321084	2.17933	-0.572272	-1.16399	-0.614994	0.124813
-9.56667	0.0168934	0.294029	2.31793	-0.579207	-1.16528	-0.776108	0.0100009
-9.53333	0.047773	0.429398	2.56145	-0.551057	-1.05884	-0.957437	-0.136878
-9.5	0.124486	0.65041	2.86324	-0.496616	-0.895923	-1.11209	-0.262109
-9.46667	0.213691	0.835623	3.18497	-0.440624	-0.759954	-1.2211	-0.316776
-9.43333	0.280663	0.878558	3.50003	-0.411259	-0.715459	-1.28946	-0.278426
-9.4	0.310755	0.753177	3.7909	-0.427168	-0.771593	-1.31973	-0.161054
-9.36667	0.313791	0.533373	4.02688	-0.489978	-0.882942	-1.29591	-0.00867758
-9.33333	0.307384	0.316473	4.16733	-0.584213	-0.98446	-1.19488	0.124056
-9.3	0.303969	0.170631	4.19825	-0.684647	-1.03434	-1.02096	0.194877
-9.26667	0.300961	0.105302	4.14931	-0.764323	-1.03649	-0.838356	0.19032
-9.23333	0.287303	0.09677	4.09805	-0.80226	-1.03062	-0.766106	0.127986
-9.2	0.251433	0.136919	4.10364	-0.787526	-1.05966	-0.929029	0.0442537
-9.16667	0.187373	0.228512	4.16332	-0.721534	-1.1357	-1.38494	-0.025422
-9.13333	0.0978103	0.356449	4.21067	-0.618234	-1.22733	-2.07208	-0.062617
-9.1	-0.00909824	0.446479	4.1644	-0.500905	-1.27769	-2.81511	-0.0717682
-9.06667	-0.115845	0.39779	4.00462	-0.395804	-1.24185	-3.38628	-0.0735482
-9.03333	-0.192031	0.164368	3.80742	-0.322067	-1.11645	-3.59599	-0.0894701
-9	-0.205262	-0.1912	3.68225	-0.283824	-0.945977	-3.36419	-0.128637
-8.96667	-0.135744	-0.498416	3.69432	-0.268827	-0.800298	-2.75931	-0.181935
-8.93333	0.00101189	-0.604063	3.81289	-0.255252	-0.737139	-1.98303	-0.227334
-8.9	0.150208	-0.480078	3.91392	-0.2262	-0.771025	-1.29336	-0.242011
-8.86667	0.246308	-0.244002	3.87295	-0.182627	-0.864988	-0.888182	-0.215298
-8.83333	0.243441	-0.121818	3.64435	-0.146687	-0.952174	-0.807321	-0.155697
-8.8	0.144173	-0.284056	3.28292	-0.150754	-0.971383	-0.923526	-0.0881653
-8.76667	0.00112405	-0.726717	2.91776	-0.217209	-0.898887	-1.02531	-0.0428939
-8.73333	-0.116707	-1.28849	2.6547	-0.34042	-0.761753	-0.923663	-0.0406163
-8.7	-0.152449	-1.72682	2.53331	-0.481562	-0.624673	-0.533366	-0.0815866
-8.66667	-0.0891061	-1.87329	2.52339	-0.583895	-0.558298	0.101909	-0.144452
-8.63333	0.0458611	-1.70409	2.5455	-0.598797	-0.604708	0.831773	-0.194511
-8.6	0.200339	-1.32314	2.52994	-0.509682	-0.754992	1.45973	-0.199826
-8.56667	0.313256	-0.94109	2.44384	-0.342063	-0.952144	1.81758	-0.146595
-8.53333	0.344455	-0.749399	2.30955	-0.152372	-1.1173	1.82378	-0.0475306
-8.5	0.291087	-0.828751	2.19987	-0.000961509	-1.18417	1.49873	0.0618022
-8.46667	0.186711	-1.10527	2.19687	0.0765362	-1.12733	0.941441	0.138023
-8.43333	0.0878458	-1.38118	2.35459	0.0841679	-0.971219	0.290855	0.149861
-8.4	0.0418025	-1.48095	2.66738	0.0578844	-0.776636	-0.310361	0.0935004
-8.36667	0.0637277	-1.34329	3.0507	0.0432173	-0.613182	-0.749149	-0.00592493
-8.33333	0.132711	-1.05202	3.3821	0.0714412	-0.531777	-0.966942	-0.106537
-8.3	0.197226	-0.804223	3.53833	0.146857	-0.547626	-0.979747	-0.170231
-8.26667	0.209003	-0.759834	3.46064	0.249101	-0.642782	-0.873079	-0.180029
-8.23333	0.150943	-0.933385	3.19224	0.34784	-0.782707	-0.772492	-0.145837
-8.2	0.0401898	-1.18948	2.84705	0.418268	-0.938576	-0.801464	-0.0946602
-8.16667	-0.0811519	-1.33095	2.57452	0.450806	-1.0959	-1.03221	-0.053178
-8.13333	-0.178914	-1.2632	2.47695	0.449949	-1.2506	-1.45412	-0.032463
-8.1	-0.243422	-1.0673	2.57327	0.426619	-1.39614	-1.97288	-0.0241138
-8.06667	-0.287491	-0.942771	2.79397	0.392135	-1.51452	-2.44367	-0.010087
-8.03333	-0.335098	-1.07116	2.98887	0.355716	-1.57623	-2.72945	0.0216669
-8	-0.394464	-1.45812	3.0092	0.323581	-1.55439	-2.75199	0.0649299
-7.96667	-0.452669	-1.91646	2.76986	0.299006	-1.44278	-2.52212	0.0964791
-7.93333	-0.492357	-2.2136	2.29861	0.281372	-1.26666	-2.14307	0.0892097
-7.9	-0.506356	-2.20151	1.72728	0.265576	-1.0802	-1.77867	0.0293925
-7.86667	-0.511392	-1.90999	1.19894	0.245041	-0.94402	-1.58529	-0.073025
-7.83333	-0.536174	-1.5311	0.815763	0.217535	-0.897799	-1.63447	-0.186975
-7.8	-0.597039	-1.275	0.592453	0.190603	-0.940264	-1.87505	-0.274972
-7.76667	-0.685546	-1.25842	0.464505	0.18057	-1.03025	-2.15899	-0.310682
-7.73333	-0.769527	-1.4456	0.338311	0.203002	-1.10929	-2.31268	-0.290899
-7.7	-0.814069	-1.69919	0.136415	0.259142	-1.13205	-2.21361	-0.235115
-7.66667	-0.803737	-1.89334	-0.150562	0.329324	-1.08969	-1.84368	-0.174474
-7.63333	-0.746894	-1.95689	-0.457904	0.378852	-1.01194	-1.29701	-0.136472
-7.6	-0.67197	-1.89121	-0.690678	0.377216	-0.949679	-0.743765	-0.133709
-7.56667	-0.608778	-1.74734	-0.764784	0.319448	-0.947133	-0.350957	-0.161901
-7.53333	-0.572366	-1.58926	-0.658199	0.235849	-1.01844	-0.198402	-0.20574
-7.5	-0.557631	-1.4725	-0.427462	0.181447	-1.14017	-0.238844	-0.248259
-7.46667	-0.54415	-1.41497	-0.181912	0.208612	-1.26554	-0.332737	-0.278346
-7.43333	-0.512115	-1.38981	-0.0445845	0.336654	-1.35009	-0.331892	-0.292966
-7.4	-0.451152	-1.34774	-0.0727002	0.536801	-1.37259	-0.156083	-0.294603
-7.36667	-0.366433	-1.25781	-0.228181	0.741173	-1.34329	0.176791	-0.287284
-7.33333	-0.279821	-1.14765	-0.408651	0.875277	-1.29491	0.570612	-0.273605
-7.3	-0.221272	-1.10518	-0.505793	0.896587	-1.26516	0.906166	-0.254251
-7.26667	-0.212258	-1.20389	-0.479012	0.818813	-1.27816	1.0986	-0.229897
-7.23333	-0.251905	-1.43458	-0.370279	0.703264	-1.33427	1.12822	-0.20379
-7.2	-0.316899	-1.69019	-0.269612	0.623517	-1.41286	1.0306	-0.182852
-7.16667	-0.377202	-1.82721	-0.260636	0.624798	-1.48657	0.862199	-0.175794
-7.13333	-0.415607	-1.78542	-0.351458	0.700343	-1.53422	0.666699	-0.189588
-7.1	-0.433502	-1.62754	-0.463391	0.796621	-1.54835	0.467881	-0.226243
-7.06667	-0.44262	-1.48703	-0.483761	0.844895	-1.53211	0.28331	-0.281025
-7.03333	-0.448637	-1.47101	-0.32786	0.800272	-1.49396	0.144654	-0.34392
-7	-0.442686	-1.57352	-0.00858683	0.669955	-1.44486	0.104449	-0.403551
-6.96667	-0.410735	-1.7065	0.358298	0.51163	-1.39745	0.221353	-0.451737
-6.93333	-0.350031	-1.8018	0.620115	0.403591	-1.36563	0.529811	-0.486277
-6.9	-0.276076	-1.86939	0.664759	0.405085	-1.36116	1.01459	-0.510338
-6.86667	-0.206342	-1.9651	0.512444	0.527586	-1.38771	1.604	-0.529275
-6.83333	-0.143932	-2.10433	0.303997	0.730415	-1.43274	2.18472	-0.54566
-6.8	-0.0770667	-2.21491	0.194995	0.939976	-1.46689	2.64138	-0.556951
-6.76667	0.00939564	-2.18235	0.265446	1.08231	-1.45451	2.90199	-0.556509
-6.73333	0.109936	-1.9703	0.459444	1.11568	-1.37085	2.96399	-0.538335
-6.7	0.190913	-1.68321	0.620957	1.04621	-1.22049	2.88476	-0.502748
-6.66667	0.211461	-1.50756	0.614887	0.91956	-1.04257	2.74377	-0.459325
-6.63333	0.151029	-1.58077	0.413921	0.793674	-0.897616	2.60209	-0.425121
-6.6	0.0346568	-1.85802	0.128345	0.710041	-0.837409	2.48269	-0.417707
-6.56667	-0.0834503	-2.16178	-0.0692299	0.678286	-0.874783	2.3739	-0.447094
-6.53333	-0.162211	-2.34127	-0.0758884	0.679187	-0.973203	2.2478	-0.50989
-6.5	-0.193322	-2.35973	0.0850467	0.684539	-1.06367	2.08307	-0.589194
-6.46667	-0.203034	-2.29788	0.266354	0.677459	-1.08338	1.88053	-0.661283
-6.43333	-0.229564	-2.25652	0.270827	0.663685	-1.01244	1.66272	-0.705657
-6.4	-0.28961	-2.26499	0.000601387	0.666676	-0.886407	1.46084	-0.714376
-6.36667	-0.374366	-2.28453	-0.494487	0.710784	-0.779383	1.29728	-0.69586
-6.33333	-0.462611	-2.27172	-1.04821	0.802274	-0.763286	1.17605	-0.670774
-6.3	-0.541163	-2.23425	-1.48222	0.91925	-0.866623	1.07899	-0.662125
-6.26667	-0.614405	-2.22193	-1.72399	1.01844	-1.05483	0.979448	-0.683571
-6.23333	-0.690774	-2.27199	-1.80883	1.05458	-1.24937	0.863135	-0.732162
-6.2	-0.767712	-2.35367	-1.84216	1.00325	-1.3692	0.744715	-0.78921
-6.16667	-0.825599	-2.38163	-1.91939	0.874372	-1.36881	0.672092	-0.830227
-6.13333	-0.837491	-2.28911	-2.05592	0.709362	-1.25553	0.704779	-0.838534
-6.1	-0.785987	-2.06788	-2.19664	0.563418	-1.07861	0.879517	-0.815727
-6.06667	-0.680976	-1.78385	-2.27512	0.481757	-0.903085	1.17714	-0.782708
-6.03333	-0.558647	-1.54247	-2.25634	0.482738	-0.778936	1.51394	-0.770821
-6	-0.467617	-1.42486	-2.16145	0.5517	-0.725055	1.76023	-0.806264
-5.96667	-0.446705	-1.46589	-2.03921	0.648629	-0.728734	1.80183	-0.896849
-5.93333	-0.503126	-1.62904	-1.93137	0.726402	-0.759607	1.60224	-1.02737
-5.9	-0.610226	-1.83455	-1.85431	0.750773	-0.787993	1.23054	-1.16581
-5.86667	-0.719369	-2.00001	-1.79348	0.714202	-0.794481	0.835168	-1.27761
-5.83333	-0.781601	-2.07314	-1.71279	0.635708	-0.772667	0.572038	-1.33875
-5.8	-0.772215	-2.07082	-1.57696	0.551357	-0.728526	0.534514	-1.34285
-5.76667	-0.700101	-2.06678	-1.36846	0.49661	-0.67929	0.715716	-1.2984
-5.73333	-0.603884	-2.13388	-1.11936	0.490087	-0.649812	1.01084	-1.22118
-5.7	-0.531961	-2.28331	-0.910275	0.525028	-0.66707	1.27065	-1.12679
-5.66667	-0.512898	-2.4344	-0.822835	0.571657	-0.747813	1.38396	-1.02796
-5.63333	-0.540442	-2.4596	-0.898537	0.59003	-0.884831	1.34667	-0.936387
-5.6	-0.579837	-2.29983	-1.08442	0.549695	-1.04281	1.26414	-0.865805
-5.56667	-0.589579	-2.01416	-1.2639	0.44654	-1.1678	1.292	-0.830152
-5.53333	-0.54848	-1.77092	-1.33471	0.3079	-1.21034	1.55456	-0.837371
-5.5	-0.460108	-1.74125	-1.24925	0.182468	-1.15045	2.07935	-0.881515
-5.46667	-0.34519	-1.93966	-1.04863	0.118469	-1.01558	2.75531	-0.941061
-5.43333	-0.237391	-2.23263	-0.820013	0.139167	-0.876109	3.3513	-0.986064
-5.4	-0.175981	-2.43709	-0.649553	0.230471	-0.817946	3.61078	-0.992548
-5.36667	-0.190982	-2.43609	-0.601642	0.34539	-0.902883	3.40569	-0.95636
-5.33333	-0.293056	-2.2835	-0.690856	0.425393	-1.13448	2.82098	-0.89587
-5.3	-0.470537	-2.1558	-0.905705	0.428652	-1.45442	2.10607	-0.84202
-5.26667	-0.683482	-2.19947	-1.19847	0.349944	-1.76711	1.535	-0.820792
-5.23333	-0.871334	-2.41822	-1.50621	0.222515	-1.98206	1.29452	-0.838545
-5.2	-0.97096	-2.65501	-1.76733	0.0997963	-2.05086	1.42646	-0.878816
-5.16667	-0.947701	-2.71229	-1.93008	0.0279138	-1.98325	1.8243	-0.912806
-5.13333	-0.825886	-2.52641	-1.97963	0.0246254	-1.83806	2.2813	-0.91713
-5.1	-0.674157	-2.20198	-1.92177	0.0733598	-1.69481	2.58808	-0.887819
-5.06667	-0.57456	-1.96219	-1.7993	0.13457	-1.61605	2.63758	-0.841964
-5.03333	-0.582006	-2.00802	-1.68498	0.165699	-1.62157	2.46368	-0.80684
-5	-0.690737	-2.33237	-1.6598	0.140043	-1.68287	2.19452	-0.803942
-4.96667	-0.850222	-2.75926	-1.78559	0.0552139	-1.74392	1.96987	-0.837645
-4.93333	-0.991626	-3.06576	-2.03639	-0.0701757	-1.75295	1.87124	-0.895724
-4.9	-1.05945	-3.09473	-2.30196	-0.206655	-1.69183	1.89855	-0.960065
-4.86667	-1.04249	-2.86575	-2.4471	-0.324523	-1.58521	1.98561	-1.01797
-4.83333	-0.965948	-2.50737	-2.38133	-0.400799	-1.48837	2.04935	-1.06717
-4.8	-0.882137	-2.18332	-2.15284	-0.422823	-1.45843	2.0361	-1.11151
-4.76667	-0.839435	-2.00754	-1.90955	-0.388983	-1.5219	1.94307	-1.15171
-4.73333	-0.852883	-1.97627	-1.80185	-0.310272	-1.65641	1.80755	-1.18005
-4.7	-0.904835	-2.01902	-1.89827	-0.209887	-1.79883	1.68049	-1.18349
-4.66667	-0.954547	-2.05545	-2.12339	-0.119809	-1.87519	1.60132	-1.15477
-4.63333	-0.971289	-2.0493	-2.35354	-0.071273	-1.83764	1.58663	-1.10261
-4.6	-0.957041	-2.02525	-2.52284	-0.0817104	-1.68959	1.63015	-1.053
-4.56667	-0.942956	-2.03142	-2.66537	-0.145917	-1.4887	1.71177	-1.0381
-4.53333	-0.964831	-2.0834	-2.87125	-0.237046	-1.32182	1.80273	-1.0782
-4.5	-1.03804	-2.14172	-3.20575	-0.319253	-1.26467	1.87133	-1.16818
-4.46667	-1.14286	-2.14087	-3.62051	-0.365047	-1.34439	1.89086	-1.27722
-4.43333	-1.23629	-2.04216	-3.97574	-0.367683	-1.52643	1.85765	-1.36337
-4.4	-1.28383	-1.89607	-4.13937	-0.34221	-1.73347	1.80236	-1.39424
-4.36667	-1.27101	-1.81766	-4.03342	-0.314807	-1.88666	1.78922	-1.36277
-4.33333	-1.20989	-1.89128	-3.71903	-0.308187	-1.94263	1.89079	-1.28903
-4.3	-1.12392	-2.11785	-3.33397	-0.326903	-1.90845	2.15044	-1.20677
-4.26667	-1.0324	-2.3803	-3.03362	-0.355944	-1.83194	2.55151	-1.14411
-4.23333	-0.947833	-2.52853	-2.91969	-0.368778	-1.77111	3.0105	-1.10938
-4.2	-0.87517	-2.50206	-2.95739	-0.345483	-1.75858	3.40215	-1.08966
-4.16667	-0.815555	-2.33986	-3.03577	-0.285282	-1.78075	3.61082	-1.06248
-4.13333	-0.771294	-2.16232	-3.0418	-0.209196	-1.78656	3.58406	-1.01196
-4.1	-0.742631	-2.07839	-2.91473	-0.151409	-1.72379	3.353	-0.940477
-4.06667	-0.728746	-2.10812	-2.6822	-0.142767	-1.57548	3.00422	-0.868127
-4.03333	-0.728638	-2.20674	-2.40924	-0.195343	-1.3778	2.63912	-0.821816
-4	-0.743864	-2.30673	-2.17153	-0.295326	-1.20662	2.33736	-0.820343
-3.96667	-0.777715	-2.36807	-2.03817	-0.4082	-1.13779	2.15009	-0.864143
-3.93333	-0.827128	-2.38936	-2.04259	-0.493086	-1.2038	2.10177	-0.9357
-3.9	-0.883034	-2.37769	-2.21662	-0.520747	-1.37035	2.19563	-1.00843
-3.86667	-0.929558	-2.34624	-2.54595	-0.4873	-1.55161	2.41277	-1.05902
-3.83333	-0.958136	-2.31835	-2.99641	-0.414784	-1.65482	2.71135	-1.07579
-3.8	-0.970687	-2.33067	-3.49293	-0.340944	-1.62576	3.02633	-1.06015
-3.76667	-0.980203	-2.42242	-3.94983	-0.301809	-1.47145	3.28642	-1.02212
-3.73333	-0.9976	-2.5794	-4.30254	-0.315602	-1.24994	3.43603	-0.97415
-3.7	-1.02015	-2.73827	-4.49927	-0.376392	-1.0371	3.45645	-0.926327
-3.66667	-1.0381	-2.82779	-4.54491	-0.457985	-0.887836	3.37509	-0.885137
-3.63333	-1.03915	-2.82613	-4.46573	-0.528207	-0.815962	3.25585	-0.854739
-3.6	-1.02944	-2.81011	-4.33166	-0.564259	-0.800333	3.16822	-0.838494
-3.56667	-1.02845	-2.90335	-4.21757	-0.562297	-0.809213	3.1606	-0.838849
-3.53333	-1.0464	-3.14063	-4.16663	-0.536735	-0.822046	3.24267	-0.854995
-3.5	-1.07256	-3.42312	-4.17619	-0.509114	-0.836542	3.39086	-0.881275
-3.46667	-1.07458	-3.56904	-4.19018	-0.495222	-0.854839	3.569	-0.90719
-3.43333	-1.01702	-3.41756	-4.14395	-0.497706	-0.866761	3.74597	-0.922114
-3.4	-0.899653	-3.00552	-4.02611	-0.506201	-0.845583	3.90548	-0.919988
-3.36667	-0.756725	-2.52841	-3.88412	-0.504759	-0.762584	4.04194	-0.902412
-3.33333	-0.644025	-2.24528	-3.79927	-0.482593	-0.609055	4.14899	-0.876943
-3.3	-0.609649	-2.32567	-3.83879	-0.440227	-0.413221	4.21237	-0.852361
-3.26667	-0.649333	-2.66416	-3.98084	-0.390096	-0.236592	4.20965	-0.833958
-3.23333	-0.727502	-3.02692	-4.141	-0.35069	-0.145505	4.12012	-0.821012
-3.2	-0.803339	-3.21694	-4.22057	-0.33753	-0.171422	3.93569	-0.809273
-3.16667	-0.845813	-3.15193	-4.15454	-0.356209	-0.289689	3.67292	-0.795437
-3.13333	-0.857494	-2.91994	-3.98351	-0.400209	-0.428468	3.36796	-0.780803
-3.1	-0.855356	-2.65152	-3.81766	-0.45318	-0.507631	3.06817	-0.770314
-3.06667	-0.857618	-2.44757	-3.77235	-0.495668	-0.47944	2.81804	-0.768716
-3.03333	-0.873425	-2.34522	-3.9078	-0.511281	-0.351454	2.65108	-0.775879
-3	-0.889528	-2.31882	-4.14256	-0.4919	-0.178233	2.58032	-0.785977
-2.96667	-0.888351	-2.3555	-4.31673	-0.441819	-0.0268078	2.60201	-0.791264
-2.93333	-0.857752	-2.44693	-4.29741	-0.37715	0.063211	2.70076	-0.788997
-2.9	-0.789951	-2.57728	-4.01122	-0.321231	0.0996789	2.85595	-0.785601
-2.86667	-0.693043	-2.69428	-3.54421	-0.295776	0.128577	3.04282	-0.795402
-2.83333	-0.581946	-2.72921	-3.05383	-0.312223	0.201491	3.23481	-0.832721
-2.8	-0.478175	-2.6636	-2.6802	-0.365542	0.339944	3.4034	-0.90306
-2.76667	-0.400051	-2.5305	-2.47588	-0.436171	0.517778	3.52299	-0.998524
-2.73333	-0.353475	-2.41334	-2.35968	-0.498068	0.672478	3.57828	-1.10052
-2.7	-0.337588	-2.39035	-2.22998	-0.531741	0.740944	3.57586	-1.19027
-2.66667	-0.343824	-2.46368	-2.0495	-0.535718	0.698661	3.54607	-1.25878
-2.63333	-0.3633	-2.58124	-1.86509	-0.52724	0.576417	3.52878	-1.31143
-2.6	-0.387781	-2.66442	-1.75681	-0.534206	0.44371	3.54869	-1.36365
-2.56667	-0.412098	-2.65158	-1.77814	-0.578567	0.370793	3.59462	-1.42971
-2.53333	-0.432881	-2.54858	-1.88597	-0.661771	0.39217	3.61995	-1.51309
-2.5	-0.450538	-2.39742	-1.99951	-0.76087	0.490219	3.56728	-1.60292
-2.46667	-0.470699	-2.26216	-2.05799	-0.836696	0.606123	3.40633	-1.67981
-2.43333	-0.498048	-2.19862	-2.04712	-0.851147	0.671458	3.164	-1.72686
-2.4	-0.531177	-2.21809	-2.00649	-0.783598	0.644017	2.91554	-1.73844
-2.36667	-0.56401	-2.31525	-1.97421	-0.639975	0.526464	2.74155	-1.72264
-2.33333	-0.586215	-2.45345	-1.95173	-0.450725	0.360895	2.67334	-1.69563
-2.3	-0.593095	-2.59629	-1.90282	-0.257564	0.201204	2.66943	-1.67253
-2.26667	-0.591343	-2.71773	-1.79459	-0.0982658	0.0865968	2.63631	-1.66037
-2.23333	-0.5928	-2.80128	-1.62314	0.00473988	0.0285027	2.49135	-1.65697
-2.2	-0.607966	-2.83876	-1.44324	0.0460855	0.0194236	2.22429	-1.65559
-2.16667	-0.633206	-2.80375	-1.34314	0.0332079	0.0487012	1.91716	-1.65141
-2.13333	-0.650873	-2.68793	-1.37233	-0.0204393	0.114839	1.70607	-1.64545
-2.1	-0.640507	-2.49757	-1.53677	-0.0979799	0.224077	1.70811	-1.64292
-2.06667	-0.590162	-2.28212	-1.75902	-0.181896	0.374526	1.95545	-1.64791
-2.03333	-0.509351	-2.1048	-1.94369	-0.253238	0.542227	2.36202	-1.65863
-2	-0.430279	-1.9993	-2.03621	-0.295257	0.680565	2.7355	-1.66698
-1.96667	-0.393	-1.97506	-2.02829	-0.298023	0.74241	2.86439	-1.66342
-1.93333	-0.42234	-2.00737	-1.97535	-0.264468	0.711047	2.64591	-1.64381
-1.9	-0.512404	-2.09302	-1.93467	-0.212576	0.62035	2.15971	-1.61422
-1.86667	-0.627546	-2.23371	-1.92688	-0.172186	0.546937	1.6097	-1.58914
-1.83333	-0.724521	-2.43062	-1.93246	-0.174581	0.574406	1.2005	-1.58437
-1.8	-0.766841	-2.63457	-1.9171	-0.240076	0.749952	1.04885	-1.60809
-1.76667	-0.738851	-2.75486	-1.87144	-0.368618	1.05579	1.16086	-1.65484
-1.73333	-0.658568	-2.73151	-1.83428	-0.537338	1.41084	1.44818	-1.70731
-1.7	-0.567418	-2.55156	-1.87739	-0.706435	1.706	1.7689	-1.74403
-1.66667	-0.514724	-2.31948	-2.03605	-0.833467	1.85596	1.99557	-1.75088
-1.63333	-0.530449	-2.18544	-2.30728	-0.887035	1.83777	2.08768	-1.72838
-1.6	-0.597985	-2.22869	-2.61223	-0.858024	1.69497	2.10708	-1.69102
-1.56667	-0.672373	-2.44262	-2.84821	-0.763626	1.50818	2.17136	-1.65932
-1.53333	-0.702049	-2.69483	-2.95649	-0.642932	1.352	2.37873	-1.64877
-1.5	-0.654079	-2.82204	-2.91727	-0.545935	1.26637	2.75725	-1.66285
-1.46667	-0.541786	-2.73742	-2.80718	-0.514556	1.25311	3.24808	-1.69276
-1.43333	-0.403609	-2.4114	-2.74826	-0.563496	1.2952	3.73035	-1.72405
-1.4	-0.29309	-1.95792	-2.8416	-0.673572	1.38201	4.07738	-1.74484
-1.36667	-0.248667	-1.54241	-3.14334	-0.801228	1.51633	4.22979	-1.75116
-1.33333	-0.265456	-1.31594	-3.5633	-0.899854	1.70167	4.2308	-1.74611
-1.3	-0.31745	-1.40169	-3.9455	-0.940771	1.92223	4.19594	-1.73491
-1.26667	-0.356553	-1.7371	-4.14587	-0.925188	2.14158	4.24632	-1.71906
-1.23333	-0.339228	-2.1703	-4.04814	-0.881564	2.32025	4.44062	-1.69623
-1.2	-0.252765	-2.48605	-3.70308	-0.849368	2.43798	4.74712	-1.66319
-1.16667	-0.103826	-2.49506	-3.216	-0.856811	2.50654	5.05998	-1.6216
-1.13333	0.0645606	-2.20888	-2.74729	-0.905141	2.56723	5.26149	-1.58003
-1.1	0.216581	-1.7311	-2.4121	-0.971322	2.67154	5.29336	-1.5509
-1.06667	0.33356	-1.27579	-2.20032	-1.02427	2.84975	5.1955	-1.5435
-1.03333	0.410322	-1.05182	-2.04573	-1.04574	3.08471	5.07794	-1.55743
-1	0.462412	-1.10083	-1.86975	-1.04179	3.3127	5.05567	-1.58153
-0.966667	0.497238	-1.35605	-1.65197	-1.03944	3.45395	5.1765	-1.59957
-0.933333	0.518064	-1.6311	-1.44102	-1.06833	3.4624	5.38619	-1.59977
-0.9	0.516926	-1.77056	-1.31415	-1.1388	3.35858	5.54784	-1.58136
-0.866667	0.487551	-1.74241	-1.29203	-1.23296	3.22904	5.519	-1.55533
-0.833333	0.443543	-1.56643	-1.35142	-1.31448	3.18499	5.24594	-1.53734
-0.8	0.411605	-1.33316	-1.41702	-1.3502	3.30819	4.79993	-1.53811
-0.766667	0.420851	-1.11563	-1.4212	-1.33156	3.60848	4.34153	-1.5565
-0.733333	0.483338	-0.936022	-1.34782	-1.28041	4.01366	4.03115	-1.58053
-0.7	0.591118	-0.778396	-1.19483	-1.23755	4.39787	3.95397	-1.59436
-0.666667	0.714806	-0.618819	-0.986043	-1.23858	4.64019	4.08076	-1.58867
-0.633333	0.816842	-0.476053	-0.729572	-1.29271	4.68706	4.27908	-1.56676
-0.6	0.861971	-0.406216	-0.454207	-1.37727	4.57803	4.37495	-1.54346
-0.566667	0.828348	-0.48833	-0.215932	-1.45277	4.42091	4.24387	-1.53765
-0.533333	0.731844	-0.70008	-0.074964	-1.48781	4.33052	3.88514	-1.56175
-0.5	0.610148	-0.937572	-0.0935799	-1.47775	4.36705	3.41747	-1.61473
-0.466667	0.514163	-1.05884	-0.236947	-1.44674	4.50731	3.00179	-1.6816
-0.433333	0.474831	-0.954882	-0.436324	-1.43115	4.66119	2.74956	-1.73941
-0.4	0.479136	-0.692336	-0.606644	-1.45689	4.72604	2.67147	-1.76682
-0.366667	0.485285	-0.444065	-0.704293	-1.52375	4.64967	2.68609	-1.75194
-0.333333	0.447394	-0.396932	-0.75603	-1.60757	4.46478	2.67722	-1.6971
-0.3	0.348789	-0.654306	-0.800685	-1.67894	4.27336	2.57001	-1.61669
-0.266667	0.233145	-1.06568	-0.849761	-1.72552	4.1904	2.38093	-1.53149
-0.233333	0.165525	-1.40965	-0.867232	-1.76154	4.28274	2.21073	-1.46189
-0.2	0.182129	-1.55678	-0.822118	-1.81903	4.5329	2.17916	-1.42135
-0.166667	0.271962	-1.49547	-0.72577	-1.92533	4.84278	2.34913	-1.41357
-0.133333	0.36656	-1.37256	-0.669451	-2.08162	5.08056	2.67559	-1.43316
-0.1	0.383488	-1.33597	-0.79101	-2.25618	5.14937	3.00285	-1.46812
-0.0666667	0.285404	-1.42953	-1.12595	-2.39876	5.04304	3.1279	-1.50426
-0.0333333	0.0865417	-1.60907	-1.63862	-2.46567	4.84937	2.91208	-1.52884
0	-0.139767	-1.7623	-2.16719	-2.44207	4.69982	2.36725	-1.53412
0.0333333	-0.309257	-1.79578	-2.54204	-2.351	4.69704	1.65512	-1.51888
0.0666667	-0.381773	-1.71289	-2.71032	-2.24228	4.86276	1.00073	-1.48864
0.1	-0.355324	-1.55049	-2.68132	-2.16886	5.13106	0.591551	-1.45389
0.133333	-0.275309	-1.38371	-2.58227	-2.16	5.38305	0.518066	-1.42699
0.166667	-0.19479	-1.27882	-2.53017	-2.20805	5.50867	0.75829	-1.41867
0.2	-0.145477	-1.25664	-2.56178	-2.27545	5.46406	1.1913	-1.43436
0.233333	-0.133784	-1.31952	-2.62786	-2.31868	5.2943	1.64114	-1.47208
0.266667	-0.138903	-1.42456	-2.62455	-2.31092	5.10416	1.94493	-1.52247
0.3	-0.131101	-1.53124	-2.4484	-2.25404	5.00013	2.01806	-1.57112
0.333333	-0.0983131	-1.613	-2.11792	-2.17475	5.03752	1.88135	-1.60308
0.366667	-0.0418096	-1.65642	-1.71345	-2.10925	5.19908	1.63767	-1.60849
0.4	0.0175662	-1.66311	-1.38745	-2.08445	5.41107	1.41653	-1.58719
0.433333	0.052413	-1.6164	-1.31756	-2.10536	5.58635	1.31722	-1.54978
0.466667	0.0531478	-1.51599	-1.5328	-2.15487	5.67146	1.36633	-1.51525
0.5	0.0159431	-1.37211	-2.00289	-2.20589	5.67391	1.50685	-1.50421
0.533333	-0.0451232	-1.2356	-2.54051	-2.23842	5.65358	1.62087	-1.53067
0.566667	-0.115025	-1.17025	-2.95135	-2.25268	5.68559	1.59391	-1.59538
0.6	-0.179689	-1.17953	-3.14347	-2.26872	5.81779	1.37934	-1.68353
0.633333	-0.217243	-1.21047	-3.08721	-2.31485	6.04463	1.03403	-1.76959
0.666667	-0.22249	-1.17886	-2.9193	-2.40961	6.30896	0.691039	-1.82717
0.7	-0.19837	-1.0212	-2.80975	-2.548	6.53128	0.496684	-1.83923
0.733333	-0.163095	-0.790573	-2.87522	-2.70026	6.64998	0.542356	-1.80485
0.766667	-0.139067	-0.592772	-3.15343	-2.82377	6.65389	0.820305	-1.73863
0.8	-0.12349	-0.501659	-3.49854	-2.88399	6.5887	1.21822	-1.66367
0.833333	-0.101303	-0.523567	-3.71151	-2.87211	6.53431	1.56692	-1.60186
0.866667	-0.0552787	-0.556653	-3.68764	-2.8104	6.56532	1.72338	-1.56568
0.9	0.0306921	-0.487848	-3.39363	-2.74229	6.71645	1.64666	-1.55518
0.933333	0.137565	-0.295242	-2.98488	-2.71106	6.96644	1.41047	-1.56034
0.966667	0.236841	-0.0195697	-2.64777	-2.7364	7.24613	1.14689	-1.56823
1	0.302945	0.239888	-2.49017	-2.80298	7.46679	0.973127	-1.56898
1.03333	0.325697	0.411227	-2.5265	-2.86833	7.55812	0.937389	-1.55773
1.06667	0.33086	0.50661	-2.61461	-2.88387	7.50009	1.00999	-1.53305
1.1	0.348757	0.569337	-2.61069	-2.82197	7.33428	1.1159	-1.49431
1.13333	0.39611	0.656871	-2.47945	-2.69205	7.14281	1.18981	-1.44133
1.16667	0.473123	0.804027	-2.26995	-2.54	7.00918	1.21221	-1.37673
1.2	0.557452	0.99132	-2.09906	-2.42799	6.9841	1.20511	-1.30878
1.23333	0.621047	1.1801	-2.05083	-2.40407	7.06635	1.18646	-1.25173
1.26667	0.65015	1.33364	-2.07843	-2.47574	7.20864	1.13448	-1.22169
1.3	0.644586	1.43726	-2.05964	-2.60443	7.34004	0.983441	-1.22916
1.33333	0.620075	1.53331	-1.88137	-2.72466	7.40112	0.665106	-1.27305
1.36667	0.61359	1.70887	-1.44988	-2.77649	7.37098	0.167431	-1.33938
1.4	0.64947	2.02695	-0.835013	-2.73245	7.27465	-0.430588	-1.40673
1.43333	0.756316	2.54596	-0.129987	-2.60876	7.16391	-0.97773	-1.4555
1.46667	0.92887	3.19373	0.535521	-2.45348	7.0897	-1.31633	-1.47592
1.5	1.14093	3.8528	1.05794	-2.32116	7.07674	-1.35071	-1.47001
1.53333	1.36027	4.39095	1.43429	-2.24482	7.11507	-1.08623	-1.44762
1.56667	1.54542	4.7001	1.67562	-2.22064	7.17006	-0.633223	-1.41938
1.6	1.68793	4.84164	1.85867	-2.21568	7.20383	-0.169514	-1.39136
1.63333	1.79051	4.93013	2.04315	-2.1912	7.19649	0.128987	-1.36452
1.66667	1.87288	5.11165	2.26698	-2.12747	7.15671	0.168214	-1.3388
1.7	1.96476	5.49797	2.55241	-2.03428	7.11308	-0.0241056	-1.31651
1.73333	2.07469	6.04465	2.883	-1.94316	7.09707	-0.330405	-1.30305
1.76667	2.20595	6.66229	3.24926	-1.88572	7.12729	-0.615106	-1.3023
1.8	2.34757	7.21957	3.63737	-1.87264	7.20327	-0.790365	-1.31181
1.83333	2.48809	7.61805	4.05242	-1.88605	7.309	-0.844738	-1.32015
1.86667	2.62979	7.89449	4.49244	-1.89017	7.42476	-0.830958	-1.31183
1.9	2.77632	8.12769	4.94655	-1.85206	7.5396	-0.828337	-1.2755
1.93333	2.92967	8.4153	5.37875	-1.75989	7.65618	-0.90058	-1.21175
1.96667	3.08333	8.81188	5.72764	-1.62835	7.78563	-1.06289	-1.13392
2	3.2252	9.27346	5.97092	-1.49051	7.93728	-1.27882	-1.06115
2.03333	3.34685	9.74176	6.09832	-1.38143	8.11139	-1.48175	-1.0072
2.06667	3.46031	10.1807	6.18147	-1.32197	8.29973	-1.6045	-0.973598
2.1	3.59028	10.6129	6.30945	-1.31181	8.48833	-1.60676	-0.95042
2.13333	3.75877	11.0968	6.54025	-1.33334	8.66056	-1.48544	-0.926252
2.16667	3.97639	11.6828	6.90575	-1.36084	8.79995	-1.27101	-0.898268
2.2	4.21467	12.3204	7.33353	-1.36955	8.8963	-1.01615	-0.87653
2.23333	4.42853	12.8939	7.72212	-1.34098	8.9521	-0.778251	-0.877769
2.26667	4.58533	13.3096	7.99496	-1.26424	8.98524	-0.601534	-0.911999
2.3	4.67125	13.5136	8.09865	-1.13799	9.0255	-0.501358	-0.970924
2.33333	4.72924	13.6311	8.09806	-0.97157	9.104	-0.459712	-1.02643
2.36667	4.81236	13.8406	8.06612	-0.786487	9.23743	-0.440634	-1.04285
2.4	4.954	14.2567	8.07301	-0.612967	9.41845	-0.415916	-0.995324
2.43333	5.16018	14.9384	8.15907	-0.482281	9.61463	-0.383963	-0.884787
2.46667	5.38673	15.751	8.31027	-0.416214	9.77838	-0.36231	-0.740701
2.5	5.58982	16.5395	8.53199	-0.418492	9.86628	-0.37189	-0.608449
2.53333	5.7411	17.1921	8.81451	-0.473128	9.85686	-0.415426	-0.528297
2.56667	5.84156	17.6479	9.17211	-0.551065	9.75828	-0.461024	-0.516829
2.6	5.92401	17.9962	9.57547	-0.620574	9.60349	-0.450445	-0.560031
2.63333	6.02569	18.3498	9.98254	-0.658515	9.43531	-0.333376	-0.621636
2.66667	6.17075	18.8109	10.3522	-0.655824	9.29075	-0.113134	-0.660418
2.7	6.36396	19.4537	10.6652	-0.618182	9.19351	0.13705	-0.647457
2.73333	6.58098	20.2123	10.9535	-0.561243	9.15481	0.301443	-0.574959
2.76667	6.78691	20.9739	11.247	-0.504541	9.1789	0.281451	-0.455201
2.8	6.94864	21.5992	11.5497	-0.465617	9.26599	0.0552808	-0.31264
2.83333	7.04409	21.9417	11.8357	-0.452528	9.40947	-0.296136	-0.173626
2.86667	7.0975	22.0528	12.087	-0.460658	9.59093	-0.625822	-0.0591959
2.9	7.15103	22.0566	12.3149	-0.471398	9.77892	-0.792487	0.0195533
2.93333	7.26083	22.1774	12.5752	-0.458584	9.93728	-0.728459	0.0621585
2.96667	7.47091	22.6374	12.9382	-0.398867	10.0399	-0.469123	0.0780157
3	7.75728	23.4095	13.3917	-0.285483	10.0841	-0.139939	0.0838977
3.03333	8.07314	24.3901	13.8857	-0.136073	10.0945	0.10538	0.0992771
3.06667	8.34559	25.3182	14.333	0.011439	10.113	0.157877	0.139966
3.1	8.51847	25.9322	14.661	0.115241	10.1788	0.0108141	0.212731
3.13333	8.60572	26.2089	14.896	0.151647	10.3073	-0.243182	0.313686
3.16667	8.64374	26.2096	15.0816	0.130637	10.48	-0.470492	0.430944
3.2	8.70133	26.1945	15.2802	0.0947794	10.6509	-0.563128	0.550624
3.23333	8.82781	26.4022	15.5224	0.0985892	10.7671	-0.486098	0.662678
3.26667	9.02195	26.8799	15.7969	0.179535	10.7933	-0.280715	0.762782
3.3	9.26781	27.6202	16.1033	0.336012	10.7278	-0.0305001	0.850071
3.33333	9.52263	28.452	16.4433	0.525017	10.6038	0.189119	0.922568
3.36667	9.75912	29.2329	16.8465	0.683021	10.4728	0.34387	0.975735
3.4	9.9653	29.8908	17.3071	0.760514	10.3855	0.442781	1.00519
3.43333	10.1393	30.3801	17.8059	0.748611	10.3737	0.514044	1.01355
3.46667	10.2925	30.7422	18.2883	0.684174	10.4456	0.579221	1.01547
3.5	10.4249	30.9659	18.6945	0.628936	10.5904	0.634089	1.03564
3.53333	10.5491	31.0908	19.0234	0.636995	10.7875	0.656484	1.09962
3.56667	10.6735	31.1533	19.297	0.726213	11.014	0.630194	1.22043
3.6	10.8177	31.245	19.5827	0.8711	11.2469	0.570417	1.38994
3.63333	10.9966	31.4672	19.9353	1.01742	11.4577	0.523066	1.57891
3.66667	11.1952	31.8229	20.3368	1.11472	11.6141	0.534007	1.74868
3.7	11.3884	32.2883	20.7224	1.145	11.689	0.617079	1.86847
3.73333	11.5456	32.7763	21.0216	1.13196	11.6748	0.738687	1.92998
3.76667	11.6569	33.2637	21.1776	1.12595	11.5923	0.831085	1.95066
3.8	11.7498	33.7916	21.2526	1.17419	11.4883	0.827132	1.965
3.83333	11.8663	34.4397	21.3335	1.29462	11.4201	0.700794	2.00881
3.86667	12.0245	35.1759	21.4821	1.46532	11.4347	0.485149	2.10395
3.9	12.2091	35.8696	21.6943	1.63578	11.5451	0.258201	2.25173
3.93333	12.3754	36.3602	21.8769	1.75186	11.7195	0.108215	2.43539
3.96667	12.4679	36.4881	21.9165	1.78236	11.8929	0.0978165	2.63
4	12.4991	36.3912	21.8208	1.73359	11.996	0.239607	2.81321
4.03333	12.5076	36.2978	21.6547	1.64406	11.9869	0.489249	2.97272
4.06667	12.5501	36.4464	21.5464	1.56459	11.8721	0.762599	3.10824
4.1	12.6734	37.0037	21.6033	1.53555	11.7012	0.96846	3.22832
4.13333	12.846	37.7797	21.7946	1.57314	11.5419	1.0424	3.34411
4.16667	13.0176	38.4908	22.066	1.6692	11.449	0.966044	3.46434
4.2	13.1381	38.9047	22.3216	1.80024	11.4436	0.767068	3.59147
4.23333	13.1793	38.8914	22.505	1.94052	11.5101	0.506785	3.72212
4.26667	13.184	38.6715	22.6375	2.07179	11.6121	0.260818	3.85015
4.3	13.2008	38.487	22.7516	2.18516	11.7141	0.094465	3.97245
4.33333	13.2666	38.509	22.8771	2.27708	11.7971	0.0459688	4.09309
4.36667	13.3959	38.8125	23.0205	2.34453	11.8615	0.112648	4.2236
4.4	13.5558	39.2257	23.1753	2.38293	11.9181	0.254519	4.3781
4.43333	13.7093	39.5549	23.3627	2.38962	11.9754	0.408443	4.56452
4.46667	13.835	39.7092	23.6093	2.36932	12.0302	0.514567	4.77719
4.5	13.9334	39.7011	23.9568	2.33595	12.0688	0.541661	4.99586
4.53333	14.0273	39.7168	24.3678	2.30862	12.0774	0.49944	5.19392
4.56667	14.15	39.9865	24.7742	2.30264	12.0519	0.432562	5.35216
4.6	14.311	40.5626	25.1082	2.32033	12.0046	0.39889	5.47153
4.63333	14.5174	41.433	25.3451	2.35035	11.9621	0.437945	5.57587
4.66667	14.7464	42.3227	25.5734	2.37274	11.9539	0.554183	5.70151
4.7	14.9657	42.8988	25.929	2.37067	12	0.717363	5.87815
4.73333	15.1594	43.066	26.4592	2.34071	12.1003	0.878869	6.11145
4.76667	15.313	42.8172	27.1581	2.29582	12.2331	0.994973	6.37868
4.8	15.4372	42.4509	27.8597	2.26039	12.3646	1.04689	6.64041
4.83333	15.5367	42.2118	28.3775	2.25751	12.462	1.04958	6.86187
4.86667	15.6238	42.1793	28.6807	2.29876	12.5075	1.04412	7.03253
4.9	15.7105	42.3345	28.7958	2.37908	12.5038	1.07799	7.17162
4.93333	15.808	42.5177	28.8835	2.47872	12.4693	1.1832	7.31591
4.96667	15.9276	42.6558	29.0529	2.57176	12.426	1.36188	7.4975
5	16.0721	42.7976	29.3019	2.63393	12.3866	1.58802	7.72463
5.03333	16.2366	43.0502	29.5713	2.6509	12.3465	1.82369	7.97696
5.06667	16.394	43.4198	29.7809	2.62046	12.2889	2.03611	8.21809
5.1	16.5141	43.8339	29.8779	2.55193	12.1955	2.20846	8.41675
5.13333	16.5835	44.1649	29.9097	2.46158	12.0625	2.33833	8.56416
5.16667	16.6073	44.3331	29.9259	2.36975	11.909	2.42854	8.67728
5.2	16.6203	44.422	29.9633	2.29836	11.7741	2.47608	8.78772
5.23333	16.6497	44.5155	30.0173	2.26785	11.7033	2.47073	8.92365
5.26667	16.6994	44.6267	30.052	2.2913	11.7309	2.40094	9.09428
5.3	16.7471	44.6537	30.0374	2.36914	11.8689	2.26537	9.28816
5.33333	16.7789	44.5233	29.9914	2.48508	12.108	2.08412	9.48165
5.36667	16.7926	44.2241	29.9487	2.60854	12.4234	1.89693	9.65408
5.4	16.8175	43.9316	29.9429	2.70186	12.7793	1.75082	9.79881
5.43333	16.888	43.8624	30.0008	2.73202	13.1318	1.67554	9.92526
5.46667	16.9991	44.0508	30.1051	2.6837	13.4371	1.66502	10.0529
5.5	17.1367	44.462	30.2528	2.56915	13.6608	1.67414	10.201
5.53333	17.2595	44.8902	30.4278	2.42788	13.7871	1.64358	10.3803
5.56667	17.3445	45.1751	30.6329	2.31329	13.8202	1.53723	10.5882
5.6	17.3994	45.3085	30.8539	2.27208	13.7804	1.3711	10.8103
5.63333	17.4395	45.3195	31.0659	2.32263	13.6945	1.20966	11.0246
5.66667	17.4822	45.287	31.2375	2.44381	13.5855	1.13101	11.2083
5.7	17.5169	45.2101	31.3254	2.58141	13.4617	1.17818	11.3447
5.73333	17.5274	45.0813	31.3389	2.67197	13.3148	1.328	11.4296
5.76667	17.4955	44.9003	31.2994	2.67263	13.1303	1.49533	11.4752
5.8	17.4315	44.7299	31.28	2.58444	12.9068	1.57903	11.5088
5.83333	17.3722	44.6491	31.3736	2.45055	12.6698	1.52594	11.5641
5.86667	17.3489	44.6567	31.6016	2.33384	12.473	1.35949	11.6685
5.9	17.3863	44.7017	31.9634	2.28214	12.3792	1.16028	11.8314
5.93333	17.4689	44.6851	32.3459	2.30305	12.4286	1.01231	12.0383
5.96667	17.5538	44.5162	32.6196	2.36122	12.6104	0.958772	12.2566
6	17.6121	44.2373	32.7449	2.39896	12.8558	0.987469	12.4483
6.03333	17.624	43.9349	32.7475	2.37163	13.0581	1.04627	12.5855
6.06667	17.6065	43.727	32.7736	2.27448	13.1176	1.08525	12.6612
6.1	17.6029	43.7239	32.9715	2.14701	12.9878	1.09704	12.6899
6.13333	17.6358	43.8903	33.3478	2.05036	12.7014	1.1256	12.6995
6.16667	17.7278	44.1701	33.8603	2.03258	12.3581	1.22699	12.7184
6.2	17.8604	44.4236	34.3729	2.10179	12.0819	1.41635	12.766
6.23333	17.9977	44.5106	34.794	2.22104	11.9665	1.64609	12.8481
6.26667	18.1167	44.4114	35.1302	2.32814	12.0408	1.83113	12.9587
6.3	18.1946	44.1436	35.3988	2.37163	12.2613	1.90836	13.0841
6.33333	18.2428	43.8519	35.6288	2.33964	12.5354	1.89406	13.2071
6.36667	18.2823	43.6629	35.7948	2.267	12.7626	1.89591	13.3107
6.4	18.3335	43.5787	35.8929	2.21336	12.8771	2.05689	13.3818
6.43333	18.4029	43.5123	35.9244	2.22863	12.8719	2.4648	13.4154
6.46667	18.4822	43.3393	35.9275	2.32564	12.7954	3.08579	13.4196
6.5	18.5441	43.0049	35.8896	2.47258	12.7245	3.75755	13.4157
6.53333	18.574	42.6511	35.7668	2.60799	12.7272	4.25658	13.4342
6.56667	18.5671	42.5009	35.4781	2.6732	12.8326	4.41401	13.5036
6.6	18.5381	42.6334	35.0697	2.64387	13.0201	4.22279	13.6385
6.63333	18.5214	43.0169	34.6551	2.54401	13.231	3.84944	13.8319
6.66667	18.5287	43.3732	34.385	2.43194	13.3974	3.52768	14.0569
6.7	18.5594	43.4119	34.4042	2.36794	13.4776	3.41853	14.2761
6.73333	18.6079	43.1356	34.6612	2.38445	13.4793	3.53093	14.4557
6.76667	18.6745	42.7102	35.0928	2.4729	13.4587	3.73565	14.577
6.8	18.7543	42.4153	35.5398	2.5919	13.4891	3.84891	14.6405
6.83333	18.8365	42.4191	35.8957	2.69076	13.6114	3.73811	14.664
6.86667	18.8907	42.603	36.1473	2.73495	13.7908	3.39225	14.6757
6.9	18.8851	42.767	36.2937	2.72277	13.9096	2.91134	14.7059
6.93333	18.8031	42.736	36.3742	2.68197	13.8122	2.43452	14.78
6.96667	18.6417	42.4521	36.3858	2.65093	13.3887	2.0591	14.9139
7	18.4448	42.0965	36.3547	2.65562	12.6446	1.80806	15.1091
7.03333	18.2597	41.8539	36.3135	2.6958	11.6969	1.64827	15.35
7.06667	18.1145	41.7766	36.3096	2.74956	10.7163	1.53249	15.6023
7.1	18.0165	41.83	36.3685	2.78924	9.85929	1.43222	15.8198
7.13333	17.9416	41.8827	36.4385	2.79929	9.22936	1.34089	15.9588
7.16667	17.8611	41.8424	36.4218	2.78361	8.86589	1.25531	15.9977
7.2	17.7653	41.7053	36.265	2.76049	8.75017	1.15848	15.9525
7.23333	17.6515	41.4779	35.9554	2.74944	8.8228	1.02825	15.8752
7.26667	17.5475	41.2116	35.6082	2.75727	9.00891	0.86208	15.8366
7.3	17.4868	40.9603	35.345	2.77513	9.2403	0.701558	15.8983
7.33333	17.4967	40.8007	35.2106	2.78533	9.46634	0.629802	16.0871
7.36667	17.5993	40.8537	35.2005	2.77452	9.65183	0.732902	16.3824
7.4	17.7711	41.1165	35.2263	2.74274	9.77318	1.04586	16.7223
7.43333	17.972	41.5197	35.2484	2.70437	9.82211	1.50969	17.0278
7.46667	18.1379	41.8266	35.2951	2.68009	9.812	1.97868	17.235
7.5	18.2137	41.7529	35.4573	2.68613	9.77685	2.28805	17.3211
7.53333	18.199	41.2882	35.763	2.72594	9.75727	2.35048	17.309
7.56667	18.1303	40.5624	36.1881	2.78991	9.77608	2.21316	17.2519
7.6	18.0718	39.9159	36.5942	2.86185	9.82244	2.03193	17.2047
7.63333	18.0718	39.6296	36.8421	2.92831	9.85037	1.98306	17.1971
7.66667	18.1328	39.6903	36.9245	2.9835	9.80044	2.17423	17.2235
7.7	18.2275	39.9823	36.8816	3.02956	9.63275	2.58761	17.2511
7.73333	18.2991	40.2287	36.8149	3.07252	9.35363	3.0807	17.2444
7.76667	18.2948	40.2331	36.7554	3.11687	9.02107	3.45376	17.1887
7.8	18.2095	40.0359	36.6769	3.16226	8.72228	3.55683	17.1028
7.83333	18.071	39.7407	36.5423	3.20345	8.53822	3.37144	17.03
7.86667	17.9354	39.4572	36.3858	3.23254	8.51427	3.00695	17.0155
7.9	17.845	39.1651	36.3054	3.24298	8.64742	2.62872	17.0805
7.93333	17.8103	38.7777	36.374	3.23414	8.89514	2.37203	17.2087
7.96667	17.8202	38.2347	36.6371	3.21359	9.19586	2.28851	17.3516
8	17.8566	37.6508	37.0042	3.19745	9.49237	2.34304	17.4519
8.03333	17.9147	37.2289	37.3812	3.20442	9.74641	2.45686	17.4706
8.06667	17.9875	37.0735	37.6905	3.24973	9.9435	2.56218	17.4055
8.1	18.071	37.1782	37.8926	3.3367	10.0853	2.64311	17.2902
8.13333	18.14	37.2935	38.0087	3.45188	10.1789	2.73007	17.1767
8.16667	18.1582	37.1663	38.0121	3.56687	10.2275	2.86646	17.1099
8.2	18.1217	36.781	37.8898	3.64787	10.2311	3.07142	17.1091
8.23333	18.0391	36.2885	37.6052	3.67092	10.193	3.31499	17.1621
8.26667	17.9494	35.9461	37.2319	3.63532	10.1259	3.52291	17.2341
8.3	17.8865	35.9176	36.8807	3.56849	10.0564	3.61111	17.2844
8.33333	17.8493	36.087	36.6544	3.515	10.0195	3.53643	17.2833
8.36667	17.8321	36.2775	36.6058	3.51607	10.0445	3.32797	17.2206
8.4	17.8176	36.3565	36.6412	3.59043	10.1403	3.07061	17.1067
8.43333	17.8021	36.3313	36.6454	3.72484	10.2861	2.85813	16.9666
8.46667	17.7923	36.312	36.5487	3.8793	10.436	2.74742	16.8301
8.5	17.7829	36.3264	36.363	4.00489	10.5384	2.7422	16.7225
8.53333	17.7583	36.2741	36.1944	4.06584	10.5613	2.79639	16.6579
8.56667	17.6954	35.995	36.1368	4.05627	10.5115	2.83748	16.6356
8.6	17.5936	35.5144	36.1718	4.00118	10.4343	2.79842	16.6416
8.63333	17.4759	35.0018	36.2194	3.94063	10.3926	2.64691	16.6539
8.66667	17.3805	34.697	36.1892	3.9083	10.4346	2.40258	16.6515
8.7	17.3413	34.7532	36.0645	3.9177	10.5662	2.12355	16.6227
8.73333	17.3553	35.0172	35.9542	3.95972	10.7457	1.88442	16.5706
8.76667	17.4047	35.2498	36.0047	4.01211	10.9019	1.74704	16.5126
8.8	17.4571	35.2476	36.2571	4.05494	10.9689	1.74052	16.4735
8.83333	17.4901	34.9271	36.6814	4.0843	10.9191	1.85358	16.4749
8.86667	17.4995	34.4379	37.1065	4.11343	10.7776	2.03716	16.5244
8.9	17.4796	33.9187	37.3529	4.16306	10.6099	2.22153	16.6113
8.93333	17.4382	33.4779	37.3676	4.2463	10.4887	2.33898	16.7094
8.96667	17.386	33.1886	37.1739	4.35695	10.4592	2.34865	16.7886
9	17.3457	33.0713	36.9362	4.4686	10.521	2.24963	16.8277
9.03333	17.3424	33.1846	36.7953	4.54576	10.6304	2.07499	16.8234
9.06667	17.3715	33.4592	36.811	4.5607	10.725	1.88058	16.7923
9.1	17.4185	33.7659	36.9991	4.50927	10.7547	1.71941	16.7623
9.13333	17.4461	33.9172	37.2522	4.41409	10.7037	1.63008	16.7592
9.16667	17.4211	33.7682	37.4296	4.31486	10.5959	1.62617	16.7918
9.2	17.3518	33.4132	37.4232	4.24996	10.4795	1.70008	16.8445
9.23333	17.2606	33.0179	37.1974	4.23927	10.3988	1.83065	16.8799
9.26667	17.193	32.7486	36.9191	4.27602	10.3721	1.99009	16.8524
9.3	17.1775	32.6603	36.8123	4.32991	10.3858	2.14802	16.7283
9.33333	17.1917	32.6311	36.9736	4.36159	10.4054	2.27596	16.5023
9.36667	17.1857	32.509	37.3142	4.34002	10.3951	2.35428	16.2016
9.4	17.0907	32.2225	37.4783	4.25604	10.3373	2.37469	15.8755
9.43333	16.8578	31.7729	37.0858	4.12661	10.2399	2.3448	15.5767
9.46667	16.5389	31.2706	36.216	3.98653	10.1286	2.28679	15.3447
9.5	16.2312	30.821	35.2373	3.87439	10.0269	2.22964	15.1983
9.53333	16.0428	30.5124	34.6519	3.81768	9.93876	2.20101	15.1349
9.56667	16.0463	30.4482	34.8006	3.82557	9.84862	2.22054	15.1345
9.6	16.1962	30.6162	35.4789	3.88773	9.73636	2.29212	15.1657
9.63333	16.4017	30.963	36.2719	3.97998	9.59807	2.40439	15.1929
9.66667	16.5323	31.296	36.6538	4.07325	9.45574	2.53061	15.1844
9.7	16.5025	31.415	36.3524	4.14023	9.35044	2.63551	15.1213
9.73333	16.3553	31.2726	35.6909	4.16061	9.32424	2.68159	15.0019
9.76667	16.1668	30.9269	35.073	4.1248	9.39548	2.63819	14.8424
9.8	16.0136	30.5773	34.7534	4.03605	9.5456	2.49804	14.6713
9.83333	15.9268	30.3658	34.7593	3.91222	9.72135	2.28468	14.5175
9.86667	15.8749	30.2821	34.8768	3.78251	9.85798	2.05179	14.3981
9.9	15.8237	30.229	34.9467	3.68091	9.90976	1.8653	14.3105
9.93333	15.757	30.0901	34.9328	3.63547	9.87267	1.77539	14.2353
9.96667	15.684	29.833	34.8888	3.65861	9.78203	1.7945	14.1469
10	15.6305	29.5553	34.883	3.74022	9.68875	1.8874	14.0285
10.0333	15.609	29.3756	34.9302	3.84853	9.63158	1.98578	13.8824
10.0667	15.604	29.3211	34.9945	3.94289	9.61894	2.01781	13.7288
10.1	15.5898	29.329	35.0495	3.99116	9.62789	1.94542	13.5955
10.1333	15.5421	29.2609	35.0955	3.98422	9.62072	1.78904	13.5025
10.1667	15.4544	29.0069	35.1458	3.93868	9.56728	1.6165	13.4514
10.2	15.3502	28.6054	35.2118	3.88697	9.46182	1.5098	13.4255
10.2333	15.263	28.1636	35.3063	3.85843	9.32618	1.52496	13.3987
10.2667	15.2194	27.8068	35.4365	3.8646	9.19837	1.66122	13.349
10.3	15.2211	27.585	35.6047	3.894	9.11424	1.86086	13.2681
10.3333	15.2345	27.4327	35.7685	3.91988	9.09162	2.03228	13.1622
10.3667	15.2212	27.2996	35.8437	3.91642	9.12459	2.0966	13.0462
10.4	15.1669	27.2091	35.7651	3.87504	9.18954	2.02813	12.9343
10.4333	15.0945	27.2948	35.4974	3.80987	9.26022	1.87126	12.8333
10.4667	15.0521	27.6486	35.1371	3.74953	9.32149	1.71441	12.7413
10.5	15.0808	28.2833	34.8082	3.72198	9.37498	1.64504	12.6512
10.5333	15.1664	28.9638	34.6016	3.73916	9.43351	1.70457	12.5559
10.5667	15.2528	29.3678	34.5308	3.79193	9.50621	1.86755	12.4525
10.6	15.2749	29.32	34.4936	3.85694	9.58585	2.05021	12.343
10.6333	15.1891	28.814	34.3819	3.90959	9.64616	2.15158	12.2314
10.6667	15.0202	28.1436	34.1611	3.9369	9.65152	2.10723	12.1208
10.7	14.8143	27.5513	33.8786	3.94096	9.57512	1.92851	12.0112
10.7333	14.6211	27.12	33.659	3.93417	9.41418	1.70005	11.8992
10.7667	14.4744	26.7924	33.6127	3.92938	9.19276	1.53775	11.7813
10.8	14.3714	26.4391	33.7221	3.93174	8.94932	1.52914	11.657
10.8333	14.2985	26.0234	33.8958	3.93708	8.71776	1.68672	11.5301
10.8667	14.2379	25.645	33.9826	3.93628	8.51586	1.94025	11.4074
10.9	14.1765	25.4585	33.8694	3.92389	8.34853	2.16325	11.2951
10.9333	14.1063	25.4995	33.586	3.90209	8.21956	2.23597	11.1947
10.9667	14.023	25.7003	33.2186	3.87858	8.13742	2.10161	11.1012
11	13.9225	25.8706	32.8947	3.86056	8.11173	1.7916	11.006
11.0333	13.8074	25.8509	32.689	3.84972	8.14632	1.40674	10.902
11.0667	13.6906	25.6327	32.5851	3.84016	8.23016	1.06735	10.7879
11.1	13.5879	25.2918	32.5541	3.82288	8.32538	0.864236	10.6692
11.1333	13.5139	24.9707	32.5642	3.79178	8.3668	0.835065	10.5546
11.1667	13.4711	24.7485	32.6282	3.74927	8.28752	0.964082	10.4491
11.2	13.4439	24.5939	32.7536	3.70586	8.06235	1.19687	10.3507
11.2333	13.4107	24.4305	32.9264	3.67433	7.72786	1.45521	10.2502
11.2667	13.3478	24.1922	33.0786	3.66183	7.36169	1.65481	10.1378
11.3	13.2395	23.8666	33.1274	3.66628	7.04316	1.72331	10.0104
11.3333	13.0921	23.5112	33.0452	3.67765	6.81898	1.6242	9.87529
11.3667	12.9192	23.1728	32.8445	3.68488	6.68951	1.37642	9.74702
11.4	12.7422	22.8508	32.6114	3.68338	6.6103	1.05777	9.6398
11.4333	12.5769	22.4945	32.4284	3.67816	6.51631	0.784064	9.56021
11.4667	12.4357	22.0635	32.3399	3.67891	6.36191	0.666266	9.50378
11.5	12.3312	21.5694	32.3565	3.6911	6.1488	0.763094	9.4583
11.5333	12.27	21.1077	32.4222	3.70781	5.92288	1.04778	9.41142
11.5667	12.2464	20.7944	32.4606	3.71048	5.74501	1.41015	9.35761
11.6	12.2308	20.6611	32.39	3.67837	5.66275	1.69369	9.29909
11.6333	12.1851	20.6667	32.1392	3.60284	5.69272	1.77039	9.23905
11.6667	12.0818	20.6566	31.7361	3.49682	5.81776	1.6101	9.17339
11.7	11.9174	20.4709	31.2644	3.39213	5.99357	1.29583	9.0878
11.7333	11.7276	20.0652	30.8743	3.32539	6.16638	0.969449	8.96484
11.7667	11.56	19.5044	30.7002	3.31936	6.29379	0.747176	8.79519
11.8	11.4512	18.9786	30.7547	3.37046	6.35611	0.660039	8.58711
11.8333	11.4075	18.6449	30.9797	3.45013	6.35546	0.648677	8.36638
11.8667	11.388	18.5147	31.2126	3.51845	6.30498	0.611785	8.16572
11.9	11.3466	18.508	31.3237	3.54331	6.21781	0.475827	8.01063
11.9333	11.2566	18.4653	31.3017	3.51513	6.10376	0.246008	7.9078
11.9667	11.127	18.2697	31.2206	3.44874	5.9727	0.00567035	7.84478
12	10.9993	17.9236	31.1929	3.37146	5.84219	-0.133603	7.79901
12.0333	10.9089	17.4937	31.2609	3.30565	5.73954	-0.0976308	7.75133
12.0667	10.8646	17.0814	31.3477	3.25809	5.69579	0.110041	7.69479
12.1	10.8408	16.732	31.3222	3.2196	5.72979	0.408614	7.63247
12.1333	10.7975	16.4201	31.11	3.17481	5.83264	0.679014	7.56835
12.1667	10.7044	16.1131	30.7228	3.11441	5.96076	0.818223	7.49712
12.2	10.5616	15.815	30.2849	3.0421	6.04305	0.782033	7.40259
12.2333	10.3839	15.5795	29.8864	2.97052	6.00703	0.593931	7.26581
12.2667	10.1853	15.4556	29.5279	2.91217	5.81174	0.32452	7.08004
12.3	9.97516	15.4564	29.1378	2.87074	5.47029	0.0546837	6.86107
12.3333	9.75523	15.4945	28.658	2.83822	5.04896	-0.154081	6.64575
12.3667	9.53238	15.436	28.1167	2.79885	4.6397	-0.273857	6.47692
12.4	9.32609	15.1719	27.6522	2.73935	4.32161	-0.310201	6.3817
12.4333	9.15489	14.6604	27.4211	2.65591	4.13165	-0.293891	6.35418
12.4667	9.0264	14.0208	27.4452	2.55685	4.05439	-0.273891	6.35503
12.5	8.92787	13.4197	27.6282	2.45909	4.03598	-0.306074	6.3303
12.5333	8.82569	13.0098	27.7458	2.38002	4.013	-0.433558	6.23906
12.5667	8.69532	12.8648	27.6178	2.33052	3.94199	-0.659035	6.07593
12.6	8.53439	12.8782	27.259	2.31048	3.81589	-0.931625	5.87442
12.6333	8.36328	12.8671	26.8135	2.3085	3.66044	-1.1607	5.69081
12.6667	8.21312	12.6485	26.4871	2.30455	3.51634	-1.25451	5.57682
12.7	8.10123	12.1402	26.3793	2.27669	3.41498	-1.15961	5.55582
12.7333	8.02501	11.4604	26.3895	2.2083	3.36524	-0.887298	5.6139
12.7667	7.95882	10.7838	26.3331	2.09549	3.35082	-0.519185	5.70886
12.8	7.8732	10.2748	26.069	1.95125	3.3405	-0.188847	5.79251
12.8333	7.75265	10.0121	25.5941	1.80188	3.30396	-0.0297734	5.83358
12.8667	7.60767	9.93286	25.0867	1.6788	3.2262	-0.107994	5.82944
12.9	7.47177	9.9445	24.7475	1.60604	3.11684	-0.385537	5.80125
12.9333	7.37375	9.93822	24.6729	1.59098	3.00511	-0.741449	5.77679
12.9667	7.33101	9.85397	24.8467	1.62052	2.92684	-1.03507	5.77314
13	7.33232	9.69302	25.1065	1.66766	2.90637	-1.16779	5.78821
13.0333	7.35171	9.48122	25.2953	1.70464	2.94095	-1.11656	5.80473
13.0667	7.36057	9.26966	25.3136	1.7157	2.99534	-0.932898	5.80197
13.1	7.33121	9.1021	25.1174	1.70314	3.01241	-0.715073	5.76721
13.1333	7.24987	8.99412	24.7454	1.68249	2.93894	-0.563725	5.70196
13.1667	7.11145	8.92417	24.2422	1.6711	2.75383	-0.54113	5.6185
13.2	6.92765	8.82434	23.7017	1.67668	2.48446	-0.654393	5.53318
13.2333	6.72131	8.61995	23.2181	1.69306	2.1985	-0.860858	5.45911
13.2667	6.52549	8.29544	22.8645	1.7037	1.97398	-1.08936	5.40466
13.3	6.37113	7.89351	22.6705	1.69245	1.86205	-1.2663	5.37462
13.3333	6.27461	7.51899	22.573	1.65313	1.86087	-1.3314	5.37303
13.3667	6.23367	7.25863	22.4831	1.59237	1.91593	-1.25071	5.40273
13.4	6.22598	7.11784	22.3257	1.5249	1.94604	-1.02051	5.46191
13.4333	6.22396	7.03657	22.0923	1.46276	1.88454	-0.672606	5.54023
13.4667	6.20287	6.91374	21.847	1.40689	1.713	-0.281203	5.61778
13.5	6.14619	6.69314	21.6526	1.34635	1.47255	0.0413085	5.67124
13.5333	6.0463	6.40494	21.5125	1.26452	1.24338	0.169137	5.68335
13.5667	5.90422	6.11326	21.3768	1.14975	1.10675	0.0270955	5.65166
13.6	5.73418	5.87321	21.183	1.00341	1.10991	-0.354991	5.59053
13.6333	5.56204	5.69413	20.9189	0.842337	1.24527	-0.853152	5.52478
13.6667	5.41579	5.54038	20.6492	0.69233	1.45586	-1.31997	5.47693
13.7	5.31358	5.39071	20.4536	0.579834	1.65801	-1.6545	5.45377
13.7333	5.2528	5.25174	20.3553	0.523292	1.77363	-1.82865	5.44153
13.7667	5.21214	5.14441	20.3061	0.529783	1.75914	-1.87749	5.41092
13.8	5.15461	5.06401	20.1973	0.59427	1.61978	-1.88034	5.33257
13.8333	5.0458	4.96513	19.935	0.70128	1.40423	-1.92497	5.19417
13.8667	4.87374	4.78158	19.5088	0.826754	1.18351	-2.06832	5.01016
13.9	4.65112	4.46952	18.9691	0.940707	1.02227	-2.31466	4.81979
13.9333	4.41916	4.07364	18.4301	1.01268	0.954251	-2.62803	4.67236
13.9667	4.22057	3.69059	18.0007	1.01912	0.969596	-2.96376	4.60722
14	4.08196	3.41711	17.7507	0.953125	1.01735	-3.28393	4.63747
14.0333	4.00747	3.28946	17.7173	0.830058	1.02278	-3.5595	4.74472
14.0667	3.9724	3.25366	17.8525	0.684151	0.91645	-3.75876	4.88643
14.1	3.9458	3.22485	18.0641	0.55668	0.662818	-3.84604	5.01242
14.1333	3.89378	3.116	18.1988	0.481215	0.275022	-3.79278	5.08437
14.1667	3.79729	2.88775	18.1203	0.470612	-0.190165	-3.59494	5.09017
14.2	3.6683	2.59338	17.8019	0.512836	-0.652204	-3.29323	5.04716
14.2333	3.53559	2.33963	17.3118	0.57545	-1.03249	-2.97452	4.99371
14.2667	3.43575	2.2363	16.8067	0.619957	-1.27555	-2.74619	4.97325
14.3	3.38798	2.33828	16.4118	0.616122	-1.36211	-2.69263	5.01641
14.3333	3.38205	2.58378	16.1738	0.552729	-1.31318	-2.83353	5.12871
14.3667	3.39391	2.85259	16.0813	0.438393	-1.18403	-3.11112	5.28634
14.4	3.39018	3.00069	16.0724	0.294266	-1.04969	-3.42027	5.44375
14.4333	3.34697	2.93714	16.0996	0.143834	-0.982324	-3.66587	5.54947
14.4667	3.25681	2.68629	16.1172	0.00428399	-1.02715	-3.8068	5.56701
14.5	3.12317	2.32982	16.083	-0.115543	-1.18544	-3.86352	5.49065
14.5333	2.96051	1.98265	15.9571	-0.213914	-1.41337	-3.8975	5.34811
14.5667	2.78424	1.70859	15.7093	-0.29384	-1.6382	-3.96895	5.18852
14.6	2.61326	1.50448	15.3645	-0.360411	-1.78785	-4.10237	5.06123
14.6333	2.46588	1.33329	14.981	-0.420153	-1.81959	-4.27506	4.9958
14.6667	2.35502	1.15242	14.6383	-0.48015	-1.738	-4.43417	4.99173
14.7	2.28184	0.944497	14.3864	-0.545689	-1.59079	-4.5267	5.02332
14.7333	2.23475	0.722607	14.2232	-0.619768	-1.44619	-4.52614	5.05476
14.7667	2.19864	0.51898	14.1192	-0.701044	-1.35975	-4.44478	5.05928
14.8	2.16219	0.378097	14.0257	-0.784531	-1.34694	-4.32971	5.03058
14.8333	2.12333	0.337279	13.9059	-0.863573	-1.37733	-4.24531	4.98301
14.8667	2.08404	0.396004	13.7354	-0.933606	-1.39168	-4.24285	4.94097
14.9	2.04571	0.521141	13.499	-0.992615	-1.3365	-4.34076	4.92402
14.9333	2.00301	0.633406	13.205	-1.0403	-1.1928	-4.5243	4.93704
14.9667	1.94572	0.643709	12.8809	-1.07564	-0.98756	-4.75696	4.96984
15	1.8697	0.503448	12.5768	-1.09495	-0.781879	-4.98998	5.00478
15.0333	1.78034	0.23125	12.3307	-1.09492	-0.64174	-5.17089	5.02764
15.0667	1.6928	-0.0789463	12.138	-1.07679	-0.605612	-5.2548	5.03495
15.1	1.61894	-0.333517	11.9542	-1.05257	-0.664387	-5.2238	5.03372
15.1333	1.56142	-0.473681	11.7214	-1.04467	-0.772515	-5.09741	5.03538
15.1667	1.51504	-0.491314	11.4193	-1.08022	-0.877428	-4.92782	5.04768
15.2	1.468	-0.442225	11.0897	-1.17816	-0.951506	-4.77821	5.0684
15.2333	1.4081	-0.402153	10.8017	-1.33692	-1.00418	-4.69477	5.08491
15.2667	1.32746	-0.434731	10.6057	-1.5302	-1.07032	-4.68494	5.07927
15.3	1.22798	-0.558473	10.5018	-1.71452	-1.18267	-4.71401	5.0358
15.3333	1.12138	-0.745702	10.4386	-1.84561	-1.34504	-4.72367	4.94964
15.3667	1.02439	-0.964633	10.3698	-1.89761	-1.5245	-4.66694	4.8302
15.4	0.951459	-1.18373	10.2754	-1.87431	-1.66801	-4.54095	4.70035
15.4333	0.904941	-1.37671	10.1586	-1.80689	-1.73446	-4.40041	4.58949
15.4667	0.872453	-1.51482	10.0222	-1.73964	-1.71916	-4.33709	4.52321
15.5	0.832061	-1.56654	9.84912	-1.71116	-1.65658	-4.43538	4.51291
15.5333	0.764482	-1.52114	9.62129	-1.73914	-1.60105	-4.72342	4.55035
15.5667	0.667121	-1.39295	9.34783	-1.81741	-1.59236	-5.15218	4.60979
15.6	0.55519	-1.24704	9.08464	-1.92398	-1.62901	-5.61133	4.65785
15.6333	0.452811	-1.17109	8.89954	-2.03472	-1.66857	-5.97534	4.66706
15.6667	0.378062	-1.2453	8.82997	-2.13466	-1.65527	-6.15299	4.62661
15.7	0.335907	-1.50536	8.86956	-2.22042	-1.5582	-6.116	4.54586
15.7333	0.320438	-1.89814	8.967	-2.29556	-1.39541	-5.9044	4.44914
15.7667	0.318576	-2.31699	9.06767	-2.36153	-1.22894	-5.61242	4.36367
15.8	0.317417	-2.62514	9.11998	-2.41348	-1.13039	-5.35532	4.30884
15.8333	0.305693	-2.72464	9.0849	-2.44154	-1.1418	-5.2324	4.28965
15.8667	0.276764	-2.60193	8.94083	-2.43938	-1.2484	-5.28928	4.29875
15.9	0.23282	-2.32266	8.69116	-2.41181	-1.38282	-5.4999	4.32295
15.9333	0.181666	-2.04	8.39661	-2.37623	-1.4614	-5.78038	4.3514
15.9667	0.134838	-1.91398	8.15265	-2.35607	-1.42751	-6.02641	4.38035
16	0.101234	-2.04656	8.04994	-2.36947	-1.28095	-6.15812	4.41255
16.0333	0.0818264	-2.42899	8.10546	-2.41905	-1.0775	-6.14219	4.45324
16.0667	0.0713932	-2.91543	8.22248	-2.48841	-0.900719	-5.99392	4.50436
16.1	0.0597709	-3.31911	8.25353	-2.54863	-0.823264	-5.76581	4.56192
16.1333	0.036882	-3.49161	8.07905	-2.57222	-0.877215	-5.53275	4.61604
16.1667	-0.00337113	-3.40499	7.69131	-2.54714	-1.04725	-5.36714	4.65499
16.2	-0.0632807	-3.1808	7.21425	-2.48452	-1.2854	-5.31316	4.66993
16.2333	-0.14278	-2.99053	6.80167	-2.41589	-1.53895	-5.37288	4.65989
16.2667	-0.238817	-2.96346	6.56431	-2.38188	-1.77038	-5.51525	4.63375
16.3	-0.343301	-3.09514	6.51047	-2.415	-1.96455	-5.70336	4.60778
16.3333	-0.447285	-3.25844	6.53498	-2.52429	-2.12217	-5.91381	4.60002
16.3667	-0.546225	-3.32702	6.49865	-2.68895	-2.24713	-6.13475	4.62187
16.4	-0.642979	-3.27067	6.30056	-2.86565	-2.33774	-6.35504	4.67066
16.4333	-0.742624	-3.17683	5.93514	-3.00673	-2.385	-6.55058	4.72826
16.4667	-0.846618	-3.19109	5.49198	-3.08033	-2.3809	-6.68536	4.76598
16.5	-0.946222	-3.38575	5.08857	-3.08371	-2.32907	-6.72417	4.75679
16.5333	-1.02154	-3.69605	4.82811	-3.04179	-2.25155	-6.65642	4.68849
16.5667	-1.05848	-3.98255	4.75093	-2.99427	-2.1882	-6.50873	4.57195
16.6	-1.0627	-4.11908	4.80869	-2.97579	-2.1834	-6.34585	4.43923
16.6333	-1.06055	-4.07534	4.89687	-2.99901	-2.26593	-6.24982	4.32994
16.6667	-1.08813	-3.92554	4.88632	-3.04984	-2.43257	-6.28074	4.2736
16.7	-1.16563	-3.78136	4.69615	-3.09694	-2.6468	-6.44051	4.27566
16.7333	-1.28677	-3.72572	4.32341	-3.11299	-2.85286	-6.66788	4.3154
16.7667	-1.42149	-3.76185	3.83281	-3.09346	-2.99773	-6.866	4.35726
16.8	-1.52944	-3.82999	3.34358	-3.06159	-3.05218	-6.94597	4.36952
16.8333	-1.5833	-3.87026	2.96851	-3.05719	-3.02106	-6.86174	4.34192
16.8667	-1.5791	-3.86096	2.77928	-3.11418	-2.93896	-6.63117	4.29137
16.9	-1.53555	-3.82235	2.77592	-3.23791	-2.8505	-6.33177	4.25332
16.9333	-1.4847	-3.79462	2.88754	-3.40015	-2.78833	-6.07462	4.26199
16.9667	-1.45209	-3.80417	3.02554	-3.55122	-2.75978	-5.95414	4.33122
17	-1.44841	-3.85348	3.11844	-3.64555	-2.75109	-6.00241	4.44363
17.0333	-1.46833	-3.9239	3.14502	-3.6637	-2.74475	-6.17839	4.55571
17.0667	-1.50071	-3.98173	3.1133	-3.62137	-2.73621	-6.39556	4.6173
17.1	-1.53983	-3.98936	3.02223	-3.55745	-2.74162	-6.56786	4.59506
17.1333	-1.5881	-3.91606	2.84392	-3.51265	-2.78888	-6.64463	4.48972
17.1667	-1.65217	-3.76465	2.54541	-3.50779	-2.89878	-6.6244	4.33721
17.2	-1.7358	-3.58695	2.13023	-3.53525	-3.06746	-6.5484	4.19303
17.2333	-1.83471	-3.45941	1.65264	-3.56963	-3.26313	-6.47567	4.10693
17.2667	-1.93865	-3.45038	1.1977	-3.58623	-3.43867	-6.45425	4.09995
17.3	-2.03555	-3.56832	0.825502	-3.57764	-3.54913	-6.49865	4.15493
17.3333	-2.11545	-3.75337	0.54971	-3.55733	-3.56797	-6.5882	4.22446
17.3667	-2.17457	-3.92263	0.34428	-3.54977	-3.49434	-6.67945	4.25452
17.4	-2.21351	-4.01513	0.177567	-3.57429	-3.35252	-6.72753	4.21083
17.4333	-2.23373	-4.02969	0.0502798	-3.63333	-3.18184	-6.70419	4.09639
17.4667	-2.23551	-4.00669	-0.0146245	-3.7127	-3.02185	-6.60722	3.95001
17.5	-2.22042	-3.98384	-0.012905	-3.79124	-2.90284	-6.45782	3.82615
17.5333	-2.19807	-3.98087	0.00913126	-3.85321	-2.84365	-6.28772	3.76791
17.5667	-2.18634	-4.00699	-0.0248484	-3.89373	-2.85193	-6.12579	3.78529
17.6	-2.20451	-4.0822	-0.174282	-3.91564	-2.92156	-5.98526	3.85189
17.6333	-2.25807	-4.22889	-0.422929	-3.92351	-3.03051	-5.86263	3.92005
17.6667	-2.33111	-4.44004	-0.683251	-3.91897	-3.14523	-5.74603	3.94688
17.7	-2.39534	-4.66024	-0.868016	-3.90203	-3.23155	-5.62815	3.91793
17.7333	-2.42453	-4.79489	-0.940186	-3.877	-3.26854	-5.52065	3.85407
17.7667	-2.41277	-4.77704	-0.930313	-3.85526	-3.25397	-5.45858	3.79851
17.8	-2.37754	-4.61239	-0.900762	-3.85326	-3.20213	-5.48802	3.79131
17.8333	-2.34978	-4.39015	-0.892011	-3.88319	-3.13755	-5.6415	3.84573
17.8667	-2.35817	-4.24255	-0.904766	-3.94387	-3.08539	-5.91236	3.93993
17.9	-2.41016	-4.24812	-0.917407	-4.01832	-3.06106	-6.24362	4.02758
17.9333	-2.49009	-4.39145	-0.921103	-4.08253	-3.06628	-6.54255	4.06336
17.9667	-2.57017	-4.57911	-0.937432	-4.1193	-3.09206	-6.71999	4.02685
18	-2.629	-4.7084	-1.00804	-4.1291	-3.12887	-6.73408	3.93448
18.0333	-2.66727	-4.74785	-1.16028	-4.13046	-3.17631	-6.61901	3.83031
18.0667	-2.70734	-4.74224	-1.39301	-4.14913	-3.24301	-6.47943	3.7628
18.1	-2.77825	-4.76284	-1.67764	-4.20345	-3.33886	-6.44604	3.75932
18.1333	-2.89554	-4.84412	-1.9722	-4.29217	-3.46486	-6.61119	3.81129
18.1667	-3.04655	-4.94737	-2.23832	-4.39511	-3.60713	-6.97049	3.87913
18.2	-3.19477	-4.99164	-2.44558	-4.48457	-3.73864	-7.41979	3.91161
18.2333	-3.3041	-4.93011	-2.58535	-4.54017	-3.82977	-7.81007	3.87086
18.2667	-3.35747	-4.78871	-2.66432	-4.55695	-3.86119	-8.02335	3.74968
18.3	-3.36359	-4.65046	-2.70513	-4.5439	-3.83081	-8.0255	3.57428
18.3333	-3.34862	-4.59537	-2.7438	-4.51512	-3.75394	-7.87418	3.39069
18.3667	-3.33731	-4.62763	-2.82411	-4.4802	-3.65342	-7.68284	3.24433
18.4	-3.34384	-4.68043	-2.99209	-4.4407	-3.54773	-7.56485	3.16273
18.4333	-3.36789	-4.67393	-3.26313	-4.39414	-3.44639	-7.57809	3.14835
18.4667	-3.39754	-4.57116	-3.59859	-4.34182	-3.35319	-7.70343	3.18296
18.5	-3.41817	-4.4103	-3.90335	-4.29361	-3.27701	-7.86375	3.23899
18.5333	-3.4201	-4.27736	-4.05446	-4.2653	-3.23881	-7.97638	3.29169
18.5667	-3.40679	-4.2376	-3.99567	-4.27044	-3.27053	-7.99334	3.32684
18.6	-3.3984	-4.31053	-3.78853	-4.31146	-3.40184	-7.91841	3.34035
18.6333	-3.42436	-4.46799	-3.60687	-4.37633	-3.6392	-7.78981	3.33402
18.6667	-3.51038	-4.68083	-3.64899	-4.44305	-3.95275	-7.64701	3.31031
18.7	-3.65178	-4.93802	-3.96654	-4.48987	-4.27944	-7.50716	3.27032
18.7333	-3.80948	-5.22521	-4.43354	-4.50492	-4.54349	-7.36542	3.21567
18.7667	-3.92857	-5.49626	-4.83777	-4.48938	-4.68491	-7.21501	3.15191
18.8	-3.96635	-5.66749	-5.01373	-4.45445	-4.68599	-7.06773	3.09131
18.8333	-3.92569	-5.67739	-4.97404	-4.41302	-4.58	-6.96016	3.05049
18.8667	-3.85429	-5.52687	-4.89689	-4.37426	-4.4395	-6.93307	3.04487
18.9	-3.81851	-5.29581	-5.00197	-4.34338	-4.34823	-7.00334	3.0817
18.9333	-3.86483	-5.09041	-5.41327	-4.32598	-4.3667	-7.14793	3.15533
18.9667	-3.98439	-4.95459	-6.04662	-4.33161	-4.50824	-7.31329	3.24801
19	-4.12591	-4.84587	-6.69507	-4.37286	-4.7346	-7.44251	3.33547
19.0333	-4.2352	-4.68534	-7.17983	-4.45838	-4.97676	-7.50594	3.39506
19.0667	-4.2845	-4.4462	-7.41138	-4.58535	-5.16431	-7.51281	3.41306
19.1	-4.28765	-4.20796	-7.42166	-4.73461	-5.25364	-7.49592	3.38788
19.1333	-4.2809	-4.11925	-7.29037	-4.87561	-5.24479	-7.48352	3.32815
19.1667	-4.29096	-4.26216	-7.09823	-4.97779	-5.17934	-7.47736	3.24916
19.2	-4.3211	-4.59289	-6.89822	-5.02499	-5.12236	-7.45631	3.16816
19.2333	-4.35424	-4.94791	-6.72141	-5.02424	-5.13366	-7.39944	3.10123
19.2667	-4.37488	-5.1483	-6.60406	-5.00338	-5.24228	-7.31188	3.06061
19.3	-4.38619	-5.13142	-6.57607	-4.99543	-5.43338	-7.23366	3.05281
19.3333	-4.40366	-4.95368	-6.64881	-5.0203	-5.65376	-7.22216	3.07676
19.3667	-4.43882	-4.74382	-6.78489	-5.07408	-5.83566	-7.31786	3.12341
19.4	-4.48724	-4.6132	-6.91732	-5.13141	-5.92642	-7.51232	3.17726
19.4333	-4.53108	-4.59258	-6.99579	-5.15987	-5.91249	-7.74658	3.22081
19.4667	-4.55748	-4.66402	-7.01608	-5.13879	-5.82512	-7.94111	3.24021
19.5	-4.56927	-4.78926	-7.02641	-5.07059	-5.72461	-8.03576	3.23101
19.5333	-4.58336	-4.92892	-7.09902	-4.98049	-5.67282	-8.01795	3.19907
19.5667	-4.6131	-5.0356	-7.27398	-4.90245	-5.70588	-7.91864	3.15794
19.6	-4.65753	-5.04753	-7.54989	-4.86219	-5.82171	-7.78737	3.12349
19.6333	-4.70387	-4.93932	-7.87883	-4.86627	-5.98748	-7.65996	3.10867
19.6667	-4.73837	-4.74682	-8.19755	-4.90363	-6.15753	-7.54548	3.1208
19.7	-4.75954	-4.57551	-8.45921	-4.95588	-6.29233	-7.43552	3.16123
19.7333	-4.77858	-4.55238	-8.63868	-5.00978	-6.36747	-7.32943	3.22627
19.7667	-4.8086	-4.71868	-8.75092	-5.06255	-6.37241	-7.25395	3.30692
19.8	-4.85615	-5.01284	-8.83691	-5.11786	-6.30523	-7.25299	3.38896
19.8333	-4.91571	-5.2993	-8.94504	-5.17774	-6.1721	-7.35371	3.45362
19.8667	-4.97391	-5.46005	-9.10395	-5.23636	-5.99307	-7.53142	3.48137
19.9	-5.01895	-5.48204	-9.29339	-5.28011	-5.80903	-7.70812	3.45902
19.9333	-5.04365	-5.43114	-9.45523	-5.29597	-5.67754	-7.78928	3.38726
19.9667	-5.04932	-5.38743	-9.54192	-5.27943	-5.65395	-7.71692	3.2837
20	-5.04075	-5.36713	-9.54686	-5.23955	-5.76124	-7.50698	3.17725
20.0333	-5.02617	-5.31594	-9.52553	-5.19469	-5.96858	-7.2483	3.09604
20.0667	-5.0177	-5.16718	-9.56221	-5.16376	-6.19761	-7.06997	3.05453
20.1	-5.02991	-4.93031	-9.7026	-5.15619	-6.35577	-7.08058	3.04599
20.1333	-5.07415	-4.69695	-9.92872	-5.16762	-6.38379	-7.31434	3.04653
20.1667	-5.14999	-4.58193	-10.1598	-5.18341	-6.29065	-7.7116	3.02746
20.2	-5.24936	-4.66446	-10.3073	-5.1871	-6.15987	-8.14738	2.96993
20.2333	-5.36023	-4.90746	-10.3489	-5.16942	-6.11672	-8.49159	2.8727
20.2667	-5.47381	-5.20187	-10.3294	-5.1331	-6.26819	-8.66061	2.75031
20.3	-5.58771	-5.43352	-10.3341	-5.0926	-6.64732	-8.64143	2.62272
20.3333	-5.70158	-5.53552	-10.4345	-5.06734	-7.19126	-8.48396	2.5031
20.3667	-5.81213	-5.5224	-10.6285	-5.0737	-7.76972	-8.27202	2.39354
20.4	-5.90766	-5.43461	-10.8562	-5.1175	-8.24058	-8.08549	2.28844
20.4333	-5.971	-5.30664	-11.0393	-5.18975	-8.50413	-7.9702	2.18409
20.4667	-5.98346	-5.14319	-11.1195	-5.26882	-8.5305	-7.92396	2.08517
20.5	-5.93951	-4.95796	-11.0984	-5.3286	-8.35439	-7.90243	2.00473
20.5333	-5.85208	-4.81188	-11.0095	-5.34945	-8.05215	-7.84555	1.95606
20.5667	-5.74983	-4.78959	-10.9015	-5.32799	-7.71143	-7.71114	1.94264
20.6	-5.66788	-4.9513	-10.8174	-5.27957	-7.40804	-7.50458	1.95365
20.6333	-5.62583	-5.22794	-10.7908	-5.23218	-7.18745	-7.28494	1.9683
20.6667	-5.62575	-5.44841	-10.8617	-5.21296	-7.05402	-7.14407	1.96662
20.7	-5.65591	-5.4655	-11.0484	-5.2337	-6.97351	-7.15445	1.94007
20.7333	-5.70068	-5.25256	-11.3489	-5.28394	-6.88874	-7.32393	1.89395
20.7667	-5.75142	-4.97804	-11.7126	-5.33539	-6.74726	-7.57653	1.8413
20.8	-5.80805	-4.90271	-12.0694	-5.3568	-6.52733	-7.78406	1.79196
20.8333	-5.8638	-5.14802	-12.3651	-5.33028	-6.25318	-7.83141	1.74525
20.8667	-5.90674	-5.62728	-12.5722	-5.26171	-5.99395	-7.67633	1.69105
20.9	-5.92426	-6.06785	-12.7015	-5.17708	-5.84012	-7.37797	1.61894
20.9333	-5.91238	-6.19686	-12.7575	-5.10934	-5.86324	-7.07537	1.52802
20.9667	-5.89113	-5.964	-12.7398	-5.08074	-6.06901	-6.92368	1.43042
21	-5.87965	-5.50226	-12.6378	-5.09232	-6.3844	-7.00699	1.34581
21.0333	-5.89297	-5.07042	-12.4783	-5.12542	-6.68458	-7.28829	1.28918
21.0667	-5.93254	-4.8948	-12.3295	-5.15362	-6.84682	-7.63134	1.26081
21.1	-5.97774	-5.00318	-12.2685	-5.15842	-6.79895	-7.88207	1.24468
21.1333	-6.0102	-5.29341	-12.3503	-5.13929	-6.54431	-7.95062	1.21667
21.1667	-6.01815	-5.60059	-12.5451	-5.11076	-6.16005	-7.84988	1.15746
21.2	-6.01056	-5.81025	-12.7783	-5.09221	-5.76539	-7.67966	1.06248
21.2333	-6.01077	-5.90105	-12.9673	-5.09447	-5.47384	-7.57007	0.942072
21.2667	-6.03465	-5.88808	-13.0642	-5.11353	-5.3464	-7.60914	0.813465
21.3	-6.08602	-5.81103	-13.0959	-5.1332	-5.37165	-7.79493	0.690562
21.3333	-6.15324	-5.70142	-13.1337	-5.13611	-5.48432	-8.04188	0.577952
21.3667	-6.22001	-5.59193	-13.2464	-5.11402	-5.60321	-8.2376	0.473067
21.4	-6.27782	-5.51179	-13.4775	-5.07393	-5.6673	-8.30937	0.372997
21.4333	-6.32339	-5.47453	-13.8009	-5.03533	-5.65159	-8.25868	0.280712
21.4667	-6.3612	-5.48384	-14.1487	-5.02033	-5.56461	-8.15449	0.204821
21.5	-6.39707	-5.52857	-14.4356	-5.04256	-5.43486	-8.09447	0.153605
21.5333	-6.43315	-5.59726	-14.5836	-5.0988	-5.29521	-8.15183	0.127767
21.5667	-6.47039	-5.67682	-14.5838	-5.17065	-5.17135	-8.33661	0.116862
21.6	-6.50103	-5.75415	-14.4613	-5.23357	-5.07688	-8.58458	0.104382
21.6333	-6.51606	-5.81516	-14.2866	-5.26799	-5.01426	-8.79027	0.0778857
21.6667	-6.50535	-5.83966	-14.1277	-5.26922	-4.97753	-8.85667	0.0386414
21.7	-6.46337	-5.81907	-14.024	-5.24893	-4.95362	-8.73759	0.00300134
21.7333	-6.39186	-5.74942	-13.9889	-5.22974	-4.92186	-8.4544	-0.00686415
21.7667	-6.30029	-5.64534	-14.0044	-5.23348	-4.85867	-8.08218	0.0222841
21.8	-6.20632	-5.53301	-14.0542	-5.27097	-4.7428	-7.72098	0.0840336
21.8333	-6.13057	-5.45302	-14.1224	-5.33646	-4.566	-7.45864	0.153083
21.8667	-6.09346	-5.46124	-14.2013	-5.40994	-4.34301	-7.34348	0.198203
21.9	-6.1021	-5.57283	-14.283	-5.46707	-4.11583	-7.37336	0.19947
21.9333	-6.14923	-5.7539	-14.3562	-5.49112	-3.94933	-7.50464	0.159805
21.9667	-6.21433	-5.91165	-14.4101	-5.4815	-3.91238	-7.67426	0.103878
22	-6.27289	-5.9479	-14.4301	-5.45347	-4.04895	-7.82192	0.0650111
22.0333	-6.31715	-5.86198	-14.4131	-5.43157	-4.35198	-7.91078	0.0665421
22.0667	-6.35554	-5.75048	-14.3632	-5.43795	-4.75681	-7.93425	0.109388
22.1	-6.40777	-5.75387	-14.3048	-5.48241	-5.16354	-7.91403	0.172049
22.1333	-6.48849	-5.96329	-14.2718	-5.55829	-5.47209	-7.88932	0.223778
22.1667	-6.5827	-6.2973	-14.282	-5.64518	-5.61877	-7.89543	0.242482
22.2	-6.65599	-6.56254	-14.3319	-5.71929	-5.5949	-7.95268	0.225339
22.2333	-6.67604	-6.59479	-14.3871	-5.763	-5.44489	-8.05356	0.187156
22.2667	-6.62908	-6.32333	-14.4103	-5.77206	-5.24703	-8.17028	0.148514
22.3	-6.54335	-5.88266	-14.3948	-5.75568	-5.07927	-8.26981	0.122046
22.3333	-6.46557	-5.48879	-14.3643	-5.7314	-4.98233	-8.33289	0.106272
22.3667	-6.43216	-5.30566	-14.3561	-5.71673	-4.94013	-8.36663	0.0923189
22.4	-6.45311	-5.39964	-14.3842	-5.72099	-4.89152	-8.39978	0.0774735
22.4333	-6.49717	-5.67287	-14.4141	-5.74166	-4.76474	-8.46475	0.0750926
22.4667	-6.52181	-6.00491	-14.3843	-5.76621	-4.51663	-8.571	0.112233
22.5	-6.49721	-6.29925	-14.2696	-5.77887	-4.15708	-8.69307	0.21462
22.5333	-6.41576	-6.49105	-14.0951	-5.7684	-3.75208	-8.77488	0.386995
22.5667	-6.29833	-6.55002	-13.9491	-5.73408	-3.40364	-8.75617	0.603037
22.6	-6.17535	-6.41882	-13.9414	-5.68741	-3.20708	-8.60734	0.809896
22.6333	-6.07541	-6.10061	-14.1024	-5.64682	-3.20489	-8.34675	0.949039
22.6667	-6.01552	-5.64038	-14.4072	-5.629	-3.35911	-8.04226	0.9848
22.7	-6.00045	-5.17553	-14.7552	-5.6386	-3.56553	-7.79027	0.922402
22.7333	-6.02686	-4.87968	-15.0384	-5.66537	-3.70477	-7.67728	0.804346
22.7667	-6.07957	-4.83385	-15.1993	-5.6889	-3.69771	-7.74397	0.686286
22.8	-6.14278	-5.03921	-15.2257	-5.6899	-3.54103	-7.97023	0.609415
22.8333	-6.20278	-5.3582	-15.1916	-5.66171	-3.30523	-8.28617	0.586221
22.8667	-6.25965	-5.64094	-15.2	-5.61635	-3.09867	-8.60645	0.604498
22.9	-6.3222	-5.80194	-15.321	-5.58001	-3.01469	-8.85957	0.643981
22.9333	-6.39515	-5.81729	-15.5725	-5.5811	-3.08378	-9.00813	0.691923
22.9667	-6.46971	-5.74391	-15.8775	-5.63402	-3.25817	-9.05284	0.748196
23	-6.52246	-5.63733	-16.1214	-5.72967	-3.43966	-9.02348	0.816765
23.0333	-6.53462	-5.5416	-16.2263	-5.8377	-3.53202	-8.96292	0.892889
23.0667	-6.50156	-5.49042	-16.1566	-5.92093	-3.4885	-8.90924	0.956278
23.1	-6.44419	-5.50003	-15.9831	-5.95343	-3.32739	-8.8813	0.980122
23.1333	-6.39477	-5.57993	-15.8154	-5.93327	-3.11749	-8.87187	0.949366
23.1667	-6.37376	-5.68915	-15.7534	-5.88397	-2.93794	-8.85615	0.877993
23.2	-6.38244	-5.75023	-15.8653	-5.84248	-2.84014	-8.80618	0.809706
23.2333	-6.40103	-5.70494	-16.1191	-5.84094	-2.82767	-8.71323	0.799681
23.2667	-6.41231	-5.54247	-16.4602	-5.89158	-2.86618	-8.59994	0.886541
23.3	-6.41823	-5.35538	-16.8168	-5.98233	-2.91086	-8.51536	1.07141
23.3333	-6.44059	-5.2798	-17.1454	-6.08593	-2.93287	-8.51321	1.31363
23.3667	-6.4986	-5.37577	-17.436	-6.17417	-2.9304	-8.62083	1.54561
23.4	-6.59415	-5.61356	-17.6816	-6.2312	-2.91994	-8.81983	1.70126
23.4333	-6.70225	-5.85611	-17.8796	-6.25714	-2.91917	-9.04736	1.74588
23.4667	-6.78419	-5.96423	-18.0056	-6.26368	-2.93653	-9.22597	1.69082
23.5	-6.81959	-5.9055	-18.0543	-6.26487	-2.97285	-9.30418	1.58413
23.5333	-6.80483	-5.7073	-18.0246	-6.27052	-3.03012	-9.27948	1.48303
23.5667	-6.76455	-5.46261	-17.9534	-6.28364	-3.11835	-9.19704	1.42774
23.6	-6.72987	-5.24329	-17.8845	-6.30306	-3.2547	-9.12327	1.42959
23.6333	-6.72675	-5.08484	-17.8537	-6.32655	-3.45694	-9.11331	1.47481
23.6667	-6.77477	-5.0272	-17.8838	-6.35166	-3.73484	-9.18831	1.53716
23.7	-6.87674	-5.0933	-17.9642	-6.37408	-4.08717	-9.33309	1.59144
23.7333	-7.02915	-5.31699	-18.0829	-6.3861	-4.50405	-9.5079	1.62305
23.7667	-7.20774	-5.64625	-18.2139	-6.37975	-4.96911	-9.66741	1.62994
23.8	-7.37684	-5.97482	-18.3235	-6.35241	-5.45779	-9.77319	1.62067
23.8333	-7.4999	-6.18334	-18.3796	-6.31179	-5.93191	-9.80094	1.60817
23.8667	-7.54682	-6.17934	-18.3494	-6.27653	-6.33884	-9.74177	1.60499
23.9	-7.52374	-6.012	-18.2545	-6.26803	-6.62212	-9.6048	1.619
23.9333	-7.45785	-5.79143	-18.1475	-6.29869	-6.73855	-9.42152	1.65063
23.9667	-7.38805	-5.64997	-18.0872	-6.36266	-6.67942	-9.24196	1.69294
24	-7.34613	-5.66965	-18.1006	-6.43495	-6.48029	-9.12512	1.73386
24.0333	-7.33262	-5.79314	-18.1462	-6.48321	-6.21694	-9.11707	1.76088
24.0667	-7.33083	-5.89661	-18.1602	-6.48478	-5.98378	-9.22666	1.76701
24.1	-7.32395	-5.8673	-18.1132	-6.4394	-5.8591	-9.41922	1.75455
24.1333	-7.30218	-5.65067	-18.0235	-6.36962	-5.87229	-9.63196	1.73493
24.1667	-7.27886	-5.33742	-17.9499	-6.30903	-5.9907	-9.81049	1.72433
24.2	-7.27421	-5.07677	-17.9409	-6.28346	-6.14115	-9.94057	1.73753
24.2333	-7.29683	-4.97751	-17.9829	-6.29701	-6.24982	-10.0553	1.78163
24.2667	-7.34496	-5.07741	-18.0325	-6.3309	-6.27536	-10.2077	1.85407
24.3	-7.39661	-5.27143	-18.0512	-6.35519	-6.22033	-10.4249	1.94349
24.3333	-7.42843	-5.4293	-18.0299	-6.34753	-6.11814	-10.6791	2.03337
24.3667	-7.42604	-5.47181	-17.9916	-6.30555	-6.00816	-10.886	2.10685
24.4	-7.37973	-5.37176	-17.9467	-6.24775	-5.91294	-10.9503	2.15111
24.4333	-7.29316	-5.18786	-17.8856	-6.20288	-5.82677	-10.8174	2.16157
24.4667	-7.17467	-4.97056	-17.7935	-6.19314	-5.7229	-10.5123	2.14435
24.5	-7.04585	-4.75857	-17.6978	-6.22278	-5.57413	-10.1398	2.11796
24.5333	-6.9424	-4.59162	-17.6787	-6.27667	-5.37277	-9.84456	2.10986
24.5667	-6.89664	-4.51844	-17.7985	-6.32948	-5.13917	-9.74456	2.15032
24.6	-6.93293	-4.62952	-18.0894	-6.35784	-4.91489	-9.86786	2.26195
24.6333	-7.02698	-4.92453	-18.4567	-6.35094	-4.74289	-10.1362	2.44934
24.6667	-7.13229	-5.35434	-18.7636	-6.31316	-4.64694	-10.4092	2.69347
24.7	-7.19765	-5.7781	-18.9246	-6.25873	-4.62068	-10.5588	2.95501
24.7333	-7.18988	-6.03782	-18.9207	-6.20367	-4.63519	-10.5289	3.18707
24.7667	-7.12517	-6.07453	-18.8576	-6.15957	-4.65773	-10.3555	3.35386
24.8	-7.04304	-5.8902	-18.8642	-6.13026	-4.67144	-10.1474	3.44527
24.8333	-6.99476	-5.6238	-19.0021	-6.11225	-4.68168	-10.0287	3.48
24.8667	-7.01017	-5.40954	-19.2668	-6.09945	-4.70715	-10.0737	3.49565
24.9	-7.07559	-5.30472	-19.5599	-6.08745	-4.76339	-10.269	3.53097
24.9333	-7.15172	-5.30551	-19.7707	-6.07785	-4.84661	-10.519	3.60936
24.9667	-7.19132	-5.33287	-19.8473	-6.07743	-4.92771	-10.693	3.73047
25	-7.15862	-5.30993	-19.7686	-6.09392	-4.9643	-10.6881	3.87312
25.0333	-7.05837	-5.22368	-19.6043	-6.12994	-4.92547	-10.4733	4.00653
25.0667	-6.92539	-5.1212	-19.4332	-6.17831	-4.81364	-10.1109	4.10482
25.1	-6.81101	-5.082	-19.3201	-6.22113	-4.66867	-9.73286	4.15868
25.1333	-6.76133	-5.17342	-19.3057	-6.23422	-4.55002	-9.48269	4.17805
25.1667	-6.78217	-5.36502	-19.3653	-6.19774	-4.505	-9.44594	4.18602
25.2	-6.84872	-5.58212	-19.4575	-6.10783	-4.54022	-9.61089	4.20625
25.2333	-6.91473	-5.7319	-19.5259	-5.98492	-4.61263	-9.8851	4.25207
25.2667	-6.93494	-5.7372	-19.5247	-5.87016	-4.64924	-10.1492	4.32086
25.3	-6.89819	-5.62041	-19.4557	-5.80976	-4.58547	-10.3161	4.39828
25.3333	-6.81561	-5.43442	-19.3288	-5.83186	-4.40505	-10.361	4.46755
25.3667	-6.72077	-5.26438	-19.1778	-5.92912	-4.15398	-10.3203	4.52091
25.4	-6.64532	-5.16717	-19.031	-6.05805	-3.92051	-10.2598	4.56451
25.4333	-6.60248	-5.12698	-18.9195	-6.15721	-3.7908	-10.2357	4.6154
25.4667	-6.59256	-5.09775	-18.9009	-6.17654	-3.8031	-10.2682	4.69114
25.5	-6.6	-5.03035	-19.005	-6.10148	-3.92427	-10.3372	4.79833
25.5333	-6.61173	-4.9067	-19.2619	-5.96135	-4.06476	-10.4027	4.92697
25.5667	-6.614	-4.76342	-19.6046	-5.81675	-4.123	-10.4303	5.05408
25.6	-6.59734	-4.63851	-19.9252	-5.73232	-4.03796	-10.4057	5.15568
25.6333	-6.55478	-4.53581	-20.1149	-5.74595	-3.82008	-10.332	5.22005
25.6667	-6.47907	-4.43043	-20.084	-5.85008	-3.54451	-10.2206	5.25516
25.7	-6.3853	-4.30933	-19.8959	-5.99723	-3.31405	-10.0814	5.28604
25.7333	-6.29798	-4.21467	-19.6619	-6.12471	-3.20979	-9.91926	5.34249
25.7667	-6.24479	-4.22557	-19.5056	-6.18549	-3.25676	-9.74096	5.44565
25.8	-6.24589	-4.43315	-19.4945	-6.16734	-3.41845	-9.56106	5.59909
25.8333	-6.27978	-4.76988	-19.572	-6.09356	-3.62357	-9.40779	5.78807
25.8667	-6.30895	-5.06352	-19.6524	-6.00785	-3.80499	-9.31229	5.9874
25.9	-6.30364	-5.14818	-19.6716	-5.95026	-3.92967	-9.29378	6.17167
25.9333	-6.25276	-4.92333	-19.6259	-5.93918	-4.00559	-9.34542	6.32288
25.9667	-6.19407	-4.53694	-19.591	-5.96625	-4.06659	-9.43636	6.43273
26	-6.17827	-4.2303	-19.6631	-6.00595	-4.14861	-9.52377	6.50209
26.0333	-6.22888	-4.18261	-19.8571	-6.03171	-4.27023	-9.57093	6.53925
26.0667	-6.33913	-4.4375	-20.1403	-6.03004	-4.4264	-9.56022	6.5597
26.1	-6.4509	-4.77827	-20.417	-6.0035	-4.59567	-9.49651	6.58553
26.1333	-6.5096	-4.98147	-20.6008	-5.96514	-4.75158	-9.39994	6.64139
26.1667	-6.50371	-4.99502	-20.6814	-5.92862	-4.87119	-9.29256	6.7465
26.2	-6.44791	-4.88873	-20.6759	-5.89991	-4.93749	-9.19003	6.90457
26.2333	-6.37967	-4.81439	-20.646	-5.87654	-4.94049	-9.09805	7.09743
26.2667	-6.32278	-4.8505	-20.6324	-5.85229	-4.87722	-9.01257	7.28836
26.3	-6.27259	-4.92524	-20.6397	-5.82257	-4.75503	-8.92854	7.43552
26.3333	-6.21116	-4.90411	-20.6447	-5.78775	-4.59653	-8.84459	7.51069
26.3667	-6.13289	-4.73396	-20.6188	-5.75266	-4.43819	-8.76646	7.51273
26.4	-6.04445	-4.44793	-20.5327	-5.7262	-4.32271	-8.70534	7.46821
26.4333	-5.97265	-4.18358	-20.3919	-5.71674	-4.28449	-8.67668	7.41751
26.4667	-5.94071	-4.07266	-20.2052	-5.73064	-4.33485	-8.69557	7.39463
26.5	-5.95172	-4.11811	-20.0111	-5.76882	-4.45471	-8.76889	7.41125
26.5333	-6.00076	-4.27688	-19.8685	-5.82577	-4.60136	-8.88596	7.45391
26.5667	-6.06723	-4.44563	-19.8265	-5.88877	-4.72297	-9.01458	7.49509
26.6	-6.13578	-4.54445	-19.9552	-5.93931	-4.77851	-9.10935	7.51213
26.6333	-6.18747	-4.55192	-20.2315	-5.95805	-4.75184	-9.13419	7.50267
26.6667	-6.20726	-4.44914	-20.611	-5.93235	-4.65601	-9.08103	7.48597
26.7	-6.1881	-4.27241	-20.9769	-5.86483	-4.52919	-8.97613	7.49091
26.7333	-6.13112	-4.06073	-21.1994	-5.77588	-4.42073	-8.86627	7.53633
26.7667	-6.06063	-3.87849	-21.237	-5.69763	-4.37383	-8.79452	7.61766
26.8	-6.00187	-3.79937	-21.0741	-5.65935	-4.4097	-8.77572	7.70699
26.8333	-5.97891	-3.83366	-20.8286	-5.67284	-4.51951	-8.78529	7.76641
26.8667	-6.00248	-3.97713	-20.6388	-5.72658	-4.66747	-8.77325	7.76836
26.9	-6.05552	-4.15714	-20.5952	-5.79197	-4.80494	-8.69468	7.71084
26.9333	-6.11501	-4.30147	-20.7403	-5.83587	-4.88806	-8.54365	7.61932
26.9667	-6.15128	-4.37206	-20.976	-5.83586	-4.89184	-8.36663	7.53464
27	-6.15023	-4.3513	-21.191	-5.78874	-4.81678	-8.24541	7.49183
27.0333	-6.12295	-4.28108	-21.3086	-5.71	-4.68596	-8.25506	7.50298
27.0667	-6.08727	-4.21041	-21.2873	-5.6249	-4.53465	-8.41774	7.55133
27.1	-6.06665	-4.1811	-21.1795	-5.55771	-4.39943	-8.68263	7.6005
27.1333	-6.06927	-4.21724	-21.0313	-5.5244	-4.30744	-8.94788	7.61266
27.1667	-6.08694	-4.28561	-20.8859	-5.53135	-4.27326	-9.11299	7.56748
27.2	-6.10314	-4.32889	-20.752	-5.57787	-4.29906	-9.13203	7.47099
27.2333	-6.10713	-4.30611	-20.6169	-5.65698	-4.37832	-9.03632	7.35185
27.2667	-6.09986	-4.20874	-20.4695	-5.75458	-4.49739	-8.91549	7.24652
27.3	-6.1006	-4.10734	-20.3187	-5.84874	-4.63682	-8.87373	7.18172
27.3333	-6.13284	-4.10282	-20.1964	-5.91219	-4.77322	-8.97462	7.16224
27.3667	-6.19971	-4.22688	-20.1295	-5.92172	-4.88317	-9.20731	7.17038
27.4	-6.28999	-4.45819	-20.15	-5.8692	-4.94914	-9.489	7.17562
27.4333	-6.36861	-4.68417	-20.2332	-5.76897	-4.96557	-9.71087	7.15109
27.4667	-6.40718	-4.80069	-20.3395	-5.65695	-4.94368	-9.7882	7.08599
27.5	-6.40302	-4.81163	-20.4101	-5.57821	-4.90851	-9.69985	6.99022
27.5333	-6.3708	-4.77658	-20.3861	-5.56911	-4.88944	-9.49143	6.88785
27.5667	-6.34252	-4.78404	-20.2716	-5.64086	-4.90709	-9.25624	6.80474
27.6	-6.33868	-4.86887	-20.0866	-5.77436	-4.96232	-9.0959	6.75593
27.6333	-6.36256	-4.96821	-19.9034	-5.92935	-5.03525	-9.07782	6.73868
27.6667	-6.40453	-4.99319	-19.8028	-6.06244	-5.0939	-9.20917	6.73426
27.7	-6.45246	-4.92998	-19.8124	-6.14265	-5.10632	-9.43997	6.71654
27.7333	-6.50224	-4.82951	-19.9435	-6.1586	-5.05432	-9.6913	6.66381
27.7667	-6.54818	-4.78537	-20.1252	-6.11648	-4.94048	-9.89029	6.56875
27.8	-6.58326	-4.84928	-20.2788	-6.03275	-4.7868	-9.99346	6.44152
27.8333	-6.58994	-4.94565	-20.3486	-5.9273	-4.62879	-9.99455	6.30531
27.8667	-6.54914	-4.94709	-20.2916	-5.8176	-4.50127	-9.92304	6.18579
27.9	-6.47073	-4.80093	-20.1494	-5.71666	-4.42533	-9.83152	6.09949
27.9333	-6.37587	-4.51739	-19.9711	-5.63291	-4.39811	-9.78151	6.0458
27.9667	-6.30481	-4.22406	-19.8195	-5.57088	-4.39399	-9.82723	6.00675
28	-6.28724	-4.04509	-19.7344	-5.5304	-4.37496	-9.99324	5.9546
28.0333	-6.31784	-3.99923	-19.6939	-5.50687	-4.30884	-10.2638	5.86564
28.0667	-6.3759	-4.06317	-19.6655	-5.49407	-4.18561	-10.5801	5.7331
28.1	-6.42805	-4.14745	-19.6231	-5.48733	-4.02587	-10.8574	5.57284
28.1333	-6.45483	-4.20001	-19.5708	-5.48658	-3.87593	-11.0132	5.41745
28.1667	-6.45541	-4.22212	-19.5334	-5.49462	-3.7879	-10.9964	5.30199
28.2	-6.43866	-4.23219	-19.53	-5.51454	-3.79542	-10.8078	5.24801
28.2333	-6.413	-4.24317	-19.5429	-5.5459	-3.89658	-10.5049	5.25546
28.2667	-6.3813	-4.23457	-19.5392	-5.58388	-4.05442	-10.1803	5.30455
28.3	-6.34557	-4.18204	-19.5032	-5.62075	-4.21593	-9.91916	5.36767
28.3333	-6.30385	-4.06067	-19.4476	-5.65035	-4.33682	-9.75122	5.42352
28.3667	-6.25905	-3.89901	-19.4152	-5.67138	-4.39477	-9.63933	5.46546
28.4	-6.21364	-3.74323	-19.4496	-5.68672	-4.38905	-9.51312	5.4999
28.4333	-6.16599	-3.64511	-19.534	-5.69906	-4.33065	-9.32364	5.53656
28.4667	-6.12237	-3.66484	-19.6235	-5.70664	-4.23144	-9.0851	5.57725
28.5	-6.08652	-3.78392	-19.6649	-5.70416	-4.09898	-8.87868	5.61151
28.5333	-6.06812	-3.96497	-19.6209	-5.688	-3.94164	-8.81527	5.62203
28.5667	-6.07574	-4.12259	-19.5235	-5.66148	-3.77609	-8.96653	5.59574
28.6	-6.10488	-4.17365	-19.4126	-5.6391	-3.63065	-9.30668	5.53344
28.6333	-6.14759	-4.11902	-19.3281	-5.64083	-3.53697	-9.71105	5.45046
28.6667	-6.18862	-3.99155	-19.2934	-5.68236	-3.51342	-10.0188	5.36774
28.7	-6.21869	-3.88544	-19.295	-5.76409	-3.55046	-10.1166	5.29946
28.7333	-6.23955	-3.88355	-19.3262	-5.86713	-3.61405	-9.99198	5.2456
28.7667	-6.25359	-3.97481	-19.3726	-5.9605	-3.6645	-9.74225	5.19311
28.8	-6.27343	-4.10784	-19.4309	-6.01699	-3.68351	-9.5286	5.12722
28.8333	-6.30909	-4.19349	-19.4924	-6.02603	-3.69077	-9.4952	5.04342
28.8667	-6.36251	-4.16238	-19.5501	-5.99806	-3.7352	-9.68297	4.95361
28.9	-6.43397	-4.05747	-19.6019	-5.95728	-3.86462	-10.0037	4.88117
28.9333	-6.51332	-3.96732	-19.6526	-5.92619	-4.08821	-10.2938	4.84825
28.9667	-6.58201	-3.97201	-19.7063	-5.91227	-4.35759	-10.4055	4.86161
29	-6.62093	-4.11466	-19.7501	-5.90422	-4.58023	-10.2833	4.90689
29.0333	-6.60821	-4.31563	-19.7577	-5.88029	-4.66097	-9.98736	4.95272
29.0667	-6.53643	-4.47296	-19.6753	-5.82343	-4.54766	-9.6647	4.96545
29.1	-6.42686	-4.52821	-19.4948	-5.73416	-4.25884	-9.46964	4.92454
29.1333	-6.30372	-4.46918	-19.2065	-5.6316	-3.87859	-9.46847	4.83201
29.1667	-6.20208	-4.38573	-18.8759	-5.543	-3.52048	-9.59863	4.71119
29.2	-6.13657	-4.36389	-18.5753	-5.48823	-3.27659	-9.71103	4.59561
29.2333	-6.09433	-4.41505	-18.3522	-5.46955	-3.17958	-9.66392	4.51438
29.2667	-6.05198	-4.49214	-18.2364	-5.4722	-3.19592	-9.39612	4.48086
29.3	-5.98004	-4.50848	-18.176	-5.47675	-3.25494	-8.95374	4.4897
29.3333	-5.86814	-4.38266	-18.1199	-5.47192	-3.2899	-8.46595	4.52153
29.3667	-5.73837	-4.15236	-18.0229	-5.46062	-3.2711	-8.07718	4.55392
29.4	-5.61894	-3.8981	-17.8517	-5.45603	-3.2133	-7.86603	4.57154
29.4333	-5.53653	-3.73023	-17.6256	-5.47005	-3.15878	-7.80598	4.57149
29.4667	-5.49844	-3.74075	-17.3628	-5.50291	-3.14881	-7.79711	4.56168
29.5	-5.48555	-3.87228	-17.1034	-5.54145	-3.20083	-7.74903	4.55363
29.5333	-5.4805	-4.03446	-16.8863	-5.56648	-3.30297	-7.6474	4.55458
29.5667	-5.46984	-4.11062	-16.7212	-5.56337	-3.42448	-7.56258	4.5632
29.6	-5.44999	-3.99995	-16.6151	-5.53028	-3.5333	-7.59132	4.57003
29.6333	-5.43044	-3.7527	-16.5344	-5.47629	-3.60913	-7.77403	4.5639
29.6667	-5.41115	-3.4544	-16.4525	-5.41522	-3.64595	-8.03684	4.53795
29.7	-5.38669	-3.23152	-16.3593	-5.35777	-3.64655	-8.21954	4.49456
29.7333	-5.34867	-3.18474	-16.271	-5.30867	-3.61595	-8.15654	4.44487
29.7667	-5.27706	-3.26613	-16.2119	-5.27003	-3.55956	-7.75903	4.40436
29.8	-5.16992	-3.4057	-16.2043	-5.24654	-3.48668	-7.06232	4.38605
29.8333	-5.03925	-3.50719	-16.2241	-5.24639	-3.41385	-6.24054	4.39657
29.8667	-4.92254	-3.51699	-16.2408	-5.27626	-3.3646	-5.57063	4.434
29.9	-4.87024	-3.46549	-16.2348	-5.33373	-3.36067	-5.31608	4.48935
29.9333	-4.90349	-3.37999	-16.2089	-5.40361	-3.4118	-5.56564	4.54897
29.9667	-5.00194	-3.28488	-16.1874	-5.46303	-3.50923	-6.1654	4.59829
30	-5.11184	-3.16945	-16.1849	-5.49275	-3.62677	-6.82191	4.62468
30.0333	-5.18234	-3.03076	-16.189	-5.48913	-3.73268	-7.27372	4.62123
30.0667	-5.19099	-2.89155	-16.1825	-5.46757	-3.80343	-7.39008	4.58921
30.1	-5.1514	-2.80451	-16.1709	-5.45374	-3.8357	-7.18262	4.53907
30.1333	-5.10743	-2.84773	-16.1919	-5.46763	-3.84673	-6.77866	4.48813
30.1667	-5.09577	-3.00646	-16.2752	-5.51035	-3.86282	-6.37469	4.45494
30.2	-5.14204	-3.2438	-16.4411	-5.56096	-3.90288	-6.15451	4.45098
30.2333	-5.22767	-3.45223	-16.6365	-5.58747	-3.96445	-6.20155	4.47617
30.2667	-5.30889	-3.52014	-16.8015	-5.56419	-4.02295	-6.46325	4.51876
30.3	-5.35278	-3.43951	-16.9076	-5.48613	-4.04587	-6.79918	4.56163
30.3333	-5.3401	-3.23022	-16.9462	-5.3727	-4.01406	-7.06851	4.59105
30.3667	-5.2926	-3.01826	-16.9553	-5.25908	-3.93495	-7.19163	4.60359
30.4	-5.24319	-2.92667	-16.9473	-5.18187	-3.84221	-7.16704	4.60591
30.4333	-5.21362	-2.9696	-16.9167	-5.16493	-3.77948	-7.06023	4.6092
30.4667	-5.2118	-3.10933	-16.8317	-5.21203	-3.7757	-6.963	4.62091
30.5	-5.22758	-3.22601	-16.696	-5.30913	-3.82846	-6.94518	4.63932
30.5333	-5.2396	-3.21905	-16.5253	-5.43034	-3.90429	-7.01335	4.65477
30.5667	-5.23682	-3.10821	-16.3586	-5.5459	-3.95672	-7.10754	4.65602
30.6	-5.20939	-2.96624	-16.2123	-5.62987	-3.95183	-7.13497	4.63885
30.6333	-5.15439	-2.90026	-16.0657	-5.66653	-3.88978	-7.01382	4.60977
30.6667	-5.0775	-2.98091	-15.8871	-5.65424	-3.80893	-6.71699	4.58316
30.7	-4.9854	-3.14231	-15.6793	-5.60689	-3.76876	-6.28802	4.57292
30.7333	-4.89893	-3.30129	-15.4775	-5.54903	-3.82059	-5.82917	4.58403
30.7667	-4.84262	-3.39518	-15.324	-5.50618	-3.98032	-5.45913	4.60903
30.8	-4.83058	-3.3982	-15.2464	-5.49415	-4.219	-5.25785	4.63216
30.8333	-4.8555	-3.34971	-15.2031	-5.51243	-4.47502	-5.23027	4.6376
30.8667	-4.88785	-3.26187	-15.1469	-5.54584	-4.67802	-5.31285	4.61836
30.9	-4.89648	-3.13976	-15.0549	-5.57468	-4.77438	-5.41495	4.57973
30.9333	-4.85929	-2.95932	-14.9355	-5.58624	-4.74403	-5.4676	4.53691
30.9667	-4.78213	-2.74	-14.8219	-5.57985	-4.60481	-5.45345	4.50719
31	-4.68855	-2.53636	-14.7231	-5.56374	-4.4042	-5.40692	4.50304
31.0333	-4.60604	-2.41777	-14.6122	-5.5458	-4.20249	-5.38462	4.52664
31.0667	-4.55577	-2.45682	-14.4503	-5.52564	-4.05117	-5.4209	4.57023
31.1	-4.53536	-2.60519	-14.2536	-5.49575	-3.97491	-5.50217	4.6194
31.1333	-4.53464	-2.78153	-14.0955	-5.44903	-3.96512	-5.57567	4.65902
31.1667	-4.53629	-2.87836	-14.0612	-5.38916	-3.98577	-5.58136	4.67812
31.2	-4.53259	-2.81315	-14.2432	-5.33356	-3.99127	-5.4881	4.67368
31.2333	-4.52242	-2.64009	-14.5796	-5.30557	-3.94811	-5.31226	4.65108
31.2667	-4.51575	-2.44376	-14.9948	-5.31999	-3.85274	-5.10666	4.62345
31.3	-4.51885	-2.31851	-15.3705	-5.37121	-3.73434	-4.92619	4.60767
31.3333	-4.52959	-2.31415	-15.6149	-5.4339	-3.64376	-4.79011	4.61927
31.3667	-4.53614	-2.37318	-15.728	-5.47672	-3.62917	-4.67692	4.6671
31.4	-4.52248	-2.43681	-15.7017	-5.48053	-3.71335	-4.553	4.75055
31.4333	-4.49342	-2.47323	-15.6001	-5.44969	-3.88232	-4.41478	4.8596
31.4667	-4.46629	-2.49968	-15.4641	-5.40818	-4.09304	-4.31051	4.97781
31.5	-4.4692	-2.54663	-15.3442	-5.3856	-4.29576	-4.32925	5.08618
31.5333	-4.51907	-2.60642	-15.2703	-5.39936	-4.45684	-4.54852	5.16698
31.5667	-4.6048	-2.62436	-15.226	-5.44511	-4.57051	-4.97036	5.20751
31.6	-4.69146	-2.5298	-15.1702	-5.50121	-4.65446	-5.49628	5.20315
31.6333	-4.74858	-2.34186	-15.0602	-5.54375	-4.73134	-5.97382	5.15948
31.6667	-4.75611	-2.11553	-14.8683	-5.5603	-4.80836	-6.27697	5.0928
31.7	-4.72391	-1.93861	-14.6443	-5.55517	-4.86954	-6.36333	5.02741
31.7333	-4.6791	-1.88031	-14.4713	-5.54287	-4.88528	-6.28388	4.98902
31.7667	-4.64224	-1.92619	-14.4056	-5.53529	-4.83398	-6.14761	4.99519
31.8	-4.63589	-2.07015	-14.4737	-5.53403	-4.72087	-6.06242	5.04579
31.8333	-4.65587	-2.26544	-14.5922	-5.53116	-4.58281	-6.08351	5.11985
31.8667	-4.68997	-2.4729	-14.6644	-5.51882	-4.4751	-6.18884	5.18027
31.9	-4.71943	-2.62566	-14.6325	-5.49908	-4.44299	-6.30478	5.18841
31.9333	-4.71909	-2.63013	-14.4706	-5.48612	-4.49588	-6.35348	5.12167
31.9667	-4.69128	-2.48427	-14.2538	-5.49851	-4.59759	-6.29998	4.98644
32	-4.64514	-2.22411	-14.067	-5.54708	-4.68047	-6.17005	4.81787
32.0333	-4.60436	-1.98437	-13.9734	-5.62513	-4.67687	-6.03264	4.66626
32.0667	-4.59484	-1.89645	-14.0237	-5.70892	-4.55167	-5.96405	4.57572
32.1	-4.612	-1.95775	-14.1807	-5.76851	-4.32178	-6.00971	4.56646
32.1333	-4.64711	-2.0996	-14.4097	-5.78332	-4.05232	-6.16718	4.62938
32.1667	-4.67634	-2.19663	-14.6244	-5.75314	-3.82877	-6.38937	4.73434
32.2	-4.68026	-2.18673	-14.7236	-5.69749	-3.71587	-6.60456	4.8467
32.2333	-4.66011	-2.13018	-14.6679	-5.64524	-3.72256	-6.73763	4.94289
32.2667	-4.61329	-2.11006	-14.4439	-5.61999	-3.79105	-6.73154	5.01683
32.3	-4.54404	-2.15268	-14.1783	-5.62895	-3.81851	-6.5615	5.07569
32.3333	-4.45245	-2.20176	-14.0367	-5.66148	-3.70134	-6.24265	5.12926
32.3667	-4.33298	-2.15848	-14.1061	-5.69713	-3.38164	-5.83576	5.18123
32.4	-4.19301	-1.94561	-14.4041	-5.71669	-2.87801	-5.44149	5.2278
32.4333	-4.04945	-1.63209	-14.7575	-5.71097	-2.28425	-5.17568	5.26384
32.4667	-3.92738	-1.33173	-14.9779	-5.68349	-1.73374	-5.12798	5.29059
32.5	-3.85315	-1.15093	-14.9828	-5.64619	-1.34119	-5.31552	5.31771
32.5333	-3.82936	-1.15266	-14.7546	-5.61089	-1.15001	-5.6658	5.35783
32.5667	-3.84042	-1.27007	-14.4433	-5.58245	-1.11761	-6.04611	5.41699
32.6	-3.86114	-1.45136	-14.1786	-5.55911	-1.14733	-6.31787	5.48742
32.6333	-3.86392	-1.63806	-14.0191	-5.53735	-1.14647	-6.39195	5.5494
32.6667	-3.83794	-1.79606	-13.9706	-5.51807	-1.07373	-6.25124	5.58201
32.7	-3.78474	-1.89123	-13.9786	-5.50972	-0.953461	-5.95165	5.57615
32.7333	-3.72174	-1.85431	-14.0452	-5.52387	-0.848857	-5.60033	5.5421
32.7667	-3.67613	-1.68093	-14.1828	-5.56633	-0.814795	-5.31784	5.50587
32.8	-3.66683	-1.40412	-14.4088	-5.62807	-0.857376	-5.19908	5.49648
32.8333	-3.69618	-1.16024	-14.6589	-5.68499	-0.926699	-5.27679	5.53055
32.8667	-3.74956	-1.09391	-14.8337	-5.70587	-0.948038	-5.51966	5.60384
32.9	-3.79541	-1.20714	-14.8751	-5.66757	-0.86929	-5.84783	5.69443
32.9333	-3.80434	-1.41187	-14.758	-5.56956	-0.69511	-6.16664	5.77516
32.9667	-3.76764	-1.52875	-14.5804	-5.43865	-0.487317	-6.3984	5.82773
33	-3.69733	-1.42715	-14.4532	-5.31961	-0.33018	-6.50474	5.85092
33.0333	-3.63203	-1.18425	-14.4325	-5.25612	-0.282514	-6.49474	5.85792
33.0667	-3.60533	-0.970639	-14.5026	-5.26893	-0.342167	-6.41437	5.86667
33.1	-3.62277	-0.949486	-14.5603	-5.34375	-0.449277	-6.3227	5.88892
33.1333	-3.6671	-1.19016	-14.5139	-5.43743	-0.52278	-6.26354	5.92523
33.1667	-3.69447	-1.52716	-14.358	-5.49871	-0.507556	-6.24319	5.96781
33.2	-3.66681	-1.75975	-14.1194	-5.49217	-0.403877	-6.23355	6.00787
33.2333	-3.58084	-1.78376	-13.8731	-5.41184	-0.263369	-6.19392	6.04096
33.2667	-3.45596	-1.597	-13.6677	-5.27898	-0.157318	-6.1026	6.0679
33.3	-3.33718	-1.36605	-13.5053	-5.12917	-0.135602	-5.97808	6.09109
33.3333	-3.26144	-1.23492	-13.3774	-4.99537	-0.199463	-5.87146	6.11004
33.3667	-3.23494	-1.22184	-13.2709	-4.89777	-0.302185	-5.83761	6.12072
33.4	-3.24135	-1.25395	-13.1973	-4.84234	-0.376922	-5.89632	6.11873
33.4333	-3.24741	-1.2176	-13.1588	-4.82633	-0.370324	-6.01548	6.10412
33.4667	-3.22593	-1.05348	-13.1486	-4.84474	-0.26641	-6.1258	6.08349
33.5	-3.1728	-0.833146	-13.1312	-4.89157	-0.0892956	-6.15854	6.06695
33.5333	-3.09988	-0.662337	-13.0692	-4.95581	0.109164	-6.08244	6.06133
33.5667	-3.02831	-0.605665	-12.9631	-5.01782	0.269623	-5.91837	6.06549
33.6	-2.97976	-0.674705	-12.8423	-5.05164	0.343621	-5.72529	6.07174
33.6333	-2.96277	-0.793828	-12.7621	-5.0355	0.307898	-5.565	6.07192
33.6667	-2.98178	-0.9124	-12.7797	-4.96373	0.169975	-5.47083	6.066
33.7	-3.02734	-1.01176	-12.8888	-4.85436	-0.0348134	-5.44026	6.06598
33.7333	-3.08503	-1.09456	-13.0597	-4.74421	-0.252344	-5.45046	6.09108
33.7667	-3.13435	-1.15881	-13.218	-4.67339	-0.424634	-5.48915	6.15782
33.8	-3.15639	-1.16603	-13.302	-4.66524	-0.507905	-5.566	6.26878
33.8333	-3.14934	-1.09171	-13.31	-4.71547	-0.487322	-5.70017	6.40867
33.8667	-3.11897	-0.930685	-13.269	-4.79354	-0.382074	-5.88794	6.5494
33.9	-3.08625	-0.755803	-13.2396	-4.8592	-0.239708	-6.08456	6.66133
33.9333	-3.06907	-0.658879	-13.2614	-4.88143	-0.11801	-6.21992	6.72524
33.9667	-3.06793	-0.678917	-13.3169	-4.85245	-0.0616591	-6.23698	6.73934
34	-3.07384	-0.807399	-13.3554	-4.78957	-0.086654	-6.12198	6.71795
34.0333	-3.06907	-0.946638	-13.3299	-4.72479	-0.175242	-5.9221	6.68424
34.0667	-3.04533	-0.996982	-13.2211	-4.68855	-0.288145	-5.73792	6.66069
34.1	-3.01883	-0.929364	-13.077	-4.69543	-0.382109	-5.69125	6.66217
34.1333	-3.00769	-0.761669	-12.9529	-4.73906	-0.429119	-5.85653	6.69306
34.1667	-3.02296	-0.587193	-12.8705	-4.796	-0.425499	-6.20608	6.7475
34.2	-3.05494	-0.492669	-12.8041	-4.83669	-0.389724	-6.61926	6.81281
34.2333	-3.07895	-0.512557	-12.6986	-4.83648	-0.354639	-6.94594	6.87454
34.2667	-3.08196	-0.670527	-12.5208	-4.78552	-0.352979	-7.08421	6.92226
34.3	-3.0665	-0.924914	-12.312	-4.69188	-0.405313	-7.01899	6.95414
34.3333	-3.05151	-1.23005	-12.1448	-4.58048	-0.511356	-6.82115	6.97876
34.3667	-3.04867	-1.48596	-12.0652	-4.48605	-0.64857	-6.61667	7.01036
34.4	-3.05347	-1.55294	-12.0758	-4.44179	-0.778573	-6.53284	7.06108
34.4333	-3.05228	-1.36834	-12.1158	-4.46879	-0.861389	-6.63236	7.13301
34.4667	-3.02708	-0.902759	-12.1561	-4.56897	-0.872145	-6.87912	7.21655
34.5	-2.99118	-0.320442	-12.2216	-4.72416	-0.816495	-7.15973	7.2953
34.5333	-2.97568	0.152378	-12.3865	-4.90119	-0.731255	-7.34326	7.35579
34.5667	-3.00464	0.323897	-12.6773	-5.06119	-0.669594	-7.34048	7.39687
34.6	-3.08852	0.0927144	-13.0775	-5.16984	-0.674227	-7.1352	7.43292
34.6333	-3.18202	-0.345139	-13.4874	-5.20719	-0.753578	-6.78605	7.48722
34.6667	-3.24067	-0.748005	-13.8238	-5.17368	-0.873083	-6.40462	7.57921
34.7	-3.24413	-0.933816	-14.0694	-5.08969	-0.970719	-6.11319	7.71206
34.7333	-3.19663	-0.848994	-14.2288	-4.98733	-0.9872	-5.99587	7.86846
34.7667	-3.13894	-0.652083	-14.3324	-4.89891	-0.900473	-6.06617	8.01641
34.8	-3.10294	-0.514664	-14.368	-4.84676	-0.740376	-6.26991	8.12213
34.8333	-3.10279	-0.520447	-14.3252	-4.83803	-0.575889	-6.52183	8.16461
34.8667	-3.1282	-0.63755	-14.1825	-4.86594	-0.480582	-6.74713	8.1445
34.9	-3.15737	-0.727884	-13.9746	-4.91582	-0.497449	-6.91075	8.08227
34.9333	-3.17314	-0.685756	-13.7421	-4.97287	-0.623668	-7.02109	8.00669
34.9667	-3.18179	-0.535566	-13.5307	-5.02923	-0.8216	-7.11446	7.94087
35	-3.20001	-0.373148	-13.3657	-5.08312	-1.04685	-7.22661	7.89541
35.0333	-3.24251	-0.304813	-13.247	-5.13697	-1.27177	-7.36427	7.8698
35.0667	-3.31372	-0.36596	-13.1934	-5.19213	-1.49279	-7.49643	7.85837
35.1	-3.39168	-0.457461	-13.2176	-5.24742	-1.71822	-7.56516	7.85578
35.1333	-3.44708	-0.437179	-13.3409	-5.29992	-1.947	-7.51553	7.85806
35.1667	-3.4536	-0.22727	-13.5202	-5.34752	-2.15839	-7.32873	7.86054
35.2	-3.40006	0.16973	-13.6803	-5.38892	-2.31586	-7.04105	7.85607
35.2333	-3.31076	0.592616	-13.7391	-5.42343	-2.38702	-6.74383	7.83617
35.2667	-3.22603	0.85226	-13.6389	-5.44711	-2.36283	-6.55473	7.79515
35.3	-3.1875	0.861876	-13.4341	-5.45065	-2.26769	-6.56954	7.73514
35.3333	-3.21967	0.621888	-13.2195	-5.42184	-2.1533	-6.8138	7.66859
35.3667	-3.30424	0.303687	-13.1005	-5.35191	-2.07758	-7.21467	7.61556
35.4	-3.40027	0.0795721	-13.1348	-5.24314	-2.0783	-7.62083	7.59591
35.4333	-3.45477	0.0487599	-13.262	-5.11295	-2.15714	-7.86514	7.61989
35.4667	-3.43021	0.243025	-13.3939	-4.99059	-2.28091	-7.84065	7.68178
35.5	-3.33294	0.550128	-13.4511	-4.90716	-2.39794	-7.55206	7.76052
35.5333	-3.19903	0.84136	-13.4034	-4.88226	-2.45918	-7.11863	7.82793
35.5667	-3.08648	1.0035	-13.2989	-4.91491	-2.43548	-6.73375	7.86069
35.6	-3.04541	0.974536	-13.1964	-4.98414	-2.32702	-6.58915	7.84978
35.6333	-3.08835	0.820007	-13.1437	-5.05948	-2.16303	-6.78824	7.8044
35.6667	-3.19514	0.642909	-13.1632	-5.11483	-1.99416	-7.28863	7.74709
35.7	-3.3178	0.557542	-13.2315	-5.13935	-1.87782	-7.91992	7.70431
35.7333	-3.41116	0.627066	-13.3194	-5.13883	-1.86023	-8.47051	7.695
35.7667	-3.45814	0.79006	-13.3854	-5.1288	-1.9589	-8.78821	7.72247
35.8	-3.46365	0.940519	-13.3862	-5.12225	-2.15414	-8.834	7.77415
35.8333	-3.4468	0.985369	-13.3029	-5.12202	-2.39193	-8.67655	7.82727
35.8667	-3.42209	0.905821	-13.1251	-5.11944	-2.60094	-8.4521	7.85925
35.9	-3.39431	0.799215	-12.8961	-5.10237	-2.71628	-8.30825	7.85794
35.9333	-3.36585	0.767273	-12.6729	-5.06467	-2.70338	-8.34781	7.82642
35.9667	-3.34711	0.823908	-12.5109	-5.01423	-2.57076	-8.59193	7.7813
36	-3.35214	0.903371	-12.4411	-4.96974	-2.36958	-8.97971	7.74391
36.0333	-3.38763	0.91183	-12.431	-4.95187	-2.17592	-9.40805	7.72927
36.0667	-3.44731	0.823641	-12.4342	-4.96945	-2.06202	-9.78095	7.7391
36.1	-3.50507	0.72775	-12.4013	-5.01235	-2.06799	-10.0376	7.76101
36.1333	-3.53024	0.736746	-12.3082	-5.0527	-2.18367	-10.1495	7.77591
36.1667	-3.50893	0.873304	-12.1754	-5.05766	-2.35328	-10.1105	7.76994
36.2	-3.44186	1.07239	-12.0312	-5.00442	-2.50135	-9.93052	7.74393
36.2333	-3.34622	1.21141	-11.903	-4.89251	-2.56738	-9.6405	7.71468
36.2667	-3.24126	1.2217	-11.7979	-4.74616	-2.53382	-9.29859	7.70717
36.3	-3.13763	1.15542	-11.7028	-4.60588	-2.43286	-8.98007	7.74041
36.3333	-3.04915	1.0945	-11.6107	-4.51138	-2.3327	-8.74987	7.81527
36.3667	-2.99342	1.08584	-11.5357	-4.48475	-2.30473	-8.63291	7.91173
36.4	-2.9881	1.10905	-11.5187	-4.52138	-2.38668	-8.60858	7.99767
36.4333	-3.03585	1.10912	-11.5873	-4.5923	-2.56224	-8.62921	8.04683
36.4667	-3.12003	1.0596	-11.7502	-4.65813	-2.76844	-8.65687	8.05383
36.5	-3.20485	0.988916	-11.9498	-4.68501	-2.92918	-8.69242	8.03838
36.5333	-3.26199	0.932005	-12.114	-4.6574	-2.993	-8.77455	8.03494
36.5667	-3.28767	0.891161	-12.197	-4.5832	-2.95715	-8.95132	8.07145
36.6	-3.29915	0.84118	-12.1986	-4.48886	-2.86659	-9.23338	8.15135
36.6333	-3.32244	0.764123	-12.185	-4.40832	-2.78744	-9.56537	8.24736
36.6667	-3.36746	0.680386	-12.2248	-4.36876	-2.76911	-9.83626	8.31379
36.7	-3.41945	0.638211	-12.3405	-4.3805	-2.81598	-9.92792	8.30994
36.7333	-3.44962	0.677786	-12.5053	-4.43357	-2.88624	-9.77303	8.22262
36.7667	-3.43544	0.780902	-12.6489	-4.50244	-2.91905	-9.39835	8.07525
36.8	-3.3762	0.902839	-12.7137	-4.55636	-2.87252	-8.93481	7.91735
36.8333	-3.30053	0.992389	-12.6979	-4.57116	-2.75046	-8.57601	7.79997
36.8667	-3.24428	1.03167	-12.6291	-4.53768	-2.60391	-8.47769	7.75103
36.9	-3.23053	1.04926	-12.5641	-4.4644	-2.50789	-8.65969	7.76363
36.9333	-3.25732	1.08345	-12.5446	-4.37286	-2.52371	-8.99029	7.80413
36.9667	-3.30249	1.15417	-12.5792	-4.28852	-2.6702	-9.26554	7.83428
37	-3.33831	1.25373	-12.6647	-4.22962	-2.91462	-9.30986	7.83521
37.0333	-3.34295	1.33953	-12.7802	-4.20024	-3.19106	-9.04485	7.8191
37.0667	-3.31192	1.35342	-12.9075	-4.18942	-3.43026	-8.5195	7.82174
37.1	-3.25748	1.26136	-13.019	-4.17707	-3.58674	-7.90477	7.8814
37.1333	-3.20439	1.05494	-13.0779	-4.14353	-3.65095	-7.42507	8.01613
37.1667	-3.16929	0.796888	-13.0606	-4.0794	-3.64144	-7.24302	8.2118
37.2	-3.15133	0.569069	-12.9583	-3.98985	-3.5934	-7.36353	8.42809
37.2333	-3.14136	0.44178	-12.8189	-3.89517	-3.54232	-7.65143	8.6179
37.2667	-3.13032	0.4495	-12.7149	-3.82356	-3.51528	-7.92839	8.75067
37.3	-3.12269	0.546457	-12.7121	-3.80056	-3.52787	-8.06952	8.82744
37.3333	-3.12741	0.664951	-12.8395	-3.83852	-3.58362	-8.04633	8.87851
37.3667	-3.1471	0.736303	-13.0384	-3.92955	-3.67533	-7.92034	8.9447
37.4	-3.17759	0.731733	-13.2232	-4.04618	-3.78426	-7.79593	9.05225
37.4333	-3.20446	0.68207	-13.3175	-4.15111	-3.88405	-7.75297	9.19676
37.4667	-3.21255	0.633062	-13.2944	-4.21116	-3.94674	-7.8005	9.34445
37.5	-3.19793	0.620548	-13.2158	-4.21077	-3.95197	-7.87978	9.45019
37.5333	-3.1677	0.65288	-13.1689	-4.15845	-3.89618	-7.91767	9.4821
37.5667	-3.13848	0.703754	-13.214	-4.08314	-3.79598	-7.88189	9.44045
37.6	-3.12445	0.743444	-13.349	-4.02103	-3.67928	-7.80007	9.35921
37.6333	-3.12694	0.754218	-13.4956	-3.9991	-3.56906	-7.74079	9.28869
37.6667	-3.13737	0.738767	-13.5752	-4.02321	-3.4711	-7.76282	9.26934
37.7	-3.14217	0.719538	-13.5628	-4.07736	-3.37549	-7.86709	9.31012
37.7333	-3.12878	0.716765	-13.4801	-4.13449	-3.27301	-7.98638	9.38451
37.7667	-3.09781	0.735387	-13.3932	-4.173	-3.17395	-8.02706	9.44494
37.8	-3.06235	0.763457	-13.3503	-4.18846	-3.11503	-7.93225	9.44842
37.8333	-3.04396	0.777902	-13.3554	-4.19491	-3.14568	-7.72623	9.38058
37.8667	-3.06315	0.76372	-13.3855	-4.2142	-3.29338	-7.5139	9.26436
37.9	-3.12381	0.733881	-13.4082	-4.26127	-3.5269	-7.42952	9.14916
37.9333	-3.20716	0.720804	-13.4149	-4.3317	-3.74851	-7.55462	9.08593
37.9667	-3.27587	0.756193	-13.4188	-4.40259	-3.8309	-7.86014	9.10097
38	-3.2904	0.85193	-13.4302	-4.4436	-3.68813	-8.21573	9.18334
38.0333	-3.23539	0.97308	-13.4378	-4.43355	-3.34378	-8.46129	9.29107
38.0667	-3.13308	1.07344	-13.4105	-4.37142	-2.96854	-8.49383	9.37236
38.1	-3.04017	1.1318	-13.3247	-4.27748	-2.84414	-8.31658	9.39007
38.1333	-3.02131	1.17305	-13.1825	-4.18214	-3.23523	-8.0376	9.33651
38.1667	-3.1167	1.25268	-13.0421	-4.11188	-4.22351	-7.80765	9.23229
38.2	-3.32092	1.40087	-12.9898	-4.0774	-5.64138	-7.72877	9.11096
38.2333	-3.58929	1.56874	-13.0854	-4.072	-7.16416	-7.78284	8.9999
38.2667	-3.86091	1.65373	-13.3404	-4.07998	-8.46518	-7.84179	8.90813
38.3	-4.07171	1.57411	-13.6661	-4.08802	-9.32364	-7.75307	8.82644
38.3333	-4.17682	1.33361	-13.9443	-4.0917	-9.66136	-7.43577	8.73865
38.3667	-4.15617	1.07527	-14.0677	-4.09602	-9.54213	-6.94206	8.6356
38.4	-4.03029	0.970066	-13.9761	-4.10827	-9.14328	-6.44845	8.52432
38.4333	-3.86709	1.10049	-13.7299	-4.13154	-8.6927	-6.17388	8.42496
38.4667	-3.74217	1.42969	-13.45	-4.16212	-8.37675	-6.25465	8.36087
38.5	-3.71323	1.77319	-13.2851	-4.19361	-8.26506	-6.65406	8.34532
38.5333	-3.7838	1.9535	-13.3145	-4.22154	-8.30552	-7.18842	8.37367
38.5667	-3.9019	1.92151	-13.4853	-4.24736	-8.38571	-7.63933	8.42482
38.6	-4.00317	1.76009	-13.6995	-4.27588	-8.40946	-7.86411	8.46982
38.6333	-4.03879	1.63896	-13.8626	-4.30867	-8.34198	-7.84234	8.48388
38.6667	-4.00824	1.65685	-13.9569	-4.33879	-8.20956	-7.65576	8.45469
38.7	-3.9557	1.7699	-14.0452	-4.35068	-8.06733	-7.42551	8.38465
38.7333	-3.93026	1.85759	-14.1999	-4.3264	-7.95694	-7.2436	8.28765
38.7667	-3.95253	1.81599	-14.4366	-4.25587	-7.88034	-7.13977	8.18142
38.8	-4.00601	1.63951	-14.712	-4.14429	-7.80337	-7.09644	8.08053
38.8333	-4.04923	1.44606	-14.9437	-4.01384	-7.67945	-7.09636	7.99196
38.8667	-4.05155	1.37365	-15.0658	-3.89737	-7.4769	-7.15828	7.91541
38.9	-4.0131	1.48349	-15.0642	-3.82606	-7.19371	-7.32466	7.84656
38.9333	-3.95341	1.73391	-14.951	-3.81779	-6.85741	-7.6098	7.78164
38.9667	-3.90319	1.97091	-14.7699	-3.86949	-6.51195	-7.95971	7.72106
39	-3.87578	2.04865	-14.5526	-3.95825	-6.19869	-8.26351	7.66973
39.0333	-3.86254	1.93014	-14.3419	-4.05091	-5.94157	-8.40556	7.63454
39.0667	-3.84327	1.69133	-14.1924	-4.11671	-5.74323	-8.31808	7.61949
39.1	-3.79578	1.50535	-14.1617	-4.13632	-5.59058	-8.01386	7.62242
39.1333	-3.71743	1.51319	-14.2884	-4.10653	-5.46355	-7.59387	7.63459
39.1667	-3.62451	1.72704	-14.5266	-4.03714	-5.34318	-7.21121	7.64407
39.2	-3.54172	2.0447	-14.7794	-3.94465	-5.21605	-6.99563	7.64075
39.2333	-3.48939	2.27714	-14.9295	-3.84527	-5.07692	-6.98105	7.61924
39.2667	-3.46769	2.28577	-14.9	-3.7494	-4.92768	-7.093	7.5782
39.3	-3.45451	2.09176	-14.6977	-3.66073	-4.77325	-7.20517	7.51806
39.3333	-3.41741	1.83748	-14.3741	-3.57956	-4.61936	-7.20888	7.43993
39.3667	-3.33605	1.72638	-14.0503	-3.50788	-4.46768	-7.06402	7.34719
39.4	-3.21788	1.88839	-13.8683	-3.45216	-4.31735	-6.80653	7.24865
39.4333	-3.10064	2.2825	-13.9286	-3.42127	-4.16746	-6.528	7.15899
39.4667	-3.02598	2.75834	-14.2368	-3.42088	-4.02083	-6.3293	7.09357
39.5	-3.01328	3.10991	-14.6424	-3.44554	-3.88532	-6.27395	7.05763
39.5333	-3.05483	3.21097	-14.9586	-3.47748	-3.77214	-6.36723	7.03545
39.5667	-3.11745	3.09546	-15.0391	-3.49228	-3.69059	-6.56599	6.98777
39.6	-3.16654	2.88527	-14.8251	-3.47103	-3.64263	-6.80851	6.86271
39.6333	-3.18711	2.7333	-14.399	-3.41176	-3.62216	-7.04185	6.61875
39.6667	-3.1866	2.71775	-13.9003	-3.33257	-3.61873	-7.23578	6.24999
39.7	-3.19276	2.80705	-13.4936	-3.26439	-3.62337	-7.37994	5.7977
39.7333	-3.22438	2.91459	-13.2622	-3.23513	-3.63196	-7.46971	5.33809
39.7667	-3.27553	2.95099	-13.1656	-3.25334	-3.64292	-7.49474	4.95244
39.8	-3.32109	2.89191	-13.1212	-3.30171	-3.65287	-7.43783	4.6952
39.8333	-3.32836	2.79724	-13.0597	-3.34558	-3.65243	-7.28574	4.57602
39.8667	-3.28026	2.76041	-12.9752	-3.35371	-3.6293	-7.04765	4.56382
39.9	-3.18276	2.85661	-12.8979	-3.31697	-3.57662	-6.76882	4.60709
39.9333	-3.06155	3.09727	-12.8432	-3.25474	-3.50168	-6.52758	4.66067
39.9667	-2.95414	3.40586	-12.7874	-3.20467	-3.42937	-6.41328	4.70396
40	-2.89129	3.67933	-12.6915	-3.19876	-3.39307	-6.48533	4.74162
40.0333	-2.88737	3.82843	-12.547	-3.24056	-3.41839	-6.73503	4.78835
40.0667	-2.93429	3.81702	-12.3924	-3.29745	-3.50617	-7.0743	4.8476
40.1	-3.00368	3.69388	-12.2996	-3.31702	-3.62841	-7.37175	4.90086
40.1333	-3.06086	3.54193	-12.3141	-3.25687	-3.73855	-7.51254	4.91495
40.1667	-3.07449	3.45145	-12.4107	-3.11135	-3.79027	-7.44758	4.86155
40.2	-3.03374	3.47524	-12.5251	-2.92033	-3.75794	-7.21011	4.73574
40.2333	-2.95185	3.61251	-12.5873	-2.752	-3.6454	-6.89938	4.56047
40.2667	-2.85909	3.82678	-12.5673	-2.66893	-3.48214	-6.63752	4.37454
40.3	-2.79324	4.03158	-12.4891	-2.69391	-3.30976	-6.51242	4.21414
40.3333	-2.77741	4.13035	-12.4008	-2.79658	-3.1656	-6.53084	4.099
40.3667	-2.80812	4.07117	-12.3496	-2.91047	-3.07259	-6.61585	4.02866
40.4	-2.85728	3.88471	-12.3521	-2.96899	-3.03748	-6.65815	3.98838
40.4333	-2.88297	3.70545	-12.3885	-2.94019	-3.05521	-6.58025	3.96093
40.4667	-2.85651	3.6839	-12.4306	-2.83984	-3.1137	-6.37526	3.93643
40.5	-2.77804	3.89628	-12.4586	-2.71804	-3.19577	-6.10702	3.91494
40.5333	-2.67778	4.2919	-12.4751	-2.62718	-3.2812	-5.878	3.90288
40.5667	-2.60638	4.682	-12.5037	-2.59157	-3.35032	-5.78007	3.90542
40.6	-2.6003	4.88282	-12.5715	-2.59549	-3.39112	-5.85015	3.92362
40.6333	-2.65845	4.83437	-12.6825	-2.5982	-3.40512	-6.05333	3.95408
40.6667	-2.74501	4.61792	-12.808	-2.5626	-3.4083	-6.3019	3.99283
40.7	-2.80784	4.40432	-12.8884	-2.48052	-3.42332	-6.49738	4.03819
40.7333	-2.81417	4.30909	-12.8699	-2.37787	-3.46643	-6.5701	4.09018
40.7667	-2.76753	4.33379	-12.7465	-2.29824	-3.5364	-6.50508	4.14724
40.8	-2.70098	4.39312	-12.5682	-2.27528	-3.61292	-6.34509	4.20251
40.8333	-2.65899	4.38785	-12.4339	-2.31138	-3.6674	-6.17151	4.24243
40.8667	-2.66852	4.29132	-12.4245	-2.37599	-3.6798	-6.07255	4.25041
40.9	-2.7258	4.1608	-12.5517	-2.42472	-3.65031	-6.10229	4.21345
40.9333	-2.80553	4.07929	-12.7637	-2.42603	-3.59901	-6.25329	4.12958
40.9667	-2.87318	4.10861	-12.9712	-2.37848	-3.55253	-6.45734	4.0119
41	-2.90422	4.25401	-13.1121	-2.30975	-3.5283	-6.61651	3.88733
41.0333	-2.89348	4.45742	-13.1719	-2.26007	-3.52684	-6.64814	3.78867
41.0667	-2.85031	4.64629	-13.1695	-2.26013	-3.53733	-6.52475	3.74353
41.1	-2.79146	4.77357	-13.1325	-2.31452	-3.54995	-6.28815	3.76284
41.1333	-2.73022	4.84978	-13.0629	-2.40035	-3.56745	-6.03487	3.83452
41.1667	-2.67195	4.94056	-12.9388	-2.4804	-3.60615	-5.87297	3.92612
41.2	-2.61712	5.11425	-12.7346	-2.52171	-3.68344	-5.87331	3.9961
41.2333	-2.56747	5.38499	-12.4568	-2.51063	-3.80078	-6.03327	4.01162
41.2667	-2.53024	5.68507	-12.1528	-2.4568	-3.93587	-6.28458	3.96355
41.3	-2.51919	5.88246	-11.9027	-2.38544	-4.04934	-6.53198	3.87188
41.3333	-2.54223	5.87163	-11.7662	-2.32472	-4.10638	-6.70473	3.77701
41.3667	-2.58982	5.65711	-11.7399	-2.29332	-4.09791	-6.7845	3.71956
41.4	-2.64001	5.35062	-11.7616	-2.29299	-4.04964	-6.80588	3.71942
41.4333	-2.66843	5.11617	-11.7393	-2.3088	-4.01086	-6.83158	3.7638
41.4667	-2.67	5.0501	-11.6203	-2.31737	-4.03082	-6.91402	3.81242
41.5	-2.66134	5.13681	-11.4256	-2.29955	-4.13243	-7.06431	3.81707
41.5333	-2.66409	5.29065	-11.2293	-2.25099	-4.30033	-7.24101	3.74641
41.5667	-2.68888	5.42448	-11.1141	-2.18687	-4.48864	-7.36931	3.60117
41.6	-2.71952	5.52699	-11.1023	-2.13765	-4.6429	-7.37363	3.41242
41.6333	-2.72045	5.65663	-11.1344	-2.13476	-4.72576	-7.20802	3.22363
41.6667	-2.66318	5.86942	-11.1189	-2.19366	-4.72911	-6.87525	3.06848
41.7	-2.54653	6.15753	-10.9893	-2.30222	-4.67181	-6.43084	2.95742
41.7333	-2.40318	6.43649	-10.7497	-2.42366	-4.58754	-5.97428	2.87963
41.7667	-2.28802	6.58453	-10.4791	-2.51237	-4.51038	-5.6279	2.81712
41.8	-2.24766	6.53157	-10.277	-2.53427	-4.46578	-5.50205	2.76153
41.8333	-2.29876	6.30153	-10.2142	-2.48326	-4.46593	-5.65149	2.7208
41.8667	-2.42241	5.97415	-10.2898	-2.3848	-4.51089	-6.03637	2.71325
41.9	-2.57192	5.65505	-10.4316	-2.28324	-4.59194	-6.53097	2.75117
41.9333	-2.69918	5.42934	-10.5552	-2.218	-4.69443	-6.98471	2.82786
41.9667	-2.77214	5.35349	-10.6028	-2.20206	-4.80119	-7.29573	2.91548
42	-2.78539	5.4377	-10.5703	-2.21695	-4.8959	-7.44386	2.97703
42.0333	-2.75642	5.63916	-10.4953	-2.2257	-4.97022	-7.47231	2.98584
42.0667	-2.71097	5.88367	-10.4193	-2.19575	-5.02797	-7.44678	2.94027
42.1	-2.67585	6.08399	-10.3704	-2.11886	-5.08394	-7.43011	2.86424
42.1333	-2.67159	6.18269	-10.3616	-2.01622	-5.15421	-7.47394	2.79372
42.1667	-2.71164	6.16517	-10.4055	-1.92816	-5.24318	-7.61564	2.75747
42.2	-2.79659	6.05996	-10.5176	-1.89099	-5.33648	-7.85763	2.76324
42.2333	-2.90832	5.92931	-10.698	-1.91582	-5.40415	-8.15927	2.79798
42.2667	-3.01497	5.83047	-10.9126	-1.98164	-5.41531	-8.45022	2.83943
42.3	-3.08236	5.78979	-11.0937	-2.04673	-5.35601	-8.65941	2.87185
42.3333	-3.09164	5.78707	-11.1833	-2.07179	-5.24042	-8.73742	2.89603
42.3667	-3.04898	5.76431	-11.1696	-2.03904	-5.10762	-8.66826	2.92628
42.4	-2.98365	5.66278	-11.1013	-1.96129	-5.00534	-8.4746	2.97789
42.4333	-2.93569	5.45933	-11.0653	-1.87359	-4.96835	-8.21952	3.05327
42.4667	-2.93248	5.19837	-11.1196	-1.81495	-5.00214	-7.99151	3.13498
42.5	-2.97411	4.9867	-11.2572	-1.808	-5.08511	-7.8724	3.19136
42.5333	-3.03648	4.92939	-11.4118	-1.84796	-5.18577	-7.89519	3.19245
42.5667	-3.08287	5.07751	-11.4927	-1.90703	-5.28414	-8.0213	3.13048
42.6	-3.08667	5.37875	-11.4409	-1.94979	-5.38128	-8.15943	3.03264
42.6333	-3.04446	5.67864	-11.2453	-1.95184	-5.49271	-8.21119	2.95561
42.6667	-2.97325	5.80995	-10.9434	-1.91013	-5.63189	-8.12367	2.95964
42.7	-2.90019	5.6825	-10.6085	-1.84189	-5.79398	-7.91798	3.07871
42.7333	-2.84309	5.36227	-10.3137	-1.77293	-5.95447	-7.68323	3.30354
42.7667	-2.80501	5.03845	-10.1107	-1.72322	-6.08221	-7.53407	3.58169
42.8	-2.78093	4.89101	-10.0016	-1.69778	-6.1604	-7.54952	3.83274
42.8333	-2.76273	5.00318	-9.94055	-1.68774	-6.19906	-7.72403	3.97181
42.8667	-2.74623	5.30926	-9.85985	-1.67997	-6.23038	-7.95851	3.94205
42.9	-2.72988	5.63948	-9.70089	-1.66776	-6.28918	-8.10682	3.74592
42.9333	-2.7074	5.84693	-9.45417	-1.65705	-6.3893	-8.04133	3.4505
42.9667	-2.66992	5.88199	-9.16448	-1.66167	-6.51482	-7.71822	3.15765
43	-2.6124	5.807	-8.90361	-1.69262	-6.62978	-7.21323	2.95782
43.0333	-2.54432	5.72629	-8.73572	-1.74867	-6.70012	-6.70573	2.89802
43.0667	-2.48912	5.69677	-8.66994	-1.81363	-6.71405	-6.40916	2.97531
43.1	-2.46879	5.71958	-8.66776	-1.86476	-6.68706	-6.46008	3.14734
43.1333	-2.48849	5.77122	-8.68108	-1.88657	-6.65396	-6.83223	3.35169
43.1667	-2.53249	5.84426	-8.69313	-1.88107	-6.64786	-7.34371	3.5266
43.2	-2.57506	5.94927	-8.73204	-1.86747	-6.68055	-7.74969	3.63012
43.2333	-2.59381	6.09437	-8.84085	-1.87074	-6.73531	-7.8589	3.64859
43.2667	-2.5765	6.2643	-9.02032	-1.90485	-6.78151	-7.60888	3.59223
43.3	-2.52534	6.42141	-9.20819	-1.96253	-6.79844	-7.08709	3.48281
43.3333	-2.46107	6.52278	-9.32085	-2.01713	-6.79128	-6.50343	3.34351
43.3667	-2.41996	6.51766	-9.30423	-2.03919	-6.78886	-6.10158	3.19647
43.4	-2.4378	6.37147	-9.18291	-2.0159	-6.82571	-6.0391	3.06533
43.4333	-2.52838	6.0859	-9.04853	-1.96217	-6.92127	-6.30149	2.97726
43.4667	-2.66926	5.73316	-9.0003	-1.91509	-7.06682	-6.72534	2.95883
43.5	-2.80954	5.45215	-9.08834	-1.91411	-7.22538	-7.10816	3.02659
43.5333	-2.89423	5.3693	-9.27311	-1.97787	-7.3465	-7.31549	3.1783
43.5667	-2.89244	5.52851	-9.46554	-2.09084	-7.38834	-7.32587	3.38742
43.6	-2.81951	5.82702	-9.59697	-2.2098	-7.33597	-7.20732	3.606
43.6333	-2.72644	6.0604	-9.64705	-2.2838	-7.20567	-7.06051	3.778
43.6667	-2.66333	6.07522	-9.64353	-2.27938	-7.03657	-6.95677	3.86102
43.7	-2.65155	5.85286	-9.62997	-2.19625	-6.87317	-6.90966	3.84689
43.7333	-2.67459	5.52434	-9.63401	-2.06624	-6.74979	-6.88935	3.76753
43.7667	-2.69923	5.26379	-9.65725	-1.93674	-6.68126	-6.86347	3.67952
43.8	-2.70468	5.16359	-9.68423	-1.84931	-6.66402	-6.8314	3.6373
43.8333	-2.69088	5.21385	-9.70065	-1.82133	-6.6851	-6.82241	3.67034
43.8667	-2.67288	5.33094	-9.70515	-1.84184	-6.73072	-6.86488	3.77437
43.9	-2.66398	5.42438	-9.70186	-1.88086	-6.7915	-6.9515	3.91748
43.9333	-2.66472	5.44436	-9.69008	-1.90685	-6.86235	-7.02916	4.05577
43.9667	-2.66564	5.37655	-9.65533	-1.90148	-6.93777	-7.02759	4.1518
44	-2.65305	5.24269	-9.57633	-1.86439	-7.00705	-6.90174	4.18855
44.0333	-2.61787	5.09167	-9.44022	-1.80922	-7.05222	-6.67057	4.17335
44.0667	-2.56316	4.9857	-9.2669	-1.75429	-7.0537	-6.42145	4.13169
44.1	-2.5043	4.97741	-9.11351	-1.7126	-7.00131	-6.26876	4.09299
44.1333	-2.4636	5.06203	-9.04293	-1.68661	-6.90146	-6.29148	4.07889
44.1667	-2.45872	5.17805	-9.09283	-1.6697	-6.77786	-6.48641	4.0964
44.2	-2.48917	5.24636	-9.23443	-1.65245	-6.66163	-6.77062	4.13778
44.2333	-2.53866	5.22077	-9.39338	-1.62922	-6.58111	-7.03416	4.18514
44.2667	-2.58418	5.12878	-9.49992	-1.59939	-6.55132	-7.2	4.21677
44.3	-2.61076	5.03861	-9.52056	-1.56611	-6.57047	-7.26052	4.21448
44.3333	-2.62297	4.99822	-9.47695	-1.53399	-6.62577	-7.26864	4.16929
44.3667	-2.63863	5.0061	-9.41492	-1.50515	-6.7034	-7.29917	4.08479
44.4	-2.67473	5.01956	-9.37262	-1.47803	-6.79648	-7.39666	3.97586
44.4333	-2.73303	5.00359	-9.36984	-1.44945	-6.90211	-7.54548	3.86512
44.4667	-2.79663	4.97162	-9.40875	-1.41817	-7.01602	-7.68333	3.77488
44.5	-2.84204	4.97156	-9.49151	-1.38799	-7.12552	-7.73822	3.71942
44.5333	-2.85455	5.03445	-9.6108	-1.36912	-7.20853	-7.67076	3.69745
44.5667	-2.83576	5.14202	-9.74178	-1.37315	-7.23979	-7.49291	3.69107
44.6	-2.80269	5.22576	-9.84309	-1.40703	-7.20307	-7.26135	3.67264
44.6333	-2.77764	5.20077	-9.8726	-1.46618	-7.10079	-7.04427	3.61724
44.6667	-2.77596	5.03244	-9.82727	-1.5336	-6.9545	-6.88668	3.51387
44.7	-2.80138	4.74392	-9.74358	-1.58585	-6.79563	-6.7977	3.37056
44.7333	-2.84486	4.41852	-9.67984	-1.60476	-6.65209	-6.76227	3.2113
44.7667	-2.89093	4.15693	-9.67961	-1.5879	-6.53891	-6.76279	3.06667
44.8	-2.92779	4.01303	-9.73461	-1.55294	-6.45532	-6.79915	2.96223
44.8333	-2.95214	3.97779	-9.79608	-1.52943	-6.39096	-6.88256	2.90842
44.8667	-2.97302	3.97356	-9.81118	-1.54151	-6.33715	-7.01899	2.89716
44.9	-3.00099	3.90691	-9.74729	-1.58956	-6.29375	-7.18985	2.90758
44.9333	-3.03535	3.74848	-9.61363	-1.64457	-6.26918	-7.3503	2.91713
44.9667	-3.05762	3.55951	-9.43692	-1.65926	-6.27167	-7.44948	2.91213
45	-3.04093	3.46014	-9.24534	-1.59709	-6.30104	-7.45478	2.89251
45.0333	-2.96786	3.55731	-9.05632	-1.46052	-6.34557	-7.37072	2.86864
45.0667	-2.85366	3.82728	-8.87889	-1.30279	-6.38621	-7.23452	2.85314
45.1	-2.74377	4.1272	-8.72663	-1.20873	-6.4057	-7.10151	2.85272
45.1333	-2.68802	4.28302	-8.61215	-1.2494	-6.39555	-7.01951	2.86546
45.1667	-2.71255	4.18658	-8.54371	-1.42889	-6.36062	-7.01244	2.88379
45.2	-2.7934	3.90422	-8.51148	-1.65739	-6.31676	-7.07964	2.90066
45.2333	-2.87243	3.60604	-8.49712	-1.77253	-6.28211	-7.20273	2.91389
45.2667	-2.88993	3.44875	-8.48815	-1.60169	-6.26682	-7.35768	2.92603
45.3	-2.81103	3.51113	-8.49021	-1.03692	-6.26663	-7.52297	2.93941
45.3333	-2.64377	3.74162	-8.5177	-0.0949305	-6.26429	-7.67917	2.95185
45.3667	-2.42914	4.03189	-8.57895	1.06443	-6.23743	-7.80987	2.95511
45.4	-2.22457	4.26669	-8.65959	2.17801	-6.16948	-7.90287	2.93983
45.4333	-2.08634	4.35008	-8.73708	2.98044	-6.05995	-7.95478	2.90325
45.4667	-2.04524	4.25817	-8.80304	3.32525	-5.92941	-7.97613	2.85375
45.5	-2.09953	4.02257	-8.87729	3.2496	-5.81418	-7.98618	2.80833
45.5333	-2.21248	3.75042	-8.99077	2.93901	-5.75238	-8.00399	2.78285
45.5667	-2.32905	3.5881	-9.16083	2.62017	-5.76619	-8.03709	2.78155
45.6	-2.40186	3.6254	-9.35945	2.45567	-5.84849	-8.07648	2.7922
45.6333	-2.40837	3.85793	-9.52509	2.4887	-5.96023	-8.10388	2.79233
45.6667	-2.36558	4.13822	-9.60522	2.65397	-6.04144	-8.10292	2.76388
45.7	-2.31189	4.26179	-9.57455	2.83699	-6.03536	-8.06797	2.70778
45.7333	-2.27533	4.13698	-9.46955	2.94506	-5.91501	-7.99913	2.64966
45.7667	-2.25873	3.82128	-9.3543	2.95157	-5.70142	-7.90111	2.63158
45.8	-2.24132	3.50161	-9.28273	2.88975	-5.46416	-7.78563	2.69324
45.8333	-2.20626	3.35845	-9.27742	2.80979	-5.30139	-7.68052	2.85351
45.8667	-2.16439	3.42504	-9.31475	2.73226	-5.30184	-7.62716	3.1001
45.9	-2.15083	3.60667	-9.3549	2.62786	-5.50573	-7.67176	3.39289
45.9333	-2.2075	3.73371	-9.36745	2.43852	-5.88221	-7.84646	3.67887
45.9667	-2.3533	3.6713	-9.34428	2.12349	-6.33715	-8.14362	3.91046
46	-2.55914	3.43604	-9.30693	1.69724	-6.74775	-8.4938	4.06034
46.0333	-2.75975	3.1511	-9.28838	1.232	-7.00471	-8.77483	4.12633
46.0667	-2.88282	2.96401	-9.30694	0.824998	-7.04561	-8.8612	4.12784
46.1	-2.88336	2.96111	-9.35938	0.554348	-6.86938	-8.68177	4.09493
46.1333	-2.76973	3.08202	-9.42007	0.446489	-6.53305	-8.25113	4.05735
46.1667	-2.59779	3.17596	-9.46077	0.467072	-6.13252	-7.67354	4.03706
46.2	-2.44483	3.10736	-9.47394	0.540155	-5.77126	-7.11482	4.04356
46.2333	-2.37545	2.82945	-9.47129	0.585204	-5.52887	-6.74083	4.07361
46.2667	-2.40384	2.457	-9.47468	0.55343	-5.44069	-6.6321	4.11398
46.3	-2.4948	2.16458	-9.49863	0.44565	-5.49677	-6.7296	4.14598
46.3333	-2.59308	2.05197	-9.53547	0.303123	-5.65697	-6.87341	4.15229
46.3667	-2.65164	2.11665	-9.56036	0.179822	-5.87231	-6.89818	4.12452
46.4	-2.65679	2.24431	-9.54843	0.115384	-6.10076	-6.71808	4.06681
46.4333	-2.6207	2.31636	-9.478	0.118805	-6.31549	-6.36135	3.99549
46.4667	-2.56826	2.29848	-9.3538	0.169172	-6.50303	-5.95251	3.93213
46.5	-2.52383	2.23652	-9.19721	0.230399	-6.65779	-5.65025	3.89533
46.5333	-2.50312	2.20507	-9.04749	0.267755	-6.77591	-5.56147	3.89332
46.5667	-2.51224	2.23817	-8.95212	0.262882	-6.8523	-5.69213	3.92204
46.6	-2.54926	2.30161	-8.93733	0.217737	-6.88165	-5.96378	3.96787
46.6333	-2.6063	2.34822	-9.01317	0.149909	-6.86152	-6.27592	4.01468
[truncated: 251 more rows]

## Sheet: Panel e
Time (s) / Session ID	Average across sessions	1	2	3	4	5	6	7	8	9
-14.903	-0.0102575	-0.0546974	-0.0167107	0.00334896	-0.0724582	-0.0512181	0.0290105	0.0340247	-0.0107812	0.0471642
-14.806	-0.00683078	-0.0574557	-0.0123327	0.0102411	-0.0541935	-0.0581965	0.0311522	0.0425844	-0.00786035	0.0445841
-14.709	-0.00841923	-0.0499187	-0.0219516	0.0152508	-0.0705049	-0.0558628	0.0295996	0.0392328	-0.00279155	0.0411733
-14.612	-0.00684952	-0.043555	-0.0237143	0.0144078	-0.0660887	-0.051808	0.0265343	0.0380855	0.000257864	0.044235
-14.515	-0.0084805	-0.0456007	-0.0222469	0.00836149	-0.0632386	-0.0513984	0.017473	0.0373188	-0.000151587	0.0431584
-14.418	-0.00963225	-0.0532866	-0.0181849	0.00235885	-0.058839	-0.053622	0.0155703	0.0415901	-0.00154591	0.039269
-14.321	-0.00909698	-0.0581218	-0.0106726	0.0014378	-0.0579797	-0.0540471	0.0194467	0.0433923	-0.000576984	0.0352486
-14.2241	-0.0110382	-0.0553207	-0.0231083	0.00608236	-0.064836	-0.0508508	0.012636	0.0368596	0.00335194	0.0358424
-14.1271	-0.00662266	-0.0482109	-0.0181826	0.0123542	-0.0621011	-0.0468281	0.00936277	0.0477358	0.00768642	0.0385794
-14.0301	-0.00614108	-0.0439548	-0.0225667	0.015941	-0.0606157	-0.0457719	0.0144782	0.0401116	0.00960442	0.0375042
-13.9331	-0.00732227	-0.0465371	-0.013295	0.0162836	-0.0690865	-0.0482112	0.0138687	0.0414017	0.00888286	0.0307925
-13.8361	-0.00666184	-0.0533092	-0.0154005	0.0160096	-0.0656805	-0.0509616	0.0225074	0.0461159	0.00756375	0.0331986
-13.7391	-0.00819292	-0.0580899	-0.0269679	0.0175086	-0.0573205	-0.0506183	0.0116994	0.0509609	0.00746127	0.0316301
-13.6421	-0.0058939	-0.0569905	-0.0172699	0.0207125	-0.0498561	-0.046816	0.0135136	0.0459277	0.00859921	0.0291343
-13.5451	-0.00412622	-0.0510621	-0.0166147	0.0237426	-0.0560611	-0.0418841	0.0147479	0.0539323	0.00988608	0.0261772
-13.4481	-0.00351401	-0.044853	-0.014691	0.0254079	-0.0557511	-0.0382905	0.00961398	0.0460606	0.0107575	0.0301194
-13.3511	-0.00413596	-0.0424464	-0.0172359	0.0260582	-0.0649003	-0.0366848	0.0116188	0.0480473	0.0114854	0.026834
-13.2541	-0.00437597	-0.0443494	-0.0079007	0.0263146	-0.0682158	-0.0360416	0.0134429	0.0412229	0.0120949	0.0240486
-13.1571	-0.00393437	-0.0478847	-0.0222614	0.0264864	-0.0511638	-0.0351798	0.00806462	0.041152	0.0118467	0.0335308
-13.0601	-0.00493149	-0.0495916	-0.0203276	0.0269682	-0.048687	-0.0335872	4.9693e-05	0.0474666	0.0101171	0.0232083
-12.9631	-0.00338495	-0.0480978	-0.0134778	0.028943	-0.0433306	-0.0314226	0.00637497	0.0375302	0.00762485	0.0253913
-12.8661	-0.00280032	-0.0451631	-0.012017	0.0334661	-0.0540513	-0.0292825	0.00830974	0.045069	0.00618988	0.0222763
-12.7692	-0.0021965	-0.0437871	-0.0192805	0.0390776	-0.0525904	-0.0279064	0.00779011	0.0456086	0.00698772	0.0243319
-12.6722	-0.00117124	-0.0456841	-0.0185273	0.0420613	-0.0574389	-0.0279	0.0103979	0.0489277	0.00931456	0.0283076
-12.5752	9.55758e-05	-0.049913	-0.0158257	0.0398335	-0.0465503	-0.0291711	0.0153054	0.0480785	0.0112397	0.0278632
-12.4782	-0.00159166	-0.0537132	-0.0120133	0.0341761	-0.0438293	-0.0306573	0.010611	0.0465866	0.0114731	0.0230414
-12.3812	-0.00427242	-0.0550175	-0.017327	0.0306078	-0.0562602	-0.0311069	0.0108965	0.0482865	0.0105558	0.0209134
-12.2842	-0.003579	-0.0536105	-0.0178648	0.0328224	-0.0466413	-0.0300679	0.00607372	0.0471999	0.0100762	0.0198013
-12.1872	-0.00109805	-0.0508649	-0.00644632	0.0387008	-0.0607445	-0.0283765	0.0109956	0.0499026	0.0109569	0.0259938
-12.0902	-0.000572541	-0.0483705	-0.018358	0.0426418	-0.0583251	-0.0272216	0.0149994	0.0500125	0.012637	0.0268314
-11.9932	-0.00232192	-0.0467158	-0.0173847	0.0416155	-0.0559513	-0.0268106	0.00417764	0.0492471	0.0137284	0.0171963
-11.8962	-0.000852443	-0.0460408	-0.0107101	0.0388502	-0.0494317	-0.0263857	0.00157799	0.0511819	0.0134718	0.0198144
-11.7992	-0.00256429	-0.046314	-0.0247425	0.0399857	-0.0566174	-0.0249002	0.00410554	0.0511639	0.0124746	0.0217657
-11.7022	-0.00275453	-0.0475465	-0.0211398	0.0461838	-0.0546411	-0.0223644	0.00289655	0.0447248	0.0120744	0.0150214
-11.6052	-0.000459372	-0.0498653	-0.017269	0.0525871	-0.0421836	-0.0201758	-0.00549111	0.046986	0.0130798	0.0181976
-11.5082	0.000404857	-0.0525997	-0.0170197	0.0533252	-0.0416873	-0.0196303	0.00793118	0.0432744	0.0148802	0.0151698
-11.4113	-0.000289993	-0.0545905	-0.0153246	0.0480483	-0.0502014	-0.0208986	0.00927701	0.0468106	0.015937	0.0183324
-11.3143	-0.00174978	-0.054806	-0.0121345	0.0422524	-0.0493777	-0.022818	0.00331899	0.0463761	0.0152084	0.0162322
-11.2173	-0.00555089	-0.0528701	-0.0223538	0.0408746	-0.0546847	-0.0238532	-0.000820526	0.037541	0.013154	0.0130546
-11.1203	-0.00207054	-0.0498846	-0.0191377	0.043532	-0.0401106	-0.0235862	0.002986	0.0395723	0.0113928	0.0166013
-11.0233	-0.000381316	-0.04747	-0.00861496	0.046028	-0.043676	-0.0225538	0.00819009	0.04382	0.0110238	0.00982112
-10.9263	0.000309543	-0.0465989	-0.0169213	0.0461197	-0.0433367	-0.0215	0.00826426	0.0452403	0.0114003	0.0201183
-10.8293	-0.00370434	-0.0471325	-0.0214708	0.0464923	-0.0524305	-0.0206618	0.00160015	0.0332557	0.0107496	0.0162589
-10.7323	9.19322e-06	-0.0475939	-0.0218594	0.0504655	-0.0357831	-0.0195035	0.0106335	0.039589	0.00807198	0.0160628
-10.6353	-0.00198694	-0.046681	-0.0147934	0.0569404	-0.0500125	-0.0177537	0.00167881	0.0364754	0.00457595	0.0116874
-10.5383	-0.001157	-0.044387	-0.0151869	0.0607212	-0.0567283	-0.0160317	0.00340934	0.0432198	0.00284522	0.0117254
-10.4413	-0.000496924	-0.0417982	-0.0159951	0.0580574	-0.0444605	-0.0155037	0.00376717	0.0366972	0.00443859	0.0103248
-10.3443	-0.00264318	-0.0406645	-0.0167059	0.0516441	-0.0508395	-0.0170131	0.00482814	0.0285291	0.00837958	0.00805336
-10.2473	-0.00361843	-0.0417605	-0.0161837	0.0480864	-0.0488187	-0.0197939	-0.00198862	0.0338049	0.0118953	0.00219288
-10.1503	-0.00169978	-0.0443769	-0.0163826	0.051177	-0.0435109	-0.0217073	-0.00238288	0.0347902	0.0128399	0.0142554
-10.0533	-0.00241503	-0.0471577	-0.0177216	0.058398	-0.042571	-0.0209168	-0.00254487	0.038468	0.0113598	0.000950892
-9.95635	0.000490494	-0.0487471	-0.0106594	0.0636653	-0.037162	-0.0174128	0.00479039	0.0373998	0.00927366	0.00326654
-9.85936	0.000883076	-0.0489706	-0.0115125	0.0636335	-0.0395439	-0.0134248	0.00625322	0.0403851	0.00823665	0.00289105
-9.76237	0.000265507	-0.0487318	-0.00998629	0.0600773	-0.0457109	-0.0116017	0.00550197	0.0331499	0.0085016	0.0111895
-9.66537	0.000438831	-0.0488654	-0.0101808	0.0567604	-0.0259139	-0.0126466	-0.000370883	0.0371024	0.00931176	-0.00124757
-9.56838	-0.00190377	-0.0498535	-0.0169554	0.0558137	-0.039361	-0.0150038	0.0016227	0.0386098	0.0101005	-0.00210692
-9.47139	-0.000693923	-0.0511468	-0.00630039	0.0566927	-0.0319037	-0.0163869	-0.0107016	0.0426335	0.0109227	-5.47196e-05
-9.37439	-0.00213711	-0.051826	-0.00696027	0.0583308	-0.0462812	-0.0161569	-0.00557405	0.0394527	0.012017	-0.00223614
-9.2774	-0.000296781	-0.0516227	-0.0145547	0.0605644	-0.031444	-0.015817	-0.00693412	0.0418387	0.0131652	0.00213314
-9.18041	-6.28813e-05	-0.0507055	-0.0185053	0.0627218	-0.0307332	-0.0169481	0.00149526	0.0388461	0.0136772	-0.000414216
-9.08341	7.64378e-05	-0.0497944	-0.00740672	0.062994	-0.0342067	-0.0193758	-0.00393491	0.0399312	0.0130617	-0.000580573
-8.98642	-0.000972403	-0.0496533	-0.00979137	0.06003	-0.0437919	-0.0212163	0.0062993	0.0389854	0.0114542	-0.00106772
-8.88943	0.000477673	-0.050471	-0.00569122	0.0554082	-0.0351167	-0.020846	0.00749049	0.0460604	0.00952567	-0.00206076
-8.79243	-0.00149697	-0.0523168	-0.00828372	0.0537959	-0.0372734	-0.0188062	0.010489	0.039415	0.00808299	-0.00857563
-8.69544	-0.00226754	-0.0545991	-0.0106847	0.0582159	-0.040383	-0.0170757	0.00122787	0.034442	0.00754202	0.00090686
-8.59845	0.000576859	-0.0564292	-0.00397018	0.0663531	-0.0369451	-0.017074	0.0121045	0.03772	0.00781652	-0.00438393
-8.50145	-0.000684097	-0.057335	0.00285989	0.0720872	-0.0382965	-0.0184238	0.0057019	0.0286304	0.00838667	-0.00976757
-8.40446	0.000352702	-0.0572091	-0.00442997	0.0710303	-0.0346954	-0.0195058	0.00421505	0.0335108	0.00852545	0.00173299
-8.30747	-0.00492294	-0.0567674	-0.0152273	0.0650597	-0.0406667	-0.0193501	-0.00190876	0.0222012	0.00779061	-0.00543769
-8.21047	-0.00520795	-0.056914	-0.0132358	0.0599918	-0.0369433	-0.0184034	-0.00608629	0.028614	0.00635324	-0.0102479
-8.11348	-0.00656015	-0.0577694	-0.0119476	0.0591662	-0.0391021	-0.017747	-0.00162013	0.0208264	0.00498475	-0.0158325
-8.01649	-0.00451864	-0.0591187	-0.0103306	0.0603773	-0.0344653	-0.018072	-0.00286367	0.0215597	0.00456965	-0.00232419
-7.91949	-0.00565182	-0.0602596	-0.0104532	0.0585709	-0.0368843	-0.0190685	0.00133905	0.0172796	0.00530459	-0.00669491
-7.8225	-0.00708336	-0.0607876	-0.00460076	0.0520477	-0.038446	-0.020062	0.000268554	0.0133241	0.00646122	-0.0119553
-7.72551	-0.00768857	-0.0610164	-0.00283593	0.0445459	-0.0347086	-0.0207286	-0.00851828	0.0185112	0.00690341	-0.0113497
-7.62851	-0.00904423	-0.061158	-0.012508	0.0410303	-0.0412142	-0.0210735	-0.000670998	0.0190835	0.00602773	-0.010915
-7.53152	-0.00953401	-0.061365	-0.00542628	0.0427982	-0.0371496	-0.0212315	-0.0113474	0.0185402	0.0043028	-0.0149275
-7.43453	-0.00793902	-0.0615848	-0.00808941	0.0464172	-0.0308649	-0.0211655	-0.0120304	0.0248162	0.00277175	-0.0117213
-7.33753	-0.00698201	-0.0615643	0.00360623	0.0476	-0.036926	-0.0207375	-0.00770509	0.0184189	0.00208843	-0.00761865
-7.24054	-0.00705729	-0.0617163	0.00331693	0.0455434	-0.029603	-0.0201095	-0.00964105	0.0162868	0.00204733	-0.00964026
-7.14355	-0.00751628	-0.062353	-0.00565462	0.042458	-0.0245953	-0.0196227	-0.00960135	0.0193059	0.00190854	-0.0094919
-7.04655	-0.00941735	-0.0635058	-0.00508855	0.0407	-0.0296981	-0.0196642	-0.00680207	0.0101062	0.00126411	-0.0120677
-6.94956	-0.00803508	-0.0649063	-0.000558852	0.0404778	-0.0285109	-0.0203847	-0.00416456	0.0111997	0.000363471	-0.00583148
-6.85257	-0.00944718	-0.0656727	-0.00177374	0.0404693	-0.0309436	-0.0214236	-0.0124637	0.0166516	-0.000287921	-0.00958015
-6.75557	-0.00965872	-0.0653765	0.00137657	0.0403121	-0.0338455	-0.0221974	-0.00583706	0.0144565	-0.000407544	-0.0154096
-6.65858	-0.00933951	-0.06433	0.000672052	0.0408745	-0.0260409	-0.0222834	-0.00618167	0.0126027	-3.99901e-05	-0.0193289
-6.56159	-0.010327	-0.0633313	0.000612114	0.0427852	-0.0304145	-0.021755	-0.0164463	0.0141744	0.000741765	-0.0193089
-6.4646	-0.00905399	-0.0635559	0.00696053	0.0453788	-0.0350827	-0.0211661	-0.0177108	0.0169432	0.001961	-0.0152138
-6.3676	-0.00842564	-0.0650858	0.00288355	0.0467971	-0.02762	-0.0208526	-0.0169318	0.0119233	0.00323734	-0.0101819
-6.27061	-0.00705345	-0.0669749	0.0122977	0.0460237	-0.024854	-0.020644	-0.0171025	0.016097	0.00370137	-0.0120253
-6.17362	-0.0084485	-0.0681945	0.00359319	0.043722	-0.020569	-0.0201283	-0.0154704	0.0098538	0.0026627	-0.0115059
-6.07662	-0.00998878	-0.0682392	0.00546686	0.0412508	-0.0296329	-0.0192049	-0.0173949	0.00902188	0.000544393	-0.0117112
-5.97963	-0.00937909	-0.0679418	0.000522723	0.039456	-0.0260353	-0.0184143	-0.0121926	0.0154089	-0.00103897	-0.0141764
-5.88264	-0.0118616	-0.0683038	-0.002517	0.0377286	-0.0300556	-0.0182227	-0.0135978	0.00808871	-0.000686535	-0.0191882
-5.78564	-0.00995184	-0.0692523	0.00992751	0.0348937	-0.0280815	-0.0182866	-0.0231593	0.0135434	0.0012692	-0.0104207
-5.68865	-0.0115859	-0.0701279	0.00531852	0.0308129	-0.0278154	-0.0177427	-0.0194805	0.00918988	0.00284072	-0.0172687
-5.59166	-0.0113792	-0.0701932	-0.00158131	0.0266699	-0.019368	-0.0161525	-0.0229444	0.0122536	0.00218445	-0.0132811
-5.49466	-0.0129692	-0.0699472	-0.00245226	0.024575	-0.0278394	-0.0143776	-0.0296094	0.0228058	-0.000486968	-0.0193907
-5.39767	-0.0120896	-0.0707941	0.00302156	0.0257376	-0.0346632	-0.0139353	-0.021313	0.0203097	-0.0029841	-0.0141853
-5.30068	-0.00989644	-0.0731227	0.0162816	0.0290891	-0.0275654	-0.0153451	-0.0230554	0.0207159	-0.00315691	-0.0129091
-5.20368	-0.0120941	-0.0760616	0.0151318	0.0320069	-0.0332651	-0.0174757	-0.0272146	0.0130528	-0.00077392	-0.0142472
-5.10669	-0.0107946	-0.0779823	0.0103484	0.0320114	-0.0270274	-0.018419	-0.0256401	0.0133231	0.00241401	-0.00617989
-5.0097	-0.010996	-0.0781351	0.017594	0.0288352	-0.0270748	-0.0173265	-0.0236762	0.0155107	0.00433196	-0.0190232
-4.9127	-0.0121197	-0.0777632	0.00886692	0.0244879	-0.0261656	-0.0152666	-0.0282189	0.0100524	0.00417002	-0.00924025
-4.81571	-0.0134114	-0.0782176	0.00926239	0.0211392	-0.0340269	-0.0139326	-0.0266888	0.0127275	0.00249296	-0.0134592
-4.71872	-0.0147791	-0.0796506	-0.00513499	0.019434	-0.0296113	-0.0140363	-0.0260971	0.01331	0.000368428	-0.0115938
-4.62172	-0.0140181	-0.0808476	-0.000463967	0.0183902	-0.0245129	-0.014805	-0.0231735	0.0164	-0.00135692	-0.015793
-4.52473	-0.0127479	-0.080267	0.00897317	0.0171722	-0.0341661	-0.0150017	-0.0177157	0.0206098	-0.00209517	-0.0122405
-4.42774	-0.0131593	-0.078147	0.0121455	0.0164888	-0.0335725	-0.0143929	-0.0164715	0.012934	-0.00129497	-0.0161231
-4.33074	-0.0132699	-0.0759001	0.00984426	0.0175062	-0.0376788	-0.0136198	-0.0221175	0.0186833	0.00129405	-0.0174408
-4.23375	-0.0117402	-0.0746622	0.013856	0.0201166	-0.0330208	-0.0131732	-0.0207221	0.0150447	0.00507987	-0.0181808
-4.13676	-0.0116783	-0.0746837	0.0124329	0.0224304	-0.0448511	-0.0128602	-0.0166949	0.0154084	0.0085787	-0.0148654
-4.03976	-0.00945037	-0.0750848	0.0127018	0.0223175	-0.0288965	-0.0121583	-0.0124396	0.0189459	0.0101583	-0.0205977
-3.94277	-0.0123423	-0.0753672	0.00921367	0.0196464	-0.0363667	-0.0112145	-0.0204973	0.0146623	0.0091547	-0.0203122
-3.84578	-0.011083	-0.0757798	0.0185096	0.016196	-0.0293519	-0.0107979	-0.0279895	0.0143424	0.00640609	-0.0112821
-3.74878	-0.0131247	-0.0762832	0.0155203	0.0137392	-0.0288374	-0.0113227	-0.0274538	0.0162263	0.00364795	-0.0233589
-3.65179	-0.0123296	-0.0765875	0.0147399	0.0125764	-0.0311772	-0.012338	-0.02521	0.0169638	0.00229902	-0.0122326
-3.5548	-0.0128108	-0.0759511	0.0240849	0.0116979	-0.0435284	-0.0128673	-0.0305373	0.0228746	0.00245674	-0.0135277
-3.4578	-0.0121665	-0.0741529	0.0190652	0.0106247	-0.0308047	-0.0125152	-0.0213962	0.021739	0.00299201	-0.0250505
-3.36081	-0.0118917	-0.0721654	0.0139677	0.00997759	-0.0271798	-0.0118854	-0.0275272	0.0195589	0.00270751	-0.0144794
-3.26382	-0.0113722	-0.0708283	0.0208654	0.0102804	-0.0277899	-0.0116597	-0.028936	0.0216259	0.00149835	-0.0174059
-3.16683	-0.0109674	-0.0704571	0.0267812	0.0108636	-0.0249125	-0.011876	-0.0270457	0.0180862	0.000498185	-0.0206442
-3.06983	-0.0108905	-0.0707736	0.0225595	0.0100925	-0.0274734	-0.0120554	-0.0264844	0.022044	0.000940687	-0.0168641
-2.97284	-0.00995366	-0.0712981	0.024736	0.00720901	-0.0237	-0.0120008	-0.0242599	0.0222235	0.00276695	-0.0152595
-2.87585	-0.00721195	-0.0724093	0.0350099	0.00340128	-0.0141666	-0.0123425	-0.0299385	0.0324683	0.00455342	-0.0114835
-2.77885	-0.0121329	-0.0742155	0.0300625	0.000544196	-0.0325012	-0.0136196	-0.0326659	0.0259364	0.0048512	-0.0175884
-2.68186	-0.0121307	-0.0760434	0.0399083	-0.000719256	-0.0293412	-0.0153299	-0.0348534	0.0241422	0.00368964	-0.0206292
-2.58487	-0.0123919	-0.0769788	0.0243586	-0.00168883	-0.017166	-0.0161534	-0.0295188	0.0265438	0.00262696	-0.0235503
-2.48787	-0.0140739	-0.0763697	0.0302162	-0.00412021	-0.0332591	-0.0152228	-0.0326961	0.0250325	0.00312918	-0.0233752
-2.39088	-0.0136455	-0.0750327	0.037382	-0.00801794	-0.0387275	-0.0133756	-0.0310378	0.0223187	0.00502671	-0.0213454
-2.29389	-0.0123555	-0.0744312	0.028993	-0.0114316	-0.0314447	-0.0125954	-0.0283732	0.0292194	0.00664454	-0.0177799
-2.19689	-0.0144882	-0.0749889	0.0337237	-0.0122211	-0.0412295	-0.0141435	-0.0386113	0.0297929	0.00643241	-0.0191488
-2.0999	-0.0144224	-0.0761066	0.0381011	-0.0100032	-0.0328928	-0.0173871	-0.0397185	0.0255123	0.00454149	-0.0218488
-2.00291	-0.0135157	-0.0762824	0.0384214	-0.00665959	-0.0317476	-0.0202067	-0.0400307	0.0366406	0.00259927	-0.0243753
-1.90591	-0.0140811	-0.0748822	0.0351761	-0.00465425	-0.0330047	-0.0208182	-0.0358632	0.0232828	0.00216569	-0.0181322
-1.80892	-0.0142501	-0.0729668	0.0261192	-0.00507497	-0.0295875	-0.0190569	-0.0380195	0.0250235	0.0034756	-0.0181634
-1.71193	-0.0135023	-0.0719504	0.033552	-0.00697989	-0.0285729	-0.0159557	-0.0371056	0.0262989	0.00542576	-0.0262326
-1.61493	-0.0118698	-0.0726199	0.0338987	-0.00831867	-0.0277349	-0.0127273	-0.0309457	0.0253837	0.00677394	-0.0205383
-1.51794	-0.00959221	-0.0741847	0.0398697	-0.00775722	-0.0212116	-0.0100978	-0.0369789	0.0304083	0.00715777	-0.0135355
-1.42095	-0.0108037	-0.0748955	0.0429763	-0.00581556	-0.0229071	-0.00845117	-0.0375204	0.0251927	0.00697966	-0.0227924
-1.32395	-0.00983149	-0.0739719	0.0428354	-0.00437286	-0.0138363	-0.0082636	-0.0356999	0.0238143	0.00689126	-0.0258799
-1.22696	-0.00986364	-0.0719263	0.0486128	-0.00545381	-0.0296231	-0.00965216	-0.04129	0.0373319	0.0069887	-0.0237608
-1.12997	-0.00888326	-0.070409	0.0553558	-0.00958526	-0.0167715	-0.0120012	-0.0437379	0.0355387	0.00687162	-0.0252106
-1.03297	-0.0106437	-0.0706299	0.0499637	-0.0150718	-0.0262678	-0.014302	-0.0405117	0.0358366	0.00634044	-0.0211514
-0.935981	-0.0104175	-0.0720601	0.0550921	-0.0193347	-0.00567258	-0.0159825	-0.0423596	0.0335428	0.00550281	-0.0324853
-0.838987	-0.0110901	-0.0730314	0.0487916	-0.0203592	-0.00915783	-0.0173839	-0.0381882	0.0290101	0.0049193	-0.024411
-0.741994	-0.010991	-0.0719951	0.0506358	-0.0180106	-0.00916675	-0.0189258	-0.0389068	0.0321374	0.00518778	-0.0298751
-0.645001	-0.0110825	-0.069316	0.0451713	-0.0144619	-0.0127903	-0.0200632	-0.0409787	0.0320764	0.00613616	-0.0255164
-0.548008	-0.0100775	-0.0669182	0.0486627	-0.0118184	-0.0134017	-0.019563	-0.036179	0.0327965	0.00733756	-0.0316137
-0.451014	-0.00674394	-0.0664246	0.0577048	-0.0112231	-0.0122643	-0.0170145	-0.0282967	0.0354754	0.00805458	-0.026707
-0.354021	-0.00906834	-0.0678476	0.0633648	-0.0121454	-0.0210211	-0.0139704	-0.042166	0.0274985	0.00779091	-0.0231188
-0.257028	-0.0123685	-0.0691665	0.0399548	-0.0122449	-0.0250366	-0.0128288	-0.0381809	0.0260591	0.00707439	-0.0269469
-0.160035	-0.0103507	-0.0686478	0.0493992	-0.0099737	-0.0238009	-0.0143696	-0.031149	0.0259273	0.00660075	-0.0271426
-0.0630415	-0.0074803	-0.0663974	0.0636272	-0.00514093	-0.00371932	-0.016668	-0.0309832	0.0250352	0.00709358	-0.0401698
0.0339517	-0.00686683	-0.0637667	0.059385	0.00074931	-0.0136212	-0.0168177	-0.0457977	0.0390678	0.00870194	-0.0297023
0.130945	-0.0049885	-0.0624024	0.0602133	0.00440496	-0.0127788	-0.0140166	-0.0355689	0.0343772	0.0103231	-0.0294483
0.227938	-0.00425233	-0.0620984	0.0645251	0.00432117	-0.0121613	-0.0104771	-0.0384533	0.0368671	0.0113285	-0.0321228
0.324931	-0.00312928	-0.061517	0.068706	0.000970191	0.000158918	-0.00919959	-0.0347198	0.0355902	0.0116119	-0.0397643
0.421925	-0.00468717	-0.0599279	0.0570534	-0.00337056	-0.00179501	-0.0110308	-0.0360529	0.0290672	0.0118053	-0.0279333
0.518918	-0.0030872	-0.0570621	0.0709546	-0.00530254	-0.00202419	-0.0140009	-0.0369885	0.0328183	0.0131857	-0.0293653
0.615911	-0.00427915	-0.0534884	0.0626331	-0.00405661	-0.00497302	-0.0157509	-0.040007	0.0269148	0.0155746	-0.0253589
0.712904	0.00134748	-0.0492653	0.0834976	-0.000745261	0.0030735	-0.0159166	-0.0367791	0.0416313	0.0180913	-0.0314602
0.809898	0.000254091	-0.0435739	0.0837742	0.00312446	-0.0066616	-0.0158658	-0.0475346	0.037394	0.0202097	-0.0285797
0.906891	0.0018615	-0.0365368	0.088026	0.00641797	-0.00386485	-0.0166426	-0.0466991	0.0332002	0.022086	-0.0292333
1.00388	0.00613257	-0.0286068	0.0987381	0.0111241	0.00434054	-0.0174406	-0.0423231	0.0329353	0.0256123	-0.0291866
1.10088	0.0116621	-0.0207466	0.0977681	0.0192894	-0.00068274	-0.0167474	-0.0304929	0.0363845	0.0316471	-0.0114605
1.19787	0.017124	-0.0135897	0.110109	0.0312303	-0.00420017	-0.0144448	-0.02551	0.0352071	0.0389995	-0.00368524
1.29486	0.027528	-0.00594183	0.127806	0.0462996	0.0158677	-0.0120245	-0.0215409	0.0382282	0.0461274	0.0129306
1.39186	0.0327976	0.00340989	0.130295	0.0622813	0.00417904	-0.010938	-0.0207951	0.0491249	0.0519529	0.0256689
1.48885	0.0421891	0.0152749	0.143161	0.0786045	0.0240784	-0.0107625	-0.0191303	0.0458929	0.0579626	0.04462
1.58584	0.0555665	0.0296983	0.174509	0.0962538	0.0327683	-0.00964796	-0.0145991	0.0488158	0.0663779	0.0759219
1.68284	0.0638674	0.0452931	0.187288	0.115268	0.0240363	-0.00656958	-0.0134422	0.0499539	0.0768726	0.0961065
1.77983	0.0797236	0.0612386	0.207684	0.135703	0.0441795	-0.00240848	0.00491938	0.0593609	0.0877648	0.119071
1.87682	0.0903689	0.0768099	0.226854	0.15608	0.0510414	0.000910105	0.00238946	0.0545806	0.096854	0.1478
1.97382	0.101492	0.0912728	0.228471	0.174857	0.0736346	0.00236827	0.00406069	0.0602799	0.104112	0.174376
2.07081	0.114047	0.104843	0.242996	0.192514	0.087317	0.00282269	0.0137842	0.065588	0.112356	0.204201
2.1678	0.123827	0.11744	0.25601	0.209229	0.0941315	0.00373897	0.0212091	0.0713355	0.123037	0.218309
2.2648	0.139533	0.129444	0.299231	0.225739	0.107838	0.00577588	0.0315749	0.0714645	0.135586	0.249145
2.36179	0.150686	0.141394	0.304364	0.24248	0.122712	0.00856531	0.0463247	0.0759352	0.147721	0.26668
2.45878	0.161061	0.152865	0.329372	0.258723	0.118606	0.0114606	0.047176	0.0809824	0.157361	0.293002
2.55578	0.170133	0.163958	0.340764	0.274643	0.130465	0.0144335	0.0512527	0.0793553	0.16588	0.310448
2.65277	0.180899	0.174712	0.352771	0.289325	0.139268	0.0176384	0.0705636	0.0809899	0.175201	0.327619
2.74976	0.191681	0.1851	0.371183	0.301453	0.158649	0.0207235	0.0703492	0.0800984	0.185763	0.351813
2.84676	0.200483	0.195432	0.37783	0.311483	0.176676	0.0230582	0.0804972	0.084303	0.196578	0.358491
2.94375	0.209665	0.204685	0.38976	0.320718	0.18036	0.0243507	0.0946989	0.0859519	0.205212	0.381247
3.04074	0.217478	0.211848	0.38685	0.332006	0.196121	0.0252602	0.0952753	0.0969912	0.211477	0.401478
3.13774	0.225006	0.216824	0.407244	0.346025	0.202033	0.0267813	0.0993804	0.0928513	0.216837	0.417078
3.23473	0.234393	0.220347	0.416648	0.358937	0.219654	0.0290736	0.114102	0.0983748	0.222212	0.430188
3.33172	0.241941	0.224611	0.440156	0.366584	0.218657	0.0313704	0.124899	0.104161	0.228463	0.438571
3.42871	0.248504	0.230645	0.446392	0.367637	0.235264	0.0327283	0.126129	0.107918	0.234999	0.45482
3.52571	0.25335	0.237404	0.4545	0.366195	0.243401	0.0329988	0.134878	0.103709	0.241444	0.465615
3.6227	0.261189	0.243163	0.463119	0.368837	0.261874	0.0329603	0.145408	0.108992	0.248621	0.477726
3.71969	0.262306	0.246157	0.47439	0.376756	0.252085	0.0332535	0.136255	0.107955	0.256197	0.477709
3.81669	0.269882	0.246991	0.479893	0.385601	0.274651	0.0338629	0.143114	0.107719	0.26393	0.49318
3.91368	0.273108	0.247602	0.482218	0.389341	0.279734	0.0344796	0.153683	0.107606	0.271025	0.492286
4.01067	0.276618	0.249125	0.484172	0.386499	0.281173	0.0351191	0.160464	0.109108	0.276699	0.507206
4.10767	0.280562	0.251891	0.494882	0.382726	0.286889	0.0362778	0.162151	0.116716	0.281979	0.511544
4.20466	0.28532	0.254666	0.502746	0.383396	0.301508	0.0380517	0.169905	0.115378	0.287207	0.515022
4.30165	0.287906	0.256425	0.493499	0.388575	0.301264	0.0396247	0.173598	0.116534	0.292164	0.529475
4.39865	0.292445	0.257439	0.521221	0.393661	0.303237	0.0399431	0.176421	0.116406	0.296661	0.527016
4.49564	0.293113	0.257863	0.517905	0.393948	0.300571	0.0387152	0.172769	0.116629	0.300034	0.539584
4.59263	0.292329	0.258434	0.501058	0.390824	0.310812	0.0369959	0.183888	0.108919	0.303653	0.536375
4.68963	0.297654	0.258877	0.525958	0.387426	0.320136	0.036207	0.182406	0.117208	0.308342	0.542329
4.78662	0.297704	0.25841	0.514509	0.38395	0.322657	0.0368	0.186174	0.117904	0.313347	0.545586
4.88361	0.300981	0.257284	0.534615	0.378113	0.324261	0.0380041	0.193609	0.119223	0.317852	0.545867
4.98061	0.298982	0.255685	0.531465	0.368251	0.325186	0.0386148	0.18784	0.116115	0.320515	0.547164
5.0776	0.296412	0.254475	0.506821	0.358901	0.328379	0.0383094	0.191449	0.119677	0.321913	0.547783
5.17459	0.297156	0.254223	0.520272	0.356878	0.321555	0.0378727	0.192394	0.116355	0.323718	0.551133
5.27159	0.298292	0.254001	0.508796	0.362712	0.330241	0.0381135	0.192685	0.120887	0.325758	0.551437
5.36858	0.299835	0.253577	0.519845	0.370344	0.313575	0.0389633	0.191946	0.123706	0.328041	0.558515
5.46557	0.297832	0.25226	0.506991	0.370315	0.327926	0.0392419	0.185682	0.12352	0.329472	0.545077
5.56257	0.296339	0.250135	0.512491	0.359974	0.319756	0.0378506	0.181242	0.12055	0.329887	0.555164
5.65956	0.298844	0.248367	0.525839	0.346279	0.325634	0.0350549	0.194151	0.1203	0.330879	0.563094
5.75655	0.294666	0.247073	0.511389	0.337196	0.323287	0.0324326	0.19585	0.117155	0.332269	0.55534
5.85355	0.293287	0.246328	0.516401	0.335735	0.323771	0.0317942	0.186803	0.109255	0.333025	0.556468
5.95054	0.294407	0.245492	0.516155	0.337333	0.319903	0.0334511	0.198001	0.109542	0.331593	0.558192
6.04753	0.286726	0.24341	0.4904	0.335348	0.305426	0.0356511	0.182281	0.112769	0.32697	0.548277
6.14453	0.286516	0.24073	0.496948	0.329436	0.318743	0.0360169	0.176195	0.109317	0.322001	0.54926
6.24152	0.281337	0.237716	0.486589	0.322193	0.309504	0.0334006	0.171647	0.106721	0.319078	0.545185
6.33851	0.282371	0.234811	0.51644	0.316156	0.305665	0.0292139	0.168444	0.104242	0.318706	0.547656
6.43551	0.278379	0.232476	0.502315	0.310986	0.305334	0.0264916	0.165227	0.103175	0.319428	0.53998
6.5325	0.274932	0.230117	0.492771	0.303764	0.302725	0.0273175	0.1636	0.095952	0.31777	0.540371
6.62949	0.277526	0.228082	0.499215	0.295041	0.312772	0.0311516	0.173913	0.10047	0.313191	0.543899
6.72649	0.27199	0.226481	0.470516	0.287493	0.311031	0.0349664	0.165952	0.103659	0.307888	0.539923
6.82348	0.271044	0.224763	0.48221	0.282919	0.305038	0.0355735	0.169751	0.109418	0.304537	0.525191
6.92047	0.26744	0.223075	0.475327	0.281578	0.295751	0.0322973	0.158336	0.10046	0.305843	0.534293
7.01746	0.264222	0.220559	0.464149	0.280137	0.288039	0.0273084	0.160792	0.102374	0.310163	0.52448
7.11446	0.263769	0.217088	0.461372	0.276542	0.29287	0.0240697	0.164706	0.0987747	0.313906	0.52459
7.21145	0.260865	0.213346	0.453349	0.271299	0.293022	0.0246244	0.162055	0.0992369	0.314559	0.516298
7.30844	0.25873	0.209479	0.453678	0.265109	0.296944	0.0279551	0.149336	0.101509	0.311213	0.513343
7.40544	0.252842	0.206241	0.444961	0.259336	0.272448	0.0310228	0.154321	0.088049	0.306952	0.512251
7.50243	0.250354	0.203335	0.444756	0.253578	0.270292	0.031051	0.143465	0.0946167	0.304836	0.507253
7.59942	0.247561	0.199832	0.43324	0.24723	0.277175	0.0276907	0.146081	0.0842875	0.305108	0.507408
7.69642	0.242429	0.195908	0.417724	0.241684	0.262949	0.023197	0.146788	0.0831936	0.306764	0.503652
7.79341	0.239452	0.191494	0.414832	0.237152	0.268262	0.0202308	0.137368	0.0814994	0.306781	0.497452
7.8904	0.236023	0.187464	0.406129	0.233435	0.272849	0.019886	0.134611	0.0803149	0.304225	0.485295
7.9874	0.232458	0.184641	0.4116	0.229507	0.255451	0.0211224	0.125897	0.0734601	0.300695	0.489746
8.08439	0.232021	0.182407	0.406571	0.223981	0.261069	0.022037	0.130114	0.0764199	0.297127	0.488463
8.18138	0.229642	0.180289	0.412294	0.218199	0.256807	0.0217101	0.12326	0.0734595	0.294549	0.486213
8.27838	0.224375	0.17722	0.394025	0.213399	0.252502	0.0203322	0.118275	0.0797384	0.292137	0.471744
8.37537	0.220534	0.172755	0.390013	0.209799	0.238655	0.0184667	0.123889	0.0693864	0.288893	0.472952
8.47236	0.219459	0.167961	0.391457	0.206898	0.250587	0.016479	0.117391	0.0713547	0.28627	0.466735
8.56936	0.216299	0.163259	0.389495	0.202511	0.243199	0.0146776	0.115659	0.0683514	0.284736	0.464805
8.66635	0.212641	0.158988	0.38856	0.196146	0.235848	0.0139092	0.11674	0.06115	0.284201	0.458229
8.76334	0.208899	0.154848	0.381086	0.188775	0.236445	0.0148908	0.108952	0.0602773	0.283626	0.451187
8.86034	0.20633	0.150013	0.369472	0.181315	0.236564	0.0170133	0.106999	0.061004	0.281209	0.453378
8.95733	0.204499	0.145148	0.378707	0.175105	0.232679	0.0184686	0.101223	0.0614587	0.277981	0.449721
9.05432	0.196783	0.140854	0.365118	0.169537	0.229721	0.0178033	0.0928665	0.0518595	0.274991	0.4283
9.15132	0.195376	0.137559	0.354668	0.163617	0.228781	0.0157918	0.0969697	0.0502128	0.272159	0.438622
9.24831	0.192925	0.135438	0.358074	0.157409	0.226368	0.0148781	0.0969404	0.0510684	0.269197	0.426949
9.3453	0.188194	0.133324	0.355063	0.150834	0.208922	0.01634	0.0857019	0.0518084	0.264806	0.426944
9.4423	0.189316	0.130557	0.356008	0.144784	0.219688	0.0185562	0.100149	0.052191	0.259908	0.422003
9.53929	0.183769	0.126873	0.341708	0.139641	0.208515	0.0183205	0.0885877	0.0533402	0.256484	0.420449
9.63628	0.179356	0.122177	0.342791	0.134744	0.211349	0.014337	0.0791312	0.0461392	0.254514	0.409026
9.73328	0.176364	0.117423	0.333607	0.130194	0.20691	0.00898008	0.0706886	0.0570721	0.253303	0.409099
9.83027	0.173814	0.112918	0.330827	0.125562	0.190051	0.00593043	0.0873102	0.055071	0.250805	0.405852
9.92726	0.171926	0.108907	0.335307	0.120943	0.198376	0.00657334	0.0831383	0.0450095	0.246603	0.402473
10.0243	0.16741	0.105751	0.315756	0.116903	0.199721	0.00883564	0.0770146	0.0415517	0.24304	0.398118
10.1212	0.162895	0.103014	0.315353	0.112989	0.18952	0.00971133	0.0675635	0.0343182	0.241083	0.392502
10.2182	0.161362	0.100526	0.307653	0.10911	0.183966	0.0085917	0.0718794	0.0366267	0.240139	0.39377
10.3152	0.15754	0.0977137	0.302503	0.105032	0.17355	0.00733233	0.0725599	0.0355499	0.237973	0.385649
10.4122	0.155462	0.0937073	0.305645	0.100639	0.173767	0.00756009	0.068232	0.0391567	0.232726	0.377724
10.5092	0.149585	0.0887125	0.292304	0.0969256	0.178102	0.00852145	0.0564667	0.0349533	0.226671	0.363607
10.6062	0.148246	0.0831293	0.303003	0.0938805	0.171204	0.00793749	0.0561343	0.0315324	0.222563	0.364827
10.7032	0.146232	0.078153	0.292656	0.0909305	0.167323	0.00498649	0.0649126	0.0351597	0.221605	0.360362
10.8002	0.144968	0.075019	0.286613	0.0871731	0.177502	0.00154021	0.0650729	0.0292783	0.222601	0.359912
10.8972	0.143869	0.0735094	0.291252	0.0815018	0.177882	0.000298956	0.069396	0.0252287	0.221977	0.353775
10.9942	0.139151	0.0727059	0.285758	0.0745605	0.166631	0.0019645	0.063059	0.0284984	0.218368	0.34081
11.0912	0.133664	0.0711031	0.280312	0.0677865	0.15373	0.00436804	0.0533605	0.0187847	0.212831	0.340705
11.1882	0.129506	0.0678213	0.277918	0.0623564	0.147778	0.0046426	0.0445467	0.0226277	0.206966	0.330899
11.2852	0.124672	0.0636895	0.253993	0.0588951	0.141432	0.00194722	0.052984	0.0173807	0.202683	0.32904
11.3822	0.123801	0.0595253	0.260018	0.0559866	0.152109	-0.00195262	0.0456288	0.0192404	0.199291	0.324364
11.4792	0.121782	0.0558375	0.25809	0.0520927	0.150196	-0.00438743	0.0393549	0.0259423	0.195635	0.323279
11.5761	0.118273	0.0524123	0.262682	0.0468865	0.142202	-0.00413691	0.0351167	0.021252	0.191659	0.316387
11.6731	0.113754	0.0486243	0.246073	0.0413376	0.126844	-0.00219209	0.0384961	0.0215704	0.18742	0.315615
11.7701	0.112213	0.0448317	0.242907	0.0377498	0.124393	-0.000643398	0.0375948	0.0225625	0.18395	0.31657
11.8671	0.111744	0.0415663	0.244168	0.0373081	0.135346	-0.00103001	0.0391095	0.0231277	0.181314	0.304787
11.9641	0.106757	0.0389009	0.232776	0.0390334	0.128139	-0.00324887	0.0297127	0.0171751	0.178232	0.300092
12.0611	0.102426	0.0364695	0.226818	0.0408171	0.118871	-0.00592577	0.0212581	0.0138776	0.174504	0.295148
12.1581	0.103117	0.0332958	0.233842	0.0401025	0.122738	-0.00770733	0.0263447	0.015332	0.169824	0.294283
12.2551	0.0998961	0.0294056	0.222744	0.036237	0.122711	-0.00820252	0.0273834	0.0150725	0.165105	0.28861
12.3521	0.0986189	0.0257729	0.21783	0.0306422	0.134752	-0.00803875	0.0307952	0.00352865	0.1616	0.290687
12.4491	0.0941604	0.0233708	0.220425	0.0253427	0.113512	-0.00794723	0.0262465	0.0029064	0.158775	0.284813
12.5461	0.088591	0.0225924	0.203149	0.0219001	0.102008	-0.00803641	0.0250242	0.00805772	0.155639	0.266986
12.6431	0.0888641	0.0224045	0.215406	0.0198504	0.108904	-0.00804829	0.0109486	0.00610234	0.150847	0.273362
12.7401	0.0862797	0.0213994	0.197063	0.017449	0.105093	-0.00801982	0.0306387	0.00292015	0.144156	0.265818
12.8371	0.0840673	0.0190194	0.205322	0.0137707	0.0927156	-0.00854278	0.0277609	0.00930244	0.137859	0.259399
12.9341	0.0832405	0.015548	0.201668	0.00948242	0.111771	-0.00996997	0.0129016	0.0170194	0.133543	0.257201
13.031	0.0805145	0.0120946	0.198744	0.00696252	0.104136	-0.0116002	0.017994	0.00534631	0.131515	0.259438
13.128	0.0773937	0.0092907	0.183777	0.00782091	0.0896212	-0.0121594	0.016842	0.0129866	0.130494	0.25787
13.225	0.0750022	0.00683772	0.183754	0.0107703	0.0850104	-0.011085	0.011189	0.0129121	0.128445	0.247186
13.322	0.0741639	0.0041363	0.179697	0.0125187	0.0883467	-0.00931876	0.00512171	0.0124275	0.125381	0.249165
13.419	0.0722024	0.000707191	0.186684	0.0103147	0.0854788	-0.00847247	0.00895989	0.00785423	0.122044	0.236251
13.516	0.069004	-0.00293584	0.180794	0.00495219	0.0802429	-0.00907739	0.00776424	0.0046378	0.11865	0.236009
13.613	0.0644185	-0.00573544	0.166238	0.000340425	0.077141	-0.0101848	0.00408553	0.00718927	0.115105	0.225588
13.71	0.0605945	-0.00725753	0.160891	-0.000545772	0.0709271	-0.010568	-0.00644962	0.00420618	0.110534	0.223612
13.807	0.0629727	-0.00798539	0.170231	0.0016035	0.0798999	-0.0103101	-0.00269894	0.00920208	0.105611	0.221201
13.904	0.0627752	-0.00925804	0.168664	0.00306348	0.0785262	-0.0108485	0.00424002	0.00786738	0.101949	0.220773
14.001	0.0584738	-0.0118895	0.157707	0.00112555	0.0759815	-0.0131552	-0.00120771	0.00631186	0.0998833	0.211507
14.098	0.0533357	-0.0153051	0.144536	-0.00290302	0.0643595	-0.0163603	-0.00793032	0.00113718	0.0985718	0.213915
14.195	0.0524132	-0.0183425	0.152854	-0.00547082	0.0533795	-0.0182781	0.00016026	0.0086819	0.0960426	0.202692
14.292	0.0490765	-0.0201898	0.139876	-0.00459677	0.0578279	-0.01738	-0.0192526	0.00367592	0.0916287	0.210099
14.389	0.0499353	-0.021357	0.135192	-0.00193481	0.0595766	-0.0143329	0.00343583	-1.53292e-05	0.0872385	0.201615
14.4859	0.0520753	-0.0230777	0.141105	-0.000687606	0.068	-0.0113554	-0.0013424	0.00921342	0.0845922	0.20223
14.5829	0.0482553	-0.025884	0.136161	-0.00175274	0.0596471	-0.0103642	0.00384987	0.000719111	0.0839848	0.187937
14.6799	0.048104	-0.0293602	0.134538	-0.00306006	0.0614423	-0.0116578	-0.000131847	0.00529559	0.0836581	0.192212
14.7769	0.0425325	-0.0324402	0.135795	-0.00224183	0.0439866	-0.0140164	-0.0134101	-0.00045659	0.0814107	0.184166
14.8739	0.0442059	-0.034446	0.135522	0.000350777	0.04572	-0.0160697	-0.00266677	6.45946e-05	0.0774816	0.191896
14.9709	0.0414498	-0.0355387	0.121172	0.00167856	0.0502301	-0.0172415	0.000828482	-0.00326899	0.0734728	0.181716
15.0679	0.0389492	-0.0360688	0.126994	-0.000632129	0.0419693	-0.0177178	-0.00739606	-0.000780524	0.0708259	0.173349
15.1649	0.0365011	-0.0366256	0.122223	-0.00603352	0.0415871	-0.0179307	-0.0198352	0.00456853	0.069608	0.170948
15.2619	0.0363479	-0.0378907	0.127607	-0.0117231	0.0527282	-0.0179297	-0.0191282	-0.00292891	0.0680447	0.168351
15.3589	0.0321503	-0.0405135	0.118461	-0.0153913	0.0421976	-0.0175583	-0.0138461	-0.00370751	0.0650056	0.154705
15.4559	0.0309442	-0.0447361	0.110109	-0.0172114	0.0336113	-0.0169698	-0.00180112	-0.00119999	0.0607778	0.155919
15.5529	0.0304952	-0.049356	0.112085	-0.0187627	0.0365792	-0.0167091	-0.0115147	0.00995503	0.0565266	0.155653
15.6499	0.0283528	-0.0523731	0.108799	-0.0209737	0.0366781	-0.0174426	-0.0117655	-0.00159478	0.0536528	0.160196
15.7469	0.0277137	-0.052577	0.110997	-0.0231006	0.0440464	-0.0191623	-0.0116459	0.000334818	0.0520596	0.148472
15.8438	0.0247899	-0.0506778	0.110317	-0.0235923	0.0335338	-0.0209002	-0.0147234	-0.00671132	0.0507405	0.145123
15.9408	0.025888	-0.0492944	0.110206	-0.0221027	0.0415205	-0.0214987	-0.0229909	0.00259178	0.048859	0.145701
16.0378	0.0231988	-0.0504601	0.11243	-0.0200203	0.0170104	-0.0205588	-0.0116787	-0.00498201	0.0460145	0.141033
16.1348	0.0228042	-0.0538791	0.112512	-0.0194787	0.0267339	-0.0190276	-0.0227188	0.00402952	0.0429192	0.134147
16.2318	0.0195547	-0.0574909	0.100619	-0.0217666	0.0124541	-0.0184859	-0.0153277	-0.0013611	0.0403267	0.137025
16.3288	0.0189651	-0.0592104	0.105938	-0.0261216	0.0145699	-0.0195847	-0.0118539	0.000702183	0.0383001	0.127946
16.4258	0.0186833	-0.0590677	0.0983719	-0.0303539	0.0180689	-0.0213957	-0.00597985	0.00197044	0.0366471	0.129889
16.5228	0.0170829	-0.0586536	0.0909789	-0.0323372	0.0312152	-0.0220479	-0.0159125	0.000258887	0.0348274	0.125417
16.6198	0.0158676	-0.0591625	0.0924148	-0.0314449	0.0135051	-0.0204038	-0.0122018	0.00326392	0.0329171	0.123921
16.7168	0.014376	-0.0605877	0.0938905	-0.029132	0.0082635	-0.0172754	-0.0140011	-0.00157862	0.0315074	0.118297
16.8138	0.0137293	-0.0617774	0.0845594	-0.0276439	0.0230019	-0.0147215	-0.017017	-0.00830254	0.0306188	0.114846
16.9108	0.0123302	-0.0620764	0.0867537	-0.0283867	0.00949632	-0.0144965	-0.010702	-0.0136179	0.0297316	0.11427
17.0078	0.0107212	-0.0621443	0.0799331	-0.0310227	0.0227664	-0.0167204	-0.0197069	-0.0107469	0.0278957	0.106237
17.1048	0.0105225	-0.062852	0.0807124	-0.0337991	0.0228354	-0.0198476	-0.0216198	-0.003381	0.0247775	0.107876
17.2018	0.00891183	-0.0646967	0.079415	-0.0354783	0.0160467	-0.0220792	-0.0167402	-0.00604708	0.0214446	0.108342
17.2987	0.00685733	-0.0670954	0.0816223	-0.0364678	0.0114008	-0.0225215	-0.0219002	-0.00327634	0.0190945	0.10086
17.3957	0.00461035	-0.0689932	0.070329	-0.0383742	0.00494096	-0.0216206	-0.0148946	-0.00422925	0.0181755	0.0961596
17.4927	0.00542925	-0.0700595	0.0783108	-0.0423659	0.00724808	-0.0206757	-0.0186107	0.000456202	0.0179446	0.0966155
17.5897	0.00361995	-0.0703683	0.0791964	-0.0473981	0.00140532	-0.0207106	-0.0174682	-0.00110452	0.0170798	0.0919477
17.6867	0.00221192	-0.0703942	0.0816662	-0.0506602	0.00704258	-0.0218544	-0.0212809	-0.00474347	0.0152081	0.0849235
17.7837	0.00285337	-0.0706793	0.0809399	-0.0498927	0.00536068	-0.0232775	-0.0162137	9.78549e-05	0.0128321	0.086513
17.8807	-0.00101093	-0.0713508	0.067252	-0.0453594	-0.00787968	-0.0237897	-0.0222572	0.00016094	0.0106209	0.0835046
17.9777	-0.000663958	-0.0728236	0.0653436	-0.0402086	-0.0106469	-0.0229609	-0.0228746	0.0071975	0.00881117	0.0821867
18.0747	-0.000792738	-0.075144	0.0649076	-0.0379991	-0.00944519	-0.0214449	-0.0188922	0.00275468	0.00688998	0.0812384
18.1717	-0.00236813	-0.0778771	0.0702492	-0.0398964	-0.00178026	-0.0205874	-0.0247327	-0.0152175	0.00462502	0.083904
18.2687	-0.00333211	-0.0804932	0.0710345	-0.0438614	-0.0096017	-0.0213218	-0.0138013	-0.00660653	0.00238747	0.072275
18.3657	-0.00329556	-0.0821065	0.0742851	-0.0461217	-0.0171571	-0.0230906	-0.00861893	-0.00692973	0.00070044	0.079379
18.4627	-0.00546051	-0.0823463	0.061675	-0.0443538	-0.010168	-0.0242577	-0.0123868	-0.00605453	-0.000197693	0.0689452
18.5597	-0.00508228	-0.0814663	0.0461114	-0.0394925	-0.00418072	-0.0234786	-0.00770345	0.000738065	-0.000777319	0.0645089
18.6567	-0.00464725	-0.0798833	0.0494402	-0.0348209	-0.00246548	-0.0209646	-0.00987543	-0.00516239	-0.00160082	0.0635074
18.7536	-0.00575329	-0.0786502	0.0501222	-0.0335297	-0.00881832	-0.0186564	-0.0163586	0.000332834	-0.00263682	0.0564153
18.8506	-0.00296525	-0.0784376	0.0556755	-0.0359631	-0.0126283	-0.0184825	-0.00830174	0.00722171	-0.00350436	0.0677331
18.9476	-0.0058778	-0.0794548	0.0604559	-0.0396661	-0.0119589	-0.0207837	-0.012448	-0.000527272	-0.00376867	0.0552514
19.0446	-0.00819993	-0.0816248	0.055582	-0.0420071	-0.0117474	-0.0240838	-0.020215	0.00365805	-0.00348541	0.0501241
19.1416	-0.0105342	-0.0840868	0.0581633	-0.0424651	-0.0235245	-0.0262582	-0.0283267	0.000902544	-0.00316568	0.0539537
19.2386	-0.0110112	-0.0860154	0.0470683	-0.0430436	-0.0204562	-0.0262965	-0.0174846	0.00168682	-0.0032409	0.0486812
19.3356	-0.0112124	-0.0867796	0.0495086	-0.0455963	-0.019962	-0.0247006	-0.0162523	0.00019314	-0.00394889	0.0466267
19.4326	-0.0113357	-0.0859308	0.0494925	-0.049082	-0.0121291	-0.0226039	-0.0208789	-0.000980937	-0.00518021	0.0452723
19.5296	-0.0111334	-0.0841125	0.059411	-0.0503458	-0.0277222	-0.0208575	-0.0176089	-0.00215866	-0.00651715	0.0497107
19.6266	-0.0113749	-0.0821981	0.0573975	-0.0471583	-0.0181663	-0.01953	-0.0238291	-0.00712085	-0.00740043	0.0456314
19.7236	-0.0109046	-0.0811588	0.0558486	-0.0412166	-0.0297423	-0.0184475	-0.0183601	0.00063794	-0.00725255	0.0415498
19.8206	-0.00962947	-0.0817565	0.0570134	-0.0372393	-0.0295758	-0.0177097	-0.014298	0.00895254	-0.00613699	0.034085
19.9176	-0.0128473	-0.0836127	0.0440979	-0.0383836	-0.0277829	-0.0174435	-0.0250942	0.00235495	-0.00509338	0.0353321
20.0146	-0.0139914	-0.0859178	0.0449504	-0.043366	-0.0398479	-0.0176169	-0.0165344	0.00477507	-0.00557807	0.0332132
20.1116	-0.0150484	-0.0876676	0.0470225	-0.047551	-0.036566	-0.0178691	-0.017991	0.000366858	-0.00829178	0.0331115
20.2085	-0.0167564	-0.0880758	0.0478721	-0.0472962	-0.0441364	-0.0178084	-0.0195145	-0.00132141	-0.0121746	0.0316474
20.3055	-0.015385	-0.0875891	0.0557893	-0.0433589	-0.0380679	-0.0175407	-0.0178191	-0.000529023	-0.0151022	0.0257527
20.4025	-0.0171908	-0.0869412	0.0446274	-0.0392993	-0.0392754	-0.0173954	-0.0266375	0.00369616	-0.0157308	0.0222393
20.4995	-0.0149503	-0.0869132	0.0436725	-0.0378559	-0.0372813	-0.0176817	-0.0121841	0.00376754	-0.0147154	0.0246385
20.5965	-0.0156586	-0.0878672	0.0448509	-0.038559	-0.0274448	-0.0184701	-0.0198523	-0.00223726	-0.0141214	0.0227733
20.6935	-0.0184115	-0.0890621	0.0389784	-0.0386458	-0.0382917	-0.0194078	-0.022865	0.00291301	-0.0152439	0.0159211
20.7905	-0.0167185	-0.0897335	0.0395614	-0.0365265	-0.027443	-0.0202008	-0.0217389	0.00955948	-0.0173253	0.0133807
20.8875	-0.0183067	-0.0893624	0.0292764	-0.0332778	-0.0326717	-0.0207061	-0.0227614	0.00299437	-0.0184517	0.0201996
20.9845	-0.018303	-0.0879603	0.0320953	-0.0314826	-0.0382992	-0.0208801	-0.0165322	0.000567816	-0.0175358	0.0153002
21.0815	-0.0185358	-0.086534	0.0336796	-0.0331466	-0.0259696	-0.0208238	-0.0323952	-0.00215555	-0.0154335	0.015956
21.1785	-0.0196263	-0.0857563	0.0386498	-0.03784	-0.0431691	-0.020405	-0.0254479	-7.5917e-05	-0.013799	0.0112062
21.2755	-0.0214053	-0.0859263	0.0324756	-0.0434778	-0.0373918	-0.0194728	-0.0260891	-0.00135243	-0.0133433	0.00193037
21.3725	-0.0228724	-0.0869452	0.0322715	-0.0480195	-0.0468296	-0.0181806	-0.0251064	-0.000585652	-0.0134898	0.00103377
21.4695	-0.0211151	-0.0880988	0.0308851	-0.0504547	-0.0445757	-0.0169699	-0.0225406	0.010608	-0.0134464	0.00455678
21.5665	-0.0206756	-0.089084	0.0284531	-0.0510346	-0.0223139	-0.0165499	-0.0251162	0.00381969	-0.013453	-0.000801667
21.6634	-0.0247681	-0.08966	0.0232529	-0.0500845	-0.053418	-0.0171674	-0.0312736	0.00744672	-0.0143621	0.00235316
21.7604	-0.0238674	-0.0895885	0.0222301	-0.0474493	-0.0376231	-0.0182367	-0.037309	0.00921599	-0.0161983	0.000151765
21.8574	-0.022692	-0.0890974	0.0252611	-0.0434096	-0.0404201	-0.0190022	-0.028201	0.0111521	-0.0177502	-0.00276098
21.9544	-0.0241379	-0.0881678	0.0246677	-0.0394721	-0.0475469	-0.0192176	-0.028942	0.00553204	-0.0175787	-0.0065162
22.0514	-0.0198732	-0.0871384	0.0240764	-0.0384445	-0.0256774	-0.0196669	-0.027271	0.0135142	-0.0156623	-0.00258946
22.1484	-0.0232102	-0.0866866	0.0215556	-0.0421961	-0.0395963	-0.0213662	-0.0218056	-0.00199136	-0.0137003	-0.00310476
22.2454	-0.0230475	-0.0870093	0.0236743	-0.0490058	-0.0410314	-0.0240588	-0.0230438	0.01385	-0.0135232	-0.00727912
22.3424	-0.0271665	-0.0880642	0.0248219	-0.0541179	-0.0605424	-0.0262076	-0.021281	0.00223391	-0.015529	-0.00581215
22.4394	-0.0273267	-0.0887772	0.018016	-0.053006	-0.0461372	-0.0261493	-0.0246274	0.00696492	-0.0183758	-0.0138478
22.5364	-0.0246894	-0.0876583	0.0128638	-0.0454683	-0.0396921	-0.023829	-0.018018	0.0106202	-0.0202716	-0.0107509
22.6334	-0.0274078	-0.0844063	0.00477313	-0.0362722	-0.0529629	-0.0213893	-0.0306072	0.0120468	-0.0205955	-0.0172572
22.7304	-0.0247999	-0.0800926	0.0140881	-0.0310423	-0.0429042	-0.0213861	-0.0299757	0.00586065	-0.0200915	-0.0176554
22.8274	-0.0242758	-0.0770532	0.0219949	-0.0319016	-0.0402677	-0.0247282	-0.0398112	0.00639503	-0.0199434	-0.0131669
22.9244	-0.0276129	-0.0769957	0.0143437	-0.0363838	-0.0532537	-0.0299377	-0.0339475	0.00742184	-0.0206314	-0.019132
23.0213	-0.0297287	-0.0796238	0.0133354	-0.0405808	-0.051675	-0.0344421	-0.0342418	0.00593998	-0.0216623	-0.0246082
23.1183	-0.0261503	-0.0830528	0.01814	-0.0428557	-0.049419	-0.0364769	-0.0254835	0.0160538	-0.0222418	-0.0100171
23.2153	-0.0281131	-0.0846694	0.0198923	-0.043946	-0.0453605	-0.0356954	-0.0331222	0.0166424	-0.021961	-0.0247984
23.3123	-0.0308525	-0.0832171	0.0148091	-0.0447957	-0.0542847	-0.0327757	-0.0383881	0.00817684	-0.0211484	-0.026049
23.4093	-0.0286227	-0.079792	0.0218465	-0.0449729	-0.0566297	-0.0289332	-0.0381347	0.0115304	-0.0205856	-0.0219331
23.5063	-0.0281247	-0.07692	0.0137107	-0.0435046	-0.0474915	-0.0258378	-0.045788	0.019396	-0.0208861	-0.0258006
23.6033	-0.0273826	-0.0769544	0.0164227	-0.0408593	-0.0428287	-0.0253837	-0.0380863	0.0135257	-0.0221029	-0.0301766
23.7003	-0.0286715	-0.0795528	0.0173886	-0.0387126	-0.0538916	-0.028314	-0.0383713	0.0123462	-0.0235446	-0.0253918
23.7973	-0.0303298	-0.0814278	0.0119335	-0.037942	-0.05335	-0.0329815	-0.0430906	0.0173867	-0.0241836	-0.0293129
23.8943	-0.0331756	-0.0794391	0.00388519	-0.0376114	-0.0520213	-0.0361231	-0.0429072	0.00450855	-0.0235279	-0.0353442
23.9913	-0.0288251	-0.0737863	0.0187427	-0.0361378	-0.0522081	-0.0354484	-0.0361434	0.0124445	-0.022142	-0.0347473
24.0883	-0.0290224	-0.0691431	0.00922386	-0.0336805	-0.0498683	-0.0319478	-0.0351173	0.00200914	-0.0213946	-0.0312834
24.1853	-0.0299545	-0.0706229	0.0105807	-0.0321859	-0.0674142	-0.0290383	-0.029861	0.00783042	-0.0222019	-0.0366777
24.2823	-0.0292368	-0.0780312	0.0120209	-0.0328322	-0.047434	-0.029178	-0.0341807	0.0025568	-0.0238805	-0.0321725
24.3793	-0.0310085	-0.0854619	0.0112171	-0.034431	-0.0490791	-0.0317148	-0.0345683	0.00211781	-0.0246125	-0.0325442
24.4762	-0.0322703	-0.086663	0.00302369	-0.0344795	-0.0525203	-0.0341618	-0.0410921	0.00980725	-0.0232636	-0.0310832
24.5732	-0.0319139	-0.0817941	0.0136133	-0.032208	-0.0557765	-0.0354162	-0.0421319	0.00248082	-0.0208995	-0.0350929
24.6702	-0.0284517	-0.0776719	0.011154	-0.0297503	-0.04497	-0.0368605	-0.0322836	0.00998262	-0.0200773	-0.0355879
24.7672	-0.0294606	-0.0792681	0.0142549	-0.0292696	-0.0517845	-0.0396219	-0.0303376	0.0148576	-0.0219969	-0.0419792
24.8642	-0.0315562	-0.0827087	0.0213721	-0.0298891	-0.057617	-0.0416391	-0.0267905	0.00598307	-0.0246369	-0.0480799
24.9612	-0.0293122	-0.077392	0.0246826	-0.0278744	-0.0600637	-0.0384444	-0.0305051	0.0161451	-0.0240241	-0.0463342
25.0582	-0.0247358	-0.0565186	0.0161038	-0.0204365	-0.0511354	-0.0276407	-0.0306622	0.00667219	-0.0178876	-0.0411174
25.1552	-0.0186756	-0.0258755	0.0111927	-0.00940661	-0.0641084	-0.0124916	-0.0231925	0.00749851	-0.00825494	-0.043442

## Sheet: Panel g
Time (s) / ROI dF/F (with arbitrary offset for improved visualization)	1	2	3	4	5	6	7	8	9	10	11	12	13	14	15	16	17	18	19	20	21	22	23	24	25	26	27	28	29	30
0.0969932	750.344	725.042	702.862	676.74	648.291	628.276	600.055	537.697	529.351	497.605	478.796	454.426	420.792	404.559	372.299	347.613	328.404	306.254	273.851	250.573	222.19	199.128	172.765	152.047	127.181	108.675	72.6585	46.6155	33.5657	1.26584
0.387973	1507.35	1457.42	1412.11	1360.49	1304.09	1260.77	1203.11	1095.32	1061.82	1001.24	962.164	917.641	853.83	812.951	751.122	704.445	664.955	613.949	552.97	504.848	454.907	403.115	347.428	306.199	258.026	219.132	152.657	96.5581	67.5017	4.93437
0.678952	1507.69	1460.01	1411.11	1360.67	1307.83	1261.78	1204.27	1101.6	1062.62	1004.34	964.508	918.794	856.911	818.124	760.982	705.603	669.065	614.657	553.623	506.574	454.992	406.636	352.253	309.055	260.016	219.629	153.614	97.9951	67.5017	6.30019
0.969932	1508	1461.07	1410.74	1359.87	1306.62	1260.6	1204.27	1099.54	1061.95	1004.3	963.371	917.771	854.584	814.007	763.312	705.542	668.105	613.685	553.623	506.574	455.432	407.126	350.501	309.179	260.016	220.906	154.709	96.7123	67.0709	6.3435
1.26091	1509.48	1460.01	1410.64	1359.54	1308.52	1259.81	1205.35	1101.6	1061.95	1009.12	962.307	909.678	864.23	814.007	754.973	708.454	669.065	609.472	553.774	508.701	455.348	411.144	355.009	308.802	256.522	220.145	155.603	100.759	66.6616	7.01111
1.55189	1509.48	1459.79	1412.79	1358	1305.93	1255.62	1205.8	1103.82	1061.39	1010.41	959.731	915.756	860.779	811.999	754.616	708.454	669.753	608.34	553.774	514.587	454.119	411.144	355.395	310.31	258.822	219.831	156.619	102.696	66.9586	7.94957
1.84287	1512.43	1459.2	1413.93	1357.68	1306.38	1254.17	1208.59	1103.82	1060.07	1013.51	959.275	916.185	862.381	810.77	755.161	709.464	671.577	606.643	558.055	514.587	455.59	411.144	357.318	310.873	257.554	219.831	157.566	103.486	66.9586	7.94957
2.13385	1512.71	1460.73	1412.47	1358.86	1306.38	1254.17	1209.11	1108.36	1062.77	1013.79	961.24	919.061	862.381	811.705	756.134	709.557	671.206	610.562	558.055	513.674	458.828	409.961	356.254	310.115	259.539	220.329	157.37	104.78	66.3131	7.16394
2.42483	1512.38	1466.74	1414.25	1361	1304.89	1256.98	1208.8	1103.08	1063.01	1013.15	962.57	916.265	862.381	816.891	755.606	708.587	668.55	612.829	555.609	513.674	458.828	412.949	356.254	309.569	256.86	219.854	155.011	102.767	69.4591	7.60198
2.71581	1511.98	1468.46	1413.97	1362.04	1306.71	1257.77	1208.64	1104.56	1060.34	1006.8	963.812	916.296	865.205	818.768	756.597	707.898	670.175	612.363	555.609	512.832	459.678	411.741	355.811	306.655	256.86	221.108	154.906	102.387	72.6256	7.60198
3.00679	1511.78	1467.37	1416.08	1361.2	1312.08	1258.7	1208.25	1102.68	1060.52	1005.5	964.243	913.578	861.062	816.229	759.321	708.805	668.872	613.617	557.202	511.469	457.592	411.741	355.811	310.294	257.506	222.116	154.906	100.604	70.4529	7.60198
3.29777	1512.1	1469.05	1416.52	1359.99	1308.09	1258.7	1209.22	1102.68	1060.43	1009.03	966.359	915.373	861.52	817.394	760.489	710.347	669.938	611.761	559.65	512.459	458.621	411.3	356.266	310.294	258.676	223.159	155.19	99.4271	72.376	10.0588
3.58875	1512.48	1469.04	1416.51	1360.06	1310.19	1261.11	1210.51	1102.68	1062.32	1009.77	966.359	915.373	861.52	818.024	760.773	711.039	668.488	613.015	559.65	513.304	458.522	411.791	356.266	313.475	259.662	223.499	154.751	101.008	70.6649	11.6285
3.87973	1513.67	1465.34	1415.53	1361.5	1310.19	1262.1	1211.42	1102.8	1061.82	1011.04	966.543	918.685	864.186	819.829	758.428	712.66	668.488	609.496	558.344	512.459	457.122	411.212	359.6	307.711	259.471	221.625	154.751	101.464	68.7524	10.7207
4.17071	1513.25	1464.23	1415.71	1362.04	1311.18	1260.65	1211.94	1107.81	1062.76	1009.85	966.454	919.864	866.232	819.829	755.752	713.934	665.806	609.496	560.724	516.502	458.102	411.212	360.318	310.526	259.815	221.753	154.68	100.452	67.9208	10.7207
4.46169	1512.67	1464.23	1416.26	1363.09	1312.82	1259.22	1212.26	1105.17	1063.36	1011.53	962.133	919.8	868.06	817.075	756.191	708.332	662.733	609.496	555.965	518.548	461.445	411.385	362.15	312.63	261.019	221.506	156.03	101.517	67.2243	8.2906
4.75267	1512.1	1465.46	1415.4	1363.09	1314.59	1258.37	1212.63	1106.63	1062.21	1011.16	961.184	921.311	869.16	814.797	757.079	707.249	664.077	608.268	559.779	518.548	459.741	416.157	363.061	315.04	264.898	221.838	156.9	104.129	67.5182	7.53466
5.04365	1512.55	1464.23	1413.89	1363.42	1310.81	1256.05	1212.63	1106.94	1062.27	1013.1	960.681	921.194	869.645	815.487	757.337	707.279	662.777	606.553	560.746	516.865	460.759	415.285	363.061	313.658	264.898	220.331	156.9	104.442	66.2063	8.40386
5.33463	1512.04	1465.23	1413.89	1361.86	1307.86	1257.55	1212.24	1106.94	1060.62	1013.13	961.638	920.83	869.471	815.487	757.537	707.279	664.673	607.9	561.407	514.026	460.242	415.285	361.209	310.539	262.289	218.385	156.9	104.054	67.8228	9.31501
5.62561	1511.14	1463.23	1411.92	1361.59	1308.66	1257.55	1212.5	1106.37	1059.79	1013.13	964.272	920.862	869.107	813.597	756.807	706.331	665.984	607.657	560.514	514.026	459.592	414.054	359.202	308.6	260.029	217.68	155.503	102.172	65.1175	9.31501
5.91659	1511.49	1464.13	1410.29	1361.46	1310.45	1256.69	1210.79	1106.57	1058.46	1014.47	964.824	918.731	868.735	813.597	754.014	704.975	661.622	609.39	561.05	514.026	459.518	414.338	360.152	309.999	258.65	217.969	157.853	101.541	68.3022	8.78991
6.20757	1511.99	1464.13	1408.98	1362.17	1310.46	1257.02	1211.42	1105.02	1060.36	1011.85	960.715	919.164	868.518	811.931	756.957	703.533	659.22	608.705	561.17	513.168	459.518	414.536	360.623	311.821	258.37	216.299	155.631	101.677	66.3807	4.71855
6.49855	1512.33	1463.36	1409.63	1361.68	1311.43	1259.88	1210.9	1106.54	1060.36	1011.82	960.715	919.089	866.944	813.202	756.969	708.689	662.674	610.437	559.813	514.722	460.017	415.413	361.509	308.603	260.843	217.114	155.631	101.941	66.1634	6.43867
6.78952	1512.21	1460.25	1410.16	1360.44	1311.23	1260.88	1211.82	1105.61	1059.33	1012.97	959.218	917.348	865.968	813.404	756.667	707.988	662.845	609.751	559.642	515.129	459.322	415.413	361.186	311.27	260.932	218.114	154.842	103.126	64.639	9.03642
7.0805	1511.96	1462.5	1412.22	1360.44	1311.12	1260.88	1212.61	1108.74	1060.6	1013.61	964.457	914.19	862.613	811.203	757.967	708.421	662.849	609.809	555.956	517.494	459.666	417.227	360.385	311.27	262.166	218.256	158.45	104.606	64.639	9.03642
7.37148	1512.11	1464.94	1407.68	1360.94	1312.38	1259.57	1212.76	1109.22	1063.5	1016.99	964.457	914.19	864.743	816.481	758.127	710.013	662.93	608.451	554.149	516.339	458.739	417.965	362.925	311.035	260.193	217.339	159.751	110.098	62.0837	8.27553
7.66246	1512.11	1468.2	1411.29	1360.94	1309.28	1255.74	1215.22	1107.38	1060.6	1016.99	960.537	914.19	863.683	815.069	759.153	708.313	662.78	609.992	557.835	516.751	459.236	416.737	362.925	309.546	260.193	216.341	160.597	106.249	61.9522	6.87645
7.95344	1512.11	1466.25	1412.36	1359.89	1309.28	1260.15	1213.16	1107.78	1059.22	1014.56	963.433	916.396	862.908	811.673	759.449	708.135	666.716	607.803	556.395	516.027	461.001	416.297	361.301	309.546	256.726	217.264	159.36	104.502	65.1574	6.87645
8.24442	1511.76	1464.12	1415.9	1361.64	1310.02	1261.54	1212.03	1107.9	1056.28	1012.56	961.615	915.771	863.757	811.673	758.533	706.081	667.153	607.264	556.977	516.027	463.438	414.072	361.301	310.259	259.567	217.68	159.826	106.605	67.604	8.25556
8.5354	1512.81	1462.68	1415.24	1360.51	1313.85	1261.54	1212.03	1107.44	1060.07	1009.49	963.48	916.275	863.634	812.776	759.449	705.447	665.258	605.707	556.977	515.043	462.145	413.919	358.77	310.632	261.789	220.682	161.164	107.325	67.5759	9.23848
8.82638	1513.04	1463.66	1414.05	1360.86	1314.09	1262.5	1211.85	1106.83	1062.08	1010.09	961.77	915.211	864.234	813.143	757.782	705.622	665.258	607.129	556.977	513.569	461.007	413.724	361.383	310.576	262.006	218.928	160.241	107.547	67.5759	11.7061
9.11736	1513.72	1464.86	1410.44	1361.87	1314.86	1261.42	1211.07	1105.71	1062.08	1010.09	963.492	918.163	867.652	815.437	758.058	707.255	666.255	609.046	558.683	513.569	465.31	414.034	363.75	310.632	262.318	219.429	161.406	107.325	68.2269	12.1001
9.40834	1511.41	1465.96	1409.29	1362.27	1311.55	1261.35	1210.1	1102.35	1058.89	1007.74	961.769	918.163	862.696	817.359	758.692	705.622	666.074	614.05	560.465	512.4	465.31	412.972	359.111	310.027	262.101	219.429	158.481	106.113	67.1023	12.1001
9.69932	1510.19	1466.51	1411.06	1361.99	1302.45	1261.83	1208.58	1099.97	1060.11	1005.57	965.144	919.356	861.21	817.359	758.045	706.182	665.303	615.078	558.683	515.055	462.805	411.872	359.437	309.58	261.07	220.159	156.296	102.836	69.4586	10.2783
9.9903	1509.83	1464.49	1410.16	1361.14	1301.39	1260.88	1208.88	1099.74	1056.79	1006.61	961.939	919.203	861.758	819.327	760.948	705.486	665.303	615.078	556.652	515.334	455.332	411.705	358.506	308.179	261.07	220.159	155.287	99.1511	69.7482	9.45816
10.2813	1510.08	1465.07	1412.14	1359.18	1305.26	1259.55	1211.34	1101.41	1059.79	1008.91	961.533	918.405	863.44	819.815	760.948	708.716	666.876	613.45	556.063	515.334	459.354	413.551	359.077	310.39	262.036	220.334	158.045	102.329	69.7066	9.75574
10.5723	1510.36	1462.63	1411.91	1362.06	1309.12	1260.29	1211.34	1102.91	1061.96	1010.16	964.718	917.873	865.88	819.815	763.493	711.92	665.82	610.748	556.652	515.034	460.77	415.984	360.324	310.39	262.971	221.311	159.51	104.913	70.3975	10.0239
10.8632	1513.77	1465.07	1413.77	1360.33	1309.65	1260.29	1212.23	1103.16	1062.23	1009.79	967.063	918.405	866.289	819.143	761.853	714.583	665.271	609.762	561.623	514.288	462.159	415.984	360.434	312.119	263.247	221.808	160.721	104.913	70.3975	9.21689
11.1542	1514.38	1466.33	1415.57	1358.87	1309.12	1261.85	1214.89	1104.4	1063.8	1011.11	968.899	917.931	866.289	819.764	763.123	712.44	668.084	609.9	562.962	515.705	465.267	416.443	363.524	311.755	264.875	227.656	162.75	104.609	73.5626	10.697
11.4452	1515.99	1466.48	1419.2	1358.35	1309.49	1264.26	1217.51	1104.79	1066.02	1015.8	969.391	916.421	867.641	819.391	762.122	712.823	665.271	609.9	561.151	516.868	471.965	419.175	361.697	315.492	266.135	224.918	162.75	103.831	73.5626	11.442
11.7362	1516.13	1466.48	1418.29	1359.58	1312.87	1262.83	1219.73	1106.16	1066.02	1015.75	968.26	916.257	868.436	822.439	762.122	712.495	666.714	611.582	561.293	519.665	471.965	419.175	361.617	319.621	263.961	224.643	162.054	105.053	72.7227	13.6923
12.0272	1516.77	1471.96	1418.29	1359.76	1315.92	1261.89	1219.73	1109.98	1064.99	1017.14	967.728	918.851	870.18	820.067	764.955	712.255	666.714	613.195	559.683	520.839	472.387	422.155	361.515	320.066	264.343	223.012	163.145	107.079	71.7547	12.3872
12.3181	1516.9	1476.59	1418.29	1360.46	1317.68	1261.48	1219.73	1108.82	1064.61	1016.87	967.66	918.31	871.755	818.837	762.693	714.74	665.944	613.195	561.047	523.496	472.387	428.785	361.563	319.806	270	224.096	164.222	106.251	71.3404	14.6287
12.6091	1517.2	1475.45	1417.5	1362.2	1317.63	1263.1	1219.94	1108.18	1066.42	1017.27	970.086	918.851	871.569	818.837	764.216	711.046	664.445	609.874	563.08	523.496	471.62	428.82	365.97	320.066	270.426	224.511	165.17	109.961	69.7174	12.9339
12.9001	1516.74	1479	1419.09	1362.53	1318.21	1264.37	1220.66	1107.81	1064.61	1018.48	972.588	919.755	874.894	817.774	764.98	712.15	663.957	610.456	562.719	523.682	469.939	428.82	366.589	321.927	271.307	224.943	165.158	109.961	70.3088	12.8928
13.1911	1517.74	1475.03	1417.64	1365.85	1318.21	1262.82	1220.66	1108.05	1066.94	1016.11	975.704	921.394	875.373	823.614	765.688	711.322	665.086	610.728	565.572	522.644	467.567	427.955	365.99	321.927	268.521	226.05	163.369	111.467	68.7474	13.6898
13.4821	1516.77	1475.03	1418.69	1367.62	1318.29	1261.2	1224.27	1111.87	1062.91	1019.46	973.933	921.394	872.846	820.345	771.883	711.322	664.991	611.806	564.978	521.713	465.987	423.237	364.631	318.811	268.444	227.479	163.864	111.522	69.0098	12.7415
13.773	1516.78	1474.2	1417.96	1362.39	1317.38	1261.01	1223.37	1111.05	1062.05	1015.66	971.958	921.067	872.846	819.913	771.641	710.594	666.449	612.924	565.2	522.855	466.515	423.237	365.935	318.811	269.186	226.05	163.936	111.559	68.3637	12.9867
14.064	1517.2	1477.54	1417.82	1358.89	1318.24	1262.83	1222.52	1108.56	1064.11	1017.51	969.616	922.39	873.505	820.407	771.641	711.296	666.913	613.859	565.794	524.9	467.706	426.72	366.437	319.314	269.971	224.228	168.143	112.594	69.747	12.9877
14.355	1519.26	1476.07	1418.54	1360.26	1318.93	1264.45	1223.13	1106.85	1064.11	1017.17	967.824	923.337	870.54	820.08	769.516	714.67	671.138	615.796	567.076	526.145	474.637	428.094	367.782	319.748	270.746	222.696	168.84	112.602	71.1307	16.3169
14.646	1519.26	1478.31	1418.4	1363.28	1319.74	1270.39	1225.89	1106.46	1063.8	1018.87	965.271	926.224	868.508	819.797	768.863	714.67	667.836	615.364	564.324	526.134	470.545	431.027	369.381	322.901	272.082	222.696	168.84	113.183	67.9552	16.3169
14.937	1516.77	1478.31	1417.72	1363.7	1318.4	1271.14	1225.89	1107.47	1065.57	1019.76	967.696	926.25	865.68	819.92	773.486	714.009	667.836	617.877	562.912	525.959	471.794	431.027	369.381	322.901	270.97	221.376	170.01	110.763	72.043	14.8381
15.2279	1516.54	1481.27	1417.6	1362.71	1317.25	1268.58	1223.24	1105.9	1063.8	1019.37	968.477	926.25	867.564	822.786	771.367	713.955	666.526	616.358	562.886	524.367	470.523	418.237	368.105	318.608	272.243	225.748	168.55	107.922	71.3387	14.8381
15.5189	1514.32	1481.27	1416.69	1361.68	1316.21	1265.56	1223.05	1105.9	1067.03	1010.27	971.511	925.139	865.65	825.345	771.705	713.452	664.162	619.404	561.844	523.864	470.523	415.374	363.269	317.476	270.97	226.328	168.614	104.671	75.9417	14.5767
15.8099	1514.32	1483.57	1416.59	1361.43	1310.93	1265.56	1224.08	1105.06	1065.16	1007.53	976.743	925.139	866.121	825.422	769.038	714.076	664.162	617.002	562.118	523.875	471.615	417.752	360.481	318.608	272.969	234.828	168.614	105.484	74.3418	16.3437
16.1009	1514.69	1484.11	1417.28	1361.43	1318.6	1267.29	1224.56	1107.54	1064.12	1013.62	975.615	927.567	871.504	824.621	765.037	714.824	668.348	613.556	560.694	523.875	470.082	422.816	362.493	319.645	273.192	234.828	168.701	105.484	73.7197	15.3364
16.3919	1516.67	1485.77	1414.93	1362	1313.7	1266.13	1225.36	1107.92	1062.89	1016.1	972.786	929.436	874.551	826.244	766.675	714.352	668.852	609.27	560.884	524.024	470.082	429.058	363.494	321.972	274.332	235.685	169.756	105.396	72.1459	13.7279
16.6828	1516.8	1490.1	1417.27	1363.98	1316.49	1267.16	1226.31	1108.32	1064.22	1016.1	977.49	930.812	874.551	827.695	772.366	719.155	671.809	609.892	559.671	524.756	478.731	430.08	366.419	318.347	275.135	237.216	166.653	106.214	70.1679	13.0406
16.9738	1517.61	1488.63	1417.2	1363.98	1313.17	1265.44	1224.95	1107.99	1064.22	1016.33	976.514	931.031	874.523	829.029	774.333	716.749	670.305	610.752	559.974	526.717	476.8	430.08	364.126	320.109	275.675	237.451	165.796	106.482	70.098	13.8979
17.2648	1515.76	1490.05	1419.53	1366.84	1313.82	1268.18	1224.95	1104.58	1067.78	1016.19	976.623	929.037	869.484	829.333	774.333	712.161	669.428	621.404	558.706	526.717	476.313	429.13	361.504	318.327	276.182	237.429	165.796	104.804	71.3096	15.7052
17.5558	1517.61	1485.63	1420.45	1364.41	1315.89	1270.64	1227.25	1105.46	1068.11	1015.94	977.558	931.427	869.484	827.188	774.09	711.968	666.507	619.348	559.656	528.384	474.578	429.13	361.681	319.443	277.616	237.429	166.6	104.703	72.2337	19.8505
17.8468	1517.18	1490.14	1421.39	1367.62	1318.63	1272.52	1227.41	1102.2	1068.11	1013.1	979.972	926.825	869.316	828.967	772.928	711.968	665.449	618.704	559.656	530.082	477.591	429.876	361.796	319.04	279.367	237.448	168.74	105.632	73.1362	19.8505
18.1377	1518.96	1493.04	1421.39	1366.28	1318.63	1273.19	1227.75	1108.98	1068.97	1014.66	981.252	933.985	871.754	825.337	772.928	715.12	671.695	615.489	562.016	530.625	478.619	430.142	363.96	323.51	279.549	237.977	169.623	106.423	72.2113	18.4
18.4287	1517.15	1494.2	1417.89	1367.62	1316.78	1275.46	1227.44	1106.93	1068.75	1014.57	980.992	933.985	873.985	834.448	772.727	717.262	678.566	614.983	560.728	534.079	478.241	430.231	363.708	322.867	280.27	238.379	168.248	106.388	76.2752	18.9046
18.7197	1515.91	1496.68	1417.65	1369.76	1317.36	1276.84	1227.25	1105.73	1068.75	1018.21	980.992	936.63	871.771	833.847	776.646	718.994	678.566	613.808	562.355	537.445	478.406	434.432	362.831	322.663	285.125	239.911	171.212	106.423	78.6302	22.9497
19.0107	1516.92	1496.68	1418.18	1371.15	1314.78	1275.46	1229.67	1103.61	1067.41	1016.28	981.654	937.472	871.609	832.907	776.778	717.741	675.266	615.654	563.233	535.263	479.744	441.211	362.831	318.006	287.308	244.809	171.598	105.317	78.1776	26.4178
19.3016	1518.16	1498.1	1419.38	1370.54	1316.88	1273.7	1229.67	1103.27	1070.19	1016.28	980.126	935.614	871.609	830.404	782.188	717.436	674.157	617.597	561.802	535.37	479.259	442.787	366.291	320.649	285.125	242.733	173.437	107.865	77.6907	26.4178
19.5926	1518.56	1501.38	1422.75	1368.01	1316.49	1274.8	1228.68	1106.41	1070.28	1015.46	980.126	931.41	871.69	830.465	783.698	717.436	673.406	617.305	560.14	535.263	479.142	441.997	366.258	317.289	283.45	242.646	176.463	105.5	75.8425	24.9103
19.8836	1519.95	1506.14	1424.76	1368.48	1318.59	1276.56	1232.04	1109.47	1071.62	1017.54	982.479	929.561	872.675	832.317	782.533	719.554	675.307	616.068	559.363	535.964	485.508	448.664	369.086	326.608	288.136	241.639	178.618	108.941	75.6815	25.5766
20.1746	1520.51	1513.74	1427.13	1372.89	1319.31	1278.87	1232.04	1109.47	1071.62	1015.92	983.945	931.524	877.209	834.357	783.19	722.204	680.124	615.344	562.948	541.346	491.057	451.24	367.563	327.384	287.233	244.897	180.734	109.788	79.2417	25.8183
20.4656	1521.49	1516.65	1427.13	1374.85	1322.33	1279.07	1232.54	1109	1075.23	1015.05	983.945	931.279	876.282	839.489	783.19	722.204	681.935	617.459	568.966	542.265	492.557	453.712	366.792	326.493	287.233	249.924	180.571	110.604	80.8303	28.4418
20.7565	1520.51	1516.85	1428.01	1379.11	1322.13	1279.52	1233.94	1110.04	1075.23	1012.5	983.896	933.144	878.288	840.971	786.019	723.434	678.713	619.153	568.585	549.433	505.092	455.782	367.775	330.466	289.443	249.924	184.149	110.604	81.9877	25.589
21.0475	1522.99	1519.6	1428.94	1380.74	1322.13	1280.2	1235.96	1113.67	1073.09	1017.36	984.409	927.048	879.014	843.012	794.416	723.434	678.713	621.057	568.585	550.182	511.433	456.429	369.107	328.547	286.623	250.754	183.903	115.568	81.9877	26.2445
21.3385	1525.34	1526.14	1431.76	1382.52	1322.13	1282.45	1237.5	1114.47	1073.09	1018.39	985.577	927.048	879.404	848.285	794.784	725.381	677.513	620.466	567.031	550.182	512.911	457.856	371.945	329.713	297.298	252.743	182.39	117.732	83.7121	24.0559
21.6295	1525.23	1528.77	1434.08	1384.25	1323.61	1285.29	1239	1114.47	1075.58	1018.39	987.328	927.387	879.188	854.808	797.454	727.117	677.513	615.772	565.307	550.102	522.458	464.717	371.945	331.941	297.722	255.819	182.39	115.888	83.8032	24.6321
21.9205	1524.82	1529.43	1434.06	1386.25	1326.57	1283.07	1239.61	1112.79	1082.23	1015.06	990.122	927.333	879.159	854.945	797.454	725.526	677.513	616.81	563.136	552.837	524.336	468.618	370.843	332.472	297.722	256.122	183.578	115.888	84.7311	23.3942
22.2114	1524.43	1528.66	1434.06	1390.33	1331.15	1284.19	1241.01	1120.1	1080.05	1014.86	991.73	930.944	881.689	857.228	800.813	727.117	678.72	617.937	564.216	558.616	530.725	471.521	370.583	337.129	298.972	258.756	187.15	116.651	81.1446	24.6321
22.5024	1524.55	1527.88	1436.37	1391.49	1328.1	1283.91	1241.43	1120.63	1080.3	1016.27	992.015	929.46	882.923	861.431	798.604	728.438	678.836	618.613	567.893	559.331	534.729	479.811	371.732	339.595	300.021	258.366	186.067	116.651	82.258	25.1506
22.7934	1524.55	1531.03	1438.66	1394.3	1328.37	1289.98	1240.59	1120.63	1077.36	1019.23	995.522	936.641	883.752	867.064	800.929	728.835	682.175	619.444	573.152	562.561	539.309	484.697	374.43	339.595	301.286	261.26	186.469	120.781	82.258	26.5171
23.0844	1524.9	1530.72	1441.13	1395.25	1328.37	1290.56	1237.65	1118.87	1080.3	1023.37	1001.08	935.526	880.884	867.623	806.451	729.104	683.776	621.156	572.985	563.535	539.463	489.405	373.253	339.595	303.49	263.61	185.88	127.086	84.3383	28.7341
23.3754	1525.67	1531.65	1441.91	1400.54	1328.14	1288.97	1239.77	1116.93	1086.66	1022.33	1011.17	936.896	878.63	874.294	808.135	729.172	682.215	623.024	571.899	566.984	546.105	491.126	374.064	336.077	305.561	266.887	186.469	127.086	86.7187	30.3057
23.6663	1526.25	1531.97	1446.8	1406.11	1330.57	1288.97	1239.99	1117.1	1089.55	1024.39	1010.43	935.78	876.272	875.069	814.51	729.035	683.398	627.167	571.899	571.937	548.212	492.033	375.234	337.094	309.547	269.487	189.462	127.569	89.2879	30.3057
23.9573	1527.02	1541.71	1448.79	1408.6	1330.89	1288.97	1242.14	1118.34	1090.51	1026.25	1011.19	936.762	881.242	882.071	815.646	729.897	688.446	630.411	574.834	576.495	552.25	494.883	378.714	337.659	307.664	272.857	193.694	125.209	89.487	31.1658
24.2483	1528.64	1543.15	1449.89	1415.24	1332.87	1290.76	1245.04	1123.04	1092.66	1026.53	1006.07	940.635	880.43	883.351	818.005	730.366	690.628	631.156	570.455	579.49	556.754	495.862	381.83	342.714	313.489	275.183	195.827	124.761	89.487	32.5335
24.5393	1527.87	1542.4	1449.65	1411.47	1330.53	1297.94	1246.38	1123.88	1093.91	1026.38	1006.84	942.563	878.901	884.803	821.757	732.723	692.4	635.344	570.803	581.332	557.375	497.749	380.342	343.379	316.822	275.183	196.265	125.686	88.1353	32.5335
24.8303	1528.36	1538.85	1450.95	1413.22	1330.17	1295.13	1245.45	1124.78	1089.87	1027.62	1014.83	945.393	878.901	891.087	824.872	732.292	693.867	640.34	575.186	581.758	558.968	497.679	379.562	340.815	321.117	272.012	198.81	124.829	90.13	35.9055
25.1212	1528.17	1539.45	1451.77	1415.21	1330.78	1299.25	1245.45	1122.76	1088.71	1029.12	1018.23	942.177	882.337	896.839	823.754	730.812	695.281	643.762	578.866	582.676	567.308	499.065	380.016	341.939	318.522	269.321	197.718	125.441	88.7028	37.1194
25.4122	1528.96	1539.29	1452.35	1415.21	1331.73	1297.46	1244.96	1121.56	1086.12	1030.38	1028.32	942.177	883.802	899.269	821.979	729.959	694.047	648.547	579.801	583.622	576.358	491.207	378.955	340.505	321.448	270.178	200.193	124.287	92.5939	36.7416
25.7032	1527.53	1543.85	1455.87	1416.23	1331.73	1297.46	1246.54	1121.56	1084.85	1030.85	1030.11	944.707	882.918	899.991	817.164	728.354	695.234	646.272	579.801	585.334	578.354	486.254	378.033	341.695	322.439	275.824	196.768	123.804	90.9594	37.1035
25.9942	1527.16	1539.33	1454.51	1417.29	1330.69	1298.17	1245.07	1120.4	1081.86	1030.39	1033.19	939.879	882.918	899.991	816.306	727.853	695.371	645.043	578.624	591.668	578.354	488.546	377.974	342.497	322.837	280.109	196.653	128.21	89.2722	37.0764
26.2852	1524.83	1531.2	1454.51	1418.78	1327.42	1295.67	1244.64	1119.2	1080.3	1027.73	1031.83	938.963	880.965	899.602	813.926	730.977	694.932	641.856	575.605	592.428	579.097	488.546	378.235	341.695	323.879	279.639	196.648	127.053	86.3035	34.5112
26.5761	1524.43	1530.14	1449.76	1420.82	1327.41	1295.41	1244.13	1119.99	1080.34	1027.39	1030.68	938.131	878.661	899.087	814.87	731.187	690.977	640.219	574.836	593.685	576.994	484.275	380.087	340.907	323.879	279.639	193.782	128.608	88.2067	34.9579
26.8671	1522.37	1526.67	1450.84	1420.82	1328.43	1288.81	1243.45	1121.51	1080.85	1026.3	1025.92	937.581	875.16	897.647	811.701	728.744	687.013	637.851	576.824	597.35	576.931	483.001	378.967	340.572	322.307	274.077	193.355	125.311	87.8359	34.5265
27.1581	1522	1526.67	1450.84	1420.24	1327.53	1287.91	1240.95	1122.18	1081.04	1026.98	1023.2	936.211	880.771	896.556	811.701	730.581	687.013	635.765	578.038	602.844	576.955	483.013	374.95	340.427	323.601	272.815	195.248	123.766	92.274	34.2887
27.4491	1520.18	1523.64	1450.84	1417.92	1326.45	1287.14	1240.57	1117.66	1079.17	1026.12	1015.56	938.981	879.972	891.07	814.159	731.554	690.857	634.715	576.876	595.01	576.955	482.056	373.169	336.536	324.749	271.568	197.061	124.496	92.1218	34.0675
27.7401	1519.71	1523.64	1446.22	1417.92	1324.09	1289.14	1238.9	1116.55	1078.47	1021.43	1018.49	938.607	879.894	894.45	811.777	731.893	691.716	634.715	572.962	591.865	576.572	479.281	374.142	336.536	329.617	268.5	193.543	126.524	89.939	34.0675
28.031	1519.71	1523.16	1443.64	1417.9	1325.03	1289.14	1237.86	1115.97	1078.47	1022.93	1019.05	938.957	875.831	892.142	812.212	731.893	692.821	636.759	570.488	591.406	575.463	478.172	375.722	339.804	331.88	267.059	194.012	126.393	88.5359	34.7236
28.322	1519.59	1519.18	1443.76	1417.29	1325.9	1287.76	1236.38	1115.53	1078.84	1022.93	1018.41	938.957	876.985	892.142	805.86	729.4	688.212	634.518	572.767	591.406	575.463	477.931	375.287	340.951	331.339	264.943	194.012	125.327	86.2609	35.429
28.613	1521.3	1519.94	1443.52	1414.88	1319.67	1285.18	1237.01	1114.01	1080.99	1023.02	1014.87	939.439	874.145	892.142	806.986	727.835	686.197	630.433	577.487	591.406	579.019	479.992	375.287	340.951	333.426	264.453	193.048	122.816	84.8414	34.7932
28.904	1522.61	1517.78	1443.16	1411.66	1321.55	1283.31	1238.92	1114.38	1078.87	1023.49	1014.87	942.056	871.832	892.544	806.489	728.367	684.165	627.729	579.23	589.384	580.255	479.992	374.216	339.212	330.963	263.8	190.473	125.824	85.4453	33.7598
29.195	1522.45	1517.82	1442.38	1406.65	1318.1	1283.55	1237.38	1114.4	1078.87	1022.74	1012.18	942.144	871.631	890.069	804.824	729.229	682.495	624.542	575.65	587.998	578.124	479.716	375.76	339.41	330.234	260.569	190.473	125.836	85.4453	31.8395
29.4859	1524.12	1515.85	1443.56	1406.03	1321.66	1279.78	1237.87	1118.99	1080.15	1023.49	1012.18	940.661	871.489	892.483	804.824	731.201	684.973	625.745	575.594	586.046	578.124	482.12	377.612	337.936	334.639	258.365	192.116	127.268	85.0196	29.9966
29.7769	1521.69	1513.41	1448.72	1406.67	1321.95	1280.29	1236.06	1119.45	1080.08	1024.41	1017.36	938.836	874.021	890.643	804.407	728.587	682.969	624.542	577.679	587.194	575.011	479.656	373.769	335.013	335.281	258.433	194.355	122.058	85.2999	29.8578
30.0679	1520.87	1515.4	1449.82	1402.54	1322.68	1274.28	1234.72	1119.93	1080.08	1024.41	1020.4	935.111	875.657	888.732	803.832	725.742	684.632	621.688	577.381	592.581	571.183	477.039	374.431	334.02	338.639	257.313	196.201	118.554	84.7623	29.9442
30.3589	1521.02	1514.22	1449.82	1402.54	1323.4	1274.59	1235.53	1117.92	1077.82	1026.18	1022.76	935.215	877.452	886.919	806.096	726.296	693.685	620.911	578.279	593.145	569.938	477.039	374.283	335.369	341.696	258.441	196.201	121.004	84.9672	30.7094
30.6499	1521.42	1509.88	1448.72	1402.17	1325.66	1275.06	1236.26	1115.04	1077.34	1029.48	1024.61	944.104	879.047	886.919	805.624	725.048	686.76	621.694	577.381	595.11	575.398	476.536	378.778	337.218	343.53	257.58	192.84	122.454	83.8275	34.1565
30.9408	1521.63	1509.88	1447.24	1404.63	1325.96	1274.04	1236.72	1117.06	1077.34	1029.48	1023.63	940.7	882.342	883.974	805.273	726.309	681.98	621.694	577.846	595.11	578.55	474.476	380.439	340.559	347.397	256.743	192.764	123.005	85.7753	33.7218
31.2318	1523.18	1506.4	1446.25	1407.74	1326.31	1278.78	1237.08	1117.94	1071.93	1029.48	1019.35	933.415	882.342	883.319	805.273	726.092	679.98	620.692	583.007	598.446	578.679	477.984	380.609	345.663	349.782	250.907	191.814	128.066	84.4039	33.7218
31.5228	1521.09	1506.67	1446.45	1405.69	1322.78	1279.57	1237.19	1121.23	1072.49	1029.63	1013.28	933.415	883.785	880.743	809.504	726.092	684.328	620.998	583.564	600.213	574.745	479.093	380.477	345.308	343.975	249.509	188.234	125.804	85.1983	35.439
31.8138	1522.19	1508.72	1446.69	1405.13	1321.62	1282.02	1237.28	1119.07	1072.49	1028.42	1015.15	933.128	882.556	881.937	812.688	726.438	684.328	619.793	584.662	602.604	574.745	480.024	381.324	348.343	349.149	245.975	188.234	128.175	82.9474	32.3754
32.1048	1521.65	1510.4	1444.38	1402.58	1320.34	1280.47	1237.16	1118.9	1073.61	1029.63	1015.15	929.557	879.564	882.307	812.904	726.882	683.678	619.463	584.746	602.604	574.745	480.024	381.324	349.77	349.149	242.926	188.09	123.244	82.5549	31.9608
32.3957	1521.29	1513.68	1441.73	1400.75	1322.33	1280.47	1236.96	1115.74	1071.41	1032.23	1014.65	930.759	879.564	883.267	812.904	728.085	681.46	616.794	581.75	601.623	575.954	481.152	377.438	351.357	349.777	244.044	187.978	122.639	84.5888	31.2498
32.6867	1521.57	1513.32	1439.33	1400.42	1322.33	1280.59	1234.4	1113.51	1068.06	1030.13	1007.84	932.272	877.964	878.659	812.667	726.882	681.46	617.479	578.801	598.354	576.834	479.162	378.266	353.249	350.343	246.56	189.523	122.788	83.6968	30.8196
32.9777	1521.8	1513.58	1442.53	1403.6	1321.14	1277.2	1234.37	1115.59	1068.06	1030.08	1006.64	935.717	879.182	877.597	810.91	724.325	677.83	618.646	579.727	596.109	575.787	481.538	377.895	353.316	350.343	247.668	188.797	122.788	81.8656	31.1833
33.2687	1523.35	1511.85	1441.8	1402.13	1322.64	1276.11	1235.57	1113.84	1069.21	1028.96	1006.49	935.717	878.887	880.295	808.635	725.192	679.469	618.646	580.203	597.597	570.187	476.553	379.16	353.992	349.717	247.668	188.797	124.54	81.362	30.9446
33.5597	1523.35	1512.76	1441.8	1398.91	1325.98	1274.52	1235.57	1115.33	1069.46	1028.34	999.015	939.007	874.065	875.67	806.83	725.192	680.375	619.005	582.155	596.186	563.96	476.149	378.29	353.341	343.568	244.911	188.126	124.54	84.2793	29.2708
33.8506	1519.78	1514.2	1442.94	1395.5	1324.46	1275.89	1236.43	1113.03	1069.46	1027.15	1001.41	932.979	872.684	871.448	800.496	726.389	680.053	620.715	582.155	592.896	558.075	473.767	376.314	345.458	342.169	252.682	186.873	122.947	84.2793	27.148
34.1416	1518.62	1513.37	1442.59	1392.69	1321.79	1275.89	1232.04	1111.22	1069.1	1025.23	1005.93	926.289	872.409	865.442	795.264	726.457	680.387	620.138	582.155	590.537	555.123	470.073	370.931	343.269	338.43	252.682	185.93	122.367	80.8744	25.6266
34.4326	1518.31	1513.89	1442.46	1391.52	1321.04	1275.89	1230.28	1114.59	1064.68	1023.14	1004.19	924.65	868.675	864.502	793.299	724.435	679.113	617.471	577.234	592.491	554.187	467.27	369.712	341.707	335.532	250.955	185.727	122.407	78.9221	25.0266
34.7236	1517.58	1516.36	1441.24	1390.46	1321.04	1273.86	1231.48	1114.59	1064.92	1026.9	1002.99	926.444	863.441	858.528	787.117	723.596	679.631	614.214	577.234	595.996	549.43	465.808	369.712	340.886	332.377	247.225	185.727	118.782	82.3716	25.0266
35.0145	1517.86	1518.88	1441.77	1389.82	1319.95	1273.86	1231.71	1114.59	1064.7	1027.23	1003.37	928.038	864.43	858.528	783.421	727.394	679.447	612.375	577.511	599.099	544.4	466.189	366.991	340.01	332.126	247.942	185.629	118.037	83.775	21.8557
35.3055	1517.86	1518.88	1443.51	1388.71	1319.94	1274.45	1232.19	1112.56	1064.7	1027.23	1005.29	930.547	866.287	857.054	784.979	727.669	675.815	614.255	576.891	598.61	540.453	463.147	367.877	340.01	333.138	248.211	185.176	118.037	85.5721	22.298
35.5965	1518.8	1520.66	1445.67	1383.02	1316.67	1274.52	1233.14	1110.69	1063.26	1024.03	1006.98	926.437	864.933	854.503	784.979	727.394	681.324	614.255	576.687	598.069	538.696	462.389	368.983	335.081	328.48	246.689	183.263	119.088	86.4048	22.0873
35.8875	1518.87	1520.8	1442.35	1381.11	1318.04	1274.85	1232.13	1110.88	1063.69	1023.75	1004.93	921.63	867.129	852.045	787.158	725.045	680.58	614.275	576.039	594.365	536.866	460.464	370.398	336.496	330.351	241.74	180.955	117.56	84.276	22.9406
36.1785	1518.49	1518.96	1439.23	1380.11	1314.81	1274.6	1230.21	1108.96	1059.94	1019.99	994.918	919.569	867.129	852.408	783.549	720.775	679.08	617.567	576.039	590.756	536.866	457.929	370.398	333.114	329.877	240.49	176.462	114.996	84.276	22.5343
36.4694	1518.44	1516.11	1438.87	1381.28	1319.52	1275.7	1225.14	1109.81	1063.05	1021.47	992.213	920.239	868.865	849.68	782.773	718.148	680.084	617.567	576.778	584.478	538.405	458.363	371.588	336.578	333.073	235.732	180.955	115.274	83.4052	21.5392
36.7604	1517.96	1513.32	1437.45	1382.78	1317.55	1277.15	1223.01	1105.39	1064.43	1021.83	995.325	925.438	868.975	849.68	782.773	718.148	677.849	617.357	575.561	577.685	539.097	462.469	371.643	332.92	333.073	235.732	181.465	115.626	80.5009	21.5392
37.0514	1518.53	1514.17	1438.39	1386.27	1320.21	1278.32	1228.24	1110.53	1067.89	1023.95	999.488	927.369	871.849	845.15	784.553	720.573	678.508	614.098	575.447	578.969	546.568	466.602	374.06	345.445	335.589	234.401	182.207	117.544	76.4461	22.272
37.3424	1518.66	1516.92	1437.13	1383.61	1318.71	1277.32	1229.58	1111.16	1068.43	1023.95	1001.24	927.369	874.139	840.616	790.678	721.559	678.508	615.048	575.916	585.824	543.168	466.344	373.545	347.643	338.96	237.947	181.894	118.069	82.5154	25.2147
37.6334	1517.77	1513.87	1438.25	1383.81	1317.71	1276.89	1230.04	1108.23	1072	1025.41	998.985	930.947	869.529	840.986	793.607	722.112	678.353	613.417	579.438	583.272	538.211	468.273	371.02	344.414	338.268	235.774	177.598	118.069	79.4037	23.53
37.9243	1518.41	1511.75	1438.25	1385.57	1318.32	1273.47	1229.87	1113.58	1071.24	1025.41	995.945	933.945	874.302	840.986	793.838	726.568	678.673	613.417	577.905	585.828	542.341	476.181	372.863	340.812	339.396	234.19	177.638	119.495	82.5154	26.7338
38.2153	1519.45	1506.94	1438.82	1386.87	1316.46	1272.27	1229.72	1113.16	1071.24	1028.1	994.174	933.945	872.506	838.345	791.753	724.036	678.093	612.592	577.905	583.393	539.041	476.294	371.881	340.812	338.058	234.19	180.582	119.074	80.5511	25.6482
38.5063	1520.47	1512.03	1441.05	1389.89	1318.38	1270.92	1230.67	1112.94	1071.8	1029.44	993.734	934.852	874.302	835.976	791.043	725.186	677.896	612.141	579.033	582.047	534.132	478.103	373.272	345.912	340.73	231.206	178.861	120.373	80.5511	26.0368
38.7973	1521.2	1517.74	1442.27	1388.58	1318.83	1271.05	1232.73	1112.14	1072.82	1028.47	992.507	935.158	877.051	837.289	788.817	724.596	677.627	611.704	578.444	581.19	532.65	477.975	373.272	346.809	341.297	230.806	179.932	123.046	80.7742	25.4078
39.0883	1521.82	1519.9	1442.27	1385.29	1320.32	1270.48	1231.41	1112.94	1072.35	1030.28	994.977	933.317	877.635	836.857	789.229	724.85	678.576	614.263	579.507	582.33	533.52	480.656	376.131	345.912	341.182	229.055	179.189	122.499	77.7084	25.384
39.3792	1521.5	1522.7	1444.13	1388.94	1324.83	1271.47	1231.52	1113.55	1069.58	1031.97	1002.32	933.317	876.995	836.954	789.229	723.922	680.465	616.295	579.262	580.902	534.168	478.733	375.265	339.054	342.657	231.542	179.189	123.052	80.4001	25.2203
39.6702	1520.33	1522.45	1444.66	1382.21	1322.68	1272.62	1231.52	1115.71	1069.07	1031.97	1001.31	931.076	873.153	840.99	786.498	724.644	683.417	614.263	579.805	584.41	532.967	470.77	371.236	337.012	342.308	234.213	179.517	121.599	82.554	23.8082
39.9612	1520.33	1521.4	1444.19	1386.08	1322.68	1272.62	1232.48	1113.55	1071.33	1032.17	1000.45	929.929	873.024	840.79	790.788	724.518	682.331	612.888	580.243	582.503	527.401	468.612	371.729	339.054	343.024	235.551	181.197	121.599	80.0537	22.5502
40.2522	1522.29	1519.8	1445.46	1382.54	1321.58	1273	1231.07	1111.34	1071.22	1033.31	997.119	931.543	874.169	841.21	785.229	722.863	684.689	612.698	581.462	584.003	525.585	470.213	369.628	336.767	343.663	235.551	181.197	121.599	81.7047	23.6182
40.5432	1522.88	1515.9	1444.36	1383.05	1321.58	1273.57	1232.2	1110.68	1072.09	1033.58	995.764	928.449	877.136	839.479	788.362	721.599	683.279	614.157	578.898	585.08	523.75	475.325	371.016	341.077	343.663	235.481	178.541	120.463	81.7047	23.6182
40.8341	1522.34	1515.9	1441.72	1383.05	1322.62	1274.87	1231.84	1112.36	1070.86	1033.58	995.764	932.096	879.219	835.544	787.151	721.525	683.049	614.157	578.898	587.454	520.011	481.977	370.108	340.279	345.663	235.464	178.887	120.577	84.4123	24.3896
41.1251	1522.7	1515.9	1440.69	1383.04	1324.7	1274.15	1232.25	1115.89	1070.07	1033.72	995.789	931.464	879.219	831.246	785.763	722.542	682.069	612.659	577.837	588.392	517.056	483.904	371.431	339.024	340.319	233.259	180.041	121.625	84.591	22.3795
41.4161	1523.2	1516.52	1439.92	1380.73	1323.72	1273.46	1233.87	1119.58	1067.39	1032.57	991.331	938.31	879.806	833.554	786.781	723.808	678.729	612.082	584.245	586.458	517.93	491.96	372.221	339.464	337.768	229.737	181.148	125.68	84.591	21.1699
41.7071	1523.66	1518.35	1441.71	1378.47	1322.11	1273.03	1233.87	1116.73	1066.19	1031.36	989.635	933.787	880.502	832.872	786.001	723.808	677.712	612.082	584.011	580.154	516.989	492.079	371.479	336.889	337.469	229.472	181.156	122.932	82.3728	18.7122
41.9981	1523.68	1518.17	1441.88	1377.93	1319.39	1272.4	1234.67	1115.85	1066.81	1030.54	985.898	933.431	877.744	824.771	785.828	723.159	678.846	612.113	579.794	578.739	516.989	490.015	371.479	336.889	338.077	229.645	180.78	122.435	80.7072	18.7122
42.289	1523.71	1514.34	1441.88	1378.68	1318.71	1272.07	1234.67	1113.61	1066.58	1029.17	985.898	933.355	874.922	825.425	788.901	723.716	677.258	612.547	579.794	578.739	512.623	488.622	370.593	334.72	338.212	229.175	179.605	120.526	81.8809	19.7102
42.58	1523.15	1509.76	1442.62	1377.93	1318.93	1272.28	1232.92	1115.8	1069.28	1029.17	984.184	934.128	874.922	825.387	790.809	722.203	675.533	612.475	579.597	579.704	507.448	482.711	372.688	334.72	332.813	228.832	180.034	121.715	81.8809	20.368
42.871	1522.48	1508.68	1440.16	1378.08	1319.59	1272.28	1230.56	1116.51	1068.93	1028.09	984.184	930.147	875.727	827.389	789.543	723.135	673.825	611.54	578.551	578.127	509.087	480.003	369.202	335.985	331.791	228.388	180.034	122.075	81.8809	22.1811
43.162	1521.54	1509.76	1438.35	1375.06	1319	1269.32	1228.88	1109.77	1069.34	1027.32	982.456	926.365	874.532	824.249	785.781	721.79	672.281	612.122	576.222	572.885	509.27	479.831	370.379	336.748	331.791	228.388	179.141	123.86	79.4059	20.6856
43.453	1521.49	1513.82	1439.44	1377.44	1317	1271.01	1230.62	1109.84	1069.34	1027.32	984.915	925.084	874.189	822.271	785.282	720.386	671.385	612.254	575.363	569.805	506.842	479.831	371.035	336.901	332.13	227.721	177.928	123.057	79.6855	19.2029
43.7439	1520.21	1512.75	1437.12	1375.14	1315.75	1267.39	1229.5	1110.02	1070.09	1027.68	986.01	924.699	872.783	820.289	783.315	720.104	670.862	612.192	576.066	568.654	507.977	476.274	371.035	338.025	330.119	228.996	176.19	123.174	77.946	17.081
44.0349	1521.2	1505.62	1437.47	1377	1315.57	1268.26	1230.62	1111.29	1066.47	1027.79	985.588	924.242	870.679	820.065	783.559	719.019	672.392	612.192	576.066	566.261	503.818	474.075	372.386	333.866	329.086	228.485	176.19	122.161	78.0939	17.7918
44.3259	1519.95	1504.36	1435.71	1375.28	1316.36	1268.96	1228.26	1112.77	1069.83	1027.82	982.047	924.426	871.57	820.065	782.664	720.385	673.845	612.192	577.473	566.796	501.26	472.483	370.603	334.119	327.319	229.007	177.07	124.737	78.0005	17.8391
44.6169	1519.3	1501.61	1435.71	1372.25	1314.34	1267.91	1227.61	1112.63	1069.99	1027.82	976.39	924.637	869.155	820.065	778.19	720.725	679.146	610.751	578.474	566.796	494.21	466.168	369.524	333.06	326.597	227.124	177.122	123.544	78.2607	17.2024
44.9079	1518.73	1501.95	1440.61	1370.62	1314.67	1268.25	1226.07	1113.26	1070.34	1027.19	971.627	922.766	868.344	820.569	777.55	721.211	677.761	609.936	579.889	561.765	491.784	463.574	368.869	334.225	325.632	226.159	175.794	122.843	78.5486	15.234
45.1988	1517.74	1496.59	1440.61	1369.42	1315.39	1266.62	1226.46	1110.79	1069.07	1029.8	968.373	923.094	868.344	819.979	772.073	724.422	674.053	609.936	578.197	559.862	492.066	462.034	371.043	330.069	318.041	226.135	175.054	120.822	78.5486	13.7204
45.4898	1518.21	1494.3	1438.72	1367.65	1316.35	1266.7	1225.65	1108.51	1065.98	1026.9	967.964	919.946	869.828	819.979	778.438	724.616	669.84	609.256	577.574	557.047	492.611	465.456	371.465	328.806	315.679	223.697	176.185	122.53	78.8912	15.0971
45.7808	1518.21	1493.44	1431.28	1367.65	1316.35	1266.7	1224.25	1108.51	1068.63	1026.43	967.964	919.182	870.926	818.19	775.547	723.223	671.03	609.238	576.457	559.841	491.366	467.744	371.465	330.526	315.785	223.519	176.898	121.117	79.7703	16.0735
46.0718	1517.38	1493.29	1431.28	1367.65	1314.81	1263.48	1223.18	1108.51	1066.98	1025.53	968.731	917.39	872.783	819.102	778.393	722.425	672.048	609.277	574.644	555.96	488.056	465.368	371.139	330.526	313.314	222.252	175.36	121.117	83.6021	16.6086
46.3628	1516.53	1494.96	1430.46	1366.96	1312.6	1266.71	1221.96	1109.24	1064.65	1021.75	970.349	918.353	870.434	818.929	777.277	716.521	672.481	608.754	570.851	553.976	484.051	463.045	369.487	331.392	307.156	222.61	173.492	118.725	78.1142	16.8073
46.6537	1515.09	1495.2	1429.95	1366.87	1313.2	1265.94	1221.79	1106.21	1065.24	1020.74	976.26	922.609	873.816	819.271	775.704	714.846	671.026	605.599	569.717	549.537	481.725	459.935	370.638	326.15	304.207	222.61	171.976	118.725	71.8439	16.5824
46.9447	1516.84	1496.25	1429.5	1366.47	1313.78	1264.87	1222.29	1108.5	1063.77	1020.89	976.26	924.122	873.816	819.271	774.214	713.628	668.033	606.529	568.037	547.091	479.861	463.045	371.467	323.96	304.207	221.469	171.706	120.939	70.402	16.5824
47.2357	1517.02	1494.85	1430.78	1366.4	1316.01	1262.99	1223.02	1106.69	1063.77	1020.43	976.26	924.122	873.013	815.306	771.622	713.628	667.556	606.259	570.491	542.235	477.533	462.962	371.149	322.278	302.531	222.334	170.789	113.958	70.575	15.6279
47.5267	1515.67	1494.61	1432.5	1365.94	1312.26	1261.06	1220.99	1106.76	1061.43	1018.72	976.326	923.747	870.079	813.387	769.768	711.966	665.207	608.046	570.491	540.669	476.555	456.95	366.951	322.278	301.162	224.072	169.636	113.012	72.5725	14.5901
47.8177	1517.21	1494.09	1433.03	1365.94	1309.49	1260.43	1220.37	1104.91	1063	1018.59	977.128	920.861	867.851	812.392	771.745	713.123	662.785	610.207	572.15	540.669	476.555	457.073	368.046	320.503	298.667	221.744	168.613	113.012	74.3624	13.3205
48.1086	1516.9	1494.09	1433.12	1365.21	1305.62	1261.06	1221.74	1104.91	1063.47	1019.24	976.261	919.137	868.851	815.472	768.772	712.461	665.993	611.53	573.561	541.197	475.517	457.073	368.046	321.032	298.667	220.897	168.736	116.505	74.8653	16.7129
48.3996	1519.09	1497.67	1433.03	1364.33	1306.8	1262.81	1225.59	1108.32	1063.47	1021.36	971.46	918.776	870.086	814.393	765.214	713.916	666.098	610.255	573.865	541.197	475.348	458.479	370.458	323.748	303.042	219.974	171.357	118.739	76.6018	15.7304
48.6906	1519.42	1503.24	1427.7	1364.61	1309.82	1263.09	1227.2	1108.51	1067.56	1020.91	970.333	918.776	871.619	814.783	765.264	717.498	666.098	610.255	574.771	545.143	475.042	464.359	371.282	322.479	303.042	218.948	172.2	119.848	76.3705	14.8875
48.9816	1519.25	1503.62	1427.34	1364.45	1312.69	1262.81	1224.39	1108.73	1066.8	1019.67	970.259	919.992	871.171	814.98	765.994	718.109	668.681	610.255	574.724	539.159	475.042	465.962	370.691	322.708	302.892	220.283	169.126	118.063	74.4847	13.3207
49.2726	1519.42	1502.28	1429.62	1365.22	1312.79	1262.81	1222.43	1110.62	1066.8	1020.68	967.468	922.889	868.878	816.018	769.965	717.498	665.011	611.243	574.724	547.153	475.002	467.674	368.202	322.708	302.14	220.283	167.935	117.892	72.9112	12.6789
49.5635	1519.55	1502.86	1429.62	1366.81	1312.2	1263.37	1222.32	1108.81	1066.95	1019.96	974.037	926.067	867.23	816.162	770.887	715.592	671.301	611.161	575.87	547.153	471.949	464.866	367.831	322.07	295.901	219.602	167.935	117.85	71.1484	15.4066
49.8545	1520.68	1502.86	1429.34	1367.69	1309.74	1261.44	1223.12	1110.22	1066.68	1020.83	972.029	923.247	867.535	816.573	778.643	714.461	673.037	611.569	576.686	543.598	472.309	462.607	367.831	320.327	296.086	218.133	165.408	117.016	73.1799	17.913
50.1455	1518.51	1502.47	1425.24	1366.64	1310.85	1260.37	1222.9	1108.74	1065.66	1020.83	973.653	921.445	866.71	817.854	770.887	715.343	673.44	606.882	574.145	539.556	471.015	462.076	366.857	320.327	294.847	215.02	165.853	115.409	71.3271	13.7956
50.4365	1518.02	1499.26	1424.31	1363.17	1310.54	1260.37	1222.58	1108.82	1061.65	1021.32	968.591	918.764	868.166	816.488	770.415	715.256	672.068	606.581	573.443	532.033	471.817	460.549	367.016	319.567	295.081	212.72	165.853	115.133	71.9423	13.2068
50.7274	1518.09	1497.57	1425.28	1362.04	1307.52	1260.16	1222.32	1107.98	1060.82	1022.72	968.591	916.923	871.604	816.544	772.905	718.983	668.485	606.671	570.567	531.16	472.607	458.899	367.016	319.902	293.572	213.31	165.937	114.467	71.9423	13.2176
51.0184	1518.72	1497.46	1425.14	1361.68	1307.52	1260.03	1224.97	1107.98	1059.64	1023.12	967.262	915.959	871.669	813.496	772.905	721.548	668.055	608.627	570.567	532.526	469.402	452.745	367.016	322.51	289.99	217.115	166.735	111.097	71.618	13.2176
51.3094	1518.17	1496.85	1424.78	1363.85	1308.27	1262.2	1225.43	1107.21	1061.42	1021.73	971.333	916.984	871.034	815.648	768.378	719.846	668.485	608.627	568.658	530.939	469.174	451.126	365.017	322.51	288.438	217.115	166.11	111.395	73.2322	13.0025
51.6004	1518.17	1494.68	1425.14	1361.88	1308.2	1260.16	1224.53	1111.71	1061.23	1015.5	967.479	919.107	867.137	817.334	768.378	715.926	670.147	608.627	565.481	530.079	469.174	448.247	363.295	320.367	284.995	218.755	164.192	111.642	74.2852	12.8745
51.8914	1517.75	1492.13	1424.79	1360.84	1309.82	1261.04	1221.96	1108.24	1062.01	1017.48	968.024	919.224	867.089	818.25	768.108	717.561	670.147	610.219	566.583	527.594	467.047	450.4	365.605	317.369	283.26	220.115	165.437	113.376	76.5644	12.2299
52.1823	1518.11	1492.86	1425.97	1357.79	1309.9	1261.03	1220.06	1109.29	1061.56	1018.47	968.762	917.263	868.363	819.366	764.346	714.811	667.228	611.695	566.583	525.897	467.08	449.822	365.225	316.811	284.584	218.557	165.345	116.669	76.5641	11.8133
52.4733	1516.8	1492.86	1424.87	1359.25	1309.87	1261.71	1221.32	1109.29	1063.83	1020.03	968.843	917.901	870.372	818.526	764.346	715.543	665.808	612.51	567.5	526.538	469.893	451.988	366.627	318.381	281.7	216.776	167.056	116.669	74.9557	12.8575
52.7643	1518.13	1493.89	1426.45	1361.55	1310.12	1261.03	1222.6	1111.86	1066.59	1022.91	970.259	919.039	871.631	816.807	763.667	713.816	665.808	612.676	567.5	526.459	469.259	453.975	366.924	318.381	281.663	218.332	169.057	115.891	69.7178	12.8575
53.0553	1518.23	1493.9	1428.41	1361.37	1310.12	1260.54	1224.12	1110.95	1066.59	1023.26	972.416	919.039	872.058	817.083	763.667	717.08	665.997	612.612	570.386	523.698	470.373	454.787	370.738	317.764	281.162	214.544	166.038	115.879	69.6264	14.8309
53.3463	1522.06	1490.17	1426.63	1363.23	1311.1	1259.35	1224.12	1112.78	1067.05	1025.93	970.038	919.039	872.507	813.584	764.25	714.676	663.448	611.354	572.347	524.968	470.398	453.756	371.54	321.359	281.162	212.761	166.689	117.739	68.5234	15.7179
53.6372	1522.06	1490.17	1424.54	1363.37	1309.39	1257.1	1224.64	1113.95	1065.29	1022.36	965.465	916.52	872.859	813.584	762.983	714.676	663.448	607.556	572.202	524.456	468.798	450.716	371.173	319.54	279.308	211.809	166.96	118.865	66.5786	15.8725
53.9282	1521.62	1486.6	1423.3	1365.57	1310.51	1256.56	1223.66	1114.18	1064.04	1015.43	961.833	915.8	872.414	810.328	763.466	714.19	663.448	606.422	572.202	525.101	467.09	451.654	370.506	318.685	278.539	211.454	166.96	116.739	66.2057	14.9053
54.2192	1521.02	1485.07	1424.38	1364.02	1309.48	1256.77	1223.66	1113.48	1062.97	1015.9	959.916	918.188	871.117	809.998	762.325	710.956	662.121	606.881	569.828	523.509	463.966	452.036	369.963	317.582	276.98	211.454	166.541	115.806	66.7588	13.2852
54.5102	1520.31	1483.25	1424.38	1362.69	1309.48	1255.21	1223.66	1113.48	1061.56	1014.68	965.072	918.188	871.117	813.746	762.866	712.681	660.248	606.499	567.744	522.078	460.736	453.35	368.893	318.288	275.677	212.181	164.772	113.327	66.7588	12.2763
54.8012	1520.31	1484.17	1423.7	1363.11	1309.8	1257.52	1224.48	1112.17	1060.63	1015.16	967.439	918.889	872.925	812.382	764.508	714.802	656.924	607.385	567.261	519.597	461.356	453.051	368.893	317.405	275.084	212.072	164.772	113.815	66.3099	12.2763
55.0921	1521.5	1485.92	1421.2	1362.18	1309.9	1257.85	1222.61	1109.6	1060.18	1014.34	969.015	917.138	873.333	813.58	764.605	714.645	658.202	607.385	566.907	519.597	461.928	452.969	368.428	317.954	273.825	212.072	164.895	114.107	67.5547	12.8388
55.3831	1521.06	1486.84	1422.98	1363.5	1310.16	1257.83	1223.21	1107.62	1057.27	1014.34	968.736	917.464	871.752	811.872	765.077	714.363	658.202	606.826	566.554	522.952	461.928	451.904	366.449	317.352	274.813	213.302	164.895	114.824	68.8789	12.7731
55.6741	1521.06	1487.93	1422.98	1362.88	1310.78	1255.74	1224.02	1107.39	1058.96	1014.81	966.624	915.771	871.364	809.918	763.284	712.892	664.817	605.84	564.173	521.557	461.409	448.505	366.449	317.266	273.036	214.176	163.479	114.061	63.6363	10.5162
55.9651	1519.13	1489.72	1421.23	1362.22	1307.96	1253.02	1224.92	1106.33	1060.18	1015.13	967.103	916.726	871.34	806.486	761.915	713.48	665.727	606.314	565.979	522.11	461.409	447.298	365.763	314.681	270.587	213.615	164.169	113.741	67.9734	11.5807
56.2561	1518.36	1483.2	1421.23	1361.14	1308.87	1253.02	1224.93	1105.95	1061.15	1015.3	966.336	917.54	866.332	807.619	762.078	713.262	664.817	609.469	566.004	518.978	460.913	446.125	364.729	316.683	268.047	212.203	164.387	112.556	67.9929	11.9898
56.547	1517.96	1482.32	1421.34	1362.07	1310.5	1256.65	1220.52	1102.56	1062.91	1014.23	964.916	918.413	865.627	807.449	763.988	712.445	664.137	610.894	570.179	517.761	460.188	444.43	363.634	314.127	270.551	210.905	162.577	113.172	67.9929	11.9898
56.838	1517.02	1481.2	1419.01	1363.25	1308.86	1259.23	1217.33	1104.72	1064.89	1014.51	964.975	916.757	863.098	807.671	764.669	712.445	664.834	611.055	570.538	515.209	458.948	444.139	363.426	314.127	270.388	212.053	162.816	110.281	67.9662	12.4602
57.129	1517.43	1479.96	1418.28	1361.95	1304.68	1259.48	1216.3	1105.68	1066.24	1013.56	964.204	912.959	863.319	808.392	765.877	712.273	667.415	609.87	567.607	517.652	458.948	443.987	363.508	314.127	272.237	214.92	162.816	112.334	67.1968	12.7374
57.42	1517.72	1477.45	1417.41	1362.75	1304.35	1259.32	1216.91	1104	1058	1016.68	964.204	912.013	867.097	810.414	765.111	712.833	668.753	611.128	564.918	516.848	462.5	439.881	364.572	313.637	266.218	216.486	162.353	110.534	67.0041	12.9994
57.711	1517.72	1475.92	1418.39	1357.58	1305.05	1259.75	1219.51	1104	1057.41	1017.86	966.129	913.574	870.944	810.414	762.613	712.857	664.147	609.979	564.582	518.81	466.046	439.286	364.891	314.019	265.007	215.631	161.185	111.749	67.0041	13.8079
58.0019	1518.23	1475.02	1418.39	1356.76	1305.35	1259.52	1220.89	1104.19	1056.21	1020	967.29	911.475	871.865	809.89	759.776	711.532	656.407	608.826	564.246	517.208	464.618	439.334	365.604	316.121	265.428	209.279	161.185	111.357	63.4466	14.7826
58.2929	1517.19	1475.92	1418.39	1356.76	1309.23	1260.47	1222.33	1105.87	1058.98	1018.89	967.29	911.822	869.804	809.89	757.125	712.264	661.436	609.669	564.126	517.419	462.887	437.629	362.48	315.994	264.581	209.466	163.101	111.161	63.4466	14.7826
58.5839	1518.55	1479.33	1418.32	1356.76	1305.34	1260.47	1222.94	1106.59	1058.95	1021.63	964.546	911.694	868.525	809.301	759.931	708.345	660.68	609.419	565.581	516.985	461.722	441.281	362.48	314.205	264.913	209.466	164.74	111.501	64.5874	14.261
58.8749	1522.09	1480.59	1418.26	1359.57	1307.12	1259.39	1222.33	1108.28	1060.48	1021.01	959.732	909.911	868.832	806.273	760.711	708.382	661.983	610.602	567.512	517.419	462.26	439.685	367.693	314.484	268.312	209.566	163.545	110.648	66.5086	14.1367
59.1659	1522.2	1480.17	1418.74	1362.27	1306.81	1263.29	1219.3	1110.35	1061.11	1016.6	959.732	908.943	868.832	806.763	763.642	709.855	661.983	611.084	568.787	514.111	462.071	438.308	368.519	312.114	268.88	214.389	164.304	108.549	66.5086	12.0052
59.4568	1520.68	1479.19	1417.99	1361.64	1307.6	1262.29	1219.3	1111.14	1061.27	1014.59	959.459	908.719	872.161	805.522	763.642	710.111	661.489	610.021	566.313	513.157	462.071	441.701	360.803	312.114	268.411	212.945	161.756	108.939	64.2925	12.1311
59.7478	1518.68	1478.65	1420.38	1361.19	1306.63	1260.06	1220.49	1107.07	1061.27	1014.99	962.762	909.612	869.671	806.062	767.198	711.657	661.969	606.055	558.763	513.608	461.569	440.825	360.317	312.111	267.36	213.862	162.916	108.939	66.1516	10.6392
60.0388	1518.98	1478.65	1421.21	1361.08	1309.53	1260.2	1220.76	1104.85	1061.22	1014.57	963.78	910.389	866.496	810.626	765.758	710.231	663.869	607.939	559.049	513.288	461.301	440.211	361.514	312.643	263.258	212.945	161.756	108.45	69.0361	12.4683
60.3298	1519.79	1479.29	1422.52	1361.12	1307.84	1259.47	1220.79	1108.39	1063.12	1017.61	965.693	912.497	867.86	814.48	760.336	712.297	665.359	608.163	561.104	512.68	461.286	442.308	361.514	313.554	266.133	215.055	164.296	108.898	72.9707	11.5699
60.6208	1521.38	1483.62	1421.34	1361.45	1310.67	1259.61	1221.04	1108.63	1061.43	1018.82	968.736	912.497	874.985	814.909	762.02	712.72	668.062	614.051	562.463	511.327	461.051	444.07	361.704	315.568	267.261	217.41	166.271	107.95	69.6062	11.5699
60.9117	1522.16	1486.38	1420.94	1362.03	1313.97	1258.95	1221.41	1111.21	1063.12	1021.21	970.707	917.636	870.264	814.543	765.963	713.11	670.234	614.051	564.582	510.711	461.957	446.095	360.866	315.691	267.261	217.41	164.505	107.95	71.2455	11.5699
61.2027	1522.61	1486.88	1419.74	1362.55	1315.15	1259.46	1221.43	1112.44	1060.71	1022.58	970.277	915.885	870.606	813.697	765.984	713.012	669.169	613.447	566.39	511.046	463.24	446.514	361.918	315.691	266.884	215.058	167.621	109.135	72.4701	11.9008
61.4937	1521.59	1487.54	1422.21	1362.25	1316.42	1263.96	1221.71	1113.15	1061.94	1024.91	972.495	918.815	870.264	813.499	766.002	712.466	669.622	611.496	565.145	514.105	463.24	447.835	363.914	315.276	268.041	213.981	165.859	109.664	73.1389	13.9641
61.7847	1517.23	1487.89	1424.78	1361.17	1316.42	1264.66	1222.09	1113.15	1063.38	1026.42	971.68	917.318	870.544	813.499	765.269	712.99	670.676	613.447	567.397	517.017	461.516	446.623	359.97	313.365	268.041	215.431	165.366	108.885	73.7899	15.19
62.0757	1518.45	1491.76	1426.11	1361.41	1315.24	1266.71	1221.44	1115.01	1062.23	1025.14	973.968	918.933	874.896	815.139	765.269	713.022	675.4	612.21	564.589	518.23	461.14	446.556	364.194	314.605	267.663	218.488	166.141	109.105	72.7548	16.0958
62.3666	1518.45	1494.13	1424.28	1362.04	1312.91	1263.81	1219.37	1114.82	1065.83	1024.39	971.169	918.933	875.405	817.52	765.239	711.166	672.02	615.986	566.132	520.259	459.849	447.894	364.924	314.794	265.671	220.685	165.704	110.011	74.1326	15.6112
62.6576	1520.53	1494.7	1422.48	1362.28	1312.06	1264.92	1225.39	1115.4	1061.97	1025.4	972.404	922.122	875.405	815.139	764.515	711.166	675.521	615.754	566.668	517.744	459.849	451.767	365.218	316.076	265.671	220.517	165.837	112.131	74.9823	14.9505
62.9486	1521.4	1492.8	1421.6	1362.28	1312.06	1261.3	1223.81	1113.48	1060.36	1025.39	974.74	919.984	876.152	819.263	764.515	711.166	670.213	615.732	569.638	517.092	458.742	454.375	365.942	318.593	264.887	219.19	166.273	111.727	71.8756	14.9505
63.2396	1522.78	1491.29	1421.25	1363.53	1315.03	1262.3	1225.12	1114.33	1060.36	1025.39	973.741	920.268	872.077	819.545	766.547	711.492	668.174	615.732	570.422	516.413	462.172	451.851	365.942	316.405	266.942	220.159	167.02	111.609	78.4846	12.8835
63.5306	1523.2	1494.32	1424.67	1365.43	1320.99	1263.12	1229.7	1117.67	1064.13	1021.53	975.107	923.423	873.172	819.734	765.599	712.827	667.806	616.367	571.894	520.322	464.679	459.025	366.503	319.37	269.805	219.59	168.385	112.056	80.1032	18.5493
63.8215	1523.49	1495.6	1427.14	1367.58	1321.54	1265.68	1232.28	1118.59	1065.68	1022.64	974.504	926.254	880.911	820.094	768.209	716.719	673.488	620.188	566.386	520.608	464.768	455.886	366.005	320.557	267.398	220.097	169.914	115.649	80.9805	18.762
64.1125	1524.53	1501.9	1426.5	1367.58	1323.84	1265.31	1232.28	1121.97	1068.3	1023.85	976.241	926.254	882.896	819.342	770.046	717.775	667.824	620.212	568.648	520.792	464.768	462.004	368.337	319.911	267.314	218.366	171.502	118.143	79.3077	19.1257
64.4035	1526.2	1502.5	1425.01	1368.91	1323.11	1268.94	1232.36	1123.38	1067.11	1024.71	974.22	928.773	882.896	820.573	769.557	717.775	673.919	619.484	570.029	523.32	465.352	463.418	369.531	320.386	267.168	219.742	170.434	117.468	81.2712	18.4827
64.6945	1526.36	1503.58	1423.77	1367.67	1323.11	1270.87	1230.15	1123.29	1069.03	1026.14	972.512	919.922	881.947	823.336	771.123	717.073	671.515	618.233	576.126	526.736	468.409	462.061	368.337	320.666	270.077	222.014	172.536	117.498	81.2712	19.9983
64.9855	1527.01	1504.07	1423.89	1369.52	1318.88	1270.54	1229.81	1126.74	1067.85	1026.14	973.994	924.506	880.189	828.159	769.529	717.073	673.629	618.132	574.678	526.736	470.102	463.371	370.008	321.785	272.694	226.643	172.821	115.398	84.3813	19.9983
65.2764	1527.03	1503.07	1425.16	1372.1	1321.57	1269.5	1231.46	1124.36	1067.85	1023.77	975.572	924.506	875.826	829.958	770.956	714.563	673.629	619.804	576.757	526.061	470.884	461.556	369.648	324.652	271.15	228.417	174.5	117.199	86.9177	19.9983
65.5674	1525.8	1501.12	1423.56	1372.53	1321.87	1269.8	1232.89	1128.34	1068.66	1026.8	976.834	922.33	877.622	828.639	774.726	716.041	671.338	622.439	577.676	523.696	469.277	458.935	373.457	327.108	271.991	227.805	172.985	118.036	83.3163	19.2372
65.8584	1524.5	1499.56	1421.17	1372.93	1321.87	1267.67	1232.89	1128.34	1070.89	1023.93	978.159	925.427	881.927	828.862	776.618	713.838	669.96	622.439	578.026	522.218	469.277	458.935	375.709	330.96	271.991	227.513	174.736	118.913	90.2445	16.3439
66.1494	1524.88	1499.86	1421.17	1372.99	1323.35	1267.57	1233.42	1127.18	1074.46	1024.15	978.159	926.134	883.396	828.862	778.793	715.898	673.528	622.206	578.026	522.218	468.735	456.289	375.946	330.96	273.011	229.668	175.923	121.377	93.6497	16.3439
66.4403	1526.62	1499.45	1421.17	1373.69	1321.97	1269.27	1232.63	1126.17	1071.92	1024.24	978.024	927.142	882.354	831.207	776.618	720.247	676.053	620.895	576.784	522.994	468.735	456.289	374.513	327.389	272.634	229.931	177.044	121.957	95.9355	18.9078
66.7313	1526.86	1499.47	1423.1	1375.06	1324.81	1273.38	1233.09	1126.17	1072.4	1025.97	976.82	926.873	881.672	837.963	777.905	723.146	681.145	621.298	576.784	524.357	472.04	457.005	374.513	327.389	272.269	232.583	177.69	124.186	98.7801	20.5198
67.0223	1525.83	1500.53	1424.94	1375.14	1324.42	1276.57	1233.97	1122.81	1072.3	1025.97	978.477	918.458	881.504	841.226	777.464	723.146	677.39	627.12	572.642	526.183	469.514	455.22	374.003	327.996	272.184	233.064	178.123	124.186	101.24	21.7196
67.3133	1525.72	1504.34	1424.94	1375.22	1327.64	1276.8	1232.08	1121.67	1072.49	1026.1	982.657	917.483	881.672	842.987	777.464	724.325	676.544	627.4	575.066	526.401	475.987	455.591	375.364	332.265	271.151	233.836	180.356	124.274	104.12	24.5933
67.6043	1525.67	1497.63	1425.68	1376.53	1325.2	1276.68	1233.63	1123.59	1073.91	1022.84	980.503	924.11	887.117	847.635	780.078	720.274	679.194	629.852	578.264	527.985	475.987	457.898	376.934	332.024	270.975	235.104	180.224	125.91	101.442	25.9699
67.8952	1526.06	1497.63	1425.69	1379.93	1324.67	1279.07	1231.76	1129.52	1073.18	1022.64	982.465	927.348	886.654	848.486	777.555	720.274	679.419	635.125	579.61	529.158	476.313	458.25	375.748	331.722	271.788	236.731	181.295	128.09	104.12	26.1235
68.1862	1527.75	1496.25	1427.08	1380.37	1321.08	1281.08	1234.68	1130.62	1079.41	1022.84	982.465	927.352	885.061	851.104	779.262	720.526	679.35	634.618	581.433	530.87	474.304	459.086	377.289	334.012	273.226	238.278	180.925	129.204	101.391	26.8709
68.4772	1528.19	1500.23	1423.43	1382.83	1323.32	1281.48	1234.81	1129.05	1074.42	1023.76	980.124	926.007	881.992	849.668	780.331	721.839	679.35	633.414	581.433	528.601	473.31	457.627	377.412	333.14	272.737	240.388	181.422	130.195	101.472	27.9797
68.7682	1527.84	1504.28	1426.63	1384.43	1321.08	1280.71	1234.87	1125.94	1074.6	1023.76	977.872	925.111	878.535	851.433	781.5	723.319	678.942	630.425	576.698	530.183	473.517	453.131	377.412	333.171	271.7	239.755	181.422	129.34	106.445	29.4347
69.0592	1526.45	1503	1426.63	1384.99	1323.28	1280.91	1234.59	1124.13	1068.28	1023.66	976.871	926.01	884.487	851.433	781.5	723.952	678.942	628.536	576.278	531.04	477.912	455.527	377.201	332.619	268.964	243.2	184.286	129.011	102.398	27.9797
69.3501	1526.19	1503	1426.19	1389.34	1323.28	1283.45	1233.96	1122.35	1071.13	1024.25	974.613	926.199	884.487	855.122	781.145	724.973	679.656	626.569	578.754	535.237	480.469	456.369	377.443	332.619	271.865	241.464	184.286	130.211	96.9718	26.8313
69.6411	1526.45	1500.47	1426.19	1386.1	1322.35	1284.88	1232.9	1120.85	1068.6	1024.42	975.58	925.32	884.374	855.122	780.599	721.799	680.612	624.922	579.374	534.017	481.464	456.369	374.263	332.619	274.78	241.815	186.114	131.213	94.1032	26.8313
69.9321	1525.21	1497.04	1425.92	1385.02	1322.79	1284.88	1232.62	1120.85	1072.63	1021.36	976.095	919.049	875.568	855.67	779.309	719.752	680.612	625.587	579.477	530.857	479.659	454.955	371.735	332.186	274.78	240.533	184.556	132.375	94.0771	25.8702
70.2231	1522.82	1495.77	1423.71	1382.56	1320.59	1282.99	1231.81	1120.83	1070.09	1018.76	974.252	913.477	875.332	858.404	778.124	719.389	677.83	627.237	579.294	529.236	480.937	450.435	371.735	330.769	273.148	240.533	185.2	132.375	94.3837	27.5811
70.5141	1521.19	1494.07	1423.46	1383.91	1320.59	1280	1231.61	1123.34	1068.34	1018.76	975.815	914.187	874.283	861.381	775.943	719.098	676.409	627.237	577.21	529.9	481.279	452.618	371.392	334.979	269.798	238.916	181.622	125.095	96.9134	27.6632
70.805	1521.01	1491.13	1423.71	1382.41	1319.48	1277.44	1226.9	1126.12	1071.38	1017.87	975.402	919.57	872.779	858.408	775.943	722.43	676.409	624.026	576.576	529.459	482.104	449.348	371.455	330.21	267.782	237.748	179.809	121.818	95.9022	25.935
71.096	1522.17	1491.13	1424.59	1385.47	1320.39	1276.79	1226.59	1125.35	1071.31	1020.82	976.77	921.329	873.836	857.724	780.154	724.619	678.456	623.568	578.244	531.113	482.637	447.288	371.837	331.673	268.567	237.501	178.881	123.219	97.5776	25.8155
71.387	1522.17	1492.04	1426.21	1384.86	1323.61	1275.83	1226.84	1123.24	1070.35	1020.55	973.488	922.462	872.941	859.447	780.278	723.155	679.716	621.12	579.215	528.548	482.526	446.249	371.837	329.015	270.774	235.743	178.003	124.989	97.6863	25.2117
71.678	1521.67	1491.13	1425.41	1384.71	1322.56	1276.26	1226.85	1119.46	1070.71	1020.55	967.978	921.279	877.073	859.447	781.329	725.928	676.814	618.958	577.436	532.701	482.807	445.812	371.913	328.13	271.029	235.743	177.213	125.967	97.5296	25.2793
71.969	1521.14	1490.78	1421.54	1385.88	1321.47	1274.95	1226.61	1118.62	1068.82	1017.42	966.69	921.071	874.396	855.358	776.57	724.047	673.401	618.619	576.817	527.416	481.664	446.967	372.504	326.222	271.029	235.111	177.213	125.967	99.0335	25.5498
72.2599	1521.65	1490	1420.25	1384.52	1314.92	1274.95	1226.58	1119.3	1072.55	1016.25	965.773	921.071	880.865	851.794	776.619	723.143	672.744	618.218	576.817	527.985	482.142	446.369	372.509	326.257	267.783	232.344	177.213	125.79	93.8944	29.7582
72.5509	1521.61	1490.77	1418.07	1385.91	1316.59	1273.57	1224.41	1112.73	1069.39	1015.28	965.678	917.392	874.012	848.126	774.743	719.103	670.106	618.218	578.03	526.973	478.823	440.869	370.261	326.698	269.749	232.751	176.177	123.166	92.424	28.8622
72.8419	1520.4	1488.9	1420.88	1386.84	1310.99	1272.63	1224.41	1112.74	1073.8	1018.01	965.678	916.768	874.578	844.618	774.171	719.103	669.414	616.53	575.569	526.535	481.055	439.576	367.934	326.698	273.152	234.316	179.656	122.541	90.4819	28.2792
73.1329	1520.4	1484.74	1422.71	1385.82	1316.31	1271.5	1224.4	1115.96	1071.87	1018.01	964.613	917.363	875.187	849.604	772.934	716.438	669.414	616.53	572.333	526.535	481.055	436.233	368.847	329.653	270.771	229.943	179.106	122.545	89.8442	26.3111
73.4239	1518.18	1481.94	1422.71	1386.29	1312.78	1269.39	1218.31	1112.87	1069.8	1016.26	963.1	914.427	876.009	844.336	767.965	715.918	674.127	615.544	571.841	526.24	481.343	431.514	367.582	330.608	269.653	229.414	179.613	122.154	89.3452	21.9966
73.7148	1517.62	1479.91	1419.03	1383.12	1315.44	1272.21	1220.5	1113.45	1069.78	1016.72	961.331	913.039	877.566	842.381	766.873	715.336	674.992	615.932	573.168	526.553	479.281	431.088	365.765	329.052	267.528	227.609	177.756	122.154	90.3611	20.4732
74.0058	1518.33	1478.94	1417.44	1381.81	1311.53	1271.51	1222.88	1113.45	1069.9	1016.72	962.446	913.039	877.566	837.667	769.91	714.881	672.438	615.646	572.909	525.975	479.281	430.108	365.403	328.602	267.063	227.522	178.259	124.307	85.4274	21.2805
74.2968	1519.68	1476.65	1416.97	1380.55	1313.39	1273.62	1221.83	1114.82	1070.33	1018.51	962.911	914.046	874.183	838.611	770.69	713.558	671.958	615.453	571.247	525.975	480.315	432.791	365.043	324.659	267.168	227.522	179.116	122.561	86.2255	21.3692
74.5878	1519.89	1475.61	1417.77	1384.96	1311.37	1270.76	1221.71	1112.73	1067.6	1017.54	964.417	917.323	874.674	840.903	771.186	713.632	669.059	615.392	569.794	524.098	482.195	432.722	366.268	325.002	267.168	227.241	178.359	125.459	84.6685	22.3716
74.8788	1519.23	1475.66	1418.71	1381.53	1309.82	1272.62	1220.2	1111.26	1069.68	1017.36	962.511	916.085	872.92	841.961	771.591	718.583	671.958	616.863	569.071	523.574	482.282	432.067	366.903	323.242	267.168	226.882	175.072	123.637	83.0722	21.4906
75.1697	1519.68	1475.23	1420.07	1378.81	1308	1270.54	1220.83	1109.89	1067.09	1014.31	962.742	913.528	872.92	842.309	770.127	718.28	673.657	616.907	568.373	523.644	478.808	431.983	367.203	318.704	268.572	226.436	173.661	123.744	87.6431	21.3989
75.4607	1517.98	1478.18	1419.57	1377.79	1307.89	1268.63	1221.16	1109.36	1071.37	1013.16	964.269	912.843	874.96	843.014	769.655	717.392	673.519	617.308	569.033	524.729	478.955	431.103	366.761	317.527	266.829	225.568	170.436	121.281	86.8825	20.3064
75.7517	1519.3	1478.18	1419.9	1377.93	1310.15	1266.72	1221.16	1111.28	1068.34	1012.04	967.259	914.203	874.151	841.297	768.746	715.033	671.047	615.551	568.336	525.599	477.549	431.794	366.048	319.958	269.125	224.716	169.521	121.281	82.0228	20.3064
76.0427	1519.3	1474.13	1420.27	1378.15	1310.26	1261.51	1220.06	1112.14	1067.8	1013.48	969.528	915.472	876.584	837.623	768.746	712.973	667.41	616.433	567.716	526.857	477.567	430.563	366.208	321.717	268.842	220.336	169.722	122.003	76.1818	18.2669
76.3337	1519.53	1474.33	1423.35	1378.15	1309.79	1262.09	1220.06	1112.14	1067.8	1014.78	966.942	918.494	875.264	835.985	769.326	712.973	665.692	615.551	567.8	527.512	478.614	425.968	365.74	321.893	268.9	219.762	169.943	120.882	74.178	18.2669
76.6246	1520.35	1474.33	1424.88	1374.92	1309.79	1263.75	1219.08	1113.24	1071.54	1014.2	965.627	918.467	875.264	831.141	770.184	715.611	664.65	612.662	568.964	528.885	478.614	424.158	367.169	321.893	270.016	219.976	170.158	120.552	73.2837	18.7145
76.9156	1519.89	1474.41	1420.5	1373.86	1309.53	1266.36	1219.08	1112.65	1072.66	1013.48	965.627	912.694	873.301	827.56	770.638	715.262	666.231	612.662	568.964	527.512	476.765	424.158	365.985	321.866	272.239	222.545	167.487	117.551	79.7715	19.4763
77.2066	1518.74	1473.52	1421.9	1373.57	1311.51	1264.85	1218.29	1111.56	1073.18	1013.48	969.964	912.694	875.23	828.545	771.786	714.199	666.856	611.632	569.451	525.107	481.313	425.783	366.615	319.668	272.734	223.309	171.095	116.258	79.5999	22.2848
77.4976	1518.74	1475.59	1419.3	1374.6	1312.62	1264.55	1218.66	1112.82	1071.58	1014.03	973.2	913.752	870.575	828.545	769.286	711.808	665.405	610.994	567.057	522.953	479.524	425.789	366.376	326.42	272.734	223.669	172.204	116.145	76.3747	22.0841
77.7886	1519.57	1476.64	1421.29	1376.9	1311.09	1265.7	1220.16	1112.82	1071.58	1019.27	973.2	916.827	874.908	828.072	769.286	711.808	666.525	609.809	568.645	524.207	479.524	425.697	367.72	328.713	271.642	223.248	170.563	120.379	74.302	20.0764
78.0795	1519.87	1477.11	1421.29	1376.97	1312.5	1269.52	1221.04	1108.77	1071.58	1021.22	971.17	916.827	870.67	824.387	769.7	712.308	666.525	610.733	567.057	525.046	478.721	424.149	365.453	323.835	270.071	221.552	169.182	121.041	72.0651	18.5547
78.3705	1521.22	1477.11	1422.56	1376.27	1308.84	1269.96	1220.3	1112.02	1068.31	1021.22	972.142	917.272	870.964	829.013	770.399	713.267	671.386	611.863	565.72	525.501	478.043	423.438	366.269	323.651	272.347	222.626	167.688	121.082	72.0651	17.94
78.6615	1521.88	1472.57	1424.42	1376.27	1312.01	1270.32	1219.14	1116.23	1068.29	1019.88	971.947	917.7	875.408	829.013	773.036	712.314	673.41	616.082	562.638	526.231	476.075	425.332	365.846	323.651	271.883	219.879	166.147	120.857	69.6956	18.3077
78.9525	1520.25	1474.69	1424.42	1375.48	1314.57	1273.49	1218.97	1117.71	1068.19	1019.88	974.636	917.046	874.983	827.569	774.105	712.7	671.195	615.47	566.751	525.263	474.565	425.965	367.448	323.631	272.242	222.537	168.307	116.876	69.0577	17.5929
79.2435	1521.76	1480.04	1426.52	1374.44	1314.57	1275.66	1219.17	1115.04	1067.92	1020.73	974.274	918.594	876.032	827.007	776.989	712.7	665.171	614.649	568.406	523.963	474.565	425.965	366.111	326.792	271.679	219.434	168.307	115.852	67.5807	17.1285
79.5344	1522.72	1477.26	1428.79	1372.57	1314.57	1276.79	1219.17	1111.08	1065.47	1020.06	973.94	915.056	879.228	830.042	778.961	713.19	665.559	611.165	570.358	524.522	476.869	426.14	369.249	326.792	270.332	218.706	168.4	115.67	72.3728	17.1285
79.8254	1523.4	1476.84	1426.55	1374.44	1312.14	1276.79	1222.61	1111.08	1066.25	1020.94	973.919	919.779	879.846	827.85	778.961	714.228	665.119	611.216	570.558	525.376	478.92	425.941	370.27	327.226	269.475	218.706	168.294	117.183	69.5466	17.7033
80.1164	1523.4	1476.22	1423.04	1373.23	1311.59	1278.01	1222.61	1112.67	1072.94	1017.21	974.414	924.006	877.493	830.76	780.087	714.506	665.7	612.232	570.117	529.4	477.035	424.074	370.053	326.246	267.624	218.079	168.616	117.028	71.7564	18.8916
80.4074	1522.82	1476.47	1423.87	1373.9	1308.69	1276.82	1223.25	1114.66	1075.98	1016.36	974.414	923.212	878.002	830.76	780.866	713.842	665.119	614.652	571.567	530.514	479.523	423.976	369.589	326.655	269.521	219.015	165.986	119.908	71.7564	17.3441
80.6984	1522.9	1478.11	1424.53	1376.66	1314.92	1276.82	1222.56	1114.66	1076.9	1018.61	977.388	920.569	877.466	833.435	780.866	713.842	666.069	615.124	573.302	531.119	481.114	428.99	366.887	326.732	272.802	220.06	167.143	122.586	70.4283	18.0613
80.9893	1523.82	1477.11	1425.12	1374.89	1314.92	1276.77	1222.79	1112.1	1076.33	1019.93	983.698	918.106	875.422	833.857	779.948	711.654	669.314	612.51	574.615	529.903	481.971	428.726	368.447	326.374	271.565	218.172	166.48	124.406	71.2247	17.8654
81.2803	1524.12	1477.79	1423.09	1378.76	1316.58	1276.05	1221.61	1113.34	1076.33	1020.27	982.133	913.445	873.719	833.857	779.653	714.473	675.2	609.027	571.788	529.527	482.486	430.237	369.166	327.225	273.285	219.489	166.842	124.584	71.2247	20.2199
81.5713	1525.35	1479.77	1420.35	1379.37	1317.71	1276.37	1222.79	1114.16	1071.18	1020.7	979.717	917.908	873.719	831.59	781.858	713.955	676.684	609.799	572.762	530.52	482.486	429.403	370.142	326.641	271.5	219.325	167.505	123.161	71.2247	20.8174
81.8623	1526.15	1488.46	1420.65	1379.56	1317.71	1278.92	1224.94	1114.16	1071.18	1020.51	978.273	923.276	878.86	830.547	784.204	717.947	676.684	610.696	570.941	532.852	480.759	430.999	371.592	329.091	271.198	223.711	168.416	121.741	72.8197	20.8734
82.1532	1526.76	1487.23	1420.78	1381.36	1316.84	1281.49	1225.86	1115.16	1072.42	1020.38	977.879	926.421	884.33	830.673	784.389	717.947	672.795	613.177	571.5	532.512	483.003	431.92	372.591	331.177	273.66	221.621	170.92	122.23	73.9176	21.9204
82.4442	1527.18	1486.51	1424.06	1383.22	1316.72	1281.79	1225.86	1113.65	1070.08	1020.37	981.018	927.347	884.819	830.235	783.657	717.947	670.918	614.062	569.823	534.482	483.454	431.92	373.121	333.372	273.993	221.574	171.656	124.728	78.2329	21.6683
82.7352	1526.37	1484.88	1425.38	1384.95	1316.92	1281.51	1226.41	1115.99	1073.25	1019.99	982.935	927.918	883.725	830.583	782.236	715.618	671.068	612.96	571.246	534.899	486.694	433.485	374.031	334.102	273.993	219.861	172.284	122.233	78.5108	21.9516
83.0262	1526.74	1486.63	1425.21	1388.06	1317.09	1280.2	1225.77	1114.36	1069.25	1020.6	980.826	926.877	884.339	831.023	782.89	715.618	672.244	613.818	571.67	535.666	489.916	440.442	373.698	335.969	273.664	220.478	173.548	126.95	78.5734	21.6323
83.3172	1527.41	1484.93	1425.51	1384.29	1318.36	1278.3	1225.28	1115.54	1069.25	1020.6	979.64	921.105	884.366	830.767	783.299	714.411	672.268	609.812	571.986	536.975	488.606	441.341	373.698	335.379	272.224	220.166	173.548	128.461	76.9629	22.0018
83.6081	1527.6	1487.3	1425.51	1385.7	1319.85	1278.64	1225.11	1114.36	1065.76	1020.6	979.342	917.195	883.794	834.024	783.299	711.882	672.932	614.059	571.686	536.975	489.306	441.341	373.011	335.197	269.882	220.087	168.701	130.188	75.8962	20.7941
83.8991	1527.24	1487.3	1425.46	1384.29	1319.85	1281.12	1225.5	1117.29	1066.3	1021.46	978.924	920.298	883.054	831.665	783.299	711.896	673.824	614.059	566.4	536.975	489.284	439.248	371.309	335.197	269.343	217.47	167.858	131.131	73.0183	20.7217
84.1901	1526.94	1487.3	1426.08	1383.9	1319.31	1279.87	1225.45	1118.26	1066.3	1023.34	978.124	923.968	886.335	827.917	784.812	714.297	675.536	612.336	566.308	536.145	489.254	439.248	371.309	337.677	269.343	217.061	167.829	131.847	73.682	20.7217
84.4811	1526.11	1488.7	1424.39	1382.36	1319.4	1277.57	1224.97	1112.04	1068.55	1022.76	978.124	919.876	882.53	827.448	787.278	715.325	675.193	612.493	566.133	532.953	489.254	439.903	372.016	338.996	270.723	217.665	168.017	131.847	79.2276	20.518
84.7721	1525.32	1488.32	1422.9	1382.1	1319.73	1278.64	1223.44	1115.95	1071.96	1023.34	978.124	923.242	883.639	824.812	785.424	716.534	672.27	615.186	570.153	538.79	488.223	439.082	371.777	340.228	273.183	218.857	168.505	130.263	79.9424	19.9092
85.063	1524.57	1487.64	1422.9	1381.88	1319.56	1277.3	1222.43	1118.35	1073.69	1022.86	980.844	922.178	883.639	828.652	785.966	716.756	670.484	615.893	572.024	538.058	486.195	436.823	371.43	337.59	268.683	220.395	169.364	128.977	83.1722	22.1306
85.354	1523.73	1486.85	1420.75	1378.99	1319.56	1278.29	1222.94	1119.21	1073.69	1020.36	985.008	923.114	882.797	828.652	785.966	718.358	669.828	615.893	571.357	538.255	485.708	434.979	371.43	337.126	266.915	218.95	169.58	127.395	81.5474	22.6396
85.645	1522.96	1486.85	1424.5	1378.99	1321.97	1278.86	1220.89	1118.33	1073.16	1019.85	986.058	923.188	882.797	828.652	786.498	719.811	675.718	611.144	569.7	535.43	492.159	435.75	368.757	337.126	270.718	218.95	168.473	128.977	79.6664	21.8391
85.936	1522.96	1484.58	1423.67	1378.5	1321.73	1277.58	1222.01	1117.02	1072.19	1020.05	984.187	923.626	884.596	830.218	788.292	717.927	676.431	610.847	569.735	539.185	493.062	437.845	369.486	337.505	269.656	218.191	167.339	130.692	79.6664	20.033
86.227	1523.23	1483.28	1424.23	1383.35	1320.93	1277.3	1223.91	1120	1072.19	1018.49	981.988	924.904	884.596	829.66	787.735	717.182	674.267	612.647	572.023	541.978	493.66	437.845	371.722	337.185	270.718	217.811	165.662	130.692	81.6761	19.244
86.5179	1523.96	1482.3	1424.23	1379.78	1315.76	1277.13	1223.98	1119.99	1070.1	1022.27	981.735	925.141	877.103	827.647	787.381	716.843	671.641	611.58	576.764	542.686	492.23	438.266	371.085	334.583	269.863	214.92	167.944	130.131	82.3218	19.753
86.8089	1523.66	1480.11	1424.5	1377.58	1315.76	1276.52	1223.13	1121.41	1070	1021.83	981.735	921.204	873.626	826.621	787.381	716.843	672.275	610.982	576.764	541.747	489.372	436.743	370.816	333.803	269.441	215.827	167.27	124.446	76.7628	19.594
87.0999	1523.66	1481.47	1422.77	1377.58	1314.51	1276.44	1223.13	1119.73	1071.1	1019.36	981.741	921.826	872.777	826.429	786.65	716.452	672.143	610.685	572.726	537.721	489.372	438.266	367.96	332.835	268.557	215.078	167.725	123.345	72.746	19.594
87.3909	1521.06	1478.93	1419.65	1378.19	1314.64	1275.2	1221.94	1116.85	1072.11	1021.01	974.736	922.858	872.777	825.754	782.289	717.368	672.558	610.27	570.515	537.721	493.017	438.374	368.566	332.076	266.184	218.507	166.551	123.79	69.5601	18.8373
87.6819	1520.04	1480.39	1419.01	1379.99	1315.03	1273.23	1221.91	1121.41	1071.9	1019.16	974.412	924.442	874.77	822.116	781.67	717.726	674.987	611.769	569.727	537.204	495.666	435.169	371.231	333.332	269.051	218.914	165.946	123.072	69.9926	21.3515
87.9728	1519.78	1481.86	1418.33	1378.65	1315.4	1271.33	1221.36	1118.09	1070.23	1021.85	974.412	923.969	873.564	822.116	781.419	718.466	675.779	615.176	574.286	537.508	495.666	434.139	370.459	336.532	270.213	220.892	166.108	127.841	72.2072	21.4952
88.2638	1520.8	1486.45	1423.34	1377.35	1317.57	1273.78	1223.94	1119.57	1068.8	1021.85	976.469	921.428	872.356	826.054	781.521	717.922	674.892	619.44	576.677	537.508	493.126	438.22	372.561	334.11	270.051	221.022	165.569	124.887	73.2606	21.3059
88.5548	1521.04	1488.86	1427.87	1377.81	1318.22	1275.66	1220	1117.61	1069.63	1022.33	981.208	920.087	868.682	826.331	784.977	718.573	676.88	617.828	575.01	538.122	494.5	440.555	369.649	332.451	270.051	223.201	168.035	123.921	75.2416	20.963
88.8458	1522.57	1487.2	1425.24	1381.55	1318.22	1277.29	1221.33	1116.51	1071.33	1021.84	985.366	921.394	868.682	829.179	787.766	718.345	675.246	619.211	572.37	537.154	495.32	444.552	367.562	331.761	268.387	223.381	170.295	123.921	76.8987	20.1604
89.1368	1521.48	1488.38	1425.36	1383.49	1321.22	1275.89	1220.62	1115.89	1072.69	1022.41	982.22	927.411	873.852	828.335	784.977	719.401	675.542	615.96	576.639	537.441	495.32	442.35	366.667	330.126	269.845	222.689	171.372	125.19	75.7759	22.5252
89.4277	1523.12	1484.23	1420.45	1382.12	1319.96	1275.36	1223.1	1116.62	1074.49	1022.8	980.752	926.11	870.107	825.305	779.536	720.102	670.512	612.333	570.307	537.441	497.24	443.554	367.729	328.733	271.213	224.567	172.25	125.19	74.5493	24.654
89.7187	1523.12	1483.71	1420.62	1379.34	1321.69	1273.95	1223.79	1123.47	1074.49	1023.7	976.919	922.281	872.145	826.359	785.396	721.707	670.178	613.437	575.647	540.094	498.984	446.447	372.361	327.668	273.965	225.072	171.782	125.959	73.6732	25.8162
90.0097	1522.69	1483.71	1421.87	1377.98	1321.69	1273.95	1223.19	1123.47	1075.05	1023.7	976.919	923.35	872.145	826.359	786.59	718.143	670.178	612.578	577.854	540.569	501.877	445.613	372.543	327.668	275.785	224.48	172.741	126.284	74.5493	25.4381
90.3007	1521.97	1486.12	1422.96	1377.98	1323.86	1275.96	1225.48	1119.23	1076.51	1026.2	988.656	924.041	872.534	827.058	785.998	715.585	670.178	615.144	577.854	542.748	502.095	451.672	370.532	332.932	275.785	224.925	173.185	125.72	78.2043	25.5267
90.5917	1520.72	1487.93	1422.8	1377.58	1324.93	1273.54	1225.08	1123.07	1073.13	1026.2	982.385	925.03	875.314	827.388	785.035	715.784	669.998	613.414	577.854	539.317	499.293	454.014	370.502	333.553	275.974	224.152	175.291	125.084	79.2409	24.2525
90.8826	1520.72	1484.37	1423.01	1377.58	1322.42	1275.56	1226.24	1121.65	1072.97	1025.54	984.019	930.935	875.341	823.834	785.992	717.456	676.541	616.274	574.924	538.577	496.648	453.709	371.362	334.567	275.063	222.974	173.892	121.034	77.86	22.6845
91.1736	1522.94	1481.91	1425.12	1377.58	1321	1275.58	1226.24	1122.45	1072.62	1021.82	983.523	930.409	872.245	825.187	787.967	719.855	670.232	613.232	574.179	543.02	496.648	453.709	374.151	335.069	275.063	221.681	172.355	123.37	74.5622	22.3999
91.4646	1523.58	1481.55	1423.25	1376.07	1319.76	1275.38	1227.88	1121.15	1074.26	1021.82	985.821	927.239	875.1	823.151	789.359	718.771	670.967	614.446	576.834	542.706	502.213	455.446	376.111	336.466	275.811	220.544	170.573	121.362	68.4444	22.5635
91.7556	1523.83	1480.07	1424.71	1379.52	1318.86	1273.64	1227.88	1118.83	1075.52	1021.63	983.818	930.665	876.631	825.187	790.833	717.815	670.967	615.396	576.866	542.706	503.086	457.186	375.091	336.466	276.096	221.356	170.573	126.668	68.2225	22.7126
92.0466	1523.83	1481.55	1423.7	1382.36	1319.26	1272.21	1228.88	1120.85	1075.55	1022.78	982.884	930.204	879.963	826.978	792.103	717.638	670.312	615.396	574.064	542.488	504.082	458.98	373.724	333.349	276.708	222.173	171.086	123.637	71.5177	21.7747
92.3375	1523.22	1484.78	1424.92	1382.48	1320.72	1271.3	1229.3	1120.29	1075.45	1021.35	978.371	933.659	879.963	831.474	796.681	717.593	671.763	616.773	576.631	543.946	505.756	459.533	374.476	335.91	279.282	221.806	172.061	124.618	73.6103	22.211
92.6285	1522.13	1487.15	1424.94	1380.93	1320.94	1271.3	1231.54	1123.04	1074.32	1019.3	974.984	932.585	876.695	831.474	796.681	717.521	670.022	616.096	581.382	548.843	508.948	458.969	374.693	339.865	279.968	220.762	170.155	128.877	76.1645	21.9931
92.9195	1521.39	1479.04	1424.21	1379.53	1320.94	1268.65	1230.7	1123.06	1075.95	1015.15	976.516	931.889	875.996	827.854	792.901	717.365	671.631	615.045	581.382	549.687	508.948	455.366	374.691	339.225	281.246	219.757	170.557	125.989	78.8877	20.528
93.2105	1519.63	1476.39	1424.21	1379.74	1316.36	1268.07	1231.11	1123.39	1076.67	1015.75	977.874	926.744	875.996	824.795	791.453	716.903	669.793	612.343	581.563	548.843	503.803	454.243	371.678	338.986	280.938	219.141	170.679	125.989	78.8877	19.8074
93.5015	1519.63	1475.88	1423.7	1380.75	1316.36	1268.07	1229.88	1122.41	1075.54	1019.67	977.874	924.033	872.057	815.928	789.306	713.883	670.663	613.192	580.725	546.75	503.803	454.243	370.467	336.352	282.646	218.631	171.205	124.719	76.1908	19.2335
93.7924	1518.88	1481.09	1421.43	1380.33	1317.05	1270.65	1227.61	1121.06	1076.03	1020	977.849	924.033	872.057	816.183	789.46	712.457	674.208	610.67	576.732	547.847	501.488	450.814	372.769	334.774	281.827	222.347	170.09	123.463	71.6959	18.1439
94.0834	1519.6	1479.39	1421.18	1380.77	1317.54	1271.81	1227.04	1120.26	1071.66	1019.77	973.06	923.778	872.438	812.897	790.404	712.599	673.352	610.584	575.01	547.968	502.452	448.77	371.651	332.125	281.185	219.354	170.426	123.595	72.3672	18.4947
94.3744	1521.17	1478.67	1419.58	1374.26	1314.67	1270.64	1227.04	1120.26	1071.66	1020.78	971.439	930.391	872.438	816.176	792.684	714.093	670.494	608.777	576.7	547.395	501.237	448.037	369.854	332.125	281.479	219.354	168.968	125.118	71.1809	18.4947
94.6654	1520.38	1479.54	1422.58	1372.43	1313	1270.64	1226.67	1116.99	1073.52	1021.02	973.424	927.742	871.234	813.599	792.684	714.375	671.907	610.979	576.7	545.84	499.601	447.481	368.734	330.15	279.503	220.32	170.426	122.565	73.4548	18.4872
94.9564	1520.25	1479.85	1423.12	1367.55	1312.36	1270.64	1225.99	1109.81	1071.48	1020.63	974.411	927.343	870.045	813.908	791.975	715.44	671.907	608.685	578.526	544.906	495.801	443.444	367.772	328.399	280.573	220.32	172.759	121.874	73.0301	20.5264
95.2473	1519.4	1479.9	1424.02	1367.55	1313.62	1273.24	1224.97	1109.81	1068.23	1016.39	977.249	930.202	869.169	810.656	787.107	714.835	667.86	610.019	575.204	543.341	494.275	441.561	367.43	328.229	280.645	220.385	173.16	119.292	77.8771	20.1271
95.5383	1519.38	1479.38	1421.41	1368.83	1315.81	1273.24	1226.69	1112.06	1068.23	1015.21	977.091	930.095	870.363	814.221	784.142	714.049	668.636	610.986	577.68	544.528	497.952	443.581	369.5	327.489	281.58	219.886	173.08	125.505	76.4337	22.7575
95.8293	1520.05	1479.17	1422.17	1370.86	1315.81	1271.15	1225.84	1114.7	1067.59	1018.6	972.82	928.027	868.411	819.473	783.808	713.601	669.781	611.554	581.665	543.341	496.458	444.207	371.301	324.483	278.893	219.1	171.213	123.739	76.4337	22.7575
96.1203	1520.05	1479.17	1419.44	1372.71	1317.71	1269.87	1226.81	1115.93	1068.98	1018.7	972.681	921.014	870.68	819.473	789.935	710.431	671.805	610.986	578.715	539.794	495.77	444.207	370.583	326.114	275.878	219.077	168.585	126.492	73.092	23.0584
96.4113	1519.68	1477.08	1420.22	1371.76	1316.53	1269.42	1224.11	1116.71	1066.88	1021.6	972.056	920.831	873.417	819.473	781.383	708.844	674.478	616.5	574.56	537.893	492.524	442.758	369.627	329.642	273.016	216.558	168.943	123.814	70.7609	23.1555
96.7022	1519.68	1478.5	1423.63	1373.39	1315.3	1268.98	1224.31	1113.61	1066.93	1020.2	970.071	917.639	876.023	815.668	777.931	707.897	674.478	614.662	572.016	538.857	492.524	442.531	368.495	328.182	272.296	218.479	168.943	124.938	70.6648	21.3182
96.9932	1520.77	1477.08	1425.69	1374.09	1313.8	1267.21	1226.44	1111.6	1067.33	1020.2	970.071	920.397	879.224	814.246	779.466	708.376	663.308	613.224	572.016	541.497	492.524	442.721	370.471	328.999	272.26	217.565	167.036	125.404	70.4563	22.1769
97.2842	1520.89	1474.57	1423.77	1372.67	1311.87	1267.87	1224.79	1110.4	1067.39	1019.02	970.071	922.053	881.398	813.503	779.466	709.037	666.883	611.888	572.016	542.355	492.958	443.675	371.948	327.597	274.223	216.451	167.404	126.135	70.1474	22.1044
97.5752	1520.89	1474.41	1423.77	1372.67	1312.39	1264.85	1225.46	1108.82	1068.77	1017.71	970.57	921.618	881.128	813.829	781.167	709.199	663.033	611.903	573.744	541.726	494.827	444.306	373.33	327.131	273.857	210.177	168.71	126.135	70.205	21.3821
97.8661	1520.78	1477.75	1425.99	1371.81	1312.28	1264.57	1224.14	1109.99	1067.9	1017.71	969.703	917.364	880.015	817.42	776.803	709.285	662.332	611.903	571.466	540.326	493.589	443.633	369.505	325.236	273.52	215.094	168.71	126.135	70.394	23.0561
98.1571	1520.78	1476.46	1425.76	1368.36	1311.66	1264.35	1225.29	1109.99	1065.35	1019.76	969.645	921.497	874.988	815.422	776.803	709.285	661.522	611.709	571.466	541.024	499.192	445.886	368.666	326.319	273.52	215.094	170.935	125.524	72.4065	23.2896
98.4481	1521.42	1478.84	1425.76	1365.95	1311.32	1265.74	1225.04	1111.67	1065.05	1023.92	969.258	921.497	874.563	813.659	776.779	713.941	661.522	612.374	570.239	540.196	497.549	445.886	368.448	328.947	271.02	216.338	173.038	128.12	75.3301	17.441
98.7391	1520.81	1479.78	1427.46	1365.95	1312.84	1266.98	1225.06	1115.07	1063.27	1023.99	969.298	918.545	873.342	811.155	775.706	713.494	662.147	613.017	571.771	541.346	496.122	445.895	368.154	330.365	273.994	218.196	175.487	126.215	73.6524	15.5633
99.0301	1520.81	1478.47	1428.65	1367.64	1314.83	1268.2	1223.32	1115.12	1065.05	1024.98	971.22	920.718	872.827	811.405	779.282	713.494	663.629	615.416	571.502	540.23	496.87	448.565	368.596	330.204	273.994	219.164	173.098	126.215	74.4967	17.441
99.321	1519.95	1479.62	1430.33	1370.03	1312.56	1270.78	1224.59	1116.54	1069.6	1024.98	972.384	918.545	870.923	810.87	778.086	712.508	668.39	615.838	573.107	537.358	498.12	448.565	369.816	330.204	274.73	220.747	174.195	124.85	75.5882	19.6489
99.612	1521.24	1478.39	1427.05	1371.9	1312.56	1271.23	1224.14	1114.33	1068.32	1024.18	973.489	918.589	874.161	813.91	778.734	711.264	668.138	615.664	573.138	536.44	500.1	445.944	371.129	330.34	271.757	220.369	172.525	122.937	72.9914	20.0566
99.903	1522	1478.67	1421.16	1370.7	1310.45	1270.84	1224.9	1109.8	1064.56	1023.77	970.459	913.809	878.218	817.833	782.806	711.264	668.138	615.743	572.316	533.887	497.493	442.39	372.706	328.183	271.684	220.233	172.832	121.986	71.1263	19.7967
100.194	1522	1479.75	1421.83	1371.33	1311.12	1269.69	1223.7	1110.3	1066.09	1021.15	967.351	915.31	876.317	823.28	781.457	710.41	670.364	615.972	570.129	534.17	496.642	442.951	371.724	328.183	268.104	217.544	171.803	121.986	71.0027	19.0523
100.485	1521.98	1479.78	1425.01	1371.28	1311.12	1267.87	1223.7	1112.45	1064.98	1018.17	967.351	917.44	869.496	822.991	778.494	709.632	666.533	615.427	570.129	535.444	494.914	443.015	372.344	329.743	267.276	217.146	170.218	122.593	68.6193	19.0523
100.776	1520.37	1480.61	1427.53	1369.09	1311.19	1268.19	1223.7	1111.27	1068.72	1018.17	967.351	917.44	869.988	822.52	778.3	711.71	664.308	613.743	572.266	535.101	495.796	443.465	371.916	331.005	270.819	219.674	170.218	122.104	65.9815	16.6768
101.067	1520.1	1482.24	1427.53	1371.37	1311.54	1268.56	1222.33	1110.33	1069.77	1018.17	967.899	917.338	869.988	819.303	779.528	712.63	663.953	611.845	571.654	535.342	493.336	442.349	371.916	330.893	274.25	220.822	171.241	121.844	67.6229	16.028
101.358	1520.1	1482.24	1424.6	1371.23	1313.78	1267.9	1221.15	1108.58	1069.57	1019.77	969.26	916.4	872.221	818.094	779.222	710.77	663.281	610.99	571.654	535.75	493.081	444.058	370.438	330.893	274.992	220.93	172.653	120.853	69.5744	16.028
101.649	1521.55	1482.17	1423.57	1374.32	1314.72	1268.39	1223.26	1109.78	1066.79	1020.63	973.645	920.521	872.458	816.733	776.733	711.298	663.734	613.532	568.718	535.949	488.274	444.621	370.021	327.248	276.046	221.728	172.653	117.208	72.5582	16.3181
101.94	1523.3	1479.68	1422.35	1371.23	1315.56	1265.91	1221.35	1114.71	1064.43	1021.97	973.06	923.07	872.852	815.225	775.569	711.093	666.535	614.164	568.718	535.589	490.172	447.399	370.021	325.173	275.56	221.07	170.671	117.142	73.8818	17.5344
102.231	1520.01	1479.3	1421.48	1371.3	1317.82	1264.36	1222.76	1112.87	1064.43	1021.97	974.987	924.036	872.6	816.1	775.235	714.225	671.242	615.193	568.978	535.731	487.212	447.399	370.021	325.173	271.484	223.972	171.955	114.474	75.1041	17.1513
102.522	1520.87	1478.4	1418.83	1371.32	1316.32	1265.4	1222.45	1112.87	1066.76	1021.99	973.083	923.431	872.07	816.1	770.926	716.652	671.242	614.023	568.8	539.488	487.212	445.493	370.061	329.264	271.965	223.478	175.362	114.014	76.0421	17.5344
102.813	1520.01	1478.49	1420.23	1370.58	1311.23	1264.1	1221.82	1104.72	1069.37	1023.37	974.065	922.238	871.199	816.598	770.281	717.386	671.242	612.828	573.787	539.573	485.167	445.007	367.922	329.107	274.515	223.933	173.136	116.166	79.4729	17.2077
103.104	1518.86	1482.77	1423.18	1369.6	1312.49	1265.39	1220.91	1103.2	1070.06	1023.37	972.131	917.064	872.972	815.806	770.281	717.447	665.429	610.769	569.993	536.315	486.615	443.306	366.771	327.268	276.715	225.411	176.425	116.629	81.1748	16.0604
103.395	1519.07	1483.15	1424.64	1369.29	1312.92	1264.94	1220.89	1105.59	1067.9	1025.43	979.487	919.395	877.007	815.806	771.825	717.326	664.459	611.771	569.993	540.666	484.985	442.259	368.224	325.206	278.226	227.155	175.631	116.942	78.1667	16.1176
103.686	1521.63	1483.8	1423.18	1369.29	1316.01	1266.96	1220.4	1110.92	1064.68	1022.49	977.906	919.395	878.174	813.025	774.911	717.326	667.719	614.868	568.72	540.904	486.779	446.583	369.827	331.141	279.55	227.155	174.366	118.795	74.8335	15.8405
103.977	1524.45	1481.61	1422.47	1369.98	1318.44	1267.51	1222.77	1110.92	1064.39	1020.59	975.582	920.266	881.415	812.555	776.532	716.269	672.08	614.758	569.441	540.904	484.793	443.077	373.051	333.248	278.955	223.107	173.322	117.526	76.8237	17.0635
104.268	1524.72	1481.65	1421.51	1369.61	1318.44	1267.17	1224.24	1110.41	1064.39	1018.07	972.01	921.834	880.487	812.384	778.709	716.332	671.393	615.322	572.746	541.032	485.284	446.84	373.051	333.905	277.61	222.197	174.384	121.181	80.5778	17.1354
104.559	1524.72	1480.97	1423.54	1369.99	1318.44	1269.84	1224.24	1108.93	1066.44	1019.17	972.71	921.834	876.163	814.189	777.89	714.813	669.795	612.782	575.323	540.733	486.269	444.982	372.614	336.138	278.646	222.548	174.765	126.291	80.6507	17.7923
104.85	1524.3	1483.54	1421.11	1370.31	1320.44	1269.84	1222.74	1113.61	1069	1021.26	967.219	925.173	874.727	816.647	777.89	715.305	668.622	615.322	574.592	540.355	486.74	444.982	372.836	334.842	278.249	221.694	175.186	125.522	80.6507	19.6052
105.141	1524.73	1488.73	1417.76	1374.76	1322.14	1270.95	1224.5	1112.39	1066.71	1020.22	969.646	925.047	875.591	821.647	778.452	715.746	665.272	615.019	573.235	540.154	486.936	446.789	373.239	332.322	281.23	222.839	176.033	124.331	81.0635	20.6188
105.432	1523.3	1489.03	1415.95	1373.93	1320.73	1269.95	1225.96	1114.3	1065.58	1021.26	971.798	921.566	875.591	822.455	779.022	714.708	665.812	616.476	574.385	540.654	487.971	446.789	372.287	330.502	285.555	223.108	174.21	118.092	83.861	19.2667
105.723	1524.21	1489.43	1418.81	1373.93	1317.09	1271.71	1225.78	1115.19	1064.99	1022.87	973.673	916.005	874.88	819.862	779.022	713.374	663.536	613.631	574.673	540.654	489.609	446.789	372.332	331.025	291.49	225.764	176.212	117.181	83.371	18.2045
106.014	1525.59	1489.24	1421.81	1374.15	1316.22	1273.13	1224.3	1115.19	1066.34	1020.06	973.673	916.005	875.474	820.724	773.612	713.526	666.163	613.631	576.474	541.504	486.367	444.73	371.428	330.901	295.488	228.053	179.86	116.266	82.4103	18.7628
106.305	1525.64	1491.43	1421.79	1374.75	1315.92	1269.98	1223.47	1114.72	1066.34	1018.99	977.321	919.752	874.107	817.906	772.904	715.149	669.306	615.457	576.644	542.388	489.23	448.5	372.69	331.025	295.488	228.806	179.86	117.374	82.4103	17.6146
106.596	1525.59	1491.82	1420.24	1373.91	1315.84	1270.63	1223.47	1114.72	1069.52	1015.6	971.064	922.771	870.097	817.304	772.334	716.588	672.027	612.187	576.595	543.024	491.515	444.6	371.625	330.566	293.383	228.806	178.639	118.839	84.1812	19.1967
106.887	1521.39	1492	1420.24	1372.49	1317.21	1269.01	1226.33	1114.72	1068.21	1017.6	973.035	923.892	870.097	817.527	773.919	713.488	672.027	607.253	575.612	540.359	493.111	443.18	371.863	327.552	293.383	229.542	178.639	123.606	81.3606	18.6685
107.177	1521.39	1487.51	1418.02	1372.72	1315.83	1269.01	1225.84	1114.06	1068.21	1020.11	969.431	923.892	871.59	816.567	773.826	713.47	670.35	610.274	574.901	537.592	490.714	444.14	370.657	324.423	292.519	230.281	180.329	122.319	81.3606	17.149
107.468	1522.93	1481.27	1418.82	1371.79	1314.29	1269.9	1224.43	1110.2	1066.73	1020.99	967.778	924.995	874.388	816.567	774.437	712.696	667.215	611.808	571.227	537.226	488.417	445.126	370.657	323.078	290.906	228.597	177.408	121.71	82.088	18.3068
107.759	1524.76	1480.78	1418.82	1372.05	1315.1	1270.1	1224.06	1108.65	1067.69	1022.56	968.748	925.599	874.388	817.574	774.344	711.383	674.803	613.215	572.861	537.226	488.738	445.752	370.974	323.078	290.378	228.597	176.18	121.707	78.5987	17.779
108.05	1524.76	1481.33	1418.82	1372.05	1315.63	1271.01	1224.31	1107.54	1065.96	1020.17	973.404	925.192	874.386	818.93	774.677	709.957	671.501	613.1	571.227	536.213	487.842	441.658	369.453	326.698	290.713	228.153	174.252	123.172	81.3067	16.6095
108.341	1524.4	1481.33	1417.88	1369.48	1314.55	1270.82	1224.31	1107.54	1065.96	1021.44	974.67	925.192	873.815	817.812	769.005	709.469	669.827	612.962	570.554	535	487.47	439.927	369.453	328.415	293.199	230.554	177.004	120.802	78.2332	16.6095
108.632	1523.18	1481.55	1418.73	1365.84	1314.86	1267.1	1222.54	1107.29	1065.41	1021.63	972.216	921.701	872.195	816.606	768.011	710.347	663.984	612.363	569.569	533.398	485.181	438.253	369.994	328.316	292.73	225.712	177.52	121.585	79.0324	16.7215
108.923	1520.78	1484.45	1420.39	1365.83	1314.96	1262.65	1220.99	1111.26	1065.41	1021.63	972.216	921.701	869.746	813.148	766.117	712.242	667.403	610.069	568.989	535.437	482.643	438.253	369.318	325.145	291.672	229.124	174.565	120.173	79.2567	17.6194
109.214	1520.91	1481.32	1420.31	1365.21	1315.96	1262.65	1225.8	1112.25	1065.87	1020.57	970.958	921.399	869.431	813.53	767.884	712.087	667.565	611.057	569.18	534.237	481.983	438.253	369.722	321.659	288.382	226.909	173.043	121.752	78.5343	17.929
109.505	1520.91	1480.28	1420.31	1366.51	1316.51	1265.43	1223.54	1113.56	1065.57	1021.07	970.078	919.758	870.605	813.821	767.884	709.066	668.064	611.891	570.557	534.23	484.301	432.884	369.722	321.04	286.731	229.139	172.076	121.046	75.6778	19.0124
109.796	1522.09	1479.44	1419.11	1371.46	1316.51	1271.42	1227.08	1112.62	1067.12	1018.19	970.474	918.166	868.859	813.821	767.677	709.779	664.643	613.118	569.24	532.191	487.111	434.068	369.609	321.659	287.202	227.775	172.455	120.889	73.6936	17.7387
110.087	1522.42	1479.44	1420.42	1372.23	1317.08	1270.34	1226.34	1118.26	1068.24	1020.53	969.901	918.63	872.273	813.939	765.431	709.779	663.195	614.17	570.557	532.191	489.62	442.074	370.584	322.301	287.801	225.193	172.455	121.861	73.2344	17.6155
110.378	1522.14	1481.38	1421.75	1371.69	1316.51	1269.06	1227.57	1116.29	1069.95	1020.24	973.183	917.733	871.453	815.016	766.229	711.006	666.718	613.156	570.275	532.191	489.138	442.074	368.665	326.017	286.545	223.494	174.609	121.542	75.6064	17.2747
110.669	1521.32	1490.51	1421.75	1372.44	1316.05	1267.59	1227.61	1118.15	1067.17	1021.16	976.054	920.144	871.453	816.948	767.129	713.208	671.208	611.015	571.93	533.336	484.045	440.704	368.686	326.017	287.342	223.494	175.693	119.675	76.8532	16.9575
110.96	1521.37	1487.61	1420.76	1371.19	1314.87	1270.59	1228.52	1115.79	1067.54	1020.24	978.681	921.903	871.453	817.398	769.581	710.036	671.513	612.226	571.93	532.366	482.699	442.998	372.14	322.628	284.694	222.706	176.444	119.445	74.2612	17.2703
111.251	1522	1485.4	1419.9	1368.77	1312.84	1266.93	1228.52	1116.11	1067.54	1021.5	976.386	920.479	866.194	822.482	767.933	712.215	671.513	613.673	571.101	529.607	481.043	445.221	370.122	321.546	287.26	223.177	176.444	117.518	73.2526	16.9144
111.542	1522.53	1483.09	1419.13	1368.09	1309.23	1266.75	1227.19	1116.97	1068.71	1023.29	974.653	918.409	865.822	822.482	767.076	712.756	668.404	613.696	569.415	530.939	484.19	445.035	373.434	324.387	285.661	223.913	175.268	119.268	68.7958	17.5793
111.833	1522.79	1486.98	1417.8	1368.09	1311.4	1266.02	1222.45	1116.3	1063.97	1023.37	969.244	915.81	866.058	821.071	768.252	714.602	664.386	611.681	567.384	534.67	482.995	445.682	370.507	324.58	284.154	223.184	175.915	119.755	63.6552	17.8467
112.124	1522.88	1492.29	1420.89	1368.67	1313.14	1267.24	1220.68	1116.97	1069.57	1021.65	967.726	917.333	869.008	822.272	768.611	713.675	666.591	610.571	567.384	533.657	482.846	442.856	368.769	324.58	282.7	224.584	175.441	118.133	66.3494	17.8467
112.415	1523.63	1494.83	1420.45	1369.05	1315.91	1268	1224.36	1116.27	1066.83	1021.65	965.331	918.11	872.073	819.103	769.766	716.156	668.346	611.471	569.589	533.821	482.846	442.856	368.315	324.58	282.7	225.377	175.915	118.62	66.7655	17.8467
112.706	1523.94	1494.78	1420.45	1367.9	1314.78	1269.79	1226.84	1115.25	1070.02	1025.69	966.344	918.583	873.389	817.558	769.766	713.697	669.207	612.695	574.149	531.48	486.342	443.351	370.332	326.825	282.7	225.693	175.441	118.449	69.9815	20.2684
112.997	1525.62	1491.46	1422.92	1368	1314.77	1272.61	1227.32	1115.97	1065.91	1024.37	970.456	919.318	873.389	823.098	768.33	712.963	669.683	611.921	570.686	532.741	488.71	443.107	372.2	328.249	284.24	226.879	177.819	119.354	71.6543	19.6315
113.288	1526.08	1490.1	1423.99	1368.67	1313.04	1274.11	1229.72	1116.87	1063.87	1024.95	973.197	919.318	878.11	822.295	771.171	712.875	669.82	611.521	572.725	533.467	489.699	443.107	372.938	328.249	286.57	227.802	176.88	119.595	71.0037	19.0374
113.579	1526.35	1488.35	1422.12	1371.05	1314.74	1272.68	1230.08	1117.32	1063.84	1020.9	974.147	922.335	878.756	822.295	772.338	714.759	670.842	610.158	572.725	531.645	490.221	444.607	372.86	334.98	288.771	227.802	178.408	121.084	71.5751	19.3679
113.87	1526.54	1488.35	1419.89	1369.55	1316.44	1270.22	1230.83	1119.59	1065.51	1019.61	975.793	923.835	878.756	821.895	774.166	714.088	670.598	611.108	573.878	532.419	490.723	446.3	372.2	332.722	291.741	227.802	177.605	121.55	71.9784	19.3679
114.161	1526.57	1490.97	1420.99	1369.55	1314.57	1271.86	1232.1	1120.86	1065.52	1020.11	978.428	925.841	878.958	822.439	774.166	714.088	670.598	611.994	573.344	533.578	491.656	447.727	372.86	331.137	291.905	226.822	178.278	123.693	74.7206	21.0247
114.452	1525.99	1494.24	1420.89	1373.6	1315.8	1273.53	1231.71	1122.6	1065.91	1027.87	979.301	925.925	878.511	828.734	776.474	713.454	670.849	615.997	572.548	533.676	494.169	447.727	373.703	329.494	291.905	227.712	179.973	123.436	75.0267	21.2897
114.743	1526.43	1497.13	1425.94	1375.7	1314.37	1272.53	1232.29	1123.11	1064.65	1024.06	977.773	923.741	878.511	829.306	777.913	713.185	672.685	615.997	573.977	536.068	494.169	452.475	375.743	331.377	293.784	226.822	180.4	122.83	77.9091	22.6614
115.034	1525.39	1500.46	1424.9	1375.7	1318.49	1272.01	1232.06	1123.16	1064.65	1025.82	977.773	919.839	872.394	825.861	780.022	713.185	672.685	615.283	573.977	535.891	492.973	452.75	375.743	333.78	293.267	226.714	179.818	123.247	76.996	21.9725
115.325	1524.88	1500.06	1424.9	1374.78	1318.24	1268.72	1231.6	1125.24	1067.24	1024.71	978.107	920.937	870.909	832.948	780.597	713.533	672.685	614.619	575.132	536.545	492.708	455.576	375.787	337.669	292.271	228.103	176.766	122.857	78.2263	21.5194
115.616	1524.83	1500.86	1424.9	1374.38	1318.24	1268.96	1228.61	1126.35	1070.68	1022.96	978.107	924.197	870.827	831.279	779.896	713.018	671.63	614.44	575.534	535.891	497.086	456.906	374.211	342.374	289.372	226.669	177.162	122.355	80.3047	21.6848
115.907	1525.39	1499.56	1425.33	1374	1316.91	1268.41	1226.1	1125.94	1065.92	1021.11	978.516	924.983	874.28	833.358	778.802	714.714	670.794	614.902	575.534	537.79	497.492	457.398	375.614	338.212	289.372	225.93	177.158	123.492	78.9653	23.8173
116.198	1526.64	1497.16	1425.33	1373.02	1318.97	1267.52	1226.1	1125.04	1064.52	1021.11	978.572	926.034	878.918	830.822	778.66	716.276	671.311	617.811	575.534	538.704	499.407	456.081	376.385	336.688	288.873	225.93	177.158	124.974	75.529	23.9427
116.489	1526.64	1496.07	1425.33	1369.88	1318.72	1267.52	1224.58	1120.87	1064.52	1025.93	974.584	925.249	878.918	830.822	778.261	713.913	671.789	617.811	574.591	538.226	499.407	453.715	376.385	334.17	288.873	226.335	178.011	124.974	81.9073	24.8974
116.78	1525.72	1496.07	1425.77	1370.46	1317.13	1268.03	1226.45	1121.21	1065.27	1026.26	976.326	921.611	876.561	832.933	778.261	713.991	671.789	617.023	573.231	537.468	500.358	448.551	376.945	336.688	289.924	226.335	179.898	125.485	84.2108	24.0778
117.071	1525.72	1495.53	1422.93	1371.7	1317.13	1268.61	1226.45	1121.21	1071.6	1026.6	977.335	919.663	878.085	835.188	781.243	714.063	677.355	619.232	577.03	543.342	497.709	447.924	375.944	343.105	290.542	226.531	180.446	125.485	86.0469	22.2331
117.362	1526.59	1496.65	1424.11	1372.33	1318.79	1270.72	1225.48	1122.68	1072.07	1025.94	978.64	918.38	877.256	837.081	783.49	714.063	677.915	617.574	577.03	544.872	497.78	448.111	375.944	343.736	294.105	220.117	180.446	127.718	83.1855	22.755
117.653	1526.61	1497.28	1424.11	1373.38	1318.79	1272.91	1226.35	1124.05	1072.07	1025.53	981.072	918.866	879.637	838.418	781.68	714.231	680.586	617.81	578.703	545.853	495.839	450.195	378.097	344.638	297.168	220.117	179.727	127.022	79.1165	22.6796
117.944	1526.06	1495.34	1425.87	1373.53	1317.93	1270.53	1226.76	1124.05	1069.73	1022.01	979.513	920.066	878.481	836.986	782.212	715.144	676.746	618.342	578.516	542.399	495.936	451.359	377.28	340.139	295.834	218.102	181.807	126.279	77.5167	23.156
118.235	1526.03	1493.64	1425.52	1376.63	1316.56	1272.67	1228.43	1122.6	1069.73	1021.15	978.532	923.193	879.805	836.026	785.24	714.325	678.843	620.474	577.992	541.957	497.564	454.376	378.682	337.715	294.436	221.763	181.511	126.18	77.5167	21.516
118.526	1527.91	1492.04	1427.13	1375.35	1318.29	1276.05	1227.72	1122.93	1069.99	1020.17	976.687	925.989	880.222	838.533	790.179	715.466	677.308	620.975	579.798	542.517	500.1	455.039	377.986	335.143	293.818	220.293	182.868	125.385	78.8544	21.516
118.817	1527.04	1496.89	1423.89	1375.35	1320.97	1277.77	1227.35	1124.87	1072.44	1019.97	976.687	926.582	881.236	835.861	790.179	716.384	678.843	619.74	579.881	541.9	503.961	454.812	377.589	338.078	295.396	222.2	183.599	125.385	81.3446	22.8313
119.108	1527.09	1498.6	1425.28	1376.08	1322.45	1278.4	1226.38	1123.79	1071.81	1019.3	980.316	926.582	882.754	838.368	789.587	718.153	679.119	619.687	578.972	542.636	505.309	454.812	376.463	335.944	298.213	223.135	183.258	125.603	80.127	20.3919
119.399	1527.02	1499.03	1425.13	1374.83	1323.16	1277.61	1224.48	1124.87	1066.69	1021.36	982.335	922.865	881.044	840.536	785.301	720.907	681.6	619.958	577.079	542.495	506.872	456.008	375.927	334.416	301.945	225.204	182.971	125.695	77.4573	24.5202
119.69	1526.76	1495.91	1425.13	1374.83	1318.44	1277.74	1225.86	1127.86	1066.69	1024.62	983.783	922.069	881.789	835.603	785.301	720.907	685.275	619.958	575.591	543.051	506.872	456.376	376.147	334.734	300.059	223.631	181.949	129.054	77.4573	21.2796
119.981	1527.61	1490.27	1423.84	1375.26	1316.1	1275.25	1227.08	1126.79	1066.69	1024.62	983.783	921.507	881.872	835.603	786.429	722.258	684.105	619.958	575.591	542.551	508.747	459.174	376.885	331.576	297.542	221.439	182.148	131.812	84.4761	20.3111
120.272	1526.76	1484.24	1424.21	1374.48	1316.18	1272.94	1228.09	1126.79	1066.2	1025.45	981.259	919.558	879.012	838.109	784.861	717.757	687.437	617.138	577.599	544.501	499.059	459.554	376.877	333.651	293.942	221.439	185.157	132.986	83.6914	19.6613
120.563	1526.69	1488.05	1424.88	1373.29	1315.05	1272.43	1227.29	1125.39	1068.74	1025.03	981.259	922.055	879.435	838.109	783.504	718.578	684.798	617.138	580.029	543.076	497.53	460.781	375.141	333.414	293.942	220.442	185.434	132.763	80.661	21.0915
120.854	1526.69	1490.13	1425.26	1374.26	1314.84	1275.04	1228.3	1126.41	1068.77	1023.83	984.222	924.77	879.435	840.784	782.758	718.578	681.208	619.726	580.654	542.34	501.206	467.162	376.247	333.767	294.849	220.597	188.217	132.763	83.6507	19.8154
121.145	1527.09	1491.71	1427.58	1377.31	1314.84	1275.04	1228.33	1125.51	1070.16	1025.77	985.983	925.751	881.125	840.49	782.597	717.147	680.391	617.297	580.744	545.547	504.042	471.314	378.555	334.369	296.545	219.924	186.594	129.825	80.7284	20.0022
121.435	1527.06	1490.41	1426.08	1378.65	1314.84	1271.63	1228.05	1126.69	1067.53	1023.96	987.711	925.82	881.012	839.506	782.123	717.288	673.912	613.294	581.885	546.935	502	473	377.474	335.342	299.912	220.689	189.448	128.451	80.7284	24.157
121.726	1528.07	1490.49	1425.82	1380.3	1314.6	1270.04	1225.46	1122.79	1066.71	1023.96	987.861	926.613	879.82	840.49	782.786	717.724	681.362	614.317	581.885	547.727	500.192	475.266	375.947	335.92	303.044	218.082	188.775	127.952	80.037	24.157
122.017	1528.07	1491.31	1424.75	1383.11	1316.72	1275.04	1228.06	1123.97	1073.12	1023.36	987.861	927.594	878.865	844.354	783.436	720.026	684.198	614.645	583.828	548.589	496.516	478.845	375.947	334.356	303.044	219.279	190.162	129.234	79.2712	21.8094
122.308	1528.03	1493.98	1426.63	1384.13	1317.76	1273.94	1226.87	1124.51	1076	1022.41	986.985	927.485	879.817	846.844	783.436	723.386	684.198	615.726	585.237	548.589	498.305	478.712	375.202	333.93	305.701	224.506	191.311	127.319	80.492	22.511
122.599	1527.85	1495.36	1424.75	1385.86	1315.6	1275.2	1228.62	1127.19	1078.73	1023.36	985.368	928.279	878.514	851.104	780.953	724.489	679.832	615.726	583.097	550.069	498.211	473.068	374.677	333.543	306.373	226.268	193.044	130.632	82.0303	25.7094
122.89	1526.34	1493.76	1428.7	1384.86	1314.85	1273.1	1227.87	1125.59	1077.35	1024.75	984.996	925.545	876.799	851.614	780.916	724.489	677.41	615.428	584.173	548.082	500.047	471.524	375.217	333.456	303.754	226.268	189.571	127.096	78.3673	27.9861
123.181	1524.49	1493.76	1426.05	1385.94	1314.95	1274.3	1225.53	1122.78	1072.73	1023.77	982.887	922.742	876.442	850.228	782.449	722.376	677.41	616.258	584.173	543.514	500.047	469.185	372.187	332.9	305.375	225.805	190.706	127.824	77.4222	26.8509
123.472	1526.34	1491.46	1425.16	1385.64	1314.95	1274.3	1226.77	1123.16	1071.41	1023.62	976.728	922.809	874.451	848.827	780.283	724.828	679.511	614.684	591.616	543.076	499.35	464.17	370.693	332.9	305.086	225.481	187.937	126.17	78.7974	26.8509
123.763	1525.68	1496.24	1425.61	1386.01	1315.73	1273.36	1226.77	1126.4	1067.81	1024.31	978.447	922.809	872.36	850.19	780.778	722.467	678.387	615.515	592.134	545.911	497.513	460.273	370.693	332.416	303.199	221.798	188.054	124.968	77.0437	26.8993
124.054	1525.82	1494.73	1424.7	1385.11	1316.14	1274.05	1228.56	1127.63	1069.83	1023.72	978.855	924.416	874.159	854.489	779.952	720.64	685.265	614.193	587.069	545.993	492.13	458.301	372.474	328.074	304.324	221.188	187.183	126.304	78.6073	23.2959
124.345	1524.56	1493.88	1425.33	1385.69	1316.25	1273.36	1228.56	1127.02	1069.47	1023.56	978.855	921.129	878.233	855.352	780.447	720.64	681.902	613.043	586.197	545.993	491.444	455.381	375.196	325.825	303.603	220.19	187.799	127.753	79.6988	25.1462
124.636	1523.92	1489.84	1422.58	1382.08	1314.91	1273.36	1227.7	1126.36	1072.29	1022.46	977.212	920.421	878.935	853.574	787.694	721.32	676.359	609.651	585.374	545.993	491.444	451.834	374.176	324.342	301.304	219.813	187.393	127.616	77.1157	26.0565
124.927	1524.71	1488.81	1422.26	1383.12	1314.49	1271.22	1226.94	1125.55	1069.61	1021.37	973.319	919.733	877.777	852.818	783.926	723.423	676.792	612.499	581.85	541.006	495.253	449.294	373.349	324.952	300.288	219.813	186.853	132.199	77.5404	26.0565
125.218	1523.86	1488.81	1422.26	1379.38	1313.3	1270.93	1227.19	1120.26	1073.76	1019.07	973.122	920.207	877.618	850.957	786.781	722.313	676.792	613.93	581.159	544.434	494.507	449.294	373.186	325.749	298.329	219.813	187.495	130.736	75.8147	25.6008
125.509	1522.79	1487.01	1422.1	1379.04	1313.3	1268.67	1226.87	1120.12	1071.87	1018.43	971.099	918.176	877.618	849.17	785.082	722.278	676.617	615.398	580.304	539.28	494.507	447.649	375	326.431	296.85	216.25	186.631	127.843	75.6796	24.6257
125.8	1522.79	1483.92	1421.47	1379.04	1310.85	1270.26	1229.25	1116.41	1071.87	1019.93	971.266	920.949	878.488	851.808	786.856	721.749	675.005	618.095	579.276	540.647	489.574	445.543	376.441	324.332	295.226	215.645	184.914	127.364	75.3146	24.0475
126.091	1521.97	1483.92	1423.24	1378.45	1309.44	1270.5	1229.8	1116.41	1070.19	1019.93	975.129	919.427	880.11	846.891	785.082	721.798	672.975	613.553	578.309	540.647	488.78	445.111	377.218	323.065	290.57	214.787	182.731	123.727	73.7958	21.977
126.382	1523.22	1475.9	1424.95	1377.71	1309.42	1273.64	1231.91	1118.29	1070.1	1022.47	976.446	922.881	880.11	848.499	783.763	721.385	671.263	614.052	578.309	540.647	491.071	445.111	377.244	320.494	287.052	215.785	181.781	124.27	70.7175	20.7893
126.673	1522.65	1482.13	1426.4	1378.1	1312.61	1272.8	1231.91	1121.81	1070.1	1023.13	976.446	922.3	881.098	847.235	781.928	721.406	673.115	614.052	578.481	541.339	485.688	445.096	375.873	321.311	286.53	218.452	182.815	123.465	72.6916	21.1057
126.964	1524.68	1482.26	1426.4	1374.52	1314.39	1270.46	1231.91	1121.81	1070.84	1023.13	975.581	920.682	883.368	846.993	781.911	721.552	673.115	615.11	578	538.59	486.443	444.736	375.766	321.872	288.754	219.43	179.033	123.365	69.5349	21.376
127.255	1525.31	1482.02	1425.77	1372.88	1313.19	1269.52	1229.69	1118.59	1067.9	1018.53	971.926	920.682	879.639	839.945	783.188	718.09	673.115	615.11	577.797	540.437	490.017	444.736	375.253	325.215	286.951	218.452	178.429	122.867	72.1414	20.6256
127.546	1525.43	1481.55	1419.82	1372.88	1313.16	1271.27	1229.18	1116.12	1069.78	1017.51	971.858	921.041	880.608	841.767	785.47	719.247	669.415	616.939	573.568	540.437	491.309	444.736	373.313	324.842	284.025	217.66	176.029	122.542	72.9291	20.4478
127.837	1524.84	1481.55	1423.94	1372.13	1313.16	1273.58	1229.18	1119.68	1067.58	1017.72	968.417	921.128	880.608	844.848	787.436	715.586	669.415	613.132	573.722	540.445	493.203	444.868	374.015	327.67	282.221	218.494	177.589	122.645	71.7781	21.2742
128.128	1524.37	1483.06	1423.54	1371.92	1313.76	1273.43	1228.59	1119.9	1069.46	1018.86	971.607	920.621	880.633	845.12	786.337	715.586	669.099	612.031	574.807	537.442	488.92	444.812	375.596	323.742	285.319	218.494	177.589	123.012	71.4509	21.2742
128.419	1524.07	1484.91	1423.54	1370.32	1317.62	1272.97	1228.59	1117.69	1066.66	1017.44	971.366	920.847	882.852	845.805	785.564	713.999	673.057	609.423	575.562	537.442	482.768	443.35	375.596	325.294	282.589	218.967	175.514	124.515	72.0974	20.1022
128.71	1524.17	1485.12	1421.56	1370.32	1317.61	1272.22	1228.05	1115.49	1066.1	1019.24	971.867	919.204	882.852	845.805	783.146	714.446	672.281	607.957	577.792	538.402	481.603	440.78	375.596	323.3	284.425	220.169	175.514	125.8	70.0592	19.121
129.001	1524.56	1485.12	1425.49	1371.76	1317.68	1271.14	1228.04	1112	1066.1	1017.81	970.564	919.204	885.808	844.199	783.048	716.141	673.424	607.957	575.09	537.021	480.699	446.306	374.211	323.3	283.53	222.347	174.987	125.471	71.3646	15.9471
129.292	1524.02	1484.82	1426.62	1372.98	1312.48	1271.3	1229.36	1111.3	1066.1	1017.81	969.847	916.103	876.866	844.036	780.96	716.019	672.586	609.166	573.489	537.021	481.463	449.135	373.056	323.3	281.8	219.443	174.718	120.685	69.7556	15.2234
129.583	1521.25	1480.37	1426.71	1371.91	1308.27	1271.3	1229.36	1113.85	1067.18	1018.76	971.458	916.498	875.882	840.695	780.974	716.264	672.316	609.316	568.519	535.042	481.471	451.614	373.227	326.863	282.153	217.522	174.82	120.685	70.5725	15.2137
129.874	1522.48	1481.56	1423.14	1368.68	1308.27	1271.38	1229.36	1117.54	1067.83	1020.4	971.372	919.201	875.678	838.556	783.009	716.264	673.062	610.896	569.885	532.331	481.196	447.928	374.257	326.923	280.316	217.522	174.82	120.28	71.0689	15.2244
130.165	1524.23	1479.37	1422.48	1368.68	1308.25	1271.38	1228.09	1117.15	1070.13	1020.7	971.988	920.565	874.82	839.348	781.417	716.645	669.578	612.318	570.66	532.299	478.359	450.88	374.098	328.195	279.192	218.426	175.366	118.572	69.9641	16.0382
130.456	1523.94	1479.23	1421.81	1366.96	1310.56	1273.6	1228.09	1115.56	1070.4	1019.74	969.997	921.442	873.83	839.348	782.104	716.262	666.873	608.613	570.961	532.299	475.552	448.605	374.522	328.567	277.439	219.188	170.898	116.864	70.6836	16.4316
130.747	1523.82	1474.77	1422.48	1369.11	1310.21	1269.25	1225.84	1115.71	1065.25	1019.29	966.64	919.803	873.447	840.312	780.514	716.262	664.504	608.015	571.696	530.536	475.552	446.646	373.348	324.677	277.06	219.188	167.473	115.844	70.9246	16.7494
131.038	1520.84	1467.18	1421.97	1368.72	1308.77	1268.43	1224.15	1115.23	1062.9	1018.23	966.602	919.862	873.056	834.097	780.52	714.516	665.398	607.495	567.826	530.543	475.506	443.868	373.348	329.459	279.16	218.279	169.212	115.844	70.9246	15.6288
131.329	1518.97	1467.18	1418.41	1368.44	1308.08	1268.69	1224.82	1115.39	1062.46	1014.89	966.477	922.376	873.056	831.969	772.748	713.025	666.194	608.356	570.956	529.172	475.43	441.528	370.521	323.64	277.436	218.093	169.212	115.844	70.6254	16.082
131.62	1519.8	1467.82	1417.37	1367.02	1307	1269.71	1225.66	1109.16	1062.45	1012.59	966.577	920.444	871.978	831.969	770.806	710.972	666.84	607.955	572.123	527.218	476.771	441.261	370.521	320.925	276.754	217.774	169.111	118.91	68.7846	15.6143
131.911	1520.54	1469.4	1416.22	1364.43	1306.24	1270.22	1225.66	1109.16	1063.68	1013.26	966.577	925.589	870.661	829.734	770.764	711.136	669.016	612.348	570.849	526.178	476.172	440.715	370.521	322.778	275.763	216.877	167.896	118.91	67.54	15.4066
132.202	1520.54	1469.44	1414.46	1366.35	1306.64	1271.26	1224.27	1109.16	1065.89	1013.89	964.14	923.132	873.03	830.118	770.764	713.364	669.269	612.348	571.433	526.295	474.791	440.951	372.349	321.499	276.131	216.128	168.855	118.74	66.1029	14.5282
132.493	1519.14	1471.02	1414.04	1369.26	1308.25	1269.67	1223.41	1110.38	1066.16	1014.54	965.669	917.918	873.866	828.248	771.851	711.947	669.928	611.802	571.433	522.942	471.87	439.923	372.441	322.511	274.335	216.128	167.587	118.81	63.4354	14.8833
132.784	1518.37	1474.52	1417.12	1369.47	1312.17	1268.5	1223.36	1111.34	1066.16	1015.23	963.664	917.918	874.231	828.343	775.441	711.038	666.361	609.192	571.714	522.942	471.366	438.107	372.349	320.729	275.322	217.574	167.213	117.834	60.8656	14.4821
133.075	1517.99	1475.79	1415.82	1369	1312.17	1266.89	1223.24	1111.48	1066.37	1016.18	963.902	917.578	875.27	826.408	771.973	709.952	663.878	606.324	569.221	526.665	472.549	434.667	372.57	319.59	275.214	216.991	165.405	116.352	63.3041	13.5634
133.366	1518.46	1477.44	1418.2	1369	1312.17	1269.08	1223.24	1110.31	1064.91	1018.26	967.472	918.75	875.5	826.074	775.475	711.038	666.457	606.688	568.27	526.947	473.011	434.412	374.415	319.59	269.307	217.725	164.92	113.77	64.6701	12.9328
133.657	1518.09	1477.68	1416.2	1366.71	1312.99	1269.83	1224.48	1115.38	1065.23	1020.12	965.329	918.525	873.574	824.346	773.693	710.236	664.245	606.372	568.472	524.946	475.629	434.232	374.248	320.595	267.196	218.193	164.92	114.069	64.4743	11.5179
133.948	1519.87	1480.82	1415.47	1365.09	1314.29	1272.4	1225.04	1108.18	1065.23	1020.28	965.261	926.074	872.175	824.331	772.149	711.523	664.902	606.954	577.102	524.946	477.449	435.273	374.183	324.874	269.667	218.758	164.576	114.069	65.0426	16.9118
134.239	1519.12	1486.23	1415.47	1364.96	1314.5	1273.81	1225.04	1111.9	1063.61	1020.68	963.412	922.66	870.881	826.059	772.149	711.537	666.306	610.259	575.98	525.447	476.982	440.278	372.007	324.874	269.667	219.215	164.783	114.935	64.2115	15.9619
134.53	1521.77	1481.44	1415.27	1364.96	1313.95	1277.24	1226.05	1111.9	1060.62	1020.55	964.77	926.822	870.881	826.077	772.032	715.384	667.423	611.223	575.582	527.283	478.154	440.278	370.47	324.528	270.341	219.967	165.675	114.935	66.0569	17.065
134.821	1522.85	1475.74	1417.64	1366.77	1311.99	1275.19	1227.29	1114.86	1064.75	1022.44	968.814	926.822	870.543	826.475	777.227	713.709	667.423	606.351	572.624	527.283	478.132	443.608	374.434	324.528	276.682	222.101	167.898	120.12	65.4296	16.3356
135.112	1523.02	1478.91	1423.56	1367.94	1310.51	1272.35	1229.44	1115.54	1062.92	1020.71	972.177	925.226	873.528	827.745	778.689	713.059	670.454	606.351	572.318	527.97	479.971	445.57	374.264	328.355	275.366	223.464	168.164	120.301	68.0413	17.2772
135.403	1522.92	1480.38	1423.56	1368.27	1311.65	1270.86	1229.5	1116.48	1068.07	1019.67	974.084	928.45	873.607	827.745	778.689	713.801	672.634	607.711	571.025	529.686	478.813	443.781	374.321	330.959	277.729	223.464	166.891	119.829	64.1326	15.5394
135.694	1522.65	1479.3	1419.83	1368.79	1313.79	1276.35	1229.94	1117.84	1068.16	1019.05	973.288	928.564	872.223	828.209	775.792	713.801	672.68	607.711	571.025	531.403	478.791	447.666	374.264	329.834	276.777	222.399	166.891	118.753	62.9535	18.737
135.984	1520.92	1479.3	1420.38	1369.78	1319.18	1276.55	1228.97	1117.64	1067.99	1016.95	978.013	928.203	872.223	827.697	774.747	712.996	673.017	608.295	573.01	531.403	476.612	450.217	373.602	325.235	279.783	222.648	167.612	116.106	60.5218	18.5039
136.275	1522.48	1480.94	1419.52	1369.95	1318.04	1275.02	1228.72	1117.23	1062.17	1018.01	973.721	930.002	872.386	825.414	776.791	712.479	669.844	607.924	572.302	532.27	478.524	453.532	373.709	325.992	273.5	222.091	168.48	117.263	58.9204	19.1387
136.566	1522.48	1483.02	1418.29	1368.13	1319.89	1273.78	1228.32	1116.09	1062.17	1015.05	976.22	927.575	873.568	825.414	779.257	712.479	670.673	609.111	569.015	531.327	479.75	454.921	372.302	325.992	272.992	222.811	168.48	115.665	63.56	19.1387
136.857	1523.54	1484.56	1418.29	1366.98	1318.52	1274.61	1228.92	1116.32	1062.17	1019.53	974.441	929.224	872.671	828.551	777.243	713.562	670.673	610.582	570.653	529.322	484.359	455.094	373.032	327.614	272.564	224.649	167.394	116.296	66.5796	18.1232
137.148	1523.15	1485.6	1420.66	1368.73	1318.52	1278.15	1231.62	1117.93	1063.3	1022.03	972.601	924.948	872.942	830.51	777.682	715.25	671.839	610.582	571.208	529.322	484.186	457.229	373.207	330.488	276.856	224.649	167.593	115.857	69.4997	18.1232
137.439	1523.89	1487.75	1422.67	1371.06	1319.47	1281.39	1235.45	1123.56	1067.96	1022.79	972.835	927.9	872.942	831.321	778.589	715.756	671.002	613.086	572.368	532.245	479.775	458.453	373.056	332.153	278.566	225.137	168.661	118.333	69.8298	21.7302
137.73	1524.31	1484.7	1423.48	1373	1317.73	1280.3	1235.45	1120.34	1067	1022.96	972.044	926.332	875.636	833.082	779.741	712.655	674.088	609.751	575.547	533.199	479.839	460.072	373.794	333.092	276.856	224.213	169.482	118.875	70.3504	23.45
138.021	1526.75	1481.95	1424.18	1374.77	1316.58	1280.1	1235.45	1120.34	1069.28	1022.96	971.711	930.854	877.868	834.879	782.665	710.405	669.726	611.979	575.034	535.437	477.446	463.416	377.539	333.215	275.732	221.128	169.948	119.139	73.3068	22.5988
138.312	1526.38	1477.88	1423.17	1373.83	1315.33	1279.51	1235.23	1117.03	1068.95	1024.22	969.546	930.655	876.932	834.879	785.384	710.92	669.726	613.332	576.768	535.014	480.558	461.123	376.572	333.215	277.178	223.537	167.251	119.221	71.3615	21.8689
138.603	1525.79	1477.54	1418.91	1374.07	1315.71	1279.93	1235.77	1116.45	1070.55	1022.17	971.839	930.655	879.251	834.157	781.463	711.881	669.607	613.99	577.683	539.202	483.816	460.497	374.974	333.215	276.706	221.82	167.985	117.327	72.4094	22.4911
138.894	1525.19	1475.35	1418.48	1372.36	1315.61	1276.62	1234.47	1116.45	1070.08	1020	971.839	926.353	882.417	834.012	781.463	715.756	666.171	613.99	577.597	535.683	482.505	463.28	374.952	331.483	278.22	224.406	167.616	117.327	72.242	21.6698
139.185	1523.61	1475.06	1417.92	1372.43	1316.04	1273.42	1233.85	1114.21	1068.88	1017.4	972.671	923.916	880.269	832.329	781.46	715.756	664.046	613.99	575.273	535.208	479.307	461.832	374.202	327.231	278.484	226.896	169.318	115.503	67.5946	19.1991
139.476	1524.55	1474.54	1418.89	1372.57	1317.61	1271.84	1228.7	1112.7	1063.07	1020.32	972.196	923.916	878.137	823.578	781.46	713.021	662.756	613.282	569.206	533.903	477.708	458.672	374.202	325.86	277.748	226.014	166.271	113.71	70.8547	18.9799
139.767	1523.47	1473.34	1420.03	1372.64	1313.31	1270.25	1222.91	1112.62	1059.54	1016.46	966.462	924.897	871.317	814.312	782.031	714.679	662.756	612.735	564.064	532.015	474.25	453.209	374.778	324.397	267.665	225.629	163.895	112.235	70.4518	17.8971
140.058	1523.72	1470.96	1414.93	1372.2	1311.86	1268.14	1221.17	1112.17	1060.22	1017.51	965.122	926.632	871.59	812.96	773.656	713.021	658.743	609.66	560.478	525.807	472.884	451.877	375.04	324.017	264.693	222.366	163.895	111.854	69.3631	17.4087
140.349	1520.83	1470.96	1413.55	1368.72	1310.8	1265.92	1222.78	1111.43	1061.82	1015.07	963.598	926.719	871.59	811.235	773.372	711.253	659.506	609.394	560.475	522.405	472.852	447.125	373.388	323.088	261.971	220.636	162.326	117.712	65.2682	19.2347
140.64	1519.09	1469.22	1411.79	1368.18	1313.05	1265.38	1221.9	1110.49	1062.52	1016.54	961.716	922.481	873.374	813.582	772.884	711.253	660.843	606.369	557.719	519.695	471.953	446.892	370.454	320.773	264.365	219.824	160.543	117.712	63.5923	18.1582
140.931	1516.76	1465.5	1410.22	1368.08	1311.24	1264.18	1217.96	1109.38	1062.52	1016.54	959.032	916.392	867.752	811.101	770.264	711.173	660.843	603.75	555.933	520.059	467.874	441.728	369.108	320.773	265.682	218.77	154.247	116.759	64.2226	13.0513
141.222	1516.83	1465.31	1408.36	1368.08	1306.68	1264.18	1216.89	1108.05	1065.17	1018.74	960.83	917.639	870.471	807.462	770.264	711.263	660.843	610.205	554.495	517.324	466.543	439.459	368.702	318.458	264.191	216.597	153.934	117.345	64.2375	12.2203
141.513	1516.34	1461.76	1406.74	1368.08	1306.11	1260.52	1216.16	1108.05	1060.65	1015.9	961.425	916.037	866.608	810.526	771.41	710.812	661.241	610.901	554.067	516.367	466.543	431.811	368.124	315.058	257.841	215.686	153.934	113.591	64.2375	10.6355
141.804	1513.83	1461.49	1407.93	1368.17	1306.1	1259.97	1214.89	1107.7	1063.44	1013.39	961.689	912.818	869.816	814.456	769.48	712.349	662.009	610.416	554.243	517.324	464.641	427.71	367.495	314.634	263.107	217.612	156.555	116.596	68.6981	12.8385
142.095	1512.11	1461.76	1408.38	1368.13	1306.1	1262.18	1212.78	1104.27	1062.74	1011.23	961.451	914.806	869.19	811.832	769.86	710.812	662.223	609.506	554.331	517.848	464.789	426.555	364.317	313.963	261.856	218.247	157.136	113.532	70.2876	13.3291
142.386	1512.84	1463.09	1412.84	1368.13	1310.36	1261.91	1212.52	1107.26	1062.74	1012.78	964.955	912.573	870.617	814.17	765.381	711.998	664.557	607.268	558.238	517.531	464.466	427.542	363.165	316.779	261.856	220.597	157.136	111.116	70.7563	11.0187
142.677	1514.12	1465.63	1412.99	1368.84	1308.17	1259.82	1213.56	1103.56	1062.74	1013.72	966.046	914.8	860.133	815.253	764.729	710.054	667.059	609.548	559.729	515.245	464.466	427.542	362.251	319.009	262.103	217.693	158.219	111.116	70.2876	11.8607
142.968	1513.33	1467.16	1415.28	1369.86	1309.28	1259.97	1213.15	1108.4	1066.37	1015.52	967.609	911.564	859.663	816.563	764.423	709.703	669.08	614.001	558.514	514.779	464.961	426.711	360.972	315.229	260.384	221.278	159.494	110.566	67.6688	10.4916
143.259	1513.33	1466.86	1414.53	1368.85	1308.44	1258.21	1214.03	1109.68	1065.37	1010.81	965.096	914.705	864.771	816.563	763.256	711.388	662.451	614.001	559.729	514.23	462.685	429.228	361.377	318.767	262.697	219.666	159.513	113.449	69.3312	11.3337
143.55	1513.32	1465.47	1413.79	1369.27	1307.85	1257.16	1214.03	1111.02	1065.37	1013.08	964.538	912.445	869.198	816.02	764.423	711.066	662.732	614.001	559.805	514.779	467.329	428.695	363.306	314.223	262.033	219.666	160.32	114.92	69.3312	13.4187
143.841	1514.49	1463.56	1410.8	1364.28	1307.04	1258.64	1213.78	1109.79	1062.89	1013.17	964.685	910.882	871.2	812.843	764.176	710.068	662.732	612.263	561.118	514.051	466.031	426.835	364.628	316.97	261.365	213.564	160.989	116.075	68.209	13.4187
144.132	1514.1	1463.56	1410.8	1364.28	1309.63	1257.71	1214.69	1104.86	1062.19	1013.17	964.753	911.135	866.545	810.539	766.265	709.831	662.609	610.537	561.156	515.656	466.031	423.03	368.029	315.657	259.93	213.358	157.113	112.392	63.878	12.796
144.423	1517.43	1467.24	1411.94	1363.83	1310.81	1256.84	1217.29	1107.07	1062.84	1014.7	965.771	911.382	868.802	811.74	765.022	708.907	662.006	611.765	561.156	516.081	465.171	423.03	367.679	315.936	260.145	212.698	156.016	113.605	62.2336	11.165
144.714	1517.43	1465.8	1414.77	1363.83	1309.81	1256.84	1219.41	1106.17	1061.31	1015.37	964.919	917.403	865.227	816.116	763.938	709.372	663.142	610.653	560.489	516.302	466.187	423.089	367.679	315.934	264.168	214.749	158.173	111.284	63.4545	11.165
145.005	1518.7	1469.84	1413.79	1364.38	1309.83	1257.72	1219.99	1107.88	1061.65	1015.71	963.163	917.403	870.64	817.05	764.98	709.493	663.311	612.41	559.064	516.302	466.768	423.302	367.975	316.486	263.571	214.977	158.933	111.22	63.3315	10.932
145.296	1518.44	1467.02	1410.65	1364.12	1311.57	1262.69	1219.6	1107.55	1062.3	1016.71	965.166	917.403	869.022	821.397	765.44	710.404	663.476	611.27	559.064	516.842	466.94	423.554	366.389	316.647	263.85	214.977	160.459	109.951	68.5808	12.5835
145.587	1516.63	1467.6	1410.92	1366.12	1313.08	1262.69	1217.44	1108.39	1063.45	1015.79	962.235	916.022	874.934	817.109	765.44	711.367	671.11	611.27	559.082	517.76	464.763	423.554	366.589	317.052	261.25	216.315	159.486	109.246	67.2711	13.7021
145.878	1516.79	1464.51	1410.21	1366.23	1314.31	1262.27	1214.08	1109.53	1065.05	1015.5	965.057	915.957	871.953	814.269	764.566	710.898	666.608	609.41	557.728	517.604	462.278	418.563	365.457	317.187	262.737	213.508	159.852	107.504	69.4286	14.7642
146.169	1516.79	1463.93	1410.08	1366.14	1313.7	1260.22	1213.73	1113.02	1063.61	1015.21	965.969	917.402	871.148	816.253	762.175	708.069	665.507	609.914	560.357	514.731	461.044	421.937	364.982	318.844	261.891	214.071	159.852	107.143	70.893	14.7642
146.46	1517.73	1462.91	1410.08	1366.14	1311.09	1259.13	1212.57	1113.02	1064.06	1014.51	967.783	917.402	868.887	815.628	760.111	708.115	660.678	611.183	557.134	515.684	462.579	421.937	364.982	317.387	262.645	214.071	158.858	105.046	69.0578	15.7609
146.751	1516.91	1464.09	1410.86	1365.62	1310.72	1257.39	1212.77	1111.78	1066.15	1012.29	971.83	918.393	867.264	816.779	760.111	710.542	662.129	613.314	560.054	513.003	462.018	424.46	364.005	318.844	262.992	216.252	159.922	103.035	69.6003	14.5071
147.042	1517.35	1464.65	1411.19	1364.69	1310.47	1257.95	1212.77	1111.77	1065.06	1010.13	968.904	915	866.481	814.132	760.163	712.893	662.038	613.314	559.213	513.205	462.774	425.369	363.743	313.299	262.156	217.693	158.091	103.189	71.3665	15.5597
147.333	1516.53	1466.82	1412.65	1362.87	1309.31	1255.84	1217.31	1110.91	1058.71	1007.88	964.773	917.442	866.403	811.068	760.163	711.551	667.57	610.688	560.19	514.006	464.47	425.595	363.474	313.921	263.974	215.25	157.376	105.399	69.3089	15.5597
147.624	1517.57	1466.82	1412.65	1364.56	1310.92	1256.28	1217.68	1111.06	1058.71	1012.19	964.186	914.811	868.901	809.813	762.005	709.9	666.645	609.254	557.925	516.235	466.876	418.973	364.214	313.921	265.441	212.862	157.83	108.149	67.6507	16.1644
147.915	1518.16	1466.67	1412.98	1366.56	1312.26	1257.62	1217.84	1107.83	1062.04	1014.67	964.278	914.823	878.747	811.205	763.276	709.112	664.234	609.71	558.087	515.791	466.798	418.973	366.555	315.611	267.577	211.901	157.407	110.191	64.3896	15.1208
148.206	1518.09	1467.43	1417.35	1369.39	1312.26	1259.23	1218.16	1107.83	1063.67	1015.11	965.057	913.856	878.747	813.994	761.511	705.478	661.924	610.017	557.608	514.22	464.746	420.783	366.877	317.523	268.455	211.493	158.441	112.374	63.5421	14.3538
148.497	1517.65	1463.61	1412.12	1369.02	1311.06	1261.1	1217.48	1107.94	1064.54	1011.57	964.284	911.337	878.79	816.807	760.128	707.277	662.632	608.351	557.608	513.062	463.39	421.514	366.571	317.568	265.701	212.645	157.971	112.88	63.5421	12.249
148.788	1517.78	1464.65	1415.68	1369.02	1308.46	1262.79	1217.18	1108.39	1065.65	1011.8	964.284	913.596	874.462	813.922	760.128	706.413	662.632	613.017	556.999	513.517	461.469	422.987	365.737	316.786	261.175	211.075	159.474	111.222	63.5593	12.1979
149.079	1518.22	1470.73	1412.04	1366.92	1310.57	1263.16	1219.6	1109.26	1064.96	1014.41	962.476	913.596	867.514	814.208	759.72	708.121	662.772	615.174	556.999	514.567	459.949	422.296	365.467	317.356	260.679	211.075	159.419	111.014	67.3344	11.0914
149.37	1518.48	1470.99	1412.04	1368.42	1313.14	1263.48	1220.98	1111.46	1066.32	1017.42	966.204	918.512	870.328	811.683	761.433	708.121	662.675	611.491	561.539	515.964	461.648	423.326	366.285	317.393	260.679	211.075	160.564	113.865	68.1828	12.3414
149.661	1518.72	1471.66	1412.61	1368.42	1314.33	1262.08	1221.11	1111.08	1064.96	1017.42	967.093	919.524	873.883	809.317	763.587	708.449	662.286	615.479	561.005	514.285	462.487	423.354	367.054	319.987	261.849	210.997	159.864	118.53	66.0069	13.5567
149.952	1518.77	1470.73	1412.86	1370.17	1312.21	1261.24	1220.49	1111.93	1065.61	1016.18	966.204	919.296	875.233	811.854	766.017	709.19	661.989	614.776	562.639	515.243	462.88	420.607	366.824	319.946	262.621	214.238	158.44	118.852	68.1828	15.1237
150.242	1520.49	1470.62	1412.86	1368.77	1309.66	1261.43	1221.38	1110.5	1063.56	1013.54	962.612	915.476	877.288	812.104	766.017	708.51	659.746	615.008	563.381	515.243	470.52	420.607	368.796	321.571	262.322	212.993	158.44	120.796	63.8704	14.1911
150.533	1522.31	1470.57	1412.83	1373.55	1310.73	1263.04	1220.77	1107.79	1062.31	1014.85	963.434	915.476	875.627	818.536	762.064	708.557	663.1	612.634	565.342	512.454	463.167	421.267	371.008	320.099	261.254	213.054	156.744	115.415	62.7202	14.8593
150.824	1522.31	1472.19	1411.75	1369.12	1315.63	1264.79	1220.62	1105.73	1058.56	1014.67	963.434	917.036	875.627	820.084	764.575	708.557	663.677	612.061	563.339	511.991	462.708	427.082	371.626	316.847	259.853	213.054	155.29	115.212	62.6423	13.8227
151.115	1523.38	1472.19	1412.22	1369.5	1317.47	1264.54	1222.87	1109.31	1056.94	1012.74	964.993	918.923	881.163	819.937	762.56	707.188	667.908	612.061	563.116	513.425	462.161	427.418	372.181	318.28	262.696	214.418	156.682	117.629	68.5056	15.0959
151.406	1523.72	1470.89	1413.04	1369.87	1316.76	1260.39	1220.13	1109.31	1058.85	1016.44	964.741	918.843	879.598	819.889	766.484	707.188	667.908	613.079	561.943	514.706	462.161	427.269	370.418	319.083	265.599	214.154	160.356	116.023	68.6351	14.4922
151.697	1522.55	1470.89	1413.6	1370.44	1315.16	1263.11	1221.27	1109.71	1063.65	1011.78	967.391	917.724	881.939	818.184	765.868	709.228	669.954	617.414	563.46	514.706	461.695	428.419	367.013	320.339	266.537	216.365	161.447	116.023	69.1703	16.1573
151.988	1523.45	1470.89	1413.09	1375.97	1316.25	1263.8	1221.5	1109.71	1069.37	1016.78	965.183	915.433	878.164	814.211	767.094	708.677	670.029	621.753	564.028	515.893	463.15	429.445	369.006	318.106	267.242	214.194	161.409	116.109	67.4457	16.1573
152.279	1523.08	1468.33	1412.78	1374.86	1315.16	1265.1	1221.29	1110.53	1062.65	1016.71	965.415	914.268	874.937	817.78	765.462	707.677	672.058	612.956	564.457	520.509	463.561	429.445	368.78	317.905	266.903	216.681	160.944	116.278	69.2685	16.1573
152.57	1523.79	1468.64	1412.83	1374.88	1318.18	1265.93	1223.29	1111.52	1066.13	1021.07	963.886	917.101	874.937	818.147	765.325	707.55	669.667	614.401	560.976	520.509	466.234	430.926	372.045	316.998	267.86	218.14	160.215	117.66	68.0519	15.1316
152.861	1525.05	1465.87	1413.4	1372.05	1317.2	1268.02	1225.92	1114.36	1066.13	1019.65	965.61	918.269	875.95	821.62	766.541	708.881	667.483	616.108	560.509	520.509	466.234	430.926	372.045	320.299	268.883	218.397	161.832	118.012	69.0702	15.1316
153.152	1524.76	1469.87	1413.4	1372.61	1318.15	1269.1	1224.81	1112.86	1066.75	1020.55	966.574	917.801	877.982	824.027	767.595	710.475	669.892	616.251	560.501	516.913	466.069	431.83	370.533	317.956	269.502	219.081	159.864	115.749	67.0967	16.8826
153.443	1524.56	1473.5	1414.36	1372.61	1320.21	1266.13	1224.81	1113.27	1070.84	1020.95	972.404	917.801	880.622	824.294	769.437	709.431	669.892	615.374	561.184	517.55	465.811	430.7	372.255	317.677	267.637	219.357	162.547	116.851	65.9548	16.5384
153.734	1524.48	1476.75	1415.31	1372.08	1320.37	1266.91	1224.68	1112.91	1070.18	1020.95	973.029	923.659	877.982	829.599	769.437	712.411	668.344	615.374	559.77	520.365	466.588	430.763	371.361	320.535	270.4	218.046	166.976	118.55	65.9548	18.9483
154.025	1523.33	1476.33	1415.67	1372.91	1320.37	1263.72	1223.64	1112.94	1069.6	1019.93	972.373	918.713	876.052	831.947	769.393	711.696	671.36	614.612	562.83	522.47	467.623	431.582	370.014	319.123	277.198	219.339	167.813	118.834	69.0823	19.6001
154.316	1522.54	1476.75	1417.59	1373.22	1321.15	1265.36	1224.29	1112.5	1066.01	1019.27	967.807	915.92	871.473	826.685	767.542	713.719	670.679	618.148	564.13	522.501	469.105	433.125	368.491	319.069	277.198	217.925	167.813	120.948	72.9834	20.6396
154.607	1522.72	1480.52	1415.7	1373.22	1320.36	1265.36	1222.54	1112.5	1064.62	1017.49	968.9	915.746	876.015	828.482	768.818	713.719	675.443	617.207	564.13	519.403	469.105	434.633	367.546	320.401	273.855	217.962	163.949	116.536	73.0226	21.2104
154.898	1522.62	1484.92	1418.14	1374.78	1319.83	1268.35	1220.85	1112.26	1064.87	1013.28	972.908	914.778	874.756	821.625	770.74	715.833	676.316	616.562	562.023	520.893	467.485	438.355	367.851	321.743	273.855	219.57	162.327	114.147	74.3899	20.2861
155.189	1521.56	1481.22	1418.09	1383.18	1318.84	1269.26	1217.45	1113.52	1066.43	1010.81	973.37	916.16	876.75	825.646	771.765	716.692	680.127	614.997	561.223	525.724	468.193	436.653	369.482	323.302	272.865	220.293	165.856	112.677	73.3902	20.7998
155.48	1521.8	1479.15	1418.09	1378.19	1317.63	1264.11	1218.75	1114.94	1066.63	1010.81	972.662	919.061	875.839	820.697	771.765	711.526	679.628	615.244	562.515	525.934	468.425	439.019	368.259	323.028	271.277	220.293	166.785	112.982	74.2121	19.9553
155.771	1520.11	1479.29	1417.56	1380.86	1320.52	1264.11	1217.9	1113.87	1069.07	1012.57	971.372	919.511	877.466	823.492	766.378	710.816	673.264	616.103	564.774	527.637	469.345	439.019	368.998	325.776	268.47	220.35	169.751	114.362	74.6719	19.7392
156.062	1521.08	1483.05	1417.56	1376.19	1320.38	1264.11	1217.9	1111.43	1067.18	1014.63	968.55	919.511	877.466	820.071	765.636	712.652	674.151	614.465	567.466	522.266	467.743	442.297	368.688	319.354	269.135	219.85	169.751	116.14	74.6719	16.6702
156.353	1520.41	1485.03	1415.35	1376.9	1323.91	1265.47	1217.84	1110.58	1066.78	1016.47	971.595	920.865	875.52	818.57	771.052	713.307	674.342	614.386	567.466	522.266	466.803	443.275	368.182	324.266	271.821	218.457	170.021	116.14	74.4766	16.0078
156.644	1520.79	1485.03	1415.35	1376.19	1317.85	1267.23	1218.24	1110.58	1066.24	1016.47	971.595	917.356	871.571	818.57	770.817	710.826	674.382	614.386	567.334	520.718	470.016	444.162	367.765	320.289	270.272	217.195	168.713	115.613	75.7462	18.3105
156.935	1519.85	1484.55	1414.54	1377.95	1316.58	1267.71	1218.93	1108.86	1066.24	1014.45	975.42	916.246	865.503	821.295	772.362	710.273	676.863	615.715	564.568	519.221	470.016	441.567	366.023	321.813	269.557	219.539	167.924	115.443	78.8958	16.1005
157.226	1520.56	1484.96	1415.98	1376.98	1314.89	1265.93	1220.55	1112.57	1068.42	1016.71	975.07	919.225	872.227	825.413	773.588	713.55	676.863	613.778	567.334	522.746	473.587	442.454	369.447	323.156	269.557	221.177	169.118	116.02	78.8958	20.1717
157.517	1523.59	1486	1418.8	1380.4	1316.41	1267.54	1221.64	1113.25	1066.95	1017.57	972.047	922.249	873.417	825.413	775.617	714.21	675.851	613.124	572.655	526.925	476.716	440.824	372.762	326.615	269.719	219.541	169.851	122.914	80.9106	20.5985
157.808	1524.91	1487.99	1422.2	1381.31	1317.87	1270.1	1223.34	1117.56	1066.95	1019.02	968.88	927.63	879.134	824.843	775.812	714.503	675.216	613.124	572.655	528.89	478.188	441.247	374.255	329.214	274.499	218.065	170.452	127.264	79.4003	22.5341
158.099	1525.21	1490.71	1419.31	1382.85	1323.25	1271.69	1223.08	1114.45	1064.97	1019.9	971.573	927.63	880.259	829.001	776.706	714.983	675.216	615.87	570.373	529.559	482.17	437.151	374.03	329.228	276.762	219.766	170.452	122.248	81.9734	25.9644
158.39	1525.21	1487.31	1417.69	1383.15	1320.95	1271.69	1223.15	1115.12	1064.8	1021.07	972.111	927.63	880.259	824.736	772.668	713.511	674.692	616.342	568.644	529.559	485.493	437.151	374.259	324.562	277.496	217.089	170.348	119.453	79.7861	25.9644
158.681	1524.67	1483.39	1418.28	1383.15	1314.64	1271.86	1222.92	1113.28	1062.97	1020.57	971.66	930.68	875.958	826.267	772.387	714.343	673.478	617.527	564.829	530.488	485.501	435.08	374.42	327.658	277.496	216.004	169.833	119.453	79.3345	25.9644
158.972	1524.67	1484.14	1420.21	1383.15	1314.64	1272.79	1223.25	1115.58	1066.09	1019.37	970.516	927.545	875.954	825.14	775.914	711.614	674.692	616.588	566.505	532.055	481.026	440.462	375.349	327.658	278.939	218.737	171.47	119.453	79.2281	23.3757
159.263	1527.43	1485.6	1424.34	1388.59	1320.81	1272.59	1223.77	1117.59	1065.09	1020.57	967.756	931.85	876.108	825.314	776.404	715.726	675.457	616.311	570.524	534.833	485.501	442.239	377.577	330.655	281.318	221.661	173.872	121.804	80.6625	25.1567
159.554	1529.32	1487.59	1425.02	1393.18	1325.2	1274.03	1226.21	1119.63	1066.51	1022.65	971.486	930.813	880.93	824.208	777.845	715.726	674.12	618.473	573.293	541.503	487.362	446.879	378.511	331.788	281.318	223.359	176.511	123.334	84.7829	27.3643
159.845	1529.78	1487.02	1424.33	1394.61	1322.63	1274.55	1226.51	1120.5	1066.46	1026.14	970.536	930.233	888.221	826.119	782.623	714.186	673.94	618.724	577.64	543.203	489.658	449.01	375.254	335.465	282.775	222.196	176.655	121.54	87.7461	27.3643
160.136	1530.32	1490.16	1426.35	1397.44	1322.63	1278.03	1228.19	1123.06	1070.59	1026.42	976.236	930.607	886.889	828.39	784.506	716.131	687.111	620.545	579.592	550.878	490.963	450.047	372.987	336.491	283.139	223.976	176.655	124.774	88.9238	30.9206
160.427	1529.29	1489.21	1423.37	1398.53	1322.63	1274.8	1229.97	1123.77	1070.59	1027.57	977.16	931.651	885.939	833.592	783.597	718.845	686.581	619.65	578.692	558.077	494.597	450.303	372.987	335.465	283.88	226.676	176.452	129.38	90.234	28.1329
160.718	1528.28	1490.5	1429.15	1399.51	1323.32	1277.12	1229.97	1121.2	1068.9	1025.12	979.731	933.075	882.412	837.365	783.735	717.517	689.927	620.368	578.034	559.919	501.653	451.591	376.269	332.595	282.507	226.676	176.26	132.969	88.602	32.3795
161.009	1528.28	1495.17	1428.83	1401.87	1325.15	1279.78	1232.96	1119.11	1070.64	1027.67	977.21	931.835	879.56	840.222	786.205	717.517	687.346	618.202	578.034	562.815	504.639	454.403	377.987	331.985	283.622	224.969	177.365	132.135	88.602	34.2225
161.3	1528.65	1496.14	1428.83	1405.3	1325.38	1279.78	1233.22	1115.89	1069.76	1029.87	979.33	934.674	883.23	844.074	791.163	717.517	680.091	618.833	578.856	565.404	507.726	453.187	378.227	331.985	285.285	226.237	180.047	132.422	87.4488	34.3306
161.591	1529.09	1498.67	1429.3	1408.67	1323.52	1281.12	1232.26	1115.12	1074.26	1027.71	976.497	935.571	888.677	853.83	794.13	718.53	680.335	624.836	579.625	573.939	513.972	453.721	378.783	335.31	289.447	227.748	182.935	128.57	91.9848	35.3032
161.882	1528.93	1501.8	1431.14	1411.97	1325.38	1278.58	1232.34	1115.89	1076.97	1027.54	981.326	935.571	888.677	859.203	797.666	720.682	686.034	628.776	581.61	580.489	521.776	454.553	379.136	337.283	291.074	231.753	186.328	126.605	94.7167	38.9273
162.173	1528.93	1502.08	1428.68	1415.74	1327.26	1280.2	1231.2	1116.17	1075.38	1027.38	980.448	938.749	888.157	858.876	797.666	720.213	688.171	629.897	584.525	585.301	526.017	455.903	379.136	339.61	291.058	233.6	186.728	128.482	95.6193	40.6723
162.464	1529.24	1501.13	1428.75	1416.55	1330.46	1280.67	1235.16	1119.34	1071.53	1027.38	977.917	938.749	887.68	863.283	799.148	723.743	690.875	631.675	581.255	590.878	531.344	459.255	379.225	338.509	297.192	235.434	187.007	131.664	95.2658	41.2087
162.755	1531.41	1501.13	1428.11	1416.54	1328.42	1281.81	1237.53	1119.34	1073.41	1025.14	982.092	938.749	885.587	871.984	801.512	724.105	687.469	633.616	580.589	594.089	542.552	461.876	379.213	340.211	299.213	238.46	189.458	131.664	96.2984	41.4149
163.046	1531.41	1503.4	1429.73	1417.17	1329.24	1280.92	1237.78	1121.62	1074.99	1025.14	980.374	937.659	885.587	872.334	803.339	724.826	688.086	633.616	583.313	593.892	548.839	459.279	378.794	341.243	300.786	239.351	189.309	130.815	102.651	43.5498
163.337	1530.38	1502.05	1434.75	1417.17	1333.16	1279.89	1236.54	1126.5	1074.99	1027.83	982.593	934.749	884.383	872.334	805.194	725.01	687.469	632.565	583.313	598.941	552.857	458.156	378.917	340.389	303.728	238.9	189.355	128.468	102.992	45.908
163.628	1529.15	1496.03	1437.63	1417.01	1330.16	1280.84	1235.43	1125.94	1074.07	1029.58	984.42	932.556	883.97	874.625	805.405	728.126	688.631	629.736	582.61	603.712	559.036	457.163	378.4	340.208	303.728	239.447	190.247	129.414	102.992	45.6758
163.919	1529.15	1491.78	1436.45	1417.01	1326.42	1280.54	1236.18	1121.55	1072.18	1028.82	985.966	935.848	883.97	876.896	805.423	728.231	688.121	627.879	582.423	606.47	562.05	461.25	377.878	341.351	305.221	238.751	190.137	131.505	97.009	43.9983
164.21	1528.88	1489.56	1443.6	1417.46	1330.43	1282.77	1239.81	1119.56	1071.57	1028.55	984.19	935.55	886.568	878.91	806.392	735.448	687.71	628.262	584.747	609.167	563.72	465.669	377.878	340.208	306.937	245.319	191.765	135.895	94.2185	46.193
164.5	1528.88	1491.41	1440.13	1418.64	1324.68	1281.51	1237.8	1116.94	1071.82	1024.66	982.024	935.55	890.3	885.473	805.408	731.315	687.504	631.153	586.316	616.836	570.678	466.579	377.877	341.211	307.344	249.706	190.607	133.082	97.3853	43.8852
164.791	1527.86	1502.35	1443.26	1415.19	1328.13	1281.51	1237.13	1117.69	1075.6	1027.89	983.66	937.225	891.164	888.949	800.019	732.946	688.116	632.647	587.633	616.317	570.678	462.029	376.669	342.186	308.515	251.741	190.894	131.853	101.444	43.8852
165.082	1525.87	1505.19	1442.26	1410.41	1327.95	1280.66	1235.54	1120.23	1070.9	1023.98	984.173	941.62	885.044	890.596	799.919	731.759	695.564	633.431	586.379	612.279	564.483	456.052	375.017	340.769	310.747	252.374	190.894	130.069	103.911	43.8852
165.373	1524.63	1502.35	1441.63	1408.32	1325.85	1282.61	1235.47	1119.66	1076.66	1026.28	985.528	945.816	879.464	890.379	797.691	732.946	693.457	627.246	583.077	610.248	558.039	458.185	377.477	342.26	309.281	252.983	190.894	128.803	104.633	43.9237
165.664	1524.14	1500.4	1440.81	1408.32	1325.74	1282.61	1231.86	1118.24	1076.23	1023.77	986.367	942.911	878.725	886.62	796.356	732.157	694.041	625.814	581.822	608.995	560.082	458.266	376.776	340.204	308.038	252.983	189.938	130.092	103.264	44.1648
165.955	1524.34	1497.67	1443.28	1407.68	1321.54	1279.56	1236.29	1116.98	1072.38	1025.48	988.742	936.842	879.71	884.582	793.678	731.776	692.111	625.601	583.077	609.294	563.684	463.156	379.125	341.365	306.419	255.864	189.598	133.666	103.663	45.1796
166.246	1524.34	1500.4	1442.64	1407.73	1322.27	1279.56	1236.29	1118.06	1072.38	1021.26	990.145	935.078	882.472	887.159	797.431	732.013	691.517	624.59	585.677	609.294	570.251	459.87	376.977	340.928	308.038	254.393	189.598	135.616	106.827	42.4549
166.537	1526.69	1504.73	1444.78	1407.73	1323.79	1282.94	1237.55	1118.83	1075.64	1023.21	989.575	935.935	884.971	890.066	797.267	730.821	692.579	624.972	584.116	615.363	573.582	464.696	376.37	341.884	308.391	256.406	189.875	139.943	109.928	46.6289
166.828	1526.5	1506.13	1446.05	1406.14	1322.9	1282.94	1237.43	1118.07	1076.64	1027.1	984.663	936.669	884.971	896.522	797.84	732.278	690.096	622.613	586.138	618.155	574.367	458.366	374.855	347.775	316.532	256.406	189.511	136.889	108.053	46.6929
167.119	1527.34	1505.4	1443.69	1405.43	1323.27	1285.53	1237.43	1118.02	1075.23	1027.1	981.706	936.669	885.035	895.12	799.609	731.269	686.442	625.221	584.473	620.605	574.367	463.679	377.989	351.542	317.671	255.962	189.604	142.276	101.536	48.121
167.41	1527.05	1504.07	1442.75	1404.51	1322	1281.12	1237.92	1117.91	1075.23	1028.3	985.249	932.885	882.894	897.914	801.913	732.55	688.535	626.494	586.923	617.659	582.002	466.014	380.578	349.341	317.671	257.454	189.604	140.952	103.195	47.3006
167.701	1527.05	1500.27	1442.1	1404.51	1321.08	1280.4	1236.81	1116.06	1078.09	1028.13	989.314	937.786	888.859	894.983	801.913	732.026	689.207	623.741	585.199	621.048	576.728	467.821	377.83	347.206	313.68	256.593	190.361	140.952	101.346	45.8362
167.992	1527.05	1497.94	1441.54	1404.51	1317.5	1280.4	1236.57	1116.06	1077.5	1029.3	992.758	939.024	885.728	891.272	803.587	732.026	689.207	616.743	579.959	617.873	581.353	471.848	377.83	345.456	309.216	256.073	190.984	138.453	101.858	45.0189
168.283	1526.31	1498.24	1446.97	1402.79	1319.82	1281.12	1235.75	1116.67	1074.48	1028.09	992.758	937.426	888.302	894.874	797.274	732.026	689.207	616.743	582.752	621.207	581.353	469.147	376.804	344.385	313.482	254.436	190.283	135.54	100.6	43.346
168.574	1523.89	1498.24	1446.97	1406.89	1320.97	1278.78	1235.59	1117.08	1072.81	1027.07	988.876	936.669	882.264	892.056	797.274	727.575	682.653	617.042	582.821	621.44	587.544	471.718	378.677	341.916	315.028	253.21	188.592	136.26	100.758	42.2157
168.865	1523.89	1497.44	1448.21	1399.75	1323.14	1278.78	1234.66	1117.74	1071.29	1025.42	984.149	937.625	880.586	893.375	797.274	726.03	680.424	617.042	587.723	626.901	594.709	468.638	380.887	343.014	315.291	249.308	186.394	135.235	99.6595	40.614
169.156	1526.27	1496.9	1448.21	1404.66	1323.14	1279.17	1236.36	1121.85	1075.88	1022.95	984.676	937.007	882.325	891.318	799.663	729.72	685.592	618.542	588.971	629.992	588.284	469.119	381.784	343.47	317.605	249.541	185.636	135.692	100.836	40.3608
169.447	1528.94	1501.6	1451.13	1404.34	1324.69	1282.09	1235.52	1124.83	1078.62	1023.97	991.982	937.578	884.757	886.271	800.874	728.896	685.592	618.846	588.706	631.818	591.742	468.633	381.703	343.857	319.676	249.541	188.06	139.966	101.321	41.1296
169.738	1528.4	1506.21	1453.72	1404.34	1326.9	1286.01	1237.89	1125.92	1079.62	1027.61	994.92	938.502	885.321	886.271	800.167	732.611	692.345	618.287	587.032	629.992	589.71	469.208	380.054	346.72	319.419	256.001	190.15	139.966	101.39	41.1487
170.029	1527.65	1506.21	1453.72	1403.17	1324.56	1286.91	1236.17	1123.57	1078.62	1027.13	996.76	937.588	883.726	884.626	797.368	732.611	694.125	619.188	587.032	627.937	580.294	469.208	375.092	346.034	318.894	256.518	189.866	136.255	102.418	43.0285
170.32	1526.38	1506.89	1451.93	1400.55	1322.69	1286.91	1237.27	1122.5	1081.3	1028.84	998.302	939.19	879.373	885.367	792.706	733.104	696.35	618.907	587.759	622.743	579.22	468.72	374.293	344.554	318.046	256.848	190.519	130.527	101.362	42.1461
170.611	1526.95	1505.32	1451.52	1399.86	1321.14	1284.47	1238.68	1121.57	1081.3	1029.47	999.655	936.914	876.334	888.274	796.047	732.984	694.267	619.789	592.166	625.387	584.967	471.371	376.21	341.175	318.046	256.584	191.333	129.441	99.9317	43.3414
170.902	1526.95	1503.39	1451.95	1400.97	1318.6	1283.34	1238.17	1121.3	1079.95	1029.61	996.926	939.583	877.742	888.191	798.393	728.156	686.738	616.242	589.334	624.77	589.434	471.937	379.425	345.904	318.648	252.298	189.967	128.594	98.9165	43.3763
171.193	1528.25	1504.1	1455.74	1406.01	1315.19	1281.92	1238.17	1121.3	1080.3	1031.83	1000.18	938.222	879.943	892.497	798.328	725.611	686.341	617.163	589.334	624.77	592.03	472.746	380.786	346.978	319.098	249.584	189.967	132.191	98.9165	43.8494
171.484	1524.98	1503.81	1456.44	1410.08	1316.4	1279.61	1239.7	1119.82	1080.05	1027.7	1002.45	938.197	883.884	889.794	799.709	725.394	684.289	616.821	586.832	620.939	593.523	479.973	380.139	342.884	320.87	248.229	189.484	134.873	96.1057	41.3862
171.775	1524.64	1494.79	1450.47	1411.19	1318.22	1281.63	1240.16	1122.16	1079.73	1025.87	1003.89	941.133	883.974	891.72	797.881	725.956	685.555	617.903	585.554	618.314	593.523	476.501	379.452	341.549	321.082	247.753	191.61	135.644	91.1469	40.1485
172.066	1522.54	1494.68	1449.08	1410.87	1320.04	1281.52	1240.16	1121.32	1076.28	1025.87	1002	943.893	883.778	889.759	796.041	726.982	685.412	618.386	584.849	617.654	589.38	476.501	380.173	341.549	320.12	245.001	187.699	134.353	90.4827	39.8286
172.357	1522.11	1496.54	1451.03	1402.99	1321.05	1282.77	1237.49	1128.71	1076.28	1025.46	1002.54	945.038	883.389	889.759	795.47	730.274	686.6	619.58	591.061	617.654	584.051	468.381	380.173	340.357	321.082	249.897	186.932	127.079	87.8697	39.7349
172.648	1523.13	1499.61	1454.06	1401.56	1321.05	1283.94	1238.69	1123.41	1078.92	1025.52	1002.94	946.664	882.735	887.82	793.003	731	685.437	618.568	596	618.328	584.051	464.496	376.229	345.694	325.323	250.21	184.142	128.227	87.8697	39.7349
172.939	1522.31	1499.77	1457.87	1398.37	1315.37	1283.76	1238.69	1127.81	1079	1027.54	1002.94	948.594	881.262	879.184	792.049	731.701	685.796	622.608	596	616.738	581.156	460.06	376.229	347.259	327.847	250.21	182.176	124.936	90.2168	42.897
173.23	1523.06	1500.07	1456.73	1397	1314.66	1285.46	1239.05	1121.74	1078.54	1028.31	1003.53	945.903	881.262	883.81	794.538	729.562	683.677	622.006	594.912	613.411	582.775	463.88	378.219	348.378	328.448	246.424	182.176	127.874	91.6441	41.9708
173.521	1523.59	1498.8	1456.69	1400.41	1314.66	1283.51	1240.37	1126.93	1078.33	1028.46	1005.23	945.516	881.347	883.81	796.971	729.562	683.66	619.549	593.326	613.166	583.447	464.986	378.94	351.542	330.377	245.003	181.795	128.505	91.0185	42.2513
173.812	1523.98	1500.07	1456.69	1398.23	1318.93	1282.81	1238.63	1123.65	1078.33	1028.43	1006.84	936.326	878.622	888.064	798.129	730.478	683.087	616.395	592.927	614.385	584.813	470.009	379.592	353.473	328.682	243.566	181.874	129.388	92.009	42.2513
174.103	1523.72	1496.91	1454.55	1397.36	1319.51	1283.48	1238.62	1123.65	1080.96	1025.97	1003.41	940.89	878.597	883.307	797.548	730.977	683.087	610.545	592.927	614.026	582.839	469.856	378.491	356.866	329.852	242.423	181.874	128.615	90.0223	42.4473
174.394	1522.76	1497.11	1453.81	1395.16	1320.26	1283.96	1239.22	1123.65	1081.11	1024.25	998.693	937.905	878.597	883.531	794.973	729.628	682.654	613.039	589.425	614.385	579.74	469.032	378.352	357.422	324.721	237.671	180.913	128.615	90.0223	40.8095
174.685	1521.14	1497.11	1454.67	1393.76	1320.25	1283.25	1237.86	1122.64	1081.11	1024.09	996.942	941.509	880.608	873.537	791.464	728.572	679.965	611.293	586.664	611.04	570.325	465.237	375.695	354.635	324.308	236.83	177.437	128.429	83.7723	35.8158
174.976	1520.5	1498.2	1454.67	1390.49	1318.9	1280.52	1236.99	1122.64	1078.73	1025.1	993.578	941.509	880.489	876.605	792.552	723.284	678.106	610.47	584.902	602.815	568.165	464.217	375.695	353.603	324.295	235.489	177.079	129.142	76.932	33.8904
175.267	1519.68	1497.45	1452.88	1385.51	1317.89	1278.93	1233.42	1119.42	1077.27	1021.89	993.578	941.264	880.489	867.341	792.552	722.725	679.786	609.1	585.392	601.699	565.414	462.302	379.743	348.512	323.144	232.017	176.975	128.218	79.5648	32.2948
175.558	1519.85	1499.31	1451.25	1385.07	1317.18	1280.47	1233.42	1119.42	1070.31	1022.53	984.544	937.972	877.353	866.661	792.552	721.825	677.071	606.787	585.295	601.405	562.063	460.794	379.743	346.535	324.634	227.345	176.579	126.235	83.8347	32.2948
175.849	1518.87	1497.8	1452.37	1379.28	1315.71	1278.99	1231.63	1115.7	1071.55	1026.03	983.429	934.692	874.454	866.661	788.617	725.271	678.751	606.868	585.649	602.414	560.329	453.637	379.743	345.737	314.998	225.427	176.579	125.172	84.4811	32.0313
176.14	1518.95	1497.29	1448.36	1379.95	1311.77	1280.52	1229.4	1116.44	1069.96	1024.24	983.155	937.489	879.716	859.427	787.93	719.672	672.207	604.247	582.237	595.926	556.304	449.964	374.805	346.906	313.579	226.006	175.99	125.172	82.526	31.8653
176.431	1517.85	1496.72	1447.39	1379.99	1311.77	1277.02	1230.08	1115.2	1066.47	1024.2	984	930.897	876.11	854.961	784.557	719.102	670.784	608.825	581.09	588.424	548.857	450.144	374.407	345.913	313.579	225.479	175.6	118.988	79.531	27.8986
176.722	1517.89	1495.95	1448.36	1375.98	1312.7	1275.33	1228.28	1117.45	1061.42	1022.59	988.176	930.462	878.165	852.49	778.802	717.043	670.784	607.472	581.989	585.131	544.322	448.751	374.927	342.351	314.906	226.446	172.366	118.615	73.6874	25.7582
177.013	1517.25	1495.03	1445.83	1372.67	1311.84	1274.11	1228.72	1118.26	1064.4	1022.21	987.047	928.349	872.932	847.051	777.028	717.005	669.011	609.964	580.663	578.503	540.146	447.955	374.927	337.475	312.94	225.479	172.081	118.988	73.0642	23.7908
177.304	1517.57	1489.52	1445.52	1371.57	1312.42	1274.52	1228.31	1117.69	1064.4	1021.2	984.317	927.324	871.028	842.284	777.395	717.786	667.229	609.84	584.302	572.789	537.6	445.589	374.529	335.944	311.154	226.762	174.109	119.822	73.4756	21.8043
177.595	1516.4	1489.8	1442	1371.47	1311.99	1272.75	1228.09	1115.33	1066.75	1019.87	986.106	929.682	872.844	841.2	779.556	718.174	665.085	609.608	580.12	570.723	530.856	444.307	374.463	334.538	309.918	226.996	173.136	118.383	75.8995	19.0259
177.886	1516.4	1489.8	1439.54	1371.47	1312.02	1275.15	1226.02	1111.43	1067.16	1019.05	984.191	926.125	873.045	839.333	775.823	718.515	662.625	608.316	573.744	568.516	528.142	441.845	374.841	335.852	306.488	227.58	173.314	116.445	74.7045	19.0259
178.177	1516.4	1488.51	1439.54	1370.35	1310.07	1275.15	1226.32	1109.8	1069.61	1017.36	984.472	925.617	873.045	839.333	775.823	720.621	670.867	608.316	574.23	567.761	527.821	435.084	374.365	332.788	306.488	228.824	171.212	114.639	72.573	20.1491
178.468	1516.12	1483.51	1439.41	1369.12	1308.84	1276.24	1224.76	1109.68	1070.36	1019.53	982.191	925.617	870.893	835.834	771.806	719.121	671.487	605.724	573.325	567.761	528.18	434.598	374.365	332.466	304.19	226.716	169.582	115.686	71.0367	19.6032
178.758	1515.32	1483.5	1438.27	1368.99	1307.68	1271.34	1224.82	1109.68	1068.39	1019.91	982.191	927.199	871.981	834.398	770.084	719.928	671.487	608.712	574.091	564.135	526.405	431.885	373.126	328.736	298.288	225.069	169.582	116.155	71.0367	19.5335
179.049	1515.32	1481.88	1437.88	1368	1307.86	1273.84	1224.82	1113.52	1062.74	1017.97	975.848	927.753	876.058	834.398	770.851	717.655	669.211	607.401	573.106	560.441	523.54	436.431	371.867	326.803	297.8	222.359	170.706	115.109	71.4805	18.7767
179.34	1515.93	1482.28	1436.53	1366.9	1309.19	1269.22	1224.67	1111.14	1063.34	1019.59	975.447	927.486	876.058	836.75	771.528	716.087	666.05	606.762	572.509	560.03	516.842	429.387	372.055	328.736	300.229	219.022	167.772	116.867	65.7968	18.353
179.631	1516.93	1482.28	1436.1	1366.62	1309.19	1268.93	1226.92	1111.14	1063.34	1019.17	974.458	925.793	874.258	832.765	771.036	717.266	662.355	603.94	573.701	560.03	513.66	429.32	373.528	328.916	302.197	217.825	167.524	115.648	63.4304	16.9559
179.922	1517.96	1485.73	1435.18	1366.08	1308.86	1267.95	1225.4	1109.47	1065.03	1022.11	975.003	925.793	870.951	829.071	772.818	717.446	663.836	603.94	571.795	558.554	505.384	434.452	372.49	327.549	303.657	218.446	164.692	114.043	65.5328	13.777
180.213	1518.66	1485.73	1433.53	1365.75	1308.91	1266.49	1225.4	1113.37	1067.96	1021.21	975.077	918.45	871.599	824.226	773.207	718.22	660.421	606.963	575.642	555.254	505.384	431.879	369.99	327.549	305.162	218.018	165.358	112.549	69.159	12.7069
180.504	1517.05	1488.09	1433.69	1365.49	1311.19	1266.49	1225.04	1113.37	1066.84	1021.38	978.632	917.083	873.082	824.226	771.626	716.403	664.39	607.023	575.574	555.337	502.009	434.724	369.99	325.522	304.237	216.384	164.522	113.814	68.0862	14.3561
180.795	1517.75	1485.4	1435.64	1365.82	1312.7	1267.14	1226.57	1112.54	1065.76	1021.38	977.21	917.083	869.497	826.181	771.125	715.678	667.931	607.308	575.591	552.761	499.473	433.973	371.394	325.729	302.044	216.304	166.973	113.815	67.2798	15.9101
181.086	1516.34	1485.11	1435.64	1364.64	1312.7	1268.72	1226.73	1109.28	1063.83	1022.26	978.632	917.899	870.98	828.413	771.125	712.891	665.419	605.428	571.539	551.689	498.796	433.973	373.257	327.763	299.397	214.781	165.521	114.738	65.9315	15.9101
181.377	1516.19	1485.11	1434.95	1366.64	1312.95	1267.99	1225.25	1110.37	1058.44	1021.51	979.659	927.632	869.245	827.67	775.301	714.314	660.289	606.488	568.593	549.711	499.531	435.835	372.436	327.957	297.6	215.441	163.728	116.898	67.8725	16.4637
181.668	1517.33	1484.04	1436.47	1364.61	1312.95	1267.99	1226.39	1114.74	1062.12	1024.17	982.104	928.658	871.311	825.112	775.748	715.819	659.511	607.299	568.012	549.241	500.015	437.379	373.874	329.899	297.6	218.388	163.728	119.422	68.5563	17.4981
181.959	1518.48	1482.87	1433.47	1365.91	1313.31	1268.49	1226.89	1119.09	1060.46	1024.17	981.879	922.811	875.277	825.112	775.748	717.145	664.744	608.338	570.187	550.723	499.956	438.457	376.812	327.578	299.716	220.894	163.728	122.73	69.9928	17.4981
182.25	1519.27	1486.64	1433.87	1366.02	1312.87	1267	1228.74	1119.12	1060.59	1024.71	982.453	922.038	876.457	825.112	768.735	718.589	657.816	609.484	574.892	552.28	491.703	438.849	374.723	329.278	300.23	220.894	169.567	114.672	70.3375	18.4919
182.541	1518.71	1489.15	1432.97	1364.58	1312.18	1264.26	1227.49	1121.31	1063.92	1020.95	983.836	922.038	873.126	825.333	768.735	720.955	664.763	609.484	576.85	553.346	491.703	438.849	372.407	329.003	299.136	221.436	169.887	114.24	70.876	17.3218
182.832	1519.27	1496.12	1433.86	1364.58	1313.54	1265.98	1226.7	1118.94	1066.47	1019.91	983.836	918.746	873.635	822.708	768.732	722.35	666.282	609.147	574.298	550.368	490.817	441.208	372.02	329.11	301.956	222.2	168.625	114.672	70.0098	16.2033
183.123	1519.01	1496.85	1433.38	1362.37	1316.91	1266.34	1226.85	1116.71	1066.47	1019.91	981.764	922.974	871.367	822.251	778.82	721.526	668.991	608.406	572.209	544.467	487.871	445.123	371.024	329.003	298.886	221.96	166.413	113.991	70.4281	15.6087
183.414	1519.76	1496.85	1434.45	1361.86	1316.91	1268.22	1226.85	1116.71	1065.67	1019.91	981.764	927.363	871.115	821.26	778.82	718.045	672.436	609.748	577.263	544.722	485.539	446.247	372.777	330.213	296.953	221.631	166.413	117.331	68.7838	15.6087
183.705	1520.38	1498.22	1433.01	1365.78	1313.57	1268.54	1228.27	1118.79	1065.37	1020.39	981.764	926.257	870.382	817.363	775.436	721.41	672.607	609.53	576.69	545.369	483.878	447.603	372.777	328.182	295.173	221.695	166.582	113.991	68.9114	15.0518
183.996	1522.01	1498.29	1429.97	1367.72	1313.57	1267.55	1228.62	1121.59	1065.84	1021.45	985.833	928.345	870.552	817.154	775.436	722.263	674.216	611.179	579.531	546.092	481.454	447.603	370.889	327.643	293.884	221.695	167.715	112.132	68.7273	14.7034
184.287	1523.39	1506.06	1433.72	1368.06	1312.72	1270.15	1228.72	1120.57	1065.04	1022.21	983.505	927.563	877.909	817.441	774.258	720.86	674.216	611.129	575.538	546.092	484.109	449.006	370.694	326.73	292.66	218.481	167.715	113.391	69.0687	13.1874
184.578	1523.3	1501.94	1428.74	1368.06	1312.76	1269.99	1229.74	1120.55	1066.62	1022.48	982.454	929.686	877.909	822.224	775.784	717.103	667.158	610.699	573.125	546.412	484.916	450.687	373.62	328.392	296.194	217.429	167.317	115.786	69.0687	15.2999
184.869	1523.32	1505.83	1434.07	1368.95	1314.77	1269.57	1231.54	1119.77	1065.94	1022.38	983.505	929.712	878.254	828.139	781.672	717.103	667.278	610.381	576.659	546.645	488.203	451.77	373.416	327.182	298.22	218.724	166.231	115.991	69.8993	15.4081
185.16	1522.98	1497.5	1436.42	1368.39	1316.97	1268.46	1231.91	1118.84	1063.6	1020.86	984.03	930.35	872.01	829.676	784.799	716.595	667.528	609.761	576.659	544.676	486.592	451.745	373.324	327.77	299.438	219.974	165.871	112.431	66.7893	13.6144
185.451	1523.59	1503.88	1436.42	1368.39	1317.1	1267.75	1230.92	1120.45	1067.13	1017.4	985.075	928.679	872.08	825.586	777.729	717.949	668.832	609.761	577.324	544.616	488.357	450.367	373.264	327.77	298.39	215.528	166.047	114.99	68.0767	13.5397
185.742	1524.12	1497.96	1435.92	1367.01	1318.46	1267.59	1229.59	1120.42	1067.82	1016.83	986.608	927.048	872.08	825.586	780.315	716.403	667.004	609.614	573.855	545.38	480.565	450.274	375.148	329.688	298.271	212.656	167.544	116.43	65.3788	14.5036
186.033	1524.39	1500.98	1432.19	1368.73	1318.46	1266.83	1229.59	1119.2	1067.82	1016.24	983.091	926.937	874.374	821.523	779.35	716.373	667.004	611.225	576.964	547.371	480.565	451.798	374.038	329.195	299.542	213.203	168.447	117.933	68.8027	16.2547
186.324	1525.33	1499.42	1430.01	1368.34	1317.52	1266.86	1229.56	1119.2	1071.25	1015.89	981.144	927.441	876.78	818.136	780.22	716.373	670.104	608.37	577.817	545.974	478.023	451.279	376.25	329.195	301.138	215.145	169.258	118.91	70.7548	17.2392
186.615	1525.91	1498.58	1430.01	1366.82	1315.19	1264.68	1227.71	1120.07	1067.61	1018.22	978.024	928.881	877.705	819.641	781.921	716.373	666.718	607.555	577.817	542.892	477.181	450.98	374.07	328.896	303.01	214.959	169.388	117.026	72.2639	18.0058
186.906	1526.03	1495.84	1429.19	1368.36	1312.25	1266.14	1226.07	1120.52	1066.4	1022.95	976.032	928.215	879.832	814.414	780.435	716.677	669.671	607.561	575.842	539.259	475.648	450.349	374.07	328.259	298.878	211.947	170.125	115.016	72.1174	16.105
187.197	1525.55	1493.7	1431.88	1367.28	1312.43	1267	1223.47	1120.63	1065.66	1021.67	973.705	927.01	879.91	812.68	780.517	717.385	671.768	611.062	573.867	537.589	475.183	448.402	373.617	332.359	288.453	210.411	174.264	112.862	72.1174	16.6545
187.488	1523.9	1493.05	1430.41	1368.48	1314.86	1268.73	1225.76	1120	1066.09	1020.71	974.646	927.01	876.314	810.109	780.527	717.385	671.768	611.652	573.393	536.626	474.178	447.304	371.967	331.119	286.284	210.03	172.328	115.526	71.4369	15.1919
187.779	1523.46	1488.39	1429.55	1368.31	1314.72	1266.54	1226.45	1120	1066.09	1017.81	974.697	927.01	872.022	811.908	780.313	717.536	673.67	611.889	575.372	534.936	474.178	444.024	371.337	325.738	284.607	212.533	171.042	115.741	69.5255	15.005
188.07	1520.92	1488.39	1422.85	1365.37	1311.78	1262.17	1227.26	1118.39	1064.62	1017.49	971.157	929.44	873.407	816.795	780.462	715.281	667.515	611.66	573.154	528.565	473.867	441.141	371.399	322.969	282.388	213.81	169.269	117.78	67.5646	13.0756
188.361	1520.92	1488.91	1424.33	1364.33	1313.25	1261.76	1224.25	1114.9	1063.02	1015.95	971.157	929.518	877.955	821.523	778.069	714.676	667.515	610.311	576.487	530.948	471.513	441.304	372.993	320.333	283.728	213.379	169.261	117.78	62.2436	13.7512
188.652	1519.81	1488.91	1423.67	1361.65	1308.7	1261.27	1222.51	1112.03	1061.74	1017.42	966.416	929.071	880.535	820.612	773.156	713.608	666.808	609.521	565.394	528.384	470.384	440.127	372.46	319.378	280.692	212.225	164.335	117.166	67.1222	14.7191
188.943	1519.53	1481.76	1423.38	1362.35	1308.7	1264.96	1222.51	1112.03	1064.83	1014.42	966.416	927.421	877.142	819.198	771.751	710.957	665.546	609.071	564.14	529.443	466.44	438.717	373.208	319.721	278.032	210.454	167.653	115.878	67.4584	13.8393
189.234	1519.26	1478.63	1424.54	1360.08	1308.07	1262.8	1222.51	1113.51	1066.4	1014.42	967.497	923.421	873.691	812.842	767.538	709.144	665.114	609.835	564.888	526.86	465.125	437.895	372.356	320.883	274.58	211.059	166.668	114.122	68.3428	11.2552
189.525	1519.65	1481.76	1424.23	1359.11	1308.07	1263.12	1222.91	1113.89	1062.66	1016.37	966.174	919.51	872.386	813.001	767.897	708.526	665.771	609.808	563.85	524.62	466.894	437.895	372.093	319.129	271.54	207.652	168.157	114.122	69.375	10.3036
189.816	1520.12	1483.25	1423.38	1358.45	1308.87	1260.9	1222.1	1114.1	1059.84	1018.79	967.497	925.358	869.639	813.49	766.492	709.557	664.347	612.493	566.007	522.1	467.531	435.283	368.921	321.555	270.68	211.151	166.668	112.882	69.3639	11.1489
190.107	1519.43	1483.25	1421.83	1358.45	1308.94	1257.85	1222.1	1116.97	1059.58	1019.08	965.927	926.873	872.108	816.301	767.897	710.23	663.734	612.493	563.999	520.614	468.661	432.483	366.608	320.088	268.424	211.184	166.74	113.278	69.4586	13.4466
190.398	1520.85	1481.35	1421.84	1362.04	1308.94	1262.73	1222.36	1116.81	1062.54	1019.98	967.643	927.391	874.219	815.773	767.702	712.145	663.268	612.907	560.556	522.195	470.478	433.846	368.921	318.285	278.964	212.517	166.538	116.457	69.4447	15.9867
190.689	1521.63	1481.35	1422.81	1361.67	1310.02	1262.1	1221.99	1113.6	1064.23	1021.57	967.643	926.873	878.419	816.536	768.374	712.51	662.945	612.658	560.416	522.531	470.634	434.6	370.262	319.329	277.977	211.58	169.188	117.495	68.7016	15.2734
190.98	1520.86	1480.84	1424.64	1361.67	1311.69	1262.1	1220.69	1112.39	1063.76	1021.57	967.144	927.154	876.014	815.773	770.224	710.199	663.212	612.212	561.023	522.531	469.884	434.6	369.731	319.329	274.834	211.58	169.615	118.361	68.2494	14.2699
191.271	1520.1	1481.99	1423.1	1361.67	1312.56	1261.85	1221.42	1113.53	1061.89	1019.41	966.949	928.247	874.612	817.354	771.902	713.498	662.761	610.753	564.9	522.531	468.561	434.822	369.731	319.552	272.142	213.55	171.932	115.141	65.6977	15.0061
191.562	1519.22	1481.49	1420.47	1361.78	1312.3	1259.6	1221.42	1121.34	1064.15	1014.31	966.738	927.69	873.045	816.369	771.099	714.229	663.872	610.458	564.977	523.847	465.346	439.01	370.281	319.245	272.142	215.347	172.395	114.32	64.8589	15.1955
191.853	1519.45	1479.31	1421.58	1364.74	1313.29	1259.15	1223.08	1120.85	1062.84	1014.31	965.444	928.247	873.045	816.557	770.907	713.212	662.387	613.19	564.947	526.106	464.964	437.618	371.302	318.646	271.717	215.347	167.71	113.682	68.0946	13.9862
192.144	1519.24	1476.85	1421.77	1364.44	1312.3	1261.61	1225.14	1116.89	1062.84	1016.56	967.414	923.829	873.257	809.731	770.605	711.193	663.971	616.495	564.721	526.112	464.52	439.781	371.269	319.824	272.657	216.653	164.016	112.891	69.87	13.9862
192.435	1519.41	1482.32	1422.45	1360.15	1308.73	1258.22	1223.84	1114.7	1063.62	1020.2	967.414	921.914	873.224	807.298	770.222	710.135	666.154	616.944	566.942	525.072	466.949	440.114	372.587	319.817	269.05	216.991	167.066	112.891	72.1101	11.8186
192.726	1519.41	1484.01	1420.4	1359.87	1309.34	1263.02	1226.45	1114.2	1064.36	1021.15	969.423	924.201	871.889	809.139	772.741	709.687	666.977	615.495	565.761	522.446	470.271	438.45	372.554	319.207	268.687	216.991	167.066	113.44	70.7476	11.9649
193.016	1519.39	1484.85	1420.4	1359.87	1310.41	1260.4	1224.33	1115.97	1064.48	1018.18	970.722	924.851	867.549	813.591	773.25	711.379	667.913	614.267	564.339	523.1	469.202	434.427	371.17	317.864	268.687	217.967	170.316	113.662	71.4581	9.78031
193.307	1519.46	1483.97	1422.05	1361.6	1310.41	1262.1	1227.6	1113.08	1064.48	1018.18	968.486	923.807	864.84	813.591	773.816	712.007	667.913	614.267	561.907	521.646	469.822	433.221	371.088	316.938	273.424	216.301	171.632	114.052	73.655	10.8828
193.598	1519.75	1481.03	1422.56	1361.83	1315.32	1258.22	1226.27	1111.83	1064.48	1018.58	968.486	922.973	865.287	815.646	775.641	712.196	665.821	613.148	561.414	521.545	466.927	438.301	368.908	314.676	269.342	214.666	171.632	114.364	73.655	10.0832
193.889	1520.02	1481.94	1423.1	1361.83	1315.63	1257.37	1225.13	1114.53	1067.99	1019.58	966.582	922.696	866.541	813.17	771.667	712.191	667.553	614.319	560.594	519.25	465.721	437.029	370.233	314.125	269.342	215.915	170.088	117.53	73.655	11.2893
194.18	1520.59	1481.03	1422.87	1361.5	1315.1	1258	1225.8	1114.9	1068.45	1021.24	968.301	922.696	868.234	811.478	771.221	712.191	662.631	612.282	563.35	519.25	466.398	441.152	372.169	313.788	267.821	214.633	169.503	121.064	72.6303	11.7871
194.471	1519.3	1481.16	1422.38	1364.1	1316.01	1260.67	1228.29	1118.87	1068.72	1018.15	972.72	924.079	874.554	811.478	774.353	714.333	667.566	611.655	564.369	522.148	467.975	444.446	374.02	314.772	268.981	214.753	169.388	122.111	76.1609	12.7184
194.762	1521.12	1481.68	1423.18	1369.02	1316.01	1263.18	1231.14	1120.51	1068.72	1016.06	971.155	927.387	876.682	815.6	781.795	716.515	663.904	611.903	565.742	522.244	468.528	444.661	374.02	316.958	269.45	214.116	168.098	117.588	75.9252	15.759
195.053	1525.56	1479.98	1424.4	1369.41	1318.32	1265.61	1228.65	1121.27	1070.14	1015.61	973.112	926.582	876.005	816.4	782.015	717.379	665.573	616.837	565.607	525.205	470.433	444.661	375.572	319.252	274.134	215.639	168.098	120.544	76.437	16.2573
195.344	1523.86	1479.98	1423.23	1364.31	1318.32	1266.14	1227.42	1119.95	1070.92	1019.15	966.995	922.862	873.929	813.016	777.529	716.957	665.573	616.837	565.339	522.284	472.449	443.842	375.921	317.405	270.547	216.679	165.464	117.743	76.1736	14.589
195.635	1523.09	1478.23	1419.09	1364.31	1318.32	1266.54	1227.42	1120.44	1071.08	1019.95	966.995	922.737	870.885	816.489	773.778	714.578	665.335	619.628	565.754	520.878	471.063	443.842	374.889	317.091	270.547	217.27	167.958	119.014	75.283	17.1957
195.926	1521.68	1478.23	1417.77	1364.03	1314.67	1266.27	1227.91	1120.21	1069.11	1020.6	966.406	921.559	872.279	816.702	773.778	714.777	666.033	619.84	564.47	519.384	470.39	444.353	371.32	319.132	270.547	218.05	167.237	118.089	74.2711	15.9418
196.217	1521.68	1478.23	1417.93	1363.25	1313.14	1266.26	1229.51	1120.58	1066.46	1020.72	968.315	921.559	873.721	816.702	769.232	712.21	668.168	617.057	565.543	519.21	469.752	445.842	371.32	321.957	274.609	219.69	168.837	118.716	74.061	14.4043
196.508	1522.23	1478.78	1418.6	1361.85	1308.75	1263.06	1229.27	1121.83	1064.92	1017.21	969.462	923.919	872.728	817.951	769.281	710.772	667.351	614.173	565.98	517.889	470.222	449.64	372.845	322.744	272.579	216.435	167.21	119.063	73.2152	12.9363
196.799	1521.62	1483.88	1417.93	1362.74	1311.5	1263.06	1229.27	1120.57	1065.52	1019.85	969.571	925.578	869.797	817.212	768.792	709.516	668.865	613.817	568.012	518.886	471.286	447.942	371.333	322.623	273.192	215.689	169.493	118.115	73.6893	10.653
197.09	1521.62	1484.31	1420.14	1365.12	1310.83	1262.76	1229.5	1116.9	1067.66	1019.85	971.724	926.864	870.631	817.212	768.792	712.695	667.518	615.258	568.185	520.107	470.986	442.78	368.415	321.805	269.728	215.689	167.389	117.115	71.8761	12.9363
197.381	1520.85	1484.31	1423.54	1367.99	1315.34	1261.1	1227.31	1115.55	1066	1016.78	969.563	926.864	871.715	815.681	772.237	715.205	666.557	617.553	567.084	520.107	469.669	441.38	366.975	322.481	268.192	213.641	169.974	115.031	70.9753	14.4987
197.672	1521.17	1488.37	1424.69	1368.23	1312.85	1261.67	1225.15	1115.55	1065.62	1015.65	971.153	926.619	875.93	815.681	772.237	716.623	673.586	618.82	565.298	519.738	467.336	444.373	366.499	323.272	272.616	218.069	172.267	115.586	74.7646	16.2692
197.963	1519.97	1484.32	1423.54	1370.48	1316.51	1260.24	1223.17	1117.61	1065.86	1019.92	969.533	926.423	881.633	815.258	773.675	715.96	671.175	620.914	566.967	517.142	465.189	445.364	371.976	324.119	272.968	218.349	172.328	118.446	75.3443	16.0078
198.254	1520.17	1484.32	1424.61	1367.31	1312.91	1257.77	1225.15	1117.61	1065.86	1019.22	969.404	926.718	878.916	815.34	773.675	713.367	671.605	620.218	567.944	519.92	467.128	446.002	373.155	324.119	275.206	217.429	174.105	122.584	76.0666	14.8311
198.545	1520.17	1484.32	1428.4	1373.06	1320.75	1262.09	1224.39	1118.86	1066.23	1020.07	972.978	926.88	881.952	815.587	775.907	714.447	671.175	619.166	566.275	521.397	467.765	446.497	373.977	323.218	275.707	218.294	175.045	123.319	77.0927	15.4156
198.836	1522.08	1479.85	1428.4	1371.25	1309.83	1261.59	1226.56	1120.27	1069.71	1018.81	974.308	923.975	873.465	816.904	777.606	714.873	669.804	617.302	566.667	520.751	468.431	451.448	372.362	321.013	277.854	218.016	178.054	123.024	74.4586	15.9729
199.127	1521.06	1478.7	1426.58	1371.22	1310.75	1261.59	1226.61	1120.27	1072.98	1018.47	973.371	920.343	871.39	819.605	778.746	716.503	668.836	617.302	564.043	519.138	469.778	444.515	372.362	322.821	276.225	216.601	178.054	124.385	70.7388	14.3969
199.418	1521.08	1480.02	1422.57	1370.04	1312.7	1262.04	1228.04	1119.83	1071.75	1020.08	973.371	921.963	873.973	821.022	778.746	714.501	666.03	616.204	565.65	517.935	465.88	445.592	372.182	323.657	276.225	216.982	174.32	123.322	68.7052	13.6886
199.709	1521.08	1479.03	1420.77	1370.89	1313.36	1262.28	1225.9	1119.58	1070.32	1018.14	969.268	922.901	873.973	820.421	771.717	713.681	666.03	618.846	564.587	517.935	468.645	449.129	372.044	324.902	273.162	216.982	172.66	122.224	76.8785	13.5101
200	1521.99	1480.35	1418.56	1370.22	1314.11	1263.44	1226.6	1119.56	1067.28	1020.08	967.385	920.643	874.338	818.713	771.37	714.878	662.779	618.846	562.96	517.086	467.692	450.149	370.972	324.902	272.198	217.226	171.309	118.604	77.2779	13.6886
200.291	1522.28	1481.71	1417.43	1370.94	1314.93	1263.33	1226.6	1117	1069.88	1016.77	967.703	923.542	871.188	821.472	776.235	716.234	665.252	618.959	562.96	517.217	468.025	451.602	370.972	325.845	267.989	217.551	173.4	118.604	81.1844	14.0733
200.582	1519.44	1481.62	1417.12	1370.47	1315.54	1263.04	1228.08	1117.79	1069.88	1016.77	967.703	924.39	870.37	821.373	774.647	716.234	665.613	618.959	566.601	518.105	466.556	449.611	371.889	325.348	267.989	217.097	177.173	116.412	75.6949	13.6214
200.873	1519.71	1482.89	1421.6	1370.94	1315.43	1262.51	1226.79	1117.79	1071.08	1016.77	968.358	924.39	870.37	821.861	771.417	714.876	666.705	621.433	566.601	519.598	468.282	450.274	370.603	322.355	268.014	219.473	177.591	113.805	77.4435	12.775
201.164	1520.85	1484.25	1424.56	1370.5	1316.73	1262.51	1228.13	1115.85	1071.28	1018.32	969.923	923.104	870.37	822.52	769.212	712.907	668.591	620.774	565.423	518.045	468.45	447.312	370.284	322.554	269.01	219.843	178.485	115.599	77.4435	12.775
201.455	1518.66	1484.25	1423.38	1372.33	1317.11	1262.2	1224.62	1118.1	1069.37	1019.61	969.943	923.762	872.295	821.289	768.905	711.366	667.572	617.225	562.095	512.799	468.542	447.004	371.458	322.379	270.767	219.843	181.311	122.15	79.8865	14.882
201.746	1518.66	1480.38	1423.38	1373.89	1314.22	1261.17	1226.61	1116.56	1070.14	1018.32	970.687	925.194	875.087	823.479	773.651	711.366	667.738	614.102	561.915	512.799	468.542	445.434	371.458	323.657	268.777	219.558	181.257	124.516	80.0812	15.1861
202.037	1522.35	1480	1422.49	1374.73	1313.27	1264.46	1224.22	1116.92	1071.25	1019.83	970.687	926.438	873.146	819.514	776.3	713.553	671.181	614.172	563.698	514.592	472.34	444.699	372.197	323.657	267.96	220.779	181.492	124.523	76.622	18.2395
202.328	1524.47	1478.73	1423.22	1376.07	1316.57	1265.2	1225.58	1119.24	1071.25	1017.07	969.313	927.88	876.303	816.78	777.329	716.212	669.095	615.886	564.702	518.255	471.087	447.973	371.081	325.438	267.96	223.74	180.611	124.788	77.0801	16.96
202.619	1524.47	1479.97	1421.05	1375.58	1315.62	1263.46	1226.03	1117.3	1069.04	1017.83	969.313	923.852	874.112	823.623	776.3	714.827	669.095	616.322	565.634	518.255	470.317	445.254	369.707	325.461	268.94	224.684	178.508	125.378	75.0815	16.741
202.91	1524.47	1475.14	1423.59	1378.5	1318.32	1264.74	1226.27	1114.53	1068.49	1018.91	971.159	921.644	872.7	823.981	773.565	714.51	670.957	616.533	566.973	517.148	470.317	446.719	373.47	325.461	270.767	225.875	180.032	126.201	76.7285	18.1545
203.201	1522.55	1474.9	1420.25	1379.18	1318.91	1263.82	1225.53	1116.65	1068.49	1019.82	972.508	916.183	872.016	817.074	768.293	713.365	671.607	618.225	568.478	516.155	470.622	450.612	372.382	325.084	273.695	225.224	179.705	124.825	74.981	19.2521
203.492	1521.28	1477.89	1420.84	1379.18	1318.91	1264.17	1225.53	1118.23	1068.51	1019.82	972.508	920.993	877.481	816.838	773.083	714.665	670.472	617.035	566.798	516.434	468.711	451.711	372.391	325.084	273.695	225.224	179.578	123.891	78.1282	21.0846
203.783	1520.57	1476	1418.7	1376	1318.64	1264	1225.69	1119	1068.51	1017.14	973.54	921.975	876.49	818.084	775.047	717.785	673.692	618.272	563.322	516.155	465.738	451.996	371.161	325.204	271.707	225.295	178.673	122.414	76.6373	20.2224
204.074	1521.28	1476	1417.43	1376.62	1318.81	1264.06	1226.56	1119	1072.07	1013.48	972.331	918.773	874.489	818.576	775.681	713.095	674.748	617.135	563.264	517.021	465.589	452.799	370.945	327.657	271.658	227.2	177.941	123.903	75.3669	19.0005
204.365	1520.94	1477.55	1418.77	1377.72	1319.88	1265.06	1227.55	1122.04	1070.09	1016.15	973.395	917.692	871.25	818.564	778.054	718.213	676.167	617.526	563.264	516.993	465.589	449.291	369.166	327.577	271.031	229.456	177.941	122.824	75.4755	15.5909
204.656	1520.28	1478.55	1422.01	1378.34	1322.66	1266.02	1228.03	1122.04	1071.44	1017.77	972.331	917.692	869.358	819.285	777.465	718.367	675.112	616.569	564.438	517.268	469.416	447.048	369.561	328.408	271.516	231.399	177.574	121.204	76.8744	16.1974
204.947	1520.85	1478.55	1423.47	1384.87	1322.92	1265.77	1226.05	1124.02	1065.85	1017.77	974.705	922.365	869.824	820.986	778.054	718.367	674.22	614.884	565.861	517.388	471.333	446.229	369.561	327.73	277.407	236.076	174.503	121.204	76.0983	16.1974
205.238	1520.85	1479.78	1423.74	1386.29	1323.08	1271.47	1226.65	1122.1	1066.95	1020.12	968.481	926.636	871.156	823.639	778.069	717.666	674.22	615.15	567.786	520.007	471.165	450.567	371.287	328.408	279.618	236.003	174.503	120.867	76.0983	18.9493
205.529	1521.89	1479.01	1423.55	1383.97	1320.65	1271.47	1226.65	1122.1	1069.14	1018.53	970.201	925.704	872.196	826.595	777.011	716.679	674.22	616.253	569.621	522.027	472.204	452.831	370.739	329.073	282.479	236.085	177.613	123.233	76.7939	19.1826
205.82	1522.94	1481.76	1424.7	1387.25	1321.56	1270.33	1226.53	1119.94	1070.89	1020.47	974.37	925.716	877.269	825.221	774.197	717.378	677.408	617.93	569.878	525.574	474.295	455.109	373.606	325.797	282.102	235.713	178.207	123.014	76.5757	23.36
206.111	1524.15	1482.01	1424.72	1391.21	1319.29	1268.27	1226.53	1118.8	1072.94	1020.47	973.335	923.718	880.499	825.98	773.647	716.35	676.284	618.698	570.071	528.033	477.379	457.347	375.024	328.005	280.464	235.421	178.207	122.546	75.6093	21.1122
206.402	1524.02	1486.17	1424.72	1385.39	1317.63	1268.27	1225.7	1119.39	1073.62	1020.65	973.335	926.524	874.859	830.54	773.647	718.987	676.559	616.683	569.512	529.776	475.925	457.347	373.843	325.722	278.43	236.015	177.548	122.425	75.6093	21.1122
206.693	1521.87	1484.83	1422.65	1390.93	1317.63	1269.13	1224.64	1118.22	1074.68	1020.01	970.682	927.242	876.211	837.074	773.647	719.336	676.284	616.683	572.09	526.93	476.57	461.471	370.404	327.897	277.391	235.19	181.994	122.425	72.749	21.1122
206.984	1521.43	1487.37	1423.28	1385.74	1318.75	1270.72	1225.51	1118.22	1074.68	1019.31	970.294	924.787	875.127	832.484	774.333	719.336	678.204	616.683	571.794	525.882	477.73	460.44	369.193	325.722	278.083	241.01	179.163	122.9	80.3247	21.3024
207.274	1521.03	1484.62	1425.52	1389.88	1319.3	1271.46	1226.08	1120.33	1073.6	1018.18	969.694	925.717	876.664	831.491	773.818	721.032	679.258	617.639	574.248	524.894	480.399	458.979	369.865	326.102	279.844	239.755	179.048	123.454	72.6068	21.7074
207.565	1519.74	1484.87	1425.52	1388.51	1319.3	1271.88	1224.52	1125.51	1076.28	1017.1	969.509	925.717	874.56	830.999	774.283	721.032	681.842	615.552	574.248	524.894	480.399	457.239	369.874	327.43	279.844	242.77	179.401	125.782	80.0953	20.0245
207.856	1519.43	1484.19	1425.52	1387.83	1319.46	1270.23	1224.12	1118.41	1073.25	1014.9	972.027	926.101	872.94	832.65	774.283	721.814	681.39	614.294	570.739	524.234	481.352	455.893	370.388	327.43	279.878	242.51	179.711	123.454	83.0038	18.4402
208.147	1520.16	1480.46	1423.88	1388.39	1318.53	1269.37	1224.08	1117.97	1077.2	1014.9	969.214	926.101	871.709	841.709	774.283	719.123	678.27	612.094	569.592	521.682	483.621	457.239	370.57	327.43	280.424	245.427	179.62	127.012	79.4496	21.3803
208.438	1522.2	1476.04	1428.94	1387.87	1318.68	1270.28	1225.59	1117.46	1074.95	1018.26	967.891	921.884	874.105	842.252	777.377	717.763	672.853	612.426	571.695	524.206	483.876	457.417	372.288	327.103	282.3	242.51	179.62	128.166	77.7376	23.613
208.729	1522.65	1474.8	1428.35	1390.15	1317.83	1270.28	1225.68	1126.94	1077.59	1018.26	968.575	921.884	875.807	842.252	782.572	717.918	675.936	612.707	574.367	527.16	483.876	454.659	371.024	326.887	282.3	239.493	178.972	129.075	76.7963	22.652
209.02	1522.82	1475.61	1428.35	1391.73	1318.13	1270.31	1225.09	1126.94	1079.01	1018.27	972.13	925.999	875.807	842.252	776.354	716.608	679.462	613.401	573.364	527.653	485.259	452.948	372.838	326.887	285.068	235.561	177.75	128.166	75.7279	20.8114
209.311	1522.82	1476.25	1426.58	1392.3	1316.83	1268.82	1225.09	1123.43	1079.48	1016.97	973.626	925.473	875.282	843.211	775.568	716.143	680.624	613.051	570.714	528.902	484.888	448.236	373.575	326.416	276.813	235.561	176.282	129.397	80.4763	19.7438
209.602	1522.34	1476.25	1425.93	1391.54	1316.05	1268.82	1225.2	1122.19	1079.56	1016.97	972.299	926.489	875.282	843.269	774.49	715.845	678.2	613.051	570.714	528.37	487.736	447.099	373.575	324.931	275.03	235.942	176.681	127.525	74.393	19.7438
209.893	1522.34	1481.73	1423.2	1390.63	1317.61	1265.67	1224.37	1121.36	1080.54	1018.18	972.299	923.03	875.353	836.864	774.242	718.26	677.915	611.688	574.411	529.619	482.711	445.35	372.066	323.306	274.655	238.223	173.839	127.087	76.9262	17.7388
210.184	1522.41	1481.71	1429.81	1385.82	1319.25	1267.41	1222.98	1120.14	1079.6	1018.55	969.471	922.447	873.937	838.612	775.001	717.858	677.34	611.852	576.803	532.318	488.374	445.317	373.649	323.306	275.449	236.923	174.337	127.087	76.9262	21.5999
210.475	1522.53	1483.32	1428.1	1381.89	1323.04	1269.57	1221.49	1120.14	1077.86	1019.31	970.061	922.447	875.838	837.598	777.104	716.85	677.881	610.502	578.669	530.36	488.899	446.834	374.524	325.011	281.749	237.336	176.919	126.737	76.6984	21.2076
210.766	1521.67	1482.81	1431.61	1381.89	1321.41	1266.86	1223.43	1122.65	1077.83	1020.82	970.061	923.046	872.772	837.598	777.104	715.303	676.912	610.714	578.527	530.242	492.046	445.875	374.668	327.245	283.062	234.065	177.888	129.057	76.546	22.7446
211.057	1521.37	1482.81	1434.21	1382.48	1319.31	1266.86	1224.49	1120.33	1077.83	1023.58	972.001	926.191	875.576	838.755	776.515	715.303	676.912	614.843	575.882	527.408	492.357	443.623	373.623	327.111	280.718	234.829	178.421	130.291	78.0631	22.7446
211.348	1520.35	1475.06	1432.39	1384.43	1317.47	1264.94	1224.49	1120.26	1077.58	1019.86	970.126	926.706	871.503	843.398	773.423	718.123	670.336	614.05	575.882	527.408	486.818	440.565	372.932	323.112	279.618	234.829	177.485	130.935	79.4859	22.901
211.639	1520.35	1471.16	1430.75	1385.26	1314.5	1264.57	1222.59	1118.24	1075.9	1018.43	969.917	926.815	874.131	843.398	772.982	718.123	667.527	612.754	575.882	526.371	488.723	434.216	372.932	320.465	278.722	234.382	177.485	132.614	78.9812	20.9948
211.93	1519.02	1473.43	1429.22	1383.84	1312.48	1264.57	1220.67	1118.32	1077.5	1017.45	966.13	926.815	873.827	843.398	772.928	716.255	668.12	612.754	573.446	524.501	486.818	434.216	370.351	317.842	275.764	232.319	173.891	132.022	77.4389	23.2754
212.221	1516.26	1473.43	1428.74	1382.15	1308.19	1268.03	1218.23	1115.84	1078.24	1015.1	967.182	923.133	872.635	842.894	772.859	714.924	668.098	612.179	572.673	524.929	484.54	434.869	370.351	317.842	274.146	224.113	172.06	131.981	77.1764	20.7377
212.512	1515.09	1473.98	1425.57	1382.13	1315.53	1261.95	1218.23	1116.44	1078.24	1015.1	967.074	923.325	868.861	844.173	772.859	713.738	666.813	610.867	572.07	523.981	483.258	427.884	367.675	317.35	271.603	221.305	170.879	125.457	74.6031	17.2011
212.803	1515.8	1472.04	1423.68	1381.43	1313.98	1263.14	1217.9	1115.84	1075.49	1013.72	965.747	921.591	866.693	841.477	770.806	712.454	665.788	611.593	571.319	525.476	486.209	427.158	366.629	318.998	275.05	224.373	171.239	125.373	72.2394	17.4027
213.094	1517.49	1472.04	1423.68	1381.48	1314.79	1264.85	1218.37	1116.44	1069.9	1014.14	965.747	922.18	869.843	841.019	767.914	711.369	673.158	612.818	570.477	524.147	486.127	428.495	366.224	318.33	277.719	225.291	170.82	125.373	70.7267	17.4027
213.385	1517.49	1468.41	1422.59	1381.01	1314.41	1265.42	1219.3	1116.07	1071.21	1015.38	965.052	921.782	869.843	838.585	764.001	711.757	674.904	612.78	570.477	522.697	486.234	426.67	366.224	318.33	278.361	225.996	171.287	124.34	71.8255	19.0931
213.676	1515.56	1466.91	1421.47	1376.17	1314.8	1266.62	1216.36	1114.4	1072.95	1011.88	968.203	923.448	866.763	836.478	765.255	712.896	673.513	615.067	571.103	519.272	485.268	422.276	364.787	315.676	276.57	225.996	171.808	115.95	72.5783	18.5895
213.967	1513.87	1468.6	1422.4	1374.02	1314.8	1267.73	1216.34	1113.32	1072.95	1014.34	969.871	922.17	864.049	834.563	765.255	711.372	668.796	612.255	571.689	518.274	484.571	421.142	363.925	317.137	275.57	224.563	173.379	118.094	72.9794	18.0696
214.258	1513.87	1466.19	1424.33	1374.02	1316.73	1268.78	1216.87	1111.26	1072.17	1014.54	966.72	919.091	865.499	832.407	765.651	711.217	666.72	613.387	571.155	517.859	480.751	420.25	363.383	317.94	274.319	226.523	170.95	116.086	68.8728	17.3874
214.549	1513.87	1465.08	1423.46	1374.84	1311.51	1268.16	1216.87	1109.31	1071.78	1015.15	961.016	918.547	867.403	838.594	766.4	709.421	666.72	612.718	570.51	520.138	479.603	420.25	363.29	320.591	270.42	230.153	167.801	116.086	69.0685	17.3874
214.84	1514.51	1465.54	1422.81	1375.32	1311.71	1264.57	1218.29	1108.55	1071.35	1014.57	961.016	915.007	867.403	833.303	765.342	709.421	666.72	612.718	567.227	521.278	479.809	421.407	363.29	322.351	270.283	225.005	167.801	111.957	69.0685	13.3529
215.131	1510.31	1465.54	1422.71	1375.33	1311.71	1266.7	1217.83	1108.55	1070.57	1011.12	968.368	916.101	862.301	843.212	768.049	708.959	670.046	614.389	564.855	523.466	474.991	420.191	362.45	321.143	267.176	225.217	167.596	111.406	69.544	13.3529
215.422	1510.58	1471.7	1421.27	1375.83	1314.74	1264.88	1217.03	1107.47	1070.95	1009.94	970.854	916.101	862.268	843.212	770.69	710.73	668.577	617.087	566.539	521.918	474.092	420.63	365.395	319.744	268.471	225.217	167.685	112.074	71.1409	13.7642
215.713	1510.09	1470.45	1422.59	1375.23	1316.33	1267.04	1217.64	1109.73	1071.05	1012.44	971.01	920.093	859.212	839.426	771.016	711.181	667.868	617.087	567.836	519.817	471.059	419.997	367.418	319.868	268.016	225.217	168.382	113.994	69.4243	15.8586
216.004	1515.72	1472.42	1423.68	1371.76	1316.33	1264.3	1220.91	1110.92	1073.17	1015.54	971.01	920.036	864.447	838.817	770.284	712.139	667.994	613.157	567.836	521.372	477.409	421.203	367.763	321.071	270.566	223.79	168.395	116.024	67.5601	17.5644
216.295	1515.68	1471.55	1423.86	1371.62	1315.72	1267.04	1220.75	1115.3	1071.05	1015.38	972.083	921.412	866.909	837.945	764.138	712.751	667.597	615.052	567.529	522.214	477.849	424.638	367.763	318.099	271.942	223.79	169.194	114.611	71.5034	17.5644
216.586	1517.36	1472.38	1424.29	1370.11	1315.67	1261.44	1221.19	1115.75	1073.32	1015.86	972.083	921.412	870.153	835.629	767.052	714.133	665.66	610.644	571.209	523.806	480.082	428.194	367.763	317.908	272.396	218.634	169.022	115.64	70.2789	19.171
216.877	1518.52	1471.22	1423.86	1370.96	1315.67	1263.74	1221.08	1115.75	1073.32	1015.36	972.04	920.111	872.865	833.62	763.837	713.78	664.979	611.857	572.088	524.496	481.987	428.194	368.112	318.747	274.027	220.414	169.847	116.352	67.3211	20.1027
217.168	1519.65	1470.29	1423.22	1370.96	1316.09	1263.07	1220.92	1111.66	1073.32	1013.76	970.564	917.202	868.001	833.62	767.008	713.89	664.979	607.809	572.245	525.643	480.442	428.364	368.365	320.629	273.228	219.62	167.677	116.352	68.2425	20.4385
217.459	1519.22	1469.88	1422.84	1373.37	1319.38	1267.15	1219.73	1113.19	1068.85	1013	970.564	914.817	866.834	835.566	765.556	712.426	664.394	609.022	572.079	525.546	477.903	426.556	368.263	320.912	273.228	218.972	164.643	113.274	67.6172	20.5372
217.75	1519.19	1467.75	1423.88	1374.61	1320.39	1264.87	1219.09	1114.36	1068.85	1016.71	973.048	918.134	867.451	833.294	763.614	711.572	660.161	609.635	572.148	523.736	477.903	426.892	368.263	320.923	274.005	220.683	163.239	113.274	67.6172	19.1534
218.041	1518.51	1469.88	1424.86	1374.34	1319.41	1267.38	1217.56	1117.03	1068.85	1019.12	973.024	920.321	868.618	835.424	763.319	710.341	660.161	609.635	569.453	525.391	477.405	424.527	367.762	320.923	275.7	221.091	164.321	113.45	67.6172	17.8192
218.332	1518.79	1472.63	1424.44	1373.16	1319.41	1265.78	1218.46	1116.95	1072.1	1019.12	971.333	922.141	870.245	833.344	758.866	709.968	658.529	609.635	569.453	524.628	476.916	424.527	366.453	320.115	274.305	220.685	166.217	115.788	68.0373	17.6662
218.623	1518.79	1475.54	1424.44	1372.57	1320.05	1265.86	1218.39	1114.84	1070.92	1017.36	969.545	923.945	869.293	836.519	761.025	712.135	662.378	611.897	569.605	525.985	478.033	428.986	365.066	318.535	272.888	221.091	166.962	114.668	71.5019	20.5118
218.914	1516.95	1475.21	1423.31	1371.34	1314.96	1265.73	1218.96	1104.96	1067.38	1013.77	970.534	924.074	871.27	838.338	763.319	712.135	664.167	612.065	569.473	526.964	474.302	430.86	365.628	319.236	271.953	226.36	166.015	112.688	68.9344	19.8469
219.205	1513.65	1476.04	1422.37	1369.23	1314.06	1264.43	1217.03	1104.96	1065.12	1014.93	976.34	921.989	863.084	838.338	764.107	712.138	671.259	612.065	572.161	529.271	471.328	428.764	361.17	319.548	271.953	227.352	165.137	107.804	75.5516	19.8469
219.496	1512.5	1473.92	1423.31	1365.8	1315.53	1264.22	1217.9	1107.44	1066.26	1016.67	979.059	919.266	862.841	836.803	768.815	712.89	671.384	609.922	570.69	527.594	470.796	428.39	361.17	319.548	270.102	225.968	162.538	107.804	70.7337	18.9298
219.787	1510.69	1473.92	1424.3	1366.99	1315.89	1263.62	1213.43	1110.39	1066.9	1012.78	979.829	918.64	858.088	834.76	768.815	714.089	673.452	607.624	572.161	526.797	470.095	424.231	357.348	315.381	271.09	225.968	159.582	107.077	74.1042	18.9965
220.078	1510.4	1474.45	1424.3	1365.8	1319.32	1262.92	1212.68	1113.44	1070.72	1011.21	973.754	919.511	863.614	834.133	768.212	714.089	673.049	607.624	572.136	526.057	470.815	425.214	356.72	317.001	273.552	225.97	159.582	110.043	78.6426	18.6542
220.369	1511.76	1477.37	1423.71	1369.23	1319.32	1264.37	1212.68	1112.86	1069.7	1009.35	973.343	921.503	862.302	834.873	766.754	715.469	673.632	608.809	571.547	527.505	470.533	425.214	353.026	319.759	273.792	227.824	156.809	112.113	82.6502	20.0403
220.66	1511.16	1477.17	1422.41	1370.67	1318.48	1266.39	1212.68	1112.25	1070.15	1008.46	973.343	920.383	859.367	835.714	767.898	714.185	674.435	612.957	571.423	527.505	467.722	425.842	350.326	319.759	273.909	227.824	156.899	110.027	85.563	20.8061
220.951	1512.73	1473.6	1422.41	1371.53	1315.51	1269.64	1219.48	1112.86	1072.83	1011.99	970.37	919.636	858.464	835.714	769.928	713.849	674.705	613.126	571.547	529.548	471.985	426.895	354.029	321.143	276.357	225.817	159.017	110.677	83.8742	22.3873
221.242	1511.14	1472.58	1421.97	1370.31	1316.56	1270.81	1214.74	1113.16	1073.72	1009.62	970.37	919.636	860.462	837.204	770.71	714.511	674.714	610.449	569.857	532.805	466.619	423.532	350.496	319.354	277.504	227.094	159.017	110.677	88.4697	23.8767
221.532	1517.9	1473.94	1425.52	1370.31	1317.45	1269.21	1222.5	1117.19	1076.65	1017.66	970.37	924.2	867.368	844.45	773.221	716.08	677.232	612.265	573.521	532.805	479.668	426.979	361.443	323.416	280.082	221.53	162.353	117.312	76.0198	24.3771
221.823	1520.32	1476.42	1424.99	1370.07	1319.55	1270.36	1226.19	1124.42	1076.84	1020.31	970.26	931.216	865.248	846.938	770.71	719.35	682.698	612.136	572.578	534.006	479.801	433.901	366.465	324.097	283.419	222.776	165.338	118.485	78.1255	24.756
222.114	1524.33	1476.82	1428.98	1371	1319.43	1269.11	1228.66	1126.36	1076.51	1020.31	969.595	928.861	869.911	849.325	773.344	721.904	675.477	612.136	574.494	535.323	480.668	434.128	368.911	326.482	284.341	220.836	166.052	122.048	77.0802	24.756
222.405	1520.35	1475.93	1426.97	1370.88	1324.53	1270.36	1229.36	1123.89	1076.2	1019.95	971.073	924.565	868.405	846.946	769.674	716.374	680.033	613.579	577.358	542.227	482.088	434.128	368.911	329.528	284.875	220.684	166.083	118.876	77.0679	25.1868
222.696	1522	1475.2	1426.08	1369.36	1318.3	1270.99	1230.21	1124.29	1075.96	1018.54	971.073	922.994	872.268	844.405	773.779	713.644	675.344	612.67	578.197	543.419	486.379	436.408	370.05	329.294	284.426	219.79	166.083	124.191	76.1791	25.6232
222.987	1522	1475.94	1423.65	1372.92	1320.77	1268.95	1227.96	1125.31	1075.96	1018.54	969.569	921.163	875.105	839.71	772.597	712.621	677.172	610.688	579.574	544.038	485.499	438.021	373.162	330.982	284.061	215.536	164.548	124.315	74.5672	28.2602
223.278	1522.7	1475.94	1422.69	1373.46	1320.27	1270.99	1228.72	1126.01	1076.5	1019.17	971.222	921.651	875.105	834.646	770.136	713.917	677.172	613.456	580.413	542.864	483.414	441.392	372.696	331.981	287.009	215.948	166.51	125.633	73.4605	25.087
223.569	1522.07	1475.15	1420.35	1372.92	1320.77	1268.03	1229.08	1117.99	1076.41	1019.75	970.462	923.292	875.105	833.996	769.163	714.217	680.392	612.557	581.572	541.427	484.254	442.229	372.696	330.321	289.699	214.548	166.51	127.49	74.1167	28.8834
223.86	1522.72	1475.42	1425.34	1374.67	1322.77	1269.34	1229.08	1117.49	1078.4	1020.3	972.258	923.937	875.173	833.996	769.163	716.264	680.392	612.557	582.821	542.639	486.888	441.815	372.696	335.966	292.645	215.322	164.856	128.974	73.7452	28.8721
224.151	1521.93	1474.91	1425.18	1373.79	1322.69	1269.58	1230.14	1118.89	1074.12	1020.35	973.45	922.976	868.413	837.104	769.504	716.264	675.643	611.596	583.2	542.959	490.841	440.671	374.319	330.982	292.645	214.78	162.989	132.551	72.0937	28.5453
224.442	1521.55	1472.05	1425.59	1371.31	1320.1	1269.97	1228.47	1119.58	1070.94	1020.35	975.022	920.944	866.609	837.104	767.866	716.938	672.668	613.038	582.618	542.018	492.035	440.901	369.358	328.391	292.031	215.723	162.45	130.748	73.7452	26.4805
224.733	1521.62	1475.27	1425.3	1371.43	1319.83	1268.08	1227.91	1120.83	1070.35	1018.35	975.463	919.88	865.304	837.104	767.554	716.866	674.169	611.1	576.25	542.342	491.782	440.901	369.729	324.966	284.383	216.778	163.996	130.446	73.8583	26.1594
225.024	1521.64	1473.38	1424.68	1375.5	1318.36	1263.55	1227.9	1119.07	1070.98	1016.81	974.852	919.982	864.755	833.876	767.554	717.014	675.405	613.038	579.375	542.018	488.496	441.201	367.826	326.232	285.947	217.466	165.101	130.175	75.1984	22.0062
225.315	1520.68	1473.38	1423.06	1374.6	1315.76	1263.19	1225.34	1120.18	1072.49	1014.64	973.601	919.433	866.423	833.553	766.771	714.853	674.711	605.694	578.74	539.796	486.995	437.983	367.858	327.802	282.613	217.809	165.101	124.149	75.5226	22.5517
225.606	1520.74	1473.38	1423.1	1373.33	1317.25	1264.48	1225.47	1118.03	1073.47	1017.43	965.343	920.657	863.727	833.553	769.785	714.682	674.711	609.184	580.01	537.587	490.167	433.966	369.161	327.945	282.613	217.033	164.698	123.791	74.2183	22.4068
225.897	1520.33	1478.61	1421.96	1371.41	1317.2	1265.01	1222.74	1122.99	1072.84	1020.78	965.343	920.657	863.723	833.378	771.757	714.682	674.495	607.652	579.874	534.666	490.167	433.966	369.161	324.901	287.24	217.033	164.157	123.791	73.6895	23.8137
226.188	1519.32	1476.51	1417.82	1371.38	1317.2	1265.59	1224.63	1119.82	1067.26	1017.65	965.003	921.936	864.219	827.325	771.363	715.637	675.807	609.184	578.416	536.14	487.636	437.556	369.981	324.457	287.123	215.937	163.928	122.625	72.2364	21.1739
226.479	1518.29	1474.44	1418.32	1369.14	1315.04	1265.59	1225.95	1121.68	1067.69	1020.29	967.08	922.823	865.58	827.325	771.363	715.637	680.546	610.195	578.166	537.939	487.636	439.521	370.764	323.432	288.133	215.119	163.846	124.48	69.942	21.224
226.77	1517.91	1473.79	1419.94	1365.93	1313.44	1264.34	1223.9	1119.15	1068.25	1018.6	968.255	921.489	867.679	824.995	769.291	713.133	680.37	609.205	576.548	537.939	485.759	437.893	369.111	323.984	286.864	214.161	163.846	120.947	72.5795	21.224
227.061	1518.06	1475.63	1422.6	1365.53	1315.04	1264.34	1223.2	1119.27	1068.25	1020.7	969.629	922.074	868.792	823.235	766.872	715.474	675.642	607.29	575.789	537.927	485.735	436.727	367.855	324.763	281.812	213.347	163.697	125.256	72.139	22.873
227.352	1517.16	1476.53	1422.01	1367.34	1313.83	1263.21	1223.2	1120.55	1070.81	1020.7	969.064	923.73	868.176	826.614	767.734	715.474	675.642	607.83	575.654	536.03	485.735	434.822	369.107	324.763	278.427	214.948	163.278	122.91	74.1558	20.8641
227.643	1516.78	1475.21	1420.87	1369.95	1314.05	1261.43	1223.5	1119.81	1068.89	1020.7	967.147	920.451	868.159	827.905	770.375	717.751	676.844	611.475	574.873	532.343	483.933	432.228	369.903	320.941	279.964	215.839	164.115	124.983	69.7523	21.1318
227.934	1516.66	1474.75	1419.55	1370.69	1312.4	1259.56	1221.37	1117.42	1068.45	1018.82	964.156	918.583	867.087	827.1	770.375	715.212	676.336	611.475	574.873	533.403	482.072	432.228	370.403	317.959	279.964	214.716	164.115	121.94	69.6046	19.2552
228.225	1516.78	1470.31	1419.43	1371.14	1311.88	1259.12	1222.11	1115.78	1067.59	1017.86	967.717	917.763	867.087	824.705	770.117	712.383	677.385	610.885	573.911	534.669	480.636	434.029	366.628	317.141	276.256	214.276	165.416	121.94	69.6046	18.3021
228.516	1519.03	1473.43	1419.43	1370	1309.99	1256.94	1219.89	1115.16	1065.62	1016.8	967.05	914.64	867.087	820.168	770.384	711.779	671.557	608.778	573.639	534.851	480.636	436.275	366.314	316.787	275.945	212.854	162.331	122.493	67.8376	12.092
228.807	1519.03	1474.01	1416.36	1367.53	1307.59	1258.02	1220.56	1112.84	1065.57	1015.72	966.474	913.809	865.185	820.168	770.999	712.708	672.935	608.778	575.36	534.851	480.931	428.909	366.314	316.078	275.945	213.643	165.416	120.943	66.2581	12.092
229.098	1517.9	1474.01	1415.29	1366.28	1305.35	1256.91	1218.87	1113	1064.16	1017.13	964.759	909.816	863.864	822.362	770.384	718.372	671.023	610.112	574.68	530.407	480.207	428.547	367.308	317.838	275.702	213.862	162.576	119.156	69.9476	14.152
229.389	1515.58	1475.37	1415.29	1365.55	1307.2	1259.16	1218.14	1122.53	1068.02	1018.98	962.661	915.235	863.864	821.564	768.208	718.372	670.806	609.896	576.471	526.738	476.241	428.909	367.155	320.84	276.795	214.721	163.296	120.354	69.9476	15.062
229.68	1513.75	1478.5	1419.93	1365.67	1308.14	1260.61	1216.61	1122.53	1067.89	1019.93	962.661	915.577	865.248	819.278	763.432	717.767	669.544	609.158	576.471	528.177	474.672	428.818	367.155	321.685	276.185	213.992	163.296	118.575	68.3015	16.408
229.971	1515.93	1476.08	1419.19	1365.63	1311	1260.05	1217.16	1115.58	1067.25	1018.98	964.609	917.723	868.421	816.66	760.121	712.979	668.476	608.307	573.846	530.135	474.672	428.219	367.625	319.068	274.845	213.075	162.791	118.351	65.6428	16.8646
230.262	1515.93	1473.46	1419.19	1363.47	1310.78	1259.61	1217.16	1109.29	1065.37	1015.93	971.362	912.929	870.352	815.902	761.33	710.091	668.476	609.456	572.329	531.749	476.274	426.793	366.191	319.913	274.297	213.075	165.66	118.012	63.8504	17.0229
230.553	1515.93	1474.04	1413.24	1363.02	1309.47	1259.45	1218.55	1109.08	1067.25	1016.57	969.116	913.808	865.441	815.902	766.886	710.056	672.781	610.331	572.329	534.001	474.406	426.772	362.853	319.409	273.18	212.048	165.513	116.9	64.5811	16.6668
230.844	1516.48	1473.44	1413.24	1363.38	1311.09	1261.52	1219.36	1109.88	1069.14	1016.57	966.651	913.397	863.717	815.016	766.886	711.517	673.62	611.388	574.445	529.55	472.065	421.92	364.382	320.036	274.605	212.048	164.953	112.448	65.4558	16.6668
231.135	1514.98	1473.78	1413.92	1363.7	1306.3	1262.68	1219.98	1111.04	1066.13	1018.77	966.651	916.204	864.834	815.637	766.732	712.015	673.62	610.243	573.594	527.634	471.372	418.864	365.909	317.242	272.26	212.048	162.698	113.507	66.1231	15.9776
231.426	1513.99	1470.46	1414.66	1364.02	1306.3	1261.51	1218.34	1111.96	1065.79	1016.06	962.004	916.434	867.199	813.896	764.817	712.015	666.971	609.253	568.718	527.457	471.372	417.291	365.543	314.24	272.572	211.831	161.019	114.368	65.6127	16.3947
231.717	1515.1	1474.38	1415.56	1366.43	1306.08	1261.85	1220.29	1111.09	1064.15	1015.16	961.871	914.232	869.73	816.93	766.549	712.015	663.513	608.707	568.718	528.061	475.025	417.291	368.003	315.618	270.687	211.831	161.019	119.993	65.5363	16.7332
232.008	1514.01	1466.86	1414.66	1360.77	1305.47	1257.1	1218.13	1108.86	1064.15	1011.6	960.639	917.911	869.73	811.164	766.022	711.644	661.21	609.413	568.8	526.247	473.703	416.815	367.571	314.576	268.801	211.249	160.158	117.452	65.7729	16.9683
232.299	1515.03	1470.92	1416.41	1366.56	1309.46	1254.22	1218.77	1106.27	1066.55	1012.52	960.951	915.523	867.461	817.652	767.194	705.831	661.21	607.383	568.8	528.93	473.107	416.815	369.232	315.383	267.746	209.567	160.523	115.819	67.5533	15.3462
232.59	1514.39	1468.42	1415.21	1361.93	1306.82	1256.41	1216.34	1106.96	1065.59	1018.61	963.127	915.274	864.189	817.958	768.683	705.289	660.338	607.865	566.529	530.312	474.005	417.802	368.195	312.794	265.355	208.371	159.898	113.972	68.3087	13.8011
232.881	1514.72	1468.72	1414.74	1357.83	1308.25	1258.1	1215.75	1105.78	1065.59	1018.55	961.014	915.085	863.709	817.958	768.683	703.679	658.793	607.865	565.404	529.64	472.29	419.533	367.687	311.025	267.898	208.371	160.089	111.575	65.4027	13.8011
233.172	1515.27	1470.71	1414.74	1358.69	1310.05	1261.03	1218.52	1109.73	1064.76	1018.92	963.401	912.626	863.363	818.499	763.772	704.924	661.07	610.482	566.636	529.466	471.482	419.57	367.687	316.425	269.127	211.106	159.995	111.575	65.3991	15.464
233.463	1514.86	1467.88	1414	1359.55	1309.48	1261.61	1215.87	1109.54	1063.75	1017.97	963.181	913.56	863.363	815.77	762.81	706.322	663.207	611.607	567.023	525.415	470.816	418.679	370.124	316.276	269.225	211.106	159.667	112.408	65.3991	14.005
233.754	1514.86	1468.28	1414.58	1358.69	1308.53	1262.07	1217.81	1111.03	1062.3	1013.78	965.476	912.009	863.363	812.414	763.127	707.435	662.348	610.592	564.862	525.415	471.08	418.848	370.523	317.087	270.132	216.392	159.27	113.288	64.1575	13.0331
234.045	1515.85	1468.28	1413.15	1359.54	1306.94	1262.07	1219.51	1111.03	1063.08	1013.78	966.142	911.184	862.531	810.585	762.83	707.568	661.812	608.761	566.867	524.469	473.187	418.159	370.759	317.284	268.621	213.921	158.373	113.141	63.7603	12.3637
234.336	1514.45	1468.28	1411.85	1358.57	1308.21	1259.4	1219.51	1115.21	1062.02	1012.14	964.152	911.521	864.974	812.828	763.607	707.984	660.648	608.034	562.764	523.557	471.445	417.816	371.439	319.36	272.585	213.1	158.373	113.557	63.4745	12.8017
234.627	1515.64	1466.41	1410.83	1360.5	1308.52	1256.69	1219.18	1111.91	1062.02	1013.46	964.152	911.116	864.974	812.828	763.558	708.945	662.06	607.762	564.957	524.014	470.22	414.2	371.407	317.887	265.992	211.177	158.052	112.893	63.4745	12.3637
234.918	1514.61	1466.82	1410.37	1361.61	1305.41	1258.58	1217.65	1109.26	1060.1	1017.37	966.339	909.35	863.123	812.828	763.558	710.405	664.997	607.762	564.957	522.81	468.515	414.2	372.053	318.351	269.166	210.934	159.467	112.112	64.784	12.3179
235.209	1514.61	1466.82	1410.37	1359.19	1308.92	1256.53	1217.65	1108.08	1061.12	1018.6	966.746	909.35	865.522	812.462	764.864	706.275	661.832	606.928	565.453	523.885	467.096	413.081	370.198	317.355	267.522	210.704	156.321	112.112	61.5151	12.893
235.5	1514.29	1468.72	1411.86	1357.64	1308.7	1257.48	1217.36	1107.64	1059.04	1020.77	967.816	909.767	868.613	813.683	766.807	709.281	661.832	606.752	564.51	525.316	469.1	414.433	371.224	317.355	267.897	210.727	157.77	116.238	64.0206	12.893
235.79	1514.25	1467.61	1414.44	1360.57	1308.7	1258.54	1218.09	1105.75	1063.89	1021.77	971.295	910.714	871.541	813.683	766.807	707.798	662.727	609.291	565.925	525.316	469.1	413.513	368.435	319.146	267.887	210.211	157.77	116.537	63.7284	12.893
236.081	1514.55	1469.71	1414.44	1362.87	1309.11	1259.5	1218.09	1106.49	1063.63	1020.17	971.751	913.611	867.9	813.561	765.493	711.176	667.582	610.158	566.089	522.75	470.309	416.483	366.134	317.463	267.887	210.787	158.97	113.324	65.8883	13.0965
236.372	1513.19	1467.28	1416.08	1359.11	1308.49	1259.42	1219.43	1108.52	1062.44	1018.44	971.537	912.622	863.907	808.494	766.533	708.6	666.598	611.427	569.612	519.1	468.122	416.092	366.134	315.143	266.314	212.26	159.948	111.91	65.8883	14.642
236.663	1514.89	1465.17	1416.59	1360.75	1307.68	1260.4	1219.27	1106.49	1061.38	1017.71	966.055	914.887	867.499	808.89	766.401	708.852	664.895	611.503	568.718	519.743	467.806	414.308	368.692	316.872	265.975	213.427	160.059	115.346	65.8883	13.8167
236.954	1515.33	1466.52	1416.96	1362.01	1307.68	1259.42	1216.97	1103.89	1058.21	1016.45	965.328	916.271	867.103	805.805	768.581	707.927	666.649	611.593	566.886	520.601	468.846	412.633	369.532	312.689	264.654	213.124	160.667	119.506	66.3497	13.8167
237.245	1515.48	1464.98	1415.84	1359.9	1308.76	1260.8	1219.91	1103.89	1058.5	1016.45	964.249	914.641	869.869	807.702	768.036	707.905	666.169	612.192	562.888	525.332	470.888	416.364	369.532	312.74	266.232	212.259	160.667	121.345	66.3497	13.7952
237.536	1515.48	1465.66	1417.66	1358.38	1309.15	1259.42	1220.26	1104.52	1057.45	1017.8	964.443	916.404	869.869	812.041	764.578	707.829	665.722	611.593	561.047	524.708	471.776	415.349	369.083	312.74	267.898	212.926	160.184	117.934	64.124	13.0935
237.827	1515.76	1466.83	1416.49	1359.14	1312.94	1259.42	1218.29	1108.55	1058.5	1016.92	967.085	914.774	869.219	814.31	765.28	710.922	665.722	612.192	565.914	524.752	467.044	415.574	369.993	312.541	273.439	214.752	161.168	114.004	68.3199	14.5164
238.118	1517.84	1468.19	1419.07	1360.02	1312.19	1259.48	1216.86	1108.55	1058.5	1019.64	965.66	917.959	876.962	816.515	769.043	709.896	664.845	612.833	570.288	522.149	468.302	415.574	370.825	312.909	275.477	213.652	161.021	114.388	68.8414	13.7342
238.409	1516.45	1469	1417.7	1362.6	1311.75	1261.51	1220.19	1112.35	1060.6	1020.62	965.266	916.759	872.462	816.515	769.224	709.896	665.752	609.563	567.016	522.149	469.951	415.049	370.319	315.077	271.735	214.681	161.992	113.753	68.8414	15.1989
238.7	1517.26	1469.39	1414.96	1362.1	1311.4	1261.62	1221	1111.06	1061.62	1022.34	967.118	916.759	872.462	817.565	767.653	710.344	667.547	611.147	561.037	522.728	466.987	415.049	369.892	316.946	265.447	214.681	161.067	113.341	67.1959	12.4657
238.991	1516.62	1473.77	1412.14	1363.7	1311.4	1261.14	1221.79	1111.8	1064.23	1021.6	968.531	917.412	865.476	808.932	763.512	709.181	667.209	611.147	561.037	522.697	469.928	417.686	369.892	315.096	265.076	217.237	160.543	113.341	63.1743	15.2439
239.282	1516.79	1473.77	1412.14	1363	1311.81	1264.38	1220.57	1111.8	1064.69	1019.59	970.83	918.509	864.388	813.492	764.698	711.479	664.183	611.391	563.351	523.423	468.379	421.766	372.026	316.674	269.606	217.237	159.04	113.666	63.4596	15.2615
239.573	1516.17	1470.4	1412.11	1364.32	1314.05	1265.12	1220.02	1112.82	1062.88	1014.77	968.777	917.574	865.476	808.318	762.204	710.854	659.396	610.483	564.948	525.57	466.388	420.294	372.026	316.529	267.334	215.51	158.799	115.405	64.8695	14.4747
239.864	1517.42	1470.4	1413.88	1364.72	1312.4	1265.89	1220.35	1113.65	1063.77	1013.67	970.689	915.801	868.786	815.336	768.002	712.678	658.041	609.47	564.948	522.646	465.671	420.629	371.465	316.529	269.372	212.718	158.799	117.265	68.7863	14.7584
240.155	1518.92	1472.63	1413.19	1364.07	1308.68	1266.35	1220.66	1113.04	1059.12	1019.38	967.297	915.801	872.569	815.386	766.309	711.6	660.198	609.077	563.271	523.441	466.388	421.146	370.513	316.096	267.919	213.574	158.291	114.534	65.6846	13.2785
240.446	1518.92	1474.99	1412.4	1366.63	1313.54	1267.09	1221.19	1113.37	1065.45	1023.47	968.03	918.333	874.765	815.386	766.309	710.914	662.871	609.153	560.961	523.441	469.331	422.336	370.697	316.558	269.531	215.542	160.625	115.547	67.1401	13.7372
240.737	1519.06	1473.16	1413.19	1365.36	1313.54	1265.91	1222.5	1113.47	1061.44	1024.43	965.593	919.522	876.025	814.61	768.154	709.09	665.741	608.795	560.424	523.402	470.07	423.329	373.729	315.478	269.072	217.39	161.408	115.365	66.5707	14.5532
241.028	1519.68	1474.99	1415.61	1366.63	1314.14	1267.07	1222.5	1113.85	1065.03	1021.05	969.214	923.339	876.493	811.988	769.065	709.247	667.627	609.866	560.883	523.028	471.731	425.336	373.729	315.478	268.942	217.484	165.132	117.295	71.2185	15.3727
241.319	1521.46	1476.91	1419.82	1365.77	1315.23	1268.31	1223.74	1114.02	1064.26	1021.33	973.829	925.271	875.911	813.118	770.087	710.044	670.005	608.588	565.42	523.464	477.045	424.784	377.35	317.424	270.526	217.484	167.216	120.331	71.2185	15.8297
241.61	1521.9	1476.91	1419.55	1367.64	1315.58	1268.89	1224.15	1115.16	1065.02	1023.51	974.409	925.42	874.033	814.914	770.087	712.088	670.741	612.779	567.988	524.552	477.336	423.991	376.853	318.65	272.003	218.504	166.105	120.494	69.8567	15.4562
241.901	1522.29	1481.99	1419.55	1367.97	1317.41	1268.89	1224.56	1113.32	1062.49	1023.52	976.419	924.091	875.522	816.187	774.639	712.088	671.399	615.776	570.698	526.202	474.005	425.011	376.151	318.953	272.176	219.279	167.961	119.37	69.6674	15.4562
242.192	1522.17	1485.11	1419.37	1368.47	1314.08	1264.6	1225.17	1114.07	1062.49	1023.52	976.843	924.904	875.522	816.41	772.754	713.353	671.867	615.776	567.941	524.624	466.23	425.467	373.711	318.65	270.894	219.279	166.072	120.283	70.4567	16.8431
242.483	1521.85	1485.11	1418.35	1368.04	1313.52	1263.98	1225.17	1111.68	1061.8	1024.75	979.053	925.144	878.308	817.991	776.555	712.645	672.177	616.142	567.502	524.624	466.23	427.977	372.154	320.956	271.533	219.86	166.072	121.031	71.2403	17.9539
242.774	1521.27	1485.07	1419.71	1370.72	1316.38	1263.98	1225.8	1114.98	1063.18	1027.31	983.064	926.168	876.799	816.118	774.475	714.444	674.538	612.522	566.488	524.201	464.729	434.847	372.282	321.892	271.533	222.995	167.505	120.519	71.3774	21.5156
243.065	1522.08	1485.07	1421.43	1370.72	1313.95	1267.49	1225.79	1117.55	1064.49	1027.31	985.202	925.521	876.775	818.705	774.475	717.546	672.173	611.933	566.488	526.663	468.007	438.817	374.288	321.892	272.39	221.477	169.622	120.812	73.3445	23.3314
243.356	1523.5	1483.51	1421.79	1373.35	1319.68	1273.95	1225.79	1116.87	1064.53	1026.39	990.408	925.521	876.305	819.183	775.121	719.008	672.173	614.04	567.802	525.119	471.913	438.754	375.861	323.017	271.558	223.683	170.836	119.468	74.3626	23.7364
243.647	1524.57	1482.93	1424.84	1377.97	1323.72	1276.08	1225.79	1114.2	1070.56	1023.17	991.621	925.521	876.89	828.297	779.004	717.953	671.473	611.933	567.802	526.989	476.037	444.719	375.861	324.366	270.285	224.857	170.836	119.228	74.8922	21.8316
243.938	1524.18	1482.93	1424.84	1377.27	1322.69	1276.24	1223.39	1116.09	1072.31	1020.39	990.342	925.91	875.642	831.405	781.808	717.953	678.657	615.838	567.317	525.706	478.206	439.315	373.728	326.101	270.285	230.28	170.836	116.441	74.8922	19.5599
244.229	1522.43	1482.18	1423.34	1373.65	1318.03	1275.92	1222.9	1115.24	1072.79	1020.39	985.885	926.111	874.405	830.77	784.681	717.953	677.599	617.671	567.639	527.319	478.155	441.576	374.236	327.886	272.489	231.32	172.561	117.809	77.4887	19.5599
244.52	1523.03	1480.9	1422.39	1375.34	1319.72	1278.85	1223.95	1119.73	1071.52	1020.56	985.432	926.111	874.405	827.849	784.034	720.705	680.155	618.999	567.639	530.622	478.155	448.13	373.592	331.036	275.46	231.829	175.166	116.173	75.3317	18.3623
244.811	1523.03	1481.5	1423.94	1376.84	1317.51	1279.52	1225.69	1117.42	1070.78	1023.85	990.911	929.354	873.526	826.138	785.8	722.238	677.25	620.925	569.233	532.994	482.063	453.395	373.592	331.875	279.251	232.409	173.656	123.563	80.5625	21.5249
245.102	1524.17	1482.34	1423.09	1377.93	1318.39	1279.52	1225.73	1118.34	1069.84	1023.72	992.16	928.035	875.557	824.044	785.153	722.394	676.112	618.531	568.859	531.517	484.691	455.543	373.592	332.828	279.251	231.465	174.929	125.612	80.1841	22.3086
245.393	1523.11	1482.92	1426.59	1380.58	1320.52	1277.78	1225.7	1118.34	1070.02	1022.53	991.011	928.035	877.164	825.749	788.594	720.925	678.359	620.633	568.859	532.908	485.364	453.395	379.32	332.284	280.449	232.013	173.608	121.247	81.7792	25.6409
245.684	1523.23	1480	1428.45	1380.58	1318.39	1276.64	1225.7	1118.91	1070.02	1023.34	990.864	928.649	882.768	826.911	791.577	720.925	679.831	620.633	571.959	533.416	485.456	450.894	380.603	335.731	279.853	232.013	176.556	125.964	80.593	28.1539
245.975	1523.23	1478.22	1432.11	1381.02	1322.94	1276.64	1225.65	1121.09	1070.02	1023.35	990.203	927.721	881.936	827.593	789.051	720.925	679.831	622.33	572.094	533.448	490.678	454.82	379.049	340.312	276.619	234.369	176.359	125.964	85.7825	28.1953
246.266	1523.24	1480.44	1428.9	1380.38	1324.94	1277.69	1225.44	1122.72	1069.56	1025	991.704	929.09	879.623	832.855	788.301	722.744	681.865	625.017	571.306	536.712	494.198	455.73	375.748	340.312	275.266	238.112	176.542	125.313	88.0838	28.9807
246.557	1522.39	1482.58	1429.69	1380.38	1322.81	1276	1225.24	1121.09	1068.16	1020.42	990.203	927.206	875.239	835.617	788.301	723.171	681.646	626.523	571.306	536.655	498.061	453.831	373.77	335.762	274.295	237.364	176.542	125.313	91.5887	29.9469
246.848	1522.59	1482.89	1429.67	1383.51	1323.68	1277.54	1225.55	1123.99	1068.65	1019.63	990.22	928.313	872.793	839.788	790.636	722.869	676.664	629.67	570.181	538.07	499.318	457.899	372.992	334.722	274.73	240.495	177.752	124.253	91.5887	29.9469
247.139	1522.38	1482.89	1428.86	1390.84	1323.26	1277.54	1229.69	1124.22	1071.92	1018.02	985.149	929.714	878.363	845.645	790.636	724.019	675.947	629.16	571.584	538.941	499.318	462.95	376.091	335.762	274.73	238.552	179.816	124.839	90.2502	31.1525
247.43	1522.44	1479.93	1427.9	1391.37	1323.26	1280.45	1229.27	1124.96	1077.2	1016.63	989.793	930.634	876.195	846.538	793.929	722.324	676.479	629.729	568.876	538.941	501.901	461.847	375.376	336.688	276.436	240.78	181.423	123.309	90.2502	30.6572
247.721	1523.3	1478.3	1427.9	1390.99	1323.26	1281.84	1227.19	1124.4	1072.49	1022.16	989.793	930.634	875.692	848.659	794.795	722.324	676.362	629.729	570.98	536.191	504.713	459.626	375.376	337.209	275.636	242.302	180.461	123.309	85.4541	28.9923
248.012	1523.94	1478.3	1424.83	1389.83	1323.2	1282.91	1227.19	1125.81	1073.91	1018.01	990.815	931.226	873.298	849.616	794.327	722.041	678.076	631.454	568.06	534.636	506.691	458.573	374.993	337.209	272.653	242.302	179.531	124.433	85.8642	30.9164
248.303	1522.47	1479.86	1425.94	1388.98	1325.83	1278.1	1226.17	1123.27	1071.64	1017.65	990.815	929.799	873.298	850.328	795.18	721.098	680.335	633.516	569.509	539.204	506.607	455.578	378.628	340.928	274.077	242.999	180.026	129.475	86.8373	30.9164
248.594	1522.47	1481.75	1422.87	1386.7	1321.05	1276.55	1225.46	1120.85	1071.28	1017.32	989.97	924.15	872.983	850.039	795.931	718.075	679.224	634.484	575.997	539.204	506.607	454.273	380.006	342.184	275.059	238.747	180.026	128.812	91.9472	31.3154
248.885	1522.24	1483.17	1425.65	1386.7	1325.23	1274.85	1226.54	1116.16	1072.15	1017.17	988.771	920.731	874.059	850.762	796.277	719.695	680.896	636.21	574.356	539.117	504.697	453.823	375.671	343.071	275.7	239.898	180.547	129.312	92.0863	35.0832
249.176	1522.23	1481.74	1425.91	1389.86	1323.44	1274.22	1228.6	1116.16	1072.26	1016.63	988.442	922.413	874.049	853.612	795.97	716.836	676.094	636.21	574.032	536.856	503.087	453.823	375.974	342.453	276.868	236.599	181.164	128.401	92.3862	35.0832
249.467	1523.2	1480.91	1427.54	1390.13	1323.61	1274.81	1228.29	1116.81	1072.71	1015.24	987.272	923.75	875.07	849.41	794.412	723.438	676.87	635.065	574.032	533.373	504.697	453.315	375.974	343.498	276.495	237.489	181.052	126.962	94.898	35.0832
249.758	1523.74	1480.15	1424.84	1392.84	1323.22	1274.17	1229.45	1121.91	1070.42	1015.24	986.078	925.405	874.702	847.293	795.22	724.806	674.288	624.565	574.896	535.006	501.962	453.359	374.457	340.634	275.657	238.472	183.467	124.121	94.6028	34.2815
250.048	1522.93	1479.09	1423.9	1391.23	1323.22	1275.27	1226.35	1121.94	1068.28	1017.22	986.343	924.304	874.264	844.373	795.22	722.672	674.288	624.674	575.087	532.827	504.696	453.359	376.52	340.634	273.891	237.831	181.057	126.962	94.6028	32.7128
250.339	1521.27	1479.09	1423.9	1390.38	1318.07	1275.16	1224.98	1122.62	1066.32	1016.26	987.844	925.461	874.264	852.049	795.22	722.672	673.177	624.674	574.743	534.02	505.458	451.921	376.134	340.634	274.57	237.682	178.308	123.329	92.7153	30.6039
250.63	1521.27	1477.63	1425.24	1390.5	1318.07	1275.18	1224.98	1118.24	1065.9	1016.26	987.844	925.164	873.313	847.273	797.5	722.387	673.177	627.132	568.963	533.049	505.458	449.876	376.134	338.947	275.917	237.682	177.799	121.642	89.1362	30.6039
250.921	1521.07	1477.71	1426.66	1389.63	1318.07	1278.13	1225.48	1121.83	1067.16	1016.42	987.844	924.955	874.76	854.069	799.177	724.036	678.409	630.737	568.871	532.344	505.458	448.291	375.899	340.798	276.744	238.878	178.34	121.211	89.0733	30.8009
251.212	1521.99	1474.83	1424.12	1389.91	1319.1	1278.62	1225.48	1116.8	1070.01	1019.1	983.489	923.487	870.475	850.906	799.66	725.158	678.409	635.157	567.058	534.622	503.689	449.566	375.232	340.798	273.572	238.272	178.076	122.89	91.832	32.2879
251.503	1522.04	1476.54	1424.02	1393.76	1319.1	1279.3	1223.79	1116.78	1069.47	1019.75	985.238	921.922	871.135	850.784	797.147	723.509	678.616	631.923	566.958	535.196	505.701	452.711	376.079	340.798	272.246	234.867	177.571	126.666	93.934	32.856
251.794	1523.28	1478.02	1422.56	1398.34	1320.3	1279.02	1223.4	1116.78	1070.94	1018.67	990.989	922.348	876.044	851.113	796.356	724.941	677.201	629.432	567.46	535.196	505.392	455.725	375.516	340.567	272.636	234.015	182.703	126.297	95.1563	33.1981
252.085	1524.11	1478.22	1424.3	1391.69	1320.96	1279.32	1223.07	1114.24	1069.66	1018.02	990.989	922.103	875.423	846.662	794.913	724.255	677.035	626.557	568.455	533.007	500.351	459.016	374.45	342.397	272.636	234.634	181.221	125.745	96.3962	33.3332
252.376	1523.73	1476.39	1420.24	1396.59	1320.96	1275.47	1221.49	1115.09	1069.66	1019.07	990.989	922.846	876.576	837.889	795.304	721.375	676.261	621.64	568.455	530.708	500.989	460.496	374.011	342.397	273.973	234.634	181.221	124.044	96.3962	32.2922
252.667	1522.62	1474.16	1422.94	1396.59	1319.97	1275.08	1222.79	1120.37	1073.1	1017.74	987.585	922.846	875.017	837.889	795.385	720.761	677.035	621.64	567.738	530.976	499.89	459.949	371.696	338.609	275.277	231.737	180.207	125.382	93.9678	30.6895
252.958	1522.35	1474.16	1420.68	1397.6	1319.25	1273.03	1221.72	1119.77	1068.93	1018.07	982.892	922.154	869.309	835.73	794.851	719.237	675.904	625.977	566.967	530.976	500.989	460.28	372.525	336.8	275.277	229.733	179.879	125.141	92.3221	29.8439
253.249	1521.42	1477.9	1423.08	1397.45	1320.33	1272.93	1221.72	1114.83	1071.07	1015.97	987.994	921.484	874.533	837.848	798.623	717.807	678.259	626.867	564.426	532.605	503.386	459.995	372.549	334.864	275.578	230.978	177.355	125.797	92.7616	31.8827
253.54	1522.35	1477.9	1423.67	1396.04	1319.53	1271.39	1221.78	1113.24	1069.22	1014.35	987.13	921.886	869.679	835.73	797.104	717.807	678.7	623.812	565.325	532.954	503.599	460.289	372.831	335.085	275.704	232.01	174.606	125.931	91.7085	33.1721
253.831	1520.48	1480.56	1424.57	1393.99	1320.33	1271.36	1221.58	1111.51	1072.43	1014.35	987.859	921.886	874.542	834.843	791.946	720.42	681.653	620.041	565.325	530.129	502.258	452.27	372.287	336.804	276.676	233.132	176.259	125.105	87.9659	34.3426
254.122	1521.6	1476.38	1420.43	1391.9	1318.48	1270.15	1220.97	1113.54	1075.94	1014.91	985.221	922.965	872.728	829.887	790.792	724.773	679.351	619.068	566.822	532.869	501.018	448.878	368.972	335.975	276.156	235.12	177.115	122.844	87.9659	31.7929
[truncated: 564 more rows]

## Sheet: Panel j
Time (s) / A->B index	1	2	3	4	5	6	7	8	9	10	11	12	13	14	15	16	17	18	19	20	21
[truncated: 414 more rows]

## Sheet: Panel k
Distance from center (um) / Astrocyte IDs	Average across astrocytes	1	2	3	4	5	6	7	8	9	10	11	12	13	14	15	16	17	18	19	20	21	22	23	24	25	26	27	28	29	30
[truncated: 65 more rows]

## Sheet: Panel l
Cell 1						Cell 2
[truncated: 802 more rows]

[truncated: 3 more sheets: Panel o, Panel p, Panel q]
