# Supplementary material for: Centripetal integration of past events in hippocampal astrocytes regulated by locus coeruleus
Source: Nat Neurosci. 2024 Apr 3;27(5):927–39. doi: 10.1038/s41593-024-01612-8 (PMC11089000; doi:10.1038/s41593-024-01612-8)
Supplement: Supplementary file 18 — Raw data for Fig. 8b–d,f–h,j,k. [file 41593_2024_1612_MOESM18_ESM.xlsx]

## Sheet: Panel b
Pairwise correlations anesthetized	Pairwise correlations awake
0.112302	0.868707
-0.0440156	0.743866
0.0941395	0.787929
0.0612801	0.697975
-0.0429794	0.757807
-0.0559812	0.800614
0.0145951	0.569979
-0.0138307	0.805781
0.108962	0.735506
0.000433873	0.718095
0.0398894	0.671189
0.0154456	0.821286
0.0915197	0.849696
0.0800902	0.771108
0.0983562	0.600248
0.0979464	0.693469
0.0747937	0.780035
0.142701	0.718881
0.160335	0.380186
0.136415	0.677822
0.083207	0.602744
0.0189117	0.646552
0.25227	0.301017
0.130269	0.664024
0.178257	0.59885
-0.0955497	0.675446
0.0232678	0.596595
0.075434	0.561835
0.126321	0.746284
0.283689	0.586137
0.0715314	0.656254
0.135653	0.747093
0.138627	0.755369
-0.0538286	0.712301
0.31508	0.499662
0.0851569	0.400782
0.0511801	0.760727
-0.128008	0.0376958
0.203298	0.417926
-0.143582	0.807246
0.191792	0.602044
0.237225	0.417571
0.304103	0.893097
0.100512	0.858031
0.161926	0.688147
0.194473	0.666574
0.185692	0.836413
0.329729	0.811546
0.135138	0.781549
0.140284	0.72828
0.0543713	0.679167
0.233904	0.546827
0.0768687	0.767084
0.187956	0.742597
0.0851502	0.443661
0.156668	0.753092
0.112302	0.83503
-0.0238183	0.5102
0.04079	0.542776
-0.0414743	0.54267
-0.133147	0.742504
-0.0307781	0.683678
0.0886539	0.770153
-0.0511411	0.818936
0.039387	0.757998
-0.0277098	0.729024
0.0375616	0.681673
0.029988	0.665577
0.254956	0.635726
0.037346	0.759339
0.067057	0.580512
0.0465349	0.508934
0.0825002	0.527812
0.284101	0.811909
0.186003	0.828182
0.172053	0.873102
0.0124833	0.871178
-0.0229333	0.815143
0.157698	0.695831
0.0982891	0.846775
0.109944	0.764883
-0.10649	0.874919
-0.0229292	0.655204
0.141514	0.742255
0.129891	0.732806
0.0576462	0.410425
-0.0135621	0.602248
0.0865555	0.68624
0.174389	0.61688
0.0939993	0.665482
0.19049	0.627912
0.0954104	0.708022
0.0615825	0.454854
-0.109833	0.706946
0.184083	0.553182
-0.109489	0.527835
0.0804623	0.533656
0.1939	0.706079
0.0902844	0.80522
-0.00231408	0.726199
0.101517	0.331863
-0.0106379	0.715972
0.0948883	0.622169
0.17782	0.774443
0.137531	0.694969
0.0955194	0.73979
0.0795296	0.650966
0.247002	0.620817
0.0663596	0.729286
0.0413526	0.692457
-0.00805551	0.736125
0.19372	0.508778
-0.0440156	0.206175
-0.0238183	0.702088
-0.0646064	0.559717
-0.0324257	0.413526
-0.0832776	0.637563
-0.0313946	0.666008
0.00634075	0.508883
-0.0678117	0.172145
0.115003	0.781639
0.698421	0.741792
0.141072	0.301426
0.0668462	0.717026
0.0354594	0.563092
0.0579064	0.625735
0.0923602	0.104132
-0.0223002	0.50147
-0.0459075	0.474553
-0.0237206	0.81649
0.0598475	0.66125
-0.0167391	0.636014
0.0124944	0.431107
-0.0661915	0.734644
-0.0389136	0.789375
-0.0378553	0.611595
0.011324	0.647392
-0.169218	0.576182
-0.0566881	0.816227
0.209189	0.611108
0.034115	0.679989
0.0336431	0.567925
0.0206221	0.793801
0.127269	0.630786
0.0192282	0.600213
0.102019	0.537965
-0.0446758	0.868707
0.0798437	0.7386
0.0425292	0.692098
0.0277567	0.827501
0.0597598	0.846272
0.0401531	0.781462
0.0935002	0.653505
0.00323539	0.859927
-0.0278276	0.743065
-0.0788431	0.606102
-0.03165	0.732126
-0.149949	0.791575
0.0199608	0.759371
0.0164487	0.770797
0.00655914	0.671146
-0.0222588	0.671198
-0.04933	0.743306
-0.031198	0.649636
0.062581	0.378541
-0.0583542	0.586279
-0.0725774	0.525172
0.0374055	0.612903
0.0941395	0.206266
0.04079	0.618167
-0.0646064	0.601726
0.462759	0.678493
0.213714	0.565073
0.187536	0.604657
0.0446181	0.674427
-0.0624992	0.603947
0.0907818	0.693351
-0.0163074	0.710039
0.0252995	0.749745
-0.0311809	0.725794
0.0803957	0.470461
0.112008	0.380465
0.045879	0.814241
-0.00626016	0.135617
0.710396	0.444713
0.144981	0.833146
0.0991968	0.629982
0.0656921	0.448799
0.0421256	0.810621
-0.0437072	0.78636
0.150681	0.623066
0.14771	0.632404
0.15346	0.824668
-0.104289	0.769096
-0.00624978	0.72018
-0.00353637	0.747349
0.0709498	0.75294
0.0208	0.669891
-0.0286951	0.668152
-0.0974556	0.840441
0.0717616	0.597444
-0.0214606	0.721483
0.219255	0.737042
0.0416237	0.513401
0.0998886	0.452614
-0.104241	0.513236
0.15241	0.745437
-0.1248	0.613948
0.117813	0.67771
0.150966	0.857086
0.0989939	0.784288
0.0146657	0.726215
0.135615	0.696299
0.164245	0.73847
0.082805	0.723777
0.177329	0.820292
0.0847221	0.434524
0.0348569	0.36476
0.0444905	0.413842
0.178449	0.727677
0.0875697	0.711559
0.142872	0.887637
0.0332547	0.877674
0.095246	0.910887
0.0612801	0.757038
-0.0414743	0.7527
-0.0324257	0.817524
0.462759	0.84209
0.497672	0.697735
-0.0124339	0.74225
0.0470448	0.705826
-0.0546854	0.491368
0.0457211	0.553964
-0.0119276	0.654019
0.0665317	0.546308
0.0027052	0.609968
0.0272683	0.552125
0.100344	0.65808
0.0565211	0.554455
0.0017504	0.656328
0.0197049	0.607774
0.103773	0.596454
0.0386537	0.542479
0.0924225	0.760322
0.0638269	0.739009
-0.0369077	0.802813
0.103375	0.464588
0.107523	0.760266
0.129686	0.656972
-0.0334949	0.817272
0.0233559	0.681933
0.0434849	0.689562
0.108041	0.654031
0.0282755	0.615228
-0.0399578	0.750905
0.0683575	0.664977
0.0673241	0.695198
0.144921	0.481605
0.00225671	0.331389
0.118397	0.683305
0.129318	0.60232
-0.0417567	0.461497
0.120063	0.533962
-0.0825201	0.556152
0.101335	0.589578
0.0717537	0.270275
0.0594009	0.726181
0.00685854	0.723996
0.108398	0.423557
0.00913669	0.737926
0.148787	0.622449
0.149439	0.637697
0.0730695	0.281326
0.0161279	0.580637
0.0300125	0.512849
0.127858	0.750313
0.0933255	0.54713
0.0435519	0.571599
0.0296646	0.565869
0.0917197	0.635333
-0.0429794	0.750517
-0.133147	0.584415
-0.0832776	0.63676
0.213714	0.599181
0.497672	0.709704
0.0143878	0.621131
-0.00440331	0.708233
0.085598	0.599862
-0.228737	0.740511
-0.020453	0.625602
-0.141812	0.517529
-0.181554	0.557885
-0.16991	0.743866
-0.146401	0.7386
-0.166805	0.676014
-0.136247	0.666674
-0.0844705	0.678815
-0.0816476	0.686884
-0.174886	0.438008
-0.19878	0.663189
-0.155546	0.609598
-0.00395364	0.600021
-0.132624	0.545564
-0.12995	0.737699
-0.130337	0.819505
0.119734	0.617061
0.0990166	0.525372
-0.149405	0.632448
-0.0813805	0.711766
-0.102342	0.579353
-0.224495	0.231106
-0.209045	0.513055
-0.186467	0.387151
-0.167849	0.695152
-0.135968	0.279236
-0.16842	0.470206
-0.183834	0.448471
-0.0364257	0.503559
-0.162759	0.427525
-0.160399	0.416454
-0.110364	0.580976
-0.210813	0.421586
-0.124709	0.49488
-0.00387963	0.605878
-0.031703	0.590262
0.150714	0.552982
-0.0787016	0.380487
-0.16475	0.565146
-0.212864	0.684097
-0.186171	0.0425603
-0.0355428	0.421641
-0.197754	0.590525
-0.121095	0.539025
-0.0753878	0.534631
-0.0649112	0.765236
-0.227204	0.740079
-0.0559812	0.497519
-0.0307781	0.508131
-0.0313946	0.682617
0.187536	0.771639
-0.0124339	0.669508
0.0143878	0.636687
0.532319	0.632677
0.0616924	0.606993
-0.0046824	0.645771
0.018955	0.734838
-0.0673016	0.448376
-0.0319335	0.689391
0.106044	0.700311
-0.0547647	0.481304
-0.0136067	0.587623
-0.0262039	0.404294
0.305132	0.689583
0.131403	0.684397
0.0108121	0.692474
-0.0355492	0.763928
-0.0575088	0.730738
-0.0466001	0.71982
0.0730977	0.689289
0.0684646	0.676133
0.0906499	0.708592
-0.0994842	0.730632
-0.024584	0.588444
-0.161744	0.514775
-0.043379	0.624994
-0.121518	0.743545
-0.0505707	0.756883
-0.206494	0.747288
0.01097	0.788236
-0.081342	0.778074
0.230471	0.769713
-0.0447482	0.774493
-0.0340977	0.790043
-0.0887032	0.76623
0.0320474	0.719555
-0.0983318	0.694226
0.0286702	0.739576
0.0804588	0.394553
0.0188862	0.681536
-0.0336557	0.636199
0.120598	0.684607
0.214916	0.690493
-0.0129543	0.707243
0.0322991	0.699149
-0.0295266	0.486304
-0.0211331	0.705024
0.000614279	0.630689
0.00761549	0.628122
0.0367383	0.578959
0.130108	0.78129
0.0161415	0.691747
0.00845019	0.753523
0.0145951	0.309136
0.0886539	0.761998
0.00634075	0.46375
0.0446181	0.658095
0.0470448	0.584139
-0.00440331	0.777239
0.532319	0.715872
0.223361	0.671696
0.111109	0.745702
0.0222642	0.716562
0.0409025	0.781758
0.0860141	0.676361
0.156267	0.238037
0.0501772	0.665252
0.102896	0.700469
0.0139025	0.419426
0.0746472	0.605238
0.215621	0.712529
0.110855	0.541816
0.136283	0.121429
0.0524005	0.759589
0.0162701	0.632909
0.219329	0.438298
0.155973	0.696264
0.181856	0.681949
-0.127186	0.681645
-0.0264543	0.230288
0.0484078	0.573065
0.0885079	0.583439
0.0250732	0.768869
0.017924	0.698554
-0.00765585	0.709828
0.20093	0.526388
0.133514	0.740546
0.216663	0.794195
0.108123	0.582799
0.102126	0.678428
-0.0701871	0.541833
0.18302	0.723258
-0.0866706	0.670114
0.144964	0.681208
0.204844	0.569838
0.0822426	0.749074
0.0210561	0.600426
0.0926519	0.577685
0.0778218	0.511368
0.0951727	0.787929
0.155324	0.692098
0.154028	0.676014
0.0738215	1
0.0769013	0.611382
0.145526	0.620996
0.0829538	0.798832
0.162208	0.548912
0.0378097	0.666274
0.176833	0.684965
-0.0138307	0.745527
-0.0511411	0.668821
-0.0678117	0.773815
-0.0624992	0.757262
-0.0546854	0.818404
0.085598	0.621081
0.0616924	0.697441
0.223361	0.726006
-0.0191449	0.707897
-0.0547661	0.549272
-0.016632	0.663321
0.0350489	0.589538
-0.0171037	0.650641
-0.00840286	0.347539
-0.0700003	0.679671
-0.0470079	0.667676
-0.0668203	0.646553
0.00192248	0.622466
-0.0964428	0.656377
0.00679235	0.688337
-0.0375037	0.607796
-0.0756014	0.637067
-0.084564	0.67772
-0.0856434	0.737482
-0.0714616	0.645258
-0.0102616	0.492205
-0.0481098	0.518
-0.0422851	0.717628
-0.0932826	0.0931325
-0.00507198	0.455413
-0.0769727	0.675493
-0.117282	0.634258
0.0346477	0.485623
-0.017749	0.750044
-0.0639477	0.839509
-0.0394256	0.719181
-0.0699524	0.684181
-0.0612966	0.797067
-0.114204	0.684975
-0.0969993	0.740537
-0.054867	0.715006
-0.0634032	0.710447
-0.0731619	0.584542
-0.0956363	0.800012
-0.0592957	0.629195
0.0132445	0.499507
-0.0594398	0.770625
-0.0912457	0.773911
-0.101475	0.604834
-0.056824	0.390123
0.00392483	0.552977
-0.0770376	0.681985
-0.129119	0.740899
0.00748486	0.774069
-0.0053297	0.768663
-0.0513288	0.678228
0.108962	0.680276
0.039387	0.677064
0.115003	0.537461
0.0907818	0.556297
0.0457211	0.643548
-0.228737	0.427439
-0.0046824	0.411048
0.111109	0.446691
-0.0191449	0.725999
0.0166247	0.698051
0.194627	0.772578
0.212996	0.710402
0.270236	0.668093
0.375239	0.514349
0.330928	0.810004
0.232317	0.641265
0.0893179	0.83577
0.202657	0.630712
0.27034	0.702075
0.384505	0.777895
0.267946	0.498019
0.226185	0.63692
0.35658	0.694596
0.284366	0.6102
0.337987	0.63975
-0.0117139	0.581142
0.0204909	0.666579
0.412455	0.602921
0.258417	0.725414
0.240399	0.595894
0.293087	0.634505
0.417824	0.515645
0.403126	0.62001
0.398853	0.775369
0.243889	0.663408
0.36312	0.323228
0.352291	0.62374
-0.0479282	0.575526
0.402886	0.73811
0.0729909	0.684755
0.386255	0.707892
0.366227	0.672907
0.266352	0.520006
0.163782	0.641713
0.162925	0.699604
-0.123143	0.659815
0.2945	0.519125
0.364296	0.317035
0.319675	0.753326
0.205165	0.501223
0.155556	0.49894
0.367231	0.557645
0.319592	0.602986
0.224353	0.506538
0.230776	0.365069
0.504388	0.744043
0.000433873	0.731449
-0.0277098	0.399493
0.698421	0.655027
-0.0163074	0.497317
-0.0119276	0.658154
-0.020453	0.253721
0.018955	0.500695
0.0222642	0.524924
-0.0547661	0.714242
0.0166247	0.572593
0.244793	0.633904
0.0537028	0.425918
-0.0113539	0.661009
-0.0152252	0.746183
0.020208	0.64202
-0.054581	0.612534
-0.0231886	0.597497
-0.0485492	0.817916
-0.00910216	0.530658
-0.078985	0.69805
-0.0099325	0.524076
-0.0424856	0.776049
-0.0496715	0.649884
-0.108013	0.477463
-0.0256664	0.665782
-0.160129	0.697975
-0.0172962	0.827501
0.0739727	0.666674
-0.0183418	0.611382
-0.00374031	0.829182
-0.00123997	0.752599
0.0728777	0.638638
-0.0549013	0.724103
0.00705516	0.639463
-0.0198051	0.509594
0.00236124	0.707544
-0.0290261	0.690014
0.00555561	0.599685
-0.00538627	0.726628
0.0178454	0.707089
0.0613516	0.605222
-0.0424542	0.67486
-0.054601	0.540717
-0.0756943	0.409667
-0.0420661	0.461678
-0.125207	0.387975
-0.0380486	0.623726
-0.0216087	0.179428
-0.0165492	0.491369
-0.0542906	0.514781
-0.0877161	0.581073
-0.0601764	0.467175
-0.010228	0.579205
-0.064406	0.531196
-0.0937542	0.540756
-0.0262266	0.615743
0.0398894	0.607096
0.0375616	0.654601
0.141072	0.68165
0.0252995	0.411211
0.0665317	0.410232
-0.141812	0.744109
-0.0673016	0.158959
0.0409025	0.421453
-0.016632	0.67253
0.194627	0.609858
0.244793	0.483439
0.103277	0.666911
0.125616	0.68175
0.221641	0.528683
0.166527	0.520132
0.148631	0.773808
-0.0177949	0.654258
0.11148	0.561406
0.17429	0.685242
0.244382	0.779353
0.107078	0.682267
-0.00817404	0.596115
0.202631	0.800614
0.149421	0.702803
0.176489	0.66719
-0.134813	0.582075
-0.0122223	0.532162
0.144424	0.270671
0.196995	0.419834
0.0788423	0.677562
0.195554	0.558258
0.237249	0.534297
0.197595	0.825172
0.215682	0.746546
0.174547	0.676557
0.194478	0.680331
0.181357	0.759695
-0.0579194	0.82264
0.197359	0.76124
-0.0010548	0.26037
0.173846	0.180208
0.23091	0.273494
0.127383	0.584332
-0.00345585	0.526714
0.0866253	0.753792
-0.14078	0.727486
0.124938	0.835104
0.203146	0.73485
0.225278	0.599175
0.121417	0.809725
0.0402559	0.764044
0.187106	0.648433
0.202718	0.656182
0.0785273	0.69049
0.0753153	0.575828
0.258575	0.547496
0.0154456	0.642019
0.029988	0.474529
0.0668462	0.608881
-0.0311809	0.492868
0.0027052	0.596327
-0.181554	0.655029
-0.0319335	0.623459
0.0860141	0.723289
0.0350489	0.661074
0.212996	0.490554
0.0537028	0.756469
0.103277	0.607046
0.115376	0.691468
0.200136	0.554723
0.156488	0.730955
0.0558283	0.553255
0.0167177	0.742892
0.184604	0.595125
0.194683	0.628827
0.284678	0.656485
0.117275	0.550908
0.0473133	0.73807
0.265298	0.613611
0.188813	0.591087
0.178941	0.464058
-0.0514422	0.486683
-0.00312629	0.666198
0.349696	0.613719
0.269905	0.555064
0.137005	0.405626
0.072472	0.476639
0.244114	0.623217
0.242853	0.392446
0.333192	0.644944
0.143444	0.64343
0.284217	0.488133
0.194843	0.675489
-0.056261	0.633196
0.263842	0.61559
0.0225937	0.494284
0.27607	0.589738
0.248832	0.586351
0.13836	0.618811
0.0634357	0.409219
0.103862	0.433017
-0.146132	0.677882
0.124346	0.53418
0.18918	0.678769
0.23138	0.580281
0.134923	0.59337
0.102233	0.611093
0.276849	0.600304
0.169844	0.585494
0.262028	0.722115
0.12214	0.556106
0.282489	0.629423
0.0915197	0.564991
0.254956	0.458187
0.0354594	0.602384
0.0803957	0.757807
0.0272683	0.846272
-0.16991	0.678815
0.106044	0.620996
0.156267	0.829182
-0.0171037	0.765181
0.270236	0.63299
-0.0113539	0.747744
0.125616	0.634899
0.115376	0.515677
0.228061	0.69162
0.179376	0.7262
0.0303306	0.670746
0.0815374	0.709507
0.19498	0.640753
0.24394	0.608975
0.24469	0.665555
0.144449	0.559446
0.0303749	0.364524
0.2537	0.537067
0.220386	0.461834
0.275678	0.568032
-0.0455011	0.215709
0.0157156	0.520761
0.174915	0.526181
0.127984	0.609806
0.0899261	0.519612
0.0349721	0.565603
0.230958	0.606073
0.3201	0.529812
0.287708	0.634116
0.193215	0.626568
0.276297	0.673082
0.226627	0.642871
-0.108827	0.380706
0.316623	0.342308
-0.0147674	0.726351
0.222778	0.117029
0.294931	0.404936
0.173093	0.742427
0.0741654	0.591754
0.22158	0.4633
-0.0241488	0.718295
0.257898	0.716691
0.274712	0.552314
0.254791	0.554058
0.159826	0.749421
0.113013	0.702887
0.304158	0.630009
0.1904	0.684339
0.195719	0.749842
0.078966	0.589051
0.279878	0.626632
0.0800902	0.77701
0.037346	0.652079
0.0579064	0.628143
0.112008	0.661272
0.100344	0.443833
-0.146401	0.331457
-0.0547647	0.472978
0.0501772	0.691861
-0.00840286	0.585696
0.375239	0.610278
-0.0152252	0.797694
0.221641	0.76006
0.200136	0.665512
0.228061	0.623348
0.316009	0.729124
0.162638	0.743985
0.106006	0.697041
0.236688	0.352514
0.289671	0.294905
0.407706	0.368294
0.191298	0.645908
0.0565776	0.626296
0.35557	0.784049
0.344968	0.795661
0.314202	0.820542
-0.0108512	0.719289
0.154906	0.65213
0.350871	0.767497
0.319943	0.75158
0.317942	0.603237
0.209843	0.648532
0.355509	0.650239
0.396217	0.481843
0.362775	0.53426
0.199271	0.623716
0.419123	0.511798
0.371868	0.571068
-0.0446295	0.513217
0.441198	0.587514
-0.0310562	0.568292
0.294743	0.628275
0.40146	0.607064
0.276392	0.62353
0.0929504	0.495794
0.212832	0.715758
-0.0649066	0.699869
0.288045	0.71926
0.377083	0.444196
0.364421	0.688927
0.293356	0.563509
0.204121	0.741518
0.390475	0.598799
0.348638	0.621707
0.225814	0.605631
0.233337	0.579864
0.439656	0.719621
0.0983562	0.608859
0.067057	0.628926
0.0923602	0.45812
0.045879	0.37805
0.0565211	0.630786
-0.166805	0.570614
-0.0136067	0.460071
0.102896	0.500268
-0.0700003	0.480129
0.330928	0.570037
0.020208	0.359376
0.166527	0.66761
0.156488	0.648744
0.179376	0.440738
0.316009	0.702149
0.340095	0.605201
0.0535156	0.585689
0.23193	0.331889
0.24641	0.536476
0.37456	0.504545
0.292735	0.668445
0.0206466	0.464944
0.31845	0.506349
0.258545	0.573611
0.280593	0.57865
0.0124096	0.714754
0.0491624	0.556185
0.261086	0.570421
0.25239	0.59895
0.282597	0.631922
0.249102	0.580116
0.311241	0.692505
0.323961	0.506217
0.29984	0.649757
0.254291	0.552092
0.332194	0.477628
0.34986	0.533077
-0.0746184	0.800614
0.387661	0.781462
-0.002251	0.686884
0.262687	0.798832
0.368151	0.752599
0.23594	0.765181
0.0964272	0.612808
0.172828	0.692987
-0.0714724	0.678079
0.252268	0.681898
0.337266	0.663578
0.300478	0.753019
0.243006	0.765376
0.160006	0.834072
0.382434	0.704244
0.257128	0.721966
0.192997	0.770338
0.219214	0.652687
0.399643	0.487577
0.0979464	0.58999
0.0465349	0.517446
-0.0223002	0.62122
-0.00626016	0.251236
0.0017504	0.605732
-0.136247	0.600883
-0.0262039	0.613318
0.0139025	0.550014
-0.0470079	0.627341
0.232317	0.632975
-0.054581	0.592357
0.148631	0.64889
0.0558283	0.670017
0.0303306	0.742731
0.162638	0.709835
0.340095	0.535411
0.000832192	0.515502
0.166749	0.738809
0.130421	0.108298
0.237902	0.454712
0.204722	0.666899
0.0342427	0.65161
0.179827	0.507282
0.136871	0.772547
0.116159	0.820253
-0.0253628	0.628764
0.0488179	0.596604
0.0760285	0.83133
0.194287	0.697872
0.117442	0.670014
0.352648	0.700838
0.185294	0.769149
0.216216	0.637952
0.160046	0.75955
0.23613	0.673904
0.129776	0.566414
0.189357	0.767806
-0.020355	0.763609
0.241179	0.607032
-0.0364733	0.29184
0.108984	0.503735
0.304675	0.716475
0.15108	0.696334
0.0814341	0.708076
0.121973	0.810961
0.00824706	0.69517
0.115415	0.699576
0.255662	0.693753
0.149194	0.601428
0.202846	0.638373
0.0647917	0.683018
0.2565	0.384079
0.219031	0.300576
0.0998288	0.400735
0.100307	0.678063
0.267922	0.657363
0.0747937	0.814857
0.0825002	0.740614
-0.0459075	0.735071
0.710396	0.579272
0.0197049	0.740852
-0.0844705	0.684082
0.305132	0.844043
0.0746472	0.640465
-0.0668203	0.64884
0.0893179	0.725364
-0.0231886	0.513953
-0.0177949	0.595148
0.0167177	0.701878
0.0815374	0.55424
0.106006	0.638923
0.0535156	0.536622
0.000832192	0.669061
0.14459	0.617037
0.149946	0.709237
0.0839224	0.657128
0.0260011	0.644469
-0.0218755	0.467164
0.186025	0.663177
0.153216	0.769418
0.152993	0.68109
-0.141953	0.381607
-0.00886904	0.648776
-0.0041022	0.551482
0.0831698	0.738801
0.0248037	0.647621
0.0335486	0.687088
-0.135599	0.696375
0.0941946	0.529513
-0.082445	0.680708
0.310479	0.647374
0.0448655	0.624887
0.0703633	0.462025
-0.100126	0.374542
0.150928	0.733837
-0.0704282	0.536507
0.125555	0.520515
0.213106	0.46805
0.131385	0.564825
0.0416692	0.555921
0.168924	0.384646
0.204492	0.754169
0.0796556	0.696226
0.194556	0.412617
0.127784	0.654176
0.0709263	0.499682
0.0588324	0.633399
0.184345	0.314714
0.128131	0.50856
0.201519	0.554881
0.0503209	0.657856
0.138281	0.502053
0.142701	0.566055
0.284101	0.491996
-0.0237206	0.612591
0.144981	0.760472
0.103773	0.622237
-0.0816476	0.630471
0.131403	0.638193
0.215621	0.739412
0.00192248	0.492356
0.202657	0.745725
-0.0485492	0.551937
0.11148	0.71387
0.184604	0.596075
0.19498	0.45079
0.236688	0.677271
0.23193	0.569979
0.166749	0.653505
0.14459	0.438008
0.282295	0.548912
0.360759	0.638638
0.202202	0.63299
0.141748	0.612808
0.364872	0.690061
0.294793	0.758696
0.304545	0.554326
-0.0240568	0.745263
0.0715001	0.723602
0.221084	0.460953
0.264292	0.72624
0.118103	0.676443
0.181096	0.639743
0.24847	0.647067
0.408603	0.662876
0.300385	0.74876
0.346185	0.684702
0.295496	0.640092
0.281295	0.49375
-0.103799	0.22832
0.40418	0.75356
-0.127681	0.817213
0.318222	0.7748
0.389228	0.757566
0.262877	0.871772
0.185893	0.642288
0.202213	0.828355
0.0463478	0.832526
0.231778	0.742654
0.373405	0.795263
0.322859	0.650576
0.251634	0.35703
0.136322	0.340642
0.39	0.611279
0.253974	0.122615
0.230209	0.339139
0.187582	0.673971
0.399571	0.805301
0.160335	0.525246
0.186003	0.445173
0.0598475	0.578957
0.0991968	0.767885
0.0386537	0.743791
-0.174886	0.658714
0.0108121	0.370166
0.110855	0.558698
-0.0964428	0.769246
0.27034	0.683336
-0.00910216	0.589289
0.17429	0.597277
0.194683	0.466505
0.24394	0.63653
0.289671	0.575671
0.24641	0.403355
0.130421	0.542296
0.149946	0.095821
0.282295	0.722158
0.406699	0.671881
0.20276	0.596835
0.119581	0.639116
0.390687	0.646137
0.275798	0.562009
0.332506	0.508288
-0.0392767	0.496376
0.0776871	0.448136
0.268221	0.59617
0.287189	0.481729
0.178069	0.0011127
0.276271	-0.0678268
0.280453	0.0827147
0.40541	0.36604
0.325944	0.283417
0.333874	0.670517
0.347378	0.577968
0.33027	0.641668
-0.0649456	0.381031
0.462962	0.502552
-0.00528595	0.495595
0.351041	0.658923
0.428749	0.52327
0.262185	0.674334
0.220406	0.589887
0.240166	0.570859
0.00271573	0.418582
0.278693	0.484413
0.408482	0.367859
0.399017	0.409573
0.311022	0.200424
0.173931	0.496968
0.40921	0.608375
0.299144	0.421664
0.251907	0.541095
0.165421	0.56135
0.445005	0.453707
0.136415	0.505308
0.172053	0.623545
-0.0167391	0.600766
0.0656921	0.55263
0.0924225	0.567999
-0.19878	0.810453
-0.0355492	0.780443
0.136283	0.729174
0.00679235	0.450176
0.384505	0.634951
-0.078985	0.321633
0.244382	0.479889
0.284678	0.433504
0.24469	0.40531
0.407706	0.299854
0.37456	0.601904
0.237902	0.714152
0.0839224	0.495333
0.360759	0.602236
0.406699	0.314342
0.268627	0.232958
0.183696	0.540188
0.488114	0.675814
0.430807	0.56646
0.392261	0.624387
-0.00354368	0.455989
0.0851305	0.675437
0.372331	0.42867
0.374961	0.488951
0.280516	0.530793
0.311897	0.484444
0.415669	0.545688
0.531215	0.381245
0.465474	0.151115
0.343742	0.319769
0.518698	0.57038
0.455353	0.331449
-0.12263	0.514802
0.573668	0.427425
-0.0692336	0.488801
0.406442	0.545708
0.517279	0.464237
0.34226	0.3351
0.263989	0.590182
0.297214	0.490265
-0.0355271	0.567907
0.36955	0.430091
0.501411	0.327306
0.493643	0.658762
0.382572	0.805781
0.230335	0.859927
0.546115	0.663189
0.370406	0.666274
0.323759	0.724103
0.271196	0.747744
0.548218	0.692987
0.083207	0.690061
0.0124833	1
0.0124944	0.778275
0.0421256	0.626215
0.0638269	0.810616
-0.155546	0.827274
-0.0575088	0.686485
0.0524005	0.736136
-0.0375037	0.630324
0.267946	0.662467
-0.0099325	0.723708
0.107078	0.724314
0.117275	0.457915
0.144449	0.650208
0.191298	0.587112
0.292735	0.617049
0.204722	0.26026
0.0260011	0.684883
0.202202	0.674302
0.20276	0.759031
0.268627	0.65324
0.133504	0.667005
0.285824	0.733935
0.20696	0.69578
0.207528	0.77946
-0.0223479	0.762858
0.057268	0.796752
0.104471	0.721729
0.153263	0.425862
0.0939081	0.344392
0.401816	0.797984
0.240571	0.0926557
0.279327	0.39745
0.236076	0.855936
0.265386	0.652101
0.189765	0.455101
0.197277	0.724879
-0.12388	0.767261
0.305426	0.690834
-0.0554711	0.703031
0.219303	0.784261
0.303414	0.694934
0.143352	0.738404
0.147479	0.802292
0.113973	0.654453
0.00480749	0.601727
0.166168	0.662577
0.305746	0.772985
0.289474	0.611349
0.21389	0.728962
0.129767	0.689547
0.306649	0.541199
0.166633	0.425298
0.12832	0.59568
0.0842929	0.746704
0.331636	0.613578
0.0189117	0.664563
-0.0229333	0.851427
-0.0661915	0.772216
-0.0437072	0.733912
-0.0369077	0.681153
-0.00395364	0.682178
-0.0466001	0.719541
0.0162701	0.804764
-0.0756014	0.359125
0.226185	0.291327
-0.0424856	0.359106
-0.00817404	0.680089
0.0473133	0.649086
0.0303749	0.821576
0.0565776	0.831667
0.0206466	0.843883
0.0342427	0.669258
-0.0218755	0.658961
0.141748	0.739252
0.119581	0.824704
0.183696	0.693278
0.133504	0.81824
0.154887	0.70092
0.10334	0.504287
0.120045	0.564134
0.0515765	0.634491
0.00265948	0.562214
0.0632997	0.593825
0.0446906	0.492939
-0.0691988	0.620159
0.0308945	0.582555
0.132854	0.599272
0.250563	0.614723
0.221556	0.588037
0.193717	0.576706
0.0820695	0.775044
0.093561	0.722491
-0.146515	0.819078
0.272129	0.481292
-0.0532527	0.771414
0.195548	0.743351
0.150931	0.876611
0.0765651	0.744156
0.79646	0.698183
0.123414	0.653426
0.0616263	0.600432
0.130273	0.739281
0.166535	0.670264
0.127354	0.677004
0.0861468	0.478944
0.00529375	0.366334
0.188443	0.708756
0.0568859	0.590672
0.140004	0.470837
0.0228026	0.560859
0.224271	0.512087
0.25227	0.582505
0.157698	0.324568
-0.0389136	0.66202
0.150681	0.768741
0.103375	0.423453
-0.132624	0.759432
0.0730977	0.661849
0.219329	0.636224
-0.084564	0.295359
0.35658	0.571055
-0.0496715	0.46942
0.202631	0.711142
0.265298	0.498013
0.2537	0.564371
0.35557	0.608819
0.31845	0.603085
0.179827	0.674303
0.186025	0.505734
0.364872	0.652503
0.390687	0.583553
0.488114	0.69402
0.285824	0.605327
0.154887	0.677661
0.414719	0.603689
0.424126	0.731532
0.0541124	0.588509
0.177066	0.520234
0.300796	0.540965
0.37126	0.735506
0.237415	0.743065
0.276038	0.609598
0.362103	0.684965
0.532933	0.639463
0.411506	0.634899
0.50951	0.678079
0.453705	0.758696
0.417389	0.778275
-0.174025	0.734394
0.582421	0.780916
-0.164024	0.840892
0.484744	0.627036
0.59389	0.722212
0.355859	0.614551
0.247314	0.72274
0.344229	0.769737
0.0494995	0.827785
0.356937	0.676681
0.534873	0.809992
0.468296	0.784358
0.359353	0.619348
0.214164	0.301015
0.512526	0.871661
0.404828	0.844102
0.41451	0.85863
0.255109	0.838764
0.583816	0.79571
0.130269	0.792717
0.0982891	0.846209
-0.0378553	0.847046
0.14771	0.85934
0.107523	0.827743
-0.12995	0.649538
0.0684646	0.375752
0.155973	0.405149
-0.0856434	0.687159
0.284366	0.0895139
-0.108013	0.367193
0.149421	0.769201
0.188813	0.784269
0.220386	0.442577
0.344968	0.634923
0.258545	0.736452
0.136871	0.834313
0.153216	0.842782
0.294793	0.746516
0.275798	0.592753
0.430807	0.765641
0.20696	0.872804
0.10334	0.713013
0.414719	0.58452
0.377527	0.734774
-0.0803105	0.627007
0.0741035	0.521295
0.253472	0.698672
0.306734	0.601609
0.219695	0.564844
0.21453	0.328171
0.246739	0.795306
0.406692	0.746838
0.331505	0.721543
0.290553	0.782807
0.409813	0.749462
0.374563	0.671325
-0.177939	0.627849
0.427681	0.622733
-0.0749105	0.549264
0.362073	0.671892
0.442711	0.656505
0.292519	0.346127
0.163716	0.267697
0.222749	0.384467
-0.0454953	0.575146
0.306913	0.541851
0.406186	0.754136
0.395168	0.735708
0.289902	0.745287
0.193381	0.573989
0.407588	0.72303
0.303205	0.654477
0.288342	0.797289
0.137305	0.710546
0.444487	0.838891
0.178257	0.746577
0.109944	0.532007
0.011324	0.537339
0.15346	0.557916
0.129686	0.580909
-0.130337	0.552713
0.0906499	0.451339
0.181856	0.712702
-0.0714616	0.5003
0.337987	0.615482
-0.0256664	0.559107
0.176489	0.574851
0.178941	0.598284
0.275678	0.653922
0.314202	0.764572
0.280593	0.70598
0.116159	0.465922
0.152993	0.713164
0.304545	0.865854
0.332506	0.845754
0.392261	0.875337
0.207528	0.658025
0.120045	0.688595
0.424126	0.491488
0.377527	0.611179
-0.0723267	0.622128
0.0836346	0.614575
0.237088	0.414765
0.318046	0.387531
0.177219	0.794937
0.211756	0.556079
0.290418	0.489799
0.456386	0.538019
0.351011	0.468073
0.335202	0.56181
0.394843	0.449296
0.351109	0.751837
-0.142457	0.806126
0.464757	0.444755
-0.105028	0.745467
0.412114	0.556827
0.444464	0.568703
0.293505	0.304645
0.170325	0.563386
0.276693	0.495537
0.00946866	0.649041
0.293058	0.475207
0.434902	0.550554
0.380404	0.560024
0.315243	0.515927
0.209157	0.713705
0.426959	0.535367
0.290615	0.643008
0.305953	0.58782
0.156158	0.681452
0.482058	0.495578
-0.0955497	0.650222
-0.10649	0.635353
-0.169218	0.7365
-0.104289	0.610627
-0.0334949	0.520182
0.119734	0.606607
-0.0994842	0.718095
-0.127186	0.606102
-0.0102616	0.600021
-0.0117139	0.745527
-0.160129	0.509594
-0.134813	0.515677
-0.0514422	0.681898
-0.0455011	0.554326
-0.0108512	0.626215
0.0124096	0.734394
-0.0253628	1
-0.141953	0.643346
-0.0240568	0.804314
-0.0392767	0.745393
-0.00354368	0.741989
-0.0223479	0.505275
0.0515765	0.721219
0.0541124	0.809947
-0.0803105	0.82903
-0.0723267	0.630824
0.29011	0.82815
-0.0321881	0.760632
0.0191928	0.577228
0.0512529	0.312745
-0.0424557	0.802242
0.0186403	0.775186
-0.0293045	0.740808
-0.021678	0.738614
-0.0116633	0.675808
-0.0458309	0.786523
-0.0608046	0.719558
0.0093162	0.69028
0.00706185	0.821234
-0.201645	0.746155
-0.0800983	0.527775
-0.0627715	0.443356
-0.0289628	0.508581
0.0936349	0.559755
-0.0115987	0.0406668
0.109719	0.325129
-0.0610589	0.645413
-0.104775	0.68961
-0.0508171	0.474695
-0.0253352	0.664608
-0.0040405	0.788212
-0.0354088	0.833849
0.00849503	0.761306
0.0255692	0.719013
0.454975	0.625988
-0.0434241	0.790282
0.0232678	0.726003
-0.0229292	0.576562
-0.0566881	0.384944
-0.00624978	0.868944
0.0233559	0.507988
0.0990166	0.313093
-0.024584	0.762634
-0.0264543	0.731305
-0.0481098	0.548252
0.0204909	0.392921
-0.0172962	0.701718
-0.0122223	0.650085
-0.00312629	0.73829
0.0157156	0.850311
0.154906	0.649152
0.0491624	0.577935
0.0488179	0.644484
-0.00886904	0.644091
0.0715001	0.408141
0.0776871	0.491969
0.0851305	0.531808
0.057268	0.441484
0.00265948	0.369881
0.177066	0.428581
0.0741035	0.625385
0.0836346	0.608622
0.29011	0.71247
0.130819	0.644449
0.236273	0.567396
0.0807509	0.448691
0.0343526	0.776976
0.0803012	0.563872
0.165527	0.763611
0.0635711	0.57833
0.1555	0.744871
0.071482	0.703609
0.0736804	0.381685
-0.100042	0.614523
0.14012	0.660783
-0.116345	0.605942
0.180489	0.600406
0.154511	0.505935
0.0569802	0.676725
0.0348335	0.453323
0.112332	0.616458
0.142514	0.469637
0.0855289	0.480442
0.106711	0.481576
0.042002	0.586756
0.0133004	0.749252
0.320276	0.586185
0.0775641	0.226911
0.189156	0.611487
0.0581669	0.673999
0.0834992	0.701139
0.122668	0.799842
0.075434	0.683803
0.141514	0.65184
0.209189	0.429492
-0.00353637	0.524132
0.0434849	0.620872
-0.149405	0.633038
-0.161744	0.440409
0.0484078	0.200085
-0.0422851	0.771415
0.412455	0.48121
0.0739727	0.445766
0.144424	0.598591
0.349696	0.563423
0.174915	0.39056
0.350871	0.294761
0.261086	0.798998
0.0760285	0.693974
-0.0041022	0.257967
0.221084	0.646395
0.268221	0.454094
0.372331	0.567187
0.104471	0.11713
0.0632997	0.360188
0.300796	0.491561
0.253472	0.629234
0.237088	0.551448
-0.0321881	0.586064
0.130819	0.367272
0.356682	0.636506
0.269606	0.764393
0.072476	0.617486
0.389139	0.64526
0.369679	0.49389
0.428218	0.732176
0.11873	0.426239
0.413244	0.62955
0.338199	0.485538
0.0249237	0.742277
0.447341	0.564258
0.090771	0.512093
0.357625	0.556701
0.318918	0.671189
0.224924	0.732126
0.0809955	0.545564
0.130663	0.668821
-0.179456	0.707544
0.272102	0.69162
0.296943	0.663578
0.335295	0.745263
0.194594	0.810616
0.336946	0.780916
0.317788	0.643346
0.272679	0.834105
0.188829	0.556858
0.192898	0.747027
0.424797	0.650677
0.126321	0.62985
0.129891	0.669987
0.034115	0.791933
0.0709498	0.67435
0.108041	0.733781
-0.0813805	0.686798
-0.043379	0.615993
0.0885079	0.253038
-0.0932826	0.76871
0.258417	0.799156
-0.0183418	0.833814
0.196995	0.779089
0.269905	0.809594
0.127984	0.775116
0.319943	0.835064
0.25239	0.881802
0.194287	0.785268
0.0831698	0.83243
0.264292	0.715945
0.287189	0.44796
0.374961	0.329822
0.153263	0.755024
0.0446906	0.106133
0.37126	0.422311
0.306734	0.751603
0.318046	0.748237
0.0191928	0.458454
0.236273	0.572484
0.356682	0.706201
0.258415	0.77899
0.240582	0.803635
0.231628	0.776904
0.374278	0.612266
0.288785	0.750684
0.301359	0.882124
0.360036	0.654702
0.294142	0.586488
-0.0891208	0.659651
0.40536	0.697677
-0.098853	0.699597
0.297719	0.751292
0.419875	0.60289
0.263399	0.654928
0.137201	0.291754
0.201193	0.731914
0.0105588	0.749789
0.263884	0.631742
0.383197	0.674413
0.293339	0.808568
0.235377	0.769667
0.477258	0.764662
0.41032	0.712744
0.259042	0.66484
0.261909	0.749233
0.171199	0.706061
0.424374	0.169887
0.283689	0.158305
0.0576462	0.289836
0.0336431	0.578503
0.0208	0.497435
0.0282755	0.723818
-0.102342	0.708689
-0.121518	0.750915
0.0250732	0.599165
-0.00507198	0.612696
0.240399	0.663313
-0.00374031	0.802045
0.0788423	0.721487
0.137005	0.818405
0.0899261	0.721667
0.317942	0.657932
0.282597	0.613686
0.117442	0.589826
0.0248037	0.57971
0.118103	0.573962
0.178069	0.424328
0.280516	0.609439
0.0939081	0.680008
-0.0691988	0.563695
0.237415	0.657674
0.219695	0.657386
0.177219	0.604964
0.0512529	0.741771
0.0807509	0.717028
0.269606	0.720169
0.258415	0.541794
0.151348	0.758671
0.241234	0.836806
0.206117	0.894918
0.133194	0.811937
0.134424	0.668098
0.282939	0.677601
0.253706	0.533525
-0.032944	0.711408
0.275478	0.663041
-0.0651086	0.659288
0.162989	0.467694
0.261937	0.521287
0.220583	0.799982
0.00833254	0.5989
0.124517	0.581062
-0.0273631	0.549642
0.223005	0.425686
0.292476	0.596036
0.234853	0.511702
0.229169	0.625104
0.176932	0.79618
0.287477	0.505689
0.211208	0.797383
0.178583	0.667368
0.222957	0.66342
0.237233	0.450182
0.0715314	0.606442
-0.0135621	0.558713
0.0206221	0.621608
-0.0286951	0.398112
-0.0399578	0.554988
-0.224495	0.7076
-0.0505707	0.522472
0.017924	0.601772
-0.0769727	0.54698
0.293087	0.659561
-0.00123997	0.673351
0.195554	0.68213
0.072472	0.583136
0.0349721	0.703708
0.209843	0.630437
0.249102	0.709809
0.352648	0.609733
0.0335486	0.488269
0.181096	0.61464
0.276271	0.821286
0.311897	0.791575
0.401816	0.737699
0.0308945	0.773815
0.276038	0.690014
0.21453	0.7262
0.211756	0.753019
-0.0424557	0.723602
0.0343526	0.827274
0.072476	0.840892
0.240582	0.804314
0.151348	0.834105
0.222957	1
0.340869	0.785744
0.123804	0.769485
0.378781	0.586231
0.166775	0.749434
0.232276	0.821516
-0.0840346	0.859916
0.309327	0.584691
0.0208767	0.830547
0.18523	0.75865
0.353477	0.738843
0.246233	0.355935
0.0779961	0.804793
0.158183	0.798219
0.0596096	0.839684
0.17744	0.802509
0.402836	0.76254
0.390441	0.869634
0.575757	0.799572
0.0979579	0.83496
0.346978	0.858461
0.285047	0.867957
0.183103	0.662315
0.173567	0.498824
0.347849	0.45074
0.135653	0.741799
0.0865555	0.0438058
0.127269	0.441118
-0.0974556	0.808421
0.0683575	0.755507
-0.209045	0.518324
-0.206494	0.776265
-0.00765585	0.857637
-0.117282	0.831417
0.417824	0.831453
0.0728777	0.801265
0.237249	0.772899
0.244114	0.860285
0.230958	0.881429
0.355509	0.683049
0.311241	0.541018
0.185294	0.814169
-0.135599	0.724328
0.24847	0.535622
0.280453	0.804581
0.415669	0.764099
0.240571	0.586095
0.132854	0.49591
0.362103	0.753882
0.246739	0.839771
0.290418	0.753875
0.0186403	0.860647
0.0803012	0.83072
0.389139	0.791254
0.231628	0.810445
0.241234	0.738717
0.222957	0.650643
0.402279	0.747617
0.46654	0.730745
0.139651	0.457931
0.403468	0.417083
0.38416	0.515954
0.0612412	0.745874
0.458082	0.728768
0.0713076	0.835312
0.378648	0.84898
0.377072	0.802053
0.253385	0.692265
0.168677	0.813091
0.142783	0.77103
-0.165079	0.880774
0.273802	0.769716
0.337253	0.880028
0.385315	0.813291
0.237319	0.538306
0.107543	0.694517
0.385079	0.685493
0.306475	0.683443
0.177706	0.70238
0.210453	0.625348
0.440758	0.751075
0.138627	0.585341
0.174389	0.698493
0.0192282	0.642
0.0717616	0.644207
0.0673241	0.653566
-0.186467	0.792797
0.01097	0.839269
0.20093	0.779687
0.0346477	0.40142
0.403126	0.813819
-0.0549013	0.825859
0.197595	0.880743
0.242853	0.864389
0.3201	0.787106
0.396217	0.755525
0.323961	0.634405
0.216216	0.744179
0.0941946	0.754911
0.408603	0.794864
0.40541	0.604372
0.531215	0.35586
0.279327	0.840119
0.250563	0.645767
0.532933	0.548581
0.406692	0.72217
0.456386	0.646557
-0.0293045	0.580562
0.165527	0.349212
0.369679	0.817925
0.374278	0.828901
0.206117	0.425966
0.340869	0.858194
0.402279	0.691938
0.515874	0.693833
0.433126	0.257122
0.463937	0.585941
0.457972	0.600197
-0.202722	0.780609
0.621025	0.633417
-0.0563744	0.682829
0.545486	0.607812
0.548169	0.735568
0.339313	0.803559
0.273238	0.664605
0.299054	0.760738
0.00573805	0.651945
0.451217	0.801536
0.519945	0.668108
0.489252	0.761528
0.405455	0.634796
0.263325	0.846896
0.528383	0.65145
0.395656	0.643481
0.374729	0.623962
0.217863	0.849696
0.620469	0.759371
-0.0538286	0.819505
0.0939993	0.757262
0.102019	0.599685
-0.0214606	0.670746
0.144921	0.765376
-0.167849	0.460953
-0.081342	0.686485
0.133514	0.627036
-0.017749	0.745393
0.398853	0.556858
0.00705516	0.785744
0.215682	0.744216
0.333192	0.561944
0.287708	0.720054
0.362775	0.798318
0.29984	0.662268
0.160046	0.287163
-0.082445	0.601933
0.300385	0.469215
0.325944	0.659301
0.465474	0.371383
0.236076	0.553635
0.221556	0.517616
0.411506	0.537519
0.331505	0.474504
0.351011	0.461034
-0.021678	0.652872
0.0635711	0.459537
0.428218	0.522174
0.288785	0.69613
0.133194	0.686066
0.123804	0.593091
0.46654	0.469454
0.515874	0.522615
0.186184	0.655873
0.476694	0.0215487
0.420713	0.427405
-0.0760744	0.686427
0.522768	0.523415
0.15225	0.499632
0.467603	0.838937
0.412454	0.857277
0.254538	0.571659
0.270595	0.562217
0.191503	0.748449
-0.200699	0.824416
0.325012	0.750175
0.351317	0.630031
0.378997	0.612239
0.225385	0.52721
0.174094	0.813739
0.437375	0.661884
0.314224	0.363884
0.2833	0.774702
0.170719	0.852062
0.521666	0.486908
0.31508	0.594649
0.19049	0.411048
-0.0446758	0.671232
0.219255	0.681885
0.00225671	0.771413
-0.135968	0.750463
0.230471	0.697471
0.216663	0.736954
-0.0639477	0.68537
0.243889	0.573718
-0.0198051	0.582421
0.174547	0.655883
0.143444	0.64026
0.193215	0.562415
0.199271	0.583956
0.254291	0.827621
0.23613	0.832563
0.310479	0.824138
0.346185	0.819046
0.333874	0.730929
0.343742	0.656848
0.265386	0.86377
0.193717	0.721767
0.50951	0.803375
0.290553	0.627347
0.335202	0.693651
-0.0116633	0.715409
0.1555	0.359222
0.11873	0.642088
0.301359	0.72282
0.134424	0.641066
0.378781	0.685507
0.139651	0.689586
0.433126	0.709895
0.186184	0.456235
0.200408	0.71039
0.222485	0.502199
-0.243236	0.523491
0.46195	0.464602
[truncated: 203,499+ more rows]

## Sheet: Panel c
Awake					Anesthetized
Session ID	Mean estimated spike rate (Hz)	Standard deviation across neurons (Hz)			Session ID	Mean estimated spike rate (Hz)	Standard deviation across neurons (Hz)
1	0.10825	0.019557			1	0.0936948	0.0353088
2	0.17969	0.0463109			2	0.0732362	0.0319793
3	0.106291	0.0152765			3	0.0979332	0.0356077
4	0.125792	0.0171687			4	0.0922789	0.0264523
5	0.191822	0.0126171
6	0.161011	0.0117259
7	0.112632	0.0089635
8	0.11294	0.0116021
9	0.121719	0.0175804
10	0.140621	0.0167533
11	0.166721	0.0183718
12	0.15121	0.010337
13	0.0910547	0.00558344
14	0.122045	0.0150472
15	0.12942	0.0156099
16	0.140992	0.0187594
17	0.10216	0.0130312
18	0.163087	0.0114549
19	0.159679	0.0262538
20	0.194685	0.0204484
21	0.1421	0.0169842
22	0.191349	0.025285

## Sheet: Panel d
Anesthetized			Shuffle			Awake
Session ID	Correlation		Session ID	Correlation		Session ID	Correlation
1	0.202894		1	0.14103		1	0.4015
2	0.341136		2	0.208083		2	0.502
3	0.0700451		3	0.189463		3	0.3917
4	0.0852857		4	0.150694		4	0.3809
						5	0.2811
						6	0.559
						7	0.2853
						8	0.4691
						9	0.6398
						10	0.3894
						11	0.6318
						12	0.6118
						13	0.6729
						14	0.0991
						15	0.4397
						16	0.7484
						17	0.7231
						18	0.388
						19	0.4918
						20	0.5075
						21	0.1192
						22	0.4501

## Sheet: Panel f
Prazosin				Control
Session ID	Mean dF/F	Average paw movement		Session ID	Mean dF/F	Average paw movement
1	5.43244	0.0449136		1	5.75853	0.100226
2	3.04718	0.0195771		2	4.52832	0.0684845
3	4.63558	0.0389764		3	6.60879	0.084177
4	2.3175	0.0281333		4	6.57447	0.0568448
5	3.51313	0.022572		5	5.21419	0.08597
6	3.84091	0.0223454		6	6.18501	0.10137
7	3.9481	0.0415994		7	4.23073	0.115278
8	3.10961	0.0578855		8	5.70921	0.0549956
				9	5.21891	0.0583275
				10	4.5914	0.0331338
				11	5.88395	0.0495679
				12	4.19813	0.0391112
				13	5.46874	0.149609
				14	6.18236	0.10898
				15	8.61165	0.0610015
				16	5.95019	0.0883014
				17	3.98914	0.122913
				18	2.78791	0.10756

## Sheet: Panel g
Air-puff triggered astrocytic calcium
Control									Prazosin
Time (s) / Stimulus ID	1	2	3	4	5	6	7		Time (s) / Stimulus ID	1	2	3	4	5	6	7	8	9	10	11	12	13	14	15	16	17	18
-17.0667	3.30259	3.27545	6.12067	1.71392	7.31736	2.55407	-1.16594		-17.0667	3.68426	2.88688	0.622748	9.60461	0.748285	1.03993	1.84071	2.48884	2.06037	21.5419	0.0201716	-0.0173264	4.80207	2.01471	1.1924	2.52353	8.04607	1.21652
-17.0333	3.5034	2.94685	6.12067	2.52367	7.54843	1.4372	0.4436		-17.0333	3.25771	2.87216	1.35099	9.27097	-0.0631333	0.236361	1.2761	1.52233	2.37262	20.7968	1.34398	0.00257137	2.50942	0.135102	0.024356	2.72071	7.00372	2.006
-17	3.03697	2.76052	6.12067	0.924086	7.17058	2.50476	-1.25881		-17	3.3716	1.95358	0.752737	10.0289	-0.555996	0.326234	2.47113	2.30084	3.09405	20.8699	0.900032	2.96969	0.843435	-0.130035	-0.378887	3.47965	5.51689	2.87494
-16.9667	3.17894	3.43537	6.12067	1.16094	7.14848	1.78951	-0.581342		-16.9667	3.48362	1.85075	1.39722	10.1375	1.63697	-0.541732	2.34006	2.18572	2.29056	20.8377	0.999768	0.399688	0.612651	1.6689	0.0631857	3.90108	6.7774	2.66412
-16.9333	3.16899	3.71953	6.12067	1.22035	6.93174	1.83157	-0.809932		-16.9333	3.09517	1.92058	1.46551	9.84615	0.305213	-1.07647	3.19092	1.83381	2.23351	20.7414	1.73411	0.21157	0.234024	0.6861	-1.84174	2.50807	7.26945	1.35561
-16.9	3.71685	3.73221	5.60536	1.74887	7.68301	2.30254	1.22911		-16.9	3.07531	2.1228	1.06567	9.22826	0.194967	-0.392442	2.6319	2.39433	2.03703	20.5265	1.20842	-0.899792	0.824497	1.57753	-1.10722	1.98993	7.22741	1.65052
-16.8667	2.99623	2.47448	5.60536	1.10379	7.28799	2.93471	-1.42898		-16.8667	3.19551	2.31199	0.768232	10.1393	0.307644	0.504602	1.58104	1.5625	3.12182	21.8634	1.03265	-0.589054	2.44457	1.93945	-3.53896	2.00374	6.37307	2.49768
-16.8333	3.55733	2.43147	5.60536	1.78686	8.07544	2.16335	1.2815		-16.8333	3.2693	2.6101	1.32749	8.9797	1.14058	0.68514	1.6019	1.39875	1.34239	21.5483	1.50721	2.79234	0.628402	1.95515	-1.62555	2.2048	6.4474	1.03394
-16.8	3.8985	2.07073	5.60536	1.60729	8.85722	2.21284	3.03754		-16.8	3.11589	1.37449	1.88852	10.0014	0.345994	0.980382	1.43066	0.351015	1.04608	20.2101	1.85367	0.180846	0.387824	2.19504	-0.711297	2.98589	7.0405	1.409
-16.7667	3.99727	2.73537	5.60536	1.59709	8.5591	1.96913	3.51755		-16.7667	3.15106	3.24383	2.54628	8.74184	0.44797	-0.000105018	2.61695	0.137313	1.1859	20.6651	1.02186	0.166808	0.356926	1.89913	-0.664365	2.46371	6.19053	2.54836
-16.7333	3.56378	3.57258	5.60536	1.29842	8.63107	2.83935	-0.56414		-16.7333	3.24222	2.72799	2.83203	11.2969	0.122026	1.39881	1.61017	0.0710641	1.63861	22.768	0.200594	-0.748203	0.253494	1.30374	-0.579415	1.88373	6.36538	1.97277
-16.7	3.19836	3.01691	6.20679	0.896115	8.49466	1.98709	-1.41138		-16.7	3.25596	2.55269	2.54827	8.58827	0.781396	-0.196548	2.32412	1.3553	1.38662	21.8426	1.40387	1.13814	-0.371743	2.03447	0.549314	0.868345	7.00228	1.54395
-16.6667	3.36104	3.13447	6.20679	1.72712	8.14688	2.41006	-1.45904		-16.6667	3.04987	1.66148	2.3143	8.59731	-0.191479	0.0158111	3.02921	1.10007	0.679574	20.3208	0.52474	1.38444	1.78569	2.8381	-1.87469	1.93093	5.12296	2.60845
-16.6333	3.81016	2.47222	6.20679	1.93626	8.08516	1.78903	2.37147		-16.6333	3.12261	1.96843	2.11988	9.3064	0.572181	1.52888	1.3981	1.12085	1.91368	20.5105	1.3809	1.98192	0.50925	3.4048	-2.07627	1.4474	4.96505	1.03253
-16.6	3.72015	2.96817	6.20679	2.71322	7.42084	1.79779	1.21408		-16.6	3.24437	1.9884	2.3274	10.6643	1.14898	0.850276	2.16782	1.10648	1.4178	20.7671	1.55974	0.255195	3.07472	2.45272	-1.41014	1.94269	4.12177	0.718943
-16.5667	3.63465	3.35175	6.20679	2.84215	7.49284	1.32476	0.5896		-16.5667	3.08798	2.57544	1.41945	11.24	1.32713	0.746809	1.97721	0.861749	1.26984	21.3115	0.763388	-0.936564	1.14731	1.75565	1.12471	1.1832	3.84133	0.887478
-16.5333	3.65107	2.5615	6.20679	2.32382	7.96453	0.832698	2.01708		-16.5333	3.42226	3.66454	1.05898	11.8731	0.171053	1.13138	2.34277	2.03808	3.03804	20.8164	0.415196	0.149614	1.1614	1.5228	0.883991	2.05995	4.9032	0.947927
-16.5	3.86378	3.31	5.95146	1.39586	7.54984	1.81185	3.16365		-16.5	3.26137	1.96536	0.637754	11.639	0.231661	2.44978	2.61049	1.04235	2.93343	21.1152	0.416688	0.357034	1.92178	1.47153	0.723682	0.469098	4.17088	1.2876
-16.4667	3.60313	3.61913	5.95146	1.31629	8.84789	1.87321	0.0107751		-16.4667	3.43544	2.45192	0.542244	10.8915	0.85974	0.710275	2.36056	0.897207	2.38521	21.1129	0.844248	2.4983	4.07175	1.82523	1.05402	1.29337	4.48059	0.123552
-16.4333	4.17627	3.52814	5.95146	1.89105	9.43935	1.49656	2.75106		-16.4333	2.88099	1.4339	0.610418	10.5142	1.12151	-0.106582	2.23795	0.980608	2.41575	21.6983	-0.174212	0.495083	0.939263	2.43157	-1.58979	1.32049	4.2152	0.433167
-16.4	3.91664	2.07292	5.95146	2.72833	8.64026	1.17677	2.93008		-16.4	3.10446	2.46579	0.966868	12.888	0.157475	1.42058	1.06735	1.77089	3.14611	21.6913	-0.55974	0.353271	0.111123	2.51059	-0.0439415	0.790226	3.99017	0.0497312
-16.3667	3.55272	2.21291	5.95146	3.63146	8.72322	1.43615	-0.63888		-16.3667	3.59882	1.9736	1.9129	12.8473	0.677493	0.844488	1.8868	3.18047	3.7325	24.1185	-0.206539	-0.537946	0.57522	2.23378	1.86162	-0.0253187	5.2376	0.867514
-16.3333	3.71844	2.59896	5.95146	2.84514	8.98115	1.31279	0.621122		-16.3333	3.42144	3.65773	1.57755	11.3161	1.55617	0.531312	2.27146	2.09042	1.91321	21.8105	0.224722	0.117102	0.831348	2.75482	-0.799716	0.242242	5.26869	2.80075
-16.3	3.39334	3.02387	4.78752	2.75192	8.04719	1.91258	-0.16303		-16.3	3.52275	4.66644	2.06278	10.4011	0.408598	0.160783	2.34256	2.08331	1.99148	21.9232	-0.354831	2.27839	0.782319	2.40184	-0.652646	1.63018	5.47131	2.28992
-16.2667	3.74813	1.59107	4.78752	2.68831	9.04139	1.6984	2.6821		-16.2667	3.63563	4.22914	1.76873	12.3463	-0.149969	1.38036	2.08043	1.7182	3.04476	23.2278	-0.336788	2.10216	1.76751	2.59561	-1.82129	1.71714	3.3618	2.77375
-16.2333	3.35357	2.25347	4.78752	2.45171	8.65007	1.73958	0.239077		-16.2333	3.26211	2.85046	1.70667	11.1558	0.591984	-0.035893	2.12233	1.42694	3.09172	21.9749	-0.221772	0.678699	0.401526	1.9224	-0.920651	2.01718	4.23397	2.45957
-16.2	3.19739	1.34916	4.78752	3.5206	8.4702	1.93238	-0.875504		-16.2	2.97608	2.51075	2.62398	10.5286	-0.892604	0.38893	3.49444	1.35899	2.49275	20.6593	0.0319808	-0.752065	3.18646e-05	1.84458	-1.44222	1.75475	4.0619	1.92931
-16.1667	3.18993	1.04877	4.78752	2.54823	9.0432	1.28109	0.430779		-16.1667	2.97329	2.07065	1.73978	10.9031	0.179768	0.013419	3.11128	0.476689	1.91296	20.5156	-0.300724	-0.274254	0.968876	2.22582	-1.71555	1.68569	5.19531	1.83753
-16.1333	3.15751	1.4852	4.78752	2.853	8.72613	1.28303	-0.189818		-16.1333	3.68862	1.77914	2.3595	11.1789	0.993453	0.83695	3.2865	0.21742	2.7482	21.7089	-0.326378	1.95987	2.81223	2.14138	-0.10308	1.6118	6.4072	3.09447
-16.1	3.36385	1.56647	4.51431	2.35114	8.58848	2.10057	1.0621		-16.1	3.72191	1.72697	1.06408	11.3775	1.95739	0.935656	2.78713	-0.045614	3.2422	21.5844	-0.32514	0.960931	4.44333	3.22684	0.17974	2.03496	5.82713	2.29492
-16.0667	2.99138	1.4301	4.51431	2.28636	8.12088	2.35757	-0.76092		-16.0667	3.45303	1.6265	1.8746	11.4613	0.692528	0.203269	2.62949	-0.0500688	2.38425	21.4211	-0.322584	0.306093	4.6783	3.10837	0.522633	2.51977	3.87521	1.77072
-16.0333	4.32173	1.90747	4.51431	2.55925	9.6116	2.18534	5.15245		-16.0333	3.22562	1.2051	1.73253	11.588	0.165791	1.41951	2.80905	0.0136544	4.41586	20.8138	-1.44675	0.231953	0.691611	2.65152	0.371061	2.2564	4.96762	0.948857
-16	3.62923	1.29293	4.51431	2.0716	9.44679	1.61359	2.83618		-16	3.26167	1.10358	0.147298	11.581	0.224214	0.219325	2.438	1.24036	3.12405	22.6482	-0.963462	-0.282222	0.607616	4.21812	-2.24622	4.19882	4.81942	2.37029
-15.9667	3.58747	2.34611	4.51431	2.94168	8.96304	0.804979	1.95469		-15.9667	3.21404	0.581545	1.01902	11.4964	0.433617	0.636692	2.50693	1.30219	2.83754	20.3588	-0.454001	-1.58368	0.747502	3.50408	-0.0731736	3.45028	4.71091	3.16403
-15.9333	3.01966	1.68203	4.51431	2.32114	9.01711	0.964871	-0.381488		-15.9333	3.62587	1.77192	2.09811	11.8333	0.356718	1.82049	3.3051	0.414134	2.3694	20.824	-1.29142	2.79294	0.481814	3.6205	-0.408712	3.24551	5.53789	2.86812
-15.9	3.30823	1.0073	4.7952	2.55475	7.68886	1.03395	2.76929		-15.9	3.80192	0.480343	2.20095	13.161	0.764412	0.573471	3.18876	0.916438	2.43077	21.5688	-1.22041	4.11008	2.4174	3.04471	-0.412012	3.60385	5.63329	2.17076
-15.8667	3.33492	1.77405	4.7952	2.60608	8.19632	0.118038	2.5198		-15.8667	3.10307	0.998807	0.382321	11.9524	0.83572	-0.250061	2.63984	0.224925	1.9843	21.3955	0.0753776	-0.442993	0.797519	2.9314	0.556953	2.32044	5.32055	1.02918
-15.8333	3.22942	2.27182	4.7952	1.28481	7.91892	1.90988	1.19588		-15.8333	3.01094	0.722398	1.1708	11.4474	-0.167611	0.59102	3.38221	0.948703	2.13085	20.6081	-1.034	0.0900642	0.0388961	3.33446	0.245925	1.63843	5.07516	0.96307
-15.8	2.82633	2.07645	4.7952	1.10317	8.51072	0.16566	0.306748		-15.8	3.86411	2.42901	1.51912	13.868	1.15942	1.69397	3.56519	1.1639	2.13536	22.1687	-0.802956	-0.653051	4.07922	3.01048	1.97782	1.88076	4.75202	1.74297
-15.7667	3.29683	3.11197	4.7952	1.83227	8.25418	1.12765	0.659681		-15.7667	3.24319	0.641464	0.127399	12.4306	-0.606044	0.320481	3.68795	0.709433	2.47103	23.1062	0.703335	0.62151	-0.324679	0.93457	1.8559	2.69378	4.70793	1.05348
-15.7333	3.90754	2.78453	4.7952	1.95524	8.7932	1.29594	3.8211		-15.7333	3.35828	1.52166	-1.22493	12.6348	2.17735	0.251274	3.68351	1.07965	1.94354	21.7929	0.334255	0.295068	0.116444	2.18961	1.28736	3.58485	3.44878	1.97456
-15.7	3.28398	2.90167	4.38815	2.08218	9.46156	-0.177242	1.04755		-15.7	3.38249	3.53226	-0.158574	12.6093	-0.426499	0.659422	3.77231	1.73526	1.69402	20.9266	0.0381225	-0.452881	0.52958	2.26899	1.1839	2.78433	4.41862	2.38758
-15.6667	3.56451	3.70117	4.38815	1.70852	8.61325	0.393673	2.58231		-15.6667	3.15222	2.45869	-0.461654	12.4193	-0.295264	1.39629	2.72397	0.857726	2.32828	21.1647	0.630479	-0.477072	0.908365	1.89292	0.537489	2.17495	4.10203	1.22658
-15.6333	3.44559	3.17426	4.38815	2.31814	7.92833	1.35596	1.50873		-15.6333	3.11955	3.3801	0.0652892	12.347	0.595203	-0.387541	2.25372	0.137956	2.60632	20.4709	0.416422	0.108693	0.744761	1.61038	1.49787	1.36215	4.55219	1.27097
-15.6	3.41337	2.64933	4.38815	2.23536	8.25935	1.31295	1.63511		-15.6	3.43692	2.15049	0.2103	11.3582	1.67431	0.695199	3.74205	0.985439	2.26618	19.7221	0.640519	-0.32918	1.19576	2.66098	2.32255	1.87629	5.04909	2.2074
-15.5667	3.88004	2.74056	4.38815	2.3736	7.41763	1.66047	4.69984		-15.5667	3.21854	1.22937	1.10288	13.3441	-0.469711	0.589247	2.25812	0.423655	2.46699	19.0436	1.10281	0.800237	0.343692	2.14791	1.02611	3.20583	5.00994	1.09051
-15.5333	3.65407	4.26961	4.38815	2.58513	8.1182	2.09936	0.463951		-15.5333	3.41627	1.97065	0.607991	12.4178	-0.243172	0.719061	3.06882	1.12035	2.17891	18.8601	0.118127	1.36971	2.99405	3.32877	-0.310175	2.24928	5.90532	1.72111
-15.5	3.46301	3.44748	4.70491	2.26595	7.22612	1.40034	1.73329		-15.5	3.24923	2.26217	0.340599	11.8758	2.62698	0.569597	2.57671	1.02116	2.15869	18.4813	0.209952	-0.681303	0.853622	2.5653	1.60359	1.91331	5.80298	1.05648
-15.4667	3.54289	2.6853	4.70491	3.00269	7.24007	1.32977	2.29463		-15.4667	2.83173	4.08942	1.06008	11.9419	1.17408	0.0298136	1.58981	-0.103259	0.966006	18.8274	0.391034	-0.453367	-0.550334	1.60061	1.37342	1.74466	3.86963	0.588459
-15.4333	3.31521	2.11186	4.70491	3.19654	8.16268	0.592686	1.12258		-15.4333	2.98478	2.65697	1.25995	13.8624	-0.0124974	0.258077	2.11248	0.56234	1.5388	19.1346	-0.613315	0.23107	0.195309	2.52512	0.619017	0.768075	4.39417	1.24859
-15.4	3.45297	1.99613	4.70491	2.34315	9.41048	-0.0671209	2.33025		-15.4	3.14462	3.85936	0.817608	12.9538	-0.0293878	0.956741	2.15108	0.429294	1.8351	19.7673	-0.685223	-0.0995661	0.615009	2.1151	0.138911	0.820706	5.68262	2.13003
-15.3667	3.41981	2.60182	4.70491	2.34415	7.56704	0.31903	2.98194		-15.3667	3.41146	3.65081	2.85178	11.5092	1.08114	0.178718	1.35678	1.59	1.53416	19.1677	-1.66886	2.44779	2.38573	3.0049	0.304535	1.68752	4.99335	1.91947
-15.3333	3.63653	3.29862	4.70491	3.13025	7.01336	0.306525	3.36552		-15.3333	3.75643	4.41727	2.89335	12.9386	1.10225	0.651033	2.20639	1.73385	3.5279	19.35	-0.705961	1.50608	1.98347	2.27255	0.663942	1.51514	5.407	2.39643
-15.3	3.17875	2.69342	4.87083	2.02061	7.35764	0.83687	1.29314		-15.3	3.44598	3.45163	2.06421	12.7707	1.06568	1.43035	2.21569	1.60378	3.40009	19.8447	-0.158065	0.259168	0.0703996	1.55247	-0.473214	2.10773	3.76817	3.60832
-15.2667	3.46093	3.51548	4.87083	2.08018	7.32729	0.539486	2.43236		-15.2667	3.34566	2.60907	-0.220009	12.7198	1.14895	-0.269524	0.812719	1.18082	2.74111	20.1695	-0.0488908	0.446183	0.348302	2.74497	0.248598	2.19961	5.92312	4.12193
-15.2333	3.49931	2.87388	4.87083	2.04768	7.6323	1.25471	2.31646		-15.2333	3.51966	2.71952	1.0367	16.0155	2.57215	-1.05074	1.65418	2.76335	2.33855	18.0996	-0.74221	1.30811	1.36374	1.50819	0.334775	2.17133	5.26904	2.47254
-15.2	3.58634	3.51457	4.87083	1.58013	8.34818	0.937242	2.2671		-15.2	3.21909	2.54314	0.0140675	13.4062	0.932164	0.311741	1.34409	2.75522	3.24443	17.5979	-1.54077	1.80741	0.979073	2.90879	-1.3926	1.60042	5.57051	2.64289
-15.1667	3.5155	3.28793	4.87083	2.1206	7.96291	1.045	1.80574		-15.1667	3.37862	2.48749	1.01327	12.8017	0.731524	0.808945	0.986978	2.10312	2.68941	19.3736	-0.684887	2.58044	2.32728	2.9854	-1.23611	0.323176	4.62122	3.52403
-15.1333	3.52865	3.86296	4.87083	2.23193	7.83265	0.754872	1.61867		-15.1333	3.25077	3.45834	0.546121	12.4716	0.544273	0.750835	2.31672	0.89127	3.00192	19.1027	-0.0147355	0.494741	1.04218	2.96143	-1.21119	2.07452	3.03752	3.79493
-15.1	3.86384	2.91645	4.12707	2.802	9.0003	1.41158	2.92566		-15.1	3.18052	3.44047	-0.125972	11.9434	1.3473	0.810392	2.94212	1.4498	2.94621	18.8874	-0.570196	1.55331	-0.0901344	2.14987	-2.2855	3.01768	3.36078	3.29201
-15.0667	3.30733	3.92785	4.12707	1.76364	7.61316	0.878802	1.53344		-15.0667	3.12123	2.13134	0.560871	12.2726	0.0895964	1.43418	2.88595	0.994968	3.70507	18.1372	0.221576	0.0453356	0.0913453	1.91667	-3.1278	2.89401	4.56935	4.23869
-15.0333	3.21755	4.43085	4.12707	1.94536	7.64705	0.0893971	1.06558		-15.0333	2.85717	3.02349	0.788193	12.5674	-0.0570607	0.252266	1.03165	0.445427	1.96884	20.3553	-0.443556	0.565503	0.123199	2.43264	-1.87143	1.13117	4.24012	2.01872
-15	2.99823	3.20493	4.12707	2.23193	6.85838	-0.505932	2.07298		-15	3.30249	3.33924	0.571325	13.2735	0.340732	-0.408533	2.27265	0.930115	1.12211	21.4807	0.293356	2.99741	0.451511	2.49316	-1.2959	1.42414	4.62139	2.23547
-14.9667	3.74321	3.44303	4.12707	2.43253	7.81803	0.513803	4.1248		-14.9667	3.07522	3.66021	-0.128965	13.5747	0.0839467	0.0752632	1.76189	1.31254	2.73448	19.5112	0.760427	0.453422	0.229967	2.39855	-2.68497	1.08117	4.31717	3.13767
-14.9333	3.21206	2.71632	4.12707	2.54104	8.69002	-0.377425	1.57534		-14.9333	3.28517	4.34963	0.157705	14.1554	-0.0883513	1.22371	2.80244	1.52374	2.10903	19.4482	0.489752	0.12145	0.0964967	2.55438	-2.55096	0.373	5.62581	3.45639
-14.9	3.37559	2.76212	5.07385	2.37676	8.4534	0.581295	1.00611		-14.9	3.13234	2.47027	-0.354767	14.0989	0.343316	0.578838	3.47719	1.4388	1.99367	21.1407	1.54399	-0.0099213	-0.0732674	1.21917	-3.60224	0.854938	5.31199	2.8182
-14.8667	3.18591	2.59199	5.07385	2.24717	7.6849	1.17547	0.342104		-14.8667	2.89579	3.34266	0.420343	13.9642	-0.232142	-0.28306	2.82536	1.28946	4.00503	18.717	0.203856	1.40336	-0.918859	1.22186	-3.09166	0.819556	4.69878	0.842746
-14.8333	3.29928	2.99554	5.07385	2.59837	6.62279	0.720372	1.78477		-14.8333	3.16551	3.32205	1.47576	16.1632	-0.303545	2.167	1.90146	2.22706	1.62538	18.0442	-0.0824677	3.23868	-0.416524	0.0816017	-2.31599	0.762131	3.56619	2.35753
-14.8	3.16471	2.77417	5.07385	2.35288	7.90638	0.339473	0.541497		-14.8	3.10104	3.22234	0.879462	15.3627	-0.0218823	0.821069	1.71504	0.885615	1.6335	18.2515	-0.0469129	2.95773	1.8594	0.648408	-2.79578	1.05144	3.07294	3.22113
-14.7667	3.59275	3.22773	5.07385	2.23143	8.63012	1.84013	0.553247		-14.7667	3.00269	3.66268	2.18362	14.7387	0.869606	-0.370657	1.1896	0.419334	2.68665	17.9763	-0.135222	-0.0845794	1.33248	1.39185	-2.40013	1.6678	4.01518	1.90259
-14.7333	4.06806	3.26636	5.07385	2.71759	9.194	1.45368	2.70291		-14.7333	2.7593	3.01663	0.677545	15.3251	0.872061	1.164	0.475224	0.358536	2.75123	17.909	-1.34234	0.277852	0.412307	1.577	-2.24563	1.19333	2.84523	1.64099
-14.7	4.32389	2.99327	5.72554	1.97543	8.40324	1.73092	5.11494		-14.7	2.77061	2.98756	2.09433	14.7914	0.606831	0.212732	1.62701	0.659804	2.27246	18.4554	-0.3611	-0.128999	-0.557758	1.75409	-3.36003	1.39454	3.27974	1.37239
-14.6667	3.19602	2.87415	5.72554	1.22593	8.2266	1.64483	-0.520932		-14.6667	2.85646	3.18509	1.55461	17.3337	0.0701924	0.394088	0.719919	0.652478	0.934909	20.5355	-1.32025	0.311953	1.13232	1.50109	-2.20533	1.17062	1.7125	0.876364
-14.6333	3.52398	2.15128	5.72554	1.69196	9.37389	1.8444	0.356789		-14.6333	3.13413	3.27506	2.07561	15.1467	0.458835	1.08283	2.08789	0.686289	2.38266	19.6048	-0.561475	3.51868	0.128871	0.906563	-3.19592	0.979215	2.79421	1.90941
-14.6	4.01915	2.97115	5.72554	2.2982	8.46587	1.14152	3.51262		-14.6	2.89272	2.73539	1.76139	15.1223	-0.0893849	3.12493	0.137293	0.447576	0.811921	18.19	-0.579102	0.567467	3.23809	0.468956	-2.84569	-0.119982	2.88148	3.32371
-14.5667	4.13845	3.63821	5.72554	1.95476	8.73304	1.24671	3.53242		-14.5667	2.98537	2.9522	1.97264	14.3937	0.910599	0.929366	0.348023	-0.810818	1.47434	18.9109	1.15025	0.829074	1.75751	1.46558	-1.86293	1.61113	3.3908	1.32902
-14.5333	3.64908	1.83747	5.72554	2.19105	8.97894	0.712163	2.44931		-14.5333	2.97723	3.60986	2.36929	14.351	1.20673	0.90499	1.81371	0.0442729	1.46197	18.8787	0.0339587	0.894054	-0.161044	0.876696	-2.39718	1.84713	3.69448	1.18418
-14.5	3.25148	2.082	4.63327	2.17541	7.24576	1.02375	2.34871		-14.5	3.25148	3.47783	2.01533	16.7565	2.41012	1.09551	2.78956	0.618197	2.62286	18.047	-0.749311	1.34641	0.885837	0.853559	-3.24899	0.794774	4.32283	1.23725
-14.4667	3.31453	2.35495	4.63327	1.22718	7.83236	1.33051	2.50891		-14.4667	3.0633	3.82188	1.74596	16.0648	1.10171	1.76167	1.6154	1.82122	-0.0414006	18.2846	-1.58951	2.26249	-0.605088	0.291544	-1.21187	0.792795	4.78966	1.1702
-14.4333	3.50999	2.08967	4.63327	2.2662	7.88176	1.23189	2.95716		-14.4333	3.11694	3.65415	2.54695	15.4798	0.143697	0.0421007	1.13061	2.12561	0.56214	21.0618	-1.42079	1.80046	0.580117	0.581969	-1.7435	-0.0149642	5.53383	0.924064
-14.4	3.36033	2.48682	4.63327	2.38196	8.27403	1.04502	1.34089		-14.4	2.86694	3.78063	1.34699	14.886	0.911304	-0.572899	0.923426	2.4223	1.17366	19.9251	-1.44645	-0.160198	0.458766	0.822258	-2.67219	-0.116216	4.74625	2.30928
-14.3667	3.59456	2.03839	4.63327	2.93175	8.27073	1.25543	2.43781		-14.3667	3.09751	2.25699	2.18719	15.6166	1.84684	1.52764	1.35411	4.34725	0.898188	19.6083	-1.55238	0.253418	0.840355	0.188169	-3.17642	1.05861	4.33794	1.06485
-14.3333	3.53539	2.32768	4.63327	2.74155	8.36247	1.74734	1.40002		-14.3333	3.05859	4.88956	1.52137	14.7475	-0.578536	1.4124	0.360747	4.55122	-0.334402	18.256	-0.73645	2.12188	0.569347	1.85596	-2.25641	1.21629	3.87376	0.525875
-14.3	3.98319	1.7886	4.68754	2.74989	8.1077	0.998245	5.56717		-14.3	2.88622	2.39163	1.74594	14.0322	-0.510446	0.325697	0.855008	4.44686	-0.405068	19.1188	0.526209	0.613631	1.35403	1.74095	-2.1595	0.850535	4.2035	-0.0643238
-14.2667	3.42387	2.36329	4.68754	1.76005	8.50787	0.704371	2.52009		-14.2667	3.4126	3.5006	2.58982	14.789	0.79784	0.443014	0.619437	4.56084	0.791442	18.1177	0.234403	3.0751	2.11203	0.864954	-3.37346	2.8516	5.50697	0.532993
-14.2333	3.85272	2.71183	4.68754	2.20098	8.9482	1.97378	2.59402		-14.2333	3.27569	3.99854	2.3755	15.1692	0.665254	1.51865	0.622402	3.43851	1.07609	18.9432	0.260751	1.07685	1.48809	0.393989	-2.16216	1.47468	3.85598	1.49133
-14.2	4.29703	2.90768	4.68754	2.19276	8.65911	2.12663	5.20849		-14.2	3.35554	2.63076	2.28207	13.892	0.993124	0.708116	0.624154	2.98687	0.571884	18.8253	0.939577	6.52644	2.77662	-0.0282513	-4.20377	1.94903	3.5179	2.05238
-14.1667	3.52116	2.32423	4.68754	1.45642	8.1726	2.249	2.23718		-14.1667	3.0521	2.56239	2.41931	14.0698	-0.0755485	0.524882	1.57903	3.47278	0.0379933	20.4335	0.663698	1.39555	0.568731	-1.04326	-0.974686	2.32348	2.6862	1.24177
-14.1333	3.45207	2.90831	4.68754	1.80655	7.33859	1.33121	2.64021		-14.1333	3.0394	4.35997	2.10915	14.4316	0.508731	0.391205	1.03435	4.19346	0.0645863	17.5157	0.556582	0.882598	1.32319	0.737962	-2.12489	1.42815	2.93146	1.32597
-14.1	3.33373	1.53637	4.33196	1.73945	6.72311	2.53579	3.13572		-14.1	3.00559	1.87517	1.65285	14.5589	0.36555	1.20379	1.647	3.54936	-0.586796	16.8922	-0.528673	2.64691	1.90891	1.22227	-2.066	1.16997	3.78554	1.79799
-14.0667	3.53809	1.92936	4.33196	1.17174	7.39894	2.18256	4.21397		-14.0667	2.94123	2.92516	1.15234	15.0525	-0.0874821	1.77541	1.19635	3.67729	-1.26097	18.1101	-0.116079	1.8173	0.056804	1.08375	-2.43525	1.66408	3.99356	1.39597
-14.0333	3.5207	2.64942	4.33196	2.24058	7.29869	2.59018	2.01334		-14.0333	3.10206	4.31644	1.10864	14.8242	0.682133	2.96123	1.06566	2.37541	-0.742714	18.3615	0.162194	1.60618	2.18668	0.124321	-3.52463	1.77578	3.12243	2.32956
-14	3.56907	2.08957	4.33196	2.2276	7.38385	2.60911	2.77235		-14	3.13397	2.77375	2.4914	16.1805	1.10214	0.851034	1.34498	1.78974	-0.15971	17.824	0.0406209	1.5032	3.48716	0.413722	-2.39119	1.72725	2.80619	1.49259
-13.9667	3.39331	2.357	4.33196	1.54087	7.38279	2.79611	1.95117		-13.9667	3.03161	3.06692	2.01561	15.5045	0.804018	0.95191	2.21354	3.16075	0.0164296	16.8891	0.876078	-0.577808	2.46149	0.874852	-2.80825	2.18484	2.50392	1.39948
-13.9333	3.66746	2.19716	4.33196	1.13895	7.33774	2.59071	4.40824		-13.9333	2.71862	2.80844	1.75441	14.2861	1.12065	0.0144459	1.89523	3.29001	-0.176839	17.4309	0.0100858	1.47822	-0.22694	0.385037	-3.10233	1.81281	1.85513	1.58129
-13.9	3.62414	2.5183	5.0187	2.38196	7.25803	2.28225	2.28562		-13.9	2.71246	2.96397	0.248609	14.851	0.149969	0.651721	2.26138	1.62842	-0.250364	17.3862	0.4938	2.35015	1.27526	0.678464	-3.52584	1.66138	2.18603	1.10163
-13.8667	3.55984	2.9103	5.0187	1.76533	7.13561	1.98956	2.53953		-13.8667	2.81908	1.32882	0.903316	15.361	0.310475	1.35829	2.04333	1.16523	-0.204553	16.4113	-0.971708	2.17888	1.34985	0.133731	-2.65612	3.73609	3.05918	2.41721
-13.8333	3.62247	3.31666	5.0187	2.65036	5.95605	2.03471	2.75833		-13.8333	2.95999	1.97562	0.555676	14.8516	-0.692892	0.219278	2.06099	2.75687	-0.234156	16.641	4.62652e-05	1.23907	4.2174	-0.453053	-0.498277	1.80006	4.40428	1.47635
-13.8	3.32988	2.99706	5.0187	1.86122	5.48734	1.36996	3.24497		-13.8	2.97152	3.89427	1.34912	15.1402	-0.931201	0.85583	2.09431	2.89241	-0.656634	18.0646	0.223114	2.67941	0.654818	-0.680978	-1.32926	0.236413	4.57704	1.45237
-13.7667	3.47269	2.43702	5.0187	2.22627	6.30151	1.31612	3.53653		-13.7667	3.04199	3.17278	3.00812	14.6923	1.07352	2.22018	1.04382	2.82991	-0.527613	16.4663	0.238289	1.6023	-0.547233	-0.690175	-0.249452	1.0096	4.64491	1.72633
-13.7333	3.27997	2.35182	5.0187	2.40897	6.65547	1.64325	1.6016		-13.7333	3.07366	4.23957	1.51177	14.6823	-0.507415	-0.0650881	1.64623	2.47172	-0.470786	16.7102	0.836105	5.43199	-0.143008	-0.32238	-1.56509	1.22061	5.11737	1.45822
-13.7	3.4219	2.25439	4.9665	3.0144	5.86289	2.96136	1.47185		-13.7	2.91534	3.34516	1.48989	15.096	-0.62001	-0.512128	2.45511	3.10183	0.422781	16.4565	-1.20179	3.37162	-0.113088	-0.0500564	-3.30268	1.29569	5.94752	2.3784
-13.6667	3.87938	1.69326	4.9665	2.91606	5.86787	1.56304	6.26953		-13.6667	3.01555	4.22399	2.23776	15.7437	-0.862441	0.454111	2.5633	1.50465	0.883742	16.1977	-0.6104	2.17619	0.487433	0.00167065	-0.968176	0.948167	4.74916	1.53373
-13.6333	3.00385	1.94037	4.9665	1.58596	5.65977	1.2054	2.6651		-13.6333	2.55192	3.03432	2.2127	16.1154	0.0891853	1.14503	2.77386	0.682281	-0.403854	16.4729	0.216521	-0.108958	-1.08735	0.0900653	-3.11404	1.30294	3.21967	0.741965
-13.6	3.27245	2.31562	4.9665	2.11666	6.28967	2.81247	1.13379		-13.6	2.58598	2.87982	2.51206	14.3404	-0.997282	-0.431626	2.50247	2.11861	-0.0714359	15.8946	-0.644382	0.0673743	-0.110719	0.125606	-1.33897	2.64639	4.89471	-0.425967
-13.5667	2.98639	2.48049	4.9665	1.45242	6.27764	1.88646	0.854832		-13.5667	2.79469	2.763	0.687216	14.8923	-0.13968	0.000781804	1.43102	1.23468	0.842248	15.5073	0.252724	1.96831	-0.651589	-0.289779	0.653385	2.62087	5.99935	-0.262262
-13.5333	3.0901	1.90311	4.9665	1.35402	6.32887	1.76469	2.22342		-13.5333	2.85832	2.91525	-0.449207	16.9067	-0.093355	0.051039	0.308048	0.938492	1.75974	16.9118	0.353443	0.401432	1.19516	0.627045	-0.317091	2.22917	5.2517	-0.397874
-13.5	2.72848	2.26971	4.13984	1.1803	5.5522	2.39441	0.834428		-13.5	2.86062	1.57873	-0.263034	16.033	1.19445	-0.102358	1.10944	2.11555	1.16659	15.7775	-0.808542	1.7287	1.18253	0.316651	0.266916	3.61692	4.49139	-0.773924
-13.4667	3.03756	2.52771	4.13984	1.80326	6.60668	1.74484	1.40305		-13.4667	3.11772	2.06173	2.43061	15.42	0.944356	0.510296	1.05855	3.21611	1.07258	16.2018	-0.463207	0.904946	1.4851	1.11638	-1.13862	3.15496	4.36318	0.662393
-13.4333	3.83346	3.10425	4.13984	1.91307	6.63418	2.03824	5.17115		-13.4333	2.96196	2.46749	0.965294	15.0944	0.915837	2.666	1.51268	2.28987	1.11548	17.6717	-0.766858	-0.0883978	1.65459	-0.485134	-2.70024	3.20692	4.2301	0.603756
-13.4	3.49209	2.62405	4.13984	2.23625	6.61333	2.6226	2.71645		-13.4	2.83189	2.61887	1.87037	16.3633	1.12538	0.786215	1.53688	2.3581	-0.425558	16.1587	0.580108	0.237879	-0.281046	-0.264033	-2.16094	2.71613	4.66023	0.261639
-13.3667	3.62809	2.91271	4.13984	1.91938	7.15579	2.47604	3.1648		-13.3667	2.73744	3.19724	1.07311	15.1934	2.13493	0.401357	1.64794	2.28905	-0.986053	16.2325	-0.418666	0.738944	0.326092	0.448246	-2.83093	2.69961	4.50265	-0.112987
-13.3333	3.38686	3.61403	4.13984	2.0068	6.68283	2.74483	1.13284		-13.3333	3.30063	5.85681	-0.666324	16.0463	1.34087	0.493038	1.25125	2.93015	-0.0374799	15.6013	0.103854	3.81736	1.10084	-0.555814	-1.27859	3.97544	4.8273	1.30452
-13.3	3.53964	2.80291	3.86563	1.92789	6.63421	3.26723	2.73997		-13.3	2.91676	3.86415	-0.110222	16.5789	1.56568	-0.143292	0.611097	2.28322	1.07706	16.3872	-0.592391	0.0251288	2.53885	-0.729632	-0.915921	1.93422	4.02732	1.18346
-13.2667	3.53036	3.22716	3.86563	1.54002	6.81676	2.74256	2.99006		-13.2667	3.30368	3.83623	2.03974	15.8996	1.56394	1.52088	1.6966	4.11527	-0.0880288	17.6894	0.297994	0.176133	2.45342	-1.5671	-0.950679	2.83553	3.64084	1.00292
-13.2333	3.08593	3.35616	3.86563	0.949559	6.10538	2.55257	1.68628		-13.2333	2.96599	3.61688	2.075	16.2826	0.8191	1.21786	2.72557	3.9155	-0.103548	15.3128	-0.0675935	1.00691	-0.105164	-0.103754	-2.06068	0.958889	4.08114	0.850236
-13.2	3.27899	3.4453	3.86563	0.871839	6.13907	3.25069	2.1014		-13.2	2.8026	4.5912	1.93751	15.9206	1.03776	0.22887	1.95528	2.55475	1.1444	15.4064	-0.243968	-0.206372	-0.236829	0.593829	-3.22261	0.764462	4.35945	1.05949
-13.1667	3.40375	2.83198	3.86563	1.04352	6.86191	2.39771	3.42175		-13.1667	2.82132	2.7182	1.90675	16.6514	0.740309	1.0065	1.55646	3.96378	-0.852948	16.3077	-0.762925	0.260238	-0.314748	0.114881	-3.47806	1.32035	4.91868	1.90593
-13.1333	3.3257	2.255	3.86563	1.07398	7.23559	3.45791	2.06606		-13.1333	2.70099	2.04934	2.45654	15.7039	1.48789	0.102463	2.11424	2.85179	-0.835013	15.3212	0.765389	-0.0418593	-0.353782	0.62394	-2.78228	1.35531	3.43554	1.66229
-13.1	3.52472	2.98007	4.29596	1.86207	7.06411	3.33348	1.61267		-13.1	2.79137	2.43197	1.54002	15.3153	1.01625	0.294005	3.31459	3.25596	-1.52281	15.9186	-0.799116	-0.378499	0.0685833	1.016	-1.52331	1.47254	4.69147	1.34187
-13.0667	3.32939	2.78844	4.29596	1.65748	6.30035	2.93635	1.99775		-13.0667	2.88799	3.80174	2.18753	15.2594	0.77698	0.375546	2.28672	2.52957	-0.198625	17.5069	-1.76766	-0.240738	0.707119	-0.144897	-1.71964	2.01845	5.7	0.0174804
-13.0333	3.49732	1.8538	4.29596	1.78801	7.55914	4.15981	1.32718		-13.0333	2.6374	0.915154	1.2906	16.0237	0.995379	1.82578	1.69262	2.33141	-0.24803	14.7426	-2.20008	1.54758	0.85975	-0.206916	-0.904324	1.42137	4.54064	0.20851
-13	3.13613	2.07876	4.29596	1.80261	6.78367	3.36056	0.495227		-13	2.62423	2.08458	1.38927	14.7038	1.17107	0.669668	1.71209	2.79443	0.302056	15.4291	-0.614009	1.468	-1.80567	0.573253	-1.63057	1.26645	4.06625	1.0323
-12.9667	3.33119	2.68764	4.29596	2.35293	6.86879	3.68614	0.0956585		-12.9667	2.93815	4.30681	1.77267	14.0023	0.628619	1.16267	3.60251	3.66486	-0.211344	15.4276	-0.0251336	1.1005	-0.986317	0.613853	-2.38231	2.90043	3.45116	0.919704
-12.9333	3.40446	2.91727	4.29596	2.09131	7.77825	2.83729	0.506666		-12.9333	2.88387	3.45618	2.12962	14.919	1.1247	1.18092	1.66189	2.86396	0.477239	15.9105	-1.92898	2.52313	0.615965	-0.526412	-1.59486	1.76213	3.14645	1.3044
-12.9	3.66268	3.24909	3.61268	2.10446	6.76822	2.41106	3.83056		-12.9	2.90771	2.44513	2.43333	14.5956	1.46176	0.895434	1.47363	1.87619	-0.0654965	13.8814	-1.07902	-0.340646	3.09003	0.591212	-1.07181	2.55434	4.44714	2.24294
-12.8667	3.62003	3.12383	3.61268	1.87384	7.91107	2.86644	2.33231		-12.8667	2.78939	2.25811	1.10428	14.0505	1.62201	0.485209	1.64371	1.9607	-0.440867	14.4442	-1.02994	1.11987	2.89129	1.49277	-2.54664	1.95489	5.01266	1.39687
-12.8333	3.26469	2.92735	3.61268	2.11561	6.3759	3.30967	1.24692		-12.8333	2.86279	3.8581	2.6954	14.6483	0.706446	1.58403	1.54225	1.87789	0.999425	16.1917	-1.77782	-0.00630151	-0.632693	1.46716	-1.56139	1.48469	4.52499	1.06529
-12.8	4.51559	3.27192	3.61268	1.98489	7.2838	3.90683	7.0334		-12.8	3.10698	3.36744	0.367338	16.5884	1.81172	1.25925	1.64445	1.89366	0.0257995	15.6483	-1.92298	2.92182	0.17927	1.1086	-0.968737	2.50006	5.52179	0.872448
-12.7667	3.29459	2.92804	3.61268	1.79371	6.47923	3.81049	1.1434		-12.7667	2.72242	2.85965	0.304655	15.2982	0.180215	0.810999	2.32531	2.59598	-0.643425	15.8726	-1.89793	2.61996	-0.177858	2.0652	-1.8794	2.29599	3.41554	0.235374
-12.7333	3.25579	2.4072	3.61268	1.44184	6.57277	4.4155	1.08475		-12.7333	2.62912	4.04191	1.11421	14.8561	-0.0745384	1.43705	2.1461	2.03095	-0.497577	15.5649	-2.24147	0.281427	0.48721	1.04297	-2.45732	3.15969	3.3555	0.447937
-12.7	3.17149	1.69924	3.007	1.77723	6.02653	4.12577	2.39314		-12.7	3.15653	2.40362	0.363701	16.3824	-0.0722362	2.07116	1.38354	2.04261	0.104155	16.5355	-1.4579	1.11777	3.94084	1.25943	0.154734	2.22703	4.17403	1.0306
-12.6667	3.25752	2.00799	3.007	1.66948	6.48016	4.59048	1.78999		-12.6667	2.98382	2.44973	1.81842	16.2733	1.23612	2.21428	2.03247	1.67403	0.539946	15.3515	-1.75675	0.497731	-0.120979	1.88057	-0.322706	2.77451	3.98993	0.192891
-12.6333	3.17616	2.38685	3.007	1.20842	6.34957	2.59903	3.50612		-12.6333	2.86637	4.75555	0.612985	14.9607	0.56087	1.99938	2.30729	2.83344	0.485162	14.4091	-1.52374	0.414984	-0.820833	1.92259	-0.66985	2.96114	4.35348	-0.833969
-12.6	2.98185	2.4509	3.007	1.16845	6.87372	2.90997	1.48105		-12.6	3.35241	3.34495	0.170392	15.5525	1.49952	0.981631	2.85602	3.09733	1.5012	15.8704	-1.25918	5.5256	-1.12106	1.25713	0.467583	3.99661	3.35156	-0.101291
-12.5667	3.51705	2.22441	3.007	1.78073	7.66147	3.88084	2.54783		-12.5667	3.06337	3.90638	-0.136604	16.8628	0.633318	1.96644	2.01901	3.52623	0.045648	16.2158	-1.34052	1.30855	-0.372328	0.852551	-0.0672166	3.14793	2.80015	0.709172
-12.5333	3.89492	2.60042	3.007	1.89595	7.30426	3.63924	4.92267		-12.5333	2.92425	3.4191	0.58851	15.7059	3.08915	0.266723	2.00377	3.20432	-0.244471	15.0501	-1.69717	-0.364439	1.28391	1.69226	-1.45941	3.90536	2.31903	0.949601
-12.5	4.1202	3.16232	3.43929	2.4383	6.49707	3.20664	5.97757		-12.5	2.4748	2.7021	-0.552434	14.048	1.63529	0.338754	2.23276	2.85351	0.866997	14.5991	-2.46302	-0.0861796	1.36598	1.16573	-2.46998	2.33865	2.15971	1.33648
-12.4667	3.17177	2.54376	3.43929	1.63118	7.11467	3.22026	1.08145		-12.4667	2.76433	3.81919	0.11178	15.2685	2.08585	0.515489	2.58851	2.42178	0.657054	14.9578	-1.53806	2.57127	-0.102307	0.214245	-1.97734	0.919097	1.7216	2.75919
-12.4333	3.27416	1.69278	3.43929	1.95042	7.0821	4.04985	1.43054		-12.4333	3.01765	2.13204	0.878485	16.1003	1.22456	2.96553	1.74971	2.7577	1.27434	16.4776	-1.07485	1.03002	-1.30093	0.826049	-0.408265	1.6237	2.43286	2.61112
-12.4	3.54606	2.00684	3.43929	2.11843	7.11808	4.36023	2.23348		-12.4	2.99491	1.92204	0.95256	15.8013	1.50489	0.443073	2.15893	2.29662	1.99402	14.3547	-0.637743	5.49687	0.461846	0.426551	-1.99544	1.62484	3.27823	0.830256
-12.3667	3.73686	1.99525	3.43929	2.79419	7.21098	4.50957	2.47185		-12.3667	2.53096	2.39359	-0.28246	15.3287	0.373725	1.3302	2.14951	1.97623	2.44845	14.3121	-1.51609	-0.789588	0.725781	1.62428	-1.48157	1.16418	1.61121	1.65802
-12.3333	3.20562	1.8277	3.43929	1.9834	5.8814	4.01319	2.08874		-12.3333	2.98206	1.99194	0.571604	16.0635	0.932281	1.22935	2.35514	1.14688	0.624078	15.476	-1.51199	0.186739	5.29305	1.69754	-0.404828	1.38354	3.44978	0.210403
-12.3	3.3182	2.57566	3.42141	2.06923	6.75498	2.97737	2.11056		-12.3	2.6883	2.33643	-0.94375	14.9729	1.47679	0.7429	2.03476	1.65601	1.11159	15.1378	-1.49274	2.41251	0.330234	1.35343	-1.41696	1.05823	3.55177	1.37929
-12.2667	3.90962	2.30289	3.42141	1.53233	7.34587	3.31816	5.53703		-12.2667	2.52699	3.79343	1.07915	14.1361	1.8145	0.811676	0.782621	1.57382	1.06169	14.603	-1.21623	0.521282	0.611047	-0.0451075	-1.42755	1.6867	1.80261	1.37012
-12.2333	3.12319	2.04637	3.42141	1.14025	6.97563	2.43841	2.71705		-12.2333	2.74627	3.41187	0.866418	13.0167	1.45353	1.28599	1.3807	1.29246	1.26277	15.1995	-1.94238	5.78031	-0.115063	0.837326	-2.23838	0.92383	2.816	1.45496
-12.2	3.68405	3.06105	3.42141	2.40905	7.33017	4.13619	1.7464		-12.2	2.76259	2.85167	0.716677	15.5866	0.849592	1.56853	2.16021	1.70303	-0.307704	15.6638	-0.79073	1.24608	0.57488	1.6974	-2.09732	0.0236697	3.90902	1.60874
-12.1667	3.12096	1.55903	3.42141	2.89533	5.82813	3.8742	1.14765		-12.1667	2.38654	2.22661	1.84386	14.4904	0.844353	1.07039	-0.116865	1.71294	-0.0608757	13.9902	-1.19013	2.02147	0.755829	1.6675	-2.94053	0.35605	2.25536	1.64463
-12.1333	3.64299	1.68247	3.42141	2.453	6.31062	4.00714	3.98331		-12.1333	2.54966	3.88579	0.847604	13.3453	0.995826	1.13092	0.673844	1.35507	0.686062	14.2108	-2.07801	0.866	1.38217	1.98514	-2.31081	1.69111	4.36119	0.316216
-12.1	3.95648	1.78928	3.61537	1.95207	6.61813	3.79832	5.96569		-12.1	2.51497	4.02638	0.509549	13.5935	0.906746	1.99331	0.521321	1.96631	0.258065	15.4342	-2.65393	0.509783	-0.0805007	2.03688	-1.97447	1.22828	3.44635	1.0328
-12.0667	3.61041	2.56072	3.61537	1.33472	6.50884	4.74503	2.89775		-12.0667	2.78834	2.94274	-1.35284	13.8721	1.35285	1.37972	3.28052	3.27141	-0.0564532	14.6052	-2.55354	3.06363	0.023771	2.71048	-2.67856	1.8524	4.06101	1.6273
-12.0333	3.83592	2.30165	3.61537	1.2578	6.24013	4.95771	4.64287		-12.0333	2.7585	4.67469	0.8242	14.4317	1.96888	1.8393	2.31496	2.53806	0.0746448	14.607	-2.07233	-0.205213	0.964309	2.4039	-1.74671	1.28414	2.72793	0.265093
-12	3.97253	2.6414	3.61537	2.86631	6.57665	5.38723	2.7482		-12	2.89919	3.21117	-0.166864	15.4025	1.57947	1.88114	3.33608	2.04003	0.967908	13.7293	-0.833341	0.114233	1.26276	1.93783	-1.93144	1.84139	4.08603	0.827975
-11.9667	3.56554	2.47682	3.61537	2.06051	5.89736	5.71277	1.63043		-11.9667	2.88034	3.27331	-0.703858	15.0335	1.46814	2.07023	2.78482	2.50419	0.307914	15.6186	-0.832774	1.71252	1.26953	1.77229	-2.94485	1.66089	3.40343	0.567784
-11.9333	3.61085	2.07064	3.61537	2.58628	5.48709	5.36737	2.53833		-11.9333	2.64365	4.07693	-0.803789	14.1785	1.44463	1.28452	2.42517	1.33105	0.394414	14.3424	0.0796803	0.253153	1.50078	1.72043	-2.58074	0.767339	4.12267	0.404839
-11.9	3.97026	2.20898	3.3862	1.90724	6.22583	5.54749	4.54581		-11.9	2.9547	3.96004	0.534528	14.7444	2.32448	0.646167	2.96104	2.23766	2.25493	13.8663	-0.282634	1.39127	0.906538	1.68258	-2.78697	1.00467	4.24657	0.538421
-11.8667	3.74171	1.36698	3.3862	2.59413	5.56382	5.62769	3.91145		-11.8667	2.85076	3.63466	-0.333992	15.1279	0.962104	0.121705	2.8516	1.96656	0.591172	14.7397	-0.61306	1.70364	0.683932	0.833559	-0.726478	2.59157	3.89447	0.434032
-11.8333	3.75151	1.51816	3.3862	3.70278	5.56549	5.90553	2.43091		-11.8333	3.05312	3.58056	0.78817	14.8176	0.772422	2.6481	2.28019	2.12257	1.32425	14.3126	-0.564898	4.20833	0.255491	0.901866	-1.87206	1.12917	3.63736	1.56128
-11.8	3.49249	1.37554	3.3862	1.43717	5.64788	5.79985	3.30829		-11.8	2.74124	4.15188	-0.0512294	14.7612	0.795068	0.528429	2.76303	2.5064	1.36071	12.7115	-0.975838	0.404036	2.63706	0.974303	-1.91622	1.09181	3.76609	1.0927
-11.7667	3.96416	1.51555	3.3862	2.7604	6.3052	6.63002	3.18757		-11.7667	3.00952	4.96385	0.0469021	14.1678	1.17922	0.129943	2.71112	2.4958	1.2594	12.6381	-1.14911	0.940725	4.96857	2.78974	-2.11195	0.638958	4.39767	1.09507
-11.7333	4.22253	1.11678	3.3862	2.60376	6.60688	5.87404	5.74752		-11.7333	2.9154	3.63784	0.596901	15.6567	1.1738	1.05226	2.62354	2.18992	0.86653	15.0516	-0.763284	1.00973	1.76055	1.51356	-1.63014	-0.330785	3.65289	1.50017
-11.7	3.63124	1.66112	3.88441	1.49709	6.93127	5.02135	2.79221		-11.7	3.00969	2.68082	0.508479	16.3583	1.55314	0.429782	2.78359	2.55115	0.732049	13.7524	-0.0293784	2.10834	-0.0502718	1.32987	0.0138562	-0.466989	4.49026	2.41933
-11.6667	3.56562	1.62345	3.88441	1.5987	5.69699	5.7469	2.84328		-11.6667	3.18662	4.42937	0.190051	15.7187	1.46125	-0.116407	3.23351	2.72235	1.45398	12.8536	-0.540655	4.74852	-0.419593	2.42521	0.24924	0.569936	4.49768	0.695784
-11.6333	4.02137	1.39353	3.88441	2.15736	6.58163	6.06351	4.04776		-11.6333	2.75134	3.30073	-0.106584	15.3826	0.7134	0.013139	3.57676	2.66328	0.526936	13.4058	-1.30957	0.357895	1.77224	1.52957	1.09363	-0.759899	4.33065	0.28208
-11.6	4.18233	1.2947	3.88441	1.89803	6.52853	6.39252	5.09577		-11.6	3.19343	3.88494	0.402662	17.2634	0.578218	1.2476	4.55058	2.25346	0.43718	14.759	-0.199484	1.09944	0.989322	1.08999	-0.736896	1.16998	5.48685	0.0120203
-11.5667	3.40789	1.75883	3.88441	1.86585	4.57496	5.83307	2.53022		-11.5667	3.19992	4.49817	1.29632	15.3701	1.05179	0.0134424	3.92851	2.66808	0.647054	13.5941	-1.49462	2.38406	1.56607	1.31996	0.737506	1.80085	5.63153	-0.614304
-11.5333	3.67277	1.39158	3.88441	2.4533	5.28453	5.45117	3.57162		-11.5333	3.25487	5.67139	-0.194309	16.0819	0.93308	-0.693192	4.36253	1.48051	0.112673	13.5737	-1.18948	6.7911	0.181469	0.953113	-0.829159	1.87826	6.23938	-0.0203115
-11.5	3.52882	1.43595	4.0707	1.93968	5.45525	5.56706	2.70427		-11.5	2.917	4.24041	0.849667	15.6376	0.367324	0.0747264	4.71834	1.65423	-0.701675	12.1629	-2.11713	0.129065	0.716593	2.20741	1.13937	2.06065	5.92916	0.52035
-11.4667	3.66333	0.924672	4.0707	1.52254	6.36987	5.5121	3.58011		-11.4667	2.87356	2.08295	1.37691	15.3533	1.04325	0.772772	4.67803	1.15093	-0.706984	12.5047	-1.72003	1.61489	0.996205	2.28037	0.51302	2.0944	5.42935	-0.613503
-11.4333	3.35093	1.56681	4.0707	1.79786	5.87825	5.31631	1.47568		-11.4333	2.73916	3.31317	1.1494	15.1263	1.51548	0.270107	5.4723	1.43133	0.211472	12.3049	-1.39143	-0.755729	0.918169	-0.0780949	-0.469403	1.66468	5.26834	0.614619
-11.4	3.27624	1.94321	4.0707	1.26263	5.22198	5.60469	1.55424		-11.4	3.13427	3.77518	1.28112	16.0556	2.18898	0.883602	4.00924	0.933425	-1.02738	13.1355	-1.00975	0.625064	3.52734	1.98081	0.213832	0.840994	5.76563	0.103442
-11.3667	3.02127	1.01312	4.0707	0.22815	5.3815	5.818	1.61613		-11.3667	2.65175	1.51852	0.372984	16.7539	0.597423	1.63384	4.58805	1.28963	-1.44121	12.7903	-0.857572	0.771765	1.42032	2.51294	-1.08652	1.95939	4.51807	-2.26201
-11.3333	3.49302	2.11319	4.0707	0.5192	5.39704	5.74853	3.10945		-11.3333	2.82833	2.53736	2.13931	15.1085	-0.199701	1.23374	5.17759	1.8945	-1.562	12.2763	-2.18553	3.35156	0.0864806	2.9441	0.371548	2.83793	3.55666	-1.48661
-11.3	3.2277	1.43281	3.94446	0.87533	5.86811	5.90042	1.34504		-11.3	2.96353	3.35396	1.57442	15.1284	0.624649	1.11681	4.71858	3.06464	-0.754242	12.4672	-1.3001	3.68394	-0.556548	2.31042	-1.35932	2.29871	3.59009	0.418493
-11.2667	3.59159	1.92902	3.94446	0.988412	6.33585	5.72777	2.62403		-11.2667	2.72331	3.70539	0.460235	16.3043	0.137131	1.67073	4.39628	2.22954	-1.46034	11.8097	-1.20942	3.52719	-0.828056	1.41633	-0.730443	1.65747	4.01827	-0.808108
-11.2333	4.22601	2.6155	3.94446	2.11754	5.84208	6.00605	4.8304		-11.2333	2.92396	3.8105	0.400336	16.1515	0.413449	1.80951	4.22401	1.85122	0.137551	12.7021	0.296132	0.720238	0.152557	1.73583	-1.0115	2.80621	2.99821	0.509357
-11.2	3.80029	1.88603	3.94446	2.20607	5.58685	5.60408	3.57426		-11.2	2.73009	3.44606	1.70953	15.8103	1.09733	0.790695	4.34576	1.64578	-0.32082	11.5918	-1.65569	1.01691	0.365031	1.9337	-0.259854	1.64577	4.22203	-0.97272
-11.1667	3.57673	1.4494	3.94446	1.90366	5.09079	6.76707	2.30502		-11.1667	2.80677	3.91847	-0.417001	16.6225	1.50067	0.966216	4.17886	2.3361	-0.0643646	11.1308	-2.12699	2.86232	2.02351	1.11205	-1.4448	0.810897	3.98019	0.325639
-11.1333	3.67059	2.05145	3.94446	2.38702	5.11808	7.72053	0.802006		-11.1333	2.87811	2.71062	0.637793	16.7733	0.496022	3.17916	2.95254	0.813147	-1.39093	11.816	-0.91597	6.26025	1.13869	0.301654	-2.53883	1.8957	5.35623	-0.557487
-11.1	3.91296	1.95304	3.79421	1.83093	4.24132	7.68946	3.9688		-11.1	2.54092	3.59718	0.56789	17.2322	0.141278	1.64022	3.41767	1.74482	-1.145	11.5237	-1.08599	1.24577	0.094468	2.10319	-1.98793	1.15198	4.8133	-1.85902
-11.0667	3.83056	2.58614	3.79421	1.57739	4.63133	6.8925	3.50176		-11.0667	2.70593	3.4245	1.58365	16.7041	0.926949	1.95721	4.75058	1.03497	-0.0525326	10.2183	-1.36925	2.22971	1.12786	1.37257	-2.51442	1.26565	4.3665	-1.02547
-11.0333	3.78862	2.84112	3.79421	1.83496	4.54634	6.58488	3.13023		-11.0333	2.23341	1.86439	1.04368	15.9855	-0.680641	0.431229	3.46514	2.05418	-0.401089	10.3659	-0.245738	0.465959	1.10739	1.38547	-3.12698	-0.00842934	4.93782	-0.675788
-11	3.36979	2.02579	3.79421	1.68605	4.97548	6.33857	1.39863		-11	2.59615	2.67602	1.69707	16.7437	-0.13167	1.10126	3.3838	1.90298	-0.413271	10.6285	-1.02075	1.70892	1.40346	1.69246	-2.06449	0.192885	4.31144	0.322282
-10.9667	3.41566	1.36366	3.79421	1.64011	4.84723	5.75433	3.09443		-10.9667	3.00781	2.74803	1.37954	15.7337	-0.044716	0.916484	4.98536	2.60809	0.832971	11.7663	-1.17066	3.25255	1.86344	3.37745	-1.71694	-0.464887	4.80001	0.266031
-10.9333	4.06856	1.53666	3.79421	0.912792	5.62783	8.29229	4.24758		-10.9333	3.00741	3.00683	2.2335	15.6077	0.253884	0.123898	5.1173	2.91453	0.214868	11.1882	-0.791737	3.39733	1.38444	1.92947	-0.529167	-0.558338	5.55026	0.0829447
-10.9	4.00242	2.50663	4.29133	0.51466	5.65977	7.16005	3.88209		-10.9	3.12135	3.53229	1.45138	16.4332	0.545084	0.794429	5.70411	2.04372	-0.0528826	12.0574	-0.441208	3.96679	0.392275	2.26409	-1.49613	0.431776	5.15163	0.28513
-10.8667	3.34746	1.02742	4.29133	1.34191	5.41105	6.75899	1.25405		-10.8667	3.02793	1.8996	2.16399	16.3747	3.41183	0.879098	5.5893	2.1181	-0.781069	12.2438	0.255534	0.933496	0.396736	2.83413	-2.03313	0.615457	4.43574	0.137432
-10.8333	3.7781	2.35276	4.29133	1.50665	5.21603	6.24933	3.0525		-10.8333	2.8762	3.95088	0.617064	15.85	1.38709	0.276175	5.17333	1.98816	0.518301	11.2796	-0.32809	3.39743	-0.455346	3.23968	-2.81504	0.365952	5.24164	-0.791445
-10.8	3.50755	1.58769	4.29133	1.00841	5.00548	5.51277	3.63965		-10.8	2.63769	2.7451	0.921672	14.8916	3.70336	-0.657905	4.3993	2.1353	-0.878374	12.1396	-0.965451	2.27768	-1.02977	3.14976	-1.67994	-0.748708	3.39216	1.04539
-10.7667	3.27386	1.59537	4.29133	1.24577	4.96334	5.49827	2.04907		-10.7667	2.77926	1.0743	1.19469	16.1183	1.52038	0.744184	5.0838	3.31877	-0.618944	11.7975	-0.514897	3.97986	-1.64079	3.0599	-1.43416	-0.667176	4.23144	0.000194136
-10.7333	3.38269	1.42304	4.29133	1.5566	4.33973	5.21455	3.47089		-10.7333	2.69642	1.8699	0.712125	15.3862	1.45663	1.65829	3.81139	3.1296	-0.973288	12.513	-1.31361	3.7496	-1.57849	3.07579	-0.890752	-0.759623	5.0976	-1.10519
-10.7	4.1771	1.69752	4.53003	1.80366	5.13818	7.29212	4.60107		-10.7	2.48829	2.94479	1.21167	15.3173	1.99978	0.489024	4.6338	1.87952	-0.0706891	10.3817	-1.75653	-0.549015	0.897828	2.40693	-1.07551	0.299713	4.84171	-1.55121
-10.6667	4.02154	1.70726	4.53003	1.50278	3.72664	7.46779	5.19478		-10.6667	2.82279	1.12643	0.555753	16.6268	2.85604	0.946053	3.82604	2.01883	-0.288497	11.6328	-0.626894	-0.0211559	3.65211	2.86846	-2.08582	-0.442061	5.49372	-0.151224
-10.6333	3.70483	2.6384	4.53003	1.27418	3.39367	7.32315	3.06956		-10.6333	3.05105	1.70528	1.59898	17.7008	1.58351	0.392092	4.8496	1.77223	0.469456	11.5744	-2.28872	3.59938	2.18776	2.47226	-0.1554	0.0799138	4.42717	-0.100781
-10.6	4.15512	3.50252	4.53003	1.9031	4.26246	7.30743	3.42516		-10.6	2.9022	1.24365	1.16122	15.7698	1.8215	0.422618	5.79884	1.87829	0.316292	10.8172	-1.29474	4.36298	1.69145	2.16347	-0.354954	-0.420501	4.6055	-0.645099
-10.5667	3.88602	2.39753	4.53003	1.36735	3.56386	7.62099	3.83635		-10.5667	2.95038	2.82291	1.84343	13.8604	2.53127	0.204179	6.20241	0.323933	1.03426	11.3785	-1.8897	3.17892	0.865018	2.42373	2.08768	-0.633988	3.38325	0.540297
-10.5333	3.8365	2.5911	4.53003	2.06287	3.75545	7.31515	2.76439		-10.5333	2.5248	0.971561	1.22733	14.9526	1.33256	0.452478	5.11043	2.3698	-0.0147142	12.6035	-1.21161	1.80479	-0.207184	1.93217	-0.802756	-0.483541	2.33025	0.553952
-10.5	3.45374	2.09791	4.09936	1.81192	3.05432	7.02884	2.63007		-10.5	2.68638	1.17049	1.38632	14.242	2.43154	0.889961	5.6246	2.18311	-0.140445	14.6586	-0.281281	0.524394	-0.101075	1.93217	-0.197432	-0.37952	1.32955	0.395391
-10.4667	3.72439	3.12459	4.09936	1.26365	4.8386	6.1405	2.87963		-10.4667	2.83383	2.57448	0.993848	14.6058	1.74632	0.39984	5.73517	2.47594	0.924932	13.0194	-2.00136	1.271	2.2315	1.93217	0.158155	-0.690201	2.73931	0.0587262
-10.4333	3.66824	2.98681	4.09936	0.940319	4.0307	6.73007	3.22217		-10.4333	2.32322	0.946916	-0.378342	16.3927	1.93349	-0.394379	5.14198	2.55024	-0.384122	12.1131	-1.37695	1.09081	1.55007	0.945146	-1.16406	-1.4179	1.37616	0.569855
-10.4	3.88328	2.2418	4.09936	1.13717	4.21358	7.68639	3.92139		-10.4	2.58434	1.01911	0.747472	14.2925	0.763519	1.24166	2.81406	2.5098	-0.0380517	11.9705	-1.11839	2.92027	0.785654	2.81133	-0.727567	-0.0181703	1.62406	2.33602
-10.3667	3.63279	3.07907	4.09936	0.121558	3.41286	7.85487	3.22905		-10.3667	2.85732	3.47077	1.05697	14.6172	1.22887	0.442128	2.71101	2.93611	-0.621207	12.6034	-1.24438	3.23661	0.683815	2.71888	-0.276473	-0.511582	2.76016	2.76204
-10.3333	3.11255	2.65742	4.09936	0.445964	2.52434	6.93507	2.01317		-10.3333	2.71273	2.31636	0.654521	14.8461	1.64962	0.9317	3.76019	2.89958	0.954186	11.6485	-0.724317	0.495094	-0.600967	2.36462	1.36868	-1.31698	2.69207	2.17747
-10.3	3.73584	3.51981	3.91524	1.52007	3.93382	7.13943	2.38664		-10.3	2.72772	2.58454	-0.356109	16.4553	0.994968	0.670204	4.7232	3.34171	0.172674	11.0915	-0.94447	1.81528	0.300505	2.42806	-0.189378	-1.61481	3.21816	1.67986
-10.2667	4.14096	3.59347	3.91524	1.6993	3.92329	7.26772	4.44672		-10.2667	2.60919	3.1716	-0.198349	16.9979	0.4769	0.52081	3.67704	2.00846	0.0318906	10.5826	-0.517153	3.10282	0.658886	0.565743	-0.973556	-2.29214	3.09174	3.45093
-10.2333	3.40957	2.4489	3.91524	1.1427	3.15439	8.05299	1.74322		-10.2333	3.1278	5.02674	0.664083	15.3416	1.01768	-1.04311	3.5822	1.81707	2.26361	12.1858	-0.41973	5.01457	1.92779	0.448285	0.870484	-2.05974	3.8609	2.67442
-10.2	3.68945	1.46307	3.91524	0.551392	4.25236	7.30361	4.65101		-10.2	2.73188	3.69992	0.87926	14.796	1.85049	-0.113292	3.26906	0.875576	1.9054	10.0878	-0.20019	4.85977	-0.811996	0.927541	0.395994	-1.05876	2.95047	2.12901
-10.1667	4.04943	2.51587	3.91524	0.309302	4.87705	6.46188	6.21722		-10.1667	2.65698	3.07651	1.3797	15.4656	1.6214	0.693098	2.92003	0.16637	0.391217	9.87411	-0.821346	4.75738	-0.103985	1.07368	-0.918156	-0.0574177	3.31094	2.33958
-10.1333	3.20678	2.5297	3.91524	0.219366	4.45348	6.50388	1.61899		-10.1333	2.57509	2.68231	0.0905549	14.8555	0.795726	0.188671	2.97054	1.86774	-0.844827	12.4464	-1.70852	3.5409	1.2328	1.02229	0.50482	-0.328054	2.8215	1.63807
-10.1	3.37068	2.62975	3.33255	0.570294	4.71222	7.70286	1.27638		-10.1	2.79779	4.16417	0.775909	15.0346	1.76088	0.371532	2.00767	1.39826	-0.458627	11.9805	-0.788718	1.25751	1.1829	1.56411	1.20617	0.148246	3.83596	2.12142
-10.0667	3.54968	2.64054	3.33255	1.40408	3.66163	7.03926	3.22		-10.0667	3.22367	2.86127	0.532767	15.1717	3.31443	0.749505	3.16309	-0.0258187	1.17442	11.1292	0.453908	4.89521	3.23978	1.27978	-0.498408	0.938426	5.27249	1.15057
-10.0333	3.40967	2.8702	3.33255	1.57692	3.24872	7.23534	2.19431		-10.0333	2.94282	3.27967	0.849109	14.9727	2.60324	0.167108	3.28752	0.258249	0.54249	10.3815	-1.06431	7.08443	1.49023	1.40954	-0.786161	0.211861	3.93307	1.4077
-10	3.60964	2.90133	3.33255	2.44078	3.93321	7.25748	1.79246		-10	2.61613	3.19587	1.75359	15.0168	1.74242	0.385464	2.80496	0.0805147	0.259956	12.0683	-0.546878	2.14181	1.02087	0.317037	-0.616799	0.177024	3.42363	1.24965
-9.96667	3.27052	2.87844	3.33255	1.22991	4.09063	7.34521	0.746374		-9.96667	2.50795	3.53303	1.22153	15.1252	2.07983	0.322862	2.80996	-1.37099	0.172884	9.95718	-0.933632	2.09058	0.26505	1.0382	0.673702	-0.391585	5.65223	0.389025
-9.93333	3.90284	3.09227	3.33255	1.37697	4.01552	7.11699	4.48274		-9.93333	2.32527	3.23205	-0.359878	14.2849	1.19516	1.40517	3.18631	0.0584293	-0.702958	9.17163	-0.947951	3.52057	0.0765813	0.699781	-0.478505	-0.734618	5.30968	0.61322
-9.9	4.08937	3.85674	3.39812	1.64433	4.14679	7.96478	3.52545		-9.9	3.39966	3.9651	-0.0253123	14.0517	1.17445	0.771582	2.14359	0.614276	-0.252814	11.2422	-0.23682	17.7507	0.141267	0.352948	0.653247	-0.261003	4.02796	1.68112
-9.86667	3.48532	2.83458	3.39812	0.679156	3.57778	7.95764	2.46466		-9.86667	3.44759	2.91123	-0.186554	13.3383	1.21803	2.20438	2.63006	0.638283	0.649854	10.3105	0.397765	18.0517	0.840313	0.359055	-1.67279	-0.0118808	5.05418	1.8766
-9.83333	4.24184	3.16376	3.39812	1.23443	4.12561	8.38344	5.14568		-9.83333	3.56595	2.65718	0.0144708	13.1883	1.59755	2.57122	3.40192	-0.0335439	0.577298	9.68019	-0.381468	18.5995	0.094383	1.16857	-0.136132	1.17651	5.17693	1.26828
-9.8	4.21721	2.80291	3.39812	1.56063	3.21628	9.40313	4.92218		-9.8	3.36503	2.87372	0.933064	13.9836	0.493215	2.89835	2.54123	-0.780286	0.809132	10.7646	-0.35881	18.4224	-0.912136	1.71405	-0.737879	0.0943181	3.75708	0.709835
-9.76667	4.17371	2.07223	3.39812	1.96959	3.37691	9.12032	5.10511		-9.76667	2.96795	3.44944	-0.356248	13.0624	0.734366	1.71816	1.93402	-0.612119	0.587041	9.74974	-0.100685	18.0069	0.386263	0.160768	-1.61487	0.614621	2.94154	-0.206116
-9.73333	3.90562	2.65219	3.39812	1.97322	3.28405	8.43944	3.6867		-9.73333	3.14845	3.09102	-0.743269	12.8622	1.48304	1.17861	2.69738	-0.00646251	0.834698	10.7036	-1.19386	17.3511	-0.173174	0.665146	-0.715035	1.08732	3.66837	0.732962
-9.7	3.55494	2.29453	3.78418	1.80781	2.52204	8.32124	2.59984		-9.7	3.40642	2.79332	-0.44609	13.7247	0.343069	0.904232	2.50779	0.641373	0.354134	9.98551	0.316292	16.8931	1.7125	1.66679	-1.53187	0.60712	3.83674	3.60039
-9.66667	3.50162	2.62064	3.78418	1.54606	3.63207	7.38289	2.04387		-9.66667	3.58153	2.60383	1.29075	13.5018	0.285609	2.1785	3.33721	0.720162	-0.271228	9.63492	0.234715	17.348	1.34216	2.13624	-1.74158	1.06129	5.02127	2.2024
-9.63333	4.13544	2.94861	3.78418	2.20539	4.0471	7.81026	4.01711		-9.63333	3.41245	4.24653	-0.0467936	12.8865	0.431984	1.38636	2.98787	-0.749565	0.0495804	11.2756	-1.31895	16.3214	0.278316	3.00523	-2.14817	0.974728	5.50502	2.92598
-9.6	3.98922	3.03355	3.78418	1.64513	4.4215	8.05948	2.99151		-9.6	2.86321	2.88115	0.00774723	12.7113	-0.119759	1.02747	3.16919	-0.620393	-0.221542	10.0356	-1.31712	15.6707	-0.301397	0.863323	-1.98658	-0.0357269	5.03298	1.87768
-9.56667	3.87574	2.89306	3.78418	1.6172	4.19144	7.23115	3.53741		-9.56667	3.2756	2.50807	-0.225941	13.0065	1.26936	2.09459	4.00914	-1.41157	-0.781524	10.9365	-1.30361	16.557	-1.26348	0.516703	-0.457359	1.48512	5.49989	3.24582
-9.53333	4.22812	2.99577	3.78418	1.81107	4.36424	8.08251	4.33097		-9.53333	3.67446	3.36078	1.8138	12.4808	0.706846	1.0836	3.5378	-1.02751	0.323072	11.1185	0.0031229	16.9346	2.20697	1.36784	-0.70599	1.73297	5.19897	2.32952
-9.5	3.89109	2.91457	3.96556	2.17271	4.17015	7.69382	2.42971		-9.5	3.66668	3.87539	0.558405	12.902	0.353793	1.99211	3.07147	-0.855467	-0.490249	10.1118	-0.459483	17.6258	0.872273	1.19999	1.13727	1.94202	5.66201	2.83443
-9.46667	4.07549	3.38648	3.96556	2.65753	4.43807	7.8524	2.15288		-9.46667	3.60208	2.54202	0.795623	15.4065	1.05471	2.55183	0.916653	-0.944044	0.470261	10.123	-0.780402	16.2524	0.203084	0.74741	0.255823	2.34029	6.5983	2.70189
-9.43333	4.39354	3.34578	3.96556	2.99743	5.34941	7.44638	3.25669		-9.43333	3.21619	2.98189	1.13877	14.1233	0.945813	1.02367	2.09345	-0.674235	0.100234	10.7811	-1.50821	16.7019	-1.73063	0.469168	-0.757961	1.48436	6.61035	0.892291
-9.4	4.29053	3.20214	3.96556	2.17889	5.45918	7.57771	3.35971		-9.4	3.34624	3.94769	0.670519	12.835	0.0482984	3.28352	0.685754	-0.323667	-0.368451	11.3874	-1.20424	16.0787	-1.18756	1.29722	-0.0702886	2.09536	5.61256	2.09828
-9.36667	3.86063	2.89002	3.96556	2.50484	4.23932	6.83923	2.72482		-9.36667	3.62197	3.74079	1.59301	13.2664	0.0442814	1.66155	2.6105	-0.287794	-0.22572	12.1146	-0.27832	16.8639	-0.00983555	1.01759	1.5892	0.321703	4.75211	2.7994
-9.33333	4.08184	3.46939	3.96556	2.46843	5.01242	7.77372	1.80154		-9.33333	3.06677	3.80045	0.767433	13.3955	0.842509	1.95228	2.1275	-2.18733	-1.03223	11.1408	-0.485646	16.3086	0.152908	0.246909	0.0419342	-0.546158	3.42477	2.18485
-9.3	4.07323	2.90402	3.30736	2.50301	4.31373	7.86529	3.54597		-9.3	2.92662	4.94422	-0.161909	12.6029	0.0673852	1.79129	2.44636	-3.58758	-0.972086	11.8159	0.74723	15.5518	-0.596283	1.11481	-1.3718	-0.391424	2.89325	2.85844
-9.26667	4.10586	2.7611	3.30736	2.26789	4.19515	7.92411	4.17958		-9.26667	3.03024	3.55823	0.326175	11.6886	0.647929	1.33941	1.12205	-1.97384	-0.909821	12.0388	-0.579611	15.8114	0.0412753	1.6818	-0.829777	0.280208	2.52919	4.74216
-9.23333	3.93165	2.001	3.30736	1.77989	4.3322	8.81377	3.35567		-9.23333	2.86812	3.22757	1.09457	12.4847	0.359548	1.58861	1.50009	-0.586026	-1.18547	11.4122	-0.0531819	15.701	-1.12085	0.445212	-1.34278	0.771197	2.47874	1.98291
-9.2	4.36203	2.87618	3.30736	2.59641	5.22879	8.58057	3.58284		-9.2	3.20641	2.89351	1.01496	13.5994	1.34185	2.32779	1.80113	-0.393366	-0.773367	10.9354	1.08366	15.2314	-0.596931	1.21469	0.795726	-0.752083	3.19013	1.59502
-9.16667	4.45736	3.36773	3.30736	3.05245	4.23088	8.68881	4.09697		-9.16667	3.2123	3.63287	0.461623	11.4231	1.08049	1.37413	1.85566	0.0341478	-0.625817	10.3584	0.0613824	15.4745	1.02889	0.749223	1.85755	-0.317094	3.67506	2.4849
-9.13333	4.24272	3.65061	3.30736	2.28734	3.70688	9.04269	3.46144		-9.13333	3.46029	6.32481	0.20667	12.1524	0.634269	0.371509	1.87727	0.338176	-0.396445	10.9985	-0.467834	16.841	1.87996	1.09963	1.26825	-0.526002	3.05107	3.17181
-9.1	4.05353	2.58638	3.80427	3.58642	3.44358	8.11552	2.78499		-9.1	3.77163	3.59595	-0.289959	13.4704	2.67023	2.51686	2.76861	0.374167	-0.597963	10.8519	0.853269	17.0795	0.737326	1.5288	2.68026	-0.0215527	3.07706	2.82285
-9.06667	3.89079	2.56423	3.80427	3.58642	2.89939	8.248	2.24244		-9.06667	3.48797	4.24489	-0.615125	12.3396	2.40637	2.79694	1.72006	-0.00771737	0.512257	10.1263	-0.638529	15.4589	0.41868	1.9975	3.01467	0.350497	3.35669	1.81355
-9.03333	4.1193	2.07327	3.80427	3.53501	3.62835	7.78378	3.89112		-9.03333	3.34235	5.25657	1.22454	13.7372	1.89326	1.79723	2.04529	0.212369	-0.052906	10.3679	-0.854426	15.6117	-0.389917	0.694895	1.78571	-0.205472	3.29898	0.396871
-9	4.44377	2.32443	3.80427	3.50316	3.70383	8.1663	5.16062		-9	3.34455	3.46727	-0.252146	14.3302	1.28005	1.68444	2.48472	-0.121423	-1.00685	8.86576	-0.0818663	16.5087	2.40592	3.03423	1.32759	0.556697	1.69331	0.680804
-8.96667	3.60297	1.93483	3.80427	3.17637	2.80962	8.49889	1.39387		-8.96667	3.31787	4.18342	0.911001	15.1038	1.10797	1.10059	3.25575	-0.646204	-0.848759	7.90706	-0.821208	16.2135	0.415812	1.62196	0.609078	1.5297	2.71462	2.04586
-8.93333	3.87078	2.9719	3.80427	3.18384	2.93678	8.54204	1.78585		-8.93333	3.28931	5.89827	0.288392	13.109	1.24662	0.270317	2.98617	0.465285	0.310586	8.06842	-0.567165	16.5495	-0.833048	2.37812	0.217448	1.48397	3.27533	0.77119
-8.9	4.31154	2.65891	3.94186	2.22575	3.74256	9.35558	3.94459		-8.9	3.44641	4.69316	1.06329	13.9046	0.861596	1.55257	2.8558	0.0275441	-0.400634	9.43965	-0.533369	15.549	-1.18788	2.96086	0.231475	1.45848	4.47906	1.6339
-8.86667	4.15728	2.46808	3.94186	1.70663	4.09692	9.02226	3.70792		-8.86667	3.48274	3.64261	0.00204732	15.0615	1.3223	1.86762	4.38387	0.890015	-0.184506	8.66192	-0.667723	16.1856	-1.38989	2.22589	0.0459813	0.735347	3.66196	2.76209
-8.83333	4.31228	2.60698	3.94186	2.40214	4.17931	9.36364	3.37974		-8.83333	3.52675	4.30067	0.547106	14.0412	0.885486	1.61479	4.50222	0.100538	-0.350295	8.07186	-0.36723	15.0499	-0.59555	1.73505	1.44771	1.09073	4.77436	3.10612
-8.8	3.90725	2.05235	3.94186	1.70704	3.71505	9.53151	2.49571		-8.8	3.53564	5.52269	0.840919	12.6574	0.225988	1.70574	4.32406	1.84213	0.308906	6.65491	-1.19847	13.834	1.45245	2.6111	1.66286	0.351931	3.93386	3.3754
-8.76667	4.21508	2.8703	3.94186	2.34224	3.32366	10.2585	2.55394		-8.76667	3.15082	4.34682	0.679662	12.8923	0.233975	1.45438	3.62877	0.371383	-0.757463	7.41103	-1.52505	15.292	0.652906	3.13004	-0.412052	0.675958	2.55141	2.93799
-8.73333	4.4556	3.44302	3.94186	2.81684	3.92852	10.977	1.62638		-8.73333	3.43657	3.44338	0.961137	14.4021	1.15449	1.53218	1.46738	1.27627	0.139243	7.90007	-0.491036	15.7132	0.519054	2.48401	1.22081	0.40309	2.84943	3.44673
-8.7	3.77985	3.40535	3.12702	1.49879	2.94106	10.5416	1.16523		-8.7	3.1723	4.25461	1.23962	13.0848	1.08375	1.26967	1.30184	1.98543	0.850183	8.41483	-0.637789	15.351	0.925349	1.75183	-2.44932	-0.218143	2.329	3.39234
-8.66667	3.96489	3.75822	3.12702	1.88037	3.92694	10.2738	0.823		-8.66667	3.15035	4.41469	0.353131	12.998	0.52319	2.20967	2.63181	2.09588	0.864815	8.79574	-1.16451	14.7047	-0.222606	-0.10388	-2.12219	0.862071	3.74126	2.97425
-8.63333	4.01157	3.46262	3.12702	1.93978	3.5359	10.5762	1.42796		-8.63333	2.96016	3.5356	0.136922	14.3004	0.0500368	2.13281	2.68152	1.54634	0.722737	7.47307	0.0581785	14.6813	-0.586702	0.401799	-3.43062	0.499164	3.64858	2.47148
-8.6	4.51293	3.91661	3.12702	2.98924	3.68369	11.103	2.25797		-8.6	3.42848	2.92459	0.351371	12.3195	1.50685	2.84047	3.0201	1.25792	-0.298859	7.81854	-0.891716	14.7926	5.33913	-0.274144	-0.796872	1.17929	3.76356	3.43189
-8.56667	3.93003	3.56106	3.12702	2.75102	3.1528	10.4703	0.517987		-8.56667	3.28287	3.67161	-2.09653	12.2417	1.19071	1.61978	3.34347	2.22666	0.776973	8.70299	-0.3179	15.4859	2.5767	0.415014	-2.33171	1.52449	3.93193	2.84696
-8.53333	4.02203	3.45269	3.12702	2.63577	3.24635	9.78538	1.88498		-8.53333	3.11158	4.05805	-0.183529	12.7115	0.741766	0.872563	2.24233	1.43944	-0.233444	9.31596	-0.583798	15.2316	0.157836	1.78049	-2.22013	1.57862	3.05683	2.93083
-8.5	4.30716	3.46109	2.74999	2.38892	3.3935	11.2477	2.60179		-8.5	3.54714	5.1329	0.872955	13.5483	1.81875	1.26739	1.66019	1.94522	-0.0070479	8.94282	0.63728	15.9856	0.0667033	2.53229	-1.88753	1.60715	3.612	2.56651
-8.46667	3.518	3.3898	2.74999	2.16719	2.52298	9.764	0.514045		-8.46667	3.35477	3.97985	0.033804	12.8453	2.4554	1.23778	1.66244	2.04113	-0.00371065	7.69026	0.537637	15.1273	-0.498416	1.4545	0.61831	1.28837	3.38996	3.17129
-8.43333	3.9722	3.03768	2.74999	2.01491	2.57473	10.5687	2.88721		-8.43333	2.93687	4.0463	0.548898	12.9619	1.34506	1.49348	1.85742	1.43411	-0.785281	8.41397	-1.24928	14.6492	-0.555124	1.89168	-2.35241	1.51227	2.6436	2.07101
-8.4	4.20474	2.20066	2.74999	2.54564	4.08517	11.7895	1.85745		-8.4	3.15093	2.86157	1.19713	12.3263	0.985466	0.948305	1.8548	0.863569	-0.295569	9.79734	-0.990492	13.3657	1.17294	2.51318	-0.345071	2.07827	2.70655	2.52575
-8.36667	4.4197	2.83696	2.74999	3.06988	4.2124	11.2466	2.4024		-8.36667	3.37718	3.76673	0.565082	14.1265	1.53261	0.939075	1.48634	0.657529	0.364356	8.7294	-0.062967	13.5018	2.29712	2.6478	-1.07055	2.284	1.85418	3.79322
-8.33333	4.24094	2.707	2.74999	3.19882	3.18875	11.9213	1.67978		-8.33333	3.23292	3.43366	1.89733	13.0371	0.793541	0.605968	1.49124	1.23244	0.974408	7.54021	0.0514816	13.9148	0.3874	2.29431	-0.0148883	2.6577	1.67544	2.98735
-8.3	4.02387	2.98907	1.95918	2.70175	4.06338	11.9303	0.499554		-8.3	3.0386	3.90707	0.7433	13.4744	0.987721	1.22363	1.98701	0.618127	0.53438	8.05577	-0.958638	13.1676	3.6001	1.09543	-0.00483544	1.24249	0.115863	1.86685
-8.26667	3.95934	2.57274	1.95918	3.18879	2.93241	11.5302	1.57276		-8.26667	3.15908	3.28307	1.22402	12.6998	0.835426	1.71832	1.67886	0.67723	-0.793006	9.08852	-0.888315	13.3967	0.673735	2.64803	0.365949	1.46745	2.2287	3.3998
-8.23333	4.739	3.03071	1.95918	3.8766	3.62557	12.3193	3.62262		-8.23333	3.0422	2.94183	0.617715	13.0028	1.46834	1.95955	2.23965	1.15942	-0.542945	7.26954	-0.741585	14.4414	1.07346	1.33418	-1.56511	1.75764	2.0865	3.21503
-8.2	4.20643	3.77676	1.95918	5.06714	1.92003	11.4657	1.04979		-8.2	3.42098	4.36088	2.17064	12.5197	0.936862	0.995621	2.77118	0.438533	-0.0127189	8.23476	1.90747	14.0422	2.15034	0.432627	-0.811532	1.61582	3.68729	2.71705
-8.16667	4.33319	2.54505	1.95918	4.69165	2.57598	11.4504	2.77686		-8.16667	3.17498	3.70029	2.68601	11.4125	1.71031	0.839039	2.8202	0.93388	-0.508138	9.11029	0.29693	14.09	0.517545	1.38993	-0.948323	-0.263572	3.74231	2.44553
-8.13333	4.12747	3.60665	1.95918	3.71115	1.45771	11.5971	2.43302		-8.13333	3.33412	4.60013	1.95948	12.0547	2.4363	1.4347	3.13392	-1.26322	-0.0909343	9.5308	0.886476	15.5212	-0.433125	1.05646	2.01606	0.391761	1.80572	1.63966
-8.1	5.30099	3.88362	2.10941	3.98442	1.83537	12.0916	7.90153		-8.1	2.90318	4.6785	1.60237	11.7901	2.90387	0.109674	3.05943	-0.0220306	-0.585524	9.10315	0.346318	13.3879	-0.533148	0.465236	0.847477	0.543113	0.240379	1.41719
-8.06667	4.60544	3.34875	2.10941	4.1659	2.52417	12.8729	2.61149		-8.06667	2.67151	3.552	1.67653	11.1749	0.8627	0.191414	2.35725	0.833397	-1.17322	9.30818	0.0664368	13.0586	-0.907908	1.7028	0.748712	-0.234557	0.184699	2.01367
-8.03333	4.47954	4.15554	2.10941	3.82826	2.04191	12.719	2.02318		-8.03333	3.08818	3.42004	1.62243	13.2187	1.20455	0.879354	2.79736	1.83555	-0.632561	10.0407	-0.323151	13.5928	1.55866	1.89977	-0.290923	0.921276	-0.691189	1.44572
-8	4.26352	3.08796	2.10941	3.66629	2.14596	11.5971	2.97439		-8	2.78758	4.24727	1.63751	13.6679	2.47496	1.89088	2.01471	-0.917551	-0.0226256	7.45419	0.0694441	13.2253	-0.360793	2.01443	-1.83585	-0.325208	-0.618941	2.7732
-7.96667	4.36301	2.27698	2.10941	3.38152	1.90559	11.6167	4.8878		-7.96667	2.60318	4.62425	0.421941	13.508	0.539082	0.193537	1.39958	0.586708	0.310563	7.02445	0.99461	12.5105	-1.4532	1.59052	-0.477514	-0.871513	0.513397	2.83926
-7.93333	4.05874	2.03948	2.10941	4.04849	1.82932	11.5055	2.82021		-7.93333	2.78833	3.64593	0.819244	12.7455	0.900497	0.252639	1.8536	0.230603	-0.962249	9.75145	-0.595688	12.1752	-1.11398	2.6431	0.254125	0.0930296	1.42065	3.28788
-7.9	4.12629	2.8542	2.16367	4.15015	1.26077	11.402	2.92694		-7.9	2.89808	3.82432	0.334131	13.9168	1.12636	2.20028	1.83162	2.2207	-1.51763	8.20681	-0.728446	12.6643	0.897446	2.58932	-3.15603	1.50404	0.364863	2.98845
-7.86667	4.12519	3.42611	2.16367	4.14904	1.69126	11.4661	1.85493		-7.86667	2.80072	3.60645	0.741563	11.2433	2.27974	1.17448	1.28971	1.25374	-0.422629	8.19813	-1.04458	12.6118	1.32848	2.63122	-1.78892	0.328407	-0.645035	4.82632
-7.83333	4.66641	2.83411	2.16367	4.49538	1.57404	11.6249	5.30628		-7.83333	3.01628	4.2353	0.776654	11.4586	1.64331	1.08051	1.03896	1.34873	-1.78608	8.13539	-0.581843	12.6413	4.34106	2.84016	-1.65758	0.322463	1.34386	4.09594
-7.8	4.00089	3.07144	2.16367	3.8648	1.91097	10.5636	2.43089		-7.8	2.56421	3.35996	0.789256	11.8927	0.810055	1.13323	1.07643	1.28016	-1.44212	8.34308	-0.379421	13.2268	0.290839	2.65765	-3.24613	-0.133443	0.53917	3.39343
-7.76667	3.8662	3.00105	2.16367	3.24566	1.15223	11.675	1.9596		-7.76667	2.49328	2.65617	-0.192735	11.4161	0.482138	1.47008	1.82717	0.556937	-0.551522	8.17086	0.132966	12.8978	-0.321472	2.99	-2.75146	1.14782	-0.430958	2.88594
-7.73333	4.51462	3.74823	2.16367	3.45437	1.22398	13.0039	3.49362		-7.73333	2.9938	4.12307	0.73874	13.3962	1.27702	1.09824	2.2228	0.95177	0.0949367	8.61866	-0.387841	12.5477	-0.171209	2.29748	-1.22153	2.59977	-0.015967	2.72466
-7.7	4.82454	3.14226	1.37268	3.04199	1.05756	12.6339	7.6988		-7.7	2.92597	3.83528	0.202932	11.7086	1.17711	1.23075	2.92985	1.24333	-0.936006	8.20528	-0.884776	11.9211	0.0226876	2.26292	0.0880618	3.36113	0.692063	2.68116
-7.66667	4.39163	3.61968	1.37268	2.36336	2.52926	13.5345	2.93027		-7.66667	3.03416	3.33242	0.430153	12.2414	0.331347	2.74881	3.10748	0.693465	-1.19176	10.1081	-0.815124	11.5604	0.938371	2.88912	-0.118602	3.24413	0.391613	1.68945
-7.63333	4.08584	3.42479	1.37268	2.79318	1.88026	12.6306	2.41351		-7.63333	3.04823	3.91922	0.467083	12.8773	2.24457	2.81411	1.89955	2.29073	-1.39565	7.87829	-0.966527	12.2986	0.367442	3.77208	-1.6265	3.58373	-0.0948328	1.49069
-7.6	3.93229	2.3208	1.37268	2.60404	2.04363	11.6384	3.61422		-7.6	2.98336	3.85964	-0.048709	11.9784	1.37176	0.97009	2.24519	0.25621	-0.863753	8.00584	1.52553	13.1845	0.705185	3.40816	-1.71292	3.24111	0.037438	2.55333
-7.56667	3.93718	3.14553	1.37268	2.76128	2.33853	11.6543	2.35073		-7.56667	2.81391	2.68555	0.578103	11.4104	1.38871	1.47805	1.80749	0.636259	-0.751944	9.5051	0.439022	13.0821	-1.55546	2.51629	0.561585	1.95059	-0.209807	2.31447
-7.53333	3.53328	3.63962	1.37268	2.11974	1.67	11.4693	0.928405		-7.53333	2.64383	2.05976	-0.365865	12.6723	1.6729	1.4295	1.90944	-0.229043	-1.02083	8.65505	1.31474	13.1409	-0.793535	2.85964	-1.42428	1.57139	-0.0491429	1.54223
-7.5	3.97326	2.94742	2.03014	1.71021	2.74219	12.7089	1.70072		-7.5	2.9736	3.86628	-0.229354	11.3949	2.32422	1.48312	3.14659	-0.113996	-0.525547	7.91467	-0.163409	13.2643	0.00381313	2.42033	0.136644	2.30401	-0.606323	3.93102
-7.46667	4.05441	2.94387	2.03014	2.01036	2.65458	12.9407	1.7468		-7.46667	2.58437	2.27875	-0.181839	11.5893	1.13809	0.849576	2.22664	1.26432	-1.61148	8.49392	-1.10354	13.3789	1.65665	1.63032	0.323097	1.52674	-2.9302	3.405
-7.43333	4.42546	2.33436	2.03014	2.14855	3.17927	12.4931	4.36737		-7.43333	2.68462	4.42765	-0.165468	13.0101	-0.442508	1.34261	1.20799	0.622409	-1.82893	8.6601	-1.07901	14.4565	1.33708	1.39795	-0.176099	2.04927	-2.11871	2.93757
-7.4	3.98157	3.8278	2.03014	2.04492	2.86431	11.9973	1.12496		-7.4	2.62572	4.09049	0.0201785	11.8326	0.286349	2.46918	2.03773	1.63472	-1.52307	8.24845	0.256078	13.5666	-0.885752	1.35523	-0.104128	1.67028	-2.48765	2.17004
-7.36667	3.85479	3.40183	2.03014	1.65033	3.46421	12.0995	0.48277		-7.36667	2.86838	4.29221	-0.728619	12.1701	3.01971	0.962412	1.98511	1.2487	0.544941	7.60836	0.915843	13.546	0.804624	0.241101	-1.75694	2.5813	-0.749073	2.07671
-7.33333	3.99663	3.63434	2.03014	1.23356	2.68832	11.7422	2.65119		-7.33333	2.57054	3.55318	-1.94751	12.9812	0.949477	0.196338	1.6181	1.2933	-0.790415	7.7325	-0.408904	11.7788	0.518799	3.26112	0.58959	2.01785	-1.24567	1.60141
-7.3	4.46471	3.19958	1.96691	1.03731	2.99738	13.0679	4.51918		-7.3	2.67483	3.5413	-0.871947	13.0327	-0.483501	2.64645	2.95745	1.7988	-1.07092	7.95574	0.255835	12.052	0.86949	0.77849	-0.471134	1.5964	-0.69957	1.58453
-7.26667	3.85406	3.44746	1.96691	2.13775	1.4714	12.9355	1.16535		-7.26667	2.89455	3.17641	0.355256	12.1305	0.648798	0.974711	2.05638	-0.347344	-0.488032	6.89879	0.219528	12.5137	4.59208	1.15294	-0.0611297	3.20846	0.108404	2.06797
-7.23333	4.08134	2.93972	1.96691	1.96315	2.78493	12.8247	2.0086		-7.23333	2.29812	3.65988	-0.9052	12.4345	1.30248	1.03504	1.33686	0.55656	-1.50958	7.31461	-0.223565	13.8285	-0.935492	0.841817	-1.22054	0.863283	-1.25229	1.94123
-7.2	4.03245	2.4179	1.96691	1.14598	3.11751	12.2579	3.28849		-7.2	2.33482	3.58819	0.205135	12.2461	0.791685	2.83427	1.95229	0.388778	-1.13261	6.12914	0.758056	12.7189	-1.37436	0.0176364	-0.29796	0.0167436	-0.967893	1.81795
-7.16667	3.99873	3.53676	1.96691	2.27786	3.42356	12.7392	0.0480274		-7.16667	2.70364	3.46541	0.337605	12.3016	1.12341	4.33555	2.40192	-0.0892517	-0.478534	7.69372	0.588679	12.2978	0.0620404	0.0565183	1.44675	-0.73843	-0.858311	2.01532
-7.13333	3.61857	2.43297	1.96691	1.51725	2.93516	12.6592	0.199982		-7.13333	2.66518	3.53302	0.269959	13.3982	0.677987	5.09963	3.3257	0.0305636	0.347191	6.26456	0.613003	11.667	1.04192	0.775228	0.252012	-0.906956	-1.50657	0.425498
-7.1	3.57108	2.16764	1.71964	1.14482	2.71057	12.4834	1.20041		-7.1	2.87592	4.14875	2.09766	12.2829	0.0264279	4.10365	3.52508	-0.918022	-1.02726	7.64309	0.340547	11.5622	0.777263	1.32482	0.6584	0.196743	-1.12739	3.27581
-7.06667	3.79068	1.96078	1.71964	1.12889	2.86418	12.2777	2.79292		-7.06667	2.59941	3.9304	0.242653	12.7771	0.223662	3.61507	3.75624	-0.964075	-1.3217	7.7764	0.790719	12.6544	0.363692	0.546034	-0.397684	0.0977543	-0.947287	1.04659
-7.03333	3.59609	2.67832	1.71964	2.07844	2.45347	12.0785	0.568146		-7.03333	2.86065	4.0978	-0.216457	11.7885	0.488317	5.42697	2.90147	0.422902	-1.07554	7.01637	0.920886	12.4301	1.37485	0.344871	0.55189	0.980649	-0.442999	1.62039
-7	3.94312	1.83673	1.71964	2.47488	2.62719	12.8182	2.1821		-7	2.49706	3.77005	0.325678	12.3279	0.708337	2.84349	2.92432	-0.347313	-0.720333	5.6424	0.516944	11.9899	-0.969131	-0.0451705	0.728656	1.12185	-0.145987	1.77841
-6.96667	3.67055	1.98117	1.71964	2.46259	2.5159	11.753	1.59097		-6.96667	2.34159	3.63927	-0.506734	12.1668	-0.0743269	3.71348	2.52123	-0.163045	-1.63668	6.19778	-0.393185	12.0683	0.026745	-0.672814	0.826104	0.881706	0.325013	0.887284
-6.93333	4.33512	2.16744	1.71964	2.45879	3.29996	13.8158	2.54903		-6.93333	2.76883	3.92258	0.459273	13.0519	1.47136	5.22659	2.34119	-0.0239834	-1.80654	6.21979	-0.158435	11.8745	2.6033	-0.497562	0.12386	0.378538	0.53204	1.35159
-6.9	4.06831	2.93041	1.46627	2.46906	2.75553	13.3212	1.46739		-6.9	3.02957	4.58488	0.88672	11.5552	1.07982	6.30454	2.54483	-0.896846	-1.07449	7.28948	-0.0989613	12.5035	3.62006	0.322372	0.277595	1.13413	0.0896654	1.38021
-6.86667	3.95277	3.18739	1.46627	1.75047	2.56553	13.2479	1.49907		-6.86667	2.55934	2.39985	0.805526	11.6741	1.60416	3.31339	1.9918	-1.12002	-2.65688	7.38855	-0.873684	12.6536	3.35084	0.687188	1.27752	-0.196974	-0.197277	1.40698
-6.83333	3.8959	3.24412	1.46627	0.848235	3.25781	13.4793	1.0797		-6.83333	2.85379	4.99251	1.93618	12.8604	1.03757	1.69995	1.89909	-0.34605	-2.1284	8.27752	-0.658736	12.5393	0.656942	2.39968	1.47608	0.561307	-0.893481	2.20458
-6.8	4.44008	2.62586	1.46627	1.9781	3.56721	12.8154	4.1877		-6.8	2.89974	3.42134	0.552093	11.3195	0.9972	5.41025	2.348	0.505754	-1.08932	6.82385	-8.09641e-05	11.9274	1.46029	1.19725	0.813548	1.40822	0.204199	1.99611
-6.76667	3.80535	3.66415	1.46627	1.28746	2.84925	12.578	0.98694		-6.76667	3.02875	5.06023	0.969295	11.8655	1.23016	2.1953	0.457347	-0.511511	-1.26763	5.91228	-0.0673737	11.9624	2.24599	2.60185	3.60814	1.58933	0.653511	2.98385
-6.73333	3.45466	3.02574	1.46627	0.838304	2.79521	12.2701	0.332304		-6.73333	2.82334	3.94576	0.676087	12.0788	0.605609	1.89077	1.73488	-1.16426	-2.04665	4.955	0.430556	11.2903	3.46618	1.68568	2.48318	1.61544	1.22283	3.12676
-6.7	3.65029	3.05109	1.78047	1.6398	3.18346	12.2126	0.0343497		-6.7	2.72582	4.70011	0.294906	12.7365	0.311356	2.92628	1.97779	-1.49392	-2.48231	5.84253	-0.215411	11.0005	0.904977	1.9832	1.70988	1.02839	1.85239	3.26181
-6.66667	3.64625	2.66999	1.78047	1.04348	2.74856	12.2569	1.37811		-6.66667	2.50943	4.29469	0.448905	12.7609	0.0582705	4.40105	2.13139	-1.15362	-0.893649	5.26413	0.0368155	10.9476	-0.859676	1.48339	0.0794962	2.33338	-0.955042	2.28226
-6.63333	3.79965	3.61157	1.78047	0.919767	3.3086	12.4321	0.745368		-6.63333	2.39299	5.16855	-0.0735793	12.1552	2.16316	4.63038	1.53663	-1.57292	-1.16008	3.98429	-0.0653959	10.2475	-0.348652	1.21511	-0.258781	0.519789	0.05403	2.48558
-6.6	3.38456	2.46456	1.78047	1.5692	2.62534	11.6059	0.26188		-6.6	2.61574	3.48318	1.39263	13.4439	-0.90576	2.44619	2.05753	-0.852832	-0.229372	5.26	1.15545	10.4446	-0.51181	2.51923	0.797156	1.03909	0.532801	2.39553
-6.56667	3.57411	2.50349	1.78047	1.33898	2.94189	11.8051	1.07472		-6.56667	2.95531	3.5055	0.813211	13.7223	0.46351	4.95618	2.23798	-1.05627	-0.175217	7.06289	-0.511832	10.8534	2.25673	2.58039	-0.47627	1.44119	0.0567459	2.50981
-6.53333	4.17533	3.28983	1.78047	1.00969	1.95344	11.3327	5.68586		-6.53333	2.68065	5.03105	1.3207	13.4134	0.246801	1.94197	3.06461	-1.44745	-0.452011	5.38983	-0.293079	9.80927	3.43293	1.70879	-1.19066	1.61218	0.13183	1.85088
-6.5	4.1947	2.9473	1.64319	1.9499	2.85144	12.1068	3.66958		-6.5	2.3658	3.39634	0.333736	12.2446	0.495552	1.99077	1.635	-2.31239	-0.487076	5.66318	-1.13669	10.3923	2.129	2.16175	-0.12217	2.37339	-0.00185868	1.46312
-6.46667	4.17616	3.86695	1.64319	1.93413	3.34686	12.2203	2.0455		-6.46667	2.43094	3.9521	1.4771	12.8561	0.117751	2.87999	2.719	-2.29028	-0.759738	6.4115	-0.912003	10.7879	1.66078	0.734928	0.169744	1.49482	-1.41878	1.44505
-6.43333	4.46808	3.23568	1.64319	1.67937	3.12479	11.2696	5.85584		-6.43333	2.73171	4.61339	0.870737	12.2357	0.0194979	4.79593	3.39733	-3.01562	-0.512257	4.77655	1.02764	10.6052	0.176275	1.69951	0.263121	1.55481	1.63806	2.29309
-6.4	4.09608	2.65169	1.64319	1.92771	3.76504	11.5869	3.00191		-6.4	2.70758	4.0059	0.692	12.1271	0.899722	3.02125	2.0044	0.279935	-0.937838	5.11532	0.575204	11.2013	2.11788	1.31687	-0.21805	1.22753	0.740364	1.85994
-6.36667	3.90391	2.82327	1.64319	2.12898	2.82123	11.7786	2.22822		-6.36667	2.47681	3.53786	1.62019	12.6396	0.591515	2.53875	3.21576	-1.63805	-1.17205	5.52368	-0.334405	10.4873	1.76654	1.47766	-1.05418	0.647096	0.172673	2.08588
-6.33333	4.56045	2.60903	1.64319	2.38922	3.45793	13.0821	4.1812		-6.33333	2.37049	3.14962	1.43518	12.2143	0.500297	3.71166	2.44733	-1.55388	-0.59039	6.06273	-0.572	10.854	0.552523	-0.661845	-0.926494	2.24253	0.608494	0.824254
-6.3	4.05976	3.00785	1.64939	1.98207	3.04206	13.3858	1.29142		-6.3	2.98336	4.14769	1.72379	12.4924	0.483783	4.95706	2.71325	-0.678407	-0.52228	6.43454	-0.93613	12.2067	1.52626	-0.188484	1.20622	2.39728	1.92475	0.828695
-6.26667	4.32228	3.79402	1.64939	2.33209	3.22347	13.3384	1.59631		-6.26667	2.39817	3.5144	0.92427	10.5844	0.209638	2.74461	2.51687	-0.955283	-1.75465	6.8514	-0.405966	11.1391	1.84095	0.537507	-0.275717	0.99352	1.2975	1.00643
-6.23333	3.96589	3.01689	1.64939	2.68929	3.77089	11.359	1.30987		-6.23333	2.55247	2.62614	0.900222	11.5192	0.15549	3.09756	2.32531	-0.535494	-1.08762	5.99086	0.901651	10.2076	1.66782	1.01233	1.43435	1.81038	-0.998048	2.36429
-6.2	4.10535	3.03105	1.64939	2.05065	2.76414	14.0254	1.1115		-6.2	2.59394	3.75021	1.06446	12.3588	-0.714304	6.25332	1.6422	-1.21869	0.130783	6.99025	-0.192151	10.1106	1.23864	1.01805	-0.171914	0.920754	-0.646132	1.56211
-6.16667	3.84959	2.90538	1.64939	1.9968	2.30658	11.7176	2.52178		-6.16667	2.28574	4.32123	0.22049	11.9178	-0.963455	3.14488	2.33406	-0.699332	-1.15142	5.5308	-0.643734	9.20901	2.43203	0.905286	0.608078	0.740056	0.483161	0.468653
-6.13333	4.31458	1.80586	1.64939	1.91452	2.68794	12.0582	5.77158		-6.13333	2.43491	3.25333	0.608185	12.035	0.375252	2.82081	1.94424	-0.821343	-0.4462	5.76661	-0.781258	10.0433	3.28519	0.056873	2.34169	0.104466	-0.00230733	0.809645
-6.1	3.88131	2.75031	1.66391	1.61717	3.45514	11.8761	1.9252		-6.1	2.81318	2.6079	1.60984	14.3346	-0.266052	6.75769	2.09864	-0.293252	-0.236198	5.93645	-0.236276	9.36299	3.07881	1.07095	0.718123	-0.782456	0.300217	1.7621
-6.06667	4.17964	3.10739	1.66391	1.81446	2.24921	11.5063	4.73658		-6.06667	2.81617	4.14398	2.64276	11.7908	-0.627292	5.40149	2.74098	-0.0112623	-0.683588	7.34866	0.292442	9.57312	2.27782	0.582315	0.0405852	0.372126	-0.525919	2.516
-6.03333	4.63787	3.02446	1.66391	1.82305	2.08927	12.2434	6.98315		-6.03333	2.68272	4.64794	2.63237	12.8515	-0.220773	4.57692	2.56454	0.399037	-1.10364	5.91944	-0.816303	9.35121	2.20613	-1.27388	1.22187	-0.103768	-0.20363	2.95736
-6	4.28022	3.89827	1.66391	2.2401	2.16133	13.1313	2.58648		-6	2.45989	3.50171	2.72425	14.4767	1.39691	1.9523	2.77688	-0.906775	-0.400984	5.67741	-0.7397	8.99071	3.23745	0.270716	-0.671467	-1.26156	-0.180484	0.974135
-5.96667	3.35751	2.73169	1.66391	1.17856	1.91878	11.0674	1.5847		-5.96667	2.24924	3.19968	1.92008	11.2803	-0.410008	4.99733	2.5141	-1.24352	0.548523	5.12313	-0.281894	9.39328	1.91832	0.714903	-0.236855	-1.26981	-2.05725	2.12684
-5.93333	3.78465	3.32902	1.66391	1.6729	2.10738	11.1117	2.82295		-5.93333	2.63644	3.50574	3.2749	11.3723	0.516201	2.9365	3.25896	-0.437757	0.753939	5.62115	-0.769402	9.35868	2.83235	-0.323798	1.9011	-0.666148	-0.326551	2.01128
-5.9	4.63271	2.82377	2.51742	1.9312	2.69253	13.6766	4.15478		-5.9	2.5758	2.631	2.85558	12.8854	1.12962	2.66923	2.72412	-0.021662	-0.681021	4.05045	-0.391172	9.45649	2.21627	-1.34728	1.66615	-0.107587	0.981969	3.07102
-5.86667	3.96958	3.05639	2.51742	2.03116	2.28924	10.8273	3.09598		-5.86667	2.75815	2.84643	4.19744	11.7948	1.24293	2.34229	2.44193	-0.402487	-0.723612	4.72867	-0.0876148	9.6972	1.99021	0.320426	1.27783	1.19958	1.85786	2.1647
-5.83333	3.79461	3.16065	2.51742	2.30771	2.35909	10.3802	2.0426		-5.83333	2.75755	4.0807	3.51902	10.3812	0.37914	4.16774	0.702471	-0.634307	-0.834056	6.03503	-0.656804	9.70015	1.30721	1.55946	2.11198	0.791568	1.53087	2.73709
-5.8	3.89246	2.21601	2.51742	1.06194	2.89052	11.3197	3.34914		-5.8	2.229	3.20432	3.3474	10.3072	0.70923	1.13743	0.470307	-0.597273	-1.5346	4.84807	-1.11902	8.0536	0.900402	0.750113	1.86637	1.45406	1.35052	2.74489
-5.76667	3.96415	2.53103	2.51742	0.787681	1.89524	11.2053	4.84824		-5.76667	2.78049	1.95191	4.23671	11.1867	0.619211	4.12229	2.17318	-1.10793	-1.43264	5.69887	-0.982026	9.92743	0.748398	2.7751	2.19497	1.47809	1.4733	2.20483
-5.73333	4.37355	3.37982	2.51742	1.22337	2.0632	11.4113	5.64621		-5.73333	3.02819	2.52896	3.18558	11.7869	0.301689	5.68697	3.26788	-0.696806	-0.865212	6.5122	-1.33898	9.41887	2.30182	3.42052	0.228192	1.76031	1.46063	2.51974
-5.7	4.2364	3.17209	3.17143	0.304488	3.33393	12.1881	3.24831		-5.7	2.5872	3.24698	2.23164	11.2407	0.0729997	3.48692	1.72426	-0.653208	-0.13531	7.63574	-1.11259	8.34978	2.60324	1.30463	0.0805933	0.502478	1.56426	1.83934
-5.66667	3.76926	3.65596	3.17143	-0.376179	2.75336	11.0625	2.34846		-5.66667	2.30439	2.77631	3.40208	10.4938	0.349435	2.83967	1.98184	-1.74048	-0.750018	6.1498	-1.17949	8.81765	1.81853	1.21597	1.74642	0.487314	-0.645131	1.41089
-5.63333	4.45472	2.9029	3.17143	0.261988	2.95449	12.5097	4.92789		-5.63333	2.76997	2.89145	3.27046	12.3678	1.60717	5.39121	0.779435	0.661286	-0.0633261	5.35364	-0.591721	8.57913	0.918092	2.13326	1.37153	0.743661	0.979718	0.69665
-5.6	3.94328	3.27487	3.17143	2.06727	2.30229	10.6742	2.16961		-5.6	2.52236	2.53282	2.25881	10.8364	0.162009	5.36898	2.39474	-0.0941613	0.220842	6.28377	-0.705325	8.82853	2.05256	0.378512	-0.238602	1.29735	-0.252484	1.55537
-5.56667	3.90028	3.89271	3.17143	1.23689	2.03915	10.9841	2.07746		-5.56667	2.61204	4.26089	1.80103	10.6296	0.320705	3.57368	2.05879	0.522138	0.839902	6.21198	-0.471766	9.39159	2.16132	0.576051	-0.572491	0.312929	1.16974	1.61851
-5.53333	3.73395	2.93006	3.17143	1.31261	2.84903	10.808	1.33257		-5.53333	2.54951	2.7346	1.61674	10.3314	2.26676	2.84637	1.71412	0.643185	-1.24069	5.11872	0.181406	8.16917	3.09098	1.94545	-0.378879	0.381437	1.36767	2.55326
-5.5	4.1296	3.25977	3.19168	2.03443	3.00367	10.7726	2.51542		-5.5	2.83196	3.39149	1.57992	11.5671	1.77659	5.95195	2.7477	-0.00563117	0.940452	5.12441	-0.607092	7.97637	1.81358	1.8879	-0.846502	0.842528	1.3736	2.62901
-5.46667	4.26747	3.01391	3.19168	1.55337	3.04499	11.5878	3.21304		-5.46667	2.86085	4.65013	1.80983	11.4171	1.63936	4.06027	2.54367	-0.0329949	0.926426	6.45843	1.08764	7.8598	1.64223	0.765283	0.669769	1.71128	-1.30122	2.72754
-5.43333	3.82525	3.09816	3.19168	0.887664	2.61592	11.8778	1.28031		-5.43333	2.53665	3.75271	2.06179	11.2581	1.1654	2.81267	1.77523	-0.591932	-0.243561	5.09944	0.962074	7.20353	0.943723	1.55708	0.414117	1.61153	0.0936872	3.24751
-5.4	4.20415	3.25708	3.19168	1.25201	2.43588	12.0156	3.07267		-5.4	2.61158	2.27822	2.46625	13.2142	2.40433	2.47364	0.893261	0.251018	-0.146746	5.30559	0.880959	7.9054	0.966315	1.83644	-0.238107	1.55192	-1.61096	3.96502
-5.36667	4.4713	2.72589	3.19168	0.777784	2.18828	12.0331	5.91107		-5.36667	2.84494	2.53702	2.07519	11.7384	2.72944	5.06898	0.838144	-0.0902242	0.689236	5.35466	0.392664	7.25798	1.06265	1.00869	2.65248	1.81436	-0.762981	3.99724
-5.33333	3.86935	2.47501	3.19168	1.22077	1.69687	11.3912	3.24061		-5.33333	2.73645	3.48942	3.34889	10.9774	2.18283	2.70246	1.15241	0.385508	-0.144249	5.52286	-0.0916051	8.02961	1.57568	1.99917	1.04097	1.73524	-0.290964	2.90404
-5.3	3.66519	3.2559	2.09539	1.75005	1.91325	11.055	1.92154		-5.3	2.59641	3.73042	4.30437	11.5726	2.73247	2.08742	2.02246	1.15443	-1.36223	4.9742	1.1296	6.93674	0.903214	0.985887	0.423479	0.712375	-0.618909	2.4504
-5.26667	3.8606	3.77995	2.09539	1.01488	1.74156	11.0363	3.4955		-5.26667	2.67016	3.81124	3.20506	12.0976	1.16653	2.83873	1.56437	1.28174	-1.16454	5.26358	0.642369	7.48573	0.704926	1.42992	-0.632207	1.49195	0.808294	3.39754
-5.23333	3.71331	3.80693	2.09539	0.587942	2.06318	11.9962	1.73023		-5.23333	2.68872	4.09843	2.99105	10.9266	0.631908	2.33629	2.1291	-0.446023	0.0399187	6.01941	0.198593	6.92532	0.0197157	2.38678	0.0940106	1.87077	1.33563	4.1508
-5.2	4.01867	3.91469	2.09539	1.15847	1.85698	11.0378	4.04873		-5.2	2.89051	2.49791	3.08314	10.7941	0.992196	1.75957	3.75986	0.734468	0.152113	4.76149	0.359851	8.76068	0.485264	2.26722	1.96841	1.553	1.24441	3.96499
-5.16667	3.38344	2.63379	2.09539	1.78774	2.0107	11.5188	0.254233		-5.16667	2.81495	2.76259	3.44062	11.3865	2.11553	3.43729	2.96928	0.384065	-0.435243	6.98882	-0.708899	7.08651	0.713588	2.30241	-0.97844	2.81568	0.341212	3.23256
-5.13333	4.20081	2.4782	2.09539	2.26538	1.84468	12.6111	3.91007		-5.13333	2.9679	3.97565	2.81069	12.2592	1.14127	6.15839	2.69541	-0.750828	1.08496	4.76518	-0.079021	7.50169	1.07875	2.93235	-0.426551	0.907355	-0.0225846	4.42232
-5.1	3.4326	2.85777	2.59571	1.08391	1.30101	11.3534	1.40385		-5.1	2.9206	4.79394	2.29652	11.5945	2.77851	4.88651	1.25793	0.604794	0.150806	5.36641	0.630653	8.53523	0.194797	2.87837	-1.82344	0.883593	1.32459	3.29651
-5.06667	3.31622	2.68925	2.59571	2.0949	0.80652	10.9672	0.743772		-5.06667	2.69087	2.856	3.48517	11.4635	1.27026	4.5849	1.74865	-0.306358	-0.185369	4.64832	-0.440884	7.94538	0.892322	2.64892	-0.179155	1.25365	-0.565913	4.6254
-5.03333	3.548	2.77363	2.59571	1.69251	1.55462	12.1445	0.527006		-5.03333	2.89439	2.88724	3.13172	13.0317	0.928311	6.65446	1.30377	0.837107	0.0328124	4.61534	-0.535023	8.41856	0.878877	3.49537	-2.0946	0.624922	1.62958	3.36436
-5	3.4929	2.15208	2.59571	0.413754	1.32859	12.1908	2.27645		-5	2.8239	2.9191	3.51043	11.3302	0.559449	5.15957	1.92674	1.45252	-0.233141	4.2689	-0.394284	7.58074	1.33737	2.65179	-1.06444	1.02834	0.637656	5.3354
-4.96667	3.63827	3.01409	2.59571	0.85406	1.21624	11.0185	3.13099		-4.96667	2.79886	4.13987	3.43684	11.6351	0.921746	2.23201	1.98963	1.55823	-0.0461381	5.61542	-0.343161	6.82736	1.25529	3.8124	-0.650533	1.13736	0.843129	3.21604
-4.93333	3.03041	3.43468	2.59571	0.835471	0.392036	10.788	0.136628		-4.93333	2.80969	2.73729	4.4332	11.8041	1.1165	3.30949	2.25171	1.54907	0.861139	4.69465	-0.587094	7.20024	0.105764	3.26687	-0.965819	1.65035	1.5273	2.80985
-4.9	3.28175	3.75677	2.27503	1.09973	1.45667	10.1438	0.958513		-4.9	2.9713	1.54305	4.09365	12.3558	3.07591	4.31728	2.22854	1.10543	1.73926	5.21397	0.861828	7.16628	-0.20083	2.5029	1.07911	1.20454	0.845748	1.3797
-4.86667	3.66781	3.89315	2.27503	1.51358	1.6777	9.64714	3.00024		-4.86667	2.94805	3.82535	3.6267	11.3667	1.08264	3.69131	1.99061	0.686399	2.11311	6.06544	0.537093	7.53365	0.698936	1.52791	1.61682	1.13939	0.825239	1.7895
-4.83333	3.25306	3.58337	2.27503	1.12576	1.47555	9.98366	1.07499		-4.83333	2.55572	2.55839	3.08396	11.8399	0.611529	2.25129	2.6118	2.10029	0.214774	6.64282	-0.202457	7.50247	0.185263	2.53053	-0.179618	-0.190508	-0.236373	2.12309
-4.8	2.88408	4.08829	2.27503	0.647404	0.190536	9.4502	0.653019		-4.8	2.78886	3.03789	2.66488	11.5937	1.39143	1.86263	2.83203	1.69524	0.734802	5.03236	-0.163062	7.45385	0.322809	2.65587	2.18078	-0.180874	1.11843	3.1779
-4.76667	3.2014	3.35444	2.27503	1.31071	1.61168	10.5775	0.0790139		-4.76667	2.90495	3.50178	2.20627	11.0695	1.36188	4.62767	3.17671	1.91608	1.44771	5.68773	-0.215908	7.03981	0.813729	3.5324	0.415652	0.412033	-0.267682	2.65878
-4.73333	3.42219	2.93796	2.27503	1.27818	0.879899	10.9979	2.16413		-4.73333	2.60372	3.19636	2.75504	11.017	0.57964	1.33635	2.67471	0.858008	1.25558	5.98625	0.297416	6.50333	-0.255075	3.23982	1.30888	-0.524123	0.914632	3.11937
-4.7	3.53628	2.59281	3.19231	1.3662	1.09001	10.3121	2.66423		-4.7	2.35257	1.99747	1.45469	11.2284	1.04742	2.4947	2.62356	0.190487	-0.110223	5.27432	0.771079	7.44848	0.123153	2.72383	1.1501	-1.25235	0.710449	2.1181
-4.66667	3.32788	2.93978	3.19231	1.19179	1.49325	10.4513	0.69885		-4.66667	2.52767	1.72195	2.21724	11.3424	2.12964	2.14834	2.86053	0.687497	-0.215883	5.16629	0.120891	7.09581	0.426117	1.04845	2.2568	-0.279089	0.855787	3.38756
-4.63333	3.329	3.14679	3.19231	-0.109584	0.871809	10.1578	2.71483		-4.63333	2.34268	3.01149	2.70742	10.9121	0.6299	2.0674	3.26269	0.428196	-0.301531	5.05156	-0.0596243	6.73957	-0.16225	1.16058	1.53449	-1.16896	-0.0895532	4.1022
-4.6	3.74386	2.23077	3.19231	0.873547	2.37582	10.9855	2.80521		-4.6	2.25002	1.86452	2.03013	11.4982	0.332909	0.984918	4.16085	1.38885	-0.135415	4.84683	-0.98088	5.07797	1.23763	2.81358	2.0918	-1.21213	-0.586815	2.83737
-4.56667	3.71347	2.74354	3.19231	0.73765	2.01232	9.83401	3.76097		-4.56667	2.48548	0.981491	2.64284	10.602	0.853127	2.6776	4.48642	1.56494	0.263421	4.21849	-0.189872	6.21684	0.253147	2.99036	2.76355	-0.742051	-0.225806	2.89671
-4.53333	3.33884	2.16596	3.19231	0.295547	2.14404	10.4704	1.76475		-4.53333	3.11485	4.1904	2.86894	11.8367	1.79107	6.19503	2.89481	1.63888	1.76823	4.20224	-0.169088	6.05309	1.33824	3.1464	2.41857	0.537445	-1.16335	3.40476
-4.5	2.9646	1.97618	3.42247	0.302827	2.28494	9.59004	0.211132		-4.5	2.80429	3.26507	1.97161	11.5944	0.717922	3.421	2.15572	2.30543	0.715969	4.42225	0.945117	7.19684	1.08597	3.85585	1.58718	0.874619	-1.2122	2.77021
-4.46667	3.46244	2.2758	3.42247	0.163438	1.10028	10.5	3.31261		-4.46667	2.39772	0.905971	2.13513	11.3232	0.915344	2.02069	2.9235	1.74613	-0.113058	4.36038	0.439543	6.80989	0.736051	2.15747	0.740326	0.400858	-0.521705	3.78144
-4.43333	3.02975	1.93745	3.42247	0.078676	1.26906	10.5479	0.922943		-4.43333	2.50418	1.83997	2.40094	12.1053	1.49387	2.37507	3.50577	0.194087	1.32069	3.02405	-1.05197	7.09184	1.09225	2.44676	1.76254	0.559504	-0.907101	3.31749
-4.4	3.23146	2.41509	3.42247	0.0937605	1.93911	10.6698	0.848513		-4.4	2.58346	2.75278	2.70145	10.393	0.553376	4.22077	2.64685	-0.0742405	-0.143245	5.01783	-0.265597	6.00205	1.63469	2.29375	2.38007	0.586135	-1.25113	4.47031
-4.36667	3.50789	2.27628	3.42247	0.55055	1.93058	10.909	1.95846		-4.36667	2.3397	3.35062	2.47002	10.0875	0.469477	0.792527	2.21334	0.128529	0.175217	3.33872	0.212022	7.1224	0.956263	1.66711	1.35269	1.83072	-0.74735	4.35509
-4.33333	3.34632	1.75869	3.42247	0.0805416	1.20454	10.4011	3.2106		-4.33333	2.53221	2.86222	2.12232	10.6409	0.869125	1.60904	2.5935	0.35925	0.593226	4.37951	0.912246	7.58058	-0.0865226	3.19035	-0.575449	2.53996	0.413733	3.04368
-4.3	2.90873	1.99185	2.74015	0.7613	1.04826	9.75696	1.15387		-4.3	2.78539	2.59575	2.15592	10.0004	2.80305	3.87833	2.0615	1.20862	2.20697	3.81876	1.21179	6.85087	0.85748	1.86335	1.09353	1.16593	-0.239538	3.81892
-4.26667	3.17996	2.55386	2.74015	0.616155	2.07376	9.27495	1.82088		-4.26667	2.69062	4.20608	3.39493	9.39784	0.665395	2.35642	2.89516	1.36085	0.525967	4.25632	0.945013	6.78223	1.28309	2.68302	1.04009	1.75397	0.21048	1.98372
-4.23333	3.6867	2.44212	2.74015	0.472761	3.24011	9.09153	4.13351		-4.23333	2.30835	3.20947	2.10744	8.59695	0.483877	0.862527	2.88089	1.71369	-0.901035	4.3236	0.141895	6.29849	0.686643	2.18801	0.576343	2.43405	0.692607	2.94657
-4.2	3.55573	2.55984	2.74015	1.01942	3.05991	9.34415	2.61092		-4.2	2.23572	2.91992	2.23333	10.163	1.39854	1.33141	3.3938	2.12179	0.694592	3.16008	0.0465544	6.18484	0.806823	2.41805	-0.901382	0.0680867	-0.54469	2.5125
-4.16667	3.04371	2.0596	2.74015	0.862091	1.73226	10.0818	0.786347		-4.16667	2.60031	3.19383	0.957632	11.514	1.2941	5.09334	3.55654	3.05248	0.355732	4.83153	1.05755	5.57506	0.489508	1.54194	1.3976	0.28975	-1.79513	1.7999
-4.13333	3.08854	2.73481	2.74015	0.550686	2.0222	9.17442	1.30896		-4.13333	2.39645	2.16029	1.70758	9.09266	0.848088	1.4676	3.48574	2.13183	0.165019	5.03404	1.12744	5.89602	0.334046	1.94838	1.75897	0.910668	-0.237759	2.90908
-4.1	3.00579	2.95351	2.56313	-0.257324	1.52133	9.2113	2.04278		-4.1	2.26759	1.72122	2.1898	9.08334	1.96869	0.892258	2.71901	2.03826	-0.644708	4.7539	1.01319	6.73561	0.90441	2.59248	0.360041	0.615426	-0.147477	1.75365
-4.06667	3.42521	2.84794	2.56313	0.159923	3.05372	9.07336	2.85322		-4.06667	2.68389	2.63887	2.36313	10.9776	3.10034	1.95776	2.18188	1.61755	1.44838	5.16907	0.442481	6.40181	1.85183	2.75725	0.536766	-0.323283	0.45077	2.05388
-4.03333	3.81465	3.51998	2.56313	0.356306	2.99854	8.72514	4.72478		-4.03333	2.27469	3.58983	2.50174	9.92461	3.37153	1.29429	2.47276	1.02362	-1.01868	4.69733	0.150061	4.91612	0.972639	2.47377	0.439578	-0.716939	-0.582761	3.16026
-4	3.46699	3.55526	2.56313	1.36422	1.93772	8.38151	3.00011		-4	1.93634	2.91853	1.67142	9.34057	2.21191	0.375609	2.81143	2.04179	-0.613179	4.36143	0.249809	6.19901	0.53061	1.21569	0.321869	-1.56044	-2.07386	2.91564
-3.96667	3.41548	3.36596	2.56313	0.698482	1.20542	8.76403	3.89588		-3.96667	2.20901	1.92277	1.55083	10.2325	2.4803	2.37446	2.62569	2.36995	-0.41501	4.52781	-0.0334845	5.88173	-0.0184013	0.488538	2.09954	-0.422311	-1.25348	3.14167
-3.93333	3.45111	3.96508	2.56313	0.256755	1.61682	8.78607	3.51879		-3.93333	2.67898	3.69488	2.65569	9.38027	3.24248	5.22151	3.29206	0.991172	1.06132	4.05837	0.661489	6.12475	0.69732	1.58846	2.41286	-1.08042	-1.59611	3.13653
-3.9	3.73932	3.23405	3.45729	1.44684	1.90503	10.5434	1.8493		-3.9	2.42278	4.00099	2.91732	8.98792	2.18255	1.63539	4.27956	1.64748	-1.20513	3.73724	1.86322	6.34314	1.12416	3.07379	1.62815	-1.37214	-1.97092	2.31454
-3.86667	3.6866	3.66345	3.45729	1.05266	2.27452	9.84259	1.82911		-3.86667	2.27407	3.14792	1.86503	8.93334	1.06637	2.72089	4.46537	1.44476	-0.568932	4.52744	0.380277	6.27621	0.813589	1.41406	1.42701	-0.956052	-1.14495	2.84684
-3.83333	3.74254	3.61632	3.45729	-0.0439452	2.50007	10.3794	2.54609		-3.83333	2.2336	3.2447	1.8505	9.46188	1.6659	0.314956	4.57023	2.33847	0.330131	3.53067	-0.799336	6.47804	0.31712	2.11504	1.79586	-0.965025	-2.19594	3.91799
-3.8	3.73805	2.90546	3.45729	0.924545	3.13373	9.67865	2.32861		-3.8	2.57086	3.63714	3.32315	8.62654	3.05672	3.91958	5.17672	2.23406	-0.98044	3.54176	0.0381572	6.39809	0.0546328	1.84644	1.86962	-1.47118	-1.18782	3.6214
-3.76667	3.76036	3.34966	3.45729	1.00406	2.84492	9.83344	2.0728		-3.76667	2.12908	2.44002	2.65908	8.59119	0.913606	1.48155	5.09687	2.50209	-0.929775	2.80233	-0.200409	6.7563	-0.23885	1.88589	0.672686	-0.584685	-0.923052	3.26956
-3.73333	3.92644	3.02759	3.45729	0.959026	3.52789	9.40082	3.186		-3.73333	2.32798	2.30917	3.2999	11.1809	0.741601	0.834032	4.2216	0.128811	-0.147796	3.8645	0.297347	7.24149	1.21952	1.77223	1.21181	-1.81683	-0.753744	3.97119
-3.7	4.11264	2.4051	3.48069	0.793085	4.80045	9.93303	3.2635		-3.7	2.60754	2.4108	2.4151	10.7746	0.650643	4.34781	3.83158	0.275465	0.33012	4.19626	0.287851	6.96585	1.39826	2.53908	0.642195	1.09617	-1.53034	3.69672
-3.66667	3.47418	2.3983	3.48069	0.74228	2.68336	10.0514	1.48904		-3.66667	2.3914	3.71906	2.27876	10.1105	0.5859	2.30795	4.3521	1.4889	-0.761384	3.84022	-0.728307	6.63977	1.02283	2.38417	3.36511	0.0470248	-1.65583	1.65701
-3.63333	3.71034	3.01145	3.48069	0.983199	2.97667	10.1466	1.66342		-3.63333	2.24004	2.50307	2.76886	9.24514	1.28923	-0.0904183	3.81419	2.65005	-0.80793	4.4754	-0.338812	6.82808	0.603245	1.57405	2.31104	0.530389	-0.112178	0.837213
-3.6	3.5612	3.57488	3.48069	-0.00252546	2.81317	9.8415	1.65945		-3.6	2.28857	2.83389	1.88472	10.5861	-0.148865	0.191617	5.3551	1.87371	-0.225766	5.37456	-1.50077	7.35308	0.43911	1.76896	2.56042	-1.0013	0.872787	0.688326
-3.56667	4.04174	2.86051	3.48069	0.927935	2.45329	9.50816	5.01985		-3.56667	2.33931	2.96803	2.24467	10.6211	0.710546	3.20089	5.25111	0.548325	-0.325009	4.19126	-1.05515	7.34343	0.143396	1.54396	1.04385	0.253586	1.25302	-0.168753
-3.53333	3.58838	3.47138	3.48069	0.763041	2.59773	8.89663	2.32083		-3.53333	1.95381	3.78839	1.82364	10.273	0.0800119	1.05518	5.38043	1.4861	-1.74814	3.90996	-0.0144116	6.76115	0.0633487	0.361853	1.02849	-0.498114	0.638097	-1.17417
-3.5	3.41543	3.41946	3.38609	0.56246	3.05012	8.77242	1.30201		-3.5	2.24243	2.78236	2.4489	11.1472	0.337901	2.84539	5.32123	1.19293	-1.38029	4.79186	-0.394735	6.67171	0.518403	0.575515	2.16893	-0.365338	-0.59159	0.0509284
-3.46667	4.16594	2.88966	3.38609	1.35697	2.38271	8.69156	6.28865		-3.46667	2.64115	2.58516	3.48189	12.0773	0.708314	4.10706	4.11256	1.16154	0.226233	4.958	-0.550093	6.32508	1.20599	0.363082	3.87609	0.517212	-0.0925976	-0.163341
-3.43333	4.24964	2.82969	3.38609	0.384666	2.44783	8.93972	7.50984		-3.43333	2.28163	2.97731	3.88564	10.9605	1.10526	3.16808	3.69654	0.687324	-1.02179	5.75688	-0.195262	6.03137	0.798225	0.554206	1.50649	0.477435	-1.12934	-0.471201
-3.4	3.3195	2.71598	3.38609	0.735067	2.99392	8.2038	1.88215		-3.4	2.00004	3.68538	2.59118	9.72481	0.861149	2.5073	3.77992	0.728836	-1.48508	4.80953	-0.930902	6.35432	0.693118	1.50904	2.96119	-0.774594	-0.961467	-2.05302
-3.36667	3.41083	3.25684	3.38609	0.725694	2.0754	8.91141	2.10955		-3.36667	2.21572	3.24635	2.85093	10.0789	1.66949	3.10269	3.72038	-0.0886478	-1.23651	5.95091	-0.534884	6.6205	0.969105	2.0791	1.33419	-0.370914	0.381222	-2.10562
-3.33333	3.60163	3.88373	3.38609	0.468415	3.47968	8.40864	1.98322		-3.33333	2.43194	4.11962	3.9559	9.23531	-0.383404	5.23873	3.34306	1.05905	0.458137	4.17583	-0.438571	7.21245	0.222022	2.09569	2.21241	0.259653	0.742776	-2.16574
-3.3	4.02412	3.83868	3.05774	0.625347	2.91498	8.0542	5.65376		-3.3	1.90748	4.97897	2.96143	9.3071	0.741942	1.39008	4.05867	-0.181703	-1.33299	3.98167	-1.42013	6.8849	0.96151	2.90151	1.60261	-0.0125405	-0.0654224	-4.3304
-3.26667	3.01383	3.58191	3.05774	-0.534578	2.88574	9.01436	0.077825		-3.26667	1.88251	3.65701	2.91552	8.66006	0.253719	3.1499	3.7484	1.48928	-0.148076	3.64867	-0.442978	5.7634	0.607361	1.93497	1.63442	-0.948305	-0.186669	-3.7341
-3.23333	2.98291	3.09279	3.05774	-0.547126	3.06093	8.69189	0.541272		-3.23333	1.88084	3.77527	2.9912	9.2417	-0.157745	2.73505	3.54899	1.51582	0.076185	4.19954	-1.05352	5.92642	0.608578	1.42513	0.790078	-1.38932	-0.483922	-1.77514
-3.2	3.23274	3.56823	3.05774	-0.434072	2.16642	9.76939	1.26877		-3.2	2.08887	4.7475	4.05981	8.87519	0.598914	4.3469	3.45656	0.603366	0.144669	3.67483	-0.713502	6.19615	-0.591577	0.651781	1.05998	0.159452	-0.810017	-0.94927
-3.16667	3.17606	3.15059	3.05774	0.425574	2.05303	8.2364	2.13306		-3.16667	1.99537	3.3957	3.61501	8.9691	-0.100285	1.68603	2.15102	0.956326	0.0459631	3.54256	0.0235259	6.66762	0.0277312	0.923837	1.55777	2.07567	-0.909144	-0.707125
-3.13333	2.67783	3.15701	3.05774	0.226529	1.82081	7.93231	-0.127395		-3.13333	2.1553	3.82392	3.95417	8.72568	0.454841	0.310138	2.26045	0.114317	0.520845	5.0246	0.88887	6.53021	1.127	1.63973	2.34854	-1.36406	-0.0252044	0.306015
-3.1	3.14435	3.60558	2.60513	-0.429942	3.00652	8.89018	1.18862		-3.1	1.82975	4.26529	3.19816	8.81864	-1.00828	3.48666	2.33943	0.423224	-0.102976	3.10015	-0.537602	5.91224	0.866864	0.214607	-0.762016	-1.01412	-0.260296	2.1657
-3.06667	3.29918	3.94689	2.60513	0.0842729	2.17115	8.62801	2.35964		-3.06667	2.24909	5.08618	4.27071	8.10891	-0.163207	3.23339	3.2506	1.08207	0.0976205	2.14473	-0.412501	5.55182	0.834101	0.275389	2.79595	-0.155563	-1.59878	3.83316
-3.03333	3.62177	3.35943	2.60513	-0.547854	2.22633	8.70129	5.38628		-3.03333	1.95124	3.70562	4.77595	9.18221	-0.497561	0.98426	3.41158	0.248556	-0.256525	2.80083	-0.936512	5.55669	0.247211	0.576815	1.83617	-0.201407	-1.02808	2.76527
-3	3.37779	3.25259	2.60513	0.489529	2.5146	8.88354	2.52138		-3	2.28483	3.38242	5.48644	10.8071	-0.681745	2.92535	3.49113	1.04861	-0.240142	2.97028	-0.115177	5.43129	-0.721938	0.307707	2.05371	-0.0334566	-0.590035	3.32051
-2.96667	3.26065	3.64413	2.60513	0.466743	2.35252	8.85989	1.6355		-2.96667	2.46345	4.92627	5.64764	9.41683	-0.390017	3.96891	3.32046	-0.251724	0.26691	3.67164	-0.801475	6.1054	-0.111679	1.83887	1.03808	0.308158	-1.01442	3.93881
-2.93333	3.88846	3.71089	2.60513	0.843116	1.52521	8.79252	5.85391		-2.93333	1.97053	3.67445	5.55538	9.36189	0.0343562	1.39779	2.75961	0.41844	-0.236455	3.47704	-0.379641	6.49495	0.0948291	0.908848	0.40885	-0.509365	-1.92846	1.96653
-2.9	3.23398	4.33383	2.73333	0.623993	0.993763	9.1384	1.58056		-2.9	1.6117	2.56854	4.39885	8.91833	-0.81762	0.201555	1.38357	0.629969	-0.12195	3.96258	-0.909077	5.43224	0.872423	1.39461	2.4809	-0.878953	-2.8085	0.691449
-2.86667	3.21424	4.56631	2.73333	1.04519	0.797604	8.82002	1.32299		-2.86667	2.11434	3.25086	4.76914	11.4083	-0.0067303	3.3688	1.18331	2.22895	1.55993	4.20302	-0.0607809	4.98022	-0.440973	1.55017	0.671264	-1.07353	-2.61879	0.970528
-2.83333	2.96696	4.11635	2.73333	0.296116	0.99589	8.30239	1.35767		-2.83333	1.9452	2.86524	4.69785	8.80678	1.30413	-0.298629	1.23757	1.86837	0.00276549	2.97778	0.798676	5.09301	-0.278131	2.21474	1.38957	1.47394	-1.13857	0.0532419
-2.8	2.6656	3.78048	2.73333	0.399227	0.630208	7.40561	1.04474		-2.8	1.5968	2.66901	2.52583	8.77102	-0.677681	-0.23057	1.21006	1.76612	-1.13563	3.63817	-0.237722	5.63224	-0.170578	3.14944	1.61695	-0.762138	-0.705017	0.0861237
-2.76667	2.96111	3.39298	2.73333	0.617554	0.888182	8.00695	2.12769		-2.76667	1.65901	2.32347	3.38617	9.09975	-0.551544	0.294099	1.3318	0.608911	-0.518698	2.36042	0.790673	5.97407	0.345617	2.83205	1.84671	-0.608577	-2.12481	0.813027
-2.73333	2.88161	3.17728	2.73333	0.37056	1.68702	7.57473	1.74677		-2.73333	1.98867	5.49525	2.82008	8.3149	-1.04382	2.7228	2.29405	1.17503	0.420202	1.71692	0.625032	5.75032	0.840598	1.92361	1.85539	-0.924804	-0.970745	0.792521
-2.7	2.88765	3.37766	2.43748	0.19603	2.08314	7.33145	1.90012		-2.7	1.67881	3.59718	3.44534	8.16659	-0.986194	1.21719	1.6421	0.370857	0.967126	1.77978	-0.521374	5.31864	1.53741	1.2052	1.54479	-0.610011	-0.440027	0.305109
-2.66667	3.18858	2.8929	2.43748	-0.100381	1.05141	7.82786	5.02222		-2.66667	1.64607	3.97705	3.51591	8.05633	-0.00984292	1.46753	2.20301	0.247144	1.88153	2.70915	-1.25326	5.86395	0.116268	1.44928	1.3808	-1.52638	-1.27889	-0.816375
-2.63333	2.66934	2.59138	2.43748	-0.650135	1.16225	8.19845	2.27661		-2.63333	1.77465	3.14292	3.3442	7.68735	-0.230075	1.9512	1.89097	1.74794	0.39802	2.57283	-0.149356	5.71675	-0.0436653	2.3868	1.33473	-1.04709	-0.543144	0.00862289
-2.6	2.75652	3.03334	2.43748	0.0760595	1.30237	7.80001	1.8899		-2.6	1.8475	3.54647	4.01813	7.70059	-0.442626	3.64898	1.97226	1.97408	0.119278	2.55892	-0.614275	5.81491	0.258189	1.87281	0.338846	-0.976914	-1.08201	0.699797
-2.56667	2.87606	3.32549	2.43748	0.0535693	1.48795	7.08265	2.86921		-2.56667	1.85659	3.76042	3.75738	8.24829	0.0927207	0.654975	1.22338	1.72618	-0.337459	2.37123	0.733396	5.1777	1.41811	2.66949	-0.287046	-0.462762	-0.586582	1.40263
-2.53333	3.06778	3.80654	2.43748	0.300302	0.958494	6.8953	4.00855		-2.53333	1.90332	2.53624	4.61701	9.46034	-1.06975	1.54402	1.75365	0.616723	-0.123315	3.31186	-0.0031923	4.6736	0.936472	2.3216	1.23868	1.08588	-0.71129	0.167896
-2.5	3.05252	4.22264	3.07058	0.36833	1.69185	7.53782	1.42392		-2.5	1.86347	2.45028	3.5717	8.09232	-0.811982	3.83	0.530341	0.0667349	-0.223106	3.0515	-0.16593	4.20648	1.70745	2.15045	2.068	1.40604	-1.34255	1.09132
-2.46667	3.08971	3.90293	3.07058	0.541369	1.01936	7.31852	2.6855		-2.46667	1.87207	4.59788	3.93161	6.94805	0.454289	2.66562	0.887568	0.270924	-1.19555	3.24076	-0.456534	4.82304	0.739843	1.5499	1.13754	2.45553	-1.63478	1.40949
-2.43333	3.13584	3.78012	3.07058	-0.836427	1.78952	7.48276	3.52849		-2.43333	1.51283	2.55027	4.69431	7.11489	-0.237264	-0.121039	0.546347	0.809924	-1.17121	2.40953	-1.09551	5.79413	1.32625	1.57843	2.05411	1.5257	-2.76686	0.706049
-2.4	3.15928	2.9631	3.07058	-0.3093	1.76818	7.15833	4.30477		-2.4	2.08935	3.39414	4.06115	9.06142	-0.542265	2.51458	2.04268	1.61116	0.264985	2.79722	0.147019	5.4182	0.731451	1.74698	0.707981	1.71292	-1.8081	1.65748
-2.36667	3.10365	3.57144	3.07058	-0.305148	1.16924	7.85424	3.26157		-2.36667	2.30316	4.67568	5.84985	7.94853	0.388877	0.373968	2.90938	2.50662	-1.77409	2.8913	0.820421	4.71514	1.70688	1.86975	0.841602	2.34812	-2.1181	3.19977
-2.33333	3.46937	3.35147	3.07058	0.653729	1.8478	8.18968	3.70298		-2.33333	2.22631	3.99333	4.60358	7.4545	0.481117	1.11885	1.62423	2.8724	-0.896776	3.06076	1.25202	5.70847	1.80017	2.22511	-0.277375	0.850926	-1.55595	3.53184
-2.3	2.86972	3.14136	3.02526	0.598181	1.22465	7.39375	1.83514		-2.3	1.89811	3.58025	3.36365	6.63115	0.575764	-0.431859	1.42957	2.5094	-1.86429	4.38687	0.362581	6.07089	0.539907	1.51986	-1.25937	0.791921	-0.167578	4.22921
-2.26667	3.83164	3.30768	3.02526	0.0902908	2.16621	7.7107	6.68971		-2.26667	2.20256	4.64385	3.06431	7.83385	0.179287	1.88786	1.8727	1.43391	-1.60544	4.29877	0.810428	6.03434	0.137406	2.20845	-0.176758	1.66943	-0.0390804	3.19015
-2.23333	3.73829	3.61053	3.02526	1.20875	2.2253	7.2656	5.09429		-2.23333	2.15956	3.44276	3.84136	6.86119	1.97745	0.774766	2.86288	2.75638	-1.0801	2.62139	0.380994	5.18437	-0.450034	1.95359	1.07986	2.32246	-0.653783	2.83703
-2.2	3.21427	3.48027	3.02526	-0.497936	1.85449	7.71491	3.70864		-2.2	1.89117	4.34762	2.3984	6.94919	2.36063	0.227947	1.12341	0.970773	-0.378463	2.48154	0.483772	4.91641	0.438323	2.51822	0.196489	0.431592	-1.05104	3.73507
-2.16667	3.05065	3.32157	3.02526	0.284626	2.21107	7.33271	2.12869		-2.16667	2.16622	2.29018	3.13511	8.32172	1.01088	1.99141	1.87577	1.35069	-0.153537	2.20777	1.47983	4.19109	0.584844	2.46794	0.56278	2.5494	-0.854882	3.81468
-2.13333	3.67411	3.76491	3.02526	-0.00449349	2.06092	8.58751	4.61055		-2.13333	2.28746	3.93651	3.92597	9.16412	0.25702	3.50355	3.27152	1.58928	-0.744114	3.78345	0.0967637	4.28819	0.309277	0.420909	2.27999	1.76883	0.659287	0.376236
-2.1	3.11882	2.89261	3.23144	0.523612	1.92913	8.26901	1.86715		-2.1	1.82894	3.65042	3.5571	7.06442	0.454759	1.94475	3.09715	2.43362	-0.625828	2.86477	-1.09718	5.04493	0.297642	-0.778751	0.827542	-0.273167	0.83692	1.79294
-2.06667	3.06648	3.13174	3.23144	0.548673	2.26518	7.83616	1.38568		-2.06667	1.72391	3.30362	2.14249	6.65322	0.595015	0.647511	1.91633	1.57231	0.466445	1.66655	-0.445858	4.11328	1.008	0.71949	2.88955	-0.0691605	0.773356	1.35423
-2.03333	3.83686	3.87773	3.23144	1.31585	2.38421	8.16016	4.05176		-2.03333	1.69485	3.52997	2.332	6.93464	-0.488963	3.00973	2.05716	2.14314	0.100853	2.16712	0.925061	3.75575	1.02226	0.985052	1.1316	-1.09608	-0.130861	0.434081
-2	3.71012	3.38005	3.23144	1.3845	2.27994	8.3205	3.66431		-2	1.75586	4.08902	2.40394	6.04741	0.493461	1.14962	3.03205	2.97156	0.653495	2.13428	1.22092	4.40318	-0.376235	1.02994	1.38496	-0.570626	-0.75283	0.535557
-1.96667	3.00016	3.37663	3.23144	0.672261	1.64948	8.25782	0.813328		-1.96667	1.66305	2.31424	3.12692	7.02411	-0.0678903	0.805618	3.15652	2.15881	-0.260026	1.17328	1.31058	4.05322	1.19741	0.548406	3.7518	-1.00322	-1.94626	0.928271
-1.93333	2.73556	2.54896	3.23144	-0.0177237	1.8535	7.48903	1.30817		-1.93333	1.7414	2.66175	2.89642	7.99038	-0.223615	0.973225	2.68083	1.04211	0.719341	1.69054	0.0333341	4.99075	1.56258	0.91535	2.61554	-0.75565	-1.423	1.23382
-1.9	3.2721	2.32283	3.19923	0.398203	1.96767	8.59624	3.14843		-1.9	2.16319	3.61457	1.38202	8.00393	0.338688	3.97478	3.02859	0.578395	0.0137808	2.62484	0.435182	5.17565	1.44069	1.61064	3.81093	0.170098	-0.228554	0.799995
-1.86667	3.43772	3.06527	3.19923	0.45208	1.88254	8.65451	3.3727		-1.86667	1.61676	3.32768	1.73933	7.21585	0.182951	1.31618	1.55618	0.915292	-0.881945	1.75668	0.332161	4.95958	1.23559	1.57448	1.23177	0.563792	-1.29783	1.75722
-1.83333	3.42022	3.6476	3.19923	0.993847	2.17037	8.01185	2.49841		-1.83333	1.75632	2.17689	0.766828	6.91414	1.77719	0.137251	2.54776	0.603186	-0.334332	1.80583	1.54355	4.32266	1.73148	2.03467	1.51184	1.44614	-0.165295	1.0377
-1.8	3.15459	2.50078	3.19923	0.814972	2.67506	8.10952	1.62796		-1.8	1.94208	2.40292	2.74962	7.48399	0.318697	2.60014	1.59273	1.12058	-0.772014	2.49977	1.82035	3.97673	1.37079	2.39407	1.96151	0.798364	-0.421809	1.1189
-1.76667	3.61289	2.9533	3.19923	1.29463	2.42774	8.8198	2.98265		-1.76667	2.098	2.37486	3.00151	6.78721	1.32199	1.5905	1.93672	1.87791	-1.37235	2.62313	2.01492	4.91238	1.17361	3.98234	1.35838	0.495291	-1.12984	2.71744
-1.73333	3.57138	2.53551	3.19923	1.19983	1.30254	9.12259	4.06856		-1.73333	1.79551	1.89193	2.68089	5.31354	1.05397	-0.383247	1.88296	2.62742	-2.36596	2.02998	1.29959	4.66558	1.23953	3.63857	2.43593	1.34083	-0.711258	1.88334
-1.7	3.3872	2.46291	3.69173	1.38443	2.62647	8.91806	1.23963		-1.7	1.72148	1.979	1.54073	6.59425	0.308043	0.435949	2.13715	2.45364	-1.27462	2.86067	1.44706	4.96346	2.06614	2.49352	0.685543	0.694067	-1.45533	1.33589
-1.66667	3.36869	2.73875	3.69173	1.10645	2.52101	8.41632	1.73788		-1.66667	1.81549	2.39301	2.21145	7.00345	0.513429	3.75439	1.17369	1.64094	-1.13077	3.06455	1.02423	4.26078	2.00866	3.20299	-0.437367	-0.161461	-1.0113	1.35258
-1.63333	3.35669	2.39764	3.69173	2.16762	2.06077	7.98285	1.83954		-1.63333	1.57859	3.59574	1.58321	6.25832	-0.241938	1.45031	1.42586	-0.126631	-0.941012	2.87458	1.1443	3.3757	1.84435	1.95413	1.01669	0.0513354	-1.12993	2.70103
-1.6	3.46457	2.7322	3.69173	2.29387	1.61761	8.49906	1.95293		-1.6	1.65114	4.72917	1.12473	7.25983	1.12187	0.5139	1.50137	-0.667082	-0.116045	2.54847	1.29412	3.53481	1.70381	1.44587	1.97964	0.488787	-2.28834	1.89441
-1.56667	3.43795	3.53636	3.69173	1.33376	1.20632	8.29493	2.5646		-1.56667	1.71193	2.88966	1.05524	8.16253	1.21431	3.29707	2.22423	-0.478289	0.609457	1.82042	0.67723	3.98032	2.35226	0.857468	1.68197	-0.354638	-2.27121	1.38482
-1.53333	3.34731	2.90908	3.69173	1.28103	2.52244	7.46456	2.21504		-1.53333	1.97945	2.52768	1.30303	6.26041	1.16755	5.53172	2.52435	0.433059	-0.675852	3.26059	0.69643	5.07446	2.30109	1.25644	2.45836	-0.115204	-1.2136	0.860088
-1.5	3.52508	2.27068	3.69264	1.122	1.34537	7.85596	4.86383		-1.5	1.89394	3.07849	2.75995	6.45738	0.370977	2.29667	2.0578	0.506264	-0.306642	2.78828	0.304656	5.56532	1.6611	2.26185	2.67439	-0.66973	-1.49839	1.8887
-1.46667	3.94088	3.42078	3.69264	0.501872	1.73899	8.42507	5.86592		-1.46667	1.8047	1.73242	2.79915	7.56991	1.78255	1.27675	0.721804	2.31703	2.43925	3.1746	0.308855	3.61582	0.57198	2.11063	1.6916	0.634893	-2.21763	0.150342
-1.43333	3.07837	2.52812	3.69264	0.719073	1.84706	8.03027	1.65306		-1.43333	2.15176	2.06397	2.98812	6.87211	1.26584	3.54087	1.80895	1.6023	0.526667	2.69176	1.36922	3.75735	2.02733	2.6481	3.31726	2.1135	-1.37792	-0.635473
-1.4	3.43067	3.1062	3.69264	-0.356294	1.27453	7.97005	4.89689		-1.4	1.98749	2.87909	3.12876	6.19327	1.8259	2.537	1.19962	1.18958	0.635081	3.38594	1.47681	3.16925	1.67208	2.45891	1.02501	1.47634	0.577273	-1.0425
-1.36667	3.80117	2.98811	3.69264	0.505035	1.33021	7.90262	6.38839		-1.36667	1.85126	1.47872	3.26905	7.28379	0.92117	1.67318	2.77172	0.0117878	0.0799657	1.95297	1.12982	2.39204	1.03151	5.0222	1.02916	2.12107	-0.0832081	-0.613479
-1.33333	3.27943	2.96582	3.69264	0.596315	1.53846	8.19321	2.69014		-1.33333	1.88979	2.71226	4.24093	6.44679	1.98446	2.73405	2.90796	1.4413	0.577625	2.94162	0.926866	2.4125	0.990534	2.99262	-0.071532	-0.00406511	-1.00157	-0.105998
-1.3	3.60868	2.84411	4.32849	1.61603	1.52117	8.36225	2.98002		-1.3	1.94117	3.07318	3.56551	7.43374	1.48262	3.53822	2.01042	-0.402119	-0.0032439	2.43375	0.917231	3.9069	1.69066	2.77395	0.410199	0.903734	-2.53002	1.79523
-1.26667	3.70514	2.43384	4.32849	1.62859	0.657647	7.9059	5.27636		-1.26667	1.99	2.9358	3.3854	5.76841	1.29169	1.45356	1.33559	-0.13158	0.0866052	3.22864	1.90965	2.8774	1.97915	2.67365	1.50168	2.55334	-2.05251	3.0335
-1.23333	3.52529	2.00096	4.32849	1.11691	0.476424	8.49264	4.73633		-1.23333	1.52886	2.1101	3.04129	6.20783	2.05773	1.69998	1.42963	0.985376	-0.362162	1.81551	1.76061	2.69531	2.1603	2.23264	-0.436449	-0.978195	-2.3445	1.91564
-1.2	3.58912	1.97858	4.32849	1.40412	1.5292	7.51275	4.78161		-1.2	1.6363	2.15748	3.39366	6.53378	1.15168	2.01787	0.976805	0.705182	-0.370108	2.53762	2.56219	2.28207	1.38786	2.71438	0.413946	-0.65587	-1.91143	1.92006
-1.16667	3.04487	1.36607	4.32849	1.14986	1.40965	7.75883	2.25634		-1.16667	1.40491	2.14559	1.29065	5.52265	1.15018	3.30599	1.46012	-0.700579	-1.12119	3.52132	2.03481	3.1533	1.11226	1.28811	-0.438562	1.04724	-2.51061	1.62212
-1.13333	3.33895	2.37415	4.32849	1.21447	0.905833	8.08309	3.12766		-1.13333	1.19116	0.698629	0.374527	4.43427	0.43283	2.72989	0.2693	-0.828025	-0.077807	2.62998	2.60873	3.39668	0.844067	1.89846	-0.369452	0.559911	-2.14197	2.7896
-1.1	3.61044	2.19809	4.42534	1.52458	1.46515	8.014	4.03548		-1.1	1.48729	2.09037	1.35107	6.25051	1.25783	2.32378	0.710315	-0.947385	0.620659	2.2389	1.96019	2.93392	1.63975	1.73063	0.659074	0.0227569	-1.29127	1.7328
-1.06667	3.78855	2.92325	4.42534	2.08883	1.68431	7.24518	4.36437		-1.06667	1.39727	2.39742	2.13637	6.88207	0.139598	2.03419	0.406969	-1.60663	-0.694359	2.80612	3.12097	2.14218	2.30256	1.44832	-0.257351	0.0412877	-1.82734	2.28127
-1.03333	3.50292	2.88377	4.42534	1.2325	1.95323	7.27772	3.24498		-1.03333	1.55404	2.41811	2.16304	6.38264	0.785037	2.29565	0.12153	-1.43154	-1.26846	4.33169	2.58195	2.49255	1.23969	1.07847	0.442146	1.83257	-1.05221	2.00574
-1	2.77604	1.90281	4.42534	1.38868	1.29625	5.80507	1.83809		-1	1.75596	1.54568	2.06277	6.88467	1.75857	3.51524	0.341613	-0.755392	-1.15595	2.11856	3.02484	3.06675	2.04814	1.73844	1.11754	2.12221	-0.674357	1.09195
-0.966667	3.76769	2.16974	4.42534	1.35054	1.62696	7.85189	5.18168		-0.966667	1.64279	0.882388	2.31652	7.81596	1.61224	2.82667	0.829923	-0.444376	1.44834	2.86621	1.92224	3.28382	1.63638	1.26273	-1.48719	1.04493	0.298278	-0.187552
-0.933333	3.23405	2.99811	4.42534	0.919767	1.20817	7.7572	2.09574		-0.933333	1.60032	2.57075	2.78903	6.52217	0.912102	3.00018	1.46479	0.678046	-1.13398	3.36144	1.98752	2.94231	1.95677	1.23492	-0.14408	-0.240992	-1.00838	0.312826
-0.9	2.87253	2.76385	3.37912	0.0158125	1.11545	8.03919	1.92174		-0.9	1.74611	2.91293	2.35267	6.65897	1.15726	2.32356	1.75112	1.44483	-0.260679	2.22941	2.16322	2.97565	0.967295	3.1968	1.31586	1.02266	-2.23073	-0.296948
-0.866667	2.90485	2.22941	3.37912	0.501269	0.596772	7.86306	2.85946		-0.866667	1.39961	1.28747	1.53656	7.14719	-0.489139	1.9065	1.77035	0.14463	-0.143082	3.19374	1.58007	3.30874	1.07207	2.78929	0.921228	1.17861	-1.4111	-1.99972
-0.833333	2.87445	1.23801	3.37912	0.583529	1.39494	7.49657	3.15456		-0.833333	1.53977	1.044	2.33701	6.81389	0.945672	2.27746	1.10381	0.413789	-0.0369432	2.40729	2.50554	3.41327	0.714655	3.46652	0.823479	1.99229	-1.88858	-2.15703
-0.8	3.37076	2.11899	3.37912	0.977944	2.01575	8.04339	3.68939		-0.8	1.60019	2.63562	2.10884	6.6371	1.09131	2.43746	0.623222	1.27082	-1.02266	2.89976	1.63647	3.44214	1.72069	4.26556	0.410541	1.74897	-2.62262	-2.08
-0.766667	2.8663	1.68406	3.37912	0.669269	1.62415	7.35605	2.48514		-0.766667	1.27893	1.58109	1.14688	6.03598	1.90772	2.1319	1.31151	0.73635	-1.17446	2.10206	1.86053	3.09702	1.81796	3.1833	-0.424998	0.762606	-3.80413	-0.529466
-0.733333	2.55729	1.57296	3.37912	-0.720188	1.67268	7.127	2.31217		-0.733333	1.63365	2.17608	0.167391	7.47082	2.45671	1.63684	1.56841	0.357109	-0.215918	2.09897	1.03495	3.12762	0.709785	4.21325	-1.31248	2.4794	-1.8317	1.63489
-0.7	3.09671	1.82819	3.67697	-0.182789	2.04084	7.68667	3.5304		-0.7	1.93192	3.66744	1.36449	7.03504	1.37195	4.04939	0.944881	0.564717	-0.508966	2.99037	2.2617	2.58356	2.38271	3.39468	1.69553	0.769486	-2.20493	0.480665
-0.666667	2.72857	1.1442	3.67697	-0.354042	2.49515	7.80165	1.60753		-0.666667	1.82452	3.38596	1.43421	6.78764	0.640318	1.77644	0.436091	0.458666	-0.972587	3.51174	4.1271	3.42084	1.7084	2.55944	-0.454255	2.80909	-2.54263	1.93045
-0.633333	3.13457	2.20655	3.67697	-0.0133781	1.70807	7.85822	3.37096		-0.633333	1.62999	2.27671	1.43279	7.92206	1.59458	2.65918	1.36007	0.798434	-0.615455	2.55425	2.97175	1.75959	2.26234	1.22564	-0.186859	1.1152	-2.43221	1.01182
-0.6	2.92396	1.65303	3.67697	0.126717	1.8789	6.64094	3.56721		-0.6	1.88637	2.59259	2.733	7.29316	1.33344	4.83394	0.879488	0.464815	-0.962389	2.81458	1.59872	1.72671	1.16688	2.95795	-0.442617	1.67773	-1.93325	3.33356
-0.566667	3.18147	2.54895	3.67697	-0.216689	1.23855	6.7263	5.11474		-0.566667	1.61313	3.63896	3.12292	6.9894	0.69961	1.56445	-0.169491	0.261465	-0.888351	3.82068	2.31008	2.6546	0.567272	2.28404	-0.119358	0.960876	-2.43574	2.16177
-0.533333	3.09933	1.87629	3.67697	0.0830216	1.12625	7.56292	4.27055		-0.533333	1.53488	2.15298	3.57454	7.43862	0.824479	0.0302742	-0.316225	-0.360269	-0.114668	3.81211	1.66585	2.04844	1.40739	1.5677	0.23462	2.18269	-2.69631	2.64067
-0.5	2.91962	2.72957	3.26017	-0.110301	1.49274	7.35887	2.78667		-0.5	1.60369	1.57898	3.25052	7.83889	0.88396	1.85694	-0.746882	-0.381814	1.32699	2.50724	1.86555	1.7846	1.43133	2.43534	0.53189	1.82938	-2.86125	2.13105
-0.466667	3.22935	2.29002	3.26017	-0.0573347	1.66321	8.00691	4.21312		-0.466667	1.95228	1.99421	2.93948	7.11396	1.677	4.46974	-1.39722	-0.129556	0.495045	3.97049	3.46522	3.37113	1.51803	2.34368	0.344169	1.80194	-2.76876	1.98028
-0.433333	3.31291	2.22578	3.26017	-0.492157	1.32022	7.73705	5.82639		-0.433333	1.66694	1.76869	3.09555	6.07183	1.56789	1.8763	-0.812882	0.122694	0.547263	4.1651	2.78598	3.28299	0.652556	2.31789	-0.697896	1.9825	-2.81497	2.42651
-0.4	2.93911	3.07273	3.26017	0.371163	0.947394	7.32579	2.65739		-0.4	1.43662	2.43115	2.23613	6.03084	1.27038	1.52916	-1.28082	-0.961142	-0.00588103	4.05856	2.15203	4.31597	1.25135	2.42692	-1.22029	0.837339	-3.12624	2.47711
-0.366667	2.75544	2.23415	3.26017	-0.208453	1.434	7.46544	2.34733		-0.366667	1.86217	3.10646	2.25694	7.31103	1.32505	2.39036	-0.714352	-0.403233	0.712142	3.62617	3.64646	3.65183	1.43506	2.73019	-0.119131	0.855424	-3.08135	2.92775
-0.333333	2.859	1.85437	3.26017	0.122143	1.89646	6.03057	3.99029		-0.333333	1.95011	4.44405	2.17779	6.78558	0.969257	3.21659	-0.395835	0.785305	-0.721978	3.77894	3.3954	3.67013	0.985072	1.82249	-0.756205	1.60768	-1.44153	2.82908
-0.3	2.71768	2.17163	3.06684	-0.0082248	2.26212	5.77517	3.03855		-0.3	1.68699	2.87301	2.00103	6.14212	0.729903	1.80826	-1.10757	1.04299	-0.0497087	3.55712	3.35097	2.34031	1.61767	2.09263	-1.11086	1.37919	-0.990093	3.0018
-0.266667	2.78023	2.33288	3.06684	0.266117	2.1778	6.05458	2.78315		-0.266667	1.71464	3.70357	1.95245	6.47598	-0.430763	2.05197	-0.418518	0.280711	1.23351	2.2946	4.49315	1.77233	1.18095	2.09831	-2.32233	1.57843	-0.630398	3.83492
-0.233333	2.87845	2.49466	3.06684	0.274137	2.08085	6.43329	2.92092		-0.233333	2.00777	4.25271	1.41756	6.00004	0.268296	4.74996	-0.458641	0.498915	0.589492	3.02042	3.64386	1.62052	1.62233	3.11514	-0.28035	2.04763	-1.34272	3.36692
-0.2	3.13241	2.44744	3.06684	0.131415	0.45609	6.57772	6.11497		-0.2	1.38277	3.96882	1.55728	5.48372	-0.388525	2.1185	-0.623422	0.382504	-1.07379	2.76661	3.21388	1.57363	1.32383	3.07931	-1.68055	1.20264	-2.82587	3.42848
-0.166667	3.11253	2.34315	3.06684	0.156795	1.3599	7.16736	4.58111		-0.166667	1.57521	2.95448	1.51581	6.03998	-0.768851	2.52713	0.653135	0.129603	0.0602456	3.54852	3.44155	1.47883	1.4481	3.23011	-1.91773	1.41119	-3.01606	4.04252
-0.133333	3.1799	2.28521	3.06684	0.733736	2.55365	6.61718	3.82282		-0.133333	1.83161	2.49816	2.18812	8.02625	0.681123	2.53755	-0.354019	0.747361	0.107422	3.42125	3.55396	1.49562	1.13101	2.15402	-0.523227	3.19656	-2.2921	2.56829
-0.1	2.69556	2.55115	2.73755	0.236255	1.39329	6.47428	2.78082		-0.1	1.79772	3.29383	1.29404	6.99765	0.421037	4.68271	-0.457561	0.294185	-0.754989	3.5116	3.25443	2.92405	1.3683	3.12174	-2.6243	2.28908	-2.75788	3.70339
-0.0666667	3.62289	1.14188	2.73755	1.12461	0.82562	7.6857	8.22194		-0.0666667	1.76582	2.68615	1.1536	6.66687	-0.414225	2.92999	-0.927692	1.39571	0.189943	5.22422	4.44525	3.03857	0.773468	2.67629	-2.267	1.10195	-2.04127	3.38714
-0.0333333	3.14992	2.96162	2.73755	0.168	1.1688	7.03054	4.83299		-0.0333333	1.71621	3.00124	0.137	6.78953	0.495094	2.28255	-0.336364	1.06901	1.15656	3.25672	4.89799	2.95425	-0.344808	1.86592	-1.96758	2.20169	-1.26208	2.97888
0	2.5733	2.49133	2.73755	-0.0542746	0.905154	7.17902	2.18103		0	1.87945	2.59256	0.035417	7.16639	1.37565	4.5028	-0.865766	1.11052	-0.250807	4.08939	3.86957	2.28234	-0.345326	2.29066	-1.40236	2.41154	-1.01929	4.10736
0.0333333	2.76332	2.33592	2.73755	0.899427	1.62308	6.13508	2.84889		0.0333333	1.85052	3.2334	0.495156	7.20316	1.63344	3.60337	-0.3096	0.937574	0.439876	3.47924	3.12424	2.26263	0.677464	2.21178	-1.32567	1.97495	-0.592022	2.40986
0.0666667	2.73732	1.91939	2.73755	0.554008	0.98049	6.85885	3.3736		0.0666667	2.00419	3.46711	1.34703	7.49311	0.565075	2.52778	0.000207011	1.16885	-0.413166	4.0201	3.24751	2.07275	0.729361	2.9082	-0.161634	3.20025	-1.23187	3.13057
0.1	2.79802	2.13459	3.1382	0.82967	1.03891	6.4372	3.20955		0.1	2.07624	3.0204	1.5619	8.81828	0.136415	3.8224	-0.213828	-0.0477551	1.34144	3.71912	3.12332	2.82889	1.98176	2.42278	-1.92706	3.32972	-0.944162	2.32251
0.133333	2.95554	2.78899	3.1382	0.55394	0.711066	6.567	3.97402		0.133333	2.32308	3.27754	0.642291	7.68895	1.2453	4.0726	0.388117	1.64149	-0.829424	3.54533	4.296	3.20097	1.08481	3.46592	-0.529029	3.73284	-1.0612	3.62976
0.166667	2.86366	2.78396	3.1382	0.44737	0.958777	6.21037	3.64329		0.166667	2.1229	2.639	1.26709	6.5157	0.654636	5.78324	-0.0325895	1.447	-0.899331	5.27348	2.67041	3.44752	0.66195	0.980458	0.3341	2.25697	-1.6908	4.78049
0.2	3.20323	2.63016	3.1382	-0.127911	1.84596	6.8591	4.87386		0.2	2.04542	2.35027	2.96421	7.28019	0.222699	2.52625	-0.5633	2.01587	-0.249395	4.12096	2.79649	2.68519	0.848042	0.938944	1.93041	2.59636	-0.570792	2.87977
0.233333	2.80731	2.66305	3.1382	-0.640147	1.40678	6.51874	3.75721		0.233333	2.00839	2.00272	1.12043	6.22724	0.0226105	2.57584	-0.389085	2.54248	-0.206105	3.56846	3.7822	3.24066	0.809656	1.75038	1.4838	3.08657	-0.646084	3.17078
0.266667	2.7746	2.80666	3.1382	-0.513578	0.843475	6.48494	3.88789		0.266667	1.94846	3.06037	1.63364	6.64122	-0.148278	4.46582	-0.749063	1.35187	-0.866262	2.84531	3.42356	3.07309	1.00249	0.594191	0.657579	2.75246	-0.0258934	3.4117
0.3	3.31175	3.50841	3.71875	-0.173312	1.10672	6.31853	5.39141		0.3	1.80123	2.75146	1.72059	6.29559	-0.399871	3.08828	-0.327995	0.949754	4.66749e-05	2.90918	3.43771	2.95158	0.0150291	0.976762	0.158277	2.89031	-0.371416	3.57554
0.333333	3.62784	3.18092	3.71875	-0.685992	0.86864	6.11959	8.56515		0.333333	1.32088	2.37799	0.952172	7.72482	-0.749612	2.42877	-0.28569	-0.562364	1.2598	1.79893	2.95554	2.84973	-0.0201466	-0.0721294	-0.939416	1.73118	-1.08974	2.09511
0.366667	3.2142	3.62225	3.71875	0.220124	1.06263	5.77038	4.89106		0.366667	2.10257	2.28964	0.855817	7.73397	1.42447	6.05364	-0.164019	0.323816	1.22758	3.35226	2.77803	3.33458	0.312078	1.07393	0.842455	1.59327	-1.06607	3.77818
0.4	2.77587	3.36263	3.71875	-0.49036	0.479105	6.13612	3.44898		0.4	1.6438	2.3505	0.480545	6.32197	0.347955	3.1117	0.626845	1.84135	-0.350225	3.40746	2.55399	2.33498	0.775245	1.69273	-1.05291	1.89882	-1.18903	2.79263
0.433333	3.04512	3.83167	3.71875	-0.887368	0.705182	4.81714	6.08534		0.433333	1.38618	2.50131	0.0298179	5.29185	-0.666711	2.42955	-0.442161	1.11623	-0.114015	3.07711	2.17751	2.06085	-0.242772	0.93602	0.839513	2.89349	-1.30505	2.9825
0.466667	2.8179	2.813	3.71875	-0.941154	1.42774	4.64338	5.24568		0.466667	1.38463	2.0371	-0.179474	6.88976	-0.122379	3.02915	-0.485538	1.69909	0.00245043	0.93436	3.59231	2.37126	0.48117	0.765346	-2.09207	2.75915	-0.948377	2.80537
0.5	2.91735	3.52046	3.60339	-0.514033	0.679836	6.70322	3.51124		0.5	1.98576	2.24506	-0.0440561	6.1341	1.40087	6.28545	-0.713716	1.48614	-0.6378	2.58426	4.38711	3.57024	0.0986321	0.742997	1.53517	1.96665	0.172537	2.54432
0.533333	2.55422	2.37901	3.60339	-0.0892101	-0.550074	7.29144	2.69073		0.533333	1.74804	1.96202	1.25366	6.80418	0.578618	2.53784	-0.205917	2.39604	-0.000793473	2.93129	4.57455	3.09034	-0.208814	0.527255	-0.655149	1.63841	-0.213861	2.70695
0.566667	3.147	3.2154	3.60339	-0.764486	-0.188114	6.94584	6.06998		0.566667	1.95597	2.1203	1.28937	6.67193	1.15763	4.67518	0.345546	2.56169	1.18921	1.52957	3.56269	3.37007	-1.00668	0.59338	-0.0608696	2.16028	0.55452	2.53767
0.6	3.32773	2.78731	3.60339	0.175895	-0.0273147	6.67315	6.75396		0.6	1.99424	1.93192	0.316496	7.26084	0.330172	4.93668	0.0289594	2.83119	-0.131191	2.58176	3.8214	2.70788	1.05164	1.41285	0.954783	1.37881	-0.111962	2.59987
0.633333	2.96842	3.17313	3.60339	-0.130072	0.334747	6.32404	4.50529		0.633333	2.1162	1.99459	0.227143	6.2839	0.99552	4.87044	1.71674	2.48558	0.193141	2.29513	3.48937	2.8382	0.550207	2.30462	0.372247	1.03649	0.0653663	4.25676
0.666667	2.90121	2.80665	3.60339	-0.218099	0.855945	5.69609	4.66329		0.666667	1.82552	2.22794	-0.905425	7.24593	0.700562	2.37318	1.15273	0.391656	0.646715	2.5786	4.5882	2.40601	0.545854	1.95432	-1.07161	1.26789	0.616337	4.31499
0.7	2.81437	2.52658	3.85151	-0.356385	0.133903	5.99855	4.73209		0.7	2.34717	3.85961	0.0690271	7.84254	1.95684	2.82157	0.340851	0.794764	2.36245	2.35267	5.0589	3.10409	0.177387	1.75207	1.4481	1.36589	0.419854	4.17519
0.733333	2.98286	2.40473	3.85151	-0.821434	0.385473	5.31654	6.76032		0.733333	1.88873	1.89044	0.709728	7.17163	0.492968	6.11578	-0.500819	-0.559901	0.818187	2.74089	2.86849	3.96615	0.700584	1.00866	-0.179943	2.30498	-0.259847	2.82043
0.766667	2.66709	1.38559	3.85151	-1.40104	0.802492	5.74448	5.61951		0.766667	1.95489	1.23719	1.39849	6.68113	0.516095	3.36646	1.04787	-0.659082	0.680018	1.20932	3.69761	3.3611	0.0412628	2.00451	0.908753	4.11752	0.336277	3.28858
0.8	2.92499	1.68925	3.85151	0.176077	0.945674	5.84175	5.04565		0.8	1.62797	0.990102	0.951668	6.86326	-0.632801	2.39118	-0.246787	-0.549337	2.2569	2.07695	4.29992	2.81403	-0.207661	1.54818	0.40256	1.63391	-0.19831	3.28176
0.833333	3.20732	1.93935	3.85151	1.82677	0.397139	5.79225	5.43691		0.833333	1.79162	0.4462	1.31754	7.12507	-0.671245	4.56961	-0.567144	-0.630432	0.898538	2.31037	4.24851	3.39335	-0.0776775	2.9172	-0.605584	3.43422	-0.934981	3.28406
0.866667	3.0922	1.7709	3.85151	1.10658	0.209783	6.69478	4.91966		0.866667	1.92958	1.50333	0.747154	6.20259	0.210554	4.16945	-0.26093	-0.607539	0.890778	1.91885	4.85228	4.24184	-0.145691	3.27243	-0.423479	3.31641	0.451588	2.46323
0.9	2.78528	1.19673	3.9928	1.40825	0.735642	6.02012	3.35812		0.9	1.79789	1.88358	0.305732	6.65422	-0.0229981	3.57303	-0.573806	0.653459	1.00204	1.73134	5.83638	3.23585	-1.07046	2.86917	-0.868696	0.532212	-0.112074	4.93522
0.933333	2.78285	1.79159	3.9928	1.30188	0.0125145	5.69333	3.90496		0.933333	1.64643	1.5813	-0.74178	6.03734	-0.168328	3.44336	-1.47774	0.160818	0.738023	1.96513	4.94106	1.77067	-0.309083	2.81854	0.434645	1.70699	0.15379	4.9346
0.966667	3.87883	1.96861	3.9928	1.95907	0.536654	5.72814	9.08768		0.966667	1.69316	3.34626	-0.376698	7.25465	0.556806	3.82783	-0.371726	0.747926	1.51441	1.10922	5.30233	1.65544	-0.901867	2.00351	-2.08921	1.62469	0.0556002	3.52447
1	3.23785	1.69378	3.9928	1.39583	1.3364	7.49932	3.509		1	1.50506	1.86412	0.452984	6.29961	0.466094	1.60599	0.270534	-0.201561	0.951817	2.12762	4.70267	1.25975	0.793086	1.79473	-3.28025	0.879402	1.47972	4.1197
1.03333	2.5583	0.720122	3.9928	1.48315	0.299048	6.4316	2.42309		1.03333	1.5614	2.21406	-1.00604	6.61898	0.314809	1.27007	0.442354	-0.21731	1.37334	3.13348	4.86059	1.00584	0.564234	1.35685	-2.56295	1.97591	0.228217	4.97136
1.06667	2.87779	1.47562	3.9928	1.11543	0.719756	6.08035	3.88279		1.06667	1.61696	1.47993	-1.04502	6.70831	-0.235713	1.58991	0.997558	-0.173264	0.989075	1.86953	5.37464	1.29177	-0.643118	1.40828	0.700943	1.86918	0.511025	4.79532
1.1	3.60651	1.88696	4.55996	0.836302	0.5398	5.86295	7.95309		1.1	1.57517	2.92276	-1.09057	6.1145	1.00456	3.40185	1.15055	1.24494	0.468055	1.9675	5.33308	0.787972	-0.613114	0.208106	-1.27239	2.63893	-0.774966	3.28606
1.13333	2.98204	1.64528	4.55996	0.998318	0.280864	5.97592	4.43188		1.13333	1.33897	1.83909	-1.3954	5.66311	0.766173	1.7522	1.22948	1.66127	-0.266117	1.97666	4.35144	1.69346	-0.80289	1.78255	-1.60357	2.50077	-1.74109	3.35527
1.16667	3.34415	2.48082	4.55996	0.18379	0.479649	6.30873	6.05197		1.16667	1.42081	2.46742	-1.03118	6.86306	-0.187168	0.889612	-0.204113	2.03481	-0.469012	3.10478	3.8721	1.73073	-0.670989	2.38005	-1.42484	1.08001	-0.80509	4.52362
1.2	2.98611	2.54879	4.55996	0.366032	0.149156	5.99987	4.29286		1.2	1.48643	2.77208	-1.38903	5.84241	0.171934	3.30322	-0.645986	2.67538	-0.822843	2.89923	3.78267	1.79223	-0.521377	2.01157	-1.42749	2.79558	-0.991575	3.02132
1.23333	3.25711	2.19038	4.55996	0.540402	0.363555	5.58795	6.3004		1.23333	1.15594	1.53287	-0.680903	5.77418	-0.382041	2.36242	-2.09913	2.27237	-1.09888	1.55698	4.7786	2.5498	-0.940609	1.8351	-0.00283625	1.2267	-1.53179	2.49821
1.26667	3.07135	3.24318	4.55996	0.403118	0.902608	5.95582	3.36343		1.26667	1.36639	0.639306	-0.078209	6.2256	-0.11586	1.60392	0.392545	1.74787	0.0746798	1.91723	4.79312	2.26408	-1.33495	1.17552	-0.646047	2.17823	-1.04189	3.43356
1.3	3.32411	3.40984	5.26446	0.321529	1.15172	5.3985	4.39862		1.3	1.3789	1.41175	-0.218892	7.67364	-0.185113	2.59481	0.614069	0.185036	-0.119476	0.934619	4.01913	1.08825	-1.80241	0.158617	0.288923	3.1649	-0.31427	3.94764
1.33333	3.32563	3.48009	5.26446	0.8496	1.75779	5.75612	2.84569		1.33333	1.32723	2.80537	-0.868837	5.14397	-1.5048	5.36902	0.853618	1.62713	-0.839249	1.34934	4.05568	0.6417	-1.60834	0.513149	-0.529371	1.53189	-1.07192	5.09458
1.36667	3.36169	3.50516	5.26446	1.45346	0.822407	5.78082	3.3438		1.36667	1.47935	0.77122	-0.00958516	6.4321	0.902941	3.14728	1.68392	1.57074	-0.978468	1.5783	4.19871	1.26212	-1.31726	-0.16355	0.00188541	2.24664	-0.410793	4.23275
1.4	3.62352	3.54155	5.26446	1.83155	1.54074	6.73648	2.82636		1.4	1.50703	0.942844	0.516327	6.44119	-0.501213	2.78197	0.252983	1.17174	-0.307984	3.60636	3.70686	0.904098	-1.03955	0.788168	-1.62648	2.94503	0.431238	4.60591
1.43333	3.40614	2.825	5.26446	1.36359	1.44103	6.53599	3.00677		1.43333	1.61844	2.26675	0.0153471	5.82217	-0.461348	4.56352	0.332327	1.45352	-0.949798	1.56831	5.8779	1.98772	-1.54875	0.274759	-0.910289	2.28443	0.311457	4.62541
1.46667	3.24994	2.62558	5.26446	1.15611	1.36861	5.7054	3.37945		1.46667	1.47794	1.43593	0.0827689	5.27416	0.705342	4.54975	0.0477605	0.645608	-1.13413	1.5146	4.22482	2.76001	-2.29677	1.10255	0.159675	1.41747	-0.405273	5.04072
1.5	4.13162	3.31842	5.24835	1.3855	0.268655	6.62599	7.94282		1.5	1.48938	0.849739	0.269587	5.33396	1.03055	2.67668	0.206331	0.0442808	-0.0671068	2.94625	4.37218	1.4712	-1.16592	1.69345	-1.26934	2.40138	0.0969639	4.42922
1.53333	3.25269	2.30301	5.24835	2.09538	-0.0409947	6.13919	3.77118		1.53333	1.68856	1.06743	-0.350091	6.77719	-0.743974	2.4238	0.227853	1.0323	-0.0364647	3.59483	3.92718	1.40115	-1.67825	1.50258	1.43723	3.48666	0.0459383	4.59025
1.56667	3.07247	1.85311	5.24835	0.779445	0.476152	6.58029	3.49749		1.56667	1.59615	1.37267	0.236077	5.83555	-0.299798	5.16631	0.520426	2.35264	-1.45152	1.75381	4.09611	1.30526	-1.41558	0.365777	0.834279	2.86838	-0.0569622	3.65106
1.6	3.55598	2.21393	5.24835	1.27619	-0.135612	6.11002	6.623		1.6	1.6408	0.273993	0.741237	5.03072	0.630863	2.82282	1.89716	2.83552	-0.38935	1.54361	3.7486	0.97675	-0.1649	2.08869	0.366997	2.17774	0.111505	3.20168
1.63333	2.7812	1.94954	5.24835	1.01992	-0.599838	5.52453	3.54467		1.63333	1.63379	0.831618	0.491464	5.97161	0.70802	1.43613	1.22665	1.66988	1.88019	2.17214	4.53023	1.91095	-1.50033	2.44146	-1.31426	3.38024	-1.3245	3.26291
1.66667	3.23184	2.6604	5.24835	1.86105	-0.244497	6.91965	2.94608		1.66667	1.53549	1.17063	0.922548	7.3079	0.325403	2.56083	1.17437	1.42035	1.05449	1.59194	4.09901	1.86875	-1.44014	2.30174	-1.08302	1.91006	-1.29662	2.21516
1.7	2.91021	2.03911	5.0401	1.55239	-0.724802	5.61259	3.94188		1.7	1.47297	2.64473	0.931335	6.53708	-0.0344267	3.00773	0.73645	0.647883	0.355907	0.439384	3.7591	1.34058	-0.71153	2.60268	-0.328428	3.21813	-2.18489	2.07876
1.73333	3.41826	2.84606	5.0401	0.263615	-0.865189	5.89538	7.3296		1.73333	1.58672	2.30211	0.849093	5.52615	1.70293	2.43241	0.12329	-0.0639506	-0.242173	0.543228	4.24928	2.34727	-0.220255	1.99868	1.31513	1.2424	0.534195	2.33438
1.76667	3.5879	2.64737	5.0401	0.361072	-0.792274	6.31224	7.95888		1.76667	1.77009	2.39346	1.40753	5.37902	0.632354	2.27826	0.891405	-0.181993	0.938946	1.71789	4.17252	2.72432	-0.0642752	2.6867	0.128054	2.62321	-0.73454	3.09862
1.8	2.93766	2.2439	5.0401	0.29698	-0.755862	6.45808	4.34274		1.8	1.66213	2.26071	1.47222	7.01026	0.383298	4.78617	0.904935	-0.629907	-0.0256128	1.89078	3.5086	2.59559	-1.17741	2.10245	-0.421219	2.66213	-1.06849	2.00166
1.83333	2.99963	1.59863	5.0401	-0.277982	0.450829	6.13135	5.05485		1.83333	0.927145	1.01598	1.1199	5.43414	1.48829	0.994856	0.0966299	-0.446102	-0.578033	1.25111	3.48563	3.14638	-1.4137	0.871606	-2.18923	1.84971	-1.07618	0.710474
1.86667	2.95748	2.09383	5.0401	-0.173733	-0.052638	5.19031	5.64699		1.86667	1.04502	0.663658	1.3703	5.92473	1.3186	0.0533844	0.75948	-0.0993454	-0.547053	1.21426	5.81392	2.35865	-1.66897	1.37628	-3.0004	1.50131	-1.07115	1.79765
1.9	2.9285	2.38727	5.61894	0.171458	-0.359029	5.29093	4.46146		1.9	1.24243	0.582421	0.513806	6.41545	2.10328	0.635609	0.394438	0.128819	0.298719	1.58104	4.75037	2.408	-2.2991	1.33028	-1.04555	1.7013	-0.89699	2.51948
1.93333	2.60382	2.61714	5.61894	0.139526	-0.335086	5.46019	2.1222		1.93333	1.33927	1.53259	-0.1218	4.54721	1.26175	3.7128	0.375629	0.841146	-0.193071	0.0528792	5.01531	2.76257	-1.26926	1.23615	-0.645275	1.4189	-0.507957	2.74795
1.96667	2.62709	1.56381	5.61894	0.0650817	0.337067	5.15932	3.01835		1.96667	1.43359	1.29739	0.670124	4.8806	0.538929	0.0768758	1.56509	0.734044	-0.0118087	0.425606	5.19594	1.9594	-0.553784	2.97637	-1.2117	4.12116	-1.7627	3.46954
2	3.50686	2.45285	5.61894	0.961346	0.381603	6.46537	5.16102		2	1.53092	0.148636	1.1322	6.12837	1.31453	0.942245	2.02619	-0.159586	1.30839	1.36611	5.32049	2.27792	-0.752976	1.45818	-0.845828	2.77492	-0.733082	2.31885
2.03333	2.98778	2.31543	5.61894	0.429931	-0.16089	6.24585	3.47745		2.03333	1.53919	1.56912	0.212673	6.20785	0.0172075	2.34546	2.01872	-0.198824	0.768525	1.60763	4.93511	1.72476	-1.1127	2.3506	-0.550744	2.53209	-1.28196	3.02078
2.06667	3.16012	1.83171	5.61894	0.575884	0.985684	6.14984	3.79865		2.06667	1.14107	1.4075	-0.0269098	4.86176	0.060514	2.77043	1.56112	-0.0070272	0.372139	0.717534	5.36593	0.891018	-2.76209	2.34364	-0.229037	1.31899	-1.86827	2.62087
2.1	2.66663	2.1001	4.46385	-0.568251	1.09949	5.7857	3.11891		2.1	1.41814	1.52209	1.41265	6.09178	1.52963	0.348246	1.63472	-0.0257402	1.4417	1.17855	4.1776	1.77641	-1.50658	2.42249	-1.19621	1.84601	-1.35988	2.81496
2.13333	3.05804	1.87717	4.46385	0.313248	1.11562	5.72121	4.85713		2.13333	1.21632	0.663028	0.844874	5.89716	-0.586758	1.54239	1.83416	-0.22556	2.08963	1.99846	4.90131	1.63446	-1.23925	2.71029	-2.71079	0.594974	-1.84423	2.57337
2.16667	3.07316	2.32668	4.46385	-0.133053	0.555075	5.80845	5.41798		2.16667	1.488	1.67633	1.31819	5.14176	-0.434897	4.05244	1.53944	-0.488139	0.32956	0.992161	4.3564	2.48742	-0.531547	2.79783	-1.75092	1.28775	-1.31473	3.83693
2.2	2.87758	1.95705	4.46385	0.722736	0.781638	5.80336	3.53687		2.2	1.22854	0.0370365	2.18506	4.49548	0.454642	0.920834	1.02061	-0.298562	0.445745	0.0293643	5.80083	3.21466	-0.358609	2.05764	-1.48258	1.54875	-1.91243	2.72671
2.23333	3.18338	2.34597	4.46385	0.831069	1.01776	6.18204	4.25962		2.23333	1.31971	0.893474	0.731621	3.84201	1.09036	1.39995	1.22456	0.66818	1.73115	0.277786	7.77766	1.11715	-0.727518	1.36782	-1.99495	1.22212	-0.914095	2.72774
2.26667	3.60003	2.02412	4.46385	0.611923	1.16329	5.87719	7.45982		2.26667	1.43132	1.89088	-0.109725	6.08048	-0.327894	2.50244	0.824511	-0.0818872	1.30231	-0.389934	7.10206	1.36909	-1.46095	2.31849	-1.35053	1.9654	-0.928892	3.6266
2.3	3.00677	1.61629	4.43125	1.39474	1.55379	5.5467	3.49782		2.3	1.11087	1.80136	-0.0772551	5.36302	-0.0111467	2.44013	1.36111	-1.75728	0.776226	-0.0797887	5.01949	1.98235	-0.612683	1.99543	-2.12438	1.78295	-2.00408	3.02931
2.33333	3.12261	1.08883	4.43125	1.08367	1.66457	4.89914	5.5682		2.33333	1.3855	1.4369	-0.122661	5.55951	1.19025	1.11625	2.22752	-2.17147	0.67178	0.571923	6.27974	2.41301	0.341436	2.28556	-1.87578	1.87518	-1.29607	3.05043
2.36667	3.08301	1.90568	4.43125	1.17001	0.829954	6.86576	3.29538		2.36667	1.47555	1.0344	0.448742	7.28617	0.621172	2.63311	1.3642	-0.421851	0.543622	0.734284	5.41154	2.86999	-0.442643	2.20842	-1.80801	-0.0692461	-1.55766	4.22805
2.4	3.38046	1.72144	4.43125	1.20009	0.796846	5.7134	6.41971		2.4	1.43614	1.59672	1.30035	4.68848	0.674557	3.97547	2.34357	-0.164198	0.337471	1.14047	5.20384	2.3372	-1.9188	1.5928	-0.989924	0.227319	-1.32727	3.39637
2.43333	3.00652	1.66402	4.43125	0.806702	0.0568699	6.02591	5.05438		2.43333	1.20595	0.4734	0.299389	5.13999	0.328575	1.64272	1.48877	-0.403405	0.745818	1.00849	6.34907	2.25253	-1.73293	0.243552	-2.14281	2.48796	-1.09913	3.4192
2.46667	2.50254	1.28637	4.43125	0.149013	-0.176923	6.35479	2.97072		2.46667	1.55249	0.0162895	0.0317722	5.56468	0.950429	0.105902	1.98587	0.780772	1.09215	1.42715	5.4416	1.17031	0.333539	1.74295	1.01313	1.94253	-1.15536	3.94859
2.5	2.64752	0.74806	4.36751	0.903647	0.12037	5.28683	4.45871		2.5	1.45567	0.241111	1.62883	6.18573	0.0509647	1.71077	1.31258	1.39723	0.439829	0.542112	5.13691	0.751275	-0.174295	2.09484	0.939497	1.33956	-2.8205	3.96993
2.53333	3.1558	2.0287	4.36751	1.1059	0.981814	5.53197	4.91888		2.53333	1.56563	1.14315	1.23848	5.1174	0.611259	2.95746	0.897453	1.37308	0.0690905	1.05171	4.92154	0.880515	0.305151	2.86225	-0.171467	1.4324	-1.88144	3.80772
2.56667	2.93381	2.51992	4.36751	1.31969	1.16399	4.68696	3.54482		2.56667	1.50265	1.12659	1.93751	5.69431	0.295053	1.62255	2.18595	0.548514	0.20929	0.9279	4.8741	1.19551	-0.13245	1.62584	-0.18768	1.78043	-0.769895	2.61157
2.6	2.79746	1.80027	4.36751	0.699336	0.842208	5.37179	3.70363		2.6	1.42814	1.01636	2.2482	6.36491	1.42691	0.732105	1.5847	0.101032	-0.54144	1.38988	5.49478	1.33329	0.0194248	0.30606	-0.461162	0.708951	-0.936183	3.49055
2.63333	3.12796	2.18337	4.36751	-0.0207042	1.41539	6.04291	4.77931		2.63333	1.67926	1.39093	2.24761	5.28478	0.0635091	3.14866	1.85822	1.19524	-0.627322	2.51565	5.07271	1.10491	0.474447	1.50813	0.496717	-0.652945	-0.58458	4.05083
2.66667	3.50026	2.40216	4.36751	1.04756	2.00373	5.15892	6.02166		2.66667	1.60734	1.53668	3.00378	7.24842	0.0593629	2.83662	2.11765	0.44898	-0.0873987	0.573215	4.60308	0.353579	0.202328	1.69461	-0.689176	0.2555	-0.634267	3.80175
2.7	3.33791	2.48961	3.96274	2.1569	1.14474	5.57883	4.69466		2.7	1.45402	0.618209	2.94713	4.39635	-0.0460197	1.38632	1.63637	1.84281	0.0997792	1.1847	4.96301	0.311085	0.27102	1.79932	0.682975	0.290822	-1.21072	3.54512
2.73333	3.18211	3.05445	3.96274	1.34986	1.98105	5.08509	3.65949		2.73333	1.70374	1.48596	2.91331	5.68843	1.15973	1.29285	1.24334	1.79837	-0.463691	1.7682	5.07238	0.670382	0.25208	2.51237	-1.23569	1.15657	-0.900203	4.54921
2.76667	3.21123	2.21832	3.96274	1.11393	1.2146	5.76153	4.99624		2.76667	1.63862	3.02542	1.79354	4.99913	0.460033	3.53572	2.51208	0.71617	-0.622024	1.73116	4.65548	2.45462	-0.811337	1.00579	0.192865	0.0864613	-1.71537	3.83678
2.8	3.31683	2.42988	3.96274	0.731291	0.151283	5.96117	6.66461		2.8	1.45839	1.78191	2.63828	4.5114	-0.284364	-0.538962	2.22386	-0.0703347	-0.123782	1.50628	6.9312	1.28333	-1.00485	1.8241	-0.0664527	1.13526	-0.89401	3.93977
2.83333	3.15548	2.04486	3.96274	1.4155	0.285481	6.03722	5.18708		2.83333	1.67319	1.86492	1.61812	4.56382	0.495998	0.731527	0.876819	1.30304	1.48308	0.920994	6.34812	1.03056	-0.969202	1.33679	1.08605	1.03117	-0.524966	5.24743
2.86667	3.39702	2.20722	3.96274	1.54064	1.04029	6.6153	5.01595		2.86667	1.69996	2.52376	2.02039	5.92992	-0.144038	1.47689	2.66149	0.759926	-0.495617	0.311356	5.55377	2.08028	-0.176514	2.20991	0.033458	-0.482698	0.204167	4.43282
2.9	4.29559	2.14165	3.72147	1.359	0.699151	6.56617	11.2861		2.9	1.67619	1.85368	2.98075	5.00048	-0.29887	2.19279	1.41781	1.53525	0.538254	-0.0161504	5.40803	2.653	-0.016462	1.4213	-0.0444129	0.606189	-1.19442	4.45794
2.93333	3.44481	0.844299	3.72147	0.724931	1.06483	7.1227	7.19065		2.93333	1.59256	1.78466	2.86296	4.68855	0.622288	0.614579	1.34226	1.79267	0.943696	1.52335	4.73631	2.26787	0.0818684	1.84512	-1.63652	-1.08318	-0.0885197	4.77562
2.96667	3.17324	1.04429	3.72147	1.32154	0.515699	6.87886	5.5576		2.96667	1.59365	2.02332	3.14216	6.21915	0.00498019	-0.680905	2.36713	1.58765	0.295662	-0.370895	4.66349	1.95896	-0.98853	2.51559	-1.74629	0.31313	-0.701084	6.48855
3	2.96662	2.37393	3.72147	0.199033	1.41058	6.07927	4.01541		3	1.74518	3.38901	2.49104	5.73341	0.292281	4.16085	2.84432	1.0572	0.207085	-0.333226	5.74812	0.625209	-1.81615	2.4371	-0.566022	-1.11754	-1.69565	6.21103
3.03333	2.79531	2.48896	3.72147	0.992232	-0.360613	4.89644	5.03339		3.03333	1.23735	3.37002	2.72453	4.14874	0.362496	1.07281	2.45007	1.22974	0.351065	-1.28563	4.79582	1.44194	-2.93712	0.952585	-1.11196	-1.28107	-0.168796	4.91966
3.06667	3.26901	3.21676	3.72147	0.798579	0.289577	5.52631	6.06135		3.06667	1.33524	2.30778	2.87793	4.20126	1.49602	1.50772	1.68773	1.21753	-0.158823	-0.472295	5.37602	1.56313	-1.81946	2.08543	-1.72438	-0.355307	-0.899362	3.80821
3.1	2.82413	2.7234	3.77698	0.387396	0.842932	6.36072	2.85334		3.1	1.47252	2.21969	3.14288	3.81422	1.86226	0.815775	1.30315	2.20554	-0.34453	-0.412275	4.33627	2.53285	-1.57508	1.99431	-1.69393	-0.0403098	0.176799	4.69525
3.13333	2.86946	3.34393	3.77698	-0.286287	-0.0887672	5.2235	5.24739		3.13333	1.65927	2.95314	3.0781	3.19857	-0.0100426	5.10143	1.15084	1.18978	0.196163	0.619563	4.71999	2.48775	-1.98572	1.38431	-0.48768	-0.356448	-0.0552878	5.0231
3.16667	3.78714	3.07832	3.77698	0.0805871	0.571256	5.08932	10.1264		3.16667	1.45851	1.59066	3.72273	4.01102	-0.066516	1.14448	0.0231853	1.77369	0.260679	-0.93523	5.60164	3.10469	-2.03108	1.68966	-0.620163	2.03545	-0.498904	3.98876
3.2	2.93842	2.83154	3.77698	0.233127	0.324439	4.67405	5.79036		3.2	1.62668	2.26363	2.43208	4.70578	0.847172	2.51712	0.555175	2.64385	-0.884209	0.94216	5.68362	1.90424	-1.8098	2.19027	-1.04458	-0.969113	0.830022	4.84617
3.23333	2.73446	2.03344	3.77698	-0.67895	0.446586	4.37199	6.45673		3.23333	1.7435	2.54603	2.64674	2.10518	0.423915	5.86264	0.668646	1.4778	-0.852726	3.19477	5.31794	1.76705	-0.930633	2.53051	-1.63801	0.601254	-0.217602	4.13593
3.26667	2.5982	2.43152	3.77698	-0.327388	1.29644	5.44308	2.96855		3.26667	1.47527	2.10825	3.81786	4.68526	0.309183	2.58052	0.876634	1.61135	-0.519725	1.30194	5.61711	1.91983	-2.413	2.45715	-2.67723	-0.735711	-0.493144	4.63327
3.3	3.17719	1.74498	4.67203	-0.399091	0.94977	4.51412	7.58136		3.3	1.34445	1.86806	2.32715	3.16583	0.76965	1.79197	0.304935	2.19103	-0.366631	0.687853	5.46039	3.2703	-2.67235	3.30973	-2.68844	-0.262233	-0.725054	4.42341
3.33333	2.51235	2.25891	4.67203	-0.289654	1.07745	4.16153	3.19386		3.33333	1.71539	2.46338	2.391	4.62979	1.04504	2.7878	0.146446	2.69901	-0.0956018	0.965334	5.22577	2.51513	-2.24515	2.64306	-1.73446	0.159902	1.33168	4.23355
3.36667	2.17086	2.70582	4.67203	-1.48093	-0.139448	4.71921	2.54851		3.36667	1.6991	3.45862	1.50257	4.22141	0.105594	3.49094	1.03894	2.17404	0.283958	1.16708	5.35798	1.64842	-2.38561	1.05991	-1.1604	0.341568	1.82782	4.75194
3.4	2.61774	2.44321	4.67203	-0.71268	0.282641	4.91836	4.10286		3.4	1.66289	2.96977	3.19072	3.88217	-0.136415	2.01152	2.86771	1.25575	-0.467484	0.734648	7.33262	2.00492	-2.41874	1.15623	-1.53229	-0.520279	1.0138	4.92453
3.43333	3.02325	2.11881	4.67203	-1.04255	0.54625	5.08949	6.75546		3.43333	1.68013	3.14046	2.87097	3.71071	1.64745	3.28382	1.9281	1.68904	0.247657	1.03456	5.15392	1.823	-2.22079	0.64684	-2.80628	-0.433455	1.38987	5.45641
3.46667	3.52088	2.15072	4.67203	-0.471988	1.21889	5.17016	8.38548		3.46667	1.64594	4.05217	1.96025	4.24089	1.26342	3.20632	1.87311	1.54926	-0.163175	1.40601	4.51997	2.56671	-1.2288	-0.350915	-3.09447	-0.18014	1.42372	4.93659
3.5	3.42493	2.48658	4.47265	-0.71475	2.48444	5.74978	6.07088		3.5	1.90291	4.31765	2.42891	3.41019	-0.025265	4.68571	0.915626	1.37105	-0.490856	2.39159	5.22389	2.77097	-0.951146	0.942049	-0.364754	-0.362176	0.764263	5.32179
3.53333	3.14463	1.72756	4.47265	-0.414516	1.80375	5.57629	5.70207		3.53333	1.87494	2.81215	2.68906	4.33735	0.269506	0.902473	2.61708	1.19075	1.03367	1.50459	5.37146	2.156	-0.227732	0.137687	0.182113	0.655409	1.6148	4.62768
3.56667	3.83003	2.33248	4.47265	-1.17223	1.65488	5.09401	10.5984		3.56667	1.6633	2.46143	1.94224	5.30194	1.67413	2.70394	2.05207	0.347407	-0.066535	0.431691	5.08779	2.12241	-1.35687	1.69557	-0.386973	-0.230689	0.383698	4.11292
3.6	3.0897	2.26543	4.47265	-0.0369035	1.56119	6.03889	4.23694		3.6	1.92706	4.46292	2.83131	4.84499	0.727236	5.18369	1.4906	0.561682	0.677859	0.412933	5.46881	2.45738	-0.765291	1.60857	-0.507144	-1.46201	0.7984	3.96801
3.63333	2.59191	1.83241	4.47265	-1.0557	1.20237	5.37566	3.7241		3.63333	1.77606	3.35313	0.0975422	4.32039	0.326038	3.49335	1.23289	1.7359	0.411182	0.552425	5.18522	2.48079	-0.408017	1.61855	-0.0813572	-0.181802	0.725335	5.3315
3.66667	2.80521	1.88985	4.47265	-0.19272	1.52259	5.04475	4.09412		3.66667	1.81471	2.59676	1.2587	4.94118	0.596213	2.39429	1.33879	2.36468	1.87641	0.366467	5.91961	1.95912	-1.33333	0.504599	-1.27426	0.300971	1.80665	5.23318
3.7	3.09596	2.57052	3.81972	0.131074	1.50649	5.85381	4.69414		3.7	1.67052	2.66824	2.07764	5.55032	0.910434	3.41021	1.07835	2.64266	-0.00972004	0.607383	5.69859	1.77799	-1.80316	0.924554	-2.33275	0.0140109	0.442318	4.74172
3.73333	2.4229	2.06834	3.81972	-0.575588	0.93575	4.4066	3.88261		3.73333	1.54705	2.86957	0.931149	4.70086	0.0866012	4.13194	0.320276	0.155814	-0.334425	0.839185	6.34761	2.11473	-1.0447	2.61777	-1.80594	-0.277121	0.0954417	4.55116
3.76667	2.64377	2.59227	3.81972	-0.904375	1.08766	5.05271	4.21465		3.76667	1.77576	2.17355	0.926829	3.68174	-0.146305	1.81065	0.825036	2.3173	-0.42627	0.948009	7.50466	2.71228	-0.972844	2.1293	-0.900033	1.14441	1.12819	5.33136
3.8	2.91028	2.05456	3.81972	0.753587	1.09438	4.47122	5.2682		3.8	1.79039	3.13407	2.02006	4.36468	-0.0948115	0.455916	0.267924	1.9425	0.400435	0.483395	7.27115	2.54818	-0.474684	1.9181	-0.500537	0.739716	1.58147	4.37903
3.83333	2.91031	1.57385	3.81972	-0.72566	1.5774	4.73288	6.4837		3.83333	1.97835	2.6667	1.70149	5.52244	0.545319	2.47796	0.704437	0.508029	0.409829	0.795479	6.94434	1.80404	-0.187827	1.15915	0.381333	0.660139	3.41582	4.1232
3.86667	2.81257	1.77459	3.81972	0.821013	0.899825	4.51806	5.04221		3.86667	2.06019	2.64211	2.83473	2.80154	-0.0909589	2.44521	0.472747	0.944421	0.918678	1.3135	6.10483	1.70092	-0.169802	2.6865	1.10538	-0.778439	4.48917	5.60274
3.9	3.29892	1.84486	6.19251	1.08704	0.810752	4.74319	5.11514		3.9	1.95874	1.82291	2.60921	3.47552	0.0507533	0.407154	0.778998	1.84537	2.15913	1.436	6.46058	0.891119	-0.0425126	2.20503	0.538724	-1.20966	3.77701	6.09321
3.93333	3.24509	2.05833	6.19251	0.516558	1.8027	4.48719	4.41325		3.93333	2.06718	2.28275	1.54788	5.52042	1.69997	-0.297924	1.39451	1.85287	1.64348	0.675661	5.93493	1.13606	0.536675	2.32343	0.844625	-0.613202	3.3635	5.29639
3.96667	3.54271	1.57401	6.19251	0.940653	1.81637	4.52405	6.20865		3.96667	2.79201	3.56512	2.95319	3.75381	2.27653	1.69962	2.08237	1.61477	0.820474	1.21641	7.27014	1.42005	0.714159	2.6108	2.17374	1.60557	5.55933	6.12815
4	3.1679	1.95502	6.19251	1.52895	1.45147	4.09316	3.78631		4	2.27761	1.64159	2.993	2.78724	1.05244	0.723612	1.25277	2.48155	0.624101	1.02539	5.91716	1.40477	-0.259449	2.45316	3.67822	0.692106	4.2494	6.00224
4.03333	3.67496	2.79319	6.19251	1.15891	1.20986	4.73273	5.96256		4.03333	2.58419	2.61013	3.00532	3.09869	0.752854	1.60623	2.1723	1.28489	1.02713	0.563806	6.13907	3.22953	0.728973	1.8123	2.96754	1.37099	4.56883	6.99264
4.06667	4.19769	2.00346	6.19251	2.20006	1.21253	5.47269	8.10489		4.06667	2.61644	3.63639	2.69695	2.67305	2.07009	2.36622	1.81227	2.1433	0.17202	1.64727	6.59668	1.24015	-0.268801	0.865742	4.71835	0.510704	5.12766	6.4714
4.1	3.56363	1.72885	6.46037	0.745101	1.25907	5.27822	5.91018		4.1	2.26753	2.39416	1.43884	2.24519	1.19203	1.26422	0.702759	1.7675	0.0157411	1.7592	5.88666	1.8658	-0.750973	4.38432	3.3035	0.62357	3.59794	6.85748
4.13333	3.14414	1.83154	6.46037	0.499176	0.722743	5.35059	4.00044		4.13333	1.99705	1.79764	2.08041	2.83918	0.0215651	0.422499	2.2966	0.491527	0.926379	0.700844	5.87042	1.62613	-1.2682	3.35503	2.99889	0.0948951	3.02784	6.66816
4.16667	3.47486	1.6163	6.46037	0.0717139	1.3766	5.29428	6.0299		4.16667	2.28074	2.355	2.6866	3.15829	0.344678	1.34786	2.49929	1.06446	0.943544	0.137049	6.95225	1.33198	-1.28282	1.62389	1.32327	0.370625	6.19451	7.72208
4.2	3.51825	1.78525	6.46037	0.351255	0.881732	4.93944	6.69147		4.2	2.57346	4.0743	2.66645	1.80079	0.777379	2.84117	2.17995	2.21783	1.40476	0.334941	5.82003	1.86948	-1.28825	1.8797	4.34648	1.25567	5.00116	6.56699
4.23333	3.57559	1.30306	6.46037	1.22203	1.8174	5.48284	5.16786		4.23333	2.2028	2.49583	2.11312	1.77747	0.550933	1.17999	1.90291	2.00808	0.42984	1.07502	6.00756	1.44319	-0.132634	1.66724	3.8227	0.697562	4.88009	5.52877
4.26667	3.80955	1.67885	6.46037	0.747444	2.29285	4.98045	6.69734		4.26667	2.24188	2.15263	2.27948	2.74297	-0.203365	1.08504	1.5193	2.12832	1.49326	0.54802	5.25418	2.20989	-0.895155	1.74738	4.59013	0.472488	4.92105	6.06642
4.3	3.28206	1.99112	5.99574	1.45375	0.577004	3.85902	5.81573		4.3	2.18219	1.88074	2.21378	3.57588	0.640894	0.379214	2.16382	2.65883	-0.041844	-0.44481	5.09853	0.613321	-0.855228	2.39283	4.31591	-1.10014	6.49438	7.11118
4.33333	3.46624	1.41014	5.99574	0.603505	1.39011	5.8608	5.53714		4.33333	2.33159	2.08751	3.1508	3.30742	-0.119243	2.63121	3.27042	2.75946	0.828946	-0.172286	5.7177	0.949588	-0.94368	1.8495	3.18593	0.0059248	4.85334	6.27455
4.36667	3.61621	1.30123	5.99574	0.350413	1.38545	4.76222	7.9022		4.36667	2.43324	2.91444	3.59139	2.64677	-0.715444	-0.0746919	2.72781	2.97963	2.2252	-0.832666	5.28848	1.6634	0.308868	2.44165	4.76663	0.335908	5.36839	5.72933
4.4	2.81279	1.13077	5.99574	-0.104727	1.12807	3.73651	4.99037		4.4	2.56103	2.89144	3.43304	4.80202	-0.234703	0.49317	2.43119	2.92524	1.18903	-0.498477	6.08716	1.26774	0.941245	2.52262	3.29698	-0.190312	4.69026	7.48979
4.43333	3.73687	1.34281	5.99574	0.13344	1.62217	4.65098	8.67607		4.43333	2.70841	3.81998	3.1155	2.58397	-0.635772	1.70215	3.27873	2.75757	1.01803	0.232236	6.37176	0.946841	-0.89815	2.71349	5.05323	1.16663	5.24057	7.57614
4.46667	3.92853	1.76842	5.99574	0.824892	1.25191	5.24226	8.48795		4.46667	2.48825	1.76367	2.16489	2.17308	0.357317	1.41375	2.86437	3.17467	1.71755	0.196459	6.18637	1.70866	-0.502932	0.74239	3.16954	1.61549	6.55669	6.99832
4.5	4.09625	1.57698	7.0837	1.52617	1.7894	5.9233	6.67797		4.5	2.35369	1.78357	1.81059	2.70228	0.440312	1.29362	3.09225	2.49727	2.65669	-0.705624	6.4407	1.28165	-1.18425	1.55011	2.73592	1.71489	6.18021	5.72246
4.53333	3.7153	2.2019	7.0837	1.32498	1.66188	5.24017	4.7792		4.53333	2.48485	3.40477	0.424058	3.68815	0.220232	-0.767799	3.29316	2.41398	1.0717	-1.01586	8.13651	1.33225	-0.811197	3.09181	2.9645	2.02699	6.81113	5.958
4.56667	3.54973	2.36635	7.0837	1.05585	0.728582	5.59321	4.47066		4.56667	2.69106	2.3784	2.47108	3.36619	1.19926	3.48885	3.55453	1.76847	0.360295	-0.48726	7.2352	1.23243	0.357769	2.53417	2.57493	0.460344	6.77312	6.48029
4.6	4.85664	3.49929	7.0837	1.24264	1.91384	5.31536	10.085		4.6	2.43122	1.78235	1.39673	3.05408	0.973897	0.98434	3.13731	0.81768	0.7587	1.47278	6.69754	0.958109	-0.696189	1.5383	4.14743	0.371638	6.59372	7.34231
4.63333	3.67923	3.4316	7.0837	-0.078676	2.34915	4.63258	4.65705		4.63333	2.13247	0.863485	2.26334	3.44511	-0.0667509	0.681043	2.96473	0.432549	1.00589	-0.911362	7.28601	0.788321	-0.683756	1.3391	2.68648	0.024062	6.81157	7.32208
4.66667	3.56058	2.90183	7.0837	0.279063	2.15896	5.4174	3.52252		4.66667	2.30093	1.90977	3.25971	3.59398	-0.096127	2.01519	1.6926	1.6825	-0.0469899	-0.858518	6.20531	0.671756	-0.682183	1.76617	4.39191	0.0928698	6.97985	6.53801
4.7	3.59938	3.26369	6.94805	0.042637	2.02729	5.92714	3.3875		4.7	1.9057	1.91058	1.61988	3.37864	-0.193746	-0.806046	1.54654	2.46535	-0.365219	-1.62284	5.75945	0.803878	-0.851856	2.16536	2.34507	1.10193	6.29759	6.84241
4.73333	4.26077	4.16992	6.94805	0.947797	0.502799	5.1777	7.81838		4.73333	2.42722	2.2268	2.96161	3.85551	-1.19381	-0.130006	1.60948	2.16435	1.47722	-0.720459	6.6119	1.32741	-0.682431	2.99753	3.70891	1.14282	6.3417	7.56412
4.76667	3.83829	3.39853	6.94805	0.615358	2.08097	4.15455	5.83227		4.76667	2.39744	1.49976	3.26886	4.35649	-0.15273	-1.13315	2.23221	2.66958	0.483575	0.806285	5.853	2.76975	0.374942	1.35416	4.20144	1.25126	4.41022	6.51086
4.8	3.68086	2.68577	6.94805	1.1019	1.55708	4.76613	5.02622		4.8	2.62913	4.05002	2.98654	2.28116	1.28592	4.16203	1.67837	2.63573	1.45369	0.416597	5.85882	2.2226	-0.29428	0.190375	3.44723	0.131789	5.25756	6.931
4.83333	4.95674	3.94292	6.94805	0.806349	2.15786	3.72969	12.1556		4.83333	2.42465	2.23437	2.56319	1.45945	0.47105	0.414538	1.30584	4.56099	1.1859	0.347321	5.59024	1.55791	-0.605551	2.64968	3.80035	2.09844	5.05388	6.53144
4.86667	4.28814	3.39941	6.94805	0.203038	2.44795	4.04276	8.68762		4.86667	2.16311	1.91059	3.97752	2.08774	1.50214	-0.561888	1.87488	2.64105	2.72763	-0.614982	7.2753	1.42275	-0.213403	0.996077	1.22366	1.50246	2.54422	6.47712
4.9	4.24873	2.97524	7.02195	-0.105148	1.71597	5.40578	8.47858		4.9	2.08332	1.72682	1.72994	2.57121	0.727201	-0.381328	2.30458	2.9801	0.877604	-0.620245	6.58737	1.61218	-0.180791	1.31779	3.23418	1.99342	2.07022	6.86625
4.93333	4.11025	4.13078	7.02195	0.786384	0.998821	5.40234	6.32124		4.93333	2.42279	1.64721	3.62109	1.79623	2.07759	0.988096	0.783649	3.91118	1.27313	-0.590822	7.58836	1.57311	-0.0431697	2.33661	4.58343	1.45578	2.265	5.92093
4.96667	4.23486	4.16974	7.02195	0.369741	1.14215	5.14236	7.56322		4.96667	2.25629	1.41605	3.64556	2.53136	1.14681	-2.56156	0.949457	4.04869	2.34807	-0.555808	7.11324	1.36169	0.379543	2.54871	2.78698	1.33941	3.38775	6.471
5	4.69747	4.47515	7.02195	0.536409	1.11433	5.63192	9.40507		5	2.28408	0.797323	3.16876	3.7673	0.270574	-1.18724	1.17534	3.5643	1.29995	0.193734	7.30938	1.40344	-0.131944	3.36547	4.78018	0.803098	1.90103	6.34858
5.03333	4.16782	3.87691	7.02195	0.332496	-0.024667	5.48664	8.31361		5.03333	1.95544	2.88092	1.85971	2.98231	0.993441	-0.59445	0.968221	3.89031	0.548138	-0.404722	7.26038	0.523863	-1.52821	2.4667	2.1379	-0.0392443	1.76085	7.53636
5.06667	3.84585	4.68469	7.02195	-0.140379	0.568269	5.08481	5.85576		5.06667	2.33613	1.92605	1.61524	2.93847	1.97087	2.00373	0.780137	3.36655	1.38125	0.616791	7.35498	1.97036	-1.46956	1.99527	3.38319	1.71497	2.11135	6.05463
5.1	4.2273	4.33228	6.48465	1.33201	0.738211	5.23927	7.23738		5.1	2.40122	1.99103	1.62662	4.10072	1.8202	-0.596691	1.67051	1.82915	2.62932	1.57557	8.02366	2.15413	-0.303266	1.08556	3.11006	0.697978	2.3056	7.10052
5.13333	3.74434	4.14945	6.48465	0.985327	0.0341038	4.69434	6.11817		5.13333	2.39899	4.08453	3.05567	4.96408	1.68082	0.453293	1.05187	3.19982	0.527333	0.377132	7.82744	2.23676	-0.585997	1.11621	1.59143	2.01784	1.55392	5.6307
5.16667	4.04067	4.59018	6.48465	0.213185	0.0932028	4.19011	8.67272		5.16667	2.39484	1.79675	2.47399	3.82054	2.25559	0.390422	1.28127	3.92171	1.12776	-0.319683	5.54426	1.34961	0.827917	2.05319	2.15485	1.93386	3.17998	6.92033
5.2	4.0972	4.63271	6.48465	0.0119334	0.943026	4.29635	8.2145		5.2	2.50372	2.44114	3.22552	3.83874	0.951427	0.31491	0.621891	3.7097	2.37556	0.821707	6.4512	1.22884	-0.629802	3.95669	1.62054	0.888758	4.17732	6.56907
5.23333	4.59825	4.54379	6.48465	0.539538	0.888283	5.01853	10.1147		5.23333	2.68351	2.49253	4.27493	5.27181	0.450754	0.412631	1.15981	4.27608	1.64041	-0.0490736	6.79958	1.54287	-1.14189	3.32803	2.92762	2.17595	3.32698	6.7307
5.26667	4.03161	4.16282	6.48465	0.88002	0.432872	4.04046	8.18887		5.26667	2.33735	3.59727	3.06532	3.72025	0.547644	1.63531	1.33132	4.15187	0.888013	0.328422	6.97113	1.18147	-1.31343	3.34653	-1.52747	1.95915	3.14297	6.70918
5.3	3.9072	4.85119	7.08844	-0.315102	0.805558	5.07332	5.93983		5.3	2.30158	2.33929	3.03674	2.83947	1.29216	0.755365	1.99861	3.66464	0.392932	0.459915	7.63108	1.00519	-1.20796	2.83531	1.47239	1.34758	2.70867	6.55546
5.33333	4.43518	5.09338	7.08844	0.82314	1.66344	5.61768	6.32503		5.33333	2.62846	3.38145	3.4707	2.55438	1.76485	0.921631	1.84887	2.0441	1.95663	0.740051	7.41748	1.2446	-0.468198	4.2597	1.73981	2.44467	3.7647	5.59844
5.36667	5.25807	4.85554	7.08844	1.69916	1.50242	5.05937	11.3435		5.36667	2.47421	2.44525	3.99375	4.10277	-0.0656468	-0.590417	1.77235	3.79658	0.758268	0.16242	6.97874	1.22629	-0.330652	2.91931	1.97317	2.72261	4.20661	5.99017
5.4	4.77711	4.10728	7.08844	0.965146	1.29342	5.27175	9.93663		5.4	2.46779	2.93467	4.905	3.1449	1.06212	1.12084	3.08859	2.64538	0.49389	0.341495	7.01644	0.158238	-0.204817	2.27951	0.0519952	2.67416	4.12768	6.11227
5.43333	4.42155	4.50189	7.08844	1.22193	0.891848	4.78875	8.03643		5.43333	2.41225	2.14554	4.38884	3.50827	2.49577	-0.899041	2.93009	1.63365	0.738933	1.46831	6.28772	1.21811	-1.2928	2.27574	1.91287	2.25161	3.6747	6.27002
5.46667	4.40847	4.49372	7.08844	1.48905	1.36539	4.51959	7.49465		5.46667	2.33364	2.46865	4.4823	4.29378	1.74119	-0.810807	2.7191	1.25274	1.30861	0.276071	8.04391	0.929066	-1.89827	2.72362	1.68939	1.93154	1.99874	6.52233
5.5	4.05699	4.19292	6.88333	1.15727	0.364087	5.30268	6.44165		5.5	2.15391	1.71417	3.59623	4.69301	0.0594568	-0.716425	2.113	3.22248	0.694452	-0.603331	8.38735	2.13116	-1.94145	2.40145	1.3118	1.98253	1.29512	6.27551
5.53333	4.22848	4.99801	6.88333	0.810626	0.24848	5.53381	6.89663		5.53333	2.20704	2.9339	3.7551	3.05073	2.45765	0.377989	2.75656	2.80338	0.734639	-0.1454	8.40176	1.12574	-1.35979	2.30507	1.6204	1.88724	-0.404552	5.21932
5.56667	4.46013	4.86984	6.88333	1.10512	0.637359	5.44939	7.81572		5.56667	2.37719	3.09167	1.94663	2.76276	1.94904	-0.216715	2.44066	3.45575	2.7593	0.473599	8.53494	0.385673	-1.93291	3.09197	3.52279	2.62728	-0.741358	6.26119
5.6	5.05146	5.89654	6.88333	1.48721	1.90674	6.02461	8.1103		5.6	2.19125	1.69819	2.64273	4.62665	1.12636	-0.380115	3.01233	2.74329	2.07117	-0.025958	7.59486	1.49837	-1.40359	3.7942	1.51588	-0.164557	0.507036	6.39436
5.63333	5.14249	6.03141	6.88333	1.66232	2.0212	5.78616	8.47052		5.63333	2.0529	4.14545	2.52534	2.38004	1.83123	0.432124	2.23745	2.16865	1.68923	-0.655975	6.80258	-0.173097	-1.81242	3.68117	1.97614	1.9886	0.281903	5.40092
5.66667	4.90571	5.03911	6.88333	0.942974	1.80522	6.83671	7.92693		5.66667	2.41071	2.9148	2.59322	3.64524	2.25144	1.5064	2.89829	3.8333	3.36791	0.0975835	6.47905	-0.38636	-1.80619	3.6817	1.76502	2.15664	0.109887	5.87418
5.7	5.21949	4.81088	7.94807	1.2032	2.24681	6.38703	8.72096		5.7	2.51173	3.74944	2.79634	4.11936	1.23753	-0.443032	2.70704	3.58058	2.38393	0.572627	8.82766	1.57995	-0.839477	3.9424	-0.0305811	2.55095	0.370759	5.59386
5.73333	5.59324	4.87499	7.94807	2.56508	2.1812	6.72442	9.26569		5.73333	2.32501	3.27743	2.81577	3.66611	1.07825	-0.186995	3.08273	2.31672	2.7003	-0.218024	7.72867	0.738915	-0.814106	4.29517	1.66655	2.18028	0.452717	4.74468
5.76667	5.98857	6.12401	7.94807	2.00086	1.89968	7.36405	10.5947		5.76667	2.75364	3.4815	2.69039	2.46051	1.66288	4.25717	2.4012	2.60284	1.26474	0.592619	7.62148	0.0403898	-0.300141	5.13048	4.01008	2.64905	1.6433	4.60336
5.8	5.68588	6.38856	7.94807	2.55869	1.48238	7.24623	8.49133		5.8	2.41981	2.46225	2.69428	2.12593	0.828508	0.324524	2.38647	2.58494	1.98068	2.20477	7.15412	-0.56307	-0.957879	4.95703	2.91948	1.5765	2.36685	6.09132
5.83333	5.09413	5.6412	7.94807	1.30344	1.85618	6.69436	7.12154		5.83333	2.53634	2.89637	2.44981	4.29393	0.420556	1.30546	2.46079	2.82078	1.67306	0.415305	7.70996	-0.759593	-1.36376	4.02952	3.40962	3.97868	2.11073	5.26652
5.86667	5.38801	6.208	7.94807	0.878962	1.74925	6.89814	8.64562		5.86667	2.1183	3.49501	2.07089	2.23446	0.377202	2.55199	1.43726	1.86202	0.490553	0.760066	7.4874	0.621573	-0.832539	3.43007	0.980131	2.12076	1.38519	5.53914
5.9	5.91375	5.76747	8.69125	1.81462	2.43666	6.00482	10.7677		5.9	2.3442	3.47811	2.02464	2.34023	1.19395	1.63731	0.792691	1.49479	2.32566	0.40531	8.02518	-0.87993	-0.801167	2.35082	2.74685	1.9835	3.35745	7.37604
5.93333	5.5377	5.97375	8.69125	1.31142	2.58497	5.4981	9.16669		5.93333	2.66818	3.24558	1.83126	2.76274	1.09041	5.50273	1.7041	2.03357	1.93747	1.03627	6.55495	-0.910143	0.200884	4.71336	2.37235	1.64204	2.4455	7.19595
5.96667	5.7685	6.34847	8.69125	1.21017	2.38027	5.47719	10.5036		5.96667	2.40202	4.14943	1.40089	2.83748	1.78871	1.0907	2.03004	1.68713	1.23457	1.43349	6.54518	-0.802043	-1.05232	5.0484	3.62634	1.04997	1.56328	7.20309
6	5.99094	6.2828	8.69125	1.34123	2.92483	5.7557	10.9499		6	2.3777	4.37433	1.77293	2.97061	1.93552	0.833362	2.70904	2.40942	1.96075	0.154809	6.61207	-1.04953	-1.79481	4.77366	3.15319	2.08682	1.31365	6.20515
6.03333	6.4294	5.82801	8.69125	0.972062	2.60142	5.96141	14.5223		6.03333	2.53388	4.11309	1.80236	3.02503	1.14113	1.83657	1.77764	2.95194	2.18953	-0.182916	8.28797	-0.42183	-0.794304	3.45535	3.92909	2.08282	0.770031	7.11251
6.06667	6.44005	7.20114	8.69125	1.7375	1.95771	7.46794	11.5847		6.06667	2.5756	4.11208	2.16533	3.83636	1.84855	-0.388504	2.05104	1.42635	2.42874	0.773785	8.44692	-0.270256	-0.575525	3.45956	4.1763	0.945603	1.69958	7.64924
6.1	5.94644	6.76591	10.084	1.94071	1.51305	6.88798	8.48699		6.1	2.26448	3.86587	3.54269	3.1701	1.44995	-0.634916	1.93601	1.58682	1.35853	-0.860339	7.76148	-0.47682	-0.303449	2.90909	5.06094	-0.648365	0.775824	8.00272
6.13333	6.5925	7.26801	10.084	1.92795	1.2418	7.17364	11.8596		6.13333	2.67811	3.35144	2.93484	3.813	1.62121	0.718886	2.25333	2.0843	1.4621	0.725416	7.19524	-0.328229	0.922143	3.52705	1.78302	1.02467	2.93606	9.50342
6.16667	6.27968	6.88511	10.084	2.31741	2.31019	6.66842	9.41297		6.16667	2.81481	2.64128	3.43712	5.01579	2.03886	0.618854	2.6338	1.97364	1.87542	0.386235	7.2263	-1.12013	-1.24075	4.06774	4.7827	2.39017	3.01222	8.11257
6.2	6.21198	6.93345	10.084	2.31761	1.65362	7.32846	8.95473		6.2	2.73269	2.67761	3.18651	6.09759	1.41053	1.69743	2.6822	1.56753	1.54477	0.896058	8.25493	-0.783526	-1.58973	3.62817	2.20939	1.70281	2.49128	8.78217
6.23333	5.84054	6.06656	10.084	1.71803	2.00182	5.94313	9.22969		6.23333	2.70407	3.62507	3.10628	3.99245	1.8757	3.51522	1.24196	0.531871	0.32544	0.479437	8.52313	0.589231	-2.97586	3.62868	5.85948	-0.623888	4.06891	8.20612
6.26667	6.13405	6.45914	10.084	1.04704	2.54319	7.55628	9.11463		6.26667	2.95855	3.80111	2.26902	3.46124	2.69409	3.52775	1.35785	1.95956	2.93312	1.53371	8.8096	-0.0294706	-2.88665	3.30078	5.36295	1.17097	4.04055	6.98925
6.3	6.39159	7.47172	10.2496	1.19177	0.977752	7.86358	10.595		6.3	2.626	2.59118	4.06232	4.2046	2.08388	1.58141	1.24173	2.08334	1.64984	2.59444	8.89955	-0.433064	-2.23459	1.66627	3.25108	0.220026	3.97071	7.20928
6.33333	6.5574	6.58773	10.2496	1.58725	2.17294	7.57553	11.1713		6.33333	2.85187	3.52353	3.72957	4.90223	1.07245	2.97797	1.01262	2.78416	1.18272	1.68792	7.82875	-0.646056	-2.58124	4.85569	1.99784	2.45551	4.52084	7.17732
6.36667	6.63844	6.54924	10.2496	1.871	2.02618	8.43424	10.7003		6.36667	2.77572	3.11605	2.8557	4.98747	1.26492	3.73387	0.892588	2.26544	1.47467	1.16987	8.39242	0.0399282	-1.53086	4.59435	1.97548	1.34623	3.27243	7.33662
6.4	6.65712	6.30809	10.2496	1.82231	2.22492	6.78374	12.554		6.4	2.64779	3.37313	3.40726	4.61745	0.831339	1.79019	0.905482	2.52011	2.1153	1.40383	7.04393	-1.08688	-1.44737	4.82132	2.89825	1.7345	2.12515	7.95951
6.43333	6.99005	6.69742	10.2496	1.44943	2.9368	7.75891	12.8481		6.43333	2.49235	3.46044	2.29641	5.83004	0.752584	1.70177	1.45087	2.29629	1.598	1.38961	7.1605	0.0515116	-1.73726	4.44068	2.7663	-0.701734	2.10436	7.50955
6.46667	7.18507	8.30378	10.2496	2.05463	2.04307	10.6365	9.82278		6.46667	3.15567	4.57006	2.45887	4.89398	1.20227	3.07033	1.54156	3.74715	2.41447	1.47122	8.03015	-0.164362	-1.1046	5.02304	5.11362	0.243982	3.24995	7.88463
6.5	6.43822	7.22977	10.7139	2.23216	1.8351	8.49981	8.11863		6.5	3.10902	3.44289	3.16534	6.00418	3.2006	2.66963	0.943779	2.67397	2.46817	0.283401	7.81185	-0.148974	-0.301208	6.19319	3.46532	-0.150244	3.71693	7.41459
6.53333	6.96974	7.54554	10.7139	2.31961	2.81763	8.91028	9.51151		6.53333	3.23512	3.06623	2.13229	6.09855	1.88602	5.54283	0.873736	3.69617	1.39512	0.879097	8.41294	-0.249611	-0.468985	4.37131	5.27843	1.81829	3.20261	7.06197
6.56667	7.00084	7.51196	10.7139	1.64559	3.77104	8.44394	9.91868		6.56667	2.92296	3.94508	1.36687	6.40482	1.17052	1.22106	1.74519	4.12573	0.783706	1.11238	7.60722	0.87823	-0.391534	3.74484	5.10611	1.44576	2.51502	6.90928
6.6	6.91523	7.7977	10.7139	2.37673	3.06315	7.86624	9.67369		6.6	3.00283	3.16062	1.59793	5.83139	1.15846	5.13012	2.15894	3.48391	2.78167	-0.0800354	7.94916	1.20532	0.226515	3.08096	2.72793	0.280846	2.64027	7.71415
6.63333	6.9043	7.66152	10.7139	2.29449	3.56202	8.24298	8.95098		6.63333	2.73477	2.70586	2.98799	5.24481	-0.0540421	0.664196	1.70052	3.69373	2.69499	-0.424514	10.3604	0.911348	-0.910185	3.87774	3.51899	-0.194158	1.77044	7.9429
6.66667	7.21958	7.55917	10.7139	1.68318	3.30215	9.27001	10.7891		6.66667	2.73961	2.6137	3.96578	5.69064	1.34094	0.534791	2.3217	3.70611	2.16252	0.350199	8.92611	-0.400014	-0.0778176	3.57096	4.39894	-1.12321	3.05514	5.53682
6.7	7.04361	7.04386	11.094	1.98415	3.06236	9.18275	9.89458		6.7	2.65259	2.99039	4.26311	4.9459	-0.121803	1.04524	3.0623	3.67793	2.79983	-0.217425	8.38062	0.448723	0.14846	2.29109	5.54119	-2.15311	2.59648	5.39518
6.73333	6.67468	6.7378	11.094	1.6769	2.66542	9.1313	8.74266		6.73333	2.59766	2.69081	4.20539	5.26596	0.191702	3.94582	2.05692	2.18685	3.54305	-0.685504	7.8903	-0.187112	-1.56704	3.42482	4.40802	-1.96927	2.10129	6.65826
6.76667	7.06784	6.9773	11.094	2.51134	3.49143	9.58925	8.74375		6.76667	2.65066	2.92724	3.37798	5.32228	1.34649	2.82809	2.45881	1.41477	4.31063	-0.403019	7.69732	-0.109811	-0.685598	3.62457	4.39413	-1.34749	1.39975	6.50514
6.8	7.59231	7.54333	11.094	2.31474	2.6794	8.38499	13.5374		6.8	2.9383	2.49012	3.91371	6.0459	-0.395361	2.06166	2.68772	2.11681	2.79622	-0.139939	8.97875	1.1092	-1.24678	3.48317	6.76821	0.581318	1.60268	7.09777
6.83333	7.33124	7.72007	11.094	2.58094	3.1176	8.86436	10.6105		6.83333	3.1803	2.68212	3.39499	4.43725	1.30524	6.92858	2.87942	1.92061	2.45071	-0.15556	9.25146	0.815946	-0.277624	3.23933	5.08989	-0.286	2.37458	8.01414
6.86667	7.66212	7.59373	11.094	2.63316	2.42646	9.2499	12.9755		6.86667	3.31004	2.19392	2.82666	4.43376	1.45095	4.43243	1.94481	3.36735	4.34744	-0.159108	10.0171	0.859679	-0.313985	3.97123	6.06006	-0.0797128	3.52601	7.39209
6.9	7.71878	6.87966	11.2256	2.50729	1.3765	10.2778	14.0458		6.9	3.1465	3.00581	2.93674	5.26656	1.89071	2.45531	1.49094	3.92802	2.28431	1.19228	9.42233	-0.997733	-0.466485	2.84772	6.6063	1.3743	2.94935	7.30394
6.93333	8.17149	7.90137	11.2256	3.70144	2.12235	8.87773	15.2004		6.93333	2.67374	3.49594	3.1509	4.63968	1.33666	1.45394	1.6821	2.47968	1.98048	1.04214	9.47705	-0.0986893	-0.366377	3.08871	2.65279	0.553289	1.86544	7.01986
6.96667	8.31158	9.06062	11.2256	3.69067	2.3948	9.23259	14.2652		6.96667	3.0722	2.67424	3.04033	3.65143	1.23327	4.39124	2.52713	4.02936	2.7225	-0.68797	9.03111	0.772595	-0.557996	4.90201	3.89642	0.28334	2.29416	8.0243
7	7.43371	7.89754	11.2256	3.57484	2.81102	9.11595	9.97727		7	2.95008	2.34171	2.18709	4.42042	1.74081	2.63176	1.3397	4.19117	1.17068	0.86862	8.28497	0.254451	-0.163069	4.37405	3.51703	1.55305	3.76909	7.66992
7.03333	7.40434	7.34784	11.2256	3.32869	3.15022	8.84104	10.5326		7.03333	3.1964	2.49679	3.22274	4.83282	2.95688	1.33816	3.02772	5.27963	0.275627	1.83142	9.57614	-0.101695	0.949971	3.07573	2.97948	-0.226216	4.29616	8.5275
7.06667	8.12635	8.14098	11.2256	2.75608	3.24079	8.71242	14.6822		7.06667	2.84603	2.35171	3.18721	2.56812	1.68469	2.70438	2.46223	5.63762	1.18437	0.899558	7.90715	0.582061	0.699712	3.11918	2.50426	-0.430893	3.14507	8.17602
7.1	7.73177	8.31738	12.0468	2.76745	3.27666	8.93573	11.0466		7.1	3.2473	1.91341	2.70623	4.27599	1.93574	4.23055	3.23522	5.15174	1.97041	-0.741789	9.33988	0.752231	0.633239	2.82225	3.87249	1.03432	3.34133	8.7308
7.13333	7.7253	7.10803	12.0468	2.43374	3.75325	9.77154	11.2384		7.13333	3.00456	1.83848	3.90955	4.85463	1.6946	1.38817	2.69329	3.87857	1.45098	0.454759	9.14788	1.97854	0.461239	3.87333	2.47577	1.27229	2.8766	6.82886
7.16667	7.86753	7.61576	12.0468	2.65712	3.281	9.4067	12.1978		7.16667	3.25276	2.48335	3.18401	4.82481	2.23688	1.46791	2.42998	3.90638	2.35891	1.33428	9.65671	1.10577	-0.69258	4.11996	4.19405	1.77101	2.89793	8.01758
7.2	8.34378	7.98638	12.0468	4.09759	3.94162	8.53783	13.4525		7.2	2.95662	3.32202	2.35016	4.60898	0.907815	4.78599	2.2664	4.42511	2.22221	0.480083	9.17779	-0.112592	-0.716605	3.66387	1.29706	1.48496	2.41264	7.6867
7.23333	8.31968	6.96823	12.0468	4.70236	3.9299	8.61788	13.6529		7.23333	2.87397	3.09305	2.23007	4.10601	0.874633	3.23108	2.05275	3.5914	2.24979	-0.187086	9.52289	0.133777	0.661315	4.03124	1.30597	1.47287	3.79214	6.69565
7.26667	8.40225	7.33543	12.0468	4.10576	4.17341	8.96	13.7921		7.26667	2.75705	3.23866	3.44425	4.34325	1.97899	2.54106	0.465347	4.39161	2.78545	-0.726931	8.29834	0.572582	0.0102134	3.82131	1.59135	0.322312	3.19966	6.59245
7.3	8.79364	6.78719	12.8587	3.78149	3.97142	8.10659	17.2565		7.3	3.05544	3.86914	4.71399	5.73914	0.980274	2.3404	1.03795	3.12063	2.31484	0.675003	8.60975	0.58868	-0.170546	3.53437	2.36184	1.71577	3.52761	6.9837
7.33333	8.60294	7.86871	12.8587	3.44692	3.58048	9.07354	14.7893		7.33333	3.04186	2.83686	3.9628	6.09324	1.38466	3.91803	1.76638	1.31872	3.20456	-0.280253	8.2629	0.175011	0.62852	4.20104	2.24667	1.19806	3.56447	7.23003
7.36667	8.68313	7.98944	12.8587	3.75567	3.84769	10.2788	13.3684		7.36667	3.22669	2.71928	3.90812	5.50893	1.88628	1.26489	2.7289	2.39306	2.16554	0.439337	8.71887	0.550598	0.392449	5.36158	2.22868	2.54266	3.53082	8.51373
7.4	8.20768	8.20038	12.8587	3.59751	2.53169	10.0244	12.0335		7.4	3.40494	3.7152	3.51775	6.75574	1.84727	5.05626	2.57434	3.76293	1.71686	0.82361	8.25626	0.110408	0.165504	3.766	3.99429	1.85158	3.13581	6.83414
7.43333	9.33285	7.79822	12.8587	4.41871	2.82168	9.66774	18.432		7.43333	3.24007	2.92735	3.60376	4.37383	1.15938	2.2077	1.81083	4.01736	2.35253	1.89459	8.3561	0.0124501	1.64786	5.22122	2.40843	2.61325	3.35141	7.1231
7.46667	8.56208	8.81628	12.8587	4.28163	2.97947	9.87513	12.5613		7.46667	3.26464	3.45713	4.27013	4.71648	1.97522	3.48088	0.551049	2.20361	3.50063	0.972757	7.91105	0.141736	1.7476	6.1088	4.9312	0.374608	3.3122	5.84386
7.5	8.48772	9.02108	13.7127	3.60142	2.3445	10.5511	11.6955		7.5	3.04699	3.81963	3.86266	6.49308	2.02635	0.644414	1.67051	2.28004	2.09728	0.856522	7.619	0.241641	0.812953	6.18194	3.62958	0.310546	2.97827	6.27437
7.53333	8.59322	9.00738	13.7127	3.51692	2.71609	9.72872	12.8775		7.53333	2.83235	3.1209	2.84059	4.84145	0.769556	1.84445	1.81815	2.95403	2.13171	0.547914	7.14825	0.492422	1.63837	4.70463	2.98392	0.981741	2.11441	7.21751
7.56667	9.56736	8.66617	13.7127	4.36818	2.78384	10.9514	16.9219		7.56667	2.73016	1.95008	2.42116	5.81424	0.203271	1.5036	1.95566	3.22941	1.8831	1.16501	6.07557	-1.369	1.89242	5.83267	2.91809	0.633954	2.59384	7.70969
7.6	9.14318	9.01505	13.7127	3.89968	3.35122	11.083	13.7975		7.6	3.00557	2.23671	3.07897	5.15776	1.3312	2.54453	1.90186	4.45236	1.8746	-0.430258	6.71176	-1.01141	2.60518	5.70596	4.42938	0.246779	1.90047	8.35889
7.63333	8.40367	8.24523	13.7127	3.53216	3.23087	10.3603	11.3407		7.63333	3.54369	4.86546	4.07834	5.68522	3.4157	1.03627	2.4503	4.51018	1.58132	0.676495	7.60505	-0.487154	3.19827	5.62287	4.80872	0.825112	3.05869	7.31184
7.66667	8.38884	7.78588	13.7127	3.98968	2.75689	10.5743	11.5136		7.66667	3.29755	4.07219	3.635	5.0225	1.41084	1.40282	2.88523	5.14386	2.28536	2.40178	6.88385	-0.709996	2.52276	5.37967	4.66858	-0.0198451	0.885342	8.1884
7.7	9.04603	8.36035	13.542	4.00924	3.28868	10.4376	14.6383		7.7	3.63557	4.32348	5.04949	5.2859	1.49906	4.61524	2.81036	5.13211	3.97138	1.43406	6.31865	-0.0401084	2.55435	5.17761	4.25783	1.27404	0.635389	7.50579
7.73333	8.66391	9.4469	13.542	3.05426	3.46817	11.03	11.4422		7.73333	3.46	3.91936	5.0674	5.46949	1.5214	1.50475	2.27418	4.19031	3.35617	1.45478	6.65952	0.53217	2.79982	5.25427	3.42489	1.66151	1.68169	8.04831
7.76667	8.48454	8.28802	13.542	4.21185	3.39219	10.8539	10.6193		7.76667	3.22878	3.73286	5.10124	5.33403	1.87189	1.43806	2.27526	3.5588	2.82888	1.92739	7.56137	0.530335	1.60255	3.56996	2.3947	1.84823	1.7737	7.53996
7.8	9.20696	8.59711	13.542	4.30918	3.27064	11.1564	14.3665		7.8	3.28338	3.38719	4.05469	4.50975	1.72063	2.39786	2.3755	3.97437	4.14379	2.25157	7.14254	0.989718	2.36469	5.0144	0.691857	0.676659	2.05871	8.06347
7.83333	9.20856	8.10561	13.542	4.88228	2.87932	10.3055	15.5367		7.83333	3.11975	3.44324	2.90698	4.78156	0.934595	2.20927	2.69059	3.82993	2.627	1.55553	6.4007	0.416055	2.04629	6.65347	1.80398	-0.396493	2.34082	8.79225
7.86667	8.59424	8.95511	13.542	3.98074	3.80938	9.71655	11.5617		7.86667	3.55736	3.83005	4.7088	6.84984	2.35358	1.44835	2.55967	2.70789	2.90614	2.54276	6.5089	0.555618	3.36799	4.83382	2.35053	0.0235632	3.59163	9.33599
7.9	8.89978	8.43533	14.3429	4.4883	4.49012	9.44228	12.1998		7.9	3.26911	5.18835	3.46751	5.51731	0.878263	1.78638	2.08981	3.09017	2.68948	2.43634	6.89517	-0.444175	1.73033	5.74924	3.15483	0.177729	3.51749	7.65056
7.93333	9.14984	8.41298	14.3429	5.41994	3.58533	10.5411	12.5968		7.93333	3.62938	4.83797	4.61187	4.62866	1.79441	3.11649	2.42883	4.32635	5.23003	1.80078	7.4212	0.454734	0.857911	5.54853	2.33895	1.08252	2.61988	8.60043
7.96667	9.69336	8.85873	14.3429	5.89271	3.77588	9.57487	15.7151		7.96667	3.26904	3.9376	3.94608	4.38112	0.537684	2.31745	2.46633	4.68882	3.34032	1.49037	7.96892	0.483056	1.35022	5.81007	0.14382	0.865475	4.116	7.73034
8	9.19188	8.58234	14.3429	5.95346	3.88636	10.5473	11.8389		8	3.36007	3.83819	3.89636	5.68803	2.41241	2.10033	2.65054	4.09995	2.51034	2.01908	7.93543	-0.606522	1.25884	5.66579	2.36484	-0.180774	2.5063	8.96203
8.03333	9.43048	9.39462	14.3429	5.8221	4.07754	10.817	12.1287		8.03333	3.46376	3.80644	4.19434	4.11727	2.00588	6.2335	2.5342	2.54377	2.3316	1.49384	8.65424	-0.192639	1.75622	5.78773	-0.47523	2.57838	2.91177	8.60263
8.06667	9.74118	9.67584	14.3429	5.40474	3.71225	10.952	14.3594		8.06667	3.12406	2.67188	3.49937	3.74288	3.04555	2.81464	3.29609	2.82376	4.28415	0.840312	7.70475	-0.586293	2.07913	6.84952	-1.13217	0.362962	2.88267	7.92976
8.1	9.43612	9.54207	13.891	5.34975	3.18137	10.613	14.0395		8.1	3.1864	3.37849	4.2091	5.46621	3.14593	1.13215	1.76681	3.66202	2.71666	1.28317	8.0796	0.636702	1.37408	6.17375	1.41084	-0.76272	3.19942	7.2966
8.13333	9.43483	8.93542	13.891	4.77739	3.64957	10.2056	15.1499		8.13333	3.14951	3.88368	3.99576	4.53522	3.59295	3.07646	2.25017	3.30094	2.84476	1.35304	8.45572	0.118918	1.46988	5.90497	-1.16516	-0.525207	2.15761	8.29192
8.16667	9.76381	8.54746	13.891	6.31046	4.11694	10.3067	15.4103		8.16667	2.95532	3.48089	3.26834	4.68799	1.95744	3.95548	0.775331	2.90252	3.72913	2.16509	9.04958	0.162021	1.60462	5.26136	-3.54561	0.297442	3.53505	6.95371
8.2	9.80116	9.8697	13.891	5.35188	3.34499	11.0855	15.2638		8.2	3.09337	2.182	4.115	4.77993	2.76325	2.41019	2.60259	2.60504	3.3678	1.06188	8.59874	0.571592	1.74763	5.84319	-1.8074	0.462656	2.0731	9.2102
8.23333	9.52908	8.94535	13.891	5.21669	3.1661	10.308	15.6474		8.23333	3.21379	2.56565	3.81449	5.05813	4.00938	3.70908	1.76921	2.84631	2.5629	1.46481	8.04214	-0.107154	1.23169	5.53606	-1.19669	0.613376	2.94917	9.7659
8.26667	9.63001	9.30378	13.891	5.74468	3.46295	11.1339	14.2437		8.26667	3.05217	3.62041	3.58261	3.83117	4.49502	4.08714	0.803714	3.78423	3.90558	0.0669036	7.2952	0.657099	1.66657	6.21093	-3.63111	-0.407534	1.85982	10.0591
8.3	9.51144	8.94688	14.3608	5.53016	2.67559	9.9089	15.6463		8.3	2.99011	2.2112	3.40225	3.23729	3.12641	3.5387	0.938434	4.02908	4.36151	-0.297543	7.73648	0.318615	1.07772	5.4643	-1.94778	-0.666041	3.16494	11.1363
8.33333	9.52484	9.28058	14.3608	5.88636	2.77334	10.563	14.285		8.33333	2.88784	2.7723	1.83469	4.93415	3.08996	1.20748	1.0566	4.52811	2.4901	0.127206	7.81614	-0.202804	1.2081	5.24453	-1.69671	-0.546525	4.00006	11.2299
8.36667	10.4185	9.52241	14.3608	6.01536	3.66492	11.0458	17.9015		8.36667	3.37553	4.00864	3.87824	3.77657	3.41384	3.31966	1.11953	4.31838	3.64057	-0.725157	9.0128	-0.321137	1.7286	7.40836	-2.12225	0.682123	3.46447	10.7808
8.4	9.51193	10.1823	14.3608	5.37315	3.25484	11.178	12.7225		8.4	3.57398	2.39754	2.96327	3.90233	2.34634	7.23445	2.20631	2.04873	3.75664	1.36086	8.4708	-0.0954811	1.64747	6.23396	-0.95788	0.973988	4.73315	11.5351
8.43333	9.48938	9.61162	14.3608	5.94898	2.4662	10.9902	13.5584		8.43333	3.58264	2.06522	3.16534	5.08662	2.60736	2.97643	4.02992	3.34699	5.216	0.486719	8.38536	0.0531326	1.19809	7.00726	-1.28332	1.29046	4.45722	10.8161
8.46667	9.81306	9.7896	14.3608	6.53285	2.7781	10.5404	14.8767		8.46667	2.91892	2.03467	1.97344	4.16317	2.12781	1.8161	2.75987	3.9731	2.87201	-0.175669	6.85789	0.655231	1.28698	5.17746	-1.2119	0.491675	4.25981	10.5599
8.5	9.74644	9.96182	14.4005	7.1729	1.72239	10.2208	15.0002		8.5	3.4282	2.79612	3.44327	3.83843	2.66705	4.04903	2.11095	4.77801	2.54799	1.09202	6.6892	-0.0167165	2.02739	4.84715	2.16423	0.13955	3.98187	11.1238
8.53333	9.61554	9.14963	14.4005	6.8736	1.80406	10.4098	15.0557		8.53333	3.44665	1.69182	3.4176	4.73315	2.28399	4.49099	2.07507	4.3993	4.47827	0.24222	6.62638	-0.721928	2.73015	4.37514	1.25936	0.952087	4.69116	10.8683
8.56667	9.80123	9.76558	14.4005	6.95101	2.53774	10.7164	14.4362		8.56667	3.42915	1.63573	3.34856	3.61931	2.76824	4.0596	2.42484	3.04453	3.49592	-0.0365292	8.41525	-0.186122	3.15557	4.93576	1.3493	0.766816	5.21242	10.2863
8.6	10.8368	10.0071	14.4005	6.79471	3.29811	11.2791	19.2411		8.6	3.24934	4.16949	3.42134	4.62603	2.86047	3.59144	1.66989	4.19568	3.75316	-0.225189	6.42985	-0.801863	2.74719	5.41621	0.325746	0.405781	3.92778	8.72579
8.63333	11.009	11.131	14.4005	7.76645	3.12621	11.2506	18.3793		8.63333	3.44384	2.98782	4.4768	4.16586	3.83847	6.44405	3.60838	3.27321	3.59773	0.894366	6.21765	-0.145034	2.18914	4.43562	-0.221195	-0.119773	3.70086	9.20131
8.66667	10.3062	10.1663	14.4005	7.87946	3.39712	10.5428	15.4509		8.66667	3.12768	2.05488	5.5607	4.29492	1.80889	4.34829	2.60232	2.22461	3.85087	-0.326836	5.65958	0.543551	2.62606	5.39527	-0.537668	0.367897	2.55192	10.1453
8.7	10.4538	9.20381	14.8357	7.99057	3.606	11.281	15.8059		8.7	3.22857	4.15213	4.36429	4.82068	2.7905	2.58386	3.2989	4.69898	3.04392	0.64585	6.10627	-0.603156	2.50951	4.98302	-1.72105	0.751974	3.22942	9.23063
8.73333	10.1297	9.2231	14.8357	7.64947	2.33963	11.2004	15.5299		8.73333	3.51033	3.62199	4.15682	4.85074	3.06741	4.4525	2.35026	4.85358	3.30211	0.226434	5.89141	0.540714	3.50684	5.30507	-0.0760098	-0.134358	4.28883	9.47126
8.76667	10.8616	10.4628	14.8357	6.72643	3.58139	11.8006	17.7626		8.76667	3.43934	2.64201	4.26264	4.55342	2.11091	4.16749	1.55529	5.54448	5.27643	0.943452	6.55775	0.782209	3.09157	4.39649	1.14419	-0.851819	3.32338	8.96889
8.8	10.2764	10.6112	14.8357	7.72329	3.39268	11.0683	14.0271		8.8	3.35498	3.43464	3.81228	5.25376	2.04717	4.01745	1.67064	5.92517	3.42214	0.823516	6.79973	-0.192369	2.65415	4.47712	0.796579	-1.03776	3.36824	9.76226
8.83333	10.7244	10.4958	14.8357	7.72817	4.75025	11.3958	15.141		8.83333	3.67588	4.57788	4.34575	6.39213	2.53447	4.07971	1.72724	4.49359	3.68827	0.471227	6.65357	-0.00650649	2.33799	5.26169	0.736847	1.15503	4.34105	9.70005
8.86667	11.0015	10.4105	14.8357	8.01953	3.28499	11.8041	17.6541		8.86667	3.66695	3.67406	5.02275	4.59732	4.49185	6.64758	1.61891	5.43435	6.03937	0.123659	5.96251	-0.316983	2.30013	4.63216	1.81317	-1.60891	1.58533	10.3209
8.9	10.7149	10.1646	14.3966	7.26217	3.43685	10.7287	18.3005		8.9	3.1903	2.89936	4.24896	3.76269	2.93406	6.70364	1.88215	5.2328	4.82401	-0.203107	4.93394	-0.551498	3.0742	3.5558	0.799952	-1.22235	1.69837	9.66208
8.93333	10.3453	10.0129	14.3966	7.65651	3.22922	10.8688	15.9076		8.93333	3.2297	2.95471	3.9838	5.4063	0.963502	3.6481	1.98119	6.02857	4.12858	-1.31167	6.85038	-1.35367	3.3682	4.60866	2.71607	-1.20758	1.77709	10.3626
8.96667	10.2833	9.55356	14.3966	7.45592	4.09774	10.9048	15.2914		8.96667	3.4334	3.3918	4.48801	4.03814	1.03637	2.60295	1.949	6.54309	5.58369	-1.23061	6.56502	-0.530459	4.15624	4.1792	2.77709	-0.293089	2.43291	10.6784
9	10.2951	9.79572	14.3966	6.8983	3.02072	10.5696	17.0894		9	3.60539	2.88122	4.3944	5.00783	1.5267	4.53248	0.959187	6.24042	4.42695	-0.811265	5.68239	0.733421	3.57752	5.08668	4.82144	-0.96674	2.99756	10.2015
9.03333	10.2923	9.62745	14.3966	7.23072	2.56754	10.4758	17.4555		9.03333	3.48167	2.42057	4.4645	5.07829	1.38872	2.87188	0.696911	5.99247	4.9149	1.97769	5.85162	-0.0692525	3.74651	4.89553	4.88008	-2.05491	2.19017	9.94264
9.06667	10.4177	10.0277	14.3966	7.43182	2.2768	11.5294	16.8438		9.06667	3.39256	3.06783	3.4488	5.17786	1.48687	4.10007	0.186362	5.45196	5.49909	-0.72134	5.93681	-0.653216	3.49499	3.76421	4.44968	-1.14175	2.79188	11.3334
9.1	10.8083	9.27573	14.7841	7.61221	3.4176	12.0394	17.7209		9.1	3.49239	2.30423	3.29933	4.48765	2.40488	4.30021	0.116799	6.57921	4.96603	0.320564	7.27757	-0.641835	3.85888	4.01212	3.07314	-1.15436	3.37842	10.7879
9.13333	11.1139	9.77993	14.7841	8.27679	3.63413	11.6809	18.5276		9.13333	3.71587	2.4932	4.5396	4.33534	1.34478	5.15399	-0.807684	7.12001	5.6421	1.18178	6.9908	-1.16659	4.10992	5.29974	3.51481	-1.53993	4.39365	10.5643
9.16667	11.0495	9.48888	14.7841	8.39592	3.52506	12.5946	17.5086		9.16667	3.31972	2.22485	4.18538	4.76356	0.6007	2.97068	-0.632671	5.75655	5.56979	-0.097466	7.73919	-0.736652	4.33766	4.81731	3.40365	-1.65892	2.24389	10.9477
9.2	10.7857	9.33871	14.7841	8.9277	3.51396	12.6949	15.4548		9.2	3.23763	2.52672	3.68952	4.52119	1.70804	4.82071	-0.251874	5.91288	4.95874	-0.189529	6.62211	0.799263	3.47739	4.48615	1.10346	-1.53661	2.41779	9.9737
9.23333	11.1233	10.0099	14.7841	8.32796	2.48667	13.7563	17.3747		9.23333	3.2221	2.13107	3.11532	4.66243	1.64289	5.78877	-0.686583	5.46019	4.48807	-0.222241	6.33802	0.428911	3.70482	4.43142	0.468582	1.04137	1.46161	10.5211
9.26667	11.9678	9.90407	14.7841	9.86125	2.27719	13.5237	21.4565		9.26667	3.11574	2.14032	3.84486	3.67772	0.721117	4.16802	0.067397	5.28779	4.58672	-0.0578829	6.73581	-0.71666	3.88277	4.67749	2.23669	-0.443884	1.81653	10.3429
9.3	11.4659	10.1171	15.127	9.05329	4.27231	12.7954	17.4301		9.3	3.4807	1.78492	4.02149	4.86684	0.802538	2.72405	-0.461339	6.42251	4.42234	-0.354087	7.38463	0.331021	5.76225	4.17074	3.57275	-0.657744	3.80506	10.5739
9.33333	11.2823	9.33996	15.127	9.60425	2.87747	13.0849	17.6605		9.33333	3.77932	2.13366	4.79674	3.94258	2.21722	4.10096	0.913733	5.99469	4.36485	-0.925011	7.02497	1.0097	4.60982	5.28544	3.71362	0.083975	3.68304	11.2985
9.36667	11.6303	10.2055	15.127	9.45904	3.44152	13.8787	17.67		9.36667	3.80327	0.898841	3.9998	4.04406	3.61297	4.70414	0.869166	6.34356	5.05926	-0.250372	6.84615	1.80887	4.26407	4.69391	1.89797	-0.792435	5.09681	11.5589
9.4	12.5298	10.2548	15.127	9.76299	2.9943	13.6135	23.4259		9.4	3.50881	1.82664	4.39122	6.13706	2.4084	4.44715	1.17618	6.89998	4.80212	-1.24932	6.57165	0.364983	3.34339	4.75977	1.6158	-2.41529	2.81628	11.7538
9.43333	11.5309	9.96355	15.127	10.2713	2.46358	14.2972	17.0628		9.43333	3.38454	3.34994	2.81792	5.248	2.39541	3.95283	0.470478	6.72343	3.86861	-0.479108	5.45714	-0.0752862	3.78561	4.17809	2.58818	-1.45065	3.86993	10.8366
9.46667	11.0698	9.53793	15.127	9.83267	2.3633	13.5139	16.044		9.46667	3.57474	1.93165	3.50322	4.60049	2.11479	7.51886	-0.186207	6.63915	4.74973	0.682849	5.75618	0.0683069	3.10622	5.35495	1.64358	-1.78957	4.31317	10.7632
9.5	11.313	9.76153	14.9451	9.51638	2.60132	13.3671	17.6867		9.5	3.5531	2.68491	4.72925	4.66324	1.2292	6.66803	0.865817	6.14702	4.9345	0.309699	6.61287	-0.253055	3.62826	4.6318	3.25712	-2.29218	3.08287	9.50342
9.53333	11.2629	8.77451	14.9451	9.44621	2.47964	13.6004	18.3312		9.53333	3.5976	2.35055	5.39246	6.07428	2.68863	3.72217	0.824896	6.18834	4.08524	0.0280018	7.66659	-0.920669	2.89827	5.58967	2.486	-1.82821	3.25801	10.655
9.56667	11.0862	8.63527	14.9451	9.41836	3.3976	13.1307	16.9903		9.56667	3.41783	2.81523	4.50078	4.7073	1.70919	4.05153	0.868442	4.64223	4.23737	-0.618025	6.30719	0.0449376	2.46047	5.31176	2.99248	-0.677959	3.99628	10.754
9.6	11.1438	9.86029	14.9451	8.39592	2.92213	13.2213	17.5183		9.6	3.69566	2.46584	4.93253	4.80732	1.61123	6.70882	-0.311596	5.92429	5.38661	-0.409902	6.17693	0.00212756	3.36599	5.15504	4.10858	-1.18907	3.61927	10.4722
9.63333	11.6994	9.83001	14.9451	10.1806	3.21176	13.5049	18.5243		9.63333	3.30188	1.73817	2.87117	5.83819	1.7001	3.21879	0.656374	5.1382	6.2417	-0.00461607	5.46816	-1.00364	3.59839	5.94491	1.77409	-0.770784	3.69391	10.0288
9.66667	12	9.5293	14.9451	9.34537	2.79727	13.9212	21.4617		9.66667	3.28197	3.20424	3.09299	5.82383	1.0676	2.84593	1.213	6.01417	3.94026	-0.826276	5.92063	-1.24378	3.5514	4.75118	3.19151	-0.0507084	3.72388	9.57367
9.7	11.1673	9.5344	14.9154	10.6717	1.57647	12.1917	18.114		9.7	3.56688	2.54697	3.76155	3.91112	3.39362	6.44668	-0.0706722	5.87867	4.06153	-0.709888	7.54549	-1.03924	5.6281	4.76472	1.7789	0.120793	3.29652	9.32217
9.73333	11.9281	9.01883	14.9154	10.9099	3.24844	15.9808	17.4949		9.73333	3.69284	1.43892	4.51331	4.32982	2.06245	4.96077	1.02607	5.05791	6.21787	0.25426	7.14903	-0.704851	3.84619	5.25802	2.78451	-0.0571698	4.518	10.1231
9.76667	12.8829	9.90562	14.9154	11.0705	2.67222	15.7946	22.9388		9.76667	3.51302	2.36974	4.29335	5.76812	1.45989	3.96994	0.549312	4.01016	4.94307	0.242467	6.11321	-0.331133	3.0806	6.32016	1.66587	-1.18006	5.24467	11.2021
9.8	12.4078	9.35223	14.9154	10.7937	2.76506	13.6179	23.0026		9.8	3.60809	3.16519	3.4539	5.37711	2.134	4.52957	1.73705	5.34992	4.95563	0.639472	6.93045	-1.40952	4.02051	6.82074	1.50243	-1.11135	4.1805	9.06199
9.83333	11.6424	10.2715	14.9154	10.8307	2.08557	14.7401	17.0112		9.83333	3.80351	2.98819	2.95924	4.56602	2.05346	6.2595	1.23498	5.53601	6.04599	0.0790839	6.86798	-1.8088	3.89863	6.36804	3.0606	-0.733126	3.88344	11.4004
9.86667	12.002	9.87215	14.9154	9.56148	3.19346	14.5023	19.9669		9.86667	3.87476	2.58915	2.72267	4.5592	2.57617	3.95234	1.44889	6.40308	6.97439	1.73323	6.58447	-1.72768	4.31533	6.45633	2.9035	-1.44081	4.21415	11.6065
9.9	12.3504	10.0354	14.7681	10.742	3.23285	14.2854	21.0388		9.9	3.87091	2.70271	3.67452	5.8112	1.94381	2.94365	0.955135	7.19765	6.33537	0.0767348	7.31097	-0.633471	4.6215	6.82007	1.43887	-0.0114264	2.77851	11.8397
9.93333	12.2038	9.39649	14.7681	10.9945	2.66737	14.0552	21.341		9.93333	3.91469	1.58733	3.51094	4.75016	2.70281	6.4069	1.13014	7.11908	6.0643	0.0491911	8.0461	-0.384558	4.18069	6.35358	2.50519	-0.20068	2.69349	10.0351
9.96667	12.1929	9.68433	14.7681	10.2477	2.93603	15.3528	20.1682		9.96667	3.93634	2.92698	3.31503	4.54473	4.04806	3.65357	0.943602	6.86898	6.61845	-1.61343	7.34309	-1.57215	3.98607	6.35733	4.04961	-0.370504	4.2384	11.5799
10	11.9487	9.43061	14.7681	11.1072	2.52746	13.177	20.6817		10	3.72332	1.96742	5.41295	4.28191	2.11653	2.90089	1.44198	5.83646	7.06235	-0.428472	6.99818	-1.18687	3.2878	6.64158	1.81171	0.141447	4.21994	10.7906
10.0333	12.3415	9.21058	14.7681	11.3458	2.73697	13.9608	22.0265		10.0333	3.82502	2.8843	4.58364	4.75128	2.59929	3.2764	1.82569	5.798	5.93178	0.777555	6.68226	-1.26841	4.62585	5.48795	2.68915	-0.615605	3.86685	11.1293
10.0667	12.1241	9.68817	14.7681	11.6984	1.66889	13.843	21.0783		10.0667	4.05681	2.96807	4.86124	5.12486	2.48145	6.08086	2.01693	4.86655	6.78055	0.185853	7.29501	-0.789346	5.79757	4.72459	1.61652	-0.918745	5.33282	10.541
10.1	11.5536	9.96136	14.6269	10.6452	1.72182	14.1761	18.1902		10.1	4.03155	2.60683	3.97367	5.8078	1.59344	7.83288	2.40197	6.78565	5.21237	0.250078	7.98892	-0.340139	3.8561	4.07654	2.76154	-0.533036	3.96117	10.3005
10.1333	11.5694	8.47619	14.6269	11.2353	0.56432	15.3836	19.1301		10.1333	3.70216	1.32951	4.65888	4.80781	2.55479	3.67881	1.26452	6.60302	4.69756	0.622288	6.84916	0.0692187	4.38738	4.74289	2.58235	-0.288827	3.02609	11.3512
10.1667	12.6506	8.55	14.6269	10.4265	0.796868	14.8293	26.6741		10.1667	3.67261	1.29911	4.75923	4.30664	1.85943	3.28175	1.23014	7.10063	5.54409	-0.127371	6.37267	-0.668807	4.48468	4.9621	1.14489	0.997113	3.43093	12.4571
10.2	11.8767	9.22236	14.6269	10.4828	2.13437	15.5422	19.2515		10.2	4.05983	0.367588	5.27489	4.10563	3.55275	6.27364	1.73807	6.60674	7.98798	0.150698	6.31842	-0.818107	4.50912	6.42437	1.81885	0.488449	2.72172	11.4963
10.2333	11.534	8.28166	14.6269	10.5382	2.30945	15.8482	17.5996		10.2333	3.81605	1.52209	4.81767	4.22626	1.80531	3.14302	1.06313	7.80933	5.93204	1.14739	5.77688	-0.375868	4.50503	5.73702	3.48207	-0.00880407	2.28606	12.0043
10.2667	11.7741	9.07922	14.6269	9.98739	2.5007	15.8652	18.5853		10.2667	3.89409	3.08292	4.72091	5.92099	2.12177	2.87671	-0.0793075	7.51834	5.59262	0.558803	5.84115	-1.61037	4.50454	6.28262	4.40351	1.57102	1.57665	11.3167
10.3	12.0729	8.87479	14.3952	11.0333	2.38288	15.6968	20.0543		10.3	4.13767	2.8936	4.37737	4.5877	2.62668	4.49227	1.11776	7.6614	6.35527	0.0357657	6.9774	-0.443725	4.52428	7.03448	3.89336	0.971327	1.49573	11.7396
10.3333	11.9763	8.95464	14.3952	10.8666	3.39271	15.3755	18.8731		10.3333	4.08052	2.97865	3.8602	5.4858	1.88989	4.64742	2.15084	6.02175	6.78919	0.475502	6.6879	-0.459304	5.07979	6.45992	4.44599	0.118753	2.86448	9.87212
10.3667	12.3551	8.96608	14.3952	11.5994	3.26108	14.8449	21.0639		10.3667	4.31178	3.12114	5.35128	5.38444	2.65716	2.42624	0.221406	6.57844	6.80592	1.8584	6.99826	-0.231487	4.59171	6.90913	4.23955	0.0844964	5.08309	11.221
10.4	12.7757	9.77613	14.3952	11.3563	3.97027	16.2064	20.9503		10.4	4.15097	3.95646	4.68361	4.69524	1.46139	4.6395	0.796757	4.8498	5.46154	1.44479	6.82302	0.47207	4.83442	5.6559	4.87075	-0.638904	6.14743	10.4128
10.4333	12.5006	9.80444	14.3952	11.0469	3.55654	15.5877	20.6127		10.4333	4.4839	3.72665	5.45304	4.98526	2.87038	5.9933	1.47437	6.13074	8.43923	0.843225	6.65972	-0.559254	6.12157	5.6304	2.12662	0.408018	6.78024	9.14278
10.4667	12.9349	10.8068	14.3952	11.442	2.46347	15.5446	22.9576		10.4667	4.45339	3.18418	4.2321	4.22067	1.90079	4.36631	1.80178	6.06053	6.23275	1.64607	7.42037	0.416832	5.03152	6.68124	3.02844	0.311513	9.07659	10.0959
10.5	11.9202	9.71292	13.9121	11.6073	1.61375	15.044	19.631		10.5	4.37919	4.39217	4.93832	3.30523	1.35555	2.53343	0.901608	5.78326	6.40722	1.94771	8.76452	0.283483	5.38194	6.42701	4.40957	-0.0395919	8.62438	9.03041
10.5333	12.245	10.6499	13.9121	12.162	2.34858	14.818	19.5796		10.5333	4.49476	3.70953	4.89973	3.46217	3.45085	4.70106	0.375252	6.45826	7.22305	1.00924	6.97656	-1.04622	5.1546	6.29124	4.45936	0.490005	9.28306	9.51317
10.5667	12.5723	9.58028	13.9121	11.3712	2.69219	15.9755	21.9026		10.5667	4.58168	2.90319	4.19673	3.65689	3.00424	7.28577	1.26729	6.02383	7.52869	0.537978	6.69742	-0.938781	4.46978	6.81708	5.22631	0.207111	8.41375	10.5912
10.6	12.5194	10.2983	13.9121	10.6813	1.62517	15.8126	22.7871		10.6	4.13398	2.81404	4.29811	5.20368	2.09465	3.15951	1.84559	5.14151	8.04212	0.00942007	6.27863	-1.59754	5.17615	7.30704	3.86646	0.71508	5.49526	10.4279
10.6333	12.3924	10.4432	13.9121	10.381	1.86201	16.6741	21.0818		10.6333	4.29982	3.87883	4.9793	4.03356	1.66181	4.31591	1.93153	6.12182	7.41658	0.366008	5.94099	-0.158767	5.34161	6.89796	4.41009	0.258417	5.02367	10.6777
10.6667	12.9754	10.5055	13.9121	12.67	3.02172	16.1196	21.6236		10.6667	4.27648	3.26449	3.95385	4.27626	1.27409	7.24458	1.15012	4.89582	7.29985	0.897784	5.5032	0.327677	5.14046	6.19147	4.76596	-0.58976	6.2142	10.8901
10.7	13.317	9.48309	14.2839	12.9262	2.8186	16.8173	23.5731		10.7	4.21237	1.95871	3.94265	6.20891	2.10033	6.49428	0.719749	3.84904	7.25299	0.956114	7.06065	0.103383	4.4836	5.86086	3.11985	-0.306019	6.26248	11.5427
10.7333	12.8517	9.41798	14.2839	13.3686	2.77432	16.7554	20.5097		10.7333	4.05216	2.57487	3.85448	5.29623	1.33636	3.59083	-0.183479	4.14717	7.10046	1.6546	5.86297	-0.122149	5.54114	5.64878	2.90414	0.667409	8.1606	10.8523
10.7667	12.9222	10.1178	14.2839	12.9033	2.35078	16.2635	21.6141		10.7667	4.05406	3.41547	3.12304	5.46116	2.80968	4.0217	-0.255644	4.46916	6.38363	0.46062	6.18441	-0.217506	6.02406	5.28929	3.15626	-0.725463	9.14052	10.1786
10.8	12.9714	9.75638	14.2839	12.3159	3.12741	16.1544	22.1906		10.8	3.97645	2.21408	3.24863	4.65678	3.24952	4.82725	0.890356	5.09327	8.67304	0.445092	5.25106	-0.890579	3.61786	6.02278	2.47424	-0.42555	8.40515	9.8466
10.8333	13.0035	9.43485	14.2839	11.3903	3.22695	16.9818	22.7032		10.8333	4.21846	3.00402	4.12863	5.38593	2.3713	3.18395	0.338611	5.05528	7.73622	1.14744	6.76618	-0.565738	4.89749	5.36849	4.1388	-0.457736	8.67932	10.5356
10.8667	13.5467	10.28	14.2839	11.9899	3.57701	17.8445	23.3047		10.8667	4.06747	3.64413	4.08788	5.55629	1.98606	2.87321	-0.010284	4.65759	6.74619	0.874727	7.13356	0.0511401	4.86316	4.70927	4.04594	-0.0445494	7.30556	10.6672
10.9	12.4925	9.42788	13.4993	11.4746	2.46103	17.2966	20.7957		10.9	3.94964	2.90096	3.67806	4.89174	2.3053	3.49292	0.122728	6.01569	7.79481	0.0929556	7.23742	-0.0579731	4.04273	5.13459	2.90772	-1.14878	6.93957	10.7934
10.9333	12.9189	9.61142	13.4993	12.1891	2.19638	16.8572	23.16		10.9333	3.94004	2.92259	5.18685	5.7805	3.53903	3.55544	0.029159	4.38767	7.42493	1.45151	5.72045	0.758918	4.30814	4.12792	3.22572	-1.18093	6.77286	8.96996
10.9667	12.8762	9.05475	13.4993	12.4467	2.42334	16.4142	23.4192		10.9667	3.82886	2.40369	5.3348	5.32199	2.7991	2.18763	-1.03173	5.26271	6.80407	0.633564	5.64357	0.537089	4.26732	4.51338	4.98325	-0.653368	6.61968	9.4638
11	13.0272	9.66511	13.4993	12.6106	2.9694	17.1672	22.2519		11	3.9185	2.96125	4.73913	5.45852	2.33747	2.60159	-0.997587	4.34385	7.07608	0.233528	6.80339	0.053763	4.51858	4.49336	3.42012	-0.7892	8.41669	10.944
11.0333	13.2811	10.0198	13.4993	12.6546	2.59079	17.5871	23.335		11.0333	4.05621	1.78418	4.36416	4.57339	2.33996	6.09535	-0.177069	6.25904	8.32502	0.419029	5.87771	-0.000630387	3.66126	4.03846	3.28203	-0.151589	8.01755	10.2478
11.0667	14.139	9.24305	13.4993	13.1436	2.15095	17.8756	28.9214		11.0667	3.81227	2.32179	4.6019	5.39469	2.37436	4.20309	-0.327566	5.3204	7.6952	-0.0027485	5.92778	0.522951	4.17109	4.04897	2.56485	-2.51517	8.83194	9.67505
11.1	13.211	9.97809	13.5095	12.2169	1.90155	17.9317	23.7284		11.1	3.69919	2.71439	4.84613	5.2076	1.58122	3.1199	0.617249	5.44158	7.4224	0.0106416	6.45264	-1.46513	3.82673	4.89399	1.27443	-1.74569	8.78831	9.89987
11.1333	12.446	9.84481	13.5095	11.7803	2.05209	17.7017	19.7877		11.1333	3.97616	2.31836	4.83953	3.94552	1.92636	8.0445	0.0152449	4.52875	7.84367	0.434416	5.13512	-0.671553	5.0815	4.90544	2.50106	-0.483423	7.74558	9.4847
11.1667	13.3868	9.83614	13.5095	11.2282	2.96294	18.9572	23.8269		11.1667	3.96163	2.05722	3.69875	3.12331	2.99072	6.50931	0.717168	4.87243	7.51848	0.802468	5.64203	0.153477	5.54592	4.5417	3.09875	-3.22682	9.43781	9.86494
11.2	13.4275	8.89689	13.5095	11.73	4.32746	18.504	23.5971		11.2	3.93618	3.58832	2.82664	3.75648	3.11307	3.37421	0.326834	5.66201	6.93423	1.3715	5.39524	-0.491747	6.41874	5.6927	1.78187	-2.46801	9.04161	10.5914
11.2333	13.487	9.26291	13.5095	12.9735	4.15882	18.7211	22.2964		11.2333	4.13589	4.56209	3.30079	3.60513	2.06694	4.08581	-0.368983	5.31474	8.09084	2.22499	5.33658	0.458381	6.01252	5.49802	1.88242	-1.39561	8.2835	11.3519
11.2667	12.9474	8.71936	13.5095	12.4042	3.91137	18.1407	20.9992		11.2667	4.12048	3.81614	3.45174	3.45999	1.90752	5.57423	0.00368924	4.37902	9.24813	0.716736	6.17091	-1.32865	5.30249	6.0133	2.98821	-0.882078	8.34973	10.877
11.3	13.2799	8.32709	13.2871	12.4944	3.67046	17.8385	24.062		11.3	3.99395	3.1793	3.34988	5.14844	2.53937	6.98382	-0.77939	5.44054	8.08896	0.505935	4.90905	-0.653452	5.33463	4.66335	2.49002	-0.764307	6.0437	11.4172
11.3333	13.525	8.32255	13.2871	12.7033	3.50621	18.9876	24.3434		11.3333	3.48434	3.23719	4.1265	4.402	2.61679	1.47206	-0.624317	4.61905	8.19372	0.479848	6.2078	-1.94036	3.91079	5.30506	3.55559	-1.04014	4.52094	10.1912
11.3667	13.5556	8.51639	13.2871	13.7376	3.17891	17.7949	24.8189		11.3667	3.74536	3.66433	3.67219	4.50969	2.4894	2.12589	-0.039103	5.43077	8.44166	-0.315431	4.94273	-0.730269	6.3138	6.18015	3.59354	-0.963445	3.85246	10.5028
11.4	13.3668	7.56454	13.2871	14.3769	3.99184	19.0759	21.9044		11.4	3.58829	2.27164	4.67359	3.51144	1.90921	4.51002	-1.6942	4.21854	9.35824	-0.284575	5.83328	0.168752	5.17603	3.66355	3.00066	-0.805622	5.40491	10.0855
11.4333	13.5928	8.72351	13.2871	13.7919	3.89277	19.5196	22.3417		11.4333	3.36096	1.79259	4.84192	3.90681	3.21069	1.52271	-1.30234	5.19748	7.5994	-1.28001	5.95577	0.536211	4.96269	4.2523	3.37921	-1.39702	3.50375	10.4541
11.4667	13.7187	8.92668	13.2871	14.3516	4.07762	18.5981	23.0708		11.4667	3.47429	1.90149	4.62202	4.48689	1.97746	2.22702	-0.187434	4.60115	8.31965	-0.377954	6.11571	-0.0492264	5.59817	4.0731	2.79902	-0.95316	3.82603	10.083
11.5	13.7615	9.80077	12.6305	13.7409	5.15588	19.023	22.2177		11.5	3.49098	0.83576	4.82222	4.39203	1.57752	3.41309	-0.73214	3.75055	8.93382	-0.798098	7.87418	0.0802392	5.8174	3.7036	4.0379	-1.84246	3.55237	9.92865
11.5333	13.1664	9.0986	12.6305	13.4765	4.14391	19.0775	20.5715		11.5333	3.51928	2.66943	4.94445	5.03486	1.82383	2.28696	0.0758475	3.7033	9.06935	-1.29964	6.07208	-0.468107	5.72078	4.69397	2.59279	-0.455091	3.75209	9.61081
11.5667	13.3101	7.96865	12.6305	14.2748	3.94488	19.4691	21.5725		11.5667	4.12835	1.8832	6.53046	6.08328	2.32744	2.79077	-0.700075	4.94857	8.82862	0.0596565	5.24926	-0.0129342	6.64599	5.50501	2.78746	0.348664	5.78194	11.1246
11.6	13.827	8.58111	12.6305	14.2086	3.91162	18.6408	24.9897		11.6	4.39668	1.99869	7.63567	3.8549	3.0502	6.11127	-0.705398	5.08357	8.83884	0.641598	6.7954	0.41574	6.49029	5.24913	3.53748	-1.14581	6.04043	10.8515
11.6333	13.5821	8.83355	12.6305	15.1753	3.04631	18.9818	22.8254		11.6333	4.55717	1.60809	7.5521	4.33885	2.51618	8.53995	-0.46162	5.82897	9.6166	0.467644	6.22083	0.127169	6.81666	4.72134	3.57982	-0.71152	5.59443	11.1164
11.6667	13.4256	8.67436	12.6305	15.7258	3.29758	19.4179	20.8072		11.6667	4.05646	1.3647	7.51109	5.66816	3.11029	3.17737	-0.707875	5.16501	8.207	0.523648	6.87922	-0.574361	7.63749	4.70489	2.76606	-1.37907	5.47601	9.43021
11.7	13.7335	8.92245	13.037	15.5753	2.70724	20.1319	22.0273		11.7	3.89106	2.53873	6.70305	4.51408	2.74631	3.63289	0.444231	5.67169	8.13146	0.683601	5.48913	-0.162268	6.88505	3.40868	3.28058	-1.45432	4.24097	9.39416
11.7333	14.0063	8.87038	13.037	15.0914	2.79583	19.983	24.2604		11.7333	3.91617	2.6467	5.63681	4.00578	1.31359	7.80539	-0.355542	4.61153	9.84946	1.11401	5.99085	-0.68111	7.4538	3.15155	2.81904	-1.471	4.44113	8.24288
11.7667	13.8775	8.74935	13.037	15.0514	3.07648	18.9602	24.3909		11.7667	3.82315	2.18032	4.05918	5.08011	2.47095	4.24935	-0.205289	4.06389	9.83431	-0.785389	5.79944	-0.298826	7.06539	3.52621	1.89213	1.44221	5.08063	9.5389
11.8	13.514	8.76515	13.037	15.0268	3.2074	19.7377	21.3098		11.8	3.75412	1.42368	4.03399	4.64181	3.36245	2.97443	-1.47521	5.60443	8.94625	-0.91922	6.76898	0.455139	6.67193	3.68493	1.95481	0.563876	4.27248	10.8553
11.8333	13.5236	8.58846	13.037	15.3509	3.27949	18.8143	22.0716		11.8333	3.7486	3.08681	2.31482	4.48068	3.43142	3.48829	-2.10125	4.68792	8.76784	0.229923	6.57993	-1.43204	6.48697	4.23956	3.46333	0.107402	4.21676	11.6778
11.8667	14.0114	7.95113	13.037	15.6643	2.76992	18.511	26.1348		11.8667	3.68196	1.5258	4.25975	3.67689	1.9227	5.99511	-1.81999	4.68609	11.0382	0.174906	5.0618	-1.3116	6.85501	3.57399	2.1475	-0.427001	4.19926	11.0349
11.9	13.8956	8.45094	12.3103	16.1833	3.62405	19.4565	23.3485		11.9	3.77725	1.69279	4.4468	4.30636	1.90827	4.50473	-0.791286	4.62877	11.0438	-0.558486	4.47677	-1.10651	7.85145	3.63004	4.47119	0.208827	2.36521	11.1346
11.9333	13.158	8.08651	12.3103	16.0335	2.6919	17.948	21.8776		11.9333	3.51235	2.50236	4.70915	4.83608	2.99016	2.69599	-1.33582	5.83548	9.38927	-0.390898	4.8393	-1.78253	7.70394	4.66264	1.76964	-0.651071	2.08287	9.85338
11.9667	13.2661	7.6757	12.3103	16.1131	3.19624	18.3073	21.994		11.9667	3.5854	3.37149	4.42219	4.2995	1.5775	1.9657	-0.592089	5.09632	9.6748	0.579287	5.29397	-1.88076	7.9832	4.009	2.27084	0.0357982	2.02905	10.8159
12	13.0606	7.49409	12.3103	15.4017	2.56585	18.0599	22.5315		12	3.72846	2.58912	4.95133	5.08995	1.59954	4.4625	-0.732628	4.3841	10.7347	-1.0898	5.06303	-0.939377	6.24817	4.56839	2.23834	0.893247	3.68077	9.64239
12.0333	13.6641	8.55314	12.3103	15.4894	2.92779	18.9431	23.7611		12.0333	3.44216	2.95578	4.14844	5.51512	1.92485	3.93078	-0.119741	4.25803	10.451	-1.53127	5.12533	-1.25097	5.10765	3.39509	1.47464	-0.251169	3.61758	9.76563
12.0667	13.0475	8.22367	12.3103	15.4283	2.2078	18.7129	21.4023		12.0667	3.44235	4.13516	5.00373	4.7401	2.74912	3.54516	-1.5631	6.11817	8.68945	-0.533115	4.25948	-1.8146	6.47902	3.02384	1.22065	-2.20687	5.24535	9.42838
12.1	13.8111	8.67501	12.2715	14.7707	2.62198	19.3662	25.1614		12.1	3.86731	3.0752	4.22948	4.88864	2.81345	4.41527	0.0276064	5.74425	10.9664	-0.439854	4.29731	-1.81079	6.25418	3.52051	5.38418	-1.66918	5.0037	9.04391
12.1333	13.9107	9.18222	12.2715	14.7657	2.29566	19.6598	25.289		12.1333	3.80086	2.63608	4.80197	4.43068	2.44817	3.42907	-1.02602	6.11419	9.97927	-0.524024	4.94608	-1.04222	6.61686	3.10778	4.89698	-0.979905	5.08803	9.69158
12.1667	13.8802	9.50457	12.2715	15.7212	2.56058	19.2137	24.0093		12.1667	3.7796	1.99195	3.68053	4.26417	2.72101	3.84802	-0.0828045	4.73852	10.4761	-0.800248	4.64262	0.400611	6.67293	2.68203	3.95473	0.996327	5.23477	8.83196
12.2	13.4392	8.75259	12.2715	15.1413	2.91743	18.5159	23.0362		12.2	4.19302	1.98437	4.69683	3.55031	2.97998	6.64484	0.881432	6.21225	10.2666	1.82233	5.80041	-0.993512	6.76276	3.14068	4.51523	0.538356	3.26361	9.21488
12.2333	14.241	8.87161	12.2715	13.7896	3.4081	19.4659	27.6394		12.2333	3.90397	2.1405	4.17029	4.92027	2.71559	5.59016	0.436616	5.17062	10.3772	0.223686	5.92866	-0.217326	6.88598	2.51755	3.32043	-0.678987	3.77693	9.08939
12.2667	13.6444	8.34702	12.2715	14.3644	3.16163	19.0375	24.6842		12.2667	3.47091	4.15391	3.56829	4.84234	2.60958	2.46905	1.02893	3.24802	10.0763	-0.397229	5.74491	-0.45649	6.67641	2.32286	1.02914	-0.754165	4.34231	8.50119
12.3	13.6364	8.2821	13.3494	15.4841	2.74718	19.6225	22.3328		12.3	3.71039	4.2342	2.46286	4.77535	2.87417	1.90791	0.482684	6.50446	10.0094	-0.644135	6.06781	-0.359816	6.87277	2.49974	2.276	-0.44034	5.72974	7.82387
12.3333	13.9783	8.47542	13.3494	16.1732	2.77327	19.6853	23.4134		12.3333	3.9463	2.90035	4.60176	5.43954	2.24657	2.47242	-0.639133	6.36698	10.961	1.39558	5.60045	0.0341422	6.73102	3.10531	1.93389	-0.507168	5.33169	9.1126
12.3667	14.2718	8.48317	13.3494	16.0341	3.15751	19.9097	24.6966		12.3667	3.69786	1.83246	4.72931	4.33454	1.85985	5.11873	-0.81246	5.80062	10.0193	-0.386763	5.41334	-0.501225	7.24628	2.2917	2.08671	-0.514891	5.62859	8.71753
12.4	14.3135	8.20072	13.3494	16.8305	3.16277	19.1018	25.2359		12.4	3.43599	1.93645	4.11028	4.40903	2.34681	2.1925	-0.0553755	5.09658	9.90688	-0.504056	4.32512	-1.67846	7.35406	3.14391	2.005	1.37614	5.3447	7.10232
12.4333	13.4561	7.49672	13.3494	16.1924	2.92848	17.8561	22.9135		12.4333	3.6667	3.01629	4.7365	3.86174	2.51746	3.13533	-0.0955579	3.91278	9.47289	-0.669847	5.13855	-1.42757	8.26234	3.36547	2.58853	0.740419	4.69526	9.0834
12.4667	13.9043	7.53577	13.3494	17.7344	2.36984	18.0011	24.435		12.4667	3.84132	2.40623	5.87294	3.62922	2.64043	5.35375	-0.745462	4.29647	13.2425	-0.44642	4.75539	-0.99466	8.58503	3.6445	1.80338	-1.09779	3.17485	9.1821
12.5	13.8916	7.66998	12.2737	16.6721	2.68304	18.4308	25.6203		12.5	3.4648	1.71417	4.9746	3.79293	0.911867	4.99162	-0.810102	4.71004	10.7526	-1.74751	5.8873	-1.07381	7.6722	1.97351	2.27062	0.0249839	2.92669	9.92999
12.5333	14.5475	7.62216	12.2737	16.545	4.13959	18.5938	28.1104		12.5333	3.38674	2.03019	3.81188	4.02234	1.53535	3.7768	-1.20719	4.21033	10.8918	-0.0612422	5.03502	-1.57542	7.56131	1.99495	3.72152	0.0957339	3.5181	8.21299
12.5667	13.8437	9.69804	12.2737	17.4113	3.20668	18.1214	22.3509		12.5667	3.52425	2.08035	4.57623	3.76015	3.19417	4.22281	-0.72763	4.34207	10.5264	-0.173508	4.09542	-1.122	7.84446	1.61068	3.4937	-0.0302513	3.88539	8.33387
12.6	14.2301	8.69056	12.2737	17.4584	2.37852	19.1459	25.4337		12.6	3.97741	2.04997	6.37649	4.26285	2.03	3.63307	1.05698	4.58222	11.3053	-0.0502365	5.46906	0.0785732	8.08777	2.31064	4.40962	0.556077	2.85864	8.599
12.6333	14.727	8.73273	12.2737	18.5466	2.76062	20.056	25.9921		12.6333	3.50479	1.28176	4.57248	5.42502	1.45163	4.01628	0.686671	2.7885	9.97561	-0.960201	5.39663	0.0175945	8.02473	2.0413	3.06108	0.165237	2.6792	8.95785
12.6667	13.9474	8.31158	12.2737	17.8881	1.86625	19.1576	24.1874		12.6667	3.72256	1.79697	5.29437	3.67974	1.90406	2.9307	0.248524	4.82977	9.73911	-0.651488	7.25653	-0.775488	7.32485	2.20305	3.74602	-0.0449272	4.43893	9.36272
12.7	14.0434	8.84362	11.6692	18.0415	2.51925	19.7393	23.4479		12.7	3.79757	1.4875	4.74588	3.07549	1.90433	4.35063	1.07446	4.61903	11.0663	0.683883	5.2753	-1.26214	7.89497	3.72056	3.11773	-0.0109201	3.39762	9.418
12.7333	14.0914	7.87579	11.6692	16.6533	2.49659	19.2784	26.5751		12.7333	3.48233	1.55748	5.35506	3.27336	1.42718	3.1799	0.148486	5.28354	9.16044	-0.47589	5.40247	-1.20604	7.38376	3.70328	4.19762	-1.08775	3.34948	8.54716
12.7667	13.6831	7.4148	11.6692	17.7521	1.87729	18.9754	24.4098		12.7667	3.50393	2.06364	5.38446	2.14396	3.19592	2.59605	0.879414	4.88547	9.83256	-1.29008	6.15105	-1.25451	7.12962	2.55118	3.45171	-0.423087	3.95801	8.31141
12.8	14.2789	7.77812	11.6692	17.8865	3.30809	19.7764	25.2548		12.8	3.96855	1.75542	5.22909	2.20099	3.3684	7.00723	0.320557	5.12694	10.0916	0.272007	5.43683	-0.948293	8.29834	1.39612	5.88788	-0.529801	5.53527	7.01676
12.8333	13.6412	8.51671	11.6692	16.7006	2.66011	19.0265	23.274		12.8333	3.78422	1.39204	5.7542	2.8406	1.86859	5.88304	1.29981	4.82478	10.1903	1.16731	6.01985	-0.905618	7.27922	1.16689	3.28281	-0.87706	5.77137	7.37351
12.8667	14.1978	8.09609	11.6692	17.5452	2.16932	19.1205	26.5868		12.8667	3.53935	0.50123	6.26059	3.33354	2.09032	2.21158	0.702789	4.89331	9.22043	-0.696192	4.43424	-1.4106	9.13093	2.8586	2.89854	1.6251	4.88491	7.22967
12.9	14.4279	9.04445	12.2962	17.7756	2.03503	20.7067	24.7096		12.9	3.53235	1.98118	6.18651	2.35257	2.13084	2.60495	1.00468	4.73664	8.82287	-1.42343	4.0574	-0.596087	9.19277	2.16559	2.8796	0.440128	5.39791	8.11574
12.9333	14.3784	8.54391	12.2962	17.9002	1.82639	20.0169	25.6866		12.9333	3.80636	1.71424	3.79751	3.24022	2.46875	3.14527	0.71322	5.98785	10.8355	0.0893497	4.69011	-0.520677	7.63682	2.61513	5.65957	1.02996	3.61019	7.99502
12.9667	14.0229	8.74366	12.2962	17.4	1.6747	19.821	24.2018		12.9667	3.56041	0.642479	4.52887	3.86738	1.68698	3.47584	-0.350618	5.34723	8.92531	-0.334119	5.33202	0.683632	8.53721	3.84159	4.28209	-0.672269	2.85746	7.8759
13	14.0624	7.65215	12.2962	17.0719	2.36434	19.9962	24.9938		13	3.84112	2.33167	4.34893	2.8477	2.21083	2.28925	0.971312	6.45683	9.96973	-0.249937	6.80381	-1.38063	9.51101	3.04178	5.9876	0.289922	2.51086	7.35837
13.0333	15.2803	8.62356	12.2962	17.2308	2.4296	19.8159	31.2855		13.0333	3.87777	2.06009	5.30574	2.33032	2.69484	4.40502	0.379008	6.5339	10.1439	-1.16708	5.35329	-0.0633088	8.26604	2.13187	6.12942	-0.199373	2.09457	9.52386
13.0667	13.791	7.41022	12.2962	17.6105	2.00178	19.2698	24.1574		13.0667	3.84317	0.646774	4.79823	2.36733	1.74235	4.26509	0.707432	5.4891	10.0561	-0.0112054	5.83934	0.0611475	7.59488	3.05655	9.36526	-0.474249	1.38664	8.44316
13.1	14.3793	8.51513	12.3077	17.7968	2.4113	20.3943	24.8508		13.1	3.86212	0.954291	6.62398	4.25488	1.10703	5.33132	0.515606	4.92318	9.76387	-0.40269	5.12693	0.668761	8.20719	1.69971	6.81118	-0.942527	3.17244	7.84096
13.1333	14.3932	9.03555	12.3077	17.1419	3.03398	20.499	24.3413		13.1333	3.8834	2.41918	5.64886	2.74542	1.89618	2.9564	1.20041	6.13744	8.26855	-1.04566	5.03398	-0.571828	8.28316	4.1489	7.85986	0.968569	3.04229	7.02608
13.1667	14.5835	9.23933	12.3077	16.9931	2.83965	19.7589	26.362		13.1667	3.96205	1.65908	6.7334	2.42227	2.46067	3.40993	0.428683	4.90009	9.1942	-1.26243	5.75152	-1.12885	7.20763	3.18654	11.8473	0.533043	3.27803	6.73367
13.2	14.5844	9.03937	12.3077	17.3723	3.01423	19.6401	26.1328		13.2	4.28787	2.02281	6.28444	2.38575	1.71126	4.31734	0.757573	5.06645	10.2709	1.53582	6.07593	-0.830343	7.94466	2.36404	9.75026	-0.277665	4.5123	9.00231
13.2333	14.0952	7.98136	12.3077	17.5883	2.47581	19.646	24.5722		13.2333	4.07293	1.60775	5.96289	4.02373	1.72145	3.16399	0.906288	5.03266	9.99228	-1.26422	5.68867	-0.567584	8.88144	3.02249	8.4148	-0.826744	4.0989	9.38096
13.2667	15.0672	8.56994	12.3077	17.919	2.25505	19.9024	29.4493		13.2667	4.07742	1.14757	6.23499	3.03078	1.92366	3.18248	0.950145	5.95877	9.40215	-1.29756	4.99711	-0.82261	8.49135	2.68289	8.43932	1.33353	4.87922	8.78239
13.3	15.0221	8.40745	13.4237	17.8959	1.29653	20.2665	28.8423		13.3	4.1553	1.36133	6.02724	3.17598	3.38952	5.10579	-0.442886	4.29384	10.7445	-0.298071	4.44835	0.787409	8.49163	2.83616	7.65253	1.48326	3.82267	7.76083
13.3333	15.0998	8.36178	13.4237	18.1889	2.77381	21.0775	26.773		13.3333	4.063	2.20105	5.44059	4.85675	2.74144	2.83162	-0.278519	5.95684	9.87983	-1.30328	4.64125	-0.312852	7.96689	2.9985	8.21481	-0.0592102	4.00194	9.29328
13.3667	14.2466	9.35003	13.4237	17.0778	1.98377	19.1648	24.4798		13.3667	4.45751	4.50915	5.52031	3.44506	2.59908	2.60924	-0.0567507	5.40664	9.06423	-0.780503	5.92236	-0.780216	8.04723	4.7248	10.2737	-0.242146	4.69461	10.8209
13.4	14.7742	8.74269	13.4237	18.697	2.375	20.0418	25.3648		13.4	4.1099	2.76876	4.97626	2.30111	3.52093	2.57961	0.168322	3.7684	10.6919	-1.21148	5.53047	-0.632413	9.51055	2.93246	7.02028	-0.0717778	6.13577	9.87911
13.4333	14.5955	8.07882	13.4237	17.4326	2.17676	20.4027	26.0583		13.4333	4.77954	2.79529	6.17936	4.24377	3.09925	6.54215	0.392449	4.18736	10.5758	-1.28569	4.76692	-1.1618	10.8354	4.37183	7.95103	-0.241957	8.02698	9.97395
13.4667	14.3761	8.83723	13.4237	17.2429	2.64402	21.204	22.9047		13.4667	4.75886	2.88497	5.242	5.80875	2.62324	4.06703	1.54551	3.70419	9.20587	-1.12511	4.33386	0.167514	9.77791	4.92171	9.57028	-0.109873	8.24971	10.0331
13.5	14.634	8.00478	13.2614	18.2215	2.16171	21.0265	25.128		13.5	4.17071	3.85506	4.49328	4.08799	2.569	1.983	0.554953	3.35973	9.28238	-1.08101	5.25439	-1.11753	8.89888	4.13251	6.41304	0.513848	9.23744	8.46517
13.5333	14.3749	7.90929	13.2614	17.1643	1.70883	19.605	26.6006		13.5333	4.57829	2.53377	5.54205	4.77007	3.19809	3.29871	1.2119	5.877	10.0861	-1.71963	5.46126	-1.00289	8.33163	3.5461	7.48665	0.167761	8.65495	10.3875
13.5667	14.158	8.10422	13.2614	17.9037	0.821275	19.6037	25.2537		13.5667	4.61488	2.79295	5.46636	5.96269	2.57471	7.13894	0.00626948	5.54603	9.62404	-0.808235	4.76917	-0.861401	8.67082	3.31231	8.42868	-1.68517	7.6252	9.88951
13.6	14.1639	8.48513	13.2614	18.0699	0.265091	20.2265	24.6756		13.6	4.17373	3.05226	4.35196	4.03888	1.49283	1.19596	-0.459898	5.66328	9.84419	-0.96309	4.46885	-0.588196	9.03776	3.61243	7.96524	0.357294	8.73021	9.15349
13.6333	14.4971	8.96324	13.2614	17.8359	1.55067	20.6266	24.7447		13.6333	4.63169	2.39489	4.35052	3.56764	2.25048	3.22842	0.219698	6.86304	10.301	-0.597153	5.21964	0.504917	11.6993	4.09934	6.65477	0.17658	8.32327	9.48231
13.6667	15.1434	8.20588	13.2614	18.4576	1.51958	19.0078	30.408		13.6667	5.20216	2.78721	5.46065	3.61478	2.67738	5.33132	0.00874623	7.44761	11.047	1.04034	5.19165	-0.520058	9.37239	4.66511	8.77342	0.664281	10.4611	10.4138
13.7	14.0238	8.24058	12.226	17.5698	1.90977	19.2003	24.9961		13.7	5.39959	3.31929	5.70971	6.17318	2.77799	5.55456	0.192299	7.61819	10.3617	-0.202449	5.10797	-0.629148	8.49557	5.95193	8.42731	0.794075	11.2151	10.9258
13.7333	13.8916	9.21936	12.226	17.1435	1.27499	18.9966	24.4891		13.7333	5.12692	3.7565	4.59632	4.91603	3.19049	3.86396	1.48136	6.61636	10.8055	-0.141841	5.40702	-0.646642	8.57237	5.79861	8.07779	1.20553	10.3468	9.31152
13.7667	14.2704	8.79613	12.226	17.7001	0.446541	19.5941	26.8597		13.7667	5.10513	3.07785	5.08721	4.23887	2.13058	4.67264	0.261485	7.50446	10.8697	0.471556	6.21802	-0.45362	9.858	4.58041	7.9624	1.80078	10.0371	8.46965
13.8	14.5777	8.94889	12.226	17.8117	1.47907	20.2449	26.7559		13.8	4.66141	3.17372	3.67009	4.07403	2.07439	4.47984	0.652233	6.5925	10.3448	0.651782	5.82376	-0.450727	10.2051	4.20839	8.49545	-0.566688	8.04677	7.76845
13.8333	14.2243	7.94584	12.226	17.8789	1.48573	20.5415	25.2681		13.8333	4.42999	2.97492	4.90242	3.57253	1.63658	2.75303	0.960325	7.37166	10.6193	0.533279	5.26082	-0.356585	10.254	3.69567	6.96959	-0.323861	6.0927	8.39351
13.8667	13.8048	7.55672	12.226	17.489	1.82631	20.5114	23.2192		13.8667	4.33008	3.286	4.29694	3.27178	2.04358	3.03539	0.665009	6.15138	11.3264	0.181871	5.41777	-0.0491702	9.31233	4.52423	8.66449	-1.31353	4.79849	7.99837
13.9	13.9203	8.17306	12.0582	17.4852	2.16347	20.1834	23.4583		13.9	4.64064	2.20296	3.5345	2.92555	2.44431	3.66595	1.30611	5.80838	11.9148	0.0369755	3.64291	0.00378232	11.3678	4.29002	11.0766	0.151166	6.90232	7.61689
13.9333	14.3442	8.80444	12.0582	17.6949	1.60159	20.6101	25.2958		13.9333	4.4511	2.12863	3.8447	3.60381	2.47193	2.20088	1.66565	6.90631	10.8987	0.513746	5.35711	-0.370285	10.9662	2.7129	6.75782	0.51514	7.15202	8.34346
13.9667	14.1864	8.98141	12.0582	18.1717	2.11396	19.9154	23.8779		13.9667	4.38895	3.17123	3.34986	2.71296	2.22974	1.33559	1.07831	7.44902	10.8422	-0.448922	6.09838	-0.0742393	10.3591	3.18694	8.81796	-0.16702	6.55703	8.11409
14	14.3893	9.23547	12.0582	18.3769	2.41787	20.377	23.8701		14	4.3965	2.69538	4.65392	3.16266	1.51554	3.35657	1.89673	7.34837	10.2103	-1.56235	5.73851	1.01479	10.6835	3.48762	6.72991	-0.362766	7.88533	6.28645
14.0333	14.8865	10.1142	12.0582	18.884	3.22694	20.6314	24.4041		14.0333	4.66245	2.18861	3.70055	3.04311	4.24072	4.89288	1.10568	7.31979	10.913	-0.357599	5.91963	0.366795	10.6396	3.91523	5.47249	0.725093	7.97746	7.19869
14.0667	14.6273	9.37803	12.0582	17.3736	3.15989	20.5279	25.2659		14.0667	4.31473	3.34882	3.64699	2.8023	2.5611	3.08953	0.880182	8.72281	9.7686	-0.935946	5.06975	-0.500865	10.4733	3.93576	6.336	0.638322	7.17156	6.34212
14.1	14.7773	10.6443	11.877	18.1345	3.02888	21.3428	23.6365		14.1	4.18269	3.1933	3.80261	2.59383	2.08529	2.91829	0.461613	8.28898	11.2156	-0.485368	5.88836	-0.461072	10.7855	2.73798	6.57039	-0.880445	4.8078	7.58309
14.1333	14.2902	9.42113	11.877	18.2362	2.95646	20.7935	22.4571		14.1333	4.48548	2.06613	4.64219	3.53467	2.57519	3.63797	1.39053	8.60025	11.159	-1.4042	4.51987	-0.508283	10.8174	3.16065	8.18255	-0.244852	5.98201	8.14198
14.1667	15.5087	10.4033	11.877	17.7768	3.31048	20.4808	29.2039		14.1667	4.38242	1.54684	3.45828	4.43381	2.72859	4.76578	1.09892	8.39344	10.1024	-0.571171	4.79442	0.487807	10.851	3.36639	7.17784	0.0223011	4.45183	7.39266
14.2	14.5934	8.49641	11.877	19.1444	2.54639	19.2096	26.2864		14.2	4.26227	1.27392	4.04832	2.82189	1.81514	2.38963	1.75478	9.56051	9.97498	-1.48556	5.82277	0.593487	12.2484	3.57873	5.05193	0.905535	4.49335	7.61073
14.2333	14.1753	8.83978	11.877	18.5577	2.22526	20.747	22.805		14.2333	4.08199	2.09155	4.75557	2.38109	1.31648	1.41618	0.638889	8.80192	10.2341	-0.973474	5.96253	-0.539836	12.1867	2.77614	5.20134	1.69276	4.91402	6.53789
14.2667	14.2593	9.23303	11.877	18.5716	2.3273	20.7954	22.7512		14.2667	4.32801	1.4648	4.31092	3.34577	2.01781	3.97589	1.42404	7.97113	9.51439	-0.911327	5.39978	0.393699	9.98701	3.50288	6.94522	2.5359	4.39376	7.30457
14.3	14.7174	9.33356	12.7511	18.5959	2.14933	21.5792	23.8952		14.3	4.34207	1.94945	4.70042	4.45846	0.945108	1.63602	1.19476	7.2577	9.76517	0.484452	6.29084	-0.277787	10.4858	3.73837	7.45261	1.44645	5.5134	6.77386
14.3333	14.6592	8.67332	12.7511	19.0268	3.30098	20.6716	23.5315		14.3333	4.79433	2.83124	5.47394	3.14022	1.64142	2.86951	1.84435	6.04225	8.85379	0.229288	6.61324	0.507034	11.5812	3.94727	9.31881	1.99967	6.9024	7.70794
14.3667	14.4971	9.39826	12.7511	19.0035	3.13195	20.4933	22.2043		14.3667	4.76832	2.08823	4.50419	3.42599	1.06744	4.29105	1.99995	6.21328	10.6928	0.220021	4.60784	0.475424	10.9679	4.41403	7.75802	2.08645	7.42251	8.82628
14.4	14.4909	9.54346	12.7511	18.3925	2.93095	20.5595	22.7679		14.4	4.3017	1.89829	4.0514	4.15983	1.85391	4.34968	0.91184	7.51424	9.23882	0.374207	4.10951	-0.420153	11.2277	4.21031	6.96632	0.198972	5.10316	7.38085
14.4333	15.0583	9.25066	12.7511	17.9396	2.42393	20.3699	27.6148		14.4333	4.41177	2.59247	4.87735	4.21156	1.20771	3.71223	1.49872	7.81225	9.50755	0.0849333	4.43006	0.139923	11.7649	3.45291	5.60778	0.625528	6.4456	7.02859
14.4667	14.7718	9.52641	12.7511	17.8985	2.53787	20.5106	25.4066		14.4667	4.22756	2.61408	3.52011	3.8744	1.46744	2.43695	1.38187	7.5621	10.8388	-1.04018	4.92625	-0.543641	10.83	2.99818	5.75032	0.0449801	6.39227	8.81453
14.5	14.3925	8.69812	12.4729	18.5081	1.99891	20.6623	24.0148		14.5	4.61572	2.0704	4.88428	3.121	1.32005	5.55389	1.89461	8.16829	10.7148	-0.932352	4.73472	0.00518943	12.1087	2.20291	6.89243	0.354695	6.79809	8.5754
14.5333	14.2945	9.14638	12.4729	18.7279	2.68985	19.3479	23.3824		14.5333	4.44344	2.01488	5.84459	4.07628	1.16133	3.1897	1.7435	8.08372	9.84824	-0.628056	5.72315	0.932297	11.9182	2.40656	5.45765	-0.0877234	5.86015	7.99395
14.5667	14.6519	8.66725	12.4729	17.8609	3.06799	20.0302	25.8121		14.5667	4.54365	3.31801	3.1719	3.86009	0.792437	2.68786	2.89921	9.21356	9.9826	0.0107238	5.27359	1.02161	13.2238	3.7127	3.73197	0.194188	6.90471	7.2431
14.6	14.809	9.29592	12.4729	19.5329	2.91602	19.5065	25.1296		14.6	4.6539	2.90901	3.7476	3.55124	-0.0425782	5.92288	2.90928	8.25623	11.2184	-0.568317	4.83421	0.788636	11.5931	3.84402	4.54332	0.484217	8.54826	6.57672
14.6333	14.7225	9.76752	12.4729	19.2524	2.38388	19.8193	24.6389		14.6333	4.74727	2.08848	4.31722	3.67169	1.35167	4.05451	3.09967	8.08142	11.1108	-1.22888	5.66422	0.64824	11.9481	3.60243	7.05041	1.44147	8.2618	5.54044
14.6667	14.2344	9.25616	12.4729	19.0376	1.58578	19.9358	23.1183		14.6667	4.68724	1.49307	4.01278	4.4181	1.1711	1.96447	3.66735	7.67646	11.0168	-1.29484	5.29623	0.356371	11.7516	3.84399	8.185	0.85853	9.44499	5.82103
14.7	14.1998	9.52602	13.0411	18.8747	0.938421	19.1977	23.6208		14.7	4.94185	2.7758	4.77913	4.18622	1.40044	2.8451	2.88702	8.47675	10.5273	-0.826582	4.79136	0.544508	11.9228	3.87786	7.40473	0.902059	11.6547	5.86236
14.7333	13.9262	8.24128	13.0411	19.1918	1.49713	18.8569	22.7293		14.7333	5.06613	1.89892	4.32534	3.93322	2.27315	2.59115	3.50052	8.09398	10.0606	0.0919573	5.20258	0.0270391	12.0808	3.78124	8.74877	-0.0114793	12.1704	7.35603
14.7667	13.9049	7.77014	13.0411	18.4427	1.82837	19.3076	23.0393		14.7667	5.22547	1.22861	4.02127	5.52265	1.68395	6.10956	1.813	8.90999	9.50387	0.115132	5.10043	0.247967	13.2121	3.58365	8.2951	0.375824	10.3855	8.72429
14.8	14.1735	7.84274	13.0411	18.7621	1.94748	20.3886	23.059		14.8	4.74808	2.8354	3.43681	3.53915	3.65299	2.17817	1.37222	7.13484	10.2898	0.707633	5.32874	-0.0141724	11.8728	3.73019	7.48426	1.01601	8.83063	7.32184
14.8333	14.4062	7.90434	13.0411	18.5856	1.95167	19.3984	25.5559		14.8333	4.50404	2.07378	4.08809	2.67609	2.48706	3.2725	0.702204	7.05098	10.5955	-0.67498	4.13748	0.457053	11.2938	2.28368	7.7621	0.774736	10.289	7.29952
14.8667	14.3668	8.21056	13.0411	19.2871	2.22281	19.7781	23.6609		14.8667	4.73663	3.03132	4.405	3.05031	1.83597	7.8664	0.0933177	7.46001	9.42484	-0.449873	3.99537	-0.00366975	11.4547	2.54823	7.56565	0.0403476	10.2202	7.98453
14.9	14.0616	8.50337	11.8807	19.1395	2.00166	20.442	22.4025		14.9	4.60501	2.4415	4.3884	3.6393	2.08032	4.22351	0.605833	7.22503	10.4463	-0.0593629	4.65056	0.202332	11.2742	4.43001	6.99788	-0.294381	9.09698	6.93678
14.9333	14.1804	8.66459	11.8807	18.8241	1.79573	20.5678	23.3498		14.9333	4.75801	3.15909	4.01113	3.10655	2.0633	2.90807	0.985462	7.18631	12.138	-1.20108	4.51779	1.22158	12.8024	4.70349	5.64899	0.382142	10.014	7.23893
14.9667	14.528	9.16205	11.8807	19.0343	2.68082	21.0216	23.3884		14.9667	4.70283	1.14806	2.68727	2.587	2.35274	4.31634	1.17304	5.45163	10.9989	-0.552965	5.61035	0.421256	13.3727	4.0163	7.47509	1.52945	9.91836	7.44265
15	14.2164	8.76684	11.8807	18.3704	2.21786	21.7215	22.3412		15	4.93144	1.14806	3.28883	3.07318	3.97756	5.43869	2.00909	8.02344	9.56391	0.265794	5.00802	0.0914624	12.9545	3.90642	6.10637	0.394967	11.6013	6.98284
15.0333	13.7381	8.50569	11.8807	17.8144	1.30727	20.1844	22.7362		15.0333	4.74423	3.0173	2.75025	2.92808	2.14099	3.6674	1.84378	6.29093	9.52527	0.324816	4.54933	0.863754	13.0137	4.53769	7.84359	-1.07216	11.3617	7.06559
15.0667	13.985	8.86679	11.8807	18.2684	1.89069	20.5825	22.4211		15.0667	5.02849	2.4392	2.63666	2.58857	2.08529	3.01297	2.62541	7.85874	11.8595	0.457284	5.22859	0.0350765	13.2291	3.72317	8.8971	0.306918	9.92596	8.57477
15.1	14.6806	9.15961	11.6846	18.8504	2.3538	20.5528	25.4823		15.1	5.01512	2.01304	2.90547	2.49087	2.25861	3.83918	2.64198	8.0548	11.4475	0.232272	5.56456	0.467612	12.8022	3.39516	8.20954	-0.0150689	10.0376	8.91165
15.1333	13.9345	8.98769	11.6846	18.2777	1.45766	20.3504	22.8487		15.1333	4.80709	2.40115	3.81857	2.38421	2.02083	3.71711	1.1852	5.87493	8.89463	-0.0691588	4.03496	1.35276	16.1779	3.37915	7.73061	0.462512	9.4016	8.95353
15.1667	13.7289	9.26992	11.6846	17.1569	2.19586	21.3723	20.6937		15.1667	4.97147	3.41091	4.47653	2.13519	4.24694	3.66575	2.74524	8.28135	10.1946	0.68622	3.65871	0.268973	14.2921	2.33941	7.54513	-0.564096	8.20972	8.92221
15.2	14.448	9.81416	11.6846	17.3791	1.91001	22.0457	23.8542		15.2	5.0628	2.21267	3.40997	1.53644	3.2497	6.6392	3.28928	7.83733	11.1169	-0.294383	4.14009	0.944218	13.0063	3.68058	6.55573	-0.689363	10.5802	8.8527
15.2333	14.4826	9.75061	11.6846	17.5373	2.15722	20.7372	25.0285		15.2333	4.27466	1.44454	2.93304	1.45304	3.58021	3.41039	1.71206	5.79632	10.1848	-0.534806	4.14126	0.68012	12.3651	3.38354	7.02217	-2.75543	11.317	6.53587
15.2667	14.3359	8.48933	11.6846	17.0452	3.36261	21.9766	23.4568		15.2667	4.71186	2.5984	2.64191	1.39828	2.94673	3.28971	0.695691	6.58655	9.93702	0.572357	5.55583	0.625794	12.8116	4.11065	7.67094	-1.78658	12.0865	8.36025
15.3	13.9902	8.58697	10.7308	17.7479	3.89402	21.2138	21.7675		15.3	4.64018	1.9989	2.33807	0.479051	1.39917	3.22265	0.695839	6.44519	9.65515	-0.256339	5.58043	0.153477	13.8803	6.41787	7.7388	-0.592775	11.0496	8.67769
15.3333	13.6666	8.98601	10.7308	17.6972	3.24707	19.7944	21.5444		15.3333	4.37994	1.87537	1.87495	-0.33484	1.70647	4.9596	0.409424	6.32391	9.77011	-2.42684	4.40926	0.66427	14.1105	5.49112	7.63686	-0.732832	11.0372	7.6845
15.3667	14.5765	8.59887	10.7308	17.2819	2.99114	21.1434	26.713		15.3667	4.75548	1.62585	2.14236	1.64033	1.99529	6.6287	0.792809	6.07631	11.3066	-0.194086	3.6945	0.755755	13.7539	3.31057	8.42137	-0.986381	11.3799	8.49932
15.4	13.7341	8.35263	10.7308	17.3336	3.44458	21.3061	21.2371		15.4	4.52321	1.3283	1.61616	2.12715	2.05839	4.17354	0.471808	6.53136	9.71569	1.3536	3.2882	-0.0818602	12.8332	4.61171	7.45393	-2.39701	14.213	7.59736
15.4333	13.8806	9.14144	10.7308	18.5443	2.83601	20.9779	21.053		15.4333	4.63699	2.11054	2.09931	1.06856	2.50263	2.22698	1.34362	5.98585	10.5393	-0.29214	3.62801	0.0602244	13.5039	4.66156	8.66049	-1.08089	14.7047	7.10616
15.4667	14.2067	8.66864	10.7308	18.4135	2.69848	20.9984	23.7304		15.4667	4.76892	2.60786	1.748	1.72284	1.34728	8.19301	0.914872	5.78895	10.6662	-0.427885	3.93988	-0.502148	13.4073	4.01205	8.74054	-1.12844	13.052	6.98922
15.5	14.788	9.10931	10.6013	18.809	3.34552	20.6594	26.2035		15.5	4.60313	1.48909	2.06974	2.03739	3.91248	4.35587	0.978779	6.66294	11.0553	0.733473	3.90925	0.0883892	14.3874	3.32736	8.31172	-1.09383	10.7444	5.2834
15.5333	14.3649	9.81498	10.6013	18.1563	2.56065	20.6454	24.4106		15.5333	4.52353	1.68885	3.30649	1.44371	2.64423	3.78695	1.603	4.57676	11.7385	0.37073	3.92968	0.335141	13.9332	4.24995	8.11271	-0.023737	9.05796	6.14593
15.5667	14.176	9.38492	10.6013	17.9803	2.19483	20.736	24.1586		15.5667	4.25624	0.451708	2.51797	1.3274	1.47799	2.61723	0.6968	7.81514	11.8434	-0.445656	2.42965	0.882181	14.3117	4.32304	6.84404	-0.71604	9.62575	6.35382
15.6	14.4731	9.64429	10.6013	16.4087	1.99167	21.0125	27.1802		15.6	4.51189	1.66249	3.53449	3.61755	2.64157	3.52902	1.07743	6.62365	10.8104	0.110715	3.16999	-0.210335	13.9808	3.59616	9.33095	-1.47087	9.53449	5.16373
15.6333	14.4163	8.99048	10.6013	17.4264	1.87854	19.9226	27.6783		15.6333	4.31394	2.72232	3.50065	2.13003	2.79169	2.22045	0.376901	6.32887	10.0129	0.0541478	3.60437	-0.103451	13.1583	3.98561	7.9658	-1.26235	9.77229	6.07837
15.6667	14.2575	9.12095	10.6013	17.9139	1.57253	20.4475	25.8887		15.6667	4.88423	1.93407	3.5019	2.46009	1.71936	2.37744	2.80357	6.82612	11.6414	0.295464	3.79795	0.199405	15.6756	4.75954	8.17521	0.289431	9.4602	7.1152
15.7	14.393	9.24533	10.1842	18.0764	3.42172	19.7007	25.7296		15.7	4.84943	1.25509	2.7933	3.25717	0.892334	4.82815	1.86607	7.94605	10.2134	-0.927701	4.77572	0.274286	16.2716	5.27376	9.45294	-0.783729	8.72731	6.32453
15.7333	14.2068	8.55251	10.1842	17.5252	3.1103	20.1021	25.7668		15.7333	4.4813	2.3952	1.91049	4.59758	1.48119	2.87691	0.948186	7.78079	10.1808	-1.42915	3.75899	0.941696	13.9628	4.75569	6.71086	-1.05823	9.68441	6.68392
15.7667	14.2893	8.87249	10.1842	17.8028	1.96696	20.6164	26.2931		15.7667	4.65002	3.65128	3.93237	2.82244	1.12515	3.78475	0.719837	7.94815	10.0554	-0.884723	4.4005	0.367009	13.4727	4.21644	6.74434	0.322365	8.78897	7.58337
15.8	13.8069	8.5006	10.1842	17.2717	2.58477	20.7062	23.5939		15.8	4.71255	3.26171	3.56638	4.5843	1.1916	3.20865	1.15262	7.18472	10.3199	-0.727283	4.33778	0.453406	13.3794	4.90546	7.11201	-0.551241	9.6621	7.07183
15.8333	14.1277	8.76063	10.1842	18.2641	2.17493	20.6655	24.717		15.8333	4.54792	2.08968	3.31577	5.27347	0.886826	4.03806	1.77751	6.58812	9.68739	-1.08438	3.41546	0.228594	14.1803	4.2286	6.58482	0.0386397	8.69221	7.37357
15.8667	14.4091	9.0235	10.1842	17.2515	1.78483	20.6231	27.5874		15.8667	4.60994	2.10093	2.26604	2.95055	1.38116	4.92903	1.80945	7.65171	10.0448	-0.187673	3.94712	0.222369	13.9474	2.26746	7.63462	1.01094	8.78493	7.60811
15.9	14.0068	8.79382	10.0182	16.5861	2.59905	21.3464	24.6969		15.9	4.50485	1.73748	2.17167	3.17706	0.82859	3.14157	2.55965	7.25964	11.3104	2.00246	5.06763	0.578965	14.3168	1.72114	7.07831	-0.222324	6.77825	7.07516
15.9333	14.2206	8.50465	10.0182	16.9726	2.46602	21.9427	25.4197		15.9333	4.3874	2.02977	2.8159	3.46392	1.15392	2.39333	0.366513	6.12663	10.4862	-0.451881	4.36112	1.45277	17.5644	1.94171	6.86788	0.204814	7.16208	6.64672
15.9667	13.5653	8.51103	10.0182	17.0907	2.12971	20.6041	23.0382		15.9667	4.62453	1.78091	3.18775	5.22525	1.79917	5.18892	0.940016	6.67926	9.48145	-0.537273	4.18046	-0.317175	14.5404	3.34242	6.0929	1.73472	5.79701	9.50084
16	14.6225	8.69408	10.0182	18.1759	2.3759	20.4363	28.0348		16	4.94592	3.29167	4.06411	4.01441	3.97411	4.2088	2.02683	6.82981	9.53202	-0.834463	4.15345	0.195397	14.8768	2.33779	9.28658	0.914256	6.5161	8.693
16.0333	13.5378	8.32365	10.0182	17.3466	2.96965	20.0415	22.5269		16.0333	4.40018	1.6422	3.44711	2.94381	2.27799	4.23606	1.84633	6.33618	9.30718	-1.0749	4.47241	0.0661118	16.6703	1.62321	7.52453	0.106926	6.62129	6.75637
16.0667	13.6005	7.93187	10.0182	17.1448	2.3942	20.4859	23.6281		16.0667	4.53281	2.46013	2.64163	3.74303	1.32703	6.23362	1.63214	7.52876	7.72884	-0.643959	3.57045	-0.851067	15.9173	3.09893	9.17907	0.615106	7.1793	5.69748
16.1	13.632	8.00553	9.1576	17.2092	2.5096	20.6335	24.2766		16.1	4.45478	3.37993	2.26141	3.31302	2.12465	2.71037	1.70345	6.36844	10.9132	-0.332075	3.14651	-0.244962	16.9812	3.03431	9.18934	-1.00809	7.99447	4.19611
16.1333	14.0062	8.12536	9.1576	17.6727	2.76442	20.1385	26.1784		16.1333	4.50008	1.89859	2.98924	1.906	1.22336	2.04163	0.952385	7.61136	10.875	0.738618	5.68458	-0.313358	14.869	3.74117	8.61592	-0.294887	8.90918	5.05359
16.1667	13.2813	8.52722	9.1576	17.0321	1.94697	20.0973	22.9265		16.1667	4.67603	1.21882	3.90547	2.69727	0.342811	3.33083	1.75726	7.90222	10.5241	-0.172474	3.50066	0.38717	15.6853	4.45355	9.1792	0.857381	7.73497	6.18793
16.2	14.3815	7.87655	9.1576	17.3194	2.53341	20.3844	29.0176		16.2	4.37946	1.68118	4.0094	2.89627	0.993747	2.88302	0.992383	7.89678	9.05275	0.112465	3.49415	0.551149	15.9713	4.11863	6.45111	-0.509329	6.7232	7.13262
16.2333	13.7745	8.4866	9.1576	17.7729	3.49826	19.7708	23.9609		16.2333	4.40793	1.32331	3.68444	2.51581	2.29119	3.44967	0.994689	8.18464	9.26173	0.50516	3.48157	1.32604	14.945	4.00368	6.33682	-0.614267	7.35549	5.88981
16.2667	14.2212	9.03678	9.1576	17.6816	3.34277	20.3158	25.7926		16.2667	4.62165	1.66692	3.44181	2.69267	0.785178	3.1275	0.722573	9.52457	11.1215	0.654143	4.55439	1.15397	14.8581	4.15955	7.79606	-0.138983	7.08202	5.36613
16.3	13.9809	8.17707	8.65747	18.0259	3.50571	19.631	25.8881		16.3	4.55463	1.52571	3.51942	3.90485	0.0998269	4.27991	0.974713	10.32	9.03028	0.592008	4.24317	0.608976	14.359	4.14043	7.0711	0.316229	6.66679	5.77633
16.3333	13.7434	8.24713	8.65747	16.615	2.95324	19.5703	26.417		16.3333	4.83494	1.84129	2.83651	4.87727	2.43819	3.0231	2.09212	8.93223	10.3095	0.709442	3.57715	-0.382307	14.3503	5.0543	8.68417	0.0957113	7.35918	6.39572
16.3667	13.3167	7.90178	8.65747	16.8524	3.45553	19.5532	23.4799		16.3667	4.6998	2.99489	3.02055	3.07581	2.24727	3.80026	0.958566	9.29689	9.65724	0.688346	3.50103	1.02613	14.0039	4.71531	6.83977	0.376301	6.2536	7.44076
16.4	14.2628	8.26401	8.65747	17.277	3.28597	20.0577	28.0347		16.4	4.72471	2.34069	2.19862	3.32337	1.53797	2.86798	0.989351	9.44079	10.4503	1.68288	3.48878	0.993636	14.447	4.13002	6.93584	1.31175	6.98748	7.1937
16.4333	13.5992	7.5801	8.65747	16.5666	2.13351	20.2177	26.4397		16.4333	4.95796	2.84299	2.25724	4.50028	2.4102	5.73536	1.70701	9.17224	9.09919	0.106299	2.99496	1.03403	14.3025	5.89749	7.95625	0.904605	7.28909	6.07553
16.4667	13.5565	8.7442	8.65747	16.3979	2.49687	20.849	24.1934		16.4667	4.71947	3.29862	2.61672	4.40404	2.55568	2.60873	1.21172	8.93782	9.5643	0.980239	4.01516	-1.5442	14.8235	5.49549	8.20439	-0.341492	6.91076	6.48959
16.5	13.4035	8.21836	8.80422	16.4439	2.00161	20.7354	24.2177		16.5	4.81306	2.73946	2.7273	3.48662	2.84115	2.30266	1.67258	9.38904	9.87285	3.04615	3.78345	-0.497882	14.5386	4.80192	8.77125	-0.895998	6.23524	7.00772
16.5333	14.6272	8.41803	8.80422	17.2767	1.49797	21.3641	30.4024		16.5333	4.35203	3.67679	3.163	4.20397	1.91297	2.63489	0.811307	6.99713	8.86854	0.679654	3.31037	-0.664743	14.3186	4.26507	7.58821	-1.66568	7.19638	6.68804
16.5667	13.7902	7.78008	8.80422	16.6774	2.65786	20.4099	26.4118		16.5667	4.73714	3.21597	3.41343	6.17208	1.2716	5.38307	0.920587	9.47621	8.05647	0.509295	3.21455	0.973745	13.6817	4.5868	8.58473	-1.91197	6.70186	6.28128
16.6	13.3749	7.65348	8.80422	16.4222	2.33092	21.4112	23.6272		16.6	4.64137	3.99896	2.5192	4.02204	3.29098	4.61347	1.14028	8.52661	8.49891	1.25427	3.31141	1.33926	14.671	3.38436	6.49915	-1.61807	6.50898	6.94247
16.6333	13.8672	7.16752	8.80422	16.44	2.74333	21.0698	26.9782		16.6333	5.04216	1.78418	2.51527	3.80352	2.01651	3.18925	1.1256	9.41665	8.46738	1.4363	4.55131	1.08773	16.0013	3.7234	8.29968	-1.08077	11.2683	8.11114
16.6667	13.808	7.4355	8.80422	16.0443	2.07814	21.1174	27.3686		16.6667	4.71967	2.52615	1.76598	4.72597	1.2826	6.95531	1.72584	8.6434	8.90562	0.333132	4.75405	1.55868	14.8591	4.6561	4.83912	-1.68946	6.69847	7.69433
16.7	13.124	7.28406	8.15926	15.2148	2.03663	20.901	25.1481		16.7	4.63504	3.34659	2.05151	3.59908	1.93277	4.34418	1.71751	8.27128	8.68856	1.2019	4.16514	0.717695	15.1459	5.26348	4.89258	-0.545331	7.07626	6.92652
16.7333	13.5268	8.13509	8.15926	16.1383	2.47146	20.9237	25.3332		16.7333	4.38591	2.23199	3.43748	3.47721	1.39088	2.95205	-0.250439	7.72802	9.05355	1.0093	4.48019	0.802302	13.7129	5.4225	5.502	-1.41882	7.45203	7.57728
16.7667	13.8837	8.05774	8.15926	15.1459	3.29083	20.7278	27.9204		16.7667	4.65472	2.48994	1.78847	4.39364	2.08474	2.61207	0.74082	7.21423	9.21786	0.396982	4.07159	1.5186	13.3872	6.83902	7.91393	-0.595783	8.38706	6.66989
16.8	14.2748	7.97609	8.15926	16.2455	3.93252	20.4247	28.9107		16.8	4.83376	2.24751	1.69506	4.73567	2.05123	5.41293	-0.538311	9.19717	8.83186	0.596448	3.17785	2.15662	13.9762	5.86079	7.33914	0.0710901	8.43971	6.92305
16.8333	13.2308	7.69908	8.15926	16.9026	2.7907	21.2211	22.6119		16.8333	4.92807	2.69186	1.72926	3.1014	3.21081	2.17829	0.386305	7.60357	9.5972	2.45097	4.84044	1.29934	15.9151	4.51161	8.62686	0.327391	8.8296	6.47723
16.8667	13.0698	8.24083	8.15926	15.6133	1.90302	21.2174	23.2849		16.8667	4.73723	3.10111	1.80622	3.38656	2.39024	2.33394	1.3524	8.58858	10.403	1.84117	3.46304	0.107729	14.1614	5.60513	8.21881	-0.378946	7.84359	6.30895
16.9	13.7517	7.36345	8.06372	15.8797	2.29303	21.1883	27.7221		16.9	4.92791	3.5144	1.83799	3.53627	2.33257	3.8713	1.06688	8.30685	8.79952	1.67156	3.85253	-0.0864981	14.8901	5.04418	8.57506	0.679826	9.53557	6.3463
16.9333	13.2592	7.32653	8.06372	15.7378	1.46724	20.9975	25.9626		16.9333	4.58645	2.50884	1.92894	4.03212	2.60122	4.64256	0.960902	8.34064	9.14307	0.884594	2.96352	-1.1283	14.5473	5.29782	6.2922	-0.577698	8.37012	7.16176
16.9667	13.1448	7.22207	8.06372	16.23	2.13018	21.2533	23.9695		16.9667	4.52304	2.80507	1.58505	3.61417	2.88979	3.03065	-0.407775	8.08081	9.06294	2.13652	3.03733	-0.135229	15.0909	5.26211	7.68542	-1.35321	8.77315	5.73401
17	13.2633	6.99425	8.06372	16.4401	1.54592	21.5443	24.9913		17	4.53761	2.03009	2.32641	4.45783	1.81368	3.62851	-1.84307	7.53954	7.97786	3.22602	2.52643	0.953043	15.068	5.29725	8.23863	-0.913901	8.13811	6.67484
17.0333	13.7291	8.07015	8.06372	15.9695	2.42813	20.5976	27.2456		17.0333	4.62163	2.77806	2.61088	4.85554	2.02467	5.92859	-1.25165	6.60491	7.95585	2.36185	2.80866	-0.0775938	15.2932	4.22055	7.97171	-0.82685	8.18024	7.12912

## Sheet: Panel h
Correlation functions raw																														Delays (s)
Time lag (s)	Average across sessions control	Average across sessions Prazosin	Control session	Control session	Control session	Control session	Control session	Control session	Control session	Control session	Control session	Control session	Control session	Control session	Control session	Control session	Control session	Control session	Control session	Control session	Prazosin session	Prazosin session	Prazosin session	Prazosin session	Prazosin session	Prazosin session	Prazosin session	Prazosin session		Animal ID	Control session average	Prazosin session average
-14.9667	0.0449811	0.146699	-0.192901	0.0125986	0.245388	0.169803	-0.0575641	-0.0115048	0.11538	0.026125	0.0696694	0.172999	0.213075	-0.00201176	-0.030296	-0.107345	0.195405	0.0514872	-0.0183122	0.00264496	0.0342581	0.082093	0.131187	0.203617	0.0981629	0.30411	0.112322	0.207846		1	4.8	5.5
-14.9333	0.0457899	0.148062	-0.19389	0.0130993	0.246465	0.171141	-0.0557728	-0.00922645	0.11768	0.0268453	0.070481	0.173954	0.214609	-0.00201157	-0.0307545	-0.107241	0.195231	0.0528378	-0.0161654	0.00272761	0.0360055	0.0829903	0.13208	0.205087	0.100936	0.30354	0.114237	0.209622		2	4.7	8.76667
-14.9	0.0467957	0.149061	-0.195666	0.0150297	0.24873	0.172821	-0.054277	-0.00743352	0.11887	0.0278915	0.0721951	0.175454	0.215628	0.000137644	-0.0307277	-0.10643	0.195687	0.0548856	-0.0182152	0.0045387	0.0359635	0.0842147	0.133276	0.206201	0.102734	0.304771	0.113887	0.21144		3	4.73333	5.43333
-14.8667	0.0475655	0.149736	-0.196587	0.0157487	0.249771	0.173658	-0.0526376	-0.00887957	0.120385	0.0294331	0.0740141	0.176887	0.216957	0.00139392	-0.0307608	-0.105429	0.19771	0.0553115	-0.0192045	0.00597312	0.0356371	0.0848111	0.131444	0.206156	0.104293	0.305893	0.116196	0.213462		4	4.4	6.2
-14.8333	0.0485197	0.150084	-0.196105	0.0166057	0.24929	0.174714	-0.0504089	-0.00544692	0.121477	0.0305941	0.075181	0.178822	0.21851	0.00345408	-0.0297001	-0.104502	0.19978	0.0541902	-0.017366	0.00278729	0.0346756	0.084783	0.129996	0.208584	0.1045	0.305292	0.117998	0.214841
-14.8	0.0498419	0.151107	-0.194937	0.0184432	0.250335	0.175814	-0.0494299	-0.000510366	0.122586	0.0315154	0.0762693	0.180136	0.220276	0.00415964	-0.0278265	-0.103047	0.201174	0.0543054	-0.0151812	0.00291497	0.0337201	0.0853052	0.134141	0.211193	0.105004	0.305214	0.118854	0.215423
-14.7667	0.051417	0.152224	-0.195377	0.0206944	0.251778	0.178331	-0.0483316	0.00230203	0.124222	0.032614	0.0774031	0.180968	0.222485	0.00460575	-0.0256635	-0.101279	0.201394	0.0559458	-0.0134352	0.00826647	0.0347891	0.0885245	0.135793	0.21272	0.104155	0.306381	0.118851	0.21658
-14.7333	0.0525003	0.152686	-0.196059	0.0210162	0.253722	0.180345	-0.0477757	0.00282142	0.125472	0.033278	0.0782057	0.182166	0.223828	0.00754594	-0.0236833	-0.10026	0.203832	0.0576754	-0.01442	0.00979612	0.0348617	0.0899548	0.13776	0.21282	0.103457	0.30677	0.11823	0.217633
-14.7	0.0532682	0.153197	-0.19612	0.0212831	0.254559	0.181571	-0.0467382	0.00564179	0.126313	0.0340915	0.0777912	0.18294	0.224725	0.00804412	-0.0232602	-0.099153	0.206092	0.0589855	-0.0145508	0.00988108	0.0360698	0.0912613	0.13768	0.212319	0.104497	0.306178	0.118508	0.219064
-14.6667	0.0542597	0.153632	-0.195075	0.0213292	0.255761	0.18338	-0.0455222	0.00785889	0.127409	0.0352944	0.0780306	0.183592	0.225648	0.00886884	-0.0224546	-0.0969675	0.20699	0.0581294	-0.0116388	0.0103009	0.0369783	0.0927209	0.136846	0.211733	0.105051	0.306657	0.119265	0.219802
-14.6333	0.0555011	0.154251	-0.195062	0.0220488	0.257079	0.184682	-0.043592	0.00981815	0.128633	0.0369202	0.079588	0.185823	0.226496	0.0123498	-0.0217817	-0.0966565	0.208541	0.0580628	-0.00844355	0.0100163	0.0390955	0.0929486	0.136323	0.211514	0.104243	0.308584	0.120416	0.220883
-14.6	0.0568838	0.155718	-0.195194	0.0224446	0.258555	0.18537	-0.0416291	0.0121515	0.1296	0.0382593	0.0814263	0.187753	0.228401	0.0156153	-0.0204536	-0.0963433	0.209222	0.0596006	-0.00655698	0.0125699	0.0409553	0.0941868	0.140332	0.212183	0.10487	0.31122	0.120247	0.221751
-14.5667	0.0578506	0.157226	-0.195789	0.0236978	0.26035	0.187714	-0.0404001	0.0123471	0.130767	0.0395312	0.0816615	0.188884	0.230664	0.0169454	-0.0194178	-0.0962278	0.210644	0.0598342	-0.00592927	0.0138859	0.0419445	0.096768	0.145894	0.213426	0.106116	0.309942	0.121552	0.222167
-14.5333	0.0590709	0.157966	-0.195847	0.0266808	0.261163	0.189295	-0.0391431	0.0154704	0.132059	0.0405094	0.0811916	0.190253	0.232288	0.0180632	-0.0192777	-0.0952894	0.211947	0.0600598	-0.00555358	0.0184774	0.0437424	0.0989969	0.14446	0.213334	0.107086	0.30957	0.123066	0.223474
-14.5	0.0600173	0.15835	-0.195304	0.028578	0.262631	0.190625	-0.0365239	0.0173852	0.133189	0.0419124	0.0828043	0.191817	0.232763	0.0188515	-0.0196141	-0.092764	0.212807	0.059868	-0.00580453	0.0171087	0.0460876	0.0974989	0.143687	0.213938	0.108228	0.30994	0.123067	0.22435
-14.4667	0.0614982	0.15869	-0.194714	0.0297684	0.264061	0.192503	-0.0345087	0.0198888	0.134368	0.0434899	0.0844628	0.192726	0.233959	0.0210362	-0.0191071	-0.0906334	0.214301	0.0607927	-0.00290386	0.018977	0.0473985	0.0967556	0.142133	0.215791	0.106852	0.310446	0.124871	0.225274
-14.4333	0.0628124	0.159061	-0.194819	0.0304337	0.264445	0.194123	-0.0323313	0.0199903	0.136156	0.0451507	0.0850359	0.194312	0.23588	0.0224474	-0.0166816	-0.08993	0.215205	0.062718	-0.00170562	0.0230057	0.0479339	0.0979068	0.141085	0.216402	0.104214	0.312149	0.126266	0.226528
-14.4	0.0639246	0.159979	-0.194429	0.0299151	0.265664	0.19547	-0.0302116	0.0208835	0.138359	0.0460759	0.0863407	0.196207	0.237683	0.0223139	-0.0147859	-0.089778	0.21529	0.0635729	-0.000425812	0.0264241	0.0507732	0.0991744	0.143047	0.215661	0.102663	0.313454	0.127207	0.227855
-14.3667	0.0652296	0.160712	-0.193061	0.031472	0.266732	0.196195	-0.0276983	0.023671	0.14036	0.0471113	0.0881452	0.19729	0.23922	0.0229384	-0.0150526	-0.0885735	0.216448	0.0636247	0.00189157	0.0286497	0.0523715	0.101313	0.144002	0.216981	0.0994248	0.314461	0.128203	0.228937
-14.3333	0.0663148	0.161282	-0.191957	0.0325932	0.268019	0.197911	-0.0254542	0.0252501	0.141462	0.0481146	0.0882465	0.19875	0.240771	0.0242088	-0.0145834	-0.0869213	0.219395	0.0636713	0.00265706	0.0278489	0.0516061	0.100364	0.14467	0.219039	0.101199	0.315726	0.128618	0.229036
-14.3	0.0675547	0.161336	-0.190914	0.035408	0.268892	0.19957	-0.0238998	0.0258229	0.141981	0.0492018	0.0899921	0.200808	0.241909	0.0265603	-0.0136357	-0.0853984	0.220598	0.0642196	0.00356472	0.0288589	0.0517884	0.100801	0.142226	0.220427	0.102137	0.315571	0.128681	0.22906
-14.2667	0.0687006	0.162015	-0.190407	0.0366784	0.269728	0.201178	-0.0222614	0.026355	0.143145	0.050611	0.0921465	0.202044	0.243202	0.0279756	-0.0122904	-0.0846855	0.220815	0.0648159	0.00427729	0.0319851	0.0541462	0.101754	0.143132	0.221671	0.102659	0.314966	0.126855	0.230933
-14.2333	0.0698595	0.163344	-0.190932	0.037761	0.271458	0.203488	-0.0215415	0.0287869	0.14458	0.0516483	0.0929578	0.203769	0.244306	0.0302015	-0.0101826	-0.084522	0.221604	0.0652188	0.00321517	0.0355146	0.055166	0.102555	0.145757	0.222124	0.104716	0.316373	0.128123	0.231943
-14.2	0.0708671	0.164015	-0.190772	0.0381856	0.272344	0.20476	-0.0198978	0.0302757	0.146492	0.0524118	0.0937708	0.205973	0.245502	0.0321729	-0.00950235	-0.0843893	0.222867	0.0666216	0.00257797	0.0370816	0.0569069	0.103002	0.146459	0.222779	0.103561	0.318701	0.129105	0.231608
-14.1667	0.0719535	0.165644	-0.191084	0.038181	0.273083	0.206217	-0.0176391	0.0312136	0.148291	0.0537822	0.0949822	0.208442	0.247087	0.0343427	-0.00964647	-0.0840332	0.224351	0.0682321	0.004829	0.036485	0.0578744	0.103781	0.148519	0.222481	0.106978	0.319965	0.133385	0.232165
-14.1333	0.0730746	0.167853	-0.191823	0.0400027	0.274432	0.208477	-0.0153702	0.0325681	0.150083	0.0550922	0.0956331	0.210702	0.248085	0.0335453	-0.00941603	-0.0829324	0.225106	0.0689795	0.00836914	0.0368825	0.0609033	0.105159	0.148604	0.222507	0.111714	0.322705	0.137454	0.233776
-14.1	0.0742545	0.168327	-0.191818	0.0406103	0.275678	0.20957	-0.0129891	0.0336995	0.151254	0.0562301	0.0970169	0.211302	0.250135	0.0333723	-0.0076843	-0.0822067	0.225189	0.0705299	0.0105122	0.0404345	0.0623043	0.104614	0.146804	0.223576	0.114073	0.323729	0.136667	0.234851
-14.0667	0.0754849	0.168778	-0.191761	0.0408274	0.276497	0.21108	-0.0106773	0.0362517	0.15306	0.0571043	0.0981921	0.211979	0.251793	0.0346727	-0.00522818	-0.0817955	0.22703	0.071567	0.0131204	0.0405013	0.0607572	0.104585	0.147534	0.224963	0.115615	0.324764	0.136248	0.235757
-14.0333	0.0766171	0.16916	-0.191345	0.0411332	0.27876	0.212609	-0.00867805	0.0379995	0.15444	0.0584363	0.0993052	0.213129	0.253147	0.0351491	-0.00479905	-0.0819838	0.229115	0.0720059	0.015259	0.0420447	0.0613662	0.101147	0.151288	0.226266	0.112519	0.326689	0.135921	0.238086
-14	0.077702	0.169883	-0.190639	0.0422369	0.280415	0.214146	-0.00677048	0.0395701	0.156135	0.059957	0.100652	0.214082	0.254738	0.0358082	-0.00459975	-0.0816467	0.230407	0.0720164	0.0165014	0.0433283	0.0629121	0.101142	0.15396	0.227464	0.110108	0.3279	0.136596	0.238982
-13.9667	0.0788111	0.170271	-0.189539	0.0436423	0.280597	0.216485	-0.00459964	0.0399159	0.158005	0.0611737	0.102378	0.215811	0.255701	0.0388712	-0.00435867	-0.0802909	0.23222	0.0731092	0.0172368	0.0410533	0.0650816	0.103089	0.152085	0.227638	0.110379	0.328219	0.135504	0.240171
-13.9333	0.0799906	0.171424	-0.189343	0.0456341	0.280814	0.217891	-0.00236064	0.0415839	0.159429	0.0622411	0.104372	0.217183	0.257052	0.0393132	-0.00294611	-0.0801075	0.232961	0.0733633	0.0184782	0.0442624	0.0681102	0.10389	0.15242	0.228739	0.11173	0.327734	0.137075	0.241697
-13.9	0.0811064	0.172616	-0.188797	0.0465597	0.28166	0.218859	0.000744527	0.0450563	0.160568	0.0629624	0.105407	0.218968	0.258641	0.039113	-0.00185845	-0.079808	0.233759	0.0737627	0.0177325	0.0476923	0.0689145	0.103858	0.150497	0.231849	0.113602	0.327692	0.141929	0.242586
-13.8667	0.0825776	0.173392	-0.188451	0.0476444	0.283309	0.22015	0.00304578	0.0479198	0.161625	0.0632806	0.107202	0.220585	0.259713	0.0393722	-0.000597806	-0.079215	0.235556	0.0747683	0.0174028	0.0556661	0.0689322	0.105224	0.150807	0.232721	0.113668	0.329063	0.144258	0.242461
-13.8333	0.0836286	0.174523	-0.187136	0.0471804	0.285432	0.221705	0.00508484	0.0477488	0.162784	0.0636865	0.107874	0.222279	0.26113	0.0405524	-0.000749011	-0.077617	0.236497	0.0765553	0.0193975	0.0565393	0.0696149	0.106112	0.15612	0.233022	0.114165	0.329305	0.145424	0.242423
-13.8	0.0849279	0.174897	-0.185057	0.0468454	0.286675	0.223646	0.00748251	0.0487164	0.164134	0.064751	0.1091	0.223773	0.2624	0.0427451	-0.000772504	-0.0759207	0.237614	0.0780047	0.0222275	0.0572641	0.0701262	0.106735	0.158334	0.23383	0.114724	0.329128	0.143564	0.242738
-13.7667	0.0865077	0.175642	-0.185142	0.0499262	0.288758	0.226067	0.00921443	0.0517944	0.16539	0.0662317	0.110712	0.22505	0.263741	0.0461643	0.00168779	-0.0746647	0.238246	0.0786993	0.0243872	0.0573839	0.0692343	0.107299	0.159469	0.234585	0.115494	0.33132	0.142505	0.245228
-13.7333	0.0879791	0.175886	-0.184318	0.0513264	0.290232	0.227974	0.0108955	0.0542559	0.167207	0.0675452	0.111985	0.226542	0.265209	0.048984	0.0043439	-0.0742464	0.239473	0.0796258	0.0238615	0.0607058	0.0679645	0.106959	0.157839	0.234509	0.117419	0.333892	0.142289	0.246215
-13.7	0.0895858	0.176879	-0.183713	0.0516495	0.290751	0.22858	0.0130102	0.0556847	0.168174	0.0689601	0.114066	0.228607	0.267094	0.0522437	0.00551997	-0.0735228	0.241323	0.0812415	0.0255497	0.0669117	0.067808	0.107061	0.157907	0.235902	0.120676	0.336452	0.142938	0.246288
-13.6667	0.0906294	0.177935	-0.184054	0.0522415	0.292032	0.230002	0.0140008	0.0560889	0.169022	0.0705372	0.113893	0.230336	0.268485	0.0552641	0.00488257	-0.0709895	0.241873	0.0828026	0.0288614	0.0666801	0.0682368	0.109465	0.160162	0.236521	0.119024	0.336447	0.14639	0.247232
-13.6333	0.092004	0.178239	-0.18254	0.0514347	0.293106	0.232124	0.0160378	0.0576252	0.171271	0.072096	0.114254	0.231805	0.269517	0.0572185	0.00507605	-0.0683412	0.243194	0.0841543	0.0312123	0.0688311	0.0683944	0.109999	0.161443	0.237357	0.117139	0.336353	0.146719	0.248504
-13.6	0.0937298	0.178569	-0.181548	0.0527394	0.295008	0.233406	0.0182891	0.0598468	0.173248	0.0735894	0.115917	0.234573	0.270541	0.0587993	0.00792401	-0.0666018	0.244509	0.0857586	0.0321678	0.072699	0.0678076	0.11067	0.159562	0.237687	0.117895	0.337883	0.14814	0.248905
-13.5667	0.0951973	0.179237	-0.182324	0.0547197	0.296086	0.234709	0.0205807	0.0617429	0.174702	0.0746282	0.118755	0.23593	0.271737	0.0610364	0.0103278	-0.0650004	0.246083	0.0874194	0.0336146	0.0740009	0.0685341	0.112003	0.159551	0.238523	0.11699	0.338974	0.150924	0.248397
-13.5333	0.096561	0.180419	-0.181583	0.0567168	0.297255	0.235952	0.0235421	0.0633698	0.175822	0.07592	0.120979	0.236467	0.273259	0.0632902	0.0107216	-0.0642323	0.247744	0.0871267	0.0357789	0.0765301	0.0707712	0.113665	0.159587	0.240642	0.117525	0.34108	0.151287	0.248797
-13.5	0.0976926	0.181393	-0.180874	0.0579021	0.299228	0.238247	0.0253259	0.0659556	0.176976	0.0774696	0.12106	0.238265	0.274692	0.0627495	0.00986483	-0.0637952	0.248802	0.0876051	0.0381677	0.0785197	0.0731467	0.115399	0.159032	0.241042	0.120161	0.341653	0.150979	0.249732
-13.4667	0.098894	0.182449	-0.180843	0.0589721	0.300829	0.240336	0.0282882	0.0683503	0.178524	0.0788404	0.123058	0.24058	0.276429	0.063041	0.00999827	-0.0629586	0.250156	0.0885268	0.0404085	0.0764509	0.0744807	0.115317	0.161961	0.241786	0.122151	0.342036	0.151396	0.250465
-13.4333	0.100153	0.183343	-0.179608	0.0599567	0.301931	0.242072	0.0311396	0.0695328	0.180046	0.0795072	0.125663	0.242445	0.27771	0.063048	0.0117161	-0.0621067	0.251415	0.0893294	0.0421701	0.0769323	0.0749862	0.115942	0.163502	0.244157	0.122706	0.342819	0.152252	0.250376
-13.4	0.101569	0.183709	-0.177567	0.062296	0.303461	0.243794	0.0330559	0.0704289	0.181259	0.0806362	0.125615	0.243821	0.278964	0.0651533	0.0147114	-0.0600623	0.252324	0.0899141	0.0419286	0.0800745	0.077775	0.116437	0.162901	0.24542	0.121375	0.34325	0.151652	0.250866
-13.3667	0.102984	0.18422	-0.176799	0.0656196	0.304966	0.245877	0.0346162	0.0729357	0.182854	0.0820444	0.127036	0.24556	0.280449	0.0689899	0.0155469	-0.0577648	0.252925	0.0900189	0.0409276	0.0808871	0.0795456	0.116169	0.164251	0.246233	0.120129	0.344116	0.151011	0.252303
-13.3333	0.10405	0.185493	-0.175533	0.0666763	0.306531	0.247955	0.0359842	0.0752122	0.183721	0.0831054	0.12823	0.246515	0.282074	0.0714209	0.0149758	-0.0578211	0.253889	0.0909414	0.0423052	0.0807652	0.0818056	0.118242	0.164665	0.247586	0.120333	0.345764	0.15083	0.254716
-13.3	0.105448	0.187003	-0.173852	0.0679029	0.308307	0.248618	0.0379928	0.0791727	0.184379	0.0843202	0.129517	0.247474	0.283631	0.0734674	0.0161935	-0.0576884	0.254629	0.0914804	0.046466	0.0814945	0.083526	0.120025	0.166476	0.249673	0.121928	0.348144	0.150597	0.255651
-13.2667	0.107048	0.187853	-0.171443	0.0699658	0.309031	0.249201	0.040715	0.0795721	0.186201	0.0859889	0.130281	0.249141	0.285525	0.0758857	0.0194935	-0.0567038	0.255937	0.0939017	0.0497353	0.0814793	0.0847351	0.121767	0.167874	0.249943	0.121502	0.350427	0.151409	0.25517
-13.2333	0.108192	0.189222	-0.170274	0.0716939	0.310484	0.249942	0.0429233	0.079809	0.18771	0.0867744	0.131036	0.250792	0.287216	0.0778052	0.0208062	-0.0555219	0.257328	0.0952717	0.0492063	0.0826537	0.0863527	0.12307	0.170043	0.250156	0.125161	0.351188	0.151665	0.256138
-13.2	0.109826	0.189986	-0.169527	0.0729168	0.312003	0.251544	0.0451144	0.082885	0.190071	0.0877555	0.132457	0.251764	0.288419	0.0799962	0.0211561	-0.0539828	0.259117	0.0958858	0.0501513	0.0889631	0.0872812	0.12438	0.171259	0.252646	0.12519	0.350679	0.152296	0.256158
-13.1667	0.111147	0.190112	-0.169561	0.0744735	0.313284	0.252787	0.0470973	0.0847188	0.191353	0.0890585	0.13428	0.252773	0.289943	0.0797732	0.0213068	-0.0528142	0.260476	0.0967635	0.0540694	0.0920072	0.0872863	0.124107	0.170383	0.25231	0.125854	0.350711	0.154115	0.256125
-13.1333	0.11237	0.19101	-0.168753	0.0762837	0.31368	0.254916	0.0487244	0.0874222	0.192247	0.0902442	0.135886	0.254288	0.291277	0.0804839	0.0227567	-0.0524348	0.261585	0.098955	0.0576863	0.0897898	0.0887603	0.124368	0.171516	0.252272	0.127316	0.352154	0.154362	0.257335
-13.1	0.113786	0.191414	-0.167092	0.0767442	0.314124	0.256344	0.051191	0.089241	0.194096	0.0913786	0.1367	0.256348	0.292743	0.0817576	0.0251427	-0.0502426	0.263365	0.100469	0.0617725	0.0878561	0.0891222	0.125429	0.172669	0.252506	0.125861	0.353123	0.153854	0.258747
-13.0667	0.115058	0.19263	-0.166174	0.0785973	0.31514	0.25737	0.053326	0.0906236	0.195352	0.092406	0.138237	0.258193	0.293981	0.0823756	0.0266055	-0.0475107	0.263504	0.101324	0.0617784	0.0909708	0.091262	0.126091	0.174603	0.252384	0.127228	0.354019	0.15574	0.259709
-13.0333	0.116438	0.193457	-0.166419	0.0812406	0.316263	0.259086	0.0553065	0.0939231	0.19626	0.0938211	0.139214	0.260314	0.295791	0.0838743	0.0278396	-0.0461278	0.265484	0.10197	0.0613822	0.0931048	0.0925581	0.127011	0.174514	0.25307	0.12603	0.354712	0.159602	0.260155
-13	0.117726	0.194855	-0.165936	0.0835297	0.317711	0.260463	0.0570014	0.0955472	0.197917	0.0954928	0.140291	0.262088	0.297336	0.0846897	0.0277973	-0.0437193	0.267678	0.103744	0.0624611	0.0927007	0.0938516	0.128749	0.175543	0.253934	0.128481	0.355658	0.160974	0.261652
-12.9667	0.119008	0.196666	-0.165043	0.0854347	0.318797	0.262139	0.0598773	0.0960419	0.199414	0.0970482	0.141291	0.263298	0.298457	0.0863264	0.0290494	-0.0420253	0.269093	0.104328	0.0638945	0.0937313	0.0969369	0.130696	0.175574	0.255647	0.130028	0.356697	0.164295	0.263451
-12.9333	0.12062	0.197393	-0.164285	0.0864932	0.319732	0.26277	0.0627323	0.0985822	0.200462	0.0976541	0.142535	0.265056	0.299691	0.0883672	0.0317339	-0.0401272	0.271548	0.104486	0.0679041	0.0964439	0.0974859	0.132606	0.173721	0.256434	0.131413	0.35718	0.165327	0.264976
-12.9	0.122167	0.197508	-0.162229	0.0873997	0.321642	0.26319	0.0637651	0.101438	0.202161	0.0991872	0.143631	0.266789	0.301629	0.0891509	0.035028	-0.0371164	0.272284	0.105028	0.0674252	0.100772	0.0974241	0.133683	0.172331	0.255955	0.129803	0.357355	0.166884	0.266633
-12.8667	0.123923	0.19797	-0.160649	0.0878675	0.323431	0.2647	0.0656782	0.104106	0.20311	0.101238	0.14564	0.268441	0.303066	0.0919664	0.0370413	-0.0356532	0.273653	0.10505	0.0685819	0.107265	0.0963709	0.133589	0.173608	0.257273	0.129022	0.357429	0.168861	0.267607
-12.8333	0.125545	0.198169	-0.158408	0.0909916	0.324725	0.26611	0.0671919	0.10834	0.204801	0.103035	0.147709	0.269493	0.304237	0.0950497	0.0374334	-0.0356475	0.274115	0.107679	0.0715701	0.106922	0.0967639	0.132694	0.173534	0.258833	0.128563	0.359402	0.16812	0.26744
-12.8	0.126292	0.198659	-0.15719	0.0925846	0.324333	0.267127	0.0692742	0.109397	0.206777	0.104138	0.149792	0.270571	0.305987	0.0940656	0.0387902	-0.0349825	0.274144	0.108773	0.0740119	0.101947	0.0989952	0.133546	0.173386	0.25878	0.127313	0.359327	0.171667	0.26626
-12.7667	0.127786	0.199451	-0.157402	0.0938041	0.325663	0.268296	0.0723211	0.109628	0.20898	0.105779	0.151334	0.272666	0.30805	0.0974278	0.0407618	-0.0326479	0.276373	0.109602	0.0768307	0.100462	0.0990895	0.135234	0.176043	0.257943	0.129432	0.358909	0.172819	0.266135
-12.7333	0.129345	0.199975	-0.157117	0.0942738	0.32777	0.270192	0.0747529	0.112502	0.210606	0.107872	0.152451	0.275386	0.309817	0.100002	0.0427594	-0.0302036	0.276721	0.110623	0.0752886	0.103853	0.098717	0.135031	0.177018	0.259584	0.128282	0.35989	0.173006	0.268269
-12.7	0.130794	0.200983	-0.155033	0.0921846	0.328812	0.27195	0.0765966	0.114404	0.211598	0.110031	0.154286	0.277494	0.31153	0.101351	0.0439753	-0.0272025	0.278653	0.11068	0.0744602	0.109306	0.099358	0.136329	0.177447	0.260673	0.13097	0.360072	0.173661	0.269356
-12.6667	0.132559	0.201931	-0.153197	0.0931501	0.330249	0.274172	0.0780336	0.11688	0.213243	0.111631	0.15569	0.279233	0.313186	0.104631	0.0443688	-0.0247819	0.279808	0.111921	0.0784801	0.11192	0.0991876	0.138745	0.178717	0.261602	0.132727	0.360183	0.173567	0.270722
-12.6333	0.134183	0.202584	-0.15124	0.0952591	0.331904	0.276007	0.0787087	0.118458	0.214993	0.11288	0.1567	0.281347	0.314402	0.106492	0.0457941	-0.0228953	0.281002	0.1143	0.0832348	0.11214	0.10107	0.140713	0.179406	0.262615	0.131729	0.36104	0.172767	0.271329
-12.6	0.135466	0.204002	-0.150964	0.096605	0.334472	0.275874	0.0804095	0.118311	0.216236	0.114214	0.158395	0.283902	0.315314	0.10784	0.0483367	-0.0213089	0.28156	0.115395	0.0872396	0.112033	0.10215	0.143258	0.179687	0.265027	0.135194	0.362349	0.173313	0.271042
-12.5667	0.136956	0.204923	-0.149999	0.0995022	0.335797	0.277439	0.0832095	0.119951	0.217382	0.11565	0.159529	0.284638	0.316757	0.107875	0.050187	-0.0197053	0.282289	0.115997	0.0887446	0.116924	0.101237	0.143475	0.181055	0.265794	0.135169	0.364409	0.176078	0.27217
-12.5333	0.138544	0.205985	-0.148632	0.0999007	0.337505	0.279498	0.0862427	0.123067	0.219628	0.116787	0.160989	0.285963	0.318427	0.107633	0.0512929	-0.0166048	0.284657	0.117338	0.087783	0.120867	0.103115	0.142594	0.18184	0.265735	0.137664	0.365212	0.177158	0.274559
-12.5	0.140004	0.20631	-0.14837	0.101531	0.340641	0.281298	0.0896025	0.123336	0.222018	0.118307	0.162515	0.287849	0.319822	0.108079	0.0519966	-0.0137533	0.285402	0.11752	0.0907643	0.121517	0.10476	0.141269	0.180657	0.267147	0.138515	0.366116	0.175776	0.276239
-12.4667	0.141214	0.206409	-0.147996	0.104734	0.342712	0.283712	0.0912271	0.125901	0.224445	0.11985	0.162972	0.2893	0.321158	0.108647	0.0537789	-0.0137604	0.286346	0.118802	0.0927519	0.11849	0.102797	0.140937	0.181516	0.268477	0.137595	0.366661	0.176099	0.277192
-12.4333	0.142898	0.207074	-0.147821	0.106635	0.3432	0.284678	0.0926003	0.129377	0.226324	0.121379	0.164978	0.290292	0.323397	0.110295	0.0555058	-0.012485	0.287802	0.120178	0.0953163	0.123416	0.103222	0.142754	0.183778	0.268169	0.136215	0.36665	0.177292	0.278516
-12.4	0.144292	0.207397	-0.146181	0.109731	0.344748	0.285788	0.0953738	0.131602	0.227141	0.123069	0.165668	0.292212	0.325728	0.113088	0.0565276	-0.012176	0.287783	0.120192	0.096698	0.124561	0.106028	0.144132	0.184541	0.267947	0.134777	0.366262	0.175773	0.27972
-12.3667	0.145802	0.208612	-0.14449	0.112835	0.346527	0.287815	0.0986171	0.133422	0.228438	0.124558	0.166992	0.293604	0.327189	0.11504	0.0579479	-0.0114634	0.289668	0.121031	0.0970394	0.125466	0.106885	0.145884	0.186593	0.269021	0.135993	0.366446	0.176505	0.281569
-12.3333	0.147285	0.210313	-0.143864	0.114217	0.347386	0.289796	0.101493	0.134849	0.229676	0.126713	0.169643	0.29559	0.328567	0.116032	0.0601097	-0.0109171	0.291105	0.122279	0.0965894	0.129158	0.107658	0.146596	0.189468	0.271653	0.137191	0.368785	0.178248	0.282907
-12.3	0.148342	0.211359	-0.143077	0.114281	0.348411	0.290548	0.102468	0.135453	0.231136	0.128716	0.171088	0.297388	0.330052	0.11666	0.0632961	-0.0100079	0.291666	0.12439	0.0964826	0.129554	0.109733	0.147972	0.189276	0.271703	0.138059	0.3697	0.180801	0.283627
-12.2667	0.149398	0.21267	-0.141338	0.114903	0.348449	0.290955	0.104844	0.136702	0.23281	0.130299	0.171638	0.298679	0.331308	0.117371	0.0652452	-0.00873011	0.29238	0.124989	0.0986818	0.129372	0.111212	0.14961	0.191733	0.271362	0.14083	0.370667	0.181733	0.284211
-12.2333	0.150766	0.213809	-0.140116	0.11587	0.350337	0.292108	0.106425	0.140086	0.233779	0.1315	0.17251	0.300434	0.332699	0.119708	0.0663519	-0.00771428	0.293077	0.125567	0.0993849	0.132541	0.11237	0.151223	0.192178	0.274644	0.141463	0.37269	0.182321	0.283582
-12.2	0.152347	0.215028	-0.138382	0.116509	0.351996	0.294408	0.108865	0.142383	0.236174	0.132361	0.174268	0.301448	0.333829	0.121637	0.068638	-0.00671996	0.294645	0.125402	0.101472	0.135658	0.112985	0.153208	0.193749	0.276046	0.141175	0.373308	0.184884	0.284866
-12.1667	0.154052	0.215493	-0.137436	0.117569	0.354083	0.296892	0.111488	0.142956	0.238557	0.13397	0.175738	0.303952	0.335845	0.12458	0.0689367	-0.00476744	0.294917	0.127243	0.104476	0.137991	0.113861	0.153456	0.19564	0.275644	0.141658	0.372701	0.1862	0.284786
-12.1333	0.155455	0.215857	-0.137387	0.118939	0.355288	0.298141	0.114331	0.14494	0.239742	0.135557	0.17761	0.306423	0.33809	0.12694	0.0694495	-0.00301116	0.29555	0.128909	0.106654	0.137476	0.114857	0.152868	0.195636	0.276107	0.142307	0.373635	0.187088	0.284358
-12.1	0.156672	0.216836	-0.135908	0.120603	0.355963	0.298178	0.117427	0.145514	0.240693	0.13763	0.178155	0.308128	0.339981	0.128658	0.070755	-0.0022534	0.297492	0.128604	0.107237	0.139917	0.115785	0.152893	0.195053	0.27853	0.14313	0.374243	0.189635	0.285418
-12.0667	0.157776	0.217634	-0.134615	0.122455	0.356977	0.299142	0.119401	0.147766	0.242478	0.13878	0.178591	0.309782	0.341643	0.129396	0.0721778	-0.00111987	0.298057	0.129263	0.106634	0.140944	0.11715	0.153073	0.195113	0.278144	0.145697	0.373821	0.191246	0.28683
-12.0333	0.159477	0.218154	-0.132974	0.122537	0.358742	0.300733	0.121636	0.15035	0.244025	0.140098	0.17973	0.31206	0.34246	0.131359	0.0748706	-0.000260345	0.300297	0.130095	0.108632	0.145677	0.11741	0.1546	0.197976	0.277269	0.145852	0.373479	0.19142	0.287227
-12	0.161106	0.219078	-0.131796	0.123344	0.359962	0.302556	0.124893	0.152794	0.245494	0.141934	0.181023	0.313572	0.343647	0.136771	0.0768955	0.000908532	0.301613	0.132084	0.108859	0.146457	0.117665	0.156009	0.199967	0.279512	0.146557	0.373608	0.192095	0.287215
-11.9667	0.162811	0.21976	-0.130499	0.123986	0.361755	0.3032	0.127098	0.155554	0.247724	0.143394	0.181722	0.316538	0.345207	0.140041	0.0777098	0.00301804	0.302738	0.133555	0.113594	0.147078	0.119576	0.154809	0.199716	0.281286	0.145918	0.375403	0.19288	0.288495
-11.9333	0.164096	0.219214	-0.128479	0.126044	0.363723	0.30415	0.127846	0.156913	0.249344	0.144826	0.182808	0.318414	0.346519	0.141142	0.0779829	0.00412368	0.303202	0.135041	0.115101	0.149117	0.121571	0.155448	0.197487	0.278858	0.143441	0.376885	0.190544	0.289475
-11.9	0.165461	0.220467	-0.127833	0.128013	0.364603	0.306562	0.130156	0.157719	0.251075	0.147045	0.183978	0.319929	0.348155	0.140542	0.0796362	0.00514111	0.30435	0.136928	0.115619	0.152135	0.124047	0.156687	0.198359	0.279381	0.146697	0.377661	0.190545	0.290358
-11.8667	0.166617	0.221986	-0.126933	0.129066	0.366282	0.308589	0.132429	0.15833	0.252483	0.148347	0.184102	0.321005	0.349948	0.140546	0.0819532	0.00672369	0.306238	0.136268	0.11541	0.154927	0.124115	0.157887	0.201214	0.281894	0.147019	0.379802	0.192715	0.29124
-11.8333	0.168218	0.222493	-0.125846	0.131207	0.367552	0.310188	0.133885	0.160508	0.254584	0.15072	0.185955	0.321964	0.351417	0.142024	0.083763	0.00851573	0.308219	0.137361	0.117403	0.156722	0.125394	0.15689	0.201533	0.281549	0.14609	0.382047	0.194211	0.29223
-11.8	0.169784	0.222807	-0.123312	0.131897	0.368635	0.31098	0.135931	0.163364	0.256117	0.152381	0.187873	0.323391	0.353612	0.141295	0.0858071	0.0111563	0.309356	0.138759	0.12094	0.157713	0.126549	0.155937	0.202795	0.280899	0.146864	0.382761	0.193263	0.293386
-11.7667	0.171277	0.222691	-0.120185	0.13388	0.370901	0.311973	0.138176	0.165315	0.257297	0.154055	0.189555	0.32567	0.355526	0.143868	0.0872025	0.0124402	0.309572	0.139366	0.121367	0.158285	0.125607	0.156351	0.201749	0.2828	0.146881	0.383207	0.191107	0.293826
-11.7333	0.17304	0.222953	-0.117817	0.13524	0.372553	0.314001	0.140492	0.167565	0.259814	0.156219	0.189942	0.327709	0.357318	0.147659	0.089047	0.0146703	0.311466	0.140211	0.121548	0.160126	0.126922	0.157129	0.201006	0.284366	0.144386	0.383001	0.193266	0.293551
-11.7	0.174704	0.223735	-0.115487	0.135504	0.373926	0.316589	0.143502	0.169345	0.261421	0.15765	0.191386	0.330009	0.358857	0.149633	0.0905545	0.0155177	0.313137	0.141733	0.121783	0.164316	0.128267	0.157837	0.204338	0.283415	0.142779	0.383157	0.195739	0.294351
-11.6667	0.176216	0.224643	-0.114993	0.137798	0.374058	0.319034	0.145336	0.17072	0.262677	0.158574	0.192568	0.331066	0.360156	0.151682	0.0917212	0.0171129	0.313791	0.143025	0.123258	0.170523	0.129554	0.15774	0.204596	0.284365	0.142926	0.384044	0.197853	0.296066
-11.6333	0.177478	0.226033	-0.114364	0.140004	0.375375	0.319811	0.148065	0.172659	0.264022	0.159801	0.193331	0.331484	0.362227	0.151321	0.0928965	0.0189409	0.315695	0.144071	0.125115	0.171624	0.129009	0.158584	0.208157	0.286693	0.145838	0.384027	0.198369	0.29759
-11.6	0.178741	0.226774	-0.112632	0.141947	0.376844	0.320553	0.150403	0.176004	0.265227	0.161815	0.194674	0.333175	0.363956	0.152614	0.0936903	0.0198022	0.31719	0.144627	0.126295	0.169893	0.128469	0.160445	0.211275	0.285181	0.147815	0.384317	0.196773	0.299919
-11.5667	0.179828	0.227549	-0.11075	0.142776	0.377934	0.321753	0.151729	0.177664	0.267103	0.163921	0.194724	0.335352	0.3655	0.153893	0.0943873	0.0209276	0.317953	0.144366	0.12638	0.171113	0.12762	0.162472	0.212158	0.283239	0.150658	0.3853	0.198769	0.300172
-11.5333	0.181197	0.228642	-0.108671	0.143221	0.380126	0.323537	0.153787	0.178569	0.268683	0.165727	0.194907	0.336955	0.366993	0.15353	0.095631	0.021581	0.319629	0.146768	0.126012	0.175757	0.128993	0.165031	0.209672	0.285375	0.152841	0.386053	0.200831	0.300342
-11.5	0.182496	0.22905	-0.107586	0.145413	0.380828	0.324172	0.155678	0.180899	0.269676	0.166425	0.196854	0.338492	0.368184	0.155475	0.0979274	0.0238944	0.320194	0.149315	0.125134	0.176447	0.130392	0.167105	0.206832	0.286785	0.153398	0.386523	0.20134	0.300028
-11.4667	0.184137	0.229279	-0.106442	0.146387	0.3818	0.325353	0.15807	0.181965	0.271529	0.167966	0.199334	0.339802	0.369455	0.159276	0.100069	0.026313	0.321257	0.150044	0.127927	0.178492	0.129898	0.167579	0.208938	0.28694	0.151771	0.38666	0.201722	0.300727
-11.4333	0.185502	0.230511	-0.10603	0.146016	0.381512	0.326911	0.160581	0.183987	0.273011	0.169194	0.201578	0.341466	0.370676	0.161771	0.102829	0.0276579	0.322006	0.149952	0.130932	0.180493	0.130905	0.168892	0.21485	0.287173	0.150908	0.387501	0.202703	0.301159
-11.4	0.186803	0.231881	-0.105871	0.145482	0.383538	0.328849	0.162332	0.185981	0.273766	0.169806	0.20244	0.342792	0.372228	0.163402	0.105644	0.0277338	0.322862	0.151191	0.13266	0.184432	0.131096	0.170197	0.216253	0.289325	0.153648	0.388581	0.204025	0.30192
-11.3667	0.188169	0.232691	-0.105468	0.145465	0.384523	0.330662	0.164138	0.188276	0.274361	0.171082	0.20311	0.345182	0.374525	0.164111	0.107585	0.0295269	0.324611	0.15284	0.133192	0.187485	0.131545	0.172166	0.214094	0.290334	0.1552	0.388918	0.206984	0.302285
-11.3333	0.189075	0.232682	-0.10534	0.147218	0.385633	0.331622	0.166146	0.188294	0.27519	0.172973	0.203729	0.347106	0.376263	0.164043	0.10923	0.0300567	0.325802	0.153144	0.131898	0.189418	0.132078	0.171558	0.214153	0.289042	0.153174	0.390096	0.208182	0.303172
-11.3	0.190443	0.232657	-0.104821	0.149063	0.388	0.332572	0.168604	0.188752	0.276309	0.174818	0.204887	0.348031	0.377319	0.167168	0.1113	0.0307242	0.325748	0.154588	0.133539	0.191816	0.132121	0.170675	0.214583	0.289861	0.151462	0.390341	0.208007	0.304205
-11.2667	0.191752	0.234301	-0.10392	0.149804	0.388443	0.333924	0.170071	0.189757	0.277996	0.176221	0.204986	0.349624	0.3791	0.169083	0.112487	0.0317171	0.327147	0.156915	0.137667	0.19227	0.133379	0.171415	0.217024	0.292663	0.154645	0.390381	0.210181	0.304723
-11.2333	0.193072	0.235704	-0.102626	0.151451	0.38932	0.335649	0.17279	0.190383	0.278853	0.177673	0.207019	0.350754	0.380633	0.169912	0.114207	0.03351	0.328656	0.157291	0.139161	0.193741	0.136195	0.172655	0.218447	0.292657	0.156102	0.391874	0.212436	0.305268
-11.2	0.194484	0.236745	-0.101716	0.153692	0.39003	0.337585	0.174926	0.193583	0.280553	0.179767	0.208856	0.35308	0.382273	0.170139	0.11618	0.0348598	0.32813	0.157532	0.138274	0.197452	0.138096	0.175032	0.219457	0.291433	0.157632	0.392082	0.214465	0.305763
-11.1667	0.195839	0.237153	-0.100061	0.156716	0.390137	0.338999	0.176264	0.195838	0.281936	0.181179	0.211458	0.354828	0.383677	0.171911	0.117347	0.0354302	0.328622	0.158638	0.138884	0.19914	0.138383	0.176081	0.216241	0.29169	0.160778	0.393869	0.214012	0.306169
-11.1333	0.197259	0.237666	-0.0980547	0.157631	0.390739	0.33995	0.178647	0.198193	0.283232	0.18281	0.214575	0.356921	0.384908	0.173823	0.119916	0.035407	0.328922	0.159377	0.139972	0.200951	0.139555	0.178082	0.214886	0.292895	0.162534	0.395337	0.212317	0.305724
-11.1	0.198782	0.238775	-0.0951034	0.157276	0.392593	0.341268	0.180034	0.200296	0.28452	0.184837	0.215864	0.358485	0.385734	0.176117	0.120817	0.0367246	0.330433	0.161446	0.141144	0.204365	0.138951	0.179908	0.218691	0.294191	0.162915	0.396951	0.21194	0.306652
-11.0667	0.200135	0.24024	-0.0925192	0.158918	0.394236	0.342294	0.180241	0.20144	0.285602	0.186982	0.218941	0.360247	0.387319	0.178535	0.121864	0.0384941	0.33232	0.163786	0.140615	0.203253	0.140529	0.182772	0.220795	0.29503	0.163878	0.398384	0.212433	0.308097
-11.0333	0.201756	0.241035	-0.0905246	0.160126	0.395491	0.343747	0.183424	0.202185	0.287153	0.188936	0.221117	0.36223	0.388743	0.179166	0.123411	0.0407742	0.33305	0.164861	0.14062	0.20886	0.142552	0.184547	0.223425	0.296122	0.163508	0.398861	0.210204	0.30906
-11	0.203681	0.241411	-0.0885936	0.162392	0.3957	0.345134	0.186057	0.206006	0.288507	0.190676	0.222749	0.363458	0.390318	0.17955	0.12579	0.0444	0.334459	0.166694	0.139448	0.217198	0.143205	0.18721	0.220374	0.297167	0.164439	0.399218	0.209061	0.310613
-10.9667	0.20524	0.242456	-0.0859875	0.164576	0.3968	0.346115	0.188037	0.210373	0.289497	0.19209	0.225273	0.365616	0.391351	0.180868	0.127446	0.0470501	0.334779	0.166437	0.141687	0.217554	0.146297	0.188449	0.218617	0.297953	0.165267	0.398355	0.213055	0.311656
-10.9333	0.2065	0.243068	-0.0848246	0.16686	0.398098	0.346985	0.191328	0.213588	0.290604	0.193853	0.226328	0.366671	0.391768	0.1808	0.129071	0.0477631	0.33617	0.167092	0.14531	0.216044	0.147554	0.188262	0.219322	0.297875	0.165307	0.398268	0.21584	0.312114
-10.9	0.207929	0.243738	-0.0834695	0.167994	0.400449	0.348386	0.193036	0.214749	0.292705	0.195798	0.227121	0.367474	0.392711	0.181197	0.131272	0.0493568	0.337345	0.168163	0.147737	0.218625	0.148009	0.188655	0.220969	0.297749	0.16654	0.397787	0.217158	0.313034
-10.8667	0.20968	0.244969	-0.0813935	0.169381	0.402013	0.350362	0.195476	0.21769	0.294331	0.197392	0.229473	0.369477	0.394051	0.183761	0.133247	0.0510368	0.337837	0.169527	0.148257	0.222007	0.150203	0.189782	0.2258	0.298151	0.168146	0.397772	0.216583	0.313312
-10.8333	0.211046	0.24582	-0.0796538	0.168869	0.401763	0.352414	0.197806	0.219574	0.295057	0.199061	0.231949	0.371694	0.396431	0.186445	0.135122	0.0525895	0.337513	0.171112	0.14724	0.224889	0.149271	0.191322	0.228844	0.298042	0.167856	0.397721	0.219567	0.313937
-10.8	0.212712	0.2464	-0.0761581	0.169969	0.402455	0.354448	0.200678	0.220734	0.296141	0.200459	0.233695	0.372512	0.397931	0.189091	0.136029	0.0550213	0.338008	0.171706	0.153443	0.225375	0.148649	0.19188	0.227966	0.29909	0.169853	0.398757	0.220973	0.314033
-10.7667	0.213954	0.246698	-0.0749275	0.171608	0.403388	0.355941	0.203606	0.222172	0.298373	0.202007	0.234677	0.373799	0.398795	0.191179	0.137956	0.0570607	0.340399	0.171931	0.152938	0.224215	0.14883	0.191763	0.228453	0.30028	0.17077	0.399207	0.220479	0.3138
-10.7333	0.215346	0.24704	-0.0741087	0.172331	0.405039	0.356926	0.205932	0.224557	0.299493	0.203689	0.2367	0.376064	0.400787	0.192879	0.139214	0.0585103	0.340654	0.173542	0.153504	0.22587	0.148684	0.192675	0.228633	0.299668	0.17169	0.400328	0.220929	0.313711
-10.7	0.216845	0.247984	-0.0730529	0.174226	0.407179	0.358151	0.208652	0.226308	0.300698	0.205604	0.237779	0.378422	0.403075	0.192345	0.140243	0.060761	0.340403	0.176183	0.155404	0.22768	0.148638	0.194038	0.229132	0.299541	0.172561	0.402909	0.222144	0.314909
-10.6667	0.218365	0.248904	-0.0711747	0.175927	0.408832	0.359431	0.211391	0.227256	0.303485	0.206801	0.238895	0.38015	0.405321	0.193251	0.141945	0.0627504	0.341478	0.177775	0.155083	0.230335	0.147896	0.195378	0.231968	0.301909	0.17323	0.40422	0.22157	0.315057
-10.6333	0.219955	0.249873	-0.0705418	0.177471	0.409634	0.360581	0.214432	0.229029	0.305086	0.208084	0.239896	0.381839	0.407466	0.195986	0.144394	0.0639322	0.341691	0.17987	0.156381	0.233912	0.148559	0.197765	0.231879	0.303354	0.173858	0.406068	0.222676	0.314828
-10.6	0.22135	0.250918	-0.0691461	0.178982	0.411014	0.362424	0.215723	0.230939	0.30596	0.209681	0.240703	0.38337	0.410109	0.199812	0.147535	0.0662361	0.343876	0.180034	0.156051	0.232338	0.148187	0.200441	0.23147	0.304068	0.1758	0.407294	0.226542	0.313541
-10.5667	0.222877	0.251656	-0.0675447	0.180934	0.411745	0.363569	0.217393	0.233917	0.307604	0.211192	0.242111	0.385	0.411467	0.202437	0.150168	0.0675157	0.345566	0.180829	0.157372	0.233388	0.147815	0.203497	0.229989	0.305877	0.178046	0.407349	0.22626	0.314418
-10.5333	0.224301	0.252314	-0.0668876	0.181386	0.413055	0.364413	0.219899	0.234932	0.307297	0.212577	0.24397	0.386573	0.413275	0.204222	0.150828	0.0683824	0.345788	0.182876	0.158733	0.240407	0.149413	0.205747	0.229181	0.306269	0.179563	0.407634	0.226107	0.314598
-10.5	0.226167	0.253254	-0.0650466	0.182051	0.415184	0.36543	0.222813	0.236435	0.308212	0.21386	0.245129	0.388006	0.415318	0.207346	0.1519	0.0701409	0.346974	0.18536	0.160292	0.247764	0.151084	0.205995	0.232135	0.305657	0.182178	0.407549	0.226609	0.314825
-10.4667	0.228022	0.254232	-0.0634028	0.183462	0.417658	0.366664	0.22564	0.239008	0.309949	0.215314	0.245321	0.38979	0.41675	0.210845	0.154048	0.0724563	0.349614	0.186214	0.161803	0.251293	0.151871	0.206799	0.232326	0.307479	0.184633	0.407594	0.227545	0.315612
-10.4333	0.229506	0.254324	-0.0610479	0.186034	0.419271	0.368332	0.226987	0.24068	0.310982	0.216846	0.246834	0.392135	0.418105	0.211715	0.156588	0.0757125	0.351252	0.187056	0.164044	0.24909	0.152144	0.208071	0.231078	0.309721	0.183415	0.407312	0.227457	0.315393
-10.4	0.231003	0.254908	-0.0590611	0.188255	0.420459	0.369564	0.22925	0.244795	0.312684	0.218028	0.247725	0.393385	0.419994	0.210576	0.157464	0.0783653	0.351625	0.189581	0.167211	0.249167	0.153181	0.208677	0.231782	0.309669	0.185046	0.407057	0.227678	0.316174
-10.3667	0.232692	0.255594	-0.0567566	0.189757	0.421346	0.370755	0.231395	0.24708	0.31356	0.219747	0.24849	0.394618	0.421466	0.210677	0.159111	0.0808219	0.352462	0.192161	0.168599	0.255861	0.154915	0.209486	0.232551	0.309467	0.188318	0.407104	0.227046	0.315867
-10.3333	0.234826	0.255454	-0.0530834	0.192011	0.422321	0.372303	0.23458	0.249456	0.315689	0.221893	0.250167	0.396437	0.423833	0.212485	0.161432	0.0831156	0.353965	0.194639	0.169084	0.26136	0.153009	0.209871	0.233408	0.309924	0.18797	0.407086	0.225705	0.316664
-10.3	0.236639	0.256365	-0.048456	0.194183	0.423583	0.37449	0.236137	0.251494	0.317727	0.224016	0.251837	0.397477	0.425409	0.214596	0.164764	0.0838187	0.357217	0.195858	0.170862	0.261136	0.153487	0.20955	0.235701	0.311971	0.18917	0.408458	0.224507	0.318078
-10.2667	0.23832	0.257417	-0.0439716	0.195778	0.424591	0.37597	0.237606	0.253779	0.319146	0.225969	0.252693	0.399106	0.427012	0.217236	0.167325	0.0844933	0.358746	0.196544	0.173131	0.262922	0.153726	0.210373	0.236429	0.312384	0.189775	0.409991	0.227254	0.319404
-10.2333	0.239941	0.257578	-0.0407838	0.197481	0.426729	0.377257	0.239623	0.25556	0.320741	0.227964	0.253783	0.400222	0.429181	0.218893	0.168448	0.086514	0.358378	0.198569	0.17413	0.266188	0.151049	0.211912	0.23557	0.31088	0.190556	0.410497	0.229944	0.320218
-10.2	0.241539	0.257829	-0.0383843	0.199879	0.428791	0.379406	0.241733	0.25827	0.3218	0.229894	0.255095	0.401223	0.430747	0.219284	0.169846	0.0878964	0.359335	0.200038	0.175213	0.269181	0.150809	0.212693	0.231953	0.313164	0.192372	0.411521	0.229489	0.320634
-10.1667	0.242965	0.258193	-0.037096	0.201778	0.430153	0.38072	0.244799	0.259974	0.323558	0.23138	0.256842	0.402305	0.432652	0.21861	0.172018	0.0895147	0.360646	0.200688	0.176549	0.271249	0.151792	0.213036	0.229181	0.314589	0.192648	0.411521	0.230343	0.322437
-10.1333	0.24479	0.258441	-0.0356851	0.204076	0.430952	0.382551	0.246444	0.2618	0.326213	0.232623	0.260435	0.404963	0.433919	0.220253	0.174935	0.0920588	0.361809	0.201472	0.178883	0.273311	0.152198	0.21004	0.230683	0.313101	0.193821	0.41218	0.231961	0.323545
-10.1	0.246546	0.258647	-0.0339003	0.206447	0.432579	0.384596	0.248281	0.263808	0.327964	0.234218	0.26205	0.407193	0.435439	0.221729	0.177827	0.0949906	0.363011	0.203425	0.182117	0.272597	0.151889	0.208375	0.234116	0.312424	0.193481	0.412766	0.231336	0.324785
-10.0667	0.248173	0.259464	-0.0321567	0.206846	0.434246	0.386353	0.250557	0.264714	0.329417	0.236254	0.263495	0.40837	0.437526	0.224778	0.179204	0.0983702	0.363148	0.205534	0.183361	0.275271	0.153186	0.209081	0.237133	0.314739	0.191758	0.413753	0.231425	0.324637
-10.0333	0.249922	0.260471	-0.0303324	0.208498	0.436407	0.387115	0.253309	0.267652	0.330853	0.238364	0.265425	0.409807	0.439866	0.227589	0.181004	0.101525	0.364257	0.206993	0.183555	0.276627	0.155867	0.210293	0.236301	0.315486	0.194607	0.413485	0.233955	0.32377
-10	0.251737	0.261001	-0.0274778	0.210554	0.436808	0.388436	0.254898	0.270635	0.332174	0.239915	0.267021	0.410526	0.442543	0.228382	0.183778	0.102796	0.366645	0.20877	0.185312	0.281293	0.156769	0.212015	0.234432	0.315346	0.195645	0.412665	0.235922	0.325218
-9.96667	0.253713	0.26092	-0.0241277	0.212053	0.437312	0.390451	0.256303	0.273057	0.334339	0.241645	0.269088	0.41198	0.444498	0.230575	0.185476	0.105014	0.367901	0.210284	0.190242	0.28445	0.156108	0.212566	0.235474	0.314094	0.195444	0.41293	0.236709	0.324037
-9.93333	0.255349	0.261745	-0.0210239	0.213582	0.438553	0.391516	0.258031	0.273948	0.33647	0.243639	0.271259	0.413154	0.445963	0.231508	0.187084	0.10855	0.368552	0.21097	0.19438	0.285495	0.15491	0.212344	0.238944	0.315128	0.197953	0.413765	0.236555	0.324362
-9.9	0.256294	0.263531	-0.0196147	0.216564	0.439468	0.392484	0.258988	0.275115	0.339126	0.244836	0.272681	0.414803	0.446765	0.231861	0.18785	0.109765	0.369677	0.211447	0.194608	0.283169	0.155239	0.213162	0.242868	0.316949	0.201564	0.41501	0.237547	0.325908
-9.86667	0.257851	0.264037	-0.0179832	0.219506	0.441847	0.394575	0.2612	0.277519	0.339305	0.246369	0.27497	0.416992	0.447995	0.23218	0.189197	0.111285	0.370171	0.213705	0.192493	0.28784	0.155693	0.213938	0.24267	0.317503	0.203467	0.414935	0.237833	0.326257
-9.83333	0.259407	0.264792	-0.0155477	0.220914	0.442244	0.396617	0.263543	0.278324	0.3396	0.248819	0.276877	0.418397	0.449256	0.232729	0.190967	0.113848	0.371878	0.216364	0.191704	0.292196	0.157624	0.215694	0.240101	0.317421	0.20473	0.415278	0.240416	0.327075
-9.8	0.2606	0.265353	-0.0147191	0.221202	0.44253	0.397542	0.265473	0.280926	0.341751	0.250449	0.278753	0.420049	0.450422	0.233523	0.193405	0.115686	0.372225	0.216568	0.193794	0.291817	0.158725	0.216565	0.242037	0.317195	0.205509	0.415267	0.241032	0.326498
-9.76667	0.262089	0.265544	-0.0140525	0.222027	0.443605	0.398683	0.267102	0.282921	0.344227	0.251837	0.280852	0.422652	0.451282	0.235122	0.196286	0.11824	0.372365	0.217589	0.197499	0.291457	0.157703	0.217953	0.240898	0.317633	0.208021	0.415389	0.240295	0.326457
-9.73333	0.263573	0.265645	-0.0119086	0.223348	0.446112	0.400289	0.268356	0.284984	0.345726	0.253289	0.282931	0.424069	0.45255	0.238469	0.198073	0.11929	0.37261	0.220817	0.197243	0.291636	0.156347	0.219348	0.239406	0.317381	0.208033	0.415872	0.24259	0.326183
-9.7	0.265365	0.266262	-0.00946207	0.223909	0.448754	0.402361	0.270589	0.288139	0.347436	0.254924	0.284551	0.426152	0.454121	0.240489	0.200024	0.121161	0.373225	0.223953	0.197805	0.293804	0.157241	0.220537	0.239309	0.318781	0.206296	0.416755	0.24566	0.325518
-9.66667	0.267162	0.266984	-0.00736644	0.226194	0.449794	0.403077	0.272309	0.290243	0.349219	0.257358	0.286279	0.428568	0.455465	0.241875	0.202448	0.1241	0.375277	0.22603	0.199871	0.295331	0.156846	0.221625	0.238046	0.320304	0.208443	0.41869	0.244652	0.327266
-9.63333	0.268835	0.267726	-0.00566693	0.227674	0.45061	0.404267	0.274674	0.291446	0.350397	0.259489	0.288665	0.429575	0.457465	0.24296	0.205821	0.125577	0.37529	0.225678	0.204131	0.29982	0.156812	0.22384	0.238055	0.321055	0.209078	0.41871	0.24453	0.329725
-9.6	0.270398	0.268437	-0.00422006	0.229063	0.451516	0.406677	0.277507	0.292331	0.35146	0.26099	0.290965	0.430453	0.459003	0.244468	0.207914	0.127822	0.376003	0.227531	0.207669	0.300404	0.157678	0.22707	0.236609	0.320669	0.20759	0.419269	0.246633	0.331976
-9.56667	0.271974	0.26961	-0.0011971	0.23025	0.451599	0.407573	0.280376	0.29439	0.352293	0.26271	0.293294	0.432303	0.460515	0.245178	0.209134	0.131306	0.376311	0.2306	0.208331	0.302539	0.159167	0.229199	0.237264	0.322898	0.208145	0.420312	0.247978	0.331914
-9.53333	0.273384	0.270561	0.00136119	0.232273	0.453469	0.409173	0.282539	0.297515	0.353149	0.264068	0.294241	0.434348	0.462166	0.246001	0.210498	0.133821	0.375577	0.232247	0.208467	0.303391	0.160121	0.229281	0.239557	0.325605	0.208275	0.42176	0.248394	0.331494
-9.5	0.274621	0.271247	0.00227932	0.233789	0.455168	0.410928	0.285402	0.299548	0.354357	0.265706	0.294582	0.436162	0.463591	0.247482	0.211917	0.134341	0.377166	0.234049	0.206882	0.304441	0.160735	0.229351	0.243515	0.3248	0.207849	0.422819	0.249269	0.33164
-9.46667	0.276021	0.272062	0.00405375	0.234294	0.455656	0.412879	0.28885	0.299546	0.356364	0.2677	0.296813	0.437539	0.465386	0.247831	0.214248	0.135007	0.378181	0.234473	0.208744	0.306827	0.161634	0.230902	0.246043	0.325164	0.208983	0.42208	0.250876	0.330816
-9.43333	0.277256	0.272653	0.00482328	0.235617	0.457519	0.41467	0.290067	0.302305	0.358263	0.269868	0.298265	0.43894	0.466361	0.249494	0.216742	0.13805	0.377734	0.237118	0.208624	0.303408	0.161614	0.232468	0.244215	0.326444	0.209634	0.422845	0.253675	0.330326
-9.4	0.278773	0.273446	0.00700278	0.237819	0.459341	0.415851	0.292444	0.304519	0.360574	0.271663	0.300078	0.439751	0.467795	0.2517	0.219081	0.139896	0.378488	0.237861	0.208213	0.304603	0.162456	0.232581	0.244411	0.327065	0.210939	0.422284	0.256526	0.331303
-9.36667	0.280648	0.27439	0.0104551	0.239262	0.46046	0.417895	0.294389	0.307088	0.361547	0.27335	0.301524	0.441076	0.469792	0.255689	0.221065	0.140664	0.379157	0.240068	0.209288	0.309541	0.164804	0.23212	0.245418	0.326571	0.21356	0.422644	0.257862	0.332142
-9.33333	0.282065	0.275309	0.0141891	0.240518	0.462471	0.418164	0.295947	0.3081	0.363084	0.275845	0.302614	0.442236	0.471122	0.256668	0.222373	0.143726	0.380318	0.242092	0.210894	0.308864	0.166549	0.232661	0.245674	0.327718	0.21204	0.425119	0.260079	0.332634
-9.3	0.283595	0.27598	0.0167785	0.242462	0.463169	0.419162	0.299008	0.309033	0.364679	0.278161	0.303175	0.444029	0.473011	0.255697	0.224525	0.146343	0.379747	0.243364	0.214531	0.311426	0.166987	0.232347	0.248174	0.329175	0.21279	0.424849	0.260659	0.332861
-9.26667	0.28536	0.276256	0.0190705	0.24448	0.463422	0.421443	0.300343	0.312709	0.366161	0.280388	0.303966	0.445916	0.474439	0.257361	0.227169	0.148721	0.38131	0.245885	0.215572	0.313478	0.16681	0.232245	0.248536	0.329877	0.215726	0.424354	0.259825	0.332677
-9.23333	0.286664	0.276503	0.0217867	0.247219	0.464903	0.422282	0.302537	0.314164	0.367502	0.281948	0.304676	0.446555	0.475781	0.262335	0.229076	0.149996	0.381644	0.247191	0.216477	0.310544	0.166948	0.233232	0.245799	0.331153	0.217567	0.424312	0.259525	0.333485
-9.2	0.288052	0.276779	0.0238468	0.249509	0.465907	0.424105	0.304054	0.316405	0.368947	0.283057	0.305046	0.448985	0.477519	0.264644	0.230284	0.151095	0.381723	0.24852	0.217524	0.311827	0.166872	0.234066	0.245139	0.331792	0.218738	0.423501	0.26107	0.333051
-9.16667	0.289657	0.27693	0.0256056	0.252118	0.466884	0.426153	0.306076	0.318371	0.370555	0.28439	0.305305	0.450329	0.479682	0.263906	0.23249	0.15366	0.383859	0.250241	0.218853	0.314995	0.166276	0.23351	0.245336	0.331603	0.219523	0.423112	0.262429	0.333653
-9.13333	0.291239	0.277843	0.0279253	0.253635	0.46745	0.42727	0.308837	0.319074	0.371304	0.286137	0.307138	0.451363	0.481167	0.264722	0.235074	0.155881	0.383339	0.252725	0.222238	0.318259	0.16691	0.233283	0.245976	0.33248	0.2208	0.424204	0.265217	0.333873
-9.1	0.293052	0.277964	0.0310524	0.254096	0.468033	0.427832	0.309774	0.321068	0.37276	0.288162	0.308817	0.453162	0.48257	0.267441	0.238964	0.158267	0.384452	0.255609	0.224761	0.321166	0.168503	0.230641	0.246623	0.333375	0.220144	0.424182	0.265452	0.334791
-9.06667	0.29455	0.277791	0.0343082	0.255144	0.468199	0.430367	0.311279	0.323393	0.374271	0.290047	0.309946	0.455321	0.484026	0.270509	0.241606	0.160703	0.385507	0.257736	0.224584	0.319503	0.167979	0.228342	0.24635	0.333515	0.220463	0.423741	0.266625	0.335316
-9.03333	0.296261	0.278223	0.0384343	0.257566	0.47076	0.432409	0.3131	0.324041	0.375103	0.29198	0.311638	0.457013	0.48546	0.271181	0.242251	0.163649	0.386776	0.258854	0.225203	0.323541	0.16744	0.228855	0.246035	0.334801	0.221196	0.424289	0.267197	0.335973
-9	0.297584	0.27825	0.0415035	0.25867	0.472609	0.43338	0.314061	0.325509	0.375782	0.293477	0.312933	0.458551	0.486796	0.274209	0.243615	0.16561	0.387416	0.259412	0.226439	0.324118	0.167386	0.231825	0.244437	0.335442	0.220265	0.423426	0.266858	0.336359
-8.96667	0.299215	0.27901	0.0432977	0.26022	0.473372	0.434328	0.315368	0.328182	0.377129	0.295146	0.314386	0.459228	0.487936	0.276401	0.246696	0.166932	0.387651	0.26019	0.229775	0.328846	0.166026	0.233622	0.247767	0.337067	0.222422	0.423746	0.264721	0.336711
-8.93333	0.300956	0.280139	0.0436904	0.261153	0.474123	0.435868	0.317381	0.331237	0.379655	0.296985	0.315839	0.460113	0.488883	0.278091	0.250168	0.169205	0.388429	0.262082	0.231735	0.333519	0.166229	0.233564	0.25046	0.337937	0.225836	0.424234	0.266793	0.336058
-8.9	0.302045	0.280494	0.0454348	0.2614	0.474248	0.437717	0.319588	0.331833	0.381853	0.299635	0.317548	0.460542	0.489742	0.280571	0.251388	0.171843	0.387547	0.263053	0.231404	0.333504	0.167273	0.235339	0.249061	0.337467	0.224475	0.42366	0.270352	0.336326
-8.86667	0.303351	0.281324	0.0476672	0.263461	0.475912	0.438919	0.321631	0.333356	0.383038	0.301808	0.318661	0.46198	0.490951	0.282775	0.253512	0.174086	0.387531	0.263962	0.231426	0.33299	0.170116	0.237818	0.24765	0.338271	0.222898	0.424002	0.273207	0.336631
-8.83333	0.304905	0.281582	0.0484247	0.264196	0.476797	0.439902	0.323519	0.334963	0.383153	0.303568	0.320296	0.463991	0.492176	0.284766	0.254941	0.176894	0.390091	0.266223	0.232511	0.336786	0.17239	0.238591	0.245358	0.33946	0.222064	0.423944	0.275174	0.335677
-8.8	0.306212	0.281806	0.0505871	0.264045	0.478068	0.441425	0.324676	0.336895	0.383732	0.305572	0.322077	0.46604	0.493139	0.283893	0.257041	0.181084	0.390942	0.268374	0.233355	0.337081	0.17313	0.238208	0.243252	0.340876	0.221768	0.423872	0.277522	0.335816
-8.76667	0.307811	0.282438	0.0533176	0.265088	0.479249	0.442795	0.327808	0.340711	0.38493	0.307	0.324665	0.466768	0.4933	0.284347	0.259488	0.183875	0.392341	0.270828	0.235475	0.336421	0.173229	0.23874	0.243031	0.343236	0.223442	0.423681	0.277671	0.336474
-8.73333	0.309457	0.283262	0.0549814	0.266747	0.48143	0.444546	0.330052	0.341754	0.386206	0.309382	0.32695	0.468063	0.493901	0.286934	0.261009	0.185503	0.394217	0.272148	0.236507	0.339345	0.172805	0.242244	0.243896	0.343524	0.225138	0.422946	0.278355	0.337189
-8.7	0.310624	0.283376	0.0559554	0.26797	0.482163	0.446422	0.331541	0.343268	0.387537	0.31145	0.329255	0.46926	0.495077	0.289518	0.262157	0.187149	0.39375	0.273787	0.238254	0.337346	0.172327	0.245855	0.243484	0.342694	0.225622	0.422775	0.2776	0.336653
-8.66667	0.312363	0.283528	0.0579432	0.270604	0.483397	0.447122	0.333295	0.345372	0.389366	0.312937	0.331828	0.470387	0.496762	0.289054	0.264133	0.190448	0.394324	0.276302	0.240245	0.341383	0.171598	0.246298	0.241692	0.342324	0.228347	0.423356	0.278253	0.336358
-8.63333	0.314089	0.283658	0.0603605	0.272852	0.485205	0.448263	0.335681	0.347567	0.391019	0.314887	0.333743	0.471793	0.498216	0.289897	0.266355	0.192099	0.395465	0.278339	0.243032	0.342919	0.17111	0.245573	0.238317	0.342823	0.2301	0.424281	0.280625	0.336434
-8.6	0.315874	0.284322	0.0632247	0.27469	0.485883	0.449399	0.338001	0.349461	0.392148	0.316372	0.336251	0.473484	0.498652	0.292505	0.268445	0.195163	0.397065	0.279774	0.245897	0.3452	0.17166	0.245052	0.242406	0.343885	0.229719	0.424104	0.280997	0.336755
-8.56667	0.31746	0.285202	0.065689	0.277941	0.487746	0.451171	0.34053	0.351209	0.394666	0.31792	0.338314	0.474559	0.499635	0.292793	0.270864	0.198713	0.397006	0.280499	0.24512	0.347371	0.172161	0.245173	0.244579	0.344882	0.229755	0.423997	0.283535	0.337533
-8.53333	0.318591	0.286065	0.0680878	0.278735	0.489834	0.452328	0.343016	0.353014	0.395517	0.319813	0.340147	0.475699	0.500443	0.294598	0.272317	0.201103	0.397155	0.280116	0.245761	0.345539	0.172009	0.246639	0.244152	0.344241	0.230996	0.425492	0.286705	0.338289
-8.5	0.319916	0.286444	0.0712501	0.280425	0.489989	0.453113	0.344959	0.354164	0.396	0.321391	0.34196	0.477857	0.501846	0.295301	0.273931	0.20238	0.3986	0.281026	0.24647	0.347742	0.173122	0.247327	0.24389	0.34372	0.232082	0.425792	0.286981	0.338642
-8.46667	0.32152	0.28635	0.0717714	0.281082	0.489713	0.45515	0.346611	0.356746	0.397217	0.323063	0.343493	0.479414	0.503652	0.298064	0.276368	0.204814	0.398829	0.283218	0.247922	0.351744	0.174414	0.2476	0.24127	0.344251	0.232795	0.425742	0.286281	0.338446
-8.43333	0.32312	0.287358	0.0733295	0.282632	0.489505	0.456838	0.347748	0.357444	0.397824	0.324573	0.345287	0.481045	0.50513	0.301865	0.278456	0.208554	0.398271	0.284773	0.251044	0.354961	0.174556	0.248584	0.241864	0.345985	0.234275	0.425553	0.289701	0.338347
-8.4	0.324748	0.287522	0.075659	0.285217	0.490849	0.457982	0.348755	0.359362	0.399548	0.326404	0.346824	0.483743	0.506942	0.302727	0.279857	0.21058	0.398331	0.28773	0.254765	0.354935	0.174705	0.248431	0.242221	0.345993	0.235868	0.42382	0.290003	0.339135
-8.36667	0.326177	0.287872	0.0781869	0.28541	0.492121	0.459033	0.351012	0.363682	0.402348	0.327958	0.349465	0.484122	0.507342	0.303958	0.281316	0.212741	0.399093	0.288328	0.257467	0.353773	0.174442	0.249983	0.243541	0.345637	0.236653	0.423325	0.290477	0.338917
-8.33333	0.327392	0.28862	0.0795147	0.286888	0.493103	0.460385	0.35366	0.365437	0.403359	0.329111	0.350271	0.485649	0.50773	0.305818	0.282408	0.214302	0.399548	0.289812	0.256575	0.356879	0.175328	0.251372	0.243268	0.346349	0.236384	0.425092	0.291393	0.339774
-8.3	0.32882	0.288706	0.080809	0.287811	0.4942	0.461267	0.355794	0.367142	0.404243	0.330699	0.351473	0.488051	0.508388	0.307761	0.284547	0.215834	0.400859	0.292291	0.255817	0.36059	0.176611	0.252579	0.240191	0.347069	0.235368	0.426811	0.290829	0.34019
-8.26667	0.330245	0.288253	0.0832636	0.289778	0.495355	0.462976	0.356176	0.36866	0.405839	0.332509	0.353484	0.488945	0.508914	0.308234	0.287012	0.218344	0.400778	0.29475	0.258306	0.361336	0.17763	0.254235	0.236438	0.346809	0.233971	0.426157	0.290019	0.340763
-8.23333	0.331687	0.288752	0.0848582	0.29126	0.49624	0.465084	0.357034	0.370871	0.407239	0.334073	0.354928	0.48983	0.509968	0.309338	0.289491	0.221953	0.400653	0.296366	0.26145	0.361415	0.179685	0.253958	0.23579	0.346282	0.234828	0.427328	0.291704	0.340439
-8.2	0.333037	0.289766	0.0856544	0.290881	0.498139	0.465934	0.35941	0.373811	0.408151	0.336103	0.357195	0.490063	0.510613	0.311778	0.291474	0.223989	0.400796	0.297702	0.262751	0.363249	0.179597	0.254008	0.239623	0.346521	0.236273	0.428094	0.292673	0.341343
-8.16667	0.334894	0.290495	0.0884733	0.292282	0.500251	0.467408	0.361094	0.376275	0.409772	0.337954	0.358975	0.491759	0.512017	0.313498	0.293946	0.226901	0.401481	0.299476	0.264362	0.367062	0.180189	0.254244	0.241806	0.346879	0.238946	0.427646	0.29211	0.342138
-8.13333	0.336196	0.291394	0.0922191	0.293742	0.500668	0.468987	0.362999	0.377774	0.4116	0.340105	0.360686	0.492453	0.512984	0.313158	0.297121	0.228103	0.401826	0.300935	0.264028	0.368344	0.178533	0.25489	0.24455	0.348355	0.239387	0.426576	0.294895	0.343963
-8.1	0.337308	0.29166	0.0948022	0.293697	0.500131	0.470005	0.364145	0.379928	0.413203	0.342277	0.361234	0.493549	0.514332	0.312585	0.298573	0.230069	0.402872	0.302847	0.265453	0.36915	0.178682	0.25493	0.242854	0.350075	0.24015	0.426212	0.295494	0.344885
-8.06667	0.338844	0.291791	0.0977732	0.29499	0.502009	0.471064	0.365529	0.381708	0.414129	0.344048	0.362803	0.494654	0.515566	0.313472	0.300134	0.232927	0.404063	0.305012	0.268727	0.369423	0.179921	0.256075	0.238513	0.350961	0.241546	0.425846	0.298021	0.343444
-8.03333	0.340241	0.292454	0.0996739	0.297415	0.502945	0.472976	0.367456	0.383694	0.414478	0.345632	0.364539	0.496075	0.51672	0.314734	0.301758	0.234494	0.405503	0.306494	0.27141	0.36858	0.180258	0.257573	0.238956	0.350933	0.240636	0.426718	0.300886	0.343671
-8	0.341301	0.292797	0.102085	0.298685	0.503876	0.474839	0.369753	0.383764	0.414823	0.347441	0.366103	0.497896	0.517759	0.314848	0.30361	0.23615	0.405469	0.308432	0.271073	0.368106	0.181616	0.258255	0.242015	0.350533	0.24014	0.427414	0.299255	0.343145
-7.96667	0.342612	0.293694	0.104632	0.300226	0.505218	0.476126	0.371862	0.386191	0.415683	0.349743	0.367296	0.498421	0.519074	0.315977	0.305394	0.239251	0.404951	0.308891	0.271	0.369698	0.182227	0.258704	0.242662	0.350728	0.242663	0.426828	0.302042	0.343698
-7.93333	0.344046	0.294429	0.107034	0.30219	0.506104	0.477565	0.373119	0.388311	0.415946	0.351576	0.368113	0.500029	0.520824	0.317982	0.306661	0.240795	0.40493	0.310002	0.271699	0.373993	0.183405	0.25947	0.24083	0.350052	0.244185	0.42895	0.30421	0.344332
-7.9	0.345338	0.294412	0.109314	0.305051	0.507555	0.47861	0.373982	0.391538	0.416497	0.352619	0.370083	0.50038	0.521985	0.318742	0.308849	0.242276	0.406086	0.310639	0.273816	0.373394	0.182978	0.261255	0.237266	0.350132	0.243706	0.429892	0.304366	0.345702
-7.86667	0.346621	0.294313	0.111684	0.306266	0.509256	0.479118	0.375978	0.392958	0.417424	0.355091	0.371813	0.500741	0.522988	0.320922	0.310719	0.243452	0.407748	0.311465	0.2746	0.373575	0.182746	0.262492	0.234808	0.350826	0.243323	0.428602	0.305129	0.346579
-7.83333	0.347801	0.294963	0.114172	0.306765	0.510245	0.480343	0.379085	0.394122	0.418746	0.356989	0.372782	0.501644	0.523844	0.320029	0.312131	0.243935	0.407064	0.31251	0.275298	0.378519	0.183165	0.26254	0.235809	0.353403	0.242939	0.427998	0.306745	0.347107
-7.8	0.349479	0.295542	0.11663	0.309596	0.510919	0.482092	0.380679	0.396463	0.419866	0.35883	0.374148	0.502386	0.525277	0.319796	0.312979	0.24709	0.406712	0.313591	0.278132	0.384912	0.18367	0.26267	0.238178	0.353552	0.243767	0.429251	0.305384	0.347863
-7.76667	0.350874	0.29631	0.118276	0.312749	0.510346	0.483874	0.38255	0.399316	0.420152	0.360158	0.37499	0.503645	0.52691	0.320291	0.314391	0.250453	0.406629	0.315614	0.279558	0.386702	0.184541	0.264089	0.24139	0.353713	0.245347	0.429992	0.303251	0.348155
-7.73333	0.352058	0.296822	0.120942	0.313725	0.510435	0.484389	0.383681	0.401611	0.420079	0.361437	0.376264	0.50539	0.527593	0.322626	0.315909	0.252005	0.407214	0.317522	0.283356	0.384925	0.186202	0.263938	0.240471	0.354797	0.244703	0.429684	0.304656	0.350122
-7.7	0.353294	0.29758	0.124575	0.314681	0.511398	0.484909	0.385759	0.401104	0.420144	0.363303	0.37872	0.506227	0.528638	0.325845	0.317077	0.254123	0.40678	0.31976	0.284913	0.384622	0.187601	0.264632	0.239212	0.356293	0.24605	0.430362	0.305511	0.350978
-7.66667	0.354809	0.29817	0.126804	0.315255	0.513041	0.486249	0.38763	0.403737	0.421339	0.364395	0.380046	0.507541	0.529058	0.327208	0.320212	0.255716	0.407002	0.322163	0.283987	0.389998	0.18935	0.267996	0.237829	0.357102	0.244948	0.429543	0.307064	0.351527
-7.63333	0.356109	0.298616	0.128287	0.316327	0.514426	0.48749	0.388663	0.406619	0.4231	0.366064	0.380842	0.508858	0.529497	0.330512	0.323164	0.257131	0.408017	0.32464	0.285149	0.38729	0.190292	0.269771	0.239641	0.357217	0.245629	0.429865	0.306086	0.350424
-7.6	0.357578	0.299092	0.131026	0.317286	0.515245	0.489099	0.389291	0.408287	0.424561	0.36862	0.383017	0.509645	0.530184	0.333699	0.325407	0.258757	0.40803	0.326736	0.287205	0.387883	0.191647	0.271725	0.241337	0.357953	0.246593	0.429777	0.30381	0.349895
-7.56667	0.358747	0.299422	0.133183	0.318545	0.514998	0.490221	0.390218	0.409702	0.425938	0.370273	0.385137	0.511156	0.531352	0.332785	0.327725	0.258937	0.407803	0.328524	0.288138	0.391559	0.192888	0.274247	0.238229	0.357308	0.245439	0.429813	0.307324	0.350125
-7.53333	0.359923	0.299155	0.137036	0.319637	0.516108	0.491687	0.390954	0.412629	0.42747	0.371799	0.387027	0.512352	0.531979	0.331354	0.32903	0.260038	0.409141	0.330467	0.287676	0.392155	0.193828	0.27343	0.23368	0.357857	0.244847	0.429796	0.310486	0.349318
-7.5	0.361464	0.298733	0.141294	0.321429	0.51715	0.49275	0.392908	0.4147	0.428408	0.373291	0.388931	0.51393	0.532725	0.332814	0.331007	0.262189	0.409779	0.331237	0.28867	0.394599	0.194504	0.272752	0.230126	0.358617	0.24245	0.429647	0.311456	0.350315
-7.46667	0.362895	0.298743	0.144372	0.325059	0.517272	0.493535	0.395645	0.415669	0.428803	0.374815	0.391818	0.515209	0.53421	0.333415	0.333704	0.264051	0.410004	0.332142	0.290605	0.394679	0.193355	0.27398	0.231586	0.358408	0.241425	0.430603	0.309635	0.350955
-7.43333	0.364316	0.299785	0.147792	0.327381	0.517718	0.495342	0.397238	0.416003	0.429362	0.376678	0.39418	0.516322	0.535573	0.334185	0.335647	0.265749	0.41081	0.333836	0.293713	0.394471	0.194621	0.27546	0.234475	0.358217	0.24294	0.430708	0.31032	0.35154
-7.4	0.36553	0.300294	0.151291	0.327598	0.518509	0.49585	0.39833	0.417548	0.430632	0.377506	0.396159	0.517231	0.536522	0.334686	0.336167	0.267849	0.411602	0.334934	0.296865	0.395788	0.196456	0.274522	0.236378	0.357521	0.241446	0.430231	0.312809	0.352988
-7.36667	0.367062	0.300598	0.155896	0.328719	0.51976	0.497154	0.398918	0.419172	0.431419	0.378842	0.396935	0.518567	0.537392	0.335942	0.336598	0.270866	0.412349	0.337681	0.300036	0.397934	0.19837	0.274951	0.236242	0.359164	0.239307	0.430352	0.312459	0.353938
-7.33333	0.368256	0.301594	0.15747	0.329984	0.52025	0.497162	0.400141	0.421001	0.431699	0.380326	0.398282	0.519022	0.538275	0.336501	0.339646	0.273189	0.413175	0.339824	0.300434	0.400486	0.199311	0.27659	0.235639	0.360626	0.23927	0.43106	0.316076	0.354175
-7.3	0.369361	0.301824	0.159462	0.332734	0.520677	0.498177	0.401888	0.422185	0.432814	0.381821	0.400098	0.519443	0.538561	0.336362	0.342957	0.274311	0.413662	0.341219	0.301836	0.399658	0.199752	0.276402	0.23614	0.360167	0.240805	0.430982	0.316344	0.354004
-7.26667	0.370864	0.302128	0.161296	0.335047	0.521172	0.499373	0.403098	0.423038	0.43406	0.382576	0.4017	0.521129	0.539258	0.337948	0.345194	0.275788	0.413531	0.342741	0.306629	0.402834	0.200183	0.278883	0.235708	0.360869	0.241839	0.431199	0.314049	0.354296
-7.23333	0.372254	0.303507	0.162837	0.336647	0.521423	0.500441	0.405607	0.424833	0.435284	0.383454	0.40431	0.52233	0.539893	0.339295	0.346294	0.278261	0.413453	0.344803	0.309223	0.404435	0.200854	0.280891	0.238042	0.363409	0.242674	0.431006	0.316791	0.354388
-7.2	0.373103	0.304151	0.164349	0.338666	0.522915	0.502388	0.40655	0.427248	0.436139	0.385031	0.406438	0.522391	0.540643	0.341389	0.347365	0.280841	0.411914	0.345078	0.308468	0.401148	0.199757	0.281506	0.239831	0.364524	0.245455	0.429577	0.318243	0.354314
-7.16667	0.374212	0.303891	0.166726	0.339892	0.524358	0.503559	0.407279	0.428082	0.437867	0.38625	0.407055	0.524085	0.541642	0.343907	0.349661	0.282345	0.411336	0.345752	0.307328	0.402903	0.199218	0.283082	0.238633	0.364124	0.244956	0.429297	0.317765	0.354057
-7.13333	0.375239	0.303856	0.169909	0.340754	0.523957	0.504914	0.409022	0.42922	0.439454	0.387596	0.407702	0.525172	0.542859	0.344778	0.351589	0.282853	0.412284	0.346979	0.305204	0.405291	0.199301	0.285073	0.235447	0.364919	0.244353	0.431657	0.316715	0.353387
-7.1	0.376719	0.304358	0.17463	0.341639	0.522895	0.504734	0.41037	0.430525	0.439807	0.389443	0.409906	0.526094	0.544035	0.345001	0.352857	0.286305	0.413424	0.348259	0.308111	0.409622	0.200578	0.285063	0.234467	0.366486	0.244657	0.43327	0.317043	0.353299
-7.06667	0.378086	0.30536	0.179316	0.34278	0.523321	0.505579	0.412089	0.432045	0.440257	0.391531	0.411806	0.527522	0.544798	0.345088	0.354232	0.288585	0.413248	0.350287	0.309747	0.411394	0.202127	0.285598	0.236991	0.366992	0.245983	0.434863	0.3175	0.352828
-7.03333	0.379098	0.304942	0.18113	0.342966	0.524144	0.506148	0.413112	0.433354	0.440911	0.393459	0.413868	0.528372	0.546046	0.344141	0.356032	0.290142	0.413742	0.352065	0.311094	0.412135	0.199945	0.286454	0.238604	0.367953	0.246234	0.433625	0.31613	0.350588
-7	0.380327	0.304554	0.183883	0.344936	0.525033	0.507388	0.413573	0.435397	0.441661	0.394212	0.414428	0.52908	0.545728	0.346242	0.359022	0.291576	0.414209	0.354123	0.311918	0.41381	0.199316	0.287517	0.238724	0.368166	0.246373	0.431099	0.315726	0.349512
-6.96667	0.381314	0.304604	0.187117	0.347119	0.524886	0.509079	0.415127	0.437289	0.442194	0.395642	0.415553	0.529295	0.54629	0.345678	0.361329	0.292604	0.413281	0.356615	0.312601	0.413261	0.19883	0.289197	0.237432	0.368785	0.245485	0.430513	0.315977	0.350618
-6.93333	0.382541	0.30445	0.190264	0.349031	0.525192	0.51072	0.416732	0.438129	0.442484	0.397538	0.416246	0.52905	0.546556	0.346784	0.361136	0.293788	0.413818	0.357831	0.315961	0.417013	0.198765	0.290029	0.234917	0.369263	0.243727	0.430716	0.317441	0.350745
-6.9	0.383423	0.304473	0.192196	0.350538	0.525741	0.511409	0.41791	0.439162	0.442997	0.39902	0.417061	0.529309	0.54682	0.348191	0.36184	0.295242	0.413673	0.359326	0.317679	0.416923	0.201165	0.290292	0.233176	0.371135	0.242466	0.430487	0.31598	0.351081
-6.86667	0.384635	0.304107	0.1947	0.350613	0.526338	0.5121	0.41978	0.441696	0.443843	0.400425	0.418917	0.529952	0.547328	0.347927	0.36398	0.298016	0.413846	0.362161	0.319198	0.417241	0.201601	0.289456	0.233882	0.371446	0.242786	0.429043	0.314591	0.350053
-6.83333	0.385709	0.305182	0.19716	0.351675	0.527759	0.512275	0.420751	0.443054	0.445314	0.401751	0.420335	0.53164	0.547907	0.349453	0.366979	0.300297	0.414078	0.362852	0.318457	0.416729	0.202566	0.289843	0.235389	0.370737	0.245801	0.429344	0.317875	0.349899
-6.8	0.386829	0.305212	0.197752	0.354778	0.529039	0.512728	0.420517	0.444532	0.446764	0.404021	0.421247	0.533004	0.54945	0.352088	0.369049	0.301738	0.414074	0.364605	0.318722	0.415649	0.204119	0.290965	0.233657	0.370258	0.245111	0.430043	0.318033	0.349512
-6.76667	0.388192	0.306034	0.199537	0.357171	0.529536	0.51377	0.421494	0.448986	0.446645	0.405706	0.421641	0.533699	0.550256	0.354671	0.370672	0.302653	0.41435	0.364629	0.321771	0.418459	0.204844	0.291268	0.232704	0.372541	0.246395	0.429795	0.318713	0.352011
-6.73333	0.389508	0.306667	0.201723	0.359588	0.529765	0.514332	0.424049	0.450889	0.446478	0.407275	0.423037	0.533087	0.550832	0.355531	0.372079	0.305384	0.414926	0.365706	0.324975	0.420992	0.206079	0.290259	0.232865	0.37352	0.247545	0.430534	0.319969	0.352565
-6.7	0.390576	0.307009	0.203456	0.361709	0.530474	0.515233	0.425809	0.450679	0.446285	0.409653	0.424925	0.532869	0.551928	0.356383	0.372731	0.30651	0.414297	0.368582	0.325597	0.423833	0.206923	0.291896	0.232088	0.373298	0.247133	0.431671	0.319815	0.353246
-6.66667	0.391529	0.308024	0.20691	0.362168	0.532108	0.516012	0.426635	0.451334	0.447482	0.411482	0.425659	0.533929	0.553814	0.355593	0.374955	0.307473	0.414041	0.369963	0.323712	0.425777	0.208356	0.294071	0.233344	0.373694	0.248725	0.431109	0.320919	0.353977
-6.63333	0.392633	0.308914	0.209143	0.362476	0.532297	0.517502	0.426988	0.452759	0.449095	0.412487	0.426475	0.535008	0.554871	0.355067	0.376476	0.309688	0.414273	0.371959	0.324789	0.428678	0.21026	0.295515	0.234126	0.375207	0.2479	0.431991	0.322663	0.353651
-6.6	0.393582	0.309339	0.209977	0.36409	0.531916	0.518084	0.426885	0.455274	0.449598	0.413397	0.427072	0.536383	0.555387	0.356143	0.37745	0.312166	0.414744	0.373682	0.326684	0.42913	0.210933	0.294823	0.232992	0.376074	0.249212	0.433418	0.323723	0.353535
-6.56667	0.394575	0.309659	0.212581	0.365293	0.532251	0.518675	0.427215	0.457358	0.449947	0.414616	0.42679	0.536971	0.555938	0.35835	0.378231	0.313889	0.415388	0.373667	0.329967	0.429797	0.212399	0.293165	0.231913	0.376154	0.254596	0.432735	0.322812	0.353496
-6.53333	0.395677	0.309891	0.215573	0.367668	0.532282	0.520535	0.429243	0.459017	0.450356	0.415812	0.428219	0.536833	0.556508	0.35984	0.37993	0.316245	0.415536	0.374362	0.330654	0.429244	0.212952	0.292347	0.23074	0.377107	0.255294	0.432982	0.324094	0.353614
-6.5	0.397	0.310477	0.217261	0.369911	0.532844	0.521055	0.430357	0.461448	0.450972	0.417075	0.429463	0.537377	0.557951	0.361843	0.3824	0.317121	0.415999	0.376021	0.331694	0.432214	0.213515	0.292277	0.233098	0.378373	0.25473	0.432673	0.326257	0.352895
-6.46667	0.397755	0.310631	0.218502	0.370887	0.534077	0.521739	0.430375	0.46208	0.452108	0.41802	0.431803	0.53846	0.558397	0.362563	0.385239	0.317718	0.4153	0.376937	0.332056	0.43108	0.213993	0.292949	0.23344	0.379035	0.256301	0.431172	0.326383	0.351776
-6.43333	0.398657	0.311119	0.218118	0.373399	0.534886	0.522767	0.430287	0.462186	0.454381	0.419458	0.432978	0.53937	0.559469	0.363955	0.387186	0.319589	0.415708	0.378405	0.331608	0.430742	0.216155	0.291123	0.232781	0.378727	0.258474	0.43243	0.327068	0.352191
-6.4	0.399913	0.31156	0.220577	0.374006	0.533662	0.523532	0.430579	0.462849	0.456249	0.420432	0.43376	0.540694	0.560831	0.366094	0.388151	0.32107	0.416855	0.379987	0.334979	0.434044	0.21608	0.291025	0.234268	0.379694	0.259457	0.433575	0.326451	0.351932
-6.36667	0.400979	0.311598	0.223537	0.37598	0.533333	0.524009	0.432796	0.463545	0.456927	0.422291	0.43508	0.541899	0.560985	0.368283	0.38988	0.322722	0.416669	0.380284	0.335583	0.434796	0.216908	0.289652	0.234275	0.380344	0.26026	0.433393	0.325563	0.352385
-6.33333	0.402167	0.311365	0.22574	0.37824	0.534852	0.524583	0.434525	0.464646	0.457908	0.424053	0.436656	0.54152	0.561346	0.368502	0.392341	0.324819	0.41667	0.381961	0.335633	0.437171	0.217036	0.289106	0.234694	0.380328	0.260584	0.43294	0.323715	0.352515
-6.3	0.403061	0.312004	0.226408	0.379235	0.53643	0.52554	0.43511	0.466396	0.458457	0.42524	0.438842	0.540986	0.561201	0.368938	0.393724	0.326099	0.416839	0.383218	0.336401	0.439086	0.216021	0.291319	0.233658	0.381774	0.260587	0.432619	0.326736	0.353317
-6.26667	0.403936	0.312465	0.22682	0.380125	0.537408	0.526893	0.4347	0.467899	0.459053	0.426822	0.440396	0.540993	0.561977	0.367378	0.394034	0.327492	0.417988	0.384632	0.337957	0.442215	0.215303	0.292597	0.233504	0.382413	0.260602	0.432305	0.329275	0.353718
-6.23333	0.404814	0.312669	0.227621	0.380404	0.535588	0.52768	0.434996	0.469158	0.45891	0.42795	0.442551	0.542501	0.561947	0.366219	0.394953	0.33054	0.419285	0.386912	0.33948	0.444769	0.215926	0.293456	0.23519	0.383561	0.2592	0.431085	0.329944	0.352988
-6.2	0.405638	0.313191	0.229034	0.38242	0.535115	0.528306	0.436714	0.470126	0.458156	0.428888	0.442772	0.543136	0.56177	0.368138	0.3964	0.333226	0.417845	0.387832	0.34077	0.446481	0.214579	0.294196	0.233345	0.38464	0.261835	0.431825	0.33282	0.352286
-6.16667	0.406129	0.313587	0.230826	0.383724	0.53572	0.528645	0.438691	0.471578	0.457607	0.43024	0.443483	0.543618	0.561913	0.370312	0.397531	0.334417	0.417785	0.388565	0.338456	0.44333	0.215065	0.293968	0.229885	0.385912	0.263518	0.432923	0.335514	0.35191
-6.13333	0.406777	0.313752	0.2324	0.384176	0.536577	0.52898	0.44044	0.473555	0.457273	0.431362	0.445103	0.544321	0.561922	0.372458	0.399255	0.334233	0.418337	0.388577	0.33854	0.441246	0.21514	0.294513	0.229566	0.387231	0.263304	0.434274	0.334019	0.351969
-6.1	0.407752	0.313859	0.233825	0.384033	0.536335	0.530147	0.441442	0.475756	0.457369	0.432056	0.446813	0.543787	0.561938	0.372551	0.399484	0.334797	0.420207	0.389583	0.343544	0.443615	0.214768	0.296776	0.227568	0.387927	0.262165	0.434616	0.333942	0.353108
-6.06667	0.408485	0.31321	0.23581	0.384531	0.53489	0.531228	0.441352	0.4773	0.45777	0.433022	0.448155	0.544251	0.562471	0.372113	0.400946	0.335723	0.420906	0.391698	0.348727	0.440324	0.215521	0.297213	0.225662	0.389541	0.257965	0.435132	0.331451	0.353194
-6.03333	0.409748	0.313113	0.239434	0.385585	0.536095	0.532327	0.442581	0.47829	0.457938	0.434555	0.449088	0.545563	0.5633	0.373351	0.403005	0.337748	0.421261	0.391957	0.350736	0.442393	0.215318	0.299309	0.225069	0.390505	0.257922	0.434744	0.32982	0.352217
-6	0.410564	0.313139	0.241476	0.386872	0.537815	0.533078	0.444273	0.477684	0.45865	0.43579	0.450676	0.547121	0.562927	0.374435	0.404497	0.339722	0.421176	0.391886	0.35081	0.441826	0.215171	0.302054	0.223433	0.391276	0.257173	0.433626	0.330797	0.351583
-5.96667	0.411205	0.312791	0.243788	0.38928	0.537974	0.533453	0.445587	0.477298	0.458731	0.436836	0.451423	0.548025	0.562991	0.375875	0.4054	0.341626	0.42029	0.393179	0.34954	0.441593	0.215541	0.302232	0.225538	0.389963	0.256979	0.432019	0.329348	0.350707
-5.93333	0.41192	0.312695	0.246676	0.388765	0.537216	0.533789	0.445521	0.478048	0.45855	0.438395	0.451535	0.548829	0.563062	0.37746	0.40727	0.342564	0.420288	0.394175	0.350546	0.443784	0.214757	0.303718	0.227219	0.390319	0.256556	0.42979	0.328903	0.3503
-5.9	0.413187	0.31204	0.249862	0.392254	0.53752	0.534614	0.445077	0.479132	0.458963	0.439115	0.451686	0.549175	0.563178	0.378685	0.408733	0.343096	0.421634	0.396099	0.355518	0.446203	0.214159	0.302684	0.224913	0.391116	0.256013	0.429125	0.32935	0.348959
-5.86667	0.414182	0.311323	0.252773	0.393483	0.537561	0.536052	0.44501	0.480924	0.459773	0.440368	0.451989	0.549243	0.563455	0.379313	0.410071	0.343833	0.422678	0.397023	0.358489	0.447425	0.21464	0.301293	0.221873	0.392254	0.257115	0.427209	0.328511	0.347693
-5.83333	0.414816	0.311563	0.255176	0.39261	0.537882	0.536206	0.445064	0.480885	0.460146	0.441336	0.452768	0.550017	0.564322	0.378504	0.411526	0.344801	0.423445	0.397417	0.359798	0.449596	0.215419	0.30121	0.222174	0.393325	0.259954	0.42702	0.325787	0.347614
-5.8	0.415474	0.311885	0.256505	0.393664	0.539082	0.536109	0.446033	0.483122	0.460325	0.44289	0.454069	0.550766	0.564445	0.379726	0.411518	0.34552	0.422869	0.398432	0.360193	0.448731	0.215473	0.301892	0.223952	0.393749	0.259853	0.427882	0.323846	0.348437
-5.76667	0.416349	0.312259	0.257629	0.394958	0.540205	0.536394	0.446788	0.484547	0.460548	0.445057	0.455359	0.551976	0.56415	0.380527	0.412261	0.34768	0.422149	0.399481	0.360505	0.450429	0.214593	0.301437	0.224239	0.395334	0.2615	0.426781	0.325887	0.348296
-5.73333	0.417495	0.312482	0.259863	0.398287	0.540108	0.536351	0.448178	0.486785	0.460406	0.445743	0.456218	0.552207	0.564548	0.381379	0.413514	0.349767	0.423415	0.400848	0.36274	0.452052	0.213901	0.303695	0.223381	0.395767	0.261521	0.427006	0.326992	0.347592
-5.7	0.41778	0.31232	0.260857	0.400855	0.53821	0.537457	0.447424	0.488456	0.460825	0.44653	0.456775	0.551995	0.564824	0.380044	0.414572	0.350331	0.423788	0.401122	0.365145	0.448606	0.214998	0.305013	0.221189	0.395877	0.260379	0.427519	0.325948	0.347639
-5.66667	0.418371	0.312294	0.261608	0.403626	0.538194	0.537535	0.446754	0.489692	0.460894	0.447691	0.456928	0.551391	0.564706	0.380097	0.416698	0.351217	0.423009	0.401264	0.365204	0.452543	0.216954	0.303523	0.219768	0.396585	0.261696	0.427391	0.325086	0.347351
-5.63333	0.41871	0.311813	0.263383	0.404753	0.538538	0.537899	0.44839	0.490837	0.46125	0.448688	0.457737	0.552012	0.564472	0.380552	0.418671	0.352395	0.422477	0.4019	0.360321	0.451223	0.218142	0.303371	0.216448	0.396946	0.260673	0.425519	0.326737	0.34667
-5.6	0.419459	0.311941	0.264243	0.4046	0.538379	0.538362	0.44915	0.492447	0.46178	0.449315	0.458104	0.553353	0.564363	0.382499	0.419991	0.353042	0.422626	0.404207	0.360545	0.452723	0.219844	0.305474	0.212375	0.39734	0.261951	0.425763	0.328384	0.344398
-5.56667	0.420323	0.312143	0.263945	0.405994	0.537992	0.538979	0.44973	0.493712	0.462065	0.45026	0.458395	0.553013	0.564607	0.383909	0.42148	0.355067	0.421142	0.405251	0.363485	0.457103	0.220993	0.306335	0.211757	0.398811	0.259967	0.426027	0.327934	0.345324
-5.53333	0.420803	0.312414	0.264084	0.407019	0.537925	0.539246	0.449895	0.492959	0.462532	0.451336	0.459026	0.552769	0.56474	0.383941	0.423052	0.358028	0.42068	0.405995	0.365475	0.45655	0.222819	0.3061	0.210805	0.399769	0.26051	0.424678	0.327954	0.346674
-5.5	0.421128	0.312176	0.263125	0.406536	0.537823	0.539391	0.449726	0.494166	0.462896	0.451868	0.460269	0.553784	0.56481	0.382706	0.423738	0.359294	0.420293	0.406138	0.367123	0.457744	0.223519	0.305578	0.211486	0.398641	0.260331	0.423342	0.32839	0.346117
-5.46667	0.422168	0.311646	0.262837	0.40794	0.538296	0.540329	0.450095	0.495537	0.463697	0.45199	0.461531	0.55468	0.565156	0.381529	0.425168	0.361816	0.421937	0.407186	0.37023	0.461233	0.22164	0.306407	0.213005	0.397503	0.260984	0.422801	0.326612	0.344215
-5.43333	0.423015	0.311925	0.262962	0.409301	0.538867	0.541186	0.45159	0.496442	0.464428	0.452488	0.461942	0.555121	0.56558	0.381747	0.424536	0.363689	0.423188	0.409035	0.372482	0.462694	0.219001	0.306127	0.214715	0.399936	0.260841	0.424837	0.32664	0.343307
-5.4	0.423322	0.311848	0.262904	0.409326	0.538404	0.541886	0.452322	0.495745	0.46504	0.45341	0.462445	0.554644	0.565797	0.383038	0.423766	0.363958	0.423258	0.409284	0.372725	0.465165	0.216606	0.30651	0.214679	0.401588	0.26079	0.426038	0.32554	0.343035
-5.36667	0.423784	0.311529	0.264819	0.410736	0.538289	0.542831	0.451549	0.496183	0.466516	0.45454	0.462618	0.5546	0.565231	0.383844	0.424571	0.363653	0.42142	0.40904	0.373077	0.46838	0.216418	0.308955	0.214448	0.401615	0.257977	0.425555	0.324629	0.342635
-5.33333	0.424099	0.311165	0.265316	0.412921	0.537179	0.543573	0.450257	0.497866	0.467042	0.455015	0.463175	0.553905	0.564542	0.384626	0.425205	0.363672	0.420358	0.40939	0.37417	0.469678	0.215686	0.309305	0.212452	0.401603	0.257732	0.42616	0.323835	0.342543
-5.3	0.424377	0.310648	0.265923	0.412918	0.537585	0.543746	0.450862	0.496521	0.467332	0.455171	0.463976	0.552237	0.563538	0.385746	0.425488	0.36453	0.421761	0.410773	0.375764	0.469282	0.21642	0.309179	0.209874	0.401826	0.258485	0.425745	0.323205	0.34045
-5.26667	0.424684	0.310916	0.267964	0.413608	0.536917	0.543486	0.45252	0.495109	0.467899	0.455837	0.463911	0.552349	0.563685	0.385091	0.426165	0.365199	0.422214	0.412219	0.37713	0.467685	0.217182	0.309827	0.208626	0.401311	0.260946	0.425478	0.323597	0.340364
-5.23333	0.42508	0.310411	0.270126	0.415355	0.53638	0.543598	0.453422	0.495284	0.467175	0.456504	0.463618	0.552974	0.563871	0.384511	0.42738	0.365194	0.421663	0.413266	0.38059	0.465605	0.215105	0.309662	0.207211	0.39983	0.262065	0.425262	0.323831	0.34032
-5.2	0.425668	0.310386	0.271771	0.416325	0.535825	0.544562	0.453142	0.497447	0.467758	0.456788	0.464468	0.553334	0.562703	0.384438	0.429178	0.365811	0.421615	0.414091	0.382944	0.465499	0.214665	0.309369	0.206727	0.399498	0.263208	0.424329	0.324538	0.340752
-5.16667	0.426088	0.310622	0.272842	0.41861	0.534941	0.544775	0.453804	0.498556	0.468792	0.457413	0.46507	0.554008	0.562486	0.384171	0.431019	0.366506	0.421185	0.413885	0.384883	0.462717	0.213773	0.309029	0.205924	0.399865	0.264459	0.424557	0.326183	0.341181
-5.13333	0.426569	0.310305	0.273858	0.420993	0.53541	0.545665	0.453297	0.498585	0.468927	0.458495	0.465053	0.554088	0.562224	0.384489	0.43183	0.3679	0.422838	0.414572	0.384434	0.462151	0.211717	0.309593	0.204792	0.399087	0.266926	0.424685	0.325225	0.340415
-5.1	0.42711	0.30958	0.275616	0.42105	0.535385	0.546275	0.454009	0.499518	0.469705	0.458498	0.464964	0.553485	0.561088	0.38617	0.432791	0.368929	0.422893	0.414489	0.386082	0.464136	0.211109	0.308298	0.204339	0.398509	0.265326	0.424232	0.323907	0.340915
-5.06667	0.427487	0.30915	0.2772	0.420638	0.53467	0.545717	0.454363	0.501332	0.470141	0.458529	0.464372	0.553446	0.560946	0.385335	0.433437	0.369705	0.42178	0.413596	0.389337	0.467714	0.208639	0.307929	0.203324	0.399429	0.263571	0.42429	0.325754	0.340267
-5.03333	0.428236	0.308874	0.279278	0.420315	0.534379	0.545506	0.455503	0.502565	0.470514	0.459311	0.465228	0.553506	0.560882	0.384578	0.435124	0.371408	0.422395	0.414013	0.391607	0.470367	0.208161	0.307632	0.206022	0.399182	0.259615	0.424344	0.326221	0.339817
-5	0.428707	0.308447	0.281248	0.419979	0.534965	0.546009	0.456512	0.50373	0.47002	0.459734	0.46695	0.554572	0.560497	0.384773	0.435383	0.371798	0.423708	0.414415	0.38998	0.471157	0.209395	0.308205	0.204368	0.399351	0.258841	0.423818	0.3258	0.337796
-4.96667	0.429	0.307958	0.283746	0.420135	0.535548	0.546959	0.456645	0.504346	0.470182	0.460336	0.468048	0.554739	0.560763	0.386198	0.435547	0.371559	0.424227	0.414668	0.388979	0.468366	0.208617	0.309837	0.201186	0.400151	0.259974	0.422064	0.324812	0.337019
-4.93333	0.429588	0.307981	0.285591	0.419392	0.535293	0.547948	0.457453	0.504638	0.469402	0.460967	0.468284	0.55397	0.560753	0.388143	0.436665	0.371861	0.424611	0.415173	0.390905	0.471121	0.208555	0.311077	0.201724	0.399789	0.260149	0.420724	0.324369	0.337458
-4.9	0.429873	0.307256	0.286876	0.418093	0.534955	0.548924	0.456391	0.506132	0.469066	0.461337	0.467682	0.553663	0.560427	0.38738	0.437588	0.37412	0.42528	0.41506	0.392527	0.472086	0.205465	0.311177	0.201753	0.39821	0.261205	0.419307	0.324418	0.336509
-4.86667	0.43013	0.306424	0.288852	0.4194	0.533634	0.549018	0.456366	0.506262	0.46973	0.462198	0.467666	0.552937	0.560452	0.387053	0.438607	0.375958	0.424601	0.415564	0.393479	0.4707	0.204184	0.311588	0.201206	0.397296	0.260656	0.417915	0.322216	0.33633
-4.83333	0.430345	0.306447	0.291275	0.41822	0.532929	0.548743	0.456966	0.507486	0.469533	0.462168	0.467748	0.552532	0.560412	0.386809	0.439271	0.376798	0.424379	0.416706	0.393448	0.471133	0.202277	0.312292	0.202544	0.396122	0.261315	0.417446	0.32377	0.33581
-4.8	0.430416	0.306004	0.292531	0.418642	0.532267	0.548588	0.457263	0.507954	0.469492	0.462273	0.467798	0.552374	0.560369	0.38717	0.440388	0.377751	0.425674	0.416834	0.391866	0.468662	0.202597	0.31137	0.201233	0.395046	0.260544	0.417801	0.324628	0.33481
-4.76667	0.430824	0.305092	0.293028	0.419826	0.532033	0.549126	0.457272	0.508551	0.468917	0.463425	0.467527	0.551598	0.560397	0.387427	0.442167	0.378194	0.425743	0.417362	0.393329	0.469729	0.200885	0.311374	0.198867	0.39534	0.259219	0.417679	0.324765	0.33261
-4.73333	0.43113	0.304706	0.293314	0.41954	0.531417	0.549222	0.456715	0.509157	0.469146	0.463702	0.468062	0.551021	0.560589	0.386769	0.443179	0.379718	0.426651	0.418175	0.394416	0.470673	0.19871	0.311697	0.197212	0.39788	0.260467	0.416745	0.32344	0.331496
-4.7	0.431281	0.304751	0.29343	0.420247	0.531015	0.549062	0.456585	0.508187	0.469416	0.463802	0.469367	0.551162	0.560298	0.388676	0.443312	0.380302	0.426049	0.416399	0.395455	0.471568	0.197493	0.313358	0.197773	0.397806	0.261402	0.416764	0.324332	0.329081
-4.66667	0.43128	0.30462	0.292659	0.420435	0.529889	0.549516	0.456492	0.507058	0.469486	0.463845	0.469052	0.550636	0.559593	0.38846	0.442387	0.379889	0.425347	0.417279	0.399244	0.473045	0.196872	0.313258	0.199371	0.395846	0.263198	0.416032	0.323713	0.328669
-4.63333	0.431358	0.304058	0.29291	0.421849	0.530158	0.550173	0.455805	0.508002	0.469041	0.463886	0.467766	0.549911	0.559354	0.385088	0.442063	0.379675	0.425368	0.419132	0.399564	0.476058	0.196412	0.309602	0.198849	0.395949	0.263198	0.416144	0.324128	0.328184
-4.6	0.431436	0.303331	0.293373	0.423659	0.530012	0.550244	0.456139	0.508325	0.469222	0.46398	0.466968	0.550144	0.5594	0.382568	0.442733	0.380436	0.425828	0.417734	0.399128	0.477382	0.196073	0.307919	0.196334	0.396982	0.262352	0.415894	0.324028	0.327067
-4.56667	0.431712	0.302199	0.294394	0.424848	0.527452	0.549926	0.455304	0.509572	0.469839	0.464542	0.466346	0.55073	0.558956	0.382103	0.442523	0.381018	0.425087	0.417517	0.401	0.48136	0.19683	0.306646	0.192849	0.396301	0.261122	0.414567	0.322203	0.327072
-4.53333	0.431958	0.301526	0.296447	0.42545	0.527348	0.549218	0.45407	0.509086	0.469732	0.46494	0.465865	0.550152	0.558546	0.380672	0.442775	0.381053	0.424078	0.416144	0.405428	0.486206	0.197863	0.306694	0.193186	0.393601	0.258594	0.413182	0.322419	0.326668
-4.5	0.431605	0.300906	0.295945	0.4253	0.527158	0.550004	0.453702	0.507311	0.469441	0.465404	0.466576	0.549691	0.557613	0.379319	0.442726	0.381437	0.424161	0.415857	0.405369	0.483483	0.19709	0.306565	0.192489	0.392905	0.258577	0.411596	0.321789	0.326236
-4.46667	0.431387	0.30043	0.296307	0.425871	0.526607	0.55072	0.453619	0.508181	0.469878	0.465634	0.466682	0.54894	0.556231	0.379457	0.441958	0.382103	0.424248	0.416933	0.404015	0.478974	0.195773	0.30491	0.192297	0.391409	0.261605	0.411756	0.319821	0.325871
-4.43333	0.431382	0.300217	0.296806	0.425603	0.52658	0.550581	0.452774	0.50899	0.470471	0.465401	0.466663	0.548489	0.555871	0.380343	0.442462	0.382954	0.424232	0.416175	0.404772	0.477093	0.195811	0.3021	0.192821	0.390559	0.263185	0.411269	0.319494	0.326496
-4.4	0.43156	0.299521	0.296788	0.425605	0.525114	0.549659	0.451896	0.507703	0.470047	0.464949	0.466193	0.548838	0.556367	0.381876	0.442546	0.384155	0.423334	0.415796	0.406831	0.481944	0.19435	0.300741	0.187953	0.39121	0.264738	0.409683	0.321399	0.326098
-4.36667	0.431478	0.299004	0.29748	0.426115	0.523816	0.549346	0.451788	0.508636	0.468814	0.465655	0.466096	0.548255	0.556747	0.381163	0.442003	0.383665	0.422773	0.416171	0.409177	0.480386	0.195759	0.300427	0.184091	0.39204	0.264424	0.409379	0.320395	0.325519
-4.33333	0.431416	0.298514	0.29933	0.425892	0.523651	0.549981	0.451504	0.508455	0.468219	0.466133	0.466223	0.547431	0.555616	0.381381	0.441582	0.384645	0.421914	0.416705	0.40939	0.478847	0.197614	0.298802	0.185593	0.390666	0.263171	0.408938	0.320066	0.323265
-4.3	0.431329	0.297726	0.30194	0.425777	0.523754	0.550117	0.451097	0.507856	0.467976	0.465785	0.466431	0.547212	0.554545	0.379775	0.441402	0.385321	0.421381	0.416754	0.409531	0.478587	0.197653	0.29863	0.184809	0.389347	0.260809	0.407952	0.31974	0.322864
-4.26667	0.430956	0.297314	0.30274	0.424806	0.522481	0.548793	0.449835	0.507779	0.467632	0.465793	0.466696	0.545824	0.554105	0.378262	0.44117	0.385094	0.42267	0.41691	0.41	0.477567	0.195777	0.297549	0.185188	0.388713	0.262347	0.40798	0.318738	0.322217
-4.23333	0.430673	0.296828	0.302426	0.426875	0.521557	0.547303	0.447767	0.505697	0.467584	0.466041	0.466152	0.545602	0.553248	0.378634	0.440817	0.38481	0.423125	0.416699	0.410422	0.478027	0.195189	0.294897	0.184575	0.388895	0.263956	0.407512	0.31814	0.321457
-4.2	0.430705	0.295474	0.303436	0.427056	0.520182	0.548043	0.446561	0.505519	0.467229	0.466267	0.464237	0.545617	0.552621	0.378337	0.441634	0.386523	0.421712	0.416558	0.410558	0.481296	0.194019	0.296717	0.17944	0.386982	0.262333	0.406246	0.317853	0.320207
-4.16667	0.430749	0.293948	0.30454	0.425421	0.519551	0.549013	0.446431	0.50582	0.466319	0.46586	0.463512	0.545742	0.552751	0.37917	0.442593	0.386556	0.421349	0.416446	0.412301	0.480849	0.191605	0.295055	0.177154	0.385	0.261457	0.40419	0.318282	0.31884
-4.13333	0.430794	0.292861	0.304637	0.427323	0.519159	0.549326	0.446811	0.50593	0.466091	0.465371	0.464253	0.545555	0.55203	0.379345	0.44193	0.384582	0.42175	0.416825	0.412957	0.481211	0.189145	0.292415	0.175793	0.385524	0.260573	0.403473	0.318951	0.317014
-4.1	0.430795	0.292981	0.305112	0.426273	0.519125	0.54892	0.445414	0.507097	0.465971	0.465373	0.464156	0.544428	0.551088	0.379969	0.442075	0.383918	0.42137	0.418168	0.414846	0.481803	0.186729	0.290737	0.17855	0.385397	0.26198	0.403954	0.319709	0.316793
-4.06667	0.430237	0.292375	0.306125	0.426069	0.517619	0.548045	0.443865	0.50614	0.465561	0.465406	0.462416	0.544236	0.550561	0.37797	0.441036	0.384364	0.419732	0.417809	0.415563	0.481985	0.184724	0.290816	0.180819	0.382811	0.261019	0.403791	0.31857	0.316453
-4.03333	0.429938	0.29199	0.307326	0.426191	0.517051	0.54792	0.442643	0.506361	0.46531	0.465133	0.461153	0.543712	0.549796	0.37479	0.440613	0.385016	0.41899	0.417755	0.415473	0.483586	0.184615	0.291686	0.179432	0.382505	0.262752	0.402961	0.316741	0.315231
-4	0.429729	0.291383	0.308663	0.427079	0.516267	0.547916	0.442229	0.506752	0.464992	0.464919	0.460585	0.543207	0.549382	0.373093	0.441397	0.384441	0.418154	0.417377	0.415081	0.483307	0.184367	0.291569	0.177011	0.381848	0.263192	0.40289	0.315206	0.314978
-3.96667	0.429434	0.290598	0.30939	0.428929	0.515488	0.547909	0.441459	0.50721	0.46492	0.46506	0.459439	0.542156	0.548637	0.373991	0.440948	0.383706	0.418484	0.417606	0.413695	0.480225	0.184292	0.291725	0.174941	0.379641	0.263821	0.401389	0.313905	0.315068
-3.93333	0.42942	0.29007	0.310425	0.429884	0.513687	0.54753	0.439701	0.50689	0.464899	0.465139	0.458151	0.54155	0.547837	0.37539	0.441713	0.382491	0.417951	0.417537	0.417448	0.480749	0.18476	0.291596	0.175399	0.37797	0.265021	0.399445	0.311542	0.314827
-3.9	0.42948	0.28914	0.311575	0.430635	0.511822	0.546067	0.439238	0.507962	0.464225	0.465135	0.457541	0.541111	0.546506	0.376222	0.442312	0.381023	0.41763	0.417552	0.419228	0.48434	0.182057	0.291499	0.175589	0.378079	0.263067	0.399044	0.309384	0.314399
-3.86667	0.429247	0.28789	0.312178	0.430213	0.510756	0.545768	0.438163	0.507615	0.463554	0.465659	0.455645	0.540069	0.544294	0.376931	0.442088	0.381472	0.416287	0.417306	0.42101	0.486694	0.177636	0.290302	0.177216	0.378131	0.260111	0.39802	0.308157	0.313543
-3.83333	0.428547	0.286868	0.314112	0.430697	0.509562	0.546486	0.436159	0.505266	0.462959	0.4656	0.453185	0.540584	0.543315	0.374822	0.441454	0.381493	0.415731	0.417322	0.422361	0.481286	0.174787	0.289934	0.174968	0.376468	0.259358	0.397267	0.310054	0.312112
-3.8	0.428008	0.285935	0.316825	0.429152	0.509435	0.547269	0.434302	0.505706	0.462805	0.464898	0.451546	0.539382	0.542339	0.374802	0.439809	0.380854	0.416459	0.4177	0.421525	0.477341	0.172991	0.290595	0.169679	0.376299	0.258406	0.397539	0.309353	0.312613
-3.76667	0.427594	0.285126	0.317788	0.428367	0.508776	0.546613	0.434765	0.502539	0.46208	0.464323	0.44986	0.537971	0.541013	0.37562	0.439664	0.379416	0.416467	0.417119	0.420637	0.481267	0.171338	0.290035	0.167663	0.375272	0.261136	0.396138	0.308123	0.311306
-3.73333	0.427633	0.284032	0.317782	0.428604	0.507897	0.54539	0.434636	0.502756	0.46207	0.463575	0.448968	0.538311	0.53991	0.377389	0.439353	0.37782	0.416887	0.417479	0.422121	0.484076	0.172184	0.286813	0.168066	0.372721	0.260147	0.39488	0.307575	0.309873
-3.7	0.427042	0.282919	0.318116	0.42943	0.507596	0.545338	0.431916	0.502937	0.462113	0.462947	0.447681	0.537739	0.538334	0.376498	0.438084	0.376945	0.416547	0.416162	0.42147	0.483953	0.171903	0.283599	0.169389	0.3713	0.258614	0.39336	0.306359	0.308825
-3.66667	0.42632	0.282311	0.318536	0.430305	0.508163	0.545756	0.429093	0.502957	0.46139	0.462069	0.446356	0.536582	0.536963	0.374546	0.437664	0.376648	0.414709	0.414965	0.419636	0.483748	0.17102	0.281777	0.168971	0.369368	0.260687	0.392624	0.306153	0.307887
-3.63333	0.425771	0.281585	0.318746	0.430662	0.508189	0.545589	0.426351	0.50206	0.460936	0.461057	0.447162	0.535505	0.536117	0.375506	0.436737	0.375138	0.4139	0.415116	0.417686	0.483191	0.170148	0.280569	0.167513	0.368095	0.260375	0.391845	0.305514	0.308623
-3.6	0.425154	0.281053	0.31846	0.430771	0.506558	0.544847	0.426478	0.500798	0.460211	0.46086	0.446946	0.535823	0.535294	0.374802	0.433874	0.374192	0.415547	0.413555	0.418326	0.480581	0.170063	0.278529	0.167387	0.366328	0.262366	0.39104	0.303799	0.308913
-3.56667	0.424446	0.280214	0.319665	0.430895	0.504025	0.543164	0.424293	0.501313	0.459821	0.460479	0.447131	0.534728	0.533742	0.373436	0.432363	0.3724	0.416338	0.411399	0.420896	0.478395	0.168576	0.277366	0.167477	0.365782	0.262971	0.390492	0.300481	0.308562
-3.53333	0.423963	0.279522	0.32082	0.431307	0.503661	0.54229	0.421915	0.500966	0.458841	0.460328	0.446936	0.533383	0.53324	0.373878	0.43077	0.3717	0.414356	0.40932	0.422523	0.479064	0.167725	0.278701	0.168262	0.365628	0.260674	0.389804	0.299131	0.306249
-3.5	0.423393	0.278233	0.321899	0.432402	0.503827	0.543324	0.420375	0.501602	0.457021	0.460311	0.445423	0.532248	0.531752	0.372049	0.429154	0.370683	0.412318	0.409814	0.422712	0.477546	0.168438	0.27741	0.166932	0.364113	0.257562	0.388304	0.298833	0.304268
-3.46667	0.422957	0.277125	0.322916	0.433841	0.503509	0.54367	0.418736	0.501378	0.455626	0.459916	0.443759	0.531318	0.530985	0.37014	0.428061	0.369618	0.413017	0.411345	0.42375	0.474595	0.16826	0.275059	0.166385	0.362146	0.255689	0.387187	0.297964	0.304305
-3.43333	0.422368	0.275397	0.324965	0.432045	0.503255	0.542277	0.418113	0.500759	0.454889	0.459142	0.442667	0.530779	0.529622	0.367663	0.426872	0.368573	0.413595	0.409376	0.422916	0.47749	0.167495	0.272449	0.162959	0.360629	0.254727	0.385335	0.295686	0.303898
-3.4	0.421824	0.273957	0.327735	0.43016	0.501737	0.541407	0.416218	0.500423	0.453307	0.457967	0.442067	0.529474	0.528161	0.366302	0.425824	0.368141	0.411397	0.407619	0.42475	0.481971	0.166145	0.270355	0.159623	0.359816	0.254609	0.38537	0.292426	0.303316
-3.36667	0.421279	0.273343	0.328892	0.428308	0.499245	0.542071	0.415193	0.499659	0.452284	0.457071	0.441557	0.528719	0.527434	0.364953	0.425682	0.367093	0.411163	0.407705	0.426488	0.480778	0.164082	0.267788	0.162834	0.359262	0.252165	0.384724	0.292925	0.302969
-3.33333	0.420435	0.272837	0.328479	0.425838	0.496742	0.541906	0.413753	0.497236	0.452412	0.456806	0.440711	0.527682	0.526099	0.364915	0.42592	0.36606	0.409776	0.408199	0.427736	0.477997	0.164295	0.267144	0.160797	0.356758	0.253303	0.383735	0.293352	0.303314
-3.3	0.41981	0.271855	0.328101	0.424946	0.497249	0.540785	0.412124	0.496193	0.452156	0.455963	0.440175	0.526582	0.525214	0.363727	0.425101	0.364722	0.409558	0.406452	0.429884	0.477448	0.162439	0.264963	0.159919	0.356488	0.252883	0.383019	0.293394	0.301737
-3.26667	0.418908	0.270942	0.32868	0.424414	0.496701	0.540193	0.410468	0.495232	0.452236	0.455122	0.438956	0.525281	0.5239	0.362023	0.423469	0.361721	0.410382	0.406644	0.428604	0.475221	0.161102	0.262713	0.159341	0.357114	0.252872	0.381431	0.291911	0.301056
-3.23333	0.417921	0.26988	0.329708	0.424244	0.495616	0.538957	0.408807	0.493135	0.450866	0.454724	0.437447	0.523926	0.522664	0.360082	0.421958	0.360086	0.408329	0.406213	0.427697	0.476036	0.163148	0.261406	0.155788	0.354544	0.254494	0.379348	0.290547	0.299767
-3.2	0.41678	0.26806	0.330321	0.423404	0.49349	0.537338	0.407557	0.489852	0.448974	0.454163	0.436468	0.52241	0.521249	0.358057	0.421487	0.359635	0.407035	0.404335	0.427288	0.475753	0.162812	0.260328	0.153809	0.351662	0.251959	0.377001	0.288212	0.298697
-3.16667	0.415926	0.266687	0.329449	0.423217	0.4922	0.537611	0.405967	0.487274	0.447685	0.453533	0.435605	0.521986	0.520077	0.358563	0.420789	0.359187	0.405336	0.404927	0.425993	0.47319	0.163917	0.257469	0.152563	0.350742	0.251056	0.375278	0.285953	0.29652
-3.13333	0.415064	0.265602	0.328715	0.422181	0.490397	0.537108	0.402427	0.48759	0.446925	0.452696	0.434766	0.520346	0.518948	0.359918	0.41984	0.357053	0.406131	0.403315	0.422736	0.475129	0.164741	0.254702	0.153598	0.350124	0.250988	0.374063	0.281955	0.294645
-3.1	0.414255	0.264314	0.32923	0.421484	0.488074	0.535582	0.399444	0.488552	0.446682	0.451938	0.433124	0.518681	0.517478	0.358257	0.41955	0.356779	0.404983	0.400975	0.423289	0.476741	0.165844	0.251186	0.152043	0.348842	0.249496	0.373301	0.279115	0.294684
-3.06667	0.413315	0.263285	0.330183	0.420482	0.486771	0.533723	0.397023	0.489568	0.445664	0.450785	0.431403	0.517788	0.516034	0.356057	0.418732	0.355827	0.403278	0.399795	0.424261	0.475617	0.165328	0.249866	0.150881	0.347315	0.246619	0.372656	0.280417	0.293195
-3.03333	0.411972	0.262401	0.328074	0.418645	0.485061	0.533341	0.395921	0.487029	0.444493	0.44893	0.430176	0.516671	0.514548	0.353935	0.41822	0.353782	0.400567	0.399331	0.42562	0.473126	0.163122	0.247093	0.149032	0.346917	0.247313	0.373198	0.280342	0.292194
-3	0.410961	0.260525	0.325128	0.418862	0.484873	0.533505	0.395009	0.48534	0.44359	0.447211	0.428098	0.515485	0.513439	0.352324	0.416106	0.352177	0.398441	0.398616	0.425072	0.47499	0.162875	0.245111	0.144224	0.344295	0.246344	0.373138	0.278164	0.290048
-2.96667	0.410056	0.259453	0.324455	0.418456	0.483814	0.531921	0.39311	0.48531	0.443266	0.445999	0.426037	0.514419	0.512345	0.352041	0.414117	0.350782	0.399352	0.396643	0.423775	0.475218	0.162859	0.243675	0.144459	0.341133	0.246633	0.372109	0.277107	0.287652
-2.93333	0.408614	0.25886	0.324745	0.416393	0.483378	0.530312	0.390302	0.483336	0.44227	0.444811	0.424119	0.512842	0.510069	0.351375	0.41275	0.349452	0.399705	0.393493	0.422515	0.47179	0.161748	0.24262	0.145674	0.340062	0.247504	0.370003	0.276356	0.286915
-2.9	0.407831	0.258466	0.325174	0.416166	0.481625	0.529329	0.387474	0.48261	0.440925	0.443726	0.422764	0.512127	0.508767	0.350899	0.412574	0.347642	0.398547	0.391012	0.423292	0.474144	0.161355	0.24109	0.143943	0.340982	0.24876	0.369021	0.276484	0.286096
-2.86667	0.407144	0.257443	0.325588	0.415464	0.480163	0.529021	0.386648	0.481967	0.440186	0.443129	0.421624	0.510224	0.508355	0.350383	0.41268	0.346487	0.396444	0.389953	0.426938	0.47049	0.161285	0.238813	0.143215	0.338807	0.247963	0.367408	0.27621	0.285845
-2.83333	0.406264	0.256098	0.326475	0.414636	0.479492	0.529056	0.384546	0.479765	0.439194	0.441625	0.420211	0.50865	0.507108	0.348807	0.41167	0.344322	0.396516	0.389526	0.427808	0.469603	0.160345	0.238063	0.140869	0.337463	0.246452	0.366048	0.274667	0.284878
-2.8	0.405038	0.255459	0.326191	0.413757	0.47873	0.528703	0.382546	0.47872	0.437876	0.440466	0.41922	0.506979	0.505372	0.345373	0.408974	0.341281	0.397525	0.387473	0.425972	0.470573	0.160038	0.23872	0.140329	0.337058	0.246971	0.365431	0.273432	0.28169
-2.76667	0.403628	0.254457	0.325617	0.412241	0.476835	0.525677	0.381511	0.477466	0.436568	0.439466	0.418405	0.506404	0.503365	0.342971	0.40638	0.338676	0.398131	0.385185	0.424577	0.469464	0.159387	0.240129	0.139082	0.335116	0.245949	0.363859	0.272174	0.279961
-2.73333	0.40269	0.253348	0.325637	0.413309	0.473596	0.523636	0.37819	0.476609	0.435933	0.438282	0.417378	0.50595	0.502005	0.342223	0.405689	0.337108	0.394877	0.382318	0.427704	0.470658	0.157345	0.239054	0.137333	0.331569	0.246742	0.362963	0.273186	0.27859
-2.7	0.401398	0.251443	0.325606	0.411975	0.471088	0.523874	0.375961	0.475397	0.435847	0.437309	0.415211	0.505006	0.500599	0.3397	0.404449	0.334813	0.392037	0.381001	0.42848	0.468208	0.155315	0.235192	0.135844	0.330154	0.245439	0.362079	0.271008	0.276516
-2.66667	0.400234	0.250371	0.323949	0.411595	0.46808	0.523586	0.374067	0.47432	0.4353	0.437092	0.413226	0.504109	0.499083	0.339117	0.401787	0.331916	0.391785	0.37985	0.429137	0.466444	0.155437	0.23305	0.134778	0.329258	0.247047	0.360014	0.267172	0.276214
-2.63333	0.399008	0.248431	0.323787	0.410935	0.467643	0.52308	0.371625	0.474136	0.434319	0.436146	0.411589	0.503266	0.496999	0.33732	0.400008	0.330827	0.391838	0.375693	0.428646	0.463293	0.156244	0.231338	0.131347	0.326546	0.244661	0.357259	0.263947	0.276111
-2.6	0.3975	0.247345	0.324278	0.40956	0.467849	0.520944	0.369079	0.470939	0.432808	0.434657	0.408566	0.502264	0.495461	0.334791	0.397468	0.330391	0.392368	0.372416	0.428749	0.459919	0.156112	0.229607	0.129968	0.324503	0.246408	0.355621	0.261347	0.27519
-2.56667	0.396122	0.247029	0.323618	0.410157	0.465847	0.520502	0.366991	0.469413	0.431733	0.433354	0.405907	0.500883	0.493697	0.332176	0.394755	0.329051	0.391008	0.370272	0.429856	0.4571	0.154611	0.228028	0.132856	0.324605	0.245657	0.354303	0.261272	0.274898
-2.53333	0.394978	0.246081	0.322447	0.409609	0.46287	0.519785	0.365157	0.467733	0.431258	0.432892	0.404628	0.499233	0.492173	0.332544	0.393314	0.32702	0.388971	0.369714	0.429105	0.456137	0.154343	0.227581	0.132506	0.323204	0.244558	0.352969	0.258546	0.274942
-2.5	0.393686	0.245387	0.320092	0.409459	0.460928	0.518783	0.363357	0.466601	0.429775	0.432083	0.403134	0.497807	0.491697	0.330961	0.391694	0.325409	0.387254	0.368337	0.42762	0.45504	0.155998	0.225495	0.130675	0.319935	0.245514	0.353287	0.258016	0.274174
-2.46667	0.392336	0.243863	0.318322	0.408242	0.460376	0.517186	0.360677	0.465436	0.429186	0.431092	0.400686	0.496512	0.490905	0.329444	0.389713	0.324777	0.387315	0.366112	0.425922	0.452475	0.157388	0.221379	0.127689	0.317883	0.244289	0.352586	0.256025	0.273663
-2.43333	0.390957	0.242043	0.317623	0.404856	0.459738	0.515124	0.358478	0.463848	0.428797	0.429661	0.398297	0.494386	0.48956	0.329001	0.387012	0.323333	0.386039	0.364202	0.425882	0.45234	0.156264	0.218378	0.123587	0.317424	0.24384	0.349727	0.254132	0.27299
-2.4	0.389336	0.240091	0.316508	0.401203	0.458548	0.514219	0.356219	0.462436	0.42865	0.427511	0.396061	0.492811	0.487927	0.325277	0.384677	0.32103	0.384626	0.36198	0.427218	0.450489	0.155137	0.212488	0.123584	0.317314	0.239898	0.347106	0.25474	0.270461
-2.36667	0.387973	0.238839	0.315096	0.398004	0.455946	0.513125	0.353117	0.459962	0.427641	0.426323	0.39471	0.491077	0.486024	0.324492	0.383831	0.318289	0.381827	0.360245	0.430786	0.450992	0.151608	0.209977	0.126201	0.315061	0.240655	0.344949	0.251706	0.270554
-2.33333	0.386458	0.237856	0.314219	0.397715	0.452753	0.512184	0.351084	0.457979	0.426132	0.424832	0.39287	0.48865	0.484755	0.322402	0.382915	0.316865	0.379922	0.358048	0.429546	0.449831	0.148725	0.207368	0.129204	0.312082	0.239224	0.343777	0.252418	0.270052
-2.3	0.384701	0.236916	0.312804	0.394494	0.452788	0.510572	0.349986	0.455007	0.42484	0.423185	0.391021	0.487704	0.483488	0.319564	0.380881	0.315089	0.379664	0.355925	0.425132	0.447167	0.146048	0.204046	0.130493	0.309525	0.239141	0.343989	0.252774	0.269314
-2.26667	0.382805	0.234633	0.309646	0.391911	0.452885	0.50822	0.348577	0.452991	0.424127	0.420945	0.389001	0.486997	0.481746	0.315864	0.379327	0.312202	0.378153	0.352631	0.424593	0.443477	0.144474	0.200338	0.126981	0.307088	0.236781	0.342244	0.251679	0.267482
-2.23333	0.381493	0.232414	0.306424	0.39072	0.451518	0.507291	0.345656	0.452	0.422334	0.419082	0.386444	0.486135	0.480868	0.313701	0.377909	0.31011	0.376785	0.351328	0.426955	0.443098	0.143864	0.197972	0.122744	0.305903	0.233816	0.340356	0.249492	0.265169
-2.2	0.380232	0.231608	0.305462	0.389845	0.449674	0.50701	0.341816	0.451275	0.420406	0.417869	0.384886	0.484561	0.479028	0.311009	0.376826	0.307119	0.374874	0.350979	0.427685	0.444086	0.142893	0.196702	0.122819	0.305622	0.234823	0.338599	0.245888	0.265518
-2.16667	0.378908	0.230214	0.304769	0.388794	0.44779	0.506702	0.33837	0.450465	0.418609	0.416012	0.382901	0.483012	0.477498	0.310336	0.374314	0.305533	0.373789	0.348547	0.427342	0.444465	0.142011	0.196996	0.121119	0.304261	0.233153	0.336801	0.244068	0.263307
-2.13333	0.377187	0.228497	0.303611	0.38713	0.448048	0.505024	0.336593	0.448376	0.416956	0.414571	0.380742	0.480708	0.476636	0.308767	0.371156	0.304131	0.371473	0.34455	0.424626	0.443451	0.140775	0.196069	0.118401	0.302044	0.232637	0.336071	0.241037	0.260939
-2.1	0.375516	0.226596	0.303164	0.386227	0.446058	0.502442	0.334787	0.446139	0.415583	0.413135	0.378274	0.478593	0.475073	0.307901	0.369508	0.301525	0.370904	0.341659	0.423737	0.440089	0.138115	0.195881	0.113126	0.300399	0.23103	0.335361	0.239268	0.259586
-2.06667	0.374185	0.224969	0.301741	0.384242	0.443649	0.501561	0.333138	0.44455	0.414125	0.411664	0.375913	0.478068	0.472977	0.3085	0.366585	0.30013	0.369856	0.341407	0.42425	0.437163	0.136563	0.193905	0.10935	0.299679	0.229977	0.335352	0.23675	0.258173
-2.03333	0.372719	0.223522	0.299372	0.382291	0.441433	0.501008	0.330812	0.441298	0.413258	0.409963	0.374209	0.477585	0.471409	0.305491	0.364143	0.298553	0.367939	0.339922	0.425331	0.437651	0.134054	0.190798	0.109274	0.297442	0.229476	0.335126	0.235789	0.256218
-2	0.370951	0.221768	0.29754	0.378887	0.439271	0.500131	0.328184	0.439187	0.411855	0.407831	0.372738	0.475376	0.469325	0.30346	0.36159	0.296123	0.365401	0.337442	0.425684	0.438038	0.132007	0.18836	0.108443	0.294241	0.227921	0.3335	0.233976	0.255696
-1.96667	0.36898	0.221211	0.295779	0.375967	0.437835	0.497859	0.324646	0.437397	0.410664	0.405646	0.371678	0.472728	0.468014	0.300945	0.358641	0.295861	0.364329	0.335064	0.422747	0.434821	0.131837	0.186019	0.111667	0.29276	0.227619	0.331831	0.233534	0.254418
-1.93333	0.367033	0.220207	0.29457	0.37219	0.436449	0.495538	0.323352	0.435473	0.410712	0.403835	0.369928	0.470406	0.466073	0.299805	0.355243	0.293772	0.363981	0.331625	0.421461	0.429212	0.131853	0.182424	0.111581	0.290637	0.226375	0.331618	0.234123	0.253049
-1.9	0.365383	0.218991	0.293274	0.369016	0.434653	0.494205	0.320852	0.43243	0.410063	0.401271	0.368177	0.469586	0.464602	0.298674	0.3532	0.291095	0.361888	0.32927	0.422199	0.427816	0.132328	0.179972	0.109484	0.286925	0.2269	0.331395	0.232549	0.252375
-1.86667	0.364217	0.217337	0.292922	0.366801	0.433006	0.493028	0.318067	0.42947	0.408536	0.399045	0.366117	0.46937	0.463357	0.297073	0.351835	0.288656	0.360619	0.327687	0.422725	0.431817	0.131625	0.178049	0.108142	0.285005	0.224347	0.330524	0.229965	0.251036
-1.83333	0.362436	0.215252	0.292042	0.363607	0.430137	0.492146	0.314618	0.428288	0.407102	0.397348	0.364672	0.466963	0.461156	0.296715	0.349497	0.285914	0.357958	0.325086	0.422197	0.430833	0.130579	0.177462	0.106178	0.283681	0.221424	0.329204	0.225809	0.247679
-1.8	0.360084	0.214263	0.289141	0.361519	0.429772	0.490364	0.311979	0.426093	0.405262	0.395154	0.362446	0.464036	0.459235	0.294148	0.346915	0.28356	0.356012	0.322564	0.419071	0.42432	0.12926	0.175243	0.109408	0.280935	0.22071	0.328847	0.223666	0.246035
-1.76667	0.358518	0.213256	0.287023	0.361352	0.428541	0.488229	0.310975	0.424672	0.403005	0.393414	0.35979	0.463089	0.457531	0.29314	0.344003	0.279844	0.35541	0.318473	0.417846	0.425501	0.127812	0.1744	0.106052	0.280495	0.224371	0.328132	0.221456	0.243332
-1.73333	0.357102	0.211954	0.285229	0.360261	0.425896	0.487289	0.309045	0.421227	0.401324	0.391864	0.358035	0.461866	0.456577	0.291621	0.340003	0.27702	0.354862	0.315442	0.420253	0.427126	0.127733	0.171837	0.104058	0.279322	0.224419	0.325881	0.220174	0.24221
-1.7	0.355395	0.210263	0.282182	0.359242	0.423334	0.486393	0.306122	0.419709	0.399672	0.390415	0.355327	0.460382	0.455169	0.288839	0.336055	0.274396	0.351928	0.312332	0.421216	0.429783	0.125881	0.167874	0.102133	0.277804	0.22488	0.32436	0.217923	0.241246
-1.66667	0.353392	0.207797	0.279384	0.357172	0.419604	0.48563	0.301883	0.418319	0.397984	0.388719	0.352573	0.46064	0.453902	0.28711	0.333308	0.271747	0.349871	0.309899	0.421277	0.425421	0.123966	0.164285	0.0976613	0.276709	0.222347	0.323504	0.215065	0.238835
-1.63333	0.351319	0.206463	0.276405	0.355104	0.418641	0.483707	0.298306	0.417235	0.396569	0.386831	0.349164	0.460017	0.452127	0.285586	0.330949	0.268778	0.347963	0.30553	0.419178	0.422967	0.120737	0.162344	0.0992003	0.274837	0.221082	0.322154	0.213801	0.237549
-1.6	0.349183	0.205078	0.274862	0.353405	0.418354	0.480899	0.29666	0.41446	0.395559	0.385135	0.346344	0.458092	0.450177	0.282451	0.328053	0.265108	0.347529	0.30171	0.415505	0.420167	0.120225	0.158818	0.0988877	0.273991	0.220027	0.320644	0.211242	0.236786
-1.56667	0.347539	0.203159	0.273215	0.350351	0.417279	0.479838	0.294243	0.410476	0.39497	0.383691	0.345052	0.455845	0.448668	0.27974	0.324056	0.262767	0.347763	0.30026	0.415554	0.41947	0.117727	0.152479	0.0985763	0.270814	0.219371	0.319799	0.210354	0.236155
-1.53333	0.346087	0.201397	0.271757	0.349597	0.415596	0.477909	0.291269	0.409348	0.393952	0.381713	0.343033	0.454593	0.446447	0.279355	0.319422	0.261732	0.345802	0.296927	0.417383	0.419814	0.115273	0.147608	0.0949161	0.268516	0.220805	0.319263	0.209735	0.235058
-1.5	0.344221	0.199288	0.270666	0.348312	0.41396	0.475928	0.287486	0.407258	0.391615	0.379842	0.339955	0.452797	0.444265	0.278876	0.31611	0.258488	0.34419	0.293161	0.417695	0.419596	0.112686	0.142857	0.094562	0.264907	0.219245	0.319601	0.20688	0.233569
-1.46667	0.341988	0.197477	0.268946	0.3454	0.412571	0.473535	0.283784	0.405551	0.389881	0.377598	0.33821	0.450843	0.442526	0.278224	0.313467	0.254539	0.342527	0.289398	0.413838	0.416924	0.112258	0.140256	0.0927816	0.261828	0.217456	0.317337	0.204956	0.232946
-1.43333	0.33969	0.195367	0.265395	0.342746	0.410938	0.471716	0.280656	0.402231	0.388458	0.375555	0.335889	0.448424	0.441427	0.275316	0.310577	0.251802	0.341569	0.28812	0.409381	0.413904	0.111096	0.137553	0.0921448	0.260006	0.214868	0.314199	0.202386	0.230686
-1.4	0.337913	0.193599	0.262804	0.339683	0.410684	0.470801	0.278451	0.39982	0.386471	0.373713	0.333347	0.446263	0.440034	0.271044	0.307013	0.248434	0.340204	0.284857	0.409533	0.417189	0.106792	0.134216	0.0944806	0.257887	0.214795	0.313283	0.199066	0.228272
-1.36667	0.336107	0.190826	0.261999	0.336263	0.408913	0.468922	0.277154	0.398314	0.384537	0.371531	0.330836	0.444444	0.438036	0.267947	0.302041	0.246374	0.33835	0.281933	0.41251	0.415924	0.102186	0.13018	0.0917528	0.25655	0.212332	0.311137	0.194894	0.227578
-1.33333	0.334066	0.188799	0.262728	0.333577	0.406411	0.466513	0.274459	0.399201	0.382396	0.369701	0.328437	0.442609	0.435989	0.264836	0.297755	0.243672	0.335069	0.278689	0.413403	0.411812	0.0982589	0.126917	0.0909395	0.255128	0.211028	0.310004	0.190897	0.227218
-1.3	0.332154	0.18704	0.261163	0.329574	0.406162	0.464734	0.271236	0.396803	0.381539	0.368017	0.326407	0.442169	0.43414	0.26255	0.294135	0.239725	0.333012	0.274739	0.412086	0.412727	0.0965826	0.124227	0.0881131	0.251845	0.210896	0.308985	0.189336	0.226336
-1.26667	0.329567	0.185217	0.257157	0.324009	0.405195	0.462828	0.268203	0.39257	0.381488	0.365854	0.324608	0.440529	0.432946	0.25856	0.289992	0.236096	0.330739	0.272985	0.408767	0.409245	0.0964802	0.1208	0.0853566	0.248756	0.210095	0.306462	0.18795	0.225834
-1.23333	0.327398	0.183189	0.254427	0.321612	0.403929	0.461444	0.265509	0.389962	0.381106	0.363472	0.322025	0.439063	0.430966	0.254946	0.286999	0.231474	0.32922	0.27061	0.40664	0.407159	0.0941736	0.11835	0.0847678	0.246927	0.206333	0.303922	0.186558	0.224481
-1.2	0.325476	0.181397	0.251542	0.319025	0.401547	0.461103	0.264274	0.386921	0.379934	0.360691	0.319234	0.43653	0.429032	0.250189	0.282222	0.228756	0.328506	0.268165	0.407884	0.408485	0.0914983	0.116012	0.0837852	0.245442	0.204847	0.301969	0.183937	0.223689
-1.16667	0.322771	0.180265	0.249397	0.315485	0.399281	0.459492	0.262077	0.384303	0.377513	0.358237	0.315889	0.43508	0.426555	0.245734	0.278041	0.2275	0.32635	0.264135	0.403894	0.403682	0.0888037	0.115693	0.0833765	0.244451	0.205121	0.30191	0.181654	0.221107
-1.13333	0.320085	0.179265	0.247554	0.310556	0.397431	0.457405	0.258446	0.382003	0.374725	0.355972	0.312128	0.434368	0.424632	0.244265	0.275278	0.223613	0.324899	0.260467	0.39948	0.398395	0.0879712	0.115292	0.0840725	0.241427	0.203211	0.302361	0.18189	0.217898
-1.1	0.317879	0.177498	0.24461	0.306582	0.395234	0.45506	0.255208	0.37903	0.372946	0.35367	0.308982	0.432705	0.423199	0.244383	0.27314	0.219499	0.322998	0.257881	0.396713	0.397858	0.0881897	0.114248	0.0775181	0.238153	0.203513	0.302449	0.180708	0.215203
-1.06667	0.315808	0.176447	0.240816	0.302363	0.39318	0.452728	0.252413	0.376905	0.371557	0.351245	0.305573	0.431551	0.421071	0.243695	0.270197	0.215324	0.321525	0.255021	0.396334	0.398855	0.0875103	0.112933	0.0767958	0.236218	0.200769	0.302843	0.180345	0.214162
-1.03333	0.313764	0.174974	0.237805	0.299153	0.389864	0.451693	0.250307	0.374773	0.37021	0.348806	0.301888	0.42976	0.419492	0.239963	0.265603	0.211506	0.319437	0.252204	0.398609	0.400449	0.0889827	0.110358	0.0766112	0.234735	0.197914	0.302204	0.176028	0.21296
-1	0.311401	0.173463	0.234296	0.297067	0.386235	0.44987	0.247973	0.37156	0.368867	0.346837	0.298637	0.427036	0.418098	0.236729	0.261152	0.209538	0.318188	0.249172	0.398402	0.396952	0.0894653	0.108754	0.0770454	0.232538	0.197144	0.300098	0.172378	0.210278
-0.966667	0.308999	0.172523	0.231412	0.294435	0.384206	0.448486	0.244574	0.367726	0.367111	0.344524	0.295413	0.424946	0.416326	0.234555	0.257831	0.20678	0.317483	0.245556	0.395756	0.393864	0.0903191	0.110573	0.0782862	0.229095	0.193609	0.297159	0.171699	0.209446
-0.933333	0.306699	0.171035	0.228417	0.292044	0.382731	0.446823	0.240975	0.365136	0.365865	0.343095	0.292141	0.423348	0.41382	0.232442	0.255628	0.20338	0.314459	0.24278	0.392586	0.39161	0.091222	0.110673	0.0733662	0.226862	0.190391	0.295453	0.172697	0.207617
-0.9	0.30475	0.169176	0.225059	0.288571	0.380385	0.445398	0.23734	0.36436	0.364671	0.341128	0.290557	0.421902	0.411009	0.230757	0.25283	0.200293	0.312662	0.24123	0.391484	0.390611	0.0904892	0.107365	0.0696988	0.224435	0.188651	0.294009	0.172051	0.206706
-0.866667	0.302357	0.166984	0.221923	0.283778	0.377111	0.444113	0.234633	0.36207	0.363058	0.338794	0.288676	0.420173	0.407813	0.228185	0.2486	0.19663	0.310569	0.23738	0.393476	0.387803	0.089718	0.106235	0.0673444	0.222981	0.18421	0.292828	0.168768	0.203787
-0.833333	0.300182	0.166011	0.219386	0.279823	0.373871	0.441216	0.233281	0.358801	0.361542	0.336579	0.286042	0.4193	0.405989	0.22376	0.243115	0.194308	0.308751	0.233196	0.395508	0.38899	0.0897713	0.107128	0.0695817	0.220853	0.182296	0.292256	0.164215	0.201986
-0.8	0.298148	0.164015	0.217706	0.274875	0.3724	0.438634	0.23176	0.356391	0.360011	0.334335	0.283989	0.416865	0.404483	0.22092	0.239966	0.190733	0.3065	0.230761	0.396416	0.388071	0.0911256	0.104766	0.0686033	0.219247	0.180462	0.289298	0.159144	0.199471
-0.766667	0.296226	0.161972	0.215158	0.271924	0.371288	0.436897	0.228984	0.354571	0.358538	0.332631	0.282312	0.415003	0.402612	0.219578	0.237315	0.187331	0.307574	0.227311	0.392639	0.386619	0.0903683	0.103674	0.063641	0.217093	0.178184	0.287093	0.158197	0.197528
-0.733333	0.294094	0.161175	0.212734	0.26861	0.369507	0.436075	0.225875	0.351502	0.357572	0.330587	0.281648	0.41474	0.399801	0.219346	0.234975	0.183279	0.306052	0.223715	0.388121	0.383638	0.0897924	0.101868	0.0622351	0.214969	0.18188	0.284255	0.157691	0.196708
-0.7	0.292209	0.159907	0.209826	0.266605	0.368387	0.434255	0.224239	0.3484	0.35557	0.32827	0.280325	0.412819	0.397557	0.217233	0.233723	0.17917	0.30487	0.220021	0.387792	0.382908	0.0901704	0.0999764	0.0636256	0.214312	0.180796	0.280892	0.155407	0.194077
-0.666667	0.290024	0.158945	0.205569	0.263545	0.365381	0.431735	0.223589	0.345016	0.35323	0.325865	0.278504	0.41135	0.395961	0.215378	0.230678	0.17565	0.303409	0.216223	0.388749	0.380624	0.0898814	0.0960187	0.0660903	0.213169	0.178467	0.279368	0.154777	0.193789
-0.633333	0.287482	0.157756	0.20167	0.260441	0.362003	0.430586	0.221652	0.341688	0.351879	0.323994	0.276739	0.409989	0.394164	0.212469	0.227147	0.170742	0.301406	0.212237	0.385265	0.378093	0.088296	0.094071	0.0648469	0.21125	0.178848	0.278036	0.153653	0.193051
-0.6	0.285067	0.155927	0.197705	0.257889	0.359607	0.428668	0.218613	0.338981	0.350066	0.322222	0.274279	0.407901	0.392205	0.208212	0.225245	0.168181	0.302415	0.20909	0.379545	0.375446	0.0866196	0.0942468	0.0617618	0.209405	0.175553	0.278171	0.149869	0.191792
-0.566667	0.283231	0.154557	0.194748	0.254054	0.35818	0.426542	0.214645	0.337921	0.347937	0.320509	0.271862	0.406232	0.39065	0.20662	0.223306	0.16658	0.301412	0.207316	0.37513	0.377747	0.0846497	0.0925068	0.0612526	0.208451	0.174157	0.276866	0.148285	0.190285
-0.533333	0.281157	0.152963	0.192712	0.251037	0.355882	0.424538	0.210296	0.334162	0.347264	0.318591	0.269507	0.404799	0.388598	0.205085	0.220811	0.161892	0.298298	0.203378	0.375722	0.379413	0.0837857	0.0896702	0.0605045	0.207443	0.173405	0.275023	0.145821	0.188049
-0.5	0.279026	0.150158	0.189467	0.249648	0.353115	0.422144	0.208468	0.329832	0.345924	0.316667	0.266701	0.403567	0.386557	0.205334	0.217904	0.158428	0.296635	0.199931	0.375412	0.375757	0.0823221	0.0853722	0.0596778	0.204684	0.16967	0.274916	0.139878	0.184746
-0.466667	0.276539	0.14823	0.185174	0.246947	0.350979	0.420584	0.205574	0.326021	0.344155	0.313759	0.264356	0.401116	0.384983	0.202505	0.213366	0.154237	0.295004	0.198127	0.372401	0.374946	0.0805877	0.0813465	0.0610125	0.201528	0.166195	0.273577	0.139345	0.182251
-0.433333	0.274258	0.147471	0.182075	0.243184	0.35017	0.418767	0.202984	0.322786	0.342093	0.311346	0.261778	0.399192	0.382606	0.200028	0.209958	0.150988	0.294662	0.197582	0.368485	0.372223	0.0810801	0.0795477	0.0603724	0.199758	0.166642	0.270914	0.1389	0.18255
-0.4	0.271567	0.145816	0.179656	0.238034	0.347745	0.4171	0.199404	0.320764	0.340275	0.309233	0.258331	0.396798	0.380949	0.196332	0.207544	0.146801	0.292559	0.194422	0.363699	0.370118	0.080404	0.0774949	0.0590069	0.197001	0.165935	0.269197	0.135709	0.181777
-0.366667	0.268865	0.143464	0.17694	0.230444	0.34585	0.41603	0.194548	0.316204	0.338979	0.306534	0.256152	0.395843	0.379409	0.191677	0.204759	0.142752	0.291903	0.190914	0.361776	0.367715	0.0797539	0.0746491	0.0555143	0.194088	0.163672	0.267357	0.133745	0.178935
-0.333333	0.266612	0.141995	0.1739	0.224682	0.344035	0.414229	0.190647	0.312853	0.338303	0.303948	0.254188	0.393728	0.377782	0.189315	0.201157	0.13949	0.291236	0.188235	0.361494	0.366407	0.0787524	0.0709907	0.0533558	0.191835	0.162156	0.26607	0.135367	0.177436
-0.3	0.264444	0.141432	0.169916	0.220505	0.341896	0.412077	0.189072	0.31002	0.337391	0.30141	0.252481	0.392641	0.376631	0.18948	0.196455	0.136021	0.289216	0.184459	0.359983	0.364788	0.0800954	0.0678384	0.0559071	0.188543	0.162918	0.263835	0.134875	0.177441
-0.266667	0.262449	0.140097	0.167079	0.218804	0.339665	0.411425	0.187793	0.308416	0.336672	0.298883	0.250094	0.391102	0.375161	0.189222	0.193824	0.132015	0.288472	0.181506	0.354327	0.362082	0.079222	0.0660105	0.0572947	0.186225	0.161247	0.262014	0.132453	0.176308
-0.233333	0.26005	0.138581	0.164189	0.215895	0.337577	0.410755	0.185578	0.30536	0.3362	0.296317	0.246049	0.38986	0.373305	0.183046	0.191509	0.127258	0.287461	0.179486	0.351586	0.359517	0.0777581	0.0653541	0.0561808	0.18602	0.159	0.261262	0.128206	0.174866
-0.2	0.257184	0.137562	0.160013	0.211242	0.334013	0.408866	0.180491	0.300516	0.335264	0.293499	0.243004	0.388555	0.371099	0.178441	0.186704	0.12425	0.285733	0.177191	0.351523	0.356087	0.0776976	0.0642877	0.0531158	0.183831	0.161467	0.260365	0.124873	0.174861
-0.166667	0.254209	0.135632	0.155877	0.206566	0.329957	0.407165	0.175333	0.294732	0.333446	0.291377	0.24038	0.387077	0.368171	0.174468	0.18066	0.120094	0.284937	0.172862	0.351072	0.355804	0.0763857	0.0616696	0.0490866	0.180788	0.161665	0.260364	0.122524	0.17257
-0.133333	0.251848	0.134053	0.153551	0.202291	0.327869	0.40526	0.17145	0.291274	0.332425	0.289693	0.237868	0.385213	0.366075	0.170311	0.175253	0.118485	0.283085	0.168573	0.349801	0.356626	0.077137	0.0593499	0.0459548	0.177947	0.15913	0.260507	0.120956	0.171442
-0.1	0.249513	0.132985	0.151939	0.198381	0.326429	0.403277	0.169695	0.288781	0.330797	0.287728	0.235981	0.384091	0.364695	0.165654	0.171373	0.116637	0.281682	0.166529	0.344172	0.352908	0.0785987	0.0585403	0.0424268	0.17603	0.158436	0.260057	0.119549	0.17024
-0.0666667	0.247069	0.13222	0.148854	0.193989	0.326538	0.401419	0.168137	0.286644	0.329707	0.284977	0.232249	0.382655	0.362658	0.159603	0.167611	0.11521	0.279035	0.163959	0.341399	0.34967	0.0818746	0.0585443	0.0414074	0.171493	0.157621	0.259341	0.118584	0.168894
-0.0333333	0.244642	0.131949	0.143424	0.19034	0.325333	0.399863	0.165955	0.282183	0.329257	0.28218	0.228871	0.38036	0.360187	0.153258	0.16468	0.113709	0.277578	0.160583	0.342378	0.34806	0.0869796	0.0585314	0.0411888	0.166715	0.158985	0.257226	0.119096	0.166868
0	0.242053	0.132058	0.138004	0.185157	0.323416	0.397968	0.163865	0.275574	0.327979	0.279258	0.226545	0.378254	0.357872	0.14849	0.162689	0.111102	0.27487	0.158755	0.341035	0.348176	0.0916347	0.0584174	0.0419583	0.166629	0.159065	0.255358	0.117508	0.165895
0.0333333	0.240035	0.131432	0.133935	0.181016	0.320744	0.397802	0.16149	0.274675	0.326804	0.276412	0.224244	0.375734	0.355766	0.14558	0.162107	0.108714	0.272722	0.1573	0.337458	0.348165	0.0934018	0.0572735	0.0437892	0.166352	0.156698	0.254632	0.114007	0.165307
0.0666667	0.237828	0.130354	0.128943	0.173639	0.3199	0.39611	0.158842	0.273622	0.325182	0.274515	0.223791	0.37427	0.354139	0.143026	0.159872	0.105994	0.272222	0.15395	0.33296	0.347755	0.0955143	0.0577585	0.0404585	0.163431	0.15787	0.253678	0.110265	0.163856
0.1	0.235455	0.129393	0.124928	0.164916	0.318397	0.394835	0.156456	0.272727	0.322855	0.272189	0.222257	0.372976	0.352765	0.14216	0.155819	0.10431	0.270535	0.151368	0.328714	0.345434	0.0978622	0.0571746	0.0377977	0.161871	0.15736	0.251436	0.108006	0.163639
0.133333	0.233302	0.129315	0.123732	0.156691	0.317977	0.392938	0.153115	0.270596	0.320868	0.270738	0.221129	0.372654	0.350732	0.139894	0.151223	0.1011	0.269435	0.149225	0.328226	0.342475	0.101878	0.0585277	0.0370883	0.160967	0.156879	0.249051	0.107573	0.162557
0.166667	0.231186	0.128955	0.1231	0.149628	0.318443	0.389541	0.148748	0.269544	0.319579	0.268783	0.219532	0.370491	0.34812	0.135081	0.146682	0.099079	0.268167	0.146163	0.329651	0.342203	0.104222	0.0632664	0.036043	0.158347	0.155061	0.247048	0.107254	0.160401
0.2	0.228945	0.127837	0.121859	0.14386	0.317824	0.387206	0.142864	0.269211	0.318934	0.2669	0.21598	0.367303	0.345081	0.129804	0.142765	0.0980647	0.265971	0.143412	0.328943	0.343979	0.104618	0.0670298	0.0343171	0.155726	0.152802	0.245206	0.103645	0.159353
0.233333	0.226064	0.127486	0.121601	0.141229	0.316857	0.385697	0.136579	0.265603	0.317055	0.265314	0.214526	0.364742	0.341969	0.124508	0.139933	0.0940208	0.264077	0.140634	0.324133	0.336735	0.104798	0.0702793	0.032325	0.155825	0.154966	0.243854	0.0992149	0.158623
0.266667	0.223539	0.126051	0.120727	0.138447	0.316226	0.384009	0.131474	0.2622	0.315137	0.262744	0.212889	0.362735	0.338573	0.122013	0.137785	0.0905807	0.262042	0.138529	0.319483	0.331653	0.102963	0.0731219	0.0291198	0.154919	0.152038	0.241504	0.0968334	0.157912
0.3	0.221135	0.124307	0.118096	0.134805	0.315574	0.38228	0.125277	0.258033	0.313089	0.259669	0.211239	0.361432	0.335507	0.118957	0.135908	0.0889304	0.259477	0.132499	0.318319	0.332481	0.0985	0.0749227	0.0265824	0.152429	0.150692	0.239732	0.0959215	0.155674
0.333333	0.218669	0.122425	0.115485	0.132659	0.313597	0.380116	0.118285	0.256185	0.311558	0.257071	0.209028	0.359777	0.332521	0.115378	0.133485	0.0873453	0.257232	0.128911	0.315627	0.330442	0.0948628	0.0750458	0.0259402	0.151254	0.146481	0.237751	0.0946626	0.153399
0.366667	0.216452	0.1204	0.113196	0.128356	0.313145	0.378045	0.111486	0.254006	0.310049	0.255065	0.206732	0.359174	0.329567	0.112837	0.132164	0.0849321	0.255296	0.127046	0.315511	0.325991	0.0916069	0.0742258	0.0225752	0.150136	0.143994	0.234848	0.0947004	0.151114
0.4	0.214454	0.118716	0.112892	0.126278	0.311949	0.376986	0.107154	0.250158	0.309094	0.252202	0.204455	0.357829	0.327186	0.11122	0.132395	0.0813012	0.253678	0.12337	0.311178	0.325296	0.0892279	0.0756171	0.0211317	0.146912	0.142708	0.232684	0.091794	0.149649
0.433333	0.212966	0.11734	0.114008	0.127868	0.309862	0.375309	0.102972	0.24884	0.308453	0.249076	0.203686	0.355959	0.325157	0.108398	0.131273	0.0795921	0.252497	0.12069	0.308477	0.324234	0.087804	0.0751503	0.0233502	0.144391	0.140196	0.230799	0.0885605	0.14847
0.466667	0.21143	0.115689	0.114179	0.128416	0.308965	0.374778	0.0991016	0.247146	0.307982	0.245807	0.202909	0.353388	0.322705	0.106545	0.128308	0.0775956	0.25069	0.117109	0.308613	0.322924	0.0878134	0.0755565	0.023222	0.142649	0.138128	0.229829	0.0824711	0.145847
0.5	0.209649	0.114187	0.11149	0.128022	0.307174	0.372453	0.0959114	0.244728	0.307274	0.243416	0.202201	0.3512	0.320319	0.106704	0.124098	0.075517	0.249463	0.112946	0.308202	0.322209	0.0872473	0.0769691	0.0217923	0.141942	0.133963	0.228852	0.0785833	0.144149
0.533333	0.207548	0.113061	0.107717	0.125925	0.305063	0.36972	0.0918924	0.242415	0.306638	0.240702	0.200753	0.349789	0.317708	0.105374	0.120336	0.0740413	0.248242	0.110367	0.306462	0.320259	0.0867634	0.0778138	0.0180854	0.140762	0.13406	0.225874	0.0791347	0.141994
0.566667	0.205098	0.111629	0.104655	0.122729	0.305302	0.367625	0.0878559	0.238848	0.306495	0.238146	0.19854	0.347712	0.315687	0.101546	0.11726	0.0699299	0.247009	0.107116	0.301918	0.318493	0.0871331	0.0782999	0.0153438	0.138602	0.133177	0.22407	0.0771676	0.139234
0.6	0.20299	0.110817	0.101286	0.118527	0.30564	0.367158	0.0856875	0.235741	0.30624	0.235831	0.196257	0.346679	0.313719	0.0969999	0.113705	0.0680383	0.246723	0.103301	0.299254	0.316023	0.0876094	0.0798352	0.0163571	0.137048	0.130682	0.224132	0.072812	0.138061
0.633333	0.200807	0.109642	0.0987268	0.11378	0.306051	0.366287	0.0838978	0.235911	0.305166	0.234263	0.193477	0.343829	0.311181	0.0938119	0.110758	0.0664189	0.243998	0.0998747	0.295435	0.312471	0.0869374	0.078361	0.016164	0.133828	0.129608	0.223022	0.072236	0.13698
0.666667	0.198938	0.108231	0.096228	0.112176	0.306098	0.364389	0.0815469	0.233557	0.303642	0.232142	0.190879	0.341287	0.308335	0.091016	0.107555	0.0643917	0.243163	0.0969731	0.296673	0.309774	0.0855123	0.0762675	0.0160469	0.129504	0.12861	0.222723	0.0716428	0.135544
0.7	0.19732	0.106591	0.0944433	0.109989	0.305735	0.362374	0.078157	0.231611	0.303255	0.22994	0.187877	0.339926	0.305686	0.087808	0.104755	0.0623431	0.241826	0.09466	0.29726	0.311429	0.0849294	0.0762283	0.0132942	0.127646	0.127467	0.222119	0.0671088	0.133934
0.733333	0.19493	0.105605	0.0935242	0.107357	0.305371	0.360688	0.0746191	0.226163	0.301597	0.228232	0.184221	0.33768	0.303561	0.0836109	0.101455	0.0598926	0.239677	0.0924694	0.294663	0.308879	0.0868435	0.0747821	0.0100738	0.127087	0.126017	0.221658	0.0653483	0.133032
0.766667	0.192197	0.104783	0.0923368	0.102758	0.304514	0.358473	0.0708193	0.222315	0.30002	0.226039	0.180938	0.335878	0.301052	0.0798328	0.0972761	0.0571609	0.238423	0.0899893	0.290517	0.303395	0.0884362	0.0749887	0.0106758	0.125507	0.123547	0.220577	0.0638658	0.130668
0.8	0.190034	0.103808	0.0917083	0.0995432	0.302891	0.356322	0.0676494	0.220609	0.298129	0.223253	0.179081	0.334812	0.298837	0.0767995	0.0929667	0.0539716	0.236729	0.0867086	0.28752	0.30311	0.0897742	0.0763456	0.0104102	0.12309	0.121469	0.219159	0.0619602	0.128252
0.833333	0.188328	0.103007	0.0903376	0.0964404	0.301188	0.354491	0.0658874	0.220334	0.296722	0.220968	0.176138	0.331893	0.296573	0.0745273	0.0891531	0.0519049	0.235648	0.0842081	0.287989	0.303826	0.0900485	0.0779302	0.0097787	0.121172	0.11998	0.216369	0.0608073	0.127968
0.866667	0.186687	0.101776	0.0885537	0.0940974	0.299952	0.353131	0.0625351	0.217594	0.295688	0.219204	0.173407	0.329752	0.294428	0.0702256	0.0866352	0.0502785	0.234292	0.0821968	0.288798	0.306288	0.0891564	0.079336	0.00820406	0.119668	0.118046	0.215381	0.0579712	0.126442
0.9	0.184876	0.100659	0.0863391	0.0913396	0.29934	0.353248	0.0587297	0.213644	0.294179	0.21717	0.173982	0.328794	0.292066	0.0646523	0.0837123	0.0494341	0.233521	0.0806107	0.28771	0.304171	0.090179	0.0797536	0.00343777	0.117373	0.115547	0.216474	0.0568013	0.125709
0.933333	0.182981	0.100065	0.0836501	0.0881068	0.298297	0.352378	0.0537832	0.213379	0.293374	0.214667	0.172969	0.327729	0.289699	0.0617283	0.0806845	0.0482039	0.232577	0.0779223	0.282245	0.305249	0.0908371	0.0816043	0.00496762	0.115927	0.113701	0.214276	0.0560807	0.123122
0.966667	0.180753	0.100171	0.0819497	0.0848947	0.297588	0.350314	0.050325	0.211672	0.29187	0.212462	0.170734	0.325513	0.287834	0.0574061	0.0775944	0.0460641	0.23064	0.0760689	0.279557	0.301813	0.0909397	0.0847345	0.00472745	0.115999	0.114509	0.212567	0.0567396	0.121148
1	0.17888	0.0995957	0.0824516	0.0827041	0.296145	0.347998	0.0483	0.209353	0.290662	0.211212	0.169285	0.322857	0.285378	0.054209	0.0751232	0.0432587	0.228262	0.0733314	0.277979	0.300211	0.0901672	0.0871369	0.00116042	0.114382	0.116314	0.210833	0.0562505	0.120522
1.03333	0.17724	0.0988387	0.0821494	0.0825327	0.294704	0.346202	0.0454556	0.205633	0.288611	0.20963	0.16805	0.320605	0.283667	0.0512805	0.0733548	0.0406077	0.227603	0.0709279	0.275942	0.300599	0.0893699	0.0875483	-0.000229442	0.112595	0.116989	0.208985	0.0551833	0.120267
1.06667	0.175234	0.0983795	0.0817751	0.0811906	0.293463	0.344867	0.0418727	0.202711	0.286864	0.2071	0.166222	0.319126	0.281612	0.0482722	0.0709908	0.0393086	0.226568	0.0693138	0.271493	0.296703	0.0891956	0.0888776	-0.00138686	0.111812	0.118909	0.20715	0.0539266	0.118552
1.1	0.17349	0.0973744	0.0820309	0.0797258	0.292266	0.343401	0.037764	0.200986	0.28532	0.204596	0.165205	0.318622	0.279398	0.0475681	0.0681733	0.038804	0.225155	0.0663845	0.268073	0.292832	0.0884504	0.0893096	-0.000345043	0.110746	0.117374	0.205684	0.051166	0.116611
1.13333	0.171635	0.0963288	0.0802883	0.078183	0.290811	0.342209	0.0346867	0.197186	0.2838	0.202546	0.164057	0.316477	0.277508	0.0444399	0.0648548	0.0384142	0.223356	0.0644457	0.267454	0.290356	0.0874679	0.0903479	-0.002432	0.109536	0.116871	0.205049	0.0477193	0.116071
1.16667	0.169817	0.0950529	0.0782751	0.076238	0.289755	0.340463	0.0319383	0.194814	0.282561	0.200859	0.162398	0.314597	0.27573	0.040053	0.0615303	0.0359845	0.220839	0.0615337	0.269222	0.289727	0.0858172	0.0896721	-0.00459824	0.107515	0.115818	0.203642	0.0456451	0.116912
1.2	0.167767	0.0935244	0.0765597	0.0729274	0.288551	0.338092	0.0281805	0.192788	0.281594	0.198071	0.160151	0.311828	0.273781	0.0366444	0.0590046	0.0342421	0.220109	0.0584616	0.26853	0.288065	0.0854525	0.090265	-0.00594444	0.106597	0.111448	0.202007	0.0424725	0.115898
1.23333	0.16574	0.0928357	0.075101	0.0699034	0.286434	0.336145	0.0245726	0.19062	0.281326	0.195853	0.157405	0.309295	0.271945	0.0348338	0.0563164	0.0334636	0.219366	0.0564173	0.264092	0.285973	0.0851498	0.0926418	-0.00759931	0.105912	0.111886	0.200261	0.0398336	0.114602
1.26667	0.163916	0.0920456	0.0741305	0.0671478	0.285538	0.335078	0.020771	0.18937	0.280463	0.194044	0.155357	0.307712	0.27014	0.0348907	0.053656	0.0327896	0.217208	0.0524758	0.259675	0.283951	0.0838917	0.0928737	-0.00683781	0.103051	0.111682	0.199316	0.0385539	0.113834
1.3	0.162114	0.0902229	0.0731611	0.0652149	0.28466	0.333753	0.0179307	0.187656	0.28034	0.19211	0.153977	0.30695	0.267153	0.0313839	0.0514292	0.030585	0.215126	0.0500711	0.256273	0.282392	0.0805027	0.0927026	-0.00782175	0.100813	0.108334	0.198409	0.0366722	0.112172
1.33333	0.160453	0.0888595	0.0708706	0.0637063	0.283764	0.331657	0.016128	0.184777	0.27916	0.190116	0.152155	0.305077	0.264562	0.029169	0.0487599	0.0290863	0.213988	0.0478902	0.258803	0.278931	0.0791081	0.0931919	-0.00880947	0.101203	0.106297	0.197717	0.032069	0.1101
1.36667	0.158325	0.0883473	0.0676694	0.0609774	0.281232	0.32945	0.0129604	0.18269	0.277591	0.188292	0.150024	0.303104	0.262325	0.0268645	0.0464501	0.0277748	0.212469	0.0450952	0.257978	0.275227	0.0788432	0.093507	-0.00638128	0.100238	0.105545	0.197758	0.0290963	0.108172
1.4	0.156282	0.0871407	0.0655567	0.0563135	0.279296	0.327492	0.0106412	0.179373	0.276253	0.186458	0.148754	0.302177	0.260824	0.0243823	0.0449281	0.0247687	0.210359	0.041688	0.256384	0.273711	0.0777793	0.0928492	-0.00490635	0.0965091	0.102918	0.19749	0.0275607	0.106925
1.43333	0.154218	0.0859359	0.0624854	0.053554	0.278631	0.325757	0.00794431	0.176129	0.27422	0.184046	0.14719	0.300172	0.259249	0.0210276	0.0427137	0.0235646	0.208374	0.0385489	0.252768	0.27376	0.0782571	0.0908465	-0.0061388	0.0956117	0.101167	0.196396	0.0249156	0.106431
1.46667	0.152138	0.0849389	0.0588278	0.0528836	0.277553	0.32439	0.00486142	0.173123	0.27264	0.182061	0.145486	0.298304	0.256805	0.0190013	0.040666	0.0219555	0.207742	0.0362411	0.248983	0.269095	0.0774103	0.0893626	-0.0116656	0.0969718	0.0997345	0.196648	0.0244787	0.106571
1.5	0.150768	0.0838436	0.0562741	0.0506283	0.276557	0.323414	0.00251573	0.172054	0.271894	0.180237	0.143692	0.29721	0.254776	0.0167444	0.039228	0.0199231	0.206072	0.0346056	0.250524	0.268235	0.0764864	0.0875775	-0.0137433	0.0953067	0.0996243	0.195349	0.024739	0.10541
1.53333	0.149227	0.0824167	0.0524489	0.0472555	0.275671	0.322132	0.0017336	0.169762	0.270824	0.178562	0.142269	0.296375	0.25299	0.0130418	0.0379919	0.0175414	0.204948	0.0328362	0.250122	0.268812	0.0748002	0.0868622	-0.0133636	0.0928696	0.0975262	0.194202	0.0225109	0.103927
1.56667	0.147186	0.0810465	0.0488362	0.0440888	0.27412	0.321049	-0.00126577	0.168631	0.269362	0.17628	0.140104	0.294875	0.251281	0.0101311	0.0349552	0.0163454	0.2038	0.0305504	0.247797	0.265604	0.0733636	0.0868599	-0.0124682	0.0916342	0.0943112	0.19363	0.0193659	0.101675
[truncated: 403 more rows]

## Sheet: Panel j
		Prazosin injection							Vehicle injection
[truncated: 414 more rows]

[truncated: 1 more sheets: Panel k]
