# Supplementary material for: Centripetal integration of past events in hippocampal astrocytes regulated by locus coeruleus
Source: Nat Neurosci. 2024 Apr 3;27(5):927–39. doi: 10.1038/s41593-024-01612-8 (PMC11089000; doi:10.1038/s41593-024-01612-8)
Supplement: Supplementary file 19 — Raw data for Extended Data Fig. 1c,d. [file 41593_2024_1612_MOESM19_ESM.xlsx]

## Sheet: Panel c
Mean fluorescence intensity (a.u.)
Slice ID	Ipsilateral	Contralateral
1	1459.63	1124.8
2	1040.46	1000.94
3	1142.76	990.396
4	1096.14	1117.8
5	518.8	913.656
6	783.12	749.797
7	748.607	1067.6
8	1056.29	1066.1
9	996.235	925.601

## Sheet: Panel d
Area fill fraction
Slice ID	Ipsilateral	Contralateral
1	0.0357143	0.0302439
2	0.033411	0.0302833
3	0.032363	0.0295311
4	0.0221121	0.0221381
5	0.018836	0.0275749
6	0.0259319	0.0213355
7	0.031231	0.0335685
8	0.040854	0.0310831
9	0.0392265	0.0344655
