# Supplementary material for: Centripetal integration of past events in hippocampal astrocytes regulated by locus coeruleus
Source: Nat Neurosci. 2024 Apr 3;27(5):927–39. doi: 10.1038/s41593-024-01612-8 (PMC11089000; doi:10.1038/s41593-024-01612-8)
Supplement: Supplementary file 20 — Raw data for Extended Data Fig. 2a–c. [file 41593_2024_1612_MOESM20_ESM.xlsx]

## Sheet: Panel a
Time (s)	Global astrocytic dF/F	Pupil diameter	Paw movement	Run speed	Neuronal SR	Licking
-17.0667	0.0212124	0.109145	0.103012	0.000735699	0.308854	0.0370272
-17.0333	0.021249	0.11122	0.102367	0.000759331	0.312384	0.0356586
-17	0.021594	0.10947	0.104036	0.000792485	0.304495	0.0467183
-16.9667	0.0211642	0.113614	0.1009	0.000779552	0.306402	0.0239315
-16.9333	0.0212415	0.115996	0.101791	0.000768202	0.300165	0.0318847
-16.9	0.0213228	0.113849	0.108528	0.00085442	0.301037	0.0588847
-16.8667	0.0212229	0.114943	0.106951	0.000855719	0.29953	0.0475543
-16.8333	0.0213146	0.120406	0.105727	0.000704799	0.299702	0.0402004
-16.8	0.0213173	0.123416	0.10455	0.0007313	0.301325	0.0440059
-16.7667	0.0214333	0.122393	0.0996469	0.000815544	0.303496	0.0578828
-16.7333	0.0213886	0.121644	0.106519	0.000784594	0.304735	0.0367657
-16.7	0.0215703	0.123138	0.107412	0.000755373	0.307455	0.0231552
-16.6667	0.0212984	0.126712	0.100956	0.00076145	0.30782	0.0488688
-16.6333	0.0213024	0.125154	0.111591	0.000780141	0.309541	0.0423468
-16.6	0.021116	0.128808	0.102616	0.000822394	0.308964	0.0254551
-16.5667	0.0211788	0.12925	0.101804	0.00075746	0.311605	0.0395671
-16.5333	0.0208179	0.12806	0.101304	0.000885091	0.310558	0.0568341
-16.5	0.0207149	0.129352	0.106521	0.00102364	0.313388	0.0386441
-16.4667	0.020568	0.127217	0.106603	0.00102407	0.309561	0.0407437
-16.4333	0.0204611	0.127696	0.108024	0.000995024	0.310953	0.0614642
-16.4	0.0200579	0.127653	0.109958	0.000946008	0.308057	0.0639313
-16.3667	0.0199959	0.12233	0.104188	0.000947388	0.309055	0.0617994
-16.3333	0.0202403	0.125021	0.111827	0.000892239	0.30957	0.0458705
-16.3	0.0203429	0.127813	0.107185	0.000741729	0.309648	0.0418474
-16.2667	0.0200639	0.128187	0.104589	0.000803742	0.311321	0.0402992
-16.2333	0.0202038	0.13048	0.106389	0.000968829	0.310188	0.043629
-16.2	0.0203326	0.135161	0.102591	0.000964532	0.313396	0.0497553
-16.1667	0.0208644	0.134591	0.1055	0.000916744	0.311315	0.0362371
-16.1333	0.0213278	0.133875	0.106508	0.000916486	0.313009	0.0331421
-16.1	0.0214168	0.130191	0.100587	0.000937546	0.310082	0.046871
-16.0667	0.0211081	0.128858	0.106992	0.000914039	0.311683	0.0608709
-16.0333	0.021052	0.127123	0.107502	0.000745994	0.311061	0.032126
-16	0.020882	0.129065	0.110776	0.000714918	0.311943	0.0353919
-15.9667	0.0210152	0.12791	0.121268	0.000811924	0.313857	0.0329393
-15.9333	0.0207449	0.126944	0.119872	0.000854352	0.314747	0.0293539
-15.9	0.0208053	0.128787	0.118578	0.000791277	0.3181	0.0325335
-15.8667	0.0212745	0.123315	0.113351	0.000829336	0.31886	0.0416926
-15.8333	0.021335	0.128196	0.109002	0.000857705	0.320602	0.0591704
-15.8	0.0214791	0.129924	0.113449	0.000810537	0.322997	0.0563935
-15.7667	0.0218234	0.127757	0.107426	0.000752149	0.321917	0.0561779
-15.7333	0.0219327	0.13275	0.113411	0.000824473	0.323409	0.048514
-15.7	0.0217785	0.13478	0.11908	0.000898561	0.318717	0.0378005
-15.6667	0.0215145	0.132658	0.117424	0.000854346	0.31782	0.0723253
-15.6333	0.021655	0.131962	0.115802	0.000809046	0.311864	0.0562821
-15.6	0.0215342	0.131362	0.117497	0.000904471	0.307192	0.0330728
-15.5667	0.0216021	0.128056	0.120053	0.000877105	0.302859	0.0734162
-15.5333	0.0211392	0.129242	0.131644	0.000779059	0.298048	0.0353375
-15.5	0.0216668	0.13015	0.120892	0.000737157	0.295557	0.0598335
-15.4667	0.0213228	0.130643	0.120289	0.000874115	0.294052	0.0530061
-15.4333	0.0214853	0.130568	0.121985	0.00101499	0.295848	0.0639962
-15.4	0.0213934	0.131132	0.119119	0.000970342	0.296778	0.049039
-15.3667	0.0220683	0.132211	0.119159	0.000935426	0.300852	0.0209338
-15.3333	0.0219764	0.130258	0.111138	0.000991187	0.304556	0.0540907
-15.3	0.0216867	0.132463	0.110431	0.000906124	0.309236	0.019746
-15.2667	0.0214444	0.135836	0.115831	0.00081252	0.316527	0.0340272
-15.2333	0.0212995	0.142345	0.0995046	0.00071218	0.319183	0.0406703
-15.2	0.0212668	0.148672	0.098127	0.000774327	0.324363	0.0468346
-15.1667	0.021306	0.154081	0.113106	0.000855368	0.322982	0.0463822
-15.1333	0.0212212	0.154955	0.117563	0.00082318	0.324944	0.0530735
-15.1	0.0210848	0.158677	0.128356	0.000785406	0.323695	0.0595254
-15.0667	0.0212487	0.159488	0.114035	0.00086453	0.319681	0.0568035
-15.0333	0.0212569	0.160336	0.106874	0.000841671	0.31679	0.0546733
-15	0.0213105	0.16051	0.122445	0.000852899	0.311352	0.0413219
-14.9667	0.0211793	0.160202	0.119486	0.00085951	0.308301	0.0568816
-14.9333	0.0210469	0.166407	0.115773	0.000858072	0.304765	0.058249
-14.9	0.0212302	0.167776	0.11827	0.000979644	0.301841	0.0425062
-14.8667	0.0215184	0.166061	0.110553	0.000944135	0.304787	0.0366259
-14.8333	0.0212581	0.16672	0.1124	0.000912157	0.305906	0.0347618
-14.8	0.0210109	0.166798	0.115223	0.000999214	0.309232	0.0412298
-14.7667	0.0208833	0.169327	0.106338	0.000871156	0.313954	0.0527049
-14.7333	0.0209864	0.171332	0.110868	0.000831783	0.315637	0.0610147
-14.7	0.0207189	0.174961	0.108212	0.000730349	0.322599	0.0318055
-14.6667	0.0206837	0.170976	0.104187	0.000737375	0.32173	0.0460547
-14.6333	0.020838	0.17054	0.108878	0.000778853	0.327744	0.0625088
-14.6	0.0208812	0.170131	0.116932	0.000733979	0.324915	0.067872
-14.5667	0.0212409	0.167728	0.118284	0.000741098	0.325899	0.049056
-14.5333	0.0213506	0.167159	0.110381	0.000839405	0.322892	0.0474232
-14.5	0.0213609	0.162723	0.114712	0.000728764	0.319216	0.0542952
-14.4667	0.0217517	0.163647	0.106934	0.000743964	0.314755	0.0495923
-14.4333	0.0216602	0.166594	0.106341	0.000713415	0.307249	0.0480928
-14.4	0.0219121	0.165103	0.112327	0.00076293	0.303497	0.0584318
-14.3667	0.0218926	0.165253	0.108707	0.000771371	0.295663	0.0631678
-14.3333	0.0221054	0.164299	0.112564	0.000755379	0.292159	0.0393663
-14.3	0.0221889	0.167199	0.119324	0.000756228	0.286066	0.0554752
-14.2667	0.0226568	0.167796	0.123236	0.000843897	0.283419	0.0654126
-14.2333	0.0228757	0.16459	0.117994	0.000741007	0.278685	0.0385321
-14.2	0.0229462	0.1652	0.117544	0.000658895	0.277766	0.0629559
-14.1667	0.0226702	0.167369	0.114915	0.000633107	0.27554	0.0510816
-14.1333	0.0226938	0.168686	0.118632	0.000726881	0.273203	0.0453802
-14.1	0.0230242	0.160155	0.115063	0.000756919	0.271205	0.0513218
-14.0667	0.0228882	0.160896	0.11331	0.000714209	0.269261	0.0575611
-14.0333	0.0226389	0.157629	0.126065	0.000784566	0.269217	0.0612781
-14	0.0226695	0.158979	0.118015	0.000863401	0.26922	0.0499952
-13.9667	0.022492	0.157235	0.109575	0.000765627	0.271836	0.0441605
-13.9333	0.0225075	0.155112	0.106994	0.000622014	0.271615	0.041983
-13.9	0.0230799	0.156788	0.112328	0.000547008	0.276631	0.0367361
-13.8667	0.0230985	0.155034	0.11711	0.000625859	0.277676	0.0447646
-13.8333	0.0236522	0.150749	0.108048	0.000717898	0.284387	0.0375746
-13.8	0.0237682	0.148729	0.104478	0.000707865	0.284722	0.016139
-13.7667	0.0237027	0.148786	0.116389	0.000775928	0.2919	0.0511264
-13.7333	0.0239415	0.14406	0.104744	0.000847891	0.2925	0.0348341
-13.7	0.0233667	0.138838	0.112956	0.000788843	0.298453	0.0381436
-13.6667	0.0230689	0.134601	0.117044	0.000735599	0.299598	0.0414484
-13.6333	0.0229373	0.129978	0.113832	0.000696283	0.30292	0.0637562
-13.6	0.0231992	0.125622	0.114149	0.000723738	0.30588	0.0656465
-13.5667	0.023066	0.122353	0.110994	0.000758035	0.306832	0.0589089
-13.5333	0.0230132	0.125179	0.117703	0.000699534	0.310474	0.0656424
-13.5	0.0228835	0.127808	0.116799	0.000781018	0.309384	0.051229
-13.4667	0.0228918	0.134206	0.11386	0.000812848	0.313519	0.0428773
-13.4333	0.0227547	0.138624	0.120445	0.000682924	0.311495	0.0627924
-13.4	0.0227268	0.140965	0.122107	0.000609227	0.315628	0.0462798
-13.3667	0.0231703	0.14267	0.114738	0.000618847	0.313613	0.0753644
-13.3333	0.0230526	0.148526	0.117852	0.000679352	0.31705	0.0573612
-13.3	0.0228689	0.151996	0.110269	0.000757908	0.317389	0.0439226
-13.2667	0.0228171	0.151363	0.106933	0.00070223	0.321735	0.0660482
-13.2333	0.023007	0.151566	0.110059	0.000794952	0.322968	0.0394143
-13.2	0.0227264	0.149754	0.111499	0.000857255	0.326154	0.0489167
-13.1667	0.0228206	0.146131	0.10766	0.000845347	0.328457	0.0507181
-13.1333	0.0230061	0.146369	0.111871	0.00074552	0.330295	0.0435866
-13.1	0.0225996	0.14604	0.114945	0.000649388	0.334789	0.0580322
-13.0667	0.0228648	0.143195	0.112573	0.000668708	0.331483	0.0348125
-13.0333	0.0228838	0.14553	0.118769	0.000766879	0.332068	0.0206788
-13	0.0231025	0.143498	0.111805	0.000721267	0.327134	0.0405356
-12.9667	0.0229574	0.13963	0.118191	0.000796996	0.324325	0.0323271
-12.9333	0.0229112	0.143994	0.119681	0.000818692	0.316355	0.0589333
-12.9	0.0233462	0.145772	0.114581	0.000705356	0.31202	0.0335395
-12.8667	0.0231681	0.144802	0.108992	0.000706109	0.307456	0.0607785
-12.8333	0.0233327	0.148557	0.109136	0.000694147	0.302641	0.0712774
-12.8	0.0237336	0.152518	0.108034	0.000723444	0.301298	0.0366206
-12.7667	0.0235003	0.152933	0.108679	0.000751363	0.297943	0.0668512
-12.7333	0.0235567	0.15613	0.10738	0.000730416	0.2996	0.055311
-12.7	0.0231205	0.156246	0.108924	0.000870089	0.298512	0.0561388
-12.6667	0.0231943	0.156655	0.112202	0.0009181	0.300196	0.067827
-12.6333	0.0231144	0.155802	0.115758	0.000779277	0.303771	0.0417202
-12.6	0.0227081	0.149799	0.125694	0.000615015	0.306696	0.0567299
-12.5667	0.0226355	0.14689	0.115982	0.000565883	0.309841	0.0677763
-12.5333	0.0228853	0.146546	0.119203	0.000628638	0.311456	0.0299047
-12.5	0.0228613	0.144523	0.111895	0.000658043	0.312825	0.0437515
-12.4667	0.0230248	0.146659	0.1096	0.000662176	0.314975	0.0627757
-12.4333	0.0228477	0.152862	0.114877	0.000801147	0.313858	0.0828189
-12.4	0.0229534	0.151247	0.107862	0.000908893	0.314103	0.0345084
-12.3667	0.0229939	0.151355	0.111861	0.000799098	0.311102	0.0200417
-12.3333	0.0226369	0.154539	0.111485	0.000672469	0.308695	0.0759467
-12.3	0.0225342	0.152459	0.10931	0.000632875	0.306158	0.043483
-12.2667	0.0225169	0.152346	0.121097	0.000653824	0.305155	0.0518107
-12.2333	0.0224825	0.15237	0.119996	0.000681965	0.30295	0.0514758
-12.2	0.0229688	0.159403	0.11717	0.000702188	0.302986	0.0408739
-12.1667	0.0233133	0.160615	0.123414	0.000756531	0.300946	0.0519923
-12.1333	0.0237116	0.163497	0.136602	0.000837432	0.30115	0.0513635
-12.1	0.0233748	0.167079	0.127797	0.000771155	0.300558	0.0650663
-12.0667	0.0230861	0.169567	0.114593	0.000623191	0.301003	0.0570462
-12.0333	0.0231011	0.170681	0.118944	0.000569429	0.301145	0.0678342
-12	0.0228463	0.169422	0.120242	0.000593715	0.300607	0.0691239
-11.9667	0.0231744	0.171604	0.126289	0.000625812	0.303702	0.0674337
-11.9333	0.0228413	0.174084	0.128398	0.00070491	0.301939	0.0882535
-11.9	0.0228447	0.176122	0.119818	0.000762678	0.304904	0.0443536
-11.8667	0.022453	0.176228	0.118797	0.000735237	0.303217	0.0638051
-11.8333	0.022452	0.179138	0.129962	0.000690751	0.305791	0.0571904
-11.8	0.0223554	0.18394	0.133764	0.00060542	0.303396	0.0467857
-11.7667	0.0224711	0.185644	0.136284	0.000585972	0.301789	0.0485725
-11.7333	0.0225908	0.18356	0.127194	0.000643931	0.302205	0.0667642
-11.7	0.0226705	0.185741	0.120861	0.000686829	0.297784	0.0661479
-11.6667	0.0239609	0.195678	0.11883	0.000746408	0.298692	0.0438533
-11.6333	0.0241664	0.194181	0.121801	0.000792742	0.294587	0.0433201
-11.6	0.0246608	0.193645	0.119991	0.000917498	0.29774	0.0702059
-11.5667	0.0248255	0.187734	0.124666	0.000879703	0.296988	0.0682781
-11.5333	0.0248304	0.182304	0.119702	0.000850363	0.301995	0.0495026
-11.5	0.02533	0.180848	0.120809	0.000866503	0.303656	0.0537835
-11.4667	0.0255306	0.179436	0.113883	0.000814115	0.308504	0.061293
-11.4333	0.0255633	0.181155	0.109828	0.000775257	0.310862	0.0625998
-11.4	0.0251732	0.181544	0.120389	0.000777892	0.313398	0.0503812
-11.3667	0.0248282	0.182607	0.122673	0.000786098	0.312988	0.0363431
-11.3333	0.0245083	0.185121	0.123099	0.000710224	0.311413	0.050365
-11.3	0.0246961	0.185625	0.128379	0.000613875	0.308854	0.0661987
-11.2667	0.0249083	0.184817	0.127989	0.000545481	0.303584	0.0439915
-11.2333	0.0246713	0.186903	0.136513	0.000674936	0.301621	0.0649153
-11.2	0.0246154	0.189704	0.126749	0.000743283	0.297125	0.0641216
-11.1667	0.0246537	0.191057	0.119846	0.000739925	0.298388	0.0521589
-11.1333	0.0248507	0.194727	0.119093	0.000782129	0.297339	0.0719874
-11.1	0.0248201	0.197658	0.116147	0.000866651	0.301629	0.0731899
-11.0667	0.0252946	0.200036	0.118583	0.000953207	0.303808	0.0531178
-11.0333	0.0252628	0.201977	0.125877	0.000861592	0.30758	0.0747378
-11	0.0251635	0.204457	0.123647	0.000768795	0.310139	0.0806991
-10.9667	0.0246176	0.204269	0.119764	0.000819351	0.312	0.0370163
-10.9333	0.0246484	0.204887	0.124197	0.000883902	0.31794	0.0813268
-10.9	0.0245969	0.210411	0.122983	0.000864768	0.317812	0.0535944
-10.8667	0.0245575	0.214673	0.122506	0.000841634	0.320768	0.0474627
-10.8333	0.0247057	0.218983	0.128937	0.000935298	0.319256	0.0643787
-10.8	0.0249107	0.222649	0.141249	0.00100673	0.319789	0.0593979
-10.7667	0.024883	0.220962	0.139454	0.000838149	0.318484	0.0723795
-10.7333	0.0250143	0.219091	0.138687	0.000718802	0.315246	0.0511286
-10.7	0.0250765	0.220883	0.125191	0.000700304	0.314387	0.0603207
-10.6667	0.0252672	0.214668	0.122264	0.000773566	0.311431	0.0543855
-10.6333	0.0247865	0.215599	0.128325	0.000783793	0.312669	0.0588458
-10.6	0.0242177	0.212764	0.129824	0.000778928	0.311312	0.0541036
-10.5667	0.0241125	0.214086	0.125343	0.000861039	0.311541	0.0381691
-10.5333	0.0242131	0.212921	0.127574	0.00089852	0.313399	0.0668985
-10.5	0.0244864	0.217574	0.130405	0.000813018	0.31321	0.0609405
-10.4667	0.024386	0.221289	0.128144	0.000819416	0.314098	0.0455687
-10.4333	0.0246087	0.218259	0.131692	0.00089913	0.312667	0.0549632
-10.4	0.0248675	0.22105	0.119798	0.00105121	0.314237	0.0603382
-10.3667	0.0247722	0.224461	0.123233	0.00109339	0.312034	0.0726554
-10.3333	0.0250016	0.224253	0.128014	0.00113323	0.316804	0.0562217
-10.3	0.0251951	0.225406	0.129625	0.00126135	0.316269	0.0390587
-10.2667	0.0255469	0.22981	0.129505	0.00113137	0.321288	0.0277998
-10.2333	0.025552	0.22869	0.131742	0.000973576	0.324609	0.0323504
-10.2	0.0260679	0.231349	0.137145	0.000971724	0.326271	0.0554614
-10.1667	0.025998	0.230426	0.126647	0.000960879	0.3275	0.0447997
-10.1333	0.0263454	0.23366	0.123832	0.00100526	0.324033	0.0466669
-10.1	0.0266964	0.23456	0.128142	0.00104586	0.325739	0.0394101
-10.0667	0.0268122	0.237143	0.13045	0.00107756	0.31864	0.0470187
-10.0333	0.0266669	0.24415	0.134998	0.00117828	0.319627	0.0342848
-10	0.0266405	0.244512	0.134509	0.00109693	0.31661	0.049674
-9.96667	0.0268036	0.243163	0.13979	0.000909506	0.314092	0.0501604
-9.93333	0.0264011	0.247554	0.133972	0.000876535	0.316901	0.0784567
-9.9	0.0262096	0.249248	0.134674	0.000893896	0.312275	0.0397792
-9.86667	0.0260644	0.247854	0.131906	0.00081013	0.317463	0.0427703
-9.83333	0.0264296	0.249424	0.129693	0.000776627	0.314918	0.0599762
-9.8	0.0264966	0.251231	0.131534	0.00081123	0.318304	0.0460323
-9.76667	0.0264301	0.249124	0.120273	0.000906908	0.318974	0.0663652
-9.73333	0.0264564	0.249061	0.122794	0.000850501	0.318128	0.0322079
-9.7	0.0264908	0.244346	0.125309	0.000775485	0.319398	0.048093
-9.66667	0.0265454	0.245234	0.123681	0.000827268	0.317613	0.0494638
-9.63333	0.0267382	0.249562	0.133291	0.000887416	0.31819	0.0327838
-9.6	0.0268888	0.250544	0.130738	0.00086269	0.316395	0.0591119
-9.56667	0.0268945	0.252414	0.134275	0.000841585	0.315194	0.0637316
-9.53333	0.0267081	0.254244	0.12634	0.000950644	0.31258	0.083043
-9.5	0.026503	0.257395	0.124249	0.00100659	0.310486	0.0478833
-9.46667	0.0265501	0.252457	0.127884	0.000869009	0.307533	0.0581512
-9.43333	0.0269722	0.252458	0.128312	0.000649998	0.307406	0.0485205
-9.4	0.0277443	0.25145	0.13908	0.000652614	0.305733	0.050168
-9.36667	0.0280168	0.252193	0.139363	0.000630456	0.307436	0.0627176
-9.33333	0.0280336	0.250093	0.138415	0.000625989	0.307477	0.0667702
-9.3	0.0280556	0.245919	0.138438	0.000699012	0.309524	0.0682137
-9.26667	0.0275737	0.249029	0.145836	0.000834356	0.312098	0.0631227
-9.23333	0.0278012	0.252293	0.147486	0.000905141	0.316303	0.0676091
-9.2	0.027476	0.252606	0.131517	0.000813328	0.322498	0.0456074
-9.16667	0.0272816	0.255018	0.137021	0.000664889	0.324788	0.0445067
-9.13333	0.0272194	0.26302	0.136544	0.000644762	0.330798	0.0286255
-9.1	0.0274265	0.26586	0.15289	0.000695055	0.332739	0.0672815
-9.06667	0.027742	0.264684	0.154255	0.000709804	0.335879	0.0540846
-9.03333	0.0279361	0.272508	0.145446	0.0007438	0.337417	0.0606162
-9	0.0282185	0.279993	0.139075	0.000832326	0.338888	0.0608399
-8.96667	0.0275224	0.282161	0.143225	0.000796295	0.338564	0.0335759
-8.93333	0.0274762	0.286497	0.137607	0.000680209	0.338128	0.0405613
-8.9	0.0276257	0.286876	0.130528	0.000586996	0.338377	0.0643922
-8.86667	0.0277712	0.287817	0.13003	0.000671506	0.337346	0.0616263
-8.83333	0.0276765	0.29139	0.124948	0.000734813	0.336214	0.0367371
-8.8	0.0275959	0.294984	0.122578	0.000697476	0.333283	0.0636373
-8.76667	0.0279431	0.296315	0.131164	0.000757745	0.332104	0.0480441
-8.73333	0.0279735	0.297385	0.14754	0.000877991	0.328647	0.076565
-8.7	0.0279938	0.293866	0.149037	0.000853949	0.327893	0.0633712
-8.66667	0.0277354	0.291055	0.133365	0.000709691	0.323447	0.0659537
-8.63333	0.0279944	0.292735	0.140013	0.000523517	0.323382	0.0760833
-8.6	0.0281074	0.294814	0.145032	0.000654433	0.320898	0.0299322
-8.56667	0.0283619	0.294156	0.138247	0.000708171	0.321571	0.0805664
-8.53333	0.0284781	0.300579	0.141385	0.000670388	0.320644	0.0400817
-8.5	0.0284443	0.303759	0.147876	0.000779296	0.322733	0.0697542
-8.46667	0.0287431	0.307063	0.154598	0.00089347	0.324646	0.0782455
-8.43333	0.028588	0.306791	0.145307	0.000873427	0.327244	0.0556116
-8.4	0.0283434	0.306708	0.147159	0.000775842	0.328019	0.0627679
-8.36667	0.0280058	0.305368	0.153017	0.00064562	0.331863	0.0648643
-8.33333	0.0283184	0.306842	0.148656	0.00075962	0.330726	0.0634458
-8.3	0.0282854	0.309071	0.147318	0.000820043	0.334371	0.0611884
-8.26667	0.0285079	0.311099	0.15017	0.00078284	0.330508	0.068289
-8.23333	0.0281392	0.31178	0.147993	0.000878082	0.330054	0.089169
-8.2	0.0280599	0.31713	0.146827	0.000925162	0.325764	0.0785185
-8.16667	0.0282255	0.317833	0.14515	0.000968009	0.323017	0.0888373
-8.13333	0.0282252	0.317173	0.136225	0.000802531	0.319177	0.0695059
-8.1	0.0284424	0.319201	0.135555	0.000723397	0.313588	0.0872504
-8.06667	0.0281473	0.316073	0.138512	0.000815628	0.311619	0.0584352
-8.03333	0.0283159	0.318979	0.140721	0.00089878	0.306484	0.069194
-8	0.0283516	0.319947	0.135073	0.00086454	0.306767	0.0628647
-7.96667	0.0287666	0.321735	0.142565	0.000940837	0.304617	0.0525615
-7.93333	0.0289112	0.32657	0.151462	0.000922474	0.307896	0.0754277
-7.9	0.0290293	0.330222	0.150422	0.00106073	0.30947	0.0704139
-7.86667	0.0290219	0.329477	0.146641	0.00087039	0.314692	0.0731635
-7.83333	0.0287767	0.332917	0.138582	0.00069826	0.320095	0.0496583
-7.8	0.0287564	0.334026	0.13451	0.000832992	0.323067	0.060906
-7.76667	0.0282928	0.335117	0.124423	0.000871008	0.327847	0.0525695
-7.73333	0.0282887	0.34336	0.1263	0.000844353	0.331163	0.0508047
-7.7	0.0284832	0.343211	0.137552	0.000880477	0.334035	0.059496
-7.66667	0.0282125	0.343483	0.134565	0.000810124	0.33685	0.0571824
-7.63333	0.0283358	0.346932	0.140653	0.000812792	0.334708	0.0599756
-7.6	0.0286748	0.347519	0.150492	0.000695705	0.338632	0.0752834
-7.56667	0.0287104	0.349883	0.146254	0.000591582	0.334857	0.0829016
-7.53333	0.0284517	0.350674	0.14756	0.000740348	0.335752	0.0770524
-7.5	0.028315	0.352033	0.154049	0.000828105	0.332268	0.0632163
-7.46667	0.028177	0.350449	0.141912	0.000842798	0.331008	0.0977547
-7.43333	0.0284224	0.349774	0.139957	0.000919041	0.327618	0.0866478
-7.4	0.0284693	0.353538	0.151234	0.000923411	0.324723	0.0661928
-7.36667	0.028476	0.351502	0.154616	0.00088797	0.32287	0.0726759
-7.33333	0.028492	0.354592	0.165037	0.000737254	0.324127	0.0715111
-7.3	0.0283638	0.3512	0.155868	0.000664836	0.321287	0.0844344
-7.26667	0.0288942	0.353013	0.149498	0.000872491	0.322186	0.0771665
-7.23333	0.028941	0.356873	0.155494	0.000939178	0.321544	0.0654877
-7.2	0.0290258	0.360226	0.144136	0.000952097	0.320913	0.0658889
-7.16667	0.0292712	0.364686	0.139531	0.000939197	0.323101	0.0543528
-7.13333	0.0294707	0.368	0.1531	0.00095808	0.31868	0.0435504
-7.1	0.030147	0.371342	0.151681	0.000912533	0.325038	0.0576151
-7.06667	0.0301273	0.367878	0.146927	0.000790841	0.320111	0.0630417
-7.03333	0.0304986	0.370754	0.143356	0.000787481	0.327731	0.0557625
-7	0.0299263	0.373266	0.145154	0.000955236	0.32528	0.0752829
-6.96667	0.0296939	0.373774	0.151491	0.000980109	0.331751	0.0534274
-6.93333	0.0293965	0.378805	0.159031	0.000985845	0.331398	0.0652898
-6.9	0.0294581	0.382041	0.150922	0.00105153	0.334051	0.0619601
-6.86667	0.0296626	0.381199	0.152196	0.0010367	0.337792	0.0730591
-6.83333	0.0298133	0.377074	0.152621	0.000951338	0.337533	0.0676476
-6.8	0.0299256	0.376447	0.155028	0.000749894	0.341312	0.0841163
-6.76667	0.0295963	0.373886	0.157778	0.000766795	0.338761	0.0658467
-6.73333	0.029158	0.377438	0.155159	0.000924238	0.340304	0.08024
-6.7	0.0295172	0.378896	0.148513	0.000927923	0.337167	0.0588767
-6.66667	0.0296462	0.373866	0.151263	0.000903464	0.337452	0.054698
-6.63333	0.0296942	0.374721	0.150507	0.00103296	0.336108	0.0634811
-6.6	0.0307093	0.379932	0.155389	0.00108917	0.336121	0.0769352
-6.56667	0.0309166	0.380529	0.16321	0.000955691	0.335475	0.0789124
-6.53333	0.0311011	0.379909	0.157643	0.000684315	0.334751	0.0534477
-6.5	0.0311281	0.378819	0.159207	0.000694715	0.333664	0.0704964
-6.46667	0.0312742	0.378371	0.157343	0.000855368	0.332983	0.0474821
-6.43333	0.0316591	0.376689	0.1611	0.000854207	0.329671	0.0438078
-6.4	0.0316958	0.378635	0.146435	0.000878076	0.327889	0.0416379
-6.36667	0.0317193	0.385503	0.151034	0.000986559	0.326408	0.0402462
-6.33333	0.0317098	0.384184	0.163221	0.00103888	0.324227	0.0791418
-6.3	0.0318541	0.387893	0.148275	0.000973916	0.324202	0.0499341
-6.26667	0.0320152	0.388222	0.156614	0.000758058	0.323976	0.0466211
-6.23333	0.0321062	0.39186	0.156975	0.000870171	0.328523	0.0726309
-6.2	0.0318215	0.39522	0.14082	0.00101076	0.327828	0.0456694
-6.16667	0.0318232	0.396241	0.145105	0.000962091	0.330974	0.050487
-6.13333	0.0318667	0.409454	0.15696	0.000933384	0.331564	0.0612753
-6.1	0.0322105	0.407725	0.153627	0.00105577	0.331373	0.0599783
-6.06667	0.0318824	0.421996	0.158836	0.00109682	0.331757	0.0546348
-6.03333	0.0319003	0.421903	0.157546	0.000902633	0.329787	0.0483446
-6	0.0322833	0.424563	0.156033	0.000713128	0.330641	0.0559275
-5.96667	0.0325261	0.424063	0.153867	0.000840458	0.328577	0.0454137
-5.93333	0.0326988	0.429397	0.156845	0.000960794	0.328016	0.0505289
-5.9	0.0318965	0.435385	0.162999	0.000938316	0.328486	0.0681539
-5.86667	0.0320939	0.440261	0.171992	0.000952699	0.327063	0.0514204
-5.83333	0.0325007	0.444197	0.170559	0.00110149	0.327961	0.0567629
-5.8	0.0328635	0.446347	0.174047	0.00103478	0.325291	0.0711246
-5.76667	0.0335235	0.455406	0.166617	0.000892683	0.326762	0.0547388
-5.73333	0.0333912	0.456066	0.158061	0.000816114	0.327828	0.0567937
-5.7	0.0333754	0.459794	0.160555	0.000933154	0.329241	0.0511559
-5.66667	0.0335115	0.462608	0.159401	0.00105444	0.330588	0.0781806
-5.63333	0.033449	0.464417	0.147562	0.00103352	0.325224	0.0490272
-5.6	0.0336148	0.468659	0.158382	0.000958578	0.327852	0.0353599
-5.56667	0.0337627	0.472609	0.161225	0.00109716	0.326798	0.0715434
-5.53333	0.0331264	0.472947	0.152051	0.00117935	0.330266	0.0557901
-5.5	0.0329983	0.481581	0.15811	0.000928456	0.328158	0.0800619
-5.46667	0.0330527	0.482973	0.147741	0.000895104	0.329851	0.0780574
-5.43333	0.0333139	0.489417	0.145912	0.000995824	0.327817	0.0593761
-5.4	0.0338309	0.491844	0.15579	0.0011393	0.326449	0.0715063
-5.36667	0.034006	0.492942	0.158032	0.00107475	0.326025	0.0430262
-5.33333	0.0340904	0.501247	0.163436	0.00102955	0.321035	0.0548267
-5.3	0.0341168	0.503431	0.163515	0.00121687	0.320532	0.0564143
-5.26667	0.0342073	0.510476	0.165464	0.00108974	0.316202	0.0424605
-5.23333	0.0346344	0.515384	0.158687	0.000773928	0.31448	0.054003
-5.2	0.0343342	0.518228	0.16002	0.000785943	0.311952	0.0629242
-5.16667	0.0343387	0.517114	0.165634	0.000980093	0.308174	0.089498
-5.13333	0.0349404	0.521681	0.160116	0.0011069	0.309616	0.0522134
-5.1	0.0354597	0.527849	0.165584	0.00111336	0.3049	0.0387261
-5.06667	0.0358328	0.529581	0.164743	0.00113246	0.310217	0.0500909
-5.03333	0.0359721	0.533753	0.163885	0.00129534	0.310447	0.0374297
-5	0.0361673	0.535903	0.162132	0.00109992	0.315996	0.0429773
-4.96667	0.0364859	0.532334	0.167487	0.000769962	0.318846	0.0486909
-4.93333	0.0366183	0.53171	0.159988	0.000729971	0.323409	0.0418105
-4.9	0.0365837	0.534429	0.155232	0.000840177	0.331683	0.0683139
-4.86667	0.0361939	0.535547	0.14779	0.000954019	0.33211	0.0731536
-4.83333	0.0365585	0.537213	0.154825	0.000918786	0.338056	0.0450151
-4.8	0.0367835	0.538556	0.159495	0.000947414	0.334642	0.049711
-4.76667	0.0364113	0.539861	0.154583	0.00108916	0.334456	0.045974
-4.73333	0.0362343	0.546253	0.172899	0.00097132	0.330726	0.0307712
-4.7	0.0364327	0.547849	0.16252	0.000731596	0.327488	0.0660782
-4.66667	0.037096	0.551204	0.161164	0.000695559	0.324748	0.0589169
-4.63333	0.037311	0.555095	0.160435	0.000816823	0.322323	0.0679646
-4.6	0.0376162	0.559156	0.156948	0.000872494	0.32174	0.0547537
-4.56667	0.0378207	0.558565	0.166695	0.000852829	0.325373	0.0428966
-4.53333	0.0379247	0.562391	0.163582	0.000902353	0.326074	0.0478444
-4.5	0.0381135	0.566833	0.16603	0.00105854	0.332146	0.0566383
-4.46667	0.0385197	0.56775	0.164037	0.000866847	0.332292	0.0647307
-4.43333	0.0385067	0.572327	0.171943	0.000717353	0.339278	0.0671083
-4.4	0.0384202	0.573726	0.156867	0.00069348	0.339125	0.0702322
-4.36667	0.0384977	0.577704	0.163273	0.000838449	0.340532	0.0545962
-4.33333	0.0383475	0.582173	0.178568	0.000984753	0.338363	0.0658707
-4.3	0.0387014	0.585519	0.176728	0.000990992	0.335206	0.0779298
-4.26667	0.0386401	0.583738	0.17482	0.00108513	0.332097	0.0842246
-4.23333	0.038496	0.587382	0.176491	0.00120946	0.327424	0.0740205
-4.2	0.0385872	0.593172	0.184205	0.00096305	0.325503	0.0707658
-4.16667	0.0383392	0.593831	0.164956	0.000770411	0.321049	0.0788486
-4.13333	0.0388925	0.598057	0.164006	0.000733046	0.321943	0.0665688
-4.1	0.0389184	0.599399	0.16691	0.00089447	0.320708	0.0522113
-4.06667	0.0394903	0.59987	0.167232	0.00103341	0.323792	0.0537463
-4.03333	0.0395251	0.60306	0.168492	0.00104026	0.324292	0.0338702
-4	0.0396653	0.606424	0.169631	0.00113535	0.33084	0.0506795
-3.96667	0.0397137	0.603761	0.163659	0.00114383	0.330052	0.0587063
-3.93333	0.0398072	0.603679	0.155362	0.00100174	0.336824	0.0455927
-3.9	0.0396006	0.606807	0.165061	0.000808155	0.333388	0.0631491
-3.86667	0.0398409	0.604758	0.167723	0.000732126	0.336259	0.0758974
-3.83333	0.0396624	0.605828	0.166359	0.000854	0.335245	0.0770487
-3.8	0.0400876	0.609942	0.168164	0.000983134	0.332423	0.0599358
-3.76667	0.0405047	0.613038	0.169303	0.000911796	0.334008	0.0688945
-3.73333	0.040393	0.612087	0.177021	0.00103395	0.328704	0.0623268
-3.7	0.0408421	0.612945	0.175972	0.00109408	0.330588	0.0707777
-3.66667	0.0407523	0.613513	0.173715	0.000984321	0.327857	0.0470387
-3.63333	0.0406218	0.618793	0.176022	0.000794338	0.330463	0.05438
-3.6	0.0409885	0.619931	0.178464	0.000776034	0.332043	0.0685973
-3.56667	0.0409126	0.621306	0.182333	0.000858295	0.332638	0.062955
-3.53333	0.0413802	0.622907	0.188849	0.00093492	0.332614	0.0570984
-3.5	0.0413399	0.623492	0.186495	0.000926669	0.33385	0.0615441
-3.46667	0.0421142	0.624392	0.188309	0.00104152	0.341582	0.0437744
-3.43333	0.0426271	0.625799	0.175987	0.00109773	0.340158	0.0564649
-3.4	0.042685	0.628269	0.178551	0.00104915	0.345214	0.0558299
-3.36667	0.0427134	0.630339	0.185184	0.000859057	0.345155	0.058378
-3.33333	0.0430201	0.637342	0.181723	0.000899165	0.350106	0.0676631
-3.3	0.0439778	0.647633	0.177573	0.000972482	0.351096	0.0674095
-3.26667	0.0437648	0.654066	0.174989	0.000890986	0.353608	0.0669873
-3.23333	0.0438873	0.66328	0.180117	0.000906145	0.355084	0.0489397
-3.2	0.0435843	0.667789	0.173943	0.00101157	0.353849	0.0572109
-3.16667	0.0437469	0.672968	0.181813	0.0010066	0.355841	0.0559284
-3.13333	0.0444589	0.685264	0.175039	0.000901659	0.352005	0.0324403
-3.1	0.04409	0.69473	0.17607	0.000858181	0.354866	0.0485004
-3.06667	0.044369	0.698343	0.193695	0.000863882	0.349603	0.072289
-3.03333	0.0446934	0.703768	0.184779	0.000926753	0.354226	0.0852709
-3	0.0448402	0.707308	0.175284	0.000912771	0.352347	0.0720849
-2.96667	0.0448058	0.711495	0.171815	0.000924725	0.36226	0.0712898
-2.93333	0.0451127	0.716326	0.180247	0.000986049	0.362432	0.0840453
-2.9	0.0457764	0.721811	0.186362	0.000885333	0.369113	0.0598325
-2.86667	0.0460407	0.727454	0.186955	0.000845257	0.372103	0.0603964
-2.83333	0.0458114	0.732317	0.178321	0.00083897	0.37567	0.0648967
-2.8	0.0461749	0.738249	0.194667	0.00085265	0.380235	0.0392105
-2.76667	0.0459842	0.741024	0.201992	0.000954	0.378272	0.0797645
-2.73333	0.0460762	0.742567	0.193194	0.000995453	0.380268	0.0522746
-2.7	0.0460768	0.751149	0.199975	0.00117487	0.375501	0.0748672
-2.66667	0.0467551	0.752206	0.197475	0.00121587	0.375202	0.117693
-2.63333	0.046753	0.753744	0.200334	0.00112303	0.370173	0.0809442
-2.6	0.0471347	0.757736	0.204478	0.00108735	0.36871	0.0760473
-2.56667	0.0473464	0.761089	0.19293	0.000983488	0.365413	0.0413166
-2.53333	0.0480018	0.764452	0.194213	0.00112074	0.362412	0.0499552
-2.5	0.0476847	0.764432	0.189897	0.00128874	0.361758	0.0486541
-2.46667	0.0482306	0.764434	0.174606	0.00123895	0.359096	0.083493
-2.43333	0.0484825	0.765943	0.178914	0.00124847	0.359093	0.0546502
-2.4	0.048923	0.770891	0.191372	0.00127071	0.358877	0.067889
-2.36667	0.0494749	0.771159	0.202087	0.00120642	0.361819	0.0639682
-2.33333	0.0496837	0.774242	0.211877	0.0010413	0.363279	0.0706074
-2.3	0.0499476	0.775592	0.216531	0.000954282	0.364528	0.0491664
-2.26667	0.0495721	0.781446	0.221209	0.00101304	0.36556	0.0624776
-2.23333	0.0497589	0.789152	0.209372	0.00111708	0.367324	0.0867169
-2.2	0.0500714	0.794375	0.207223	0.00113205	0.366307	0.079373
-2.16667	0.0504828	0.798207	0.211001	0.00120445	0.367414	0.0908712
-2.13333	0.0508248	0.804648	0.21891	0.0012645	0.363511	0.0597224
-2.1	0.0508528	0.815472	0.21837	0.00127086	0.366717	0.0839587
-2.06667	0.0511762	0.813982	0.216111	0.00109958	0.362386	0.048958
-2.03333	0.0516716	0.820316	0.213053	0.00106046	0.363033	0.0424864
-2	0.0523226	0.821118	0.206656	0.00116556	0.357905	0.0673499
-1.96667	0.053271	0.821454	0.220038	0.00121142	0.35959	0.0747882
-1.93333	0.0531012	0.824587	0.211845	0.00120169	0.354353	0.077828
-1.9	0.0535611	0.830695	0.219436	0.00133931	0.351866	0.0637229
-1.86667	0.0536318	0.833564	0.22887	0.00138542	0.348598	0.0870127
-1.83333	0.054559	0.834111	0.222975	0.00131412	0.343207	0.0686296
-1.8	0.054666	0.839279	0.217182	0.00114034	0.344194	0.0581005
-1.76667	0.0543542	0.845006	0.228669	0.00108489	0.336166	0.0575342
-1.73333	0.054331	0.849096	0.235864	0.0012265	0.344803	0.0725551
-1.7	0.0547882	0.853115	0.232113	0.0012698	0.337072	0.0695628
-1.66667	0.0553669	0.862727	0.227792	0.00128301	0.347809	0.062744
-1.63333	0.0558257	0.865671	0.231014	0.00146041	0.343052	0.0916021
-1.6	0.056378	0.872182	0.226635	0.00145642	0.350595	0.0625521
-1.56667	0.0564914	0.875578	0.240103	0.00142251	0.352089	0.0764289
-1.53333	0.0563643	0.875526	0.249398	0.00128601	0.355325	0.0817367
-1.5	0.056269	0.883849	0.256268	0.00126563	0.362614	0.0795865
-1.46667	0.056779	0.887684	0.240715	0.00141081	0.363766	0.0999678
-1.43333	0.0571166	0.892436	0.238338	0.00157284	0.369543	0.10996
-1.4	0.0577473	0.902293	0.241048	0.00165585	0.369721	0.10662
-1.36667	0.0575942	0.908075	0.236666	0.00181818	0.374967	0.0804977
-1.33333	0.0582777	0.912469	0.230045	0.00173409	0.3743	0.0758176
-1.3	0.0590991	0.920647	0.223913	0.00152033	0.378496	0.0894169
-1.26667	0.0594447	0.924174	0.231075	0.00139738	0.378261	0.0732096
-1.23333	0.0600675	0.927817	0.218463	0.00149824	0.377406	0.105863
-1.2	0.0604591	0.930415	0.221491	0.00163704	0.378551	0.0890085
-1.16667	0.0610519	0.93178	0.227537	0.00173918	0.375682	0.0809103
-1.13333	0.0612074	0.931876	0.222652	0.00185289	0.379627	0.0824601
-1.1	0.0611861	0.928859	0.234767	0.00203228	0.378971	0.0767147
-1.06667	0.0611261	0.931675	0.232216	0.00192465	0.384155	0.0723061
-1.03333	0.0612459	0.936478	0.235285	0.00169507	0.385988	0.074079
-1	0.0610198	0.938337	0.242246	0.00149406	0.39178	0.096196
-0.966667	0.0609998	0.944138	0.25438	0.00159608	0.396567	0.0520334
-0.933333	0.0608719	0.955148	0.259881	0.00172061	0.398734	0.0810105
-0.9	0.0614724	0.959017	0.264647	0.00180786	0.406168	0.0896302
-0.866667	0.0622919	0.963311	0.263147	0.00189755	0.404208	0.0861789
-0.833333	0.0627971	0.970251	0.273146	0.00219961	0.407974	0.102829
-0.8	0.0627712	0.977593	0.27829	0.00226822	0.40269	0.0862848
-0.766667	0.0630077	0.986164	0.280078	0.0019641	0.403544	0.100161
-0.733333	0.0639583	0.98903	0.266129	0.00184938	0.401579	0.119391
-0.7	0.0642414	0.990852	0.267647	0.00218644	0.401002	0.0951846
-0.666667	0.0643104	0.995716	0.26344	0.00248006	0.402436	0.117808
-0.633333	0.064356	0.995338	0.249814	0.00279295	0.401841	0.0808179
-0.6	0.0651547	0.993983	0.255657	0.00322515	0.404653	0.0839711
-0.566667	0.0651741	0.996669	0.248117	0.00368514	0.405668	0.0808179
-0.533333	0.065227	0.997693	0.26968	0.00354456	0.408029	0.0796153
-0.5	0.0652342	0.999362	0.25977	0.00326952	0.408922	0.0897828
-0.466667	0.0659786	0.999444	0.261922	0.00327096	0.409181	0.0785347
-0.433333	0.0660915	1.00166	0.273415	0.00369689	0.408549	0.0945469
-0.4	0.0668178	1.00793	0.267046	0.00404317	0.409624	0.0820403
-0.366667	0.0671415	1.01243	0.264579	0.00406722	0.405934	0.105498
-0.333333	0.0677851	1.01706	0.264404	0.00421925	0.405944	0.0968045
-0.3	0.0682053	1.018	0.258253	0.00440485	0.399684	0.1122
-0.266667	0.0686556	1.01947	0.254287	0.00410591	0.396339	0.080545
-0.233333	0.0694361	1.0236	0.255573	0.00355931	0.391439	0.0671836
-0.2	0.0701393	1.02875	0.265474	0.00371963	0.386036	0.112531
-0.166667	0.070861	1.02961	0.258926	0.00435945	0.38253	0.081643
-0.133333	0.0718241	1.03212	0.251512	0.00480784	0.37635	0.0874191
-0.1	0.0723714	1.03718	0.247041	0.00479086	0.37505	0.0851537
-0.0666667	0.0731963	1.03335	0.227704	0.00476217	0.370438	0.0670564
-0.0333333	0.0734298	1.03261	0.220098	0.00502903	0.36879	0.0838891
0	0.0739468	1.02986	0.193884	0.00550501	0.365558	0.0935837
0.0333333	0.0738657	1.0293	0.189543	0.0054894	0.367608	0.0886745
0.0666667	0.074053	1.02701	0.1878	0.00541683	0.363056	0.0856744
0.1	0.0740282	1.02286	0.179286	0.0052899	0.366055	0.0858662
0.133333	0.0745251	1.01584	0.178316	0.0051437	0.361564	0.0946307
0.166667	0.0748855	1.0104	0.182862	0.00500854	0.364173	0.0903417
0.2	0.0748639	1.0045	0.192291	0.00486373	0.358154	0.0688597
0.233333	0.0749356	0.995398	0.194815	0.00479271	0.3591	0.14237
0.266667	0.0750765	0.986903	0.170538	0.00473733	0.357109	0.118267
0.3	0.0753136	0.979216	0.163637	0.00472339	0.352564	0.198963
0.333333	0.0754286	0.972007	0.146391	0.00427138	0.354357	0.198233
0.366667	0.0748946	0.959342	0.153991	0.00307294	0.347413	0.188441
0.4	0.0741068	0.946022	0.158813	0.00166417	0.349015	0.224051
0.433333	0.0738573	0.933782	0.147487	0.00113349	0.344664	0.145564
0.466667	0.0736299	0.928268	0.150966	0.00106741	0.344146	0.176422
0.5	0.0734856	0.92338	0.135784	0.00109864	0.341936	0.191281
0.533333	0.0733186	0.919663	0.130242	0.000958715	0.337948	0.227945
0.566667	0.0728637	0.919588	0.140896	0.000582186	0.336699	0.231069
0.6	0.0732955	0.910772	0.13097	0.000495247	0.332472	0.220281
0.633333	0.0733185	0.900002	0.123463	0.000578412	0.330596	0.246885
0.666667	0.0730615	0.898226	0.126205	0.000634568	0.325332	0.282266
0.7	0.0731851	0.893113	0.134335	0.000646588	0.322682	0.262223
0.733333	0.0732595	0.890941	0.145634	0.000627527	0.317563	0.254782
0.766667	0.0733967	0.891463	0.140247	0.000644781	0.314264	0.325013
0.8	0.0730894	0.888409	0.145722	0.000580877	0.309542	0.29497
0.833333	0.0730647	0.883861	0.139422	0.000500562	0.307602	0.272936
0.866667	0.0732671	0.88285	0.135413	0.000494292	0.306678	0.283877
0.9	0.073432	0.884804	0.137109	0.00052478	0.303932	0.245246
0.933333	0.0733644	0.880413	0.126336	0.000568333	0.303709	0.294809
0.966667	0.0736711	0.884296	0.116288	0.000601293	0.300342	0.291546
1	0.0738104	0.891355	0.134838	0.000609899	0.301886	0.320371
1.03333	0.0741607	0.891533	0.137317	0.000643404	0.299732	0.344649
1.06667	0.0739045	0.89221	0.130568	0.000549755	0.302274	0.268313
1.1	0.0739875	0.893487	0.123847	0.000526793	0.30232	0.297395
1.13333	0.0738938	0.896001	0.129764	0.00056729	0.303224	0.305595
1.16667	0.0740202	0.899464	0.123984	0.000607473	0.305982	0.310145
1.2	0.0736984	0.900664	0.127112	0.000610673	0.309227	0.305335
1.23333	0.0737311	0.907947	0.131798	0.000602767	0.312584	0.281276
1.26667	0.0736327	0.910392	0.125327	0.000667242	0.31636	0.310164
1.3	0.0735004	0.915586	0.117516	0.000672252	0.320421	0.331751
1.33333	0.0737681	0.917294	0.114117	0.000595426	0.322327	0.345153
1.36667	0.0742056	0.922352	0.122247	0.000550615	0.326585	0.31327
1.4	0.0747922	0.921472	0.111132	0.000565249	0.326188	0.305534
1.43333	0.0753389	0.923506	0.108068	0.000603133	0.329421	0.319084
1.46667	0.0754149	0.933844	0.104798	0.00062998	0.328356	0.282346
1.5	0.0751405	0.934917	0.103247	0.000587957	0.329319	0.29192
1.53333	0.0750561	0.934987	0.110788	0.000578675	0.327211	0.312347
1.56667	0.0751541	0.938093	0.111445	0.00056147	0.327399	0.220911
1.6	0.0750486	0.937106	0.110143	0.000509598	0.326159	0.28681
1.63333	0.0749879	0.938681	0.110874	0.000482434	0.326019	0.277299
1.66667	0.0750565	0.941778	0.1023	0.000495491	0.323162	0.268879
1.7	0.0750767	0.942015	0.0876742	0.000552375	0.322087	0.251525
1.73333	0.0750006	0.934063	0.093833	0.000606099	0.319778	0.229093
1.76667	0.0752488	0.929762	0.103329	0.000602053	0.317469	0.268681
1.8	0.0757532	0.925076	0.0971993	0.000631098	0.314836	0.244052
1.83333	0.0753836	0.919747	0.103784	0.000597426	0.311625	0.280374
1.86667	0.0758928	0.915746	0.102656	0.000509833	0.311026	0.23535
1.9	0.075911	0.916175	0.0982519	0.00048995	0.311922	0.230714
1.93333	0.0761467	0.911677	0.103597	0.000501663	0.311633	0.21941
1.96667	0.0762076	0.904931	0.100046	0.00054225	0.313657	0.196162
2	0.0764383	0.898492	0.106945	0.000587216	0.314476	0.206957
2.03333	0.0765767	0.893071	0.105288	0.000604554	0.317326	0.212703
2.06667	0.0762166	0.890217	0.0977124	0.000653183	0.318993	0.217033
2.1	0.0761247	0.888462	0.0949671	0.000599747	0.320733	0.159317
2.13333	0.0762078	0.882211	0.0966211	0.000542609	0.324603	0.185129
2.16667	0.0760329	0.876773	0.0846464	0.000534472	0.326551	0.193759
2.2	0.0755637	0.874524	0.0893899	0.000567461	0.33128	0.169163
2.23333	0.0754934	0.868068	0.0955341	0.00061149	0.331406	0.187138
2.26667	0.0757599	0.865208	0.0909759	0.000607081	0.337503	0.137104
2.3	0.0755678	0.859715	0.0927262	0.000640378	0.336444	0.136997
2.33333	0.0754986	0.859819	0.0968343	0.000677746	0.342365	0.132082
2.36667	0.0752729	0.85802	0.0985896	0.000616541	0.340517	0.163704
2.4	0.0754403	0.851328	0.0957129	0.00059317	0.341874	0.120941
2.43333	0.0756286	0.849755	0.0874241	0.00051417	0.340338	0.140323
2.46667	0.0760151	0.847449	0.0939639	0.000561666	0.339696	0.127221
2.5	0.0758943	0.843763	0.0940416	0.000636391	0.336953	0.138452
2.53333	0.0758333	0.840331	0.0877698	0.000669647	0.335083	0.116652
2.56667	0.0757829	0.838031	0.0866382	0.000707965	0.331383	0.116777
2.6	0.0761337	0.833044	0.0968005	0.000724991	0.327497	0.0945178
2.63333	0.0760054	0.825839	0.093676	0.000687134	0.324326	0.116669
2.66667	0.0759112	0.821815	0.0957857	0.000679637	0.322339	0.113136
2.7	0.0761235	0.812434	0.099145	0.00066184	0.32005	0.0620107
2.73333	0.0752073	0.810841	0.097263	0.000686349	0.317999	0.0931426
2.76667	0.0754024	0.809774	0.0886037	0.000717365	0.31829	0.0876214
2.8	0.0752302	0.805785	0.0926582	0.000730205	0.318214	0.0949364
2.83333	0.0751668	0.803475	0.0945628	0.00073046	0.316138	0.115847
2.86667	0.0749181	0.799036	0.0969156	0.000713109	0.314866	0.098351
2.9	0.0750047	0.797139	0.105995	0.000604395	0.310947	0.0756317
2.93333	0.074784	0.795333	0.0964191	0.000562954	0.309283	0.0905572
2.96667	0.0742794	0.79088	0.0904316	0.000549495	0.306024	0.0679782
3	0.0737902	0.791539	0.0937102	0.000596334	0.300875	0.0625502
3.03333	0.0739028	0.788716	0.0900832	0.000664163	0.299707	0.0677937
3.06667	0.0740951	0.787645	0.0888974	0.000719713	0.299421	0.0784831
3.1	0.074099	0.783102	0.0941553	0.000719399	0.300888	0.0746084
3.13333	0.074145	0.781653	0.0955556	0.000705818	0.303011	0.0606483
3.16667	0.0741127	0.782132	0.100406	0.000700545	0.305087	0.0735315
3.2	0.0741579	0.779247	0.10007	0.000692504	0.309376	0.0650044
3.23333	0.0737944	0.776369	0.0939274	0.000612338	0.31102	0.0595845
3.26667	0.0737256	0.76965	0.0913628	0.000612364	0.313907	0.0813597
3.3	0.0741858	0.766343	0.0934655	0.000634794	0.312746	0.0772033
3.33333	0.0742905	0.766699	0.0954045	0.000664846	0.313767	0.0684862
3.36667	0.0740019	0.760808	0.0946045	0.0006189	0.310255	0.0599819
3.4	0.0739596	0.757274	0.0922567	0.000573069	0.311149	0.0429684
3.43333	0.0744203	0.759532	0.0969242	0.00054039	0.306981	0.0383383
3.46667	0.07386	0.76056	0.0903842	0.000547572	0.307255	0.0528266
3.5	0.0735552	0.757963	0.084602	0.000567205	0.302645	0.0550082
3.53333	0.0734805	0.755648	0.0848669	0.000642904	0.300844	0.0428725
3.56667	0.0735068	0.755651	0.0931947	0.000680956	0.297509	0.0689719
3.6	0.0737602	0.753667	0.0940876	0.000708334	0.293324	0.0761646
3.63333	0.0736514	0.750941	0.0956048	0.000729879	0.29338	0.0584069
3.66667	0.0736033	0.750879	0.0932083	0.000753707	0.288332	0.0544967
3.7	0.0736235	0.746209	0.0906069	0.000712706	0.290725	0.0636168
3.73333	0.0735821	0.741403	0.0904185	0.000673976	0.285787	0.0520815
3.76667	0.0734606	0.735095	0.0889409	0.000648999	0.289615	0.0798745
3.8	0.0730177	0.736952	0.0953269	0.000707024	0.285289	0.057453
3.83333	0.0729352	0.734263	0.102596	0.000742033	0.287964	0.0453744
3.86667	0.0726552	0.733548	0.0965848	0.000764227	0.284977	0.0795416
3.9	0.0725757	0.72868	0.0976224	0.000713728	0.284404	0.0737659
3.93333	0.0723228	0.722311	0.0945368	0.000712114	0.282689	0.0549245
3.96667	0.0722157	0.721199	0.0856411	0.000672596	0.280592	0.0552332
4	0.0717131	0.715366	0.0918984	0.000603873	0.279018	0.0532042
4.03333	0.0714693	0.710872	0.0856404	0.000600748	0.277877	0.0506286
4.06667	0.0716415	0.708993	0.0814885	0.000613221	0.273271	0.0493742
4.1	0.0717794	0.711101	0.0857278	0.000687841	0.272943	0.0723593
4.13333	0.0717096	0.708848	0.0835326	0.000728309	0.269936	0.0438623
4.16667	0.0715877	0.705457	0.0863954	0.000711072	0.271476	0.0379131
4.2	0.0716296	0.699773	0.080562	0.000752084	0.270731	0.0341793
4.23333	0.0718346	0.695072	0.0798315	0.000756124	0.273608	0.046394
4.26667	0.0718658	0.688126	0.0895766	0.000716875	0.276597	0.0344624
4.3	0.0716147	0.685427	0.088306	0.000734837	0.279253	0.039985
4.33333	0.0714496	0.680107	0.0874279	0.00076713	0.28275	0.0474084
4.36667	0.0713832	0.677384	0.0824092	0.000772401	0.284216	0.0505368
4.4	0.0710598	0.677552	0.095444	0.000781747	0.284395	0.0367163
4.43333	0.0707762	0.674062	0.0910184	0.000780949	0.283931	0.0345552
4.46667	0.0705564	0.671442	0.0978378	0.0007236	0.280658	0.0398793
4.5	0.0704823	0.664566	0.0994661	0.000694834	0.27918	0.0289729
4.53333	0.0701559	0.66033	0.0876887	0.000649086	0.276499	0.0482952
4.56667	0.0698116	0.657504	0.0943081	0.000617264	0.273963	0.0262007
4.6	0.0697265	0.655298	0.093632	0.00068738	0.276627	0.0266882
4.63333	0.069646	0.651964	0.0869701	0.00075358	0.275376	0.0347751
4.66667	0.0695379	0.648353	0.0868204	0.000771042	0.280783	0.038467
4.7	0.0689479	0.642945	0.0914344	0.000843955	0.281064	0.039822
4.73333	0.0689382	0.640435	0.0896089	0.000863457	0.287321	0.0419569
4.76667	0.0687692	0.640407	0.0951615	0.000747306	0.291091	0.0607377
4.8	0.0683177	0.637294	0.0969724	0.000716596	0.296109	0.055332
4.83333	0.0679294	0.635066	0.0925576	0.000658897	0.300223	0.0491732
4.86667	0.0678842	0.630204	0.0866126	0.000656851	0.303882	0.0470781
4.9	0.0682909	0.627021	0.0863516	0.000659622	0.306709	0.0427926
4.93333	0.0676917	0.627652	0.091502	0.00065639	0.306622	0.0635084
4.96667	0.06755	0.624342	0.094206	0.00069936	0.305135	0.0733945
5	0.0673302	0.619614	0.0853583	0.000766076	0.302549	0.042464
5.03333	0.0671191	0.620942	0.0868143	0.000673994	0.298761	0.0298814
5.06667	0.0668162	0.620704	0.0886676	0.000608021	0.293695	0.0253152
5.1	0.0663452	0.619793	0.0828906	0.000623831	0.288996	0.0221418
5.13333	0.0659322	0.615484	0.0814347	0.000676008	0.28226	0.0329234
5.16667	0.0653406	0.605549	0.0810103	0.000681076	0.279822	0.0330826
5.2	0.0650334	0.601358	0.0732018	0.000641093	0.273392	0.0416746
5.23333	0.0651885	0.594175	0.0822712	0.000667542	0.275096	0.0544456
5.26667	0.0647581	0.596133	0.0941865	0.00068711	0.271609	0.0513611
5.3	0.0643549	0.594474	0.0864361	0.000663751	0.273692	0.0390835
5.33333	0.064151	0.59493	0.0883909	0.000605105	0.274967	0.0290559
5.36667	0.0636839	0.598032	0.0858514	0.000629039	0.274358	0.0570432
5.4	0.0635474	0.597782	0.0801427	0.000746244	0.27899	0.0388233
5.43333	0.0636678	0.59733	0.0751877	0.000799663	0.276379	0.0392627
5.46667	0.0634558	0.594014	0.0811798	0.00074387	0.281116	0.0371545
5.5	0.0636156	0.592236	0.0812803	0.000787621	0.278599	0.034204
5.53333	0.0630233	0.592705	0.0745662	0.000756958	0.283902	0.0218537
5.56667	0.0632909	0.592431	0.0747045	0.000672736	0.284889	0.0376031
5.6	0.0628529	0.592646	0.0814586	0.00063502	0.288191	0.0358639
5.63333	0.0627467	0.586209	0.0794506	0.000576332	0.290608	0.0228887
5.66667	0.0626388	0.583667	0.0834787	0.00066711	0.292329	0.0422435
5.7	0.0623267	0.585216	0.0878979	0.000701989	0.293125	0.0323043
5.73333	0.0621851	0.581646	0.0822113	0.000650903	0.29072	0.0202346
5.76667	0.0619911	0.581839	0.0786167	0.000696335	0.289719	0.0400759
5.8	0.0612215	0.582118	0.0801169	0.000687686	0.284034	0.0394829
5.83333	0.0608125	0.585655	0.0769351	0.000660651	0.283866	0.0213742
5.86667	0.0602094	0.585942	0.0717011	0.000663666	0.279185	0.0382238
5.9	0.0597727	0.582404	0.0805943	0.000680052	0.28115	0.0170153
5.93333	0.0593494	0.581752	0.082081	0.000811857	0.281501	0.0206909
5.96667	0.0593862	0.582696	0.0861145	0.000804206	0.280845	0.0434489
6	0.0596795	0.583648	0.0764532	0.000750648	0.286144	0.0221629
6.03333	0.0595571	0.584851	0.0810821	0.000850358	0.285818	0.0223302
6.06667	0.0596354	0.582582	0.0811673	0.000803441	0.293884	0.0294292
6.1	0.0594982	0.578504	0.0825675	0.000734936	0.292747	0.0186054
6.13333	0.0591834	0.573822	0.0921708	0.000663621	0.296283	0.0291657
6.16667	0.058587	0.56952	0.0852514	0.00064932	0.297528	0.0429736
6.2	0.0583764	0.563158	0.0824403	0.000774455	0.296308	0.031649
6.23333	0.0581302	0.562006	0.0823215	0.000743539	0.300211	0.0263128
6.26667	0.057961	0.560539	0.0792252	0.000689282	0.293079	0.0174227
6.3	0.0574403	0.55866	0.0764249	0.000701426	0.293073	0.0179152
6.33333	0.0574727	0.556638	0.0739277	0.00063944	0.283744	0.0188621
6.36667	0.0573804	0.557269	0.0821742	0.000621935	0.281409	0.0194967
6.4	0.0569071	0.559239	0.0869548	0.000582353	0.273112	0.0324605
6.43333	0.0569878	0.553145	0.0848816	0.000599965	0.271588	0.0315213
6.46667	0.0568269	0.554424	0.0837494	0.000684933	0.266587	0.0258906
6.5	0.0565554	0.551141	0.0873592	0.000691002	0.267318	0.0274645
6.53333	0.0560544	0.546671	0.0896627	0.000682472	0.266125	0.0268159
6.56667	0.0557432	0.54628	0.0907864	0.000733444	0.269273	0.0262974
6.6	0.0556594	0.540328	0.0870319	0.00062262	0.272656	0.0397662
6.63333	0.0553354	0.537063	0.0890168	0.000539773	0.27701	0.039072
6.66667	0.0553239	0.53465	0.091804	0.000509973	0.283168	0.0203377
6.7	0.0551154	0.530859	0.0917671	0.00059495	0.287278	0.0420037
6.73333	0.0550331	0.527436	0.0939825	0.000650047	0.296135	0.0475638
6.76667	0.0550691	0.528478	0.0835686	0.000636669	0.298078	0.0216644
6.8	0.0543851	0.528766	0.0737984	0.000644042	0.304696	0.0390281
6.83333	0.0540057	0.527501	0.0828411	0.000688351	0.303758	0.0412707
6.86667	0.0535006	0.52747	0.0748293	0.000683559	0.306023	0.0423186
6.9	0.0533239	0.526367	0.0771782	0.000635807	0.300901	0.0481947
6.93333	0.0527569	0.520062	0.0783392	0.000649658	0.296895	0.0397947
6.96667	0.052558	0.522268	0.0782395	0.000751603	0.290221	0.0215995
7	0.0522857	0.518798	0.0756713	0.000737735	0.284987	0.0269825
7.03333	0.0518884	0.518221	0.0805019	0.00074359	0.278181	0.0260258
7.06667	0.0518163	0.517072	0.0807675	0.000753005	0.273901	0.0242373
7.1	0.0513973	0.514994	0.0802194	0.000739996	0.26942	0.0346769
7.13333	0.0513978	0.513367	0.0852104	0.000698598	0.272344	0.0327757
7.16667	0.0511326	0.511032	0.0854676	0.000618793	0.270699	0.0283923
7.2	0.0510034	0.5122	0.0843498	0.00064682	0.275796	0.0411306
7.23333	0.0503973	0.509007	0.0831787	0.000768131	0.276225	0.0240521
7.26667	0.050287	0.509523	0.0792429	0.000779473	0.279896	0.0254982
7.3	0.0502683	0.509919	0.079562	0.000746552	0.280675	0.0289302
7.33333	0.0498906	0.51375	0.080332	0.00076469	0.28046	0.050736
7.36667	0.0497331	0.511863	0.0900447	0.000704106	0.281941	0.0368624
7.4	0.0490751	0.51248	0.089777	0.000663816	0.282087	0.0199626
7.43333	0.0490438	0.515153	0.085801	0.000577793	0.282002	0.0262952
7.46667	0.0487421	0.516639	0.0934312	0.000610009	0.284078	0.0225687
7.5	0.0483144	0.517164	0.0998234	0.000682623	0.283639	0.0462326
7.53333	0.0478972	0.516614	0.0952925	0.000669642	0.288375	0.0526318
7.56667	0.0473873	0.51549	0.096107	0.000644917	0.28865	0.0343083
7.6	0.0474013	0.51005	0.0910424	0.000707039	0.293191	0.0471901
7.63333	0.0470922	0.507917	0.089749	0.00069569	0.293533	0.0299614
7.66667	0.046781	0.508217	0.0976999	0.000602856	0.296001	0.0185889
7.7	0.0465143	0.505852	0.102964	0.000581614	0.298686	0.0158163
7.73333	0.0459283	0.50339	0.0979307	0.000681513	0.29903	0.0341259
7.76667	0.0453302	0.504933	0.100258	0.000860794	0.301316	0.0433926
7.8	0.0451708	0.505313	0.101717	0.000863409	0.3001	0.0400487
7.83333	0.0450111	0.504469	0.0966544	0.000815194	0.301788	0.0627467
7.86667	0.0449749	0.502949	0.0928209	0.000815025	0.298418	0.0346484
7.9	0.0446498	0.502821	0.0925642	0.000796228	0.299341	0.0322071
7.93333	0.0446645	0.499254	0.0873813	0.000678312	0.2988	0.0389973
7.96667	0.0443973	0.496971	0.0877225	0.000659541	0.299922	0.0626715
8	0.0439475	0.492534	0.0888383	0.00070309	0.298459	0.0481741
8.03333	0.0434651	0.493048	0.0822515	0.000882179	0.299203	0.0307931
8.06667	0.0431056	0.490156	0.0777205	0.000857966	0.300508	0.0630524
8.1	0.0427311	0.490283	0.0777026	0.000821127	0.303243	0.0618771
8.13333	0.0428755	0.482475	0.0837699	0.00088046	0.303548	0.0471412
8.16667	0.0421337	0.478243	0.0899309	0.000836922	0.307049	0.0392418
8.2	0.0419634	0.476689	0.0852842	0.000700854	0.302966	0.0445583
8.23333	0.0412783	0.471935	0.0897432	0.000652633	0.307139	0.0437985
8.26667	0.0412615	0.464843	0.0926727	0.000641056	0.301546	0.0273417
8.3	0.0411562	0.460596	0.0898021	0.000805337	0.30276	0.0455164
8.33333	0.040653	0.459131	0.0860509	0.000767818	0.296264	0.0600413
8.36667	0.0404458	0.45718	0.0899017	0.000788972	0.294262	0.0619959
8.4	0.0403556	0.452755	0.0955369	0.0008257	0.291215	0.0443528
8.43333	0.0401923	0.451144	0.0929745	0.000748948	0.286901	0.0593709
8.46667	0.0400825	0.451309	0.0954292	0.000700474	0.286084	0.0610668
8.5	0.0398	0.450524	0.0956275	0.000655486	0.282716	0.0465416
8.53333	0.0397331	0.44828	0.099158	0.000682489	0.282092	0.0520523
8.56667	0.039396	0.454069	0.0912873	0.000748538	0.282702	0.0423438
8.6	0.0390633	0.457027	0.0873165	0.000700256	0.281113	0.0399877
8.63333	0.0387278	0.460456	0.0853047	0.000740002	0.282555	0.0601923
8.66667	0.0383324	0.465469	0.0804626	0.000793734	0.28092	0.0564663
8.7	0.0384938	0.464212	0.0779965	0.000786652	0.281978	0.0428732
8.73333	0.0378621	0.467007	0.0802388	0.000643152	0.278912	0.0443348
8.76667	0.0376943	0.468312	0.0839558	0.000605314	0.27829	0.0404516
8.8	0.0374399	0.467987	0.0862097	0.000642732	0.276278	0.0469104
8.83333	0.0372178	0.466484	0.0790947	0.000739157	0.274307	0.0458898
8.86667	0.0371537	0.461782	0.0788214	0.000728359	0.271389	0.0253928
8.9	0.0370619	0.463264	0.0851771	0.000709657	0.269845	0.0332049
8.93333	0.0365671	0.464406	0.0846048	0.000735061	0.268193	0.0352495
8.96667	0.0366159	0.462627	0.0825451	0.000699643	0.266429	0.0279674
9	0.0362307	0.465198	0.0858196	0.000539336	0.2652	0.0576346
9.03333	0.0364165	0.46698	0.0842733	0.000499844	0.263929	0.0482594
9.06667	0.0359877	0.466366	0.0875481	0.00060852	0.264047	0.0391199
9.1	0.0356013	0.465306	0.0950585	0.000684085	0.267099	0.0424948
9.13333	0.0355217	0.463119	0.109234	0.000620347	0.265168	0.0318998
9.16667	0.0354669	0.461269	0.099035	0.00067766	0.270068	0.0433007
9.2	0.0354747	0.459709	0.0857086	0.000762873	0.270676	0.0399887
9.23333	0.0354211	0.461422	0.0865011	0.000754715	0.275221	0.0419634
9.26667	0.0346893	0.460782	0.0946745	0.000569485	0.277767	0.0230713
9.3	0.0343765	0.458743	0.0981503	0.000525066	0.279416	0.0517181
9.33333	0.0341833	0.457484	0.0961563	0.000636622	0.283242	0.0503109
9.36667	0.0341382	0.456302	0.0952919	0.000631379	0.280557	0.0263085
9.4	0.033748	0.456006	0.100345	0.000641614	0.284821	0.0335391
9.43333	0.0330866	0.454025	0.100893	0.000671601	0.281202	0.0654699
9.46667	0.032831	0.451267	0.0947746	0.000700598	0.285646	0.0366558
9.5	0.032421	0.448671	0.0900874	0.000721567	0.281967	0.0492428
9.53333	0.0324345	0.447401	0.0937125	0.00057919	0.28665	0.045037
9.56667	0.0319656	0.448954	0.092113	0.000581306	0.282787	0.038812
9.6	0.0315642	0.448056	0.0902941	0.000794319	0.288231	0.0332836
9.63333	0.0317966	0.4491	0.0930159	0.000768571	0.286304	0.0451584
9.66667	0.0317287	0.445795	0.0893786	0.00070031	0.288204	0.0466577
9.7	0.0315242	0.445456	0.0938319	0.000741218	0.287633	0.0352156
9.73333	0.0315525	0.446079	0.0964781	0.000811836	0.287729	0.030855
9.76667	0.031675	0.445992	0.0998924	0.000756745	0.287998	0.0330076
9.8	0.030802	0.444084	0.0972705	0.000664185	0.285192	0.0444131
9.83333	0.0302439	0.442737	0.0973336	0.000739779	0.287433	0.0526991
9.86667	0.0297904	0.446079	0.098336	0.000858302	0.284049	0.0675557
9.9	0.029428	0.444826	0.0862072	0.000909655	0.285971	0.0286118
9.93333	0.0289895	0.441406	0.0961051	0.000875883	0.283418	0.0391279
9.96667	0.0288047	0.441841	0.0975633	0.000934561	0.285281	0.0309245
10	0.0287591	0.442305	0.0997539	0.00105908	0.283182	0.0348088
10.0333	0.0288697	0.438908	0.100108	0.000886452	0.284541	0.0489702
10.0667	0.0286619	0.440997	0.0949182	0.000789402	0.281231	0.0397505
10.1	0.0286658	0.437015	0.0968372	0.000789373	0.282065	0.0258227
10.1333	0.0282604	0.441652	0.0976506	0.000891387	0.279163	0.0304736
10.1667	0.028079	0.441105	0.0960805	0.000890732	0.276741	0.036371
10.2	0.0277706	0.44077	0.10514	0.000854223	0.275014	0.0431732
10.2333	0.0277459	0.436531	0.10322	0.000828989	0.27371	0.0539626
10.2667	0.0278569	0.430904	0.100802	0.000867543	0.275522	0.0375508
10.3	0.02764	0.433187	0.0948381	0.000801016	0.274369	0.0464662
10.3333	0.0276201	0.433733	0.0876642	0.000698995	0.278901	0.0589573
10.3667	0.0272039	0.431189	0.0944982	0.000764562	0.279576	0.0532926
10.4	0.0268883	0.428581	0.089731	0.000868908	0.284953	0.0464908
10.4333	0.026819	0.424835	0.0897159	0.000863555	0.286629	0.0406042
10.4667	0.0266913	0.42374	0.0934895	0.000815528	0.290289	0.0290161
10.5	0.0264092	0.423506	0.0913961	0.00073948	0.292277	0.0416509
10.5333	0.0260338	0.422011	0.0951676	0.000797642	0.293687	0.0744997
10.5667	0.0258085	0.424614	0.0994966	0.000753693	0.297267	0.0536325
10.6	0.0255322	0.420228	0.0894854	0.000705304	0.29636	0.0478958
10.6333	0.0253631	0.419252	0.0944487	0.000763879	0.299062	0.0373208
10.6667	0.0250539	0.419759	0.0965018	0.000855163	0.295755	0.0471474
10.7	0.0250635	0.419979	0.0972739	0.000849931	0.297052	0.0411031
10.7333	0.0245966	0.421814	0.10235	0.000811139	0.291324	0.0329497
10.7667	0.0244881	0.427199	0.102687	0.000753592	0.290631	0.0493051
10.8	0.0243987	0.426327	0.0968614	0.00077447	0.285106	0.0475824
10.8333	0.023752	0.425662	0.0985226	0.000745721	0.284709	0.0466713
10.8667	0.0234187	0.425928	0.0986329	0.000692097	0.281908	0.0536272
10.9	0.0229275	0.424645	0.104491	0.000737379	0.281756	0.0627325
10.9333	0.0230007	0.422344	0.101887	0.000825494	0.283404	0.0609503
10.9667	0.0228817	0.425539	0.0960318	0.00073489	0.283262	0.0345399
11	0.0224644	0.426875	0.0967937	0.000675056	0.289291	0.0374052
11.0333	0.0223647	0.424594	0.0972436	0.000693201	0.287259	0.0551907
11.0667	0.0220713	0.423772	0.0902317	0.000759137	0.294828	0.0481719
11.1	0.0216603	0.419958	0.0921268	0.000754988	0.291549	0.0398338
11.1333	0.0216253	0.416756	0.0968342	0.000664181	0.298267	0.0196729
11.1667	0.0212979	0.418263	0.0936101	0.000723993	0.295339	0.0459989
11.2	0.0208038	0.422136	0.103268	0.000818781	0.30027	0.058835
11.2333	0.0210066	0.420965	0.090457	0.000792547	0.300018	0.0689107
11.2667	0.0204221	0.419076	0.0911596	0.000769647	0.302469	0.0605649
11.3	0.0206352	0.418485	0.089012	0.000770595	0.303975	0.0606034
11.3333	0.020251	0.417764	0.0896926	0.000750772	0.307263	0.0564851
11.3667	0.0202886	0.418549	0.10226	0.000714149	0.311244	0.0343624
11.4	0.0201632	0.416537	0.104218	0.000695452	0.313291	0.034217
11.4333	0.0200988	0.415767	0.106934	0.000744477	0.317259	0.0480467
11.4667	0.0193316	0.4165	0.10244	0.000829508	0.316322	0.0353164
11.5	0.0191299	0.41404	0.109901	0.000849009	0.319048	0.0296131
11.5333	0.018849	0.414519	0.110491	0.000858697	0.31404	0.0332435
11.5667	0.0187962	0.415037	0.0999628	0.00093462	0.313444	0.0301051
11.6	0.0182199	0.417618	0.110843	0.000898512	0.30843	0.0379936
11.6333	0.0177839	0.415115	0.103388	0.000765976	0.304803	0.0218418
11.6667	0.0178709	0.421035	0.100043	0.000775734	0.302256	0.0371183
11.7	0.0177179	0.421501	0.0990259	0.000871657	0.298579	0.0356163
11.7333	0.0176348	0.420269	0.0995496	0.000921853	0.299998	0.0272962
11.7667	0.017551	0.426011	0.106457	0.000847842	0.299164	0.0323376
11.8	0.0174126	0.42405	0.103079	0.000846059	0.2982	0.0430159
11.8333	0.0172189	0.419692	0.0963574	0.000813176	0.299843	0.051091
11.8667	0.0170322	0.423734	0.0889406	0.000777697	0.298836	0.0292563
11.9	0.0167474	0.421825	0.0859091	0.000672079	0.301495	0.0287728
11.9333	0.0168922	0.413489	0.0933125	0.000703214	0.300663	0.02839
11.9667	0.0163584	0.414853	0.0929764	0.000796004	0.301243	0.0239634
12	0.0160219	0.413923	0.0941015	0.00079596	0.301827	0.0394063
12.0333	0.0154169	0.414855	0.10074	0.000777323	0.300288	0.0300955
12.0667	0.0150208	0.4178	0.0961082	0.000772972	0.300994	0.0281379
12.1	0.0144162	0.413508	0.100048	0.000755571	0.298736	0.0402186
12.1333	0.0137642	0.411932	0.0998047	0.000757958	0.298319	0.0168682
12.1667	0.0135529	0.414006	0.0936972	0.00060091	0.296854	0.0327601
12.2	0.0131989	0.411106	0.0986195	0.000638421	0.294694	0.0262219
12.2333	0.0129498	0.412297	0.0958011	0.000675146	0.294682	0.0240204
12.2667	0.0125113	0.419386	0.0986473	0.0006541	0.293352	0.0354094
12.3	0.0122332	0.423127	0.103314	0.000703375	0.292983	0.0251344
12.3333	0.0123128	0.422727	0.0981507	0.000847604	0.29348	0.0276665
12.3667	0.0120774	0.422243	0.091538	0.000977986	0.292693	0.0298744
12.4	0.0120921	0.422742	0.0948611	0.000865884	0.295009	0.053845
12.4333	0.0115555	0.420929	0.0980529	0.000638123	0.293837	0.0439211
12.4667	0.0114006	0.42177	0.0955575	0.000702116	0.296849	0.0373247
12.5	0.0108724	0.419809	0.0962565	0.000830787	0.29521	0.0342283
12.5333	0.0109999	0.417103	0.0967054	0.000802523	0.295475	0.0328788
12.5667	0.0108307	0.418059	0.085952	0.000744406	0.293823	0.0236082
12.6	0.0107965	0.410329	0.0904769	0.000812091	0.292572	0.0277309
12.6333	0.0107515	0.405455	0.0899605	0.000915448	0.29175	0.0360559
12.6667	0.0107504	0.401617	0.0873994	0.000836575	0.289846	0.0413421
12.7	0.0105707	0.398222	0.0899785	0.000709619	0.288003	0.0468122
12.7333	0.010716	0.395502	0.0902507	0.000757257	0.285438	0.0249159
12.7667	0.0108125	0.388754	0.100481	0.000801054	0.285085	0.057019
12.8	0.0109258	0.381696	0.0932759	0.000745126	0.283016	0.0549168
12.8333	0.0106279	0.376938	0.0970405	0.000690457	0.284019	0.0714764
12.8667	0.0104655	0.372279	0.0963671	0.000753303	0.286623	0.0313802
12.9	0.0102375	0.367632	0.101043	0.000824887	0.289509	0.0368138
12.9333	0.00985194	0.366307	0.107216	0.000685246	0.293766	0.0533396
12.9667	0.00971399	0.364558	0.0944587	0.000653582	0.298857	0.0278894
13	0.00999466	0.361011	0.0975343	0.000754186	0.30743	0.0444255
13.0333	0.00981356	0.359802	0.0956368	0.00079157	0.313085	0.0403901
13.0667	0.00968963	0.36086	0.0936053	0.000732477	0.31947	0.0548683
13.1	0.00955206	0.358592	0.0977525	0.00067643	0.32343	0.0356367
13.1333	0.00924917	0.353676	0.0965137	0.000843514	0.327373	0.0500035
13.1667	0.00921366	0.35563	0.0941606	0.000812239	0.3281	0.0571069
13.2	0.00925132	0.354348	0.0913051	0.000645906	0.327838	0.0456585
13.2333	0.0096962	0.349895	0.0997447	0.000603716	0.324706	0.0403548
13.2667	0.00947124	0.351496	0.101855	0.000693424	0.320315	0.0538056
13.3	0.00935025	0.351309	0.0929094	0.000717635	0.317832	0.0731854
13.3333	0.00905909	0.345065	0.0957387	0.000613819	0.306552	0.0398185
13.3667	0.00870235	0.34399	0.0995633	0.000588885	0.304409	0.043971
13.4	0.0085204	0.340666	0.103309	0.000807435	0.293422	0.0337418
13.4333	0.00836272	0.336281	0.0977861	0.000784296	0.292389	0.0517189
13.4667	0.00826788	0.334511	0.101572	0.000602627	0.286471	0.043962
13.5	0.00800941	0.330463	0.10033	0.000641363	0.287535	0.0448465
13.5333	0.00834702	0.329072	0.102604	0.000750283	0.288501	0.0569265
13.5667	0.00820595	0.334974	0.10494	0.000774183	0.29038	0.0375535
13.6	0.00811359	0.337533	0.105204	0.000638517	0.295038	0.039395
13.6333	0.00770763	0.336487	0.105304	0.000599141	0.297713	0.0512048
13.6667	0.00730632	0.340872	0.0996367	0.000767881	0.30623	0.0620765
13.7	0.00734427	0.345613	0.107646	0.000765084	0.30792	0.0423574
13.7333	0.00725231	0.345876	0.101836	0.000664636	0.314113	0.0326066
13.7667	0.00732092	0.344793	0.0965863	0.000693302	0.316441	0.0311089
13.8	0.00744523	0.347111	0.103129	0.000829885	0.321646	0.0503682
13.8333	0.00714419	0.343781	0.10156	0.000885032	0.325324	0.0589852
13.8667	0.00729968	0.342615	0.101918	0.000802444	0.325733	0.0377672
13.9	0.00704881	0.340151	0.10471	0.000790717	0.329695	0.0624419
13.9333	0.00667959	0.340227	0.105018	0.000843614	0.328441	0.0573649
13.9667	0.0064643	0.342192	0.110206	0.000749478	0.331561	0.0296028
14	0.00636383	0.341944	0.101327	0.00062104	0.328135	0.0333995
14.0333	0.00653619	0.34372	0.104768	0.000657328	0.32768	0.0606445
14.0667	0.00617345	0.347587	0.0972133	0.00073038	0.325857	0.0432582
14.1	0.00627991	0.346013	0.100523	0.000732453	0.32063	0.0188905
14.1333	0.00627449	0.342485	0.0971055	0.000678995	0.31683	0.0494532
14.1667	0.00646144	0.344757	0.105419	0.000696322	0.311407	0.0242833
14.2	0.00639951	0.342673	0.104826	0.000773358	0.304292	0.0439928
14.2333	0.00623155	0.335404	0.100557	0.000663274	0.299125	0.0373055
14.2667	0.00599589	0.335415	0.10415	0.000566178	0.291876	0.0373666
14.3	0.00579726	0.332283	0.0974088	0.000616482	0.287869	0.0625689
14.3333	0.00583314	0.326951	0.0946441	0.000729784	0.285317	0.0232246
14.3667	0.00584034	0.327913	0.0943105	0.000792776	0.281333	0.0437558
14.4	0.00568204	0.330409	0.0964913	0.000780442	0.284951	0.0372814
14.4333	0.00556902	0.328161	0.0893833	0.000759594	0.280138	0.0203098
14.4667	0.00526552	0.327119	0.0925534	0.000888516	0.28538	0.0432839
14.5	0.00518472	0.32733	0.0921902	0.000761546	0.280546	0.0387223
14.5333	0.00488826	0.32305	0.0980598	0.000588152	0.286786	0.0337531
14.5667	0.00486601	0.322014	0.102771	0.000605712	0.283532	0.0463791
14.6	0.00466637	0.320268	0.106377	0.000667853	0.288996	0.0454825
14.6333	0.00434801	0.317853	0.109934	0.000667571	0.286543	0.0405754
14.6667	0.00423454	0.315562	0.0978438	0.000659871	0.288962	0.0427839
14.7	0.00425683	0.309928	0.0978223	0.00064809	0.288107	0.0291688
14.7333	0.00447254	0.30638	0.0983691	0.000777124	0.288928	0.0134589
14.7667	0.00435277	0.305281	0.0975966	0.000680969	0.290057	0.0308463
14.8	0.00424571	0.301104	0.0924158	0.000601368	0.289303	0.0453325
14.8333	0.0039096	0.295882	0.0914249	0.000642949	0.292984	0.0230221
14.8667	0.00388229	0.294467	0.0914766	0.00069384	0.291828	0.0499024
14.9	0.00374688	0.298392	0.0939509	0.000661713	0.296468	0.0686159
14.9333	0.00351902	0.289421	0.0862293	0.000673323	0.293847	0.0359483
14.9667	0.00310453	0.284452	0.093549	0.000712411	0.298761	0.0290763
15	0.00315033	0.282827	0.0983759	0.000760957	0.293869	0.0371661
15.0333	0.00277895	0.287687	0.0937492	0.000644986	0.298414	0.0338517
15.0667	0.00250676	0.286084	0.0871976	0.000573554	0.293204	0.0288782
15.1	0.00217813	0.288285	0.0926587	0.000602017	0.29584	0.0287218
15.1333	0.00206801	0.287146	0.100683	0.000657003	0.293876	0.0323711
15.1667	0.00210036	0.285679	0.0974439	0.000627959	0.293637	0.0466932
15.2	0.00196636	0.284588	0.0871274	0.000653235	0.294973	0.04718
15.2333	0.00205696	0.281697	0.0807033	0.0007526	0.291923	0.0476968
15.2667	0.0017432	0.283032	0.0873753	0.000887633	0.292071	0.0348799
15.3	0.000938865	0.28266	0.0880076	0.000745595	0.289116	0.0403621
15.3333	0.000947901	0.284889	0.0934068	0.000570638	0.289523	0.0414509
15.3667	0.000534723	0.279147	0.0887091	0.00058964	0.288875	0.03226
15.4	0.000401343	0.280408	0.0978066	0.000613287	0.286916	0.0440037
15.4333	0.000268578	0.281493	0.0978437	0.000564758	0.286818	0.0405375
15.4667	0.000444118	0.282704	0.0933814	0.000564046	0.285712	0.0386925
15.5	0.000525129	0.28377	0.0898169	0.00059683	0.28318	0.0580893
15.5333	0.000205482	0.282854	0.0958855	0.000595704	0.282864	0.0543411
15.5667	0.000201571	0.285062	0.0987948	0.00053861	0.278592	0.0333381
15.6	0.000112097	0.280943	0.0926015	0.000536968	0.277479	0.0289261
15.6333	0.000106434	0.278855	0.09736	0.000604881	0.272998	0.0200716
15.6667	-5.66889e-05	0.277794	0.100513	0.000710411	0.271934	0.0398821
15.7	5.58136e-05	0.272481	0.106329	0.000687934	0.269288	0.0574635
15.7333	-6.53221e-05	0.270285	0.107669	0.000668894	0.266567	0.0602918
15.7667	-0.000479208	0.269015	0.110963	0.000757353	0.267657	0.0544896
15.8	-0.000503455	0.265747	0.104446	0.000827913	0.265363	0.0605773
15.8333	-0.00101646	0.263477	0.100121	0.000639255	0.267169	0.0320092
15.8667	-0.000925828	0.26029	0.102913	0.000563012	0.266553	0.0477624
15.9	-0.0014907	0.25886	0.0966122	0.000628398	0.272657	0.0476768
15.9333	-0.00166395	0.255895	0.0935396	0.000757821	0.274285	0.0368289
15.9667	-0.00132095	0.254857	0.0922256	0.000733436	0.274425	0.0434879
16	-0.00125193	0.249474	0.106878	0.000748522	0.277954	0.030328
16.0333	-0.00124264	0.244539	0.103858	0.000873764	0.278854	0.0527603
16.0667	-0.0010529	0.24048	0.0955204	0.000892891	0.282758	0.0533399
16.1	-0.000904439	0.241443	0.100717	0.000669828	0.285897	0.0337712
16.1333	-0.000780749	0.236699	0.0956926	0.00062119	0.290054	0.056405
16.1667	-0.00123054	0.236496	0.0922835	0.000683442	0.295664	0.0544204
16.2	-0.00116937	0.235855	0.0930505	0.00075622	0.299626	0.0331288
16.2333	-0.00117768	0.234737	0.0986347	0.000723821	0.305669	0.0367899
16.2667	-0.00100741	0.230909	0.0916046	0.000739731	0.308048	0.0338126
16.3	-0.00123458	0.234622	0.0947916	0.000775015	0.311668	0.0537846
16.3333	-0.00167902	0.23163	0.102604	0.00077818	0.315889	0.0467139
16.3667	-0.00193203	0.230652	0.0915373	0.000650715	0.317267	0.051867
16.4	-0.00238941	0.230694	0.0916692	0.000595571	0.320005	0.0422174
16.4333	-0.00232863	0.230513	0.0932019	0.000657133	0.318492	0.05223
16.4667	-0.00198772	0.231973	0.100947	0.000648023	0.321777	0.050244
16.5	-0.00247845	0.229781	0.10287	0.000671054	0.316786	0.0491609
16.5333	-0.00234132	0.230416	0.0968937	0.000767441	0.319743	0.0660631
16.5667	-0.00230087	0.229816	0.0901206	0.000882129	0.314963	0.0648547
16.6	-0.00230223	0.227942	0.0935176	0.000971062	0.318525	0.0623434
16.6333	-0.00221363	0.228892	0.0973036	0.000857834	0.318172	0.0557817
16.6667	-0.00215757	0.229635	0.096564	0.000828339	0.321233	0.0535833
16.7	-0.00176854	0.223935	0.0961004	0.000854384	0.32275	0.0595764
16.7333	-0.00181874	0.220343	0.103535	0.000838925	0.322224	0.0609701
16.7667	-0.00188323	0.217873	0.0967921	0.000847032	0.324044	0.0467669
16.8	-0.00224064	0.21706	0.0872614	0.000880895	0.317205	0.022935
16.8333	-0.00231385	0.214442	0.0903821	0.000963998	0.314917	0.0141206
16.8667	-0.00246341	0.213216	0.0916267	0.000889931	0.308353	0.0454126
16.9	-0.00227552	0.213516	0.0902878	0.00076727	0.301859	0.0409785
16.9333	-0.00238414	0.213557	0.101794	0.000756528	0.296167	0.0397304
16.9667	-0.00269023	0.215148	0.0985794	0.000814284	0.291483	0.0509079
17	-0.00310645	0.216792	0.0977922	0.000741211	0.288336	0.0499709
17.0333	-0.00311163	0.21746	0.100474	0.000712416	0.285798	0.0537967

## Sheet: Panel b
Time (s)	Global astrocytic dF/F	Pupil diameter	Paw movement	Run speed	Neuronal SR	Licking
-17.0667	0.0159568	-0.344321	0.114432	8.5897e-05	0.280675	0.030177
-17.0333	0.0161066	-0.33253	0.0875275	8.64957e-05	0.282133	0.0245511
-17	0.0163456	-0.329628	0.0800353	6.74379e-05	0.281437	0.022122
-16.9667	0.0161655	-0.328084	0.0744481	4.77966e-05	0.282396	0.0185525
-16.9333	0.015516	-0.325109	0.0858344	0.000119449	0.272366	0.0299429
-16.9	0.0158473	-0.319074	0.088538	8.22601e-05	0.272326	0.0427362
-16.8667	0.0157898	-0.318967	0.0787994	0.000113946	0.259821	0.0298713
-16.8333	0.014867	-0.319317	0.0691316	0.00012134	0.259613	0.0392651
-16.8	0.0150824	-0.314479	0.0663503	8.22628e-05	0.250522	0.0507927
-16.7667	0.0142917	-0.304975	0.0697918	7.30732e-05	0.25123	0.0273245
-16.7333	0.0143493	-0.299642	0.0594882	6.94086e-05	0.250131	0.019072
-16.7	0.0145062	-0.293516	0.055406	6.00939e-05	0.252682	0.0331409
-16.6667	0.0139152	-0.285398	0.0633974	0.000102343	0.258341	0.0450261
-16.6333	0.0144183	-0.288903	0.0776574	3.71928e-05	0.260566	0.057762
-16.6	0.0141622	-0.287491	0.083185	7.8278e-05	0.26672	0.035127
-16.5667	0.0156964	-0.28587	0.0789063	0.000121421	0.26753	0.0381815
-16.5333	0.0159772	-0.283543	0.0615192	8.08329e-05	0.268817	0.0454592
-16.5	0.0161332	-0.286082	0.0575747	4.96956e-05	0.267253	0.033734
-16.4667	0.0153254	-0.286243	0.0684326	5.53002e-05	0.265874	0.0313397
-16.4333	0.0155719	-0.289861	0.0894656	2.56966e-05	0.2643	0.0478164
-16.4	0.0155132	-0.292444	0.093261	3.30401e-05	0.261532	0.0525998
-16.3667	0.0166596	-0.290002	0.0873595	2.29574e-05	0.262354	0.0340432
-16.3333	0.0169625	-0.292701	0.0731346	8.00305e-05	0.260683	0.0238569
-16.3	0.0163752	-0.293536	0.0633567	9.72078e-05	0.262998	0.0268909
-16.2667	0.0172532	-0.302091	0.0634111	6.35008e-05	0.261617	0.0126216
-16.2333	0.0168007	-0.306768	0.0605394	6.93664e-05	0.26462	0.0222045
-16.2	0.0167674	-0.308454	0.0727957	0.000122952	0.263345	0.0364027
-16.1667	0.0155101	-0.313597	0.0777979	0.000110498	0.265178	0.032542
-16.1333	0.0165267	-0.311504	0.0776543	8.29595e-05	0.265428	0.0425876
-16.1	0.0165155	-0.310083	0.0827046	3.4229e-05	0.263434	0.0218768
-16.0667	0.0173052	-0.306553	0.0889462	8.36386e-05	0.262747	0.0131469
-16.0333	0.017023	-0.303153	0.0891009	6.70724e-05	0.259656	0.0151111
-16	0.0171583	-0.303583	0.0783487	4.01768e-05	0.259286	0.0139827
-15.9667	0.0173123	-0.300381	0.0784699	0.000142895	0.256771	0.0229092
-15.9333	0.0176229	-0.292513	0.0766861	0.000160668	0.257748	0.0250697
-15.9	0.0179517	-0.285671	0.0780148	7.49824e-05	0.25607	0.0166925
-15.8667	0.0164827	-0.284689	0.0889204	6.90355e-05	0.260241	0.0202661
-15.8333	0.0158709	-0.275799	0.0813681	5.88926e-06	0.257527	0.035304
-15.8	0.0162905	-0.266746	0.0738619	5.23961e-05	0.260331	0.0230077
-15.7667	0.01583	-0.2624	0.0730332	6.57667e-05	0.258924	0.0248749
-15.7333	0.0166374	-0.263087	0.0624085	2.40148e-05	0.258979	0.0212024
-15.7	0.0163698	-0.256548	0.0741741	0.000101215	0.258766	0.0300934
-15.6667	0.0182346	-0.247239	0.0714343	8.76925e-05	0.256811	0.0516544
-15.6333	0.0184414	-0.248348	0.068181	7.08656e-05	0.258627	0.0305876
-15.6	0.0182682	-0.249307	0.0623821	7.38874e-05	0.255957	0.0451956
-15.5667	0.0175937	-0.239705	0.0819765	3.22702e-05	0.260121	0.0327759
-15.5333	0.0177932	-0.231202	0.0905409	7.55971e-05	0.260353	0.0311778
-15.5	0.0175669	-0.234691	0.0668193	0.000114502	0.265062	0.0379172
-15.4667	0.0176932	-0.237512	0.0800543	6.32997e-05	0.267809	0.0237124
-15.4333	0.0175078	-0.223569	0.0630764	0.000101121	0.270904	0.0521969
-15.4	0.0168162	-0.21539	0.0741394	0.000152765	0.272025	0.0361997
-15.3667	0.0176969	-0.223043	0.0779752	0.000143168	0.272229	0.032129
-15.3333	0.0176342	-0.217452	0.0687289	6.92689e-05	0.271368	0.0446323
-15.3	0.0187885	-0.220815	0.0675482	1.07981e-05	0.268198	0.0385749
-15.2667	0.0187997	-0.213581	0.0698666	4.44466e-05	0.263839	0.0251717
-15.2333	0.0186443	-0.202576	0.0729435	6.65078e-05	0.26002	0.0547448
-15.2	0.0187963	-0.209218	0.068183	5.28538e-05	0.255109	0.038133
-15.1667	0.0188168	-0.204108	0.0738181	8.38938e-05	0.253004	0.0293807
-15.1333	0.0193975	-0.197861	0.0757172	0.000142658	0.249809	0.0468547
-15.1	0.0197222	-0.193177	0.0655051	0.000182342	0.251146	0.0271409
-15.0667	0.0189147	-0.193207	0.0598747	8.13629e-05	0.252029	0.0264721
-15.0333	0.0187373	-0.194693	0.0598523	2.72215e-05	0.256425	0.0448421
-15	0.019285	-0.19362	0.0787665	9.89141e-05	0.263725	0.0258393
-14.9667	0.0195373	-0.201221	0.087197	7.80409e-05	0.267241	0.0227711
-14.9333	0.0190371	-0.199236	0.0658779	5.37888e-05	0.274481	0.0261786
-14.9	0.0188367	-0.193229	0.0727942	0.00012587	0.274461	0.0219305
-14.8667	0.0185362	-0.194924	0.070999	0.000104237	0.279293	0.0328429
-14.8333	0.0186209	-0.204167	0.0661892	0.000128976	0.276986	0.0383816
-14.8	0.018475	-0.206144	0.0791495	9.57996e-05	0.274787	0.028349
-14.7667	0.0197671	-0.210196	0.0677193	7.47549e-05	0.273075	0.0294874
-14.7333	0.0202949	-0.209318	0.0643761	0.000100408	0.269039	0.0664595
-14.7	0.0207868	-0.209094	0.066835	0.00011347	0.269229	0.0555156
-14.6667	0.0205795	-0.211058	0.0622994	6.00501e-05	0.267037	0.0323386
-14.6333	0.0203003	-0.209501	0.0640177	9.6414e-05	0.269287	0.035889
-14.6	0.0200537	-0.212131	0.0739553	6.94571e-05	0.270802	0.0414172
-14.5667	0.0189468	-0.213773	0.0599715	9.31979e-05	0.272548	0.0356182
-14.5333	0.0195038	-0.207868	0.0536026	5.71274e-05	0.275472	0.0260876
-14.5	0.0192696	-0.206979	0.0587126	5.11055e-05	0.275439	0.0317553
-14.4667	0.0192824	-0.196168	0.0649109	0.000136281	0.277569	0.030797
-14.4333	0.0192294	-0.189591	0.0731069	0.000146275	0.276083	0.0410002
-14.4	0.0192839	-0.190883	0.0697731	9.73193e-05	0.2744	0.0130587
-14.3667	0.0194753	-0.185828	0.0696664	5.63379e-05	0.272487	0.0231368
-14.3333	0.0196335	-0.197121	0.0648047	5.125e-05	0.268824	0.0600067
-14.3	0.0196488	-0.196888	0.0633352	7.13076e-05	0.26823	0.0548055
-14.2667	0.0194241	-0.192104	0.063125	2.79699e-05	0.263017	0.0400404
-14.2333	0.0194365	-0.202896	0.0671462	7.55723e-05	0.262026	0.021418
-14.2	0.0204981	-0.216828	0.0672679	0.00015766	0.260874	0.0318207
-14.1667	0.0204247	-0.21346	0.066645	0.000141419	0.258811	0.0448266
-14.1333	0.0204421	-0.213488	0.0613114	0.000116063	0.258191	0.0267458
-14.1	0.0199864	-0.218587	0.0646197	0.000142624	0.255733	0.0261641
-14.0667	0.0211699	-0.224923	0.0627168	8.81561e-05	0.255869	0.0398313
-14.0333	0.021508	-0.222758	0.0679803	0.000122895	0.255592	0.0336356
-14	0.0216423	-0.22264	0.0763893	4.35396e-05	0.256859	0.0588447
-13.9667	0.0224157	-0.218253	0.0719694	5.1285e-05	0.25857	0.0616449
-13.9333	0.0226344	-0.21532	0.0714885	9.11896e-05	0.259146	0.0377413
-13.9	0.0224893	-0.212398	0.0829416	8.56581e-05	0.260963	0.0367687
-13.8667	0.021668	-0.210558	0.0821	3.76639e-05	0.258892	0.0340691
-13.8333	0.0210037	-0.200883	0.0782101	7.10101e-05	0.260105	0.0190604
-13.8	0.0198583	-0.197709	0.0682592	7.54417e-05	0.256385	0.0315285
-13.7667	0.0202365	-0.197438	0.0704911	7.2747e-05	0.258272	0.01853
-13.7333	0.0208689	-0.201274	0.0842341	2.93799e-05	0.253493	0.0337889
-13.7	0.0213981	-0.19985	0.090504	3.07513e-05	0.256633	0.0143662
-13.6667	0.0224949	-0.202128	0.0854957	7.99038e-05	0.252705	0.0148084
-13.6333	0.0215289	-0.198529	0.0793267	0.000108549	0.254747	0.0379472
-13.6	0.0219213	-0.202678	0.0743058	9.98181e-05	0.252352	0.00691271
-13.5667	0.0217668	-0.213711	0.071885	9.11973e-05	0.252709	0.0131967
-13.5333	0.0218541	-0.220006	0.0613711	9.35972e-05	0.251012	0.0143796
-13.5	0.0219403	-0.219063	0.0706273	7.48453e-05	0.248627	0.00734898
-13.4667	0.0213608	-0.221898	0.0723175	1.96811e-05	0.248948	0.0289532
-13.4333	0.0214408	-0.21204	0.071761	4.10672e-05	0.244859	0.0277294
-13.4	0.0211314	-0.212548	0.0639096	7.2014e-05	0.247051	0.0145041
-13.3667	0.0225476	-0.214791	0.0708883	9.11728e-05	0.242755	0.020998
-13.3333	0.0220601	-0.209395	0.0704111	0.000115846	0.245569	0.057138
-13.3	0.0227148	-0.209628	0.0704199	9.43188e-05	0.240366	0.0545902
-13.2667	0.0230726	-0.213244	0.0697967	0.000105937	0.243823	0.0236805
-13.2333	0.0228868	-0.20458	0.0716832	9.72535e-05	0.239918	0.0384235
-13.2	0.0224614	-0.202088	0.0861804	4.69321e-05	0.243902	0.0500939
-13.1667	0.022274	-0.209535	0.0814332	2.86453e-05	0.24106	0.0431227
-13.1333	0.0221987	-0.20959	0.089552	5.82522e-05	0.244943	0.0340363
-13.1	0.0220989	-0.213385	0.0849423	6.94054e-05	0.244783	0.0303384
-13.0667	0.0215195	-0.217665	0.0765177	0.000117883	0.246975	0.0339876
-13.0333	0.0215048	-0.222505	0.077906	6.51252e-05	0.248127	0.0301099
-13	0.0216434	-0.229897	0.0796403	1.45727e-05	0.250125	0.0461678
-12.9667	0.0220771	-0.226019	0.087654	3.5036e-05	0.254438	0.0402611
-12.9333	0.0222849	-0.218019	0.0917296	2.02738e-05	0.257829	0.019606
-12.9	0.0223112	-0.213755	0.0870347	1.84148e-05	0.263791	0.0280349
-12.8667	0.0220389	-0.203468	0.0778153	0.00011839	0.266852	0.0457935
-12.8333	0.0223035	-0.201988	0.0854596	0.000174618	0.271279	0.03283
-12.8	0.0216827	-0.205082	0.0987687	8.91596e-05	0.273996	0.042128
-12.7667	0.0215679	-0.200163	0.0943163	6.67092e-05	0.275335	0.0333314
-12.7333	0.0205506	-0.194611	0.0913255	3.43277e-05	0.275064	0.0214477
-12.7	0.0207097	-0.190905	0.0700356	5.13187e-05	0.272646	0.0327637
-12.6667	0.0216958	-0.193034	0.0803474	5.38513e-05	0.267914	0.0252928
-12.6333	0.0226979	-0.188084	0.0698562	7.49058e-05	0.264923	0.0192501
-12.6	0.0229287	-0.184664	0.0686546	0.000157626	0.259425	0.0253263
-12.5667	0.0225213	-0.182656	0.0692566	0.000168424	0.258002	0.042035
-12.5333	0.0224941	-0.177075	0.0675213	0.000103172	0.253173	0.0304241
-12.5	0.0229983	-0.177532	0.0755718	9.94205e-05	0.254136	0.0499422
-12.4667	0.0223222	-0.181566	0.0784004	0.00013781	0.25224	0.0453386
-12.4333	0.0228345	-0.171679	0.0745877	0.000162803	0.253979	0.0244284
-12.4	0.0221051	-0.167909	0.0699903	1.1951e-05	0.253406	0.0165212
-12.3667	0.0224445	-0.170242	0.0661256	1.08664e-05	0.256069	0.0359872
-12.3333	0.0219496	-0.168965	0.072703	0.000146989	0.256958	0.0261005
-12.3	0.0214705	-0.185459	0.0738883	0.000156683	0.257385	0.0174456
-12.2667	0.0204017	-0.197067	0.052535	6.25011e-05	0.25937	0.035498
-12.2333	0.0207373	-0.196191	0.0558763	2.67971e-05	0.257585	0.0349927
-12.2	0.0213729	-0.185978	0.0714626	9.49906e-05	0.25836	0.0218528
-12.1667	0.0227235	-0.186173	0.0749982	0.000130723	0.256049	0.0370088
-12.1333	0.0225922	-0.189211	0.0714266	3.22578e-05	0.255696	0.0254094
-12.1	0.0225254	-0.182762	0.0813724	1.50279e-05	0.254754	0.034119
-12.0667	0.0229497	-0.185334	0.0622049	0.000141742	0.254025	0.0515587
-12.0333	0.0228443	-0.187805	0.058313	0.000140524	0.255754	0.0184655
-12	0.0232607	-0.183772	0.0728957	8.8386e-05	0.255811	0.0173086
-11.9667	0.0233386	-0.169532	0.0718982	7.34774e-05	0.257725	0.0205941
-11.9333	0.0233069	-0.171777	0.0661308	4.99951e-05	0.257234	0.0253645
-11.9	0.0231617	-0.168618	0.0628681	3.45108e-05	0.259114	0.026872
-11.8667	0.0223132	-0.174247	0.0560011	7.26985e-06	0.260542	0.0250312
-11.8333	0.0241753	-0.140193	0.0602075	0.000117084	0.261516	0.0207678
-11.8	0.0240673	-0.145697	0.0570399	0.000169727	0.262629	0.0191015
-11.7667	0.0242363	-0.146779	0.0592463	0.000135884	0.262816	0.0202253
-11.7333	0.024711	-0.155248	0.0635376	0.000106941	0.26583	0.014717
-11.7	0.0249885	-0.163906	0.0535777	9.89376e-05	0.266	0.0273064
-11.6667	0.0251269	-0.166472	0.056412	0.000128732	0.268677	0.0145927
-11.6333	0.0241622	-0.164651	0.0623755	0.000114855	0.267971	0.0212173
-11.6	0.0254608	-0.179302	0.0455568	7.07381e-05	0.270405	0.0224881
-11.5667	0.0257729	-0.185373	0.0537165	0.000134824	0.269846	0.0294475
-11.5333	0.0264661	-0.176475	0.0559266	0.000149375	0.271695	0.0206478
-11.5	0.0259464	-0.188925	0.0448697	0.000154605	0.268594	0.00954681
-11.4667	0.0271358	-0.189063	0.0506794	0.000110168	0.268996	0.0318119
-11.4333	0.0275045	-0.183502	0.065802	0.000105376	0.26527	0.0444744
-11.4	0.0265674	-0.179418	0.0805229	0.000177506	0.263387	0.0404345
-11.3667	0.0250452	-0.175315	0.0626954	0.000118878	0.260029	0.0316014
-11.3333	0.0255058	-0.16712	0.0544514	9.74316e-05	0.257412	0.0299942
-11.3	0.0257069	-0.170229	0.0544341	0.000119868	0.255362	0.0287038
-11.2667	0.0271395	-0.171427	0.0590352	0.000204573	0.25241	0.011411
-11.2333	0.0255408	-0.176091	0.0750756	0.000185616	0.251014	0.0321295
-11.2	0.0256031	-0.176911	0.0662955	0.000109844	0.247422	0.044577
-11.1667	0.0255372	-0.169985	0.0707125	0.000115119	0.245925	0.0418923
-11.1333	0.0255726	-0.163945	0.0583832	0.000147718	0.24358	0.0359037
-11.1	0.0249195	-0.165609	0.0589347	6.00617e-05	0.242272	0.0431598
-11.0667	0.0237684	-0.166852	0.0736238	4.6869e-05	0.240364	0.0513107
-11.0333	0.0244591	-0.159912	0.0682043	0.000149246	0.241363	0.0424054
-11	0.0249278	-0.165295	0.063171	0.0002125	0.238464	0.0436032
-10.9667	0.025042	-0.155105	0.061205	0.000219937	0.243448	0.047775
-10.9333	0.0248879	-0.155665	0.0581699	0.000169599	0.241046	0.0179197
-10.9	0.0246475	-0.160678	0.0662456	6.33962e-05	0.247262	0.0152424
-10.8667	0.0245205	-0.157822	0.0625871	7.81574e-05	0.247057	0.0246269
-10.8333	0.0243536	-0.157892	0.0558085	5.39319e-05	0.250692	0.0076853
-10.8	0.0254454	-0.165204	0.063389	1.60016e-05	0.252379	0.0177271
-10.7667	0.0256076	-0.176507	0.0597072	9.31191e-05	0.253795	0.0213305
-10.7333	0.0254956	-0.174322	0.0642809	0.000125913	0.254781	0.0191749
-10.7	0.024825	-0.170424	0.0580038	0.000116159	0.253942	0.0179209
-10.6667	0.0253467	-0.178299	0.0603808	7.33014e-05	0.255336	0.0264223
-10.6333	0.024993	-0.180998	0.0524711	3.0955e-05	0.253678	0.0214246
-10.6	0.0243393	-0.187614	0.0501568	0.000114049	0.254726	0.00885926
-10.5667	0.0249976	-0.183222	0.0674853	7.04017e-05	0.253705	0.023599
-10.5333	0.0249627	-0.180893	0.0781255	1.12938e-05	0.255144	0.0165816
-10.5	0.0250324	-0.179747	0.0687478	0.00010194	0.252697	0.0156724
-10.4667	0.0251365	-0.180445	0.0638532	0.000166863	0.253469	0.0311681
-10.4333	0.0255014	-0.176343	0.0692167	0.000174149	0.249509	0.031571
-10.4	0.0250283	-0.179846	0.0701118	9.48625e-05	0.252344	0.0266602
-10.3667	0.0236972	-0.194718	0.0754192	2.3652e-05	0.246636	0.00438451
-10.3333	0.0229575	-0.18436	0.0686132	0.000137878	0.248489	0.0145094
-10.3	0.0235966	-0.175032	0.0706202	7.96087e-05	0.243624	0.0113771
-10.2667	0.0219465	-0.183533	0.0709004	5.83752e-06	0.244059	0.00882729
-10.2333	0.021591	-0.177421	0.0718305	2.51557e-05	0.241863	0.0301663
-10.2	0.0218751	-0.179769	0.0744119	0.000100472	0.242463	0.0283713
-10.1667	0.0233632	-0.184761	0.0869916	0.000120898	0.243596	0.0279324
-10.1333	0.0234132	-0.182386	0.0898634	6.09386e-05	0.241977	0.0547389
-10.1	0.0228941	-0.186832	0.0860754	7.09217e-05	0.245077	0.0435368
-10.0667	0.0241239	-0.193819	0.0922922	0.000163715	0.242776	0.0458485
-10.0333	0.0244623	-0.190756	0.0851439	2.37871e-05	0.246557	0.0438187
-10	0.0245998	-0.194477	0.0881	3.35717e-05	0.242235	0.0358387
-9.96667	0.0239164	-0.195201	0.0881144	0.000102633	0.246956	0.0319398
-9.93333	0.0236056	-0.189954	0.079812	0.000133462	0.243839	0.035305
-9.9	0.0232181	-0.187365	0.0680199	0.00015519	0.247863	0.0583854
-9.86667	0.024236	-0.188138	0.0629658	0.000108639	0.246851	0.0317878
-9.83333	0.0248125	-0.184461	0.0750429	0.000140751	0.249295	0.0405942
-9.8	0.0239857	-0.187046	0.0931908	0.000169882	0.251471	0.0440503
-9.76667	0.0224575	-0.192427	0.0875724	0.000125033	0.250376	0.0349539
-9.73333	0.0222477	-0.191629	0.0612807	0.000172047	0.252545	0.0378602
-9.7	0.0228617	-0.200865	0.0755275	0.000178934	0.250952	0.025852
-9.66667	0.0224922	-0.196756	0.0782257	0.000168672	0.252928	0.0458877
-9.63333	0.0225775	-0.195597	0.0780981	0.000171713	0.252389	0.056328
-9.6	0.0217914	-0.193475	0.0830709	0.000118884	0.256737	0.0405098
-9.56667	0.0212332	-0.185422	0.0702155	0.000164331	0.257281	0.0337232
-9.53333	0.0214899	-0.178511	0.0778775	0.000190959	0.260511	0.0302814
-9.5	0.0219346	-0.180843	0.0738717	0.000124298	0.260464	0.0370675
-9.46667	0.0232787	-0.18152	0.0910683	0.0001368	0.263082	0.0364462
-9.43333	0.0229936	-0.181516	0.0824549	0.00016332	0.261839	0.0283364
-9.4	0.0226302	-0.180381	0.079979	0.000182212	0.260256	0.0323443
-9.36667	0.0221172	-0.177029	0.0886514	0.000200099	0.258518	0.0303033
-9.33333	0.0215713	-0.181611	0.0755851	0.000139382	0.255561	0.0411674
-9.3	0.022156	-0.186836	0.0678835	0.000240179	0.255837	0.032762
-9.26667	0.0222776	-0.190477	0.054137	0.000315787	0.250595	0.0501685
-9.23333	0.0224736	-0.186537	0.061642	0.000112743	0.253869	0.0326686
-9.2	0.0226269	-0.189106	0.0704181	0.000136925	0.25071	0.031125
-9.16667	0.0226147	-0.193265	0.0651346	0.000156131	0.256754	0.0153387
-9.13333	0.0229325	-0.19639	0.0725825	0.000113	0.256154	0.0324986
-9.1	0.0231123	-0.199987	0.0758491	0.000126461	0.262726	0.0249108
-9.06667	0.0228269	-0.201445	0.0630904	7.4496e-05	0.265483	0.0236071
-9.03333	0.0228467	-0.197195	0.0699641	0.000132758	0.269613	0.0477739
-9	0.0219744	-0.198767	0.0689145	0.000173534	0.274286	0.0418081
-8.96667	0.0222729	-0.193357	0.0687584	9.32387e-05	0.275299	0.0528456
-8.93333	0.0219445	-0.194843	0.0728334	8.81551e-05	0.278316	0.0481411
-8.9	0.021125	-0.187499	0.0817891	6.72182e-05	0.27593	0.0364438
-8.86667	0.0217066	-0.194476	0.0766035	0.000102318	0.276136	0.0309202
-8.83333	0.0221025	-0.19627	0.069097	0.000150187	0.272257	0.0448457
-8.8	0.022986	-0.192961	0.0598873	6.49811e-05	0.269879	0.066546
-8.76667	0.0219686	-0.195603	0.0674823	9.69543e-05	0.266972	0.0365845
-8.73333	0.0212425	-0.195825	0.0874131	8.17536e-05	0.26096	0.028717
-8.7	0.0212856	-0.189452	0.0742413	8.50432e-05	0.260051	0.0323627
-8.66667	0.0208523	-0.189099	0.075863	9.74685e-05	0.254293	0.048958
-8.63333	0.0210106	-0.196711	0.0786496	6.83633e-05	0.25404	0.0309489
-8.6	0.021629	-0.19322	0.074054	0.000106451	0.250308	0.0531242
-8.56667	0.0218868	-0.191731	0.0711507	0.000135109	0.248182	0.063781
-8.53333	0.0216889	-0.194675	0.0533568	8.56095e-05	0.247622	0.0376441
-8.5	0.0219348	-0.203276	0.0610924	0.000167383	0.245217	0.0418386
-8.46667	0.0222241	-0.204429	0.0635356	0.000136116	0.246945	0.0369605
-8.43333	0.0221148	-0.214145	0.0641162	9.26792e-05	0.245996	0.0302701
-8.4	0.0217911	-0.216694	0.0607593	0.000150618	0.247099	0.0200857
-8.36667	0.0223822	-0.20945	0.062819	0.000113129	0.24675	0.0391166
-8.33333	0.0218391	-0.208864	0.062063	0.000120323	0.247846	0.037091
-8.3	0.0219416	-0.209153	0.0619229	0.000117782	0.246404	0.0394665
-8.26667	0.0218753	-0.203994	0.0834711	8.01176e-05	0.246912	0.0362819
-8.23333	0.0217701	-0.205204	0.0774804	0.000225042	0.243897	0.0166288
-8.2	0.0210815	-0.208399	0.0685024	0.00016936	0.246451	0.0257883
-8.16667	0.0205874	-0.20554	0.0572376	7.34641e-05	0.243488	0.0366168
-8.13333	0.0201111	-0.199962	0.0583767	9.47962e-05	0.246776	0.0207294
-8.1	0.0206695	-0.199028	0.076026	0.000108818	0.245471	0.0308288
-8.06667	0.0195874	-0.204693	0.0607563	0.000130185	0.248543	0.0304765
-8.03333	0.0194639	-0.197194	0.0569108	0.000109675	0.248428	0.0309264
-8	0.0195021	-0.205966	0.0581059	7.20218e-05	0.250838	0.0424401
-7.96667	0.0178551	-0.208341	0.0597844	0.000159215	0.251787	0.0334385
-7.93333	0.0179773	-0.203958	0.0562028	0.000105392	0.252953	0.0407243
-7.9	0.0188599	-0.199928	0.0593267	0.000125251	0.253729	0.0311072
-7.86667	0.0184306	-0.205729	0.0639291	0.000180899	0.254186	0.0221172
-7.83333	0.0183857	-0.204514	0.0665315	0.000136921	0.253751	0.0228246
-7.8	0.0181022	-0.204083	0.0631614	0.000123629	0.253046	0.0185504
-7.76667	0.0182344	-0.209424	0.0562578	9.11957e-05	0.252497	0.018719
-7.73333	0.0183234	-0.209643	0.0598208	8.82371e-05	0.252475	0.0332788
-7.7	0.0187358	-0.218266	0.04654	0.000117736	0.251601	0.0305518
-7.66667	0.019394	-0.215738	0.056318	7.53023e-05	0.25229	0.0351752
-7.63333	0.019866	-0.223055	0.065397	0.000146295	0.252027	0.0512986
-7.6	0.0195573	-0.236582	0.0640632	0.00011248	0.251701	0.0419905
-7.56667	0.01941	-0.23359	0.0687639	7.96619e-05	0.251398	0.0291928
-7.53333	0.0187325	-0.247493	0.061084	6.59335e-05	0.248685	0.0336672
-7.5	0.0189355	-0.252277	0.0588341	5.1573e-05	0.249024	0.0252515
-7.46667	0.0190767	-0.246511	0.0565311	4.33821e-05	0.244184	0.0491629
-7.43333	0.0196867	-0.254072	0.0676149	0.000174546	0.243568	0.0267746
-7.4	0.020185	-0.25894	0.0691112	0.000135892	0.238833	0.0188978
-7.36667	0.0203719	-0.257657	0.0634831	0.000163424	0.23781	0.0373152
-7.33333	0.0196312	-0.259963	0.0601711	0.000168201	0.235777	0.0171012
-7.3	0.0200044	-0.256986	0.0650038	0.000146816	0.234598	0.0344623
-7.26667	0.019275	-0.261466	0.0662417	0.0001277	0.234576	0.0490187
-7.23333	0.0193593	-0.261884	0.0634497	9.11013e-05	0.23307	0.0304218
-7.2	0.0195212	-0.262536	0.065138	0.000100356	0.236052	0.0329876
-7.16667	0.0201193	-0.256076	0.058325	0.000242075	0.237987	0.028412
-7.13333	0.0197069	-0.25644	0.0572372	0.000212967	0.239785	0.0208719
-7.1	0.0193995	-0.258499	0.056659	0.000176443	0.242403	0.0277211
-7.06667	0.0193733	-0.254736	0.0677014	0.000145897	0.243696	0.0228931
-7.03333	0.0193361	-0.249828	0.0539821	0.000112809	0.245999	0.0114823
-7	0.0195256	-0.249581	0.0561159	0.000128879	0.247521	0.0208326
-6.96667	0.0194446	-0.246738	0.0665605	9.44106e-05	0.246714	0.0178329
-6.93333	0.0200227	-0.249694	0.0481169	3.99683e-05	0.246668	0.0193775
-6.9	0.0208675	-0.254288	0.056193	0.000118657	0.244303	0.0474829
-6.86667	0.0221777	-0.256752	0.0560098	8.51925e-05	0.244757	0.0342571
-6.83333	0.0213804	-0.253116	0.0606833	0.000117175	0.242191	0.0307124
-6.8	0.0221533	-0.254196	0.076298	9.97137e-05	0.243522	0.032262
-6.76667	0.0214321	-0.261742	0.0588302	4.67081e-05	0.242665	0.0205106
-6.73333	0.0213238	-0.256381	0.0528206	4.62384e-05	0.244093	0.0313265
-6.7	0.0215347	-0.262071	0.0516737	3.39609e-05	0.244047	0.0341354
-6.66667	0.0209351	-0.272341	0.0605923	2.69682e-05	0.244272	0.0205761
-6.63333	0.0213823	-0.275938	0.0601654	8.87711e-05	0.243615	0.00812323
-6.6	0.0199756	-0.283945	0.0499288	7.5664e-05	0.241907	0.033758
-6.56667	0.0195806	-0.283225	0.0567941	0.000193207	0.242913	0.0255671
-6.53333	0.019258	-0.284978	0.052418	0.000115327	0.238216	0.0297513
-6.5	0.0183825	-0.287112	0.0522261	6.63696e-05	0.239751	0.0372242
-6.46667	0.0183418	-0.28092	0.0557392	9.47667e-05	0.235946	0.0346339
-6.43333	0.0185951	-0.2783	0.0656907	7.61968e-05	0.237918	0.0267838
-6.4	0.0191779	-0.281439	0.0553439	6.90646e-05	0.23588	0.0174495
-6.36667	0.0183898	-0.273407	0.0611428	9.62916e-05	0.236857	0.0297508
-6.33333	0.0182538	-0.271299	0.06467	0.000146491	0.237552	0.0346018
-6.3	0.0185553	-0.263419	0.0694351	0.000156465	0.236502	0.033447
-6.26667	0.0174092	-0.252544	0.0627309	0.000133979	0.237917	0.0312898
-6.23333	0.0170656	-0.254204	0.0608109	0.000112043	0.235368	0.0274468
-6.2	0.0164534	-0.253714	0.0720349	8.60067e-05	0.235982	0.0144342
-6.16667	0.0176188	-0.257112	0.0641928	5.13424e-05	0.234408	0.0195749
-6.13333	0.0180809	-0.248637	0.0649867	4.40243e-05	0.234557	0.023732
-6.1	0.0187156	-0.24428	0.0598372	5.86647e-05	0.234232	0.0291652
-6.06667	0.0190649	-0.242527	0.0638695	8.12246e-05	0.236186	0.0219362
-6.03333	0.0185676	-0.242967	0.0547253	8.7034e-05	0.236528	0.0220911
-6	0.0181657	-0.241401	0.0548948	0.000101995	0.238998	0.0300713
-5.96667	0.0184538	-0.240056	0.0577523	7.1742e-05	0.24047	0.0245065
-5.93333	0.0188802	-0.228482	0.0525901	5.77421e-05	0.240692	0.0368395
-5.9	0.0185225	-0.238271	0.0514752	1.73916e-05	0.242504	0.0206527
-5.86667	0.0188984	-0.239267	0.0474329	3.33472e-05	0.241632	0.0350458
-5.83333	0.0190928	-0.235276	0.0446956	3.69981e-05	0.245659	0.0470948
-5.8	0.0191169	-0.234269	0.054225	0.000118466	0.243152	0.0234383
-5.76667	0.0188295	-0.240013	0.0674859	0.000154927	0.247752	0.0245388
-5.73333	0.0189889	-0.241696	0.0559272	0.000128001	0.246795	0.0354762
-5.7	0.0191896	-0.237631	0.057478	0.00015499	0.251708	0.0518713
-5.66667	0.0181157	-0.239571	0.0638185	0.000143979	0.253391	0.0396504
-5.63333	0.0175589	-0.247021	0.0548141	5.35451e-05	0.255664	0.0533407
-5.6	0.0176783	-0.247606	0.0609921	7.3833e-05	0.258657	0.0245983
-5.56667	0.017341	-0.255521	0.0644529	7.69673e-05	0.256785	0.0203588
-5.53333	0.0170508	-0.260501	0.0666565	8.61587e-05	0.258944	0.0162731
-5.5	0.0173126	-0.254366	0.0638827	0.000190294	0.255935	0.0291375
-5.46667	0.0170131	-0.256178	0.0552537	0.00020192	0.256274	0.0222502
-5.43333	0.0164922	-0.259465	0.0493291	8.71338e-05	0.254881	0.0173073
-5.4	0.0158219	-0.261099	0.0467814	0.000112449	0.251906	0.0259522
-5.36667	0.0160488	-0.252953	0.0530941	6.204e-05	0.254421	0.0323552
-5.33333	0.016611	-0.253434	0.0626309	8.40331e-05	0.251669	0.0344804
-5.3	0.0168845	-0.251206	0.0575064	7.4214e-05	0.254497	0.0144975
-5.26667	0.0161041	-0.248657	0.0556587	5.31411e-05	0.253506	0.0149313
-5.23333	0.0162573	-0.249186	0.0643251	7.79019e-05	0.252469	0.0646656
-5.2	0.0164197	-0.251527	0.0645327	0.000122435	0.253386	0.0549241
-5.16667	0.0157849	-0.246479	0.0587043	8.93857e-05	0.250664	0.031336
-5.13333	0.0158403	-0.246462	0.0599531	6.23336e-05	0.251589	0.0449059
-5.1	0.0159921	-0.243913	0.0611713	7.07951e-05	0.247061	0.0455832
-5.06667	0.0159641	-0.24459	0.0638998	0.000137391	0.248955	0.0601377
-5.03333	0.0164871	-0.245799	0.0662875	0.000104895	0.246372	0.0399635
-5	0.015493	-0.246776	0.0712762	8.71756e-05	0.249297	0.0122238
-4.96667	0.0137974	-0.24399	0.0687179	7.47789e-05	0.248472	0.0454407
-4.93333	0.013026	-0.251127	0.0764769	6.48046e-05	0.251026	0.0549852
-4.9	0.0137021	-0.248604	0.0732845	0.000112794	0.251642	0.0571093
-4.86667	0.0152315	-0.252328	0.0553046	0.000101762	0.253172	0.0523224
-4.83333	0.0147482	-0.250948	0.0396717	4.53569e-05	0.254228	0.0387039
-4.8	0.0145351	-0.256609	0.0389709	4.92407e-05	0.253099	0.0534588
-4.76667	0.0153793	-0.268191	0.048321	4.07611e-05	0.254239	0.0411691
-4.73333	0.0154111	-0.264344	0.0480536	8.44227e-05	0.253972	0.0338492
-4.7	0.0157519	-0.267126	0.0402678	0.00013016	0.254691	0.0467558
-4.66667	0.0151676	-0.270499	0.0317007	9.6979e-05	0.255808	0.0321705
-4.63333	0.0153072	-0.269999	0.0413794	0.00011597	0.255289	0.0234212
-4.6	0.0148568	-0.276334	0.0417099	8.72492e-05	0.259928	0.035336
-4.56667	0.0142696	-0.272284	0.048187	8.7455e-05	0.258435	0.0403481
-4.53333	0.0140333	-0.270075	0.0460651	0.000145512	0.264558	0.0322116
-4.5	0.0141688	-0.274757	0.0455659	0.000101839	0.263667	0.0283088
-4.46667	0.01581	-0.273677	0.0555488	0.000136238	0.268109	0.0227245
-4.43333	0.0155858	-0.270283	0.0501045	0.000135715	0.269618	0.011799
-4.4	0.0150715	-0.269517	0.0450252	0.000129652	0.27077	0.0269617
-4.36667	0.015453	-0.272487	0.0613117	9.07957e-05	0.274599	0.0293873
-4.33333	0.0157614	-0.266479	0.0574539	5.59181e-05	0.271767	0.0392384
-4.3	0.0164267	-0.264358	0.0725673	6.12487e-05	0.274901	0.0388026
-4.26667	0.0169077	-0.262011	0.0676309	5.75572e-05	0.27193	0.0513689
-4.23333	0.0169652	-0.259968	0.0617709	4.89001e-05	0.273206	0.0457457
-4.2	0.0173171	-0.261132	0.0527943	0.000125052	0.270335	0.0343404
-4.16667	0.0177994	-0.258022	0.0523131	0.000130195	0.268795	0.0450604
-4.13333	0.017976	-0.260877	0.0619178	0.000120963	0.267244	0.0589178
-4.1	0.0181336	-0.26264	0.0681572	6.51201e-05	0.268357	0.0272543
-4.06667	0.0174556	-0.259439	0.0667655	5.16689e-05	0.266646	0.0338127
-4.03333	0.017558	-0.265523	0.0754502	8.47278e-05	0.26849	0.0388243
-4	0.0168819	-0.265417	0.0761312	6.49261e-05	0.268356	0.0316126
-3.96667	0.0176539	-0.263742	0.0606383	6.16344e-05	0.270828	0.0322019
-3.93333	0.0178833	-0.271754	0.0630403	0.000111703	0.273269	0.0425105
-3.9	0.0178688	-0.282991	0.052163	0.0001032	0.273269	0.0403844
-3.86667	0.0188388	-0.28817	0.0751528	0.000122144	0.273814	0.0320766
-3.83333	0.0190662	-0.296768	0.0704352	6.04666e-05	0.270432	0.00983569
-3.8	0.0190525	-0.297878	0.0583397	7.03704e-05	0.269697	0.0347579
-3.76667	0.0177975	-0.291898	0.0756438	0.000115725	0.264756	0.0168162
-3.73333	0.0178388	-0.291468	0.0571726	5.3777e-05	0.262825	0.0166116
-3.7	0.0172398	-0.298025	0.0696068	0.000100855	0.258511	0.0259957
-3.66667	0.0164501	-0.293451	0.0621534	0.000141907	0.25675	0.0281546
-3.63333	0.015843	-0.284368	0.0525926	6.43576e-05	0.256013	0.0124282
-3.6	0.0163556	-0.287693	0.0507343	4.57441e-05	0.253431	0.0180537
-3.56667	0.0161442	-0.290813	0.0591183	1.9852e-05	0.254342	0.0253134
-3.53333	0.0153654	-0.296343	0.0610954	3.58822e-05	0.252489	0.031049
-3.5	0.0155788	-0.294818	0.0630579	5.22161e-05	0.254152	0.042347
-3.46667	0.0150894	-0.297138	0.0649445	7.54882e-05	0.253916	0.0412436
-3.43333	0.0155721	-0.292336	0.0598568	6.17283e-05	0.254961	0.0362614
-3.4	0.0154753	-0.292541	0.0602147	0.000104188	0.257728	0.0332398
-3.36667	0.0157086	-0.29246	0.0612596	0.000140627	0.258323	0.0455231
-3.33333	0.0158728	-0.289038	0.057169	0.000163708	0.262147	0.0532557
-3.3	0.0160587	-0.291896	0.0746393	8.23318e-05	0.261049	0.0437472
-3.26667	0.0163423	-0.293388	0.0733476	9.65255e-05	0.264193	0.0408882
-3.23333	0.0162954	-0.294985	0.0638941	0.00010633	0.263453	0.0352163
-3.2	0.0159187	-0.295907	0.0559511	0.00010233	0.264015	-0.000287248
-3.16667	0.0155853	-0.29622	0.0542052	0.000177736	0.264333	0.0498815
-3.13333	0.0154046	-0.29429	0.0627441	0.000202332	0.262899	0.0383688
-3.1	0.0152343	-0.293836	0.0689884	0.00019329	0.264825	0.0281098
-3.06667	0.0148369	-0.295327	0.0606174	0.00017703	0.262238	0.0428117
-3.03333	0.0143446	-0.299791	0.0581383	8.89414e-05	0.26488	0.0458722
-3	0.0141413	-0.298642	0.0579915	0.000106054	0.260778	0.0642121
-2.96667	0.0138486	-0.293845	0.0593647	0.0001121	0.264147	0.0408507
-2.93333	0.0145179	-0.291198	0.0521139	0.000149967	0.263317	0.0378532
-2.9	0.0144502	-0.292638	0.0541631	0.00014318	0.265358	0.0255944
-2.86667	0.014978	-0.292338	0.0462834	0.000172023	0.267603	0.0223506
-2.83333	0.0146589	-0.28987	0.0549726	0.000165237	0.269902	0.0520227
-2.8	0.0149304	-0.287351	0.0621899	0.000172841	0.275958	0.0506712
-2.76667	0.0151705	-0.288805	0.0574163	6.81485e-05	0.277103	0.0342984
-2.73333	0.0153309	-0.286286	0.0618259	6.01731e-05	0.282016	0.0463275
-2.7	0.0158029	-0.285716	0.0560793	4.38918e-05	0.281476	0.0253181
-2.66667	0.0153984	-0.283782	0.0533526	5.61897e-05	0.284691	0.0303638
-2.63333	0.0151798	-0.291775	0.0523593	9.69035e-05	0.2825	0.0156394
-2.6	0.0151556	-0.291593	0.0485253	9.26897e-05	0.28168	0.0149163
-2.56667	0.0154141	-0.28361	0.0497883	0.000148093	0.279128	0.0326633
-2.53333	0.0152962	-0.288042	0.0615151	0.000140808	0.275885	0.0145331
-2.5	0.0154003	-0.297027	0.0571346	7.89692e-05	0.27432	0.0213757
-2.46667	0.0162281	-0.296105	0.0574681	4.03694e-05	0.271836	0.0260757
-2.43333	0.0165123	-0.303826	0.0671325	3.27044e-05	0.271069	0.0223928
-2.4	0.0165833	-0.315459	0.073881	6.08542e-05	0.271555	0.0301494
-2.36667	0.0162648	-0.298621	0.0719075	0.000187766	0.272402	0.0213763
-2.33333	0.015857	-0.296922	0.0726098	0.000189503	0.275329	0.0228055
-2.3	0.015633	-0.30608	0.0631934	0.000162198	0.275578	0.0306661
-2.26667	0.0164817	-0.311489	0.0610305	0.000109718	0.278861	0.0275305
-2.23333	0.0153839	-0.313862	0.0491527	5.53573e-05	0.277869	0.0157476
-2.2	0.0153736	-0.314797	0.0495026	5.38669e-05	0.278419	0.00640292
-2.16667	0.0145453	-0.321026	0.0574843	3.78996e-05	0.27472	0.0259147
-2.13333	0.0152145	-0.311753	0.0476524	4.5925e-05	0.273539	0.0173899
-2.1	0.0152749	-0.305992	0.0446927	0.000132178	0.268986	0.0205702
-2.06667	0.0154321	-0.306692	0.0486492	0.000207456	0.268514	0.0280318
-2.03333	0.0157098	-0.298003	0.0534825	0.000250263	0.265941	0.00976607
-2	0.0165136	-0.29649	0.0529813	0.000181975	0.266386	0.0344029
-1.96667	0.0160474	-0.297779	0.0528866	0.000118734	0.266007	0.0267006
-1.93333	0.0161575	-0.297784	0.0493288	0.000137331	0.265129	0.0530588
-1.9	0.0155701	-0.307567	0.0464747	0.000173015	0.26675	0.0455859
-1.86667	0.0155827	-0.305814	0.0562964	0.000259246	0.262786	0.0377372
-1.83333	0.0158705	-0.305881	0.0640888	0.000255323	0.263756	0.0275747
-1.8	0.0151866	-0.31747	0.0581302	0.000244077	0.256649	0.0262218
-1.76667	0.0146134	-0.311688	0.0528654	0.000375041	0.256828	0.044576
-1.73333	0.0154701	-0.29392	0.0483906	0.000319234	0.250109	0.0337053
-1.7	0.015349	-0.291738	0.050101	0.000190352	0.24891	0.0306789
-1.66667	0.0146301	-0.291754	0.0484809	0.000118057	0.243715	0.0222543
-1.63333	0.0146218	-0.295296	0.0458765	0.000128751	0.242329	0.0282753
-1.6	0.015667	-0.296848	0.0570645	0.000195247	0.239739	0.0210844
-1.56667	0.016488	-0.291969	0.0466719	0.000170477	0.240875	0.0450972
-1.53333	0.0165372	-0.288583	0.053244	0.000184942	0.24057	0.0484943
-1.5	0.0165954	-0.285939	0.0571314	0.000252541	0.241839	0.0183688
-1.46667	0.0176835	-0.280754	0.0515564	0.000262585	0.24369	0.0217945
-1.43333	0.0175217	-0.289023	0.0532844	0.000181861	0.245714	0.0262367
-1.4	0.0172907	-0.298399	0.0432469	9.81632e-05	0.249788	0.0295515
-1.36667	0.0177839	-0.296014	0.0566336	0.000195354	0.25167	0.0526463
-1.33333	0.0170923	-0.293331	0.0595024	0.000185415	0.256054	0.0255166
-1.3	0.0160316	-0.298898	0.0601329	0.000117234	0.258673	0.0362292
-1.26667	0.0158983	-0.29857	0.0749011	0.000181146	0.26109	0.035328
-1.23333	0.0158103	-0.292541	0.0822938	0.000222784	0.262867	0.0176169
-1.2	0.0161329	-0.300546	0.0736268	0.000209412	0.265067	0.0531725
-1.16667	0.0163426	-0.302573	0.0668044	0.000152332	0.26548	0.0478935
-1.13333	0.016521	-0.304811	0.0777968	0.000124457	0.267386	0.042722
-1.1	0.0169323	-0.304345	0.073261	0.000161649	0.264902	0.0399701
-1.06667	0.0170648	-0.295509	0.067124	0.000212096	0.26674	0.0369956
-1.03333	0.0169579	-0.298955	0.0753023	0.000293938	0.26375	0.0317126
-1	0.0172158	-0.294943	0.0773635	0.000353097	0.265611	0.0394102
-0.966667	0.0173908	-0.294361	0.0738835	0.000361106	0.265196	0.0469553
-0.933333	0.0180496	-0.290171	0.0733326	0.00033311	0.266016	0.0373142
-0.9	0.0180398	-0.288078	0.0806212	0.000316047	0.266829	0.0393918
-0.866667	0.0174552	-0.286304	0.0873896	0.00036645	0.266972	0.0478775
-0.833333	0.0170501	-0.284337	0.0809294	0.000399541	0.270217	0.0257377
-0.8	0.0177166	-0.277656	0.0736829	0.000395453	0.271395	0.0252787
-0.766667	0.0175998	-0.27633	0.0710176	0.000406169	0.274023	0.0426912
-0.733333	0.0169729	-0.269108	0.0832082	0.000457276	0.276492	0.0126025
-0.7	0.0169007	-0.263319	0.0899587	0.000454618	0.279988	0.0397444
-0.666667	0.0170809	-0.263978	0.087828	0.000407644	0.284402	0.0337818
-0.633333	0.0175854	-0.255714	0.076228	0.000348032	0.286367	0.0382299
-0.6	0.0174892	-0.25719	0.0680933	0.000405085	0.292278	0.0522493
-0.566667	0.0176797	-0.243307	0.0849347	0.000483607	0.294707	0.0529024
-0.533333	0.0177221	-0.235397	0.0929426	0.000637421	0.302181	0.0312473
-0.5	0.0175349	-0.234013	0.0773352	0.00068199	0.303788	0.0264343
-0.466667	0.0180492	-0.234419	0.0797058	0.000751475	0.309426	0.0450501
-0.433333	0.0179498	-0.237797	0.0859826	0.000671254	0.312597	0.040433
-0.4	0.0176126	-0.243762	0.0916984	0.000696958	0.316266	0.0408845
-0.366667	0.01839	-0.241573	0.115279	0.000677944	0.320461	0.0572681
-0.333333	0.0180853	-0.234885	0.0990185	0.000778286	0.321774	0.0460511
-0.3	0.0185348	-0.231896	0.0916186	0.000789149	0.327921	0.0436528
-0.266667	0.0186312	-0.228732	0.111391	0.000695195	0.3318	0.0432247
-0.233333	0.0196054	-0.223567	0.121685	0.000723716	0.339226	0.0170244
-0.2	0.0199365	-0.211186	0.152281	0.000790466	0.345408	0.0254415
-0.166667	0.019589	-0.202974	0.134669	0.000720457	0.353297	0.0340697
-0.133333	0.0203778	-0.191229	0.145733	0.000434265	0.358187	0.0386411
-0.1	0.0208876	-0.18161	0.171903	0.000431774	0.36579	0.0421623
-0.0666667	0.0216256	-0.161203	0.151367	0.000582525	0.367602	0.0557479
-0.0333333	0.0226271	-0.153727	0.147756	0.000740526	0.372315	0.0401437
0	0.0230346	-0.155555	0.152188	0.000736733	0.371669	0.0304485
0.0333333	0.0242535	-0.153574	0.153439	0.000697216	0.374025	0.0225995
0.0666667	0.0244847	-0.150503	0.152368	0.000667419	0.374838	0.044718
0.1	0.024286	-0.148645	0.171065	0.000630152	0.37386	0.0541966
0.133333	0.0232113	-0.151797	0.17395	0.000583578	0.376175	0.0465353
0.166667	0.0228281	-0.144723	0.184287	0.000526256	0.37073	0.0195728
0.2	0.022808	-0.143823	0.190947	0.000517587	0.37211	0.041914
0.233333	0.0218355	-0.153431	0.177822	0.000515695	0.361186	0.0304773
0.266667	0.0210008	-0.147858	0.200701	0.000537018	0.357765	0.0986279
0.3	0.0215019	-0.146522	0.16733	0.000544507	0.345282	0.203207
0.333333	0.0206195	-0.15727	0.180525	0.000414761	0.336625	0.20202
0.366667	0.0203052	-0.1492	0.18202	0.000286579	0.327275	0.210304
0.4	0.0195897	-0.151241	0.173324	0.000209394	0.316844	0.191038
0.433333	0.0196273	-0.155233	0.191918	0.000192003	0.310422	0.207731
0.466667	0.019725	-0.158496	0.166265	0.000249869	0.303737	0.321529
0.5	0.0198308	-0.163824	0.191753	0.000224691	0.297713	0.273233
0.533333	0.022108	-0.173806	0.171761	0.000191636	0.295849	0.313394
0.566667	0.0220125	-0.176959	0.171444	0.000195458	0.289896	0.318037
0.6	0.0220178	-0.17408	0.175945	0.000151784	0.292433	0.270249
0.633333	0.0224675	-0.178713	0.170332	0.000143065	0.286692	0.387952
0.666667	0.0225135	-0.181606	0.172971	0.000127803	0.286275	0.314509
0.7	0.0229696	-0.18019	0.168987	0.000129893	0.282759	0.369767
0.733333	0.0231286	-0.180374	0.166025	0.000126713	0.279536	0.311539
0.766667	0.0236976	-0.1737	0.147744	0.000113266	0.277959	0.351647
0.8	0.0240786	-0.165136	0.181741	5.19071e-05	0.270855	0.387569
0.833333	0.0243021	-0.158772	0.17666	5.67619e-05	0.270188	0.350642
0.866667	0.024476	-0.153875	0.171326	3.04851e-05	0.262919	0.334981
0.9	0.0241501	-0.150859	0.165457	3.8185e-05	0.262311	0.380466
0.933333	0.0245014	-0.139955	0.176616	2.2325e-05	0.25915	0.350776
0.966667	0.0238595	-0.133889	0.18302	4.10974e-05	0.260354	0.328114
1	0.0245454	-0.119665	0.160613	5.69701e-05	0.261937	0.380726
1.03333	0.0250516	-0.106838	0.177485	1.7385e-05	0.265625	0.364478
1.06667	0.0256434	-0.101516	0.163779	2.20182e-05	0.268563	0.393532
1.1	0.0258297	-0.0967279	0.16468	3.0851e-05	0.273161	0.334214
1.13333	0.0254995	-0.095245	0.149279	3.02744e-05	0.275073	0.340345
1.16667	0.0259427	-0.0875672	0.151064	3.18823e-05	0.280353	0.360851
1.2	0.0256672	-0.0911132	0.159582	1.62765e-05	0.279954	0.355218
1.23333	0.0259346	-0.0843847	0.170385	1.66664e-05	0.285647	0.422495
1.26667	0.0260669	-0.0773875	0.162711	1.29448e-05	0.283938	0.391275
1.3	0.0256628	-0.0823761	0.163017	9.67935e-06	0.289499	0.421854
1.33333	0.0251011	-0.0801103	0.145265	2.43027e-05	0.287988	0.412329
1.36667	0.025942	-0.0756288	0.163149	2.16934e-05	0.291757	0.449245
1.4	0.0268544	-0.0691619	0.152279	2.54873e-05	0.290914	0.370987
1.43333	0.0269389	-0.0827709	0.132601	2.6016e-05	0.291718	0.334641
1.46667	0.0265852	-0.0781309	0.132344	2.0053e-05	0.293028	0.36
1.5	0.0281673	-0.0699171	0.148791	2.42313e-05	0.291381	0.365827
1.53333	0.0279338	-0.0777265	0.137014	1.78172e-05	0.295662	0.396958
1.56667	0.0282135	-0.0733113	0.126522	2.07491e-05	0.294172	0.346018
1.6	0.0278774	-0.0707131	0.14717	4.82163e-05	0.299045	0.27367
1.63333	0.0269978	-0.072022	0.123903	4.56693e-05	0.299003	0.315674
1.66667	0.027532	-0.0680249	0.151282	5.60781e-05	0.301878	0.354552
1.7	0.0269427	-0.0675078	0.134482	4.97046e-05	0.301385	0.35667
1.73333	0.0277714	-0.0713033	0.132653	1.02974e-05	0.299713	0.331373
1.76667	0.0281379	-0.0733442	0.147326	3.82688e-05	0.297735	0.268006
1.8	0.0284598	-0.0691983	0.125808	2.62707e-05	0.29187	0.286669
1.83333	0.0287277	-0.0485103	0.142349	4.40258e-05	0.29018	0.344117
1.86667	0.0289081	-0.0414954	0.129617	9.14464e-05	0.284335	0.318239
1.9	0.0296113	-0.0432501	0.131496	8.81484e-05	0.281769	0.30173
1.93333	0.0284787	-0.0354191	0.134806	7.17858e-05	0.277796	0.274415
1.96667	0.0282438	-0.032335	0.120895	6.90834e-05	0.275328	0.275908
2	0.0280381	-0.0373714	0.151323	4.83315e-05	0.274354	0.285662
2.03333	0.0288586	-0.0307951	0.106904	6.51303e-05	0.272228	0.232735
2.06667	0.0288998	-0.0222292	0.129965	3.32431e-05	0.271047	0.261263
2.1	0.0286877	-0.0241595	0.122056	4.63348e-05	0.26744	0.206528
2.13333	0.0287844	-0.0158535	0.111865	5.3758e-05	0.267467	0.220423
2.16667	0.0276047	-0.0139975	0.136262	2.5941e-05	0.265141	0.239307
2.2	0.0273115	-0.0145869	0.132912	4.94183e-05	0.26631	0.205571
2.23333	0.0268693	-0.0120817	0.113729	6.76443e-05	0.267978	0.244818
2.26667	0.027922	-0.00705969	0.120846	4.31998e-05	0.268355	0.208814
2.3	0.0287247	-0.00721034	0.118453	8.7623e-05	0.273831	0.241849
2.33333	0.0295174	-0.00989162	0.100814	4.48306e-05	0.274257	0.229664
2.36667	0.0306068	-0.0046954	0.0988175	4.02487e-05	0.27986	0.229615
2.4	0.0304258	-0.00873143	0.105069	3.36342e-05	0.281203	0.202316
2.43333	0.031217	-0.0129067	0.106094	3.26855e-05	0.282767	0.189428
2.46667	0.031866	-0.00792489	0.0850357	5.03852e-05	0.284823	0.200489
2.5	0.0325409	-0.00878326	0.0937373	7.19653e-05	0.282665	0.180849
2.53333	0.0321933	-0.00905441	0.104455	5.94681e-05	0.284483	0.162489
2.56667	0.0319707	-0.00801952	0.0815596	9.84936e-05	0.282115	0.203392
2.6	0.0314291	0.000894265	0.110088	5.19843e-05	0.281655	0.200209
2.63333	0.0308247	0.00383909	0.106082	6.48917e-05	0.281789	0.184647
2.66667	0.0297631	0.00490809	0.0954404	6.64986e-05	0.280494	0.163656
2.7	0.0302992	0.0086609	0.0964329	6.56915e-05	0.283783	0.164339
2.73333	0.0307158	0.0154459	0.0917263	7.71061e-05	0.284347	0.213743
2.76667	0.0298928	0.00831148	0.0887941	9.15383e-05	0.28662	0.118677
2.8	0.0294675	0.00896827	0.0755947	8.80365e-05	0.290114	0.142061
2.83333	0.0298338	0.0202501	0.107977	9.47487e-05	0.29027	0.15057
2.86667	0.0293812	0.0299543	0.110414	7.84847e-05	0.29249	0.141473
2.9	0.0286781	0.033121	0.0915017	0.000154698	0.290843	0.162421
2.93333	0.0286377	0.0187478	0.0837884	0.00013763	0.291841	0.137154
2.96667	0.0297311	0.0205484	0.0907989	0.000110267	0.29055	0.112469
3	0.0304281	0.0256964	0.100904	0.000136486	0.28673	0.163284
3.03333	0.0317443	0.0246778	0.0923823	0.000145871	0.286525	0.142183
3.06667	0.0324941	0.0217358	0.123549	0.000156719	0.279581	0.123009
3.1	0.0329336	0.0252495	0.0997807	0.000177886	0.280807	0.145792
3.13333	0.0331121	0.0171148	0.0909216	0.000143627	0.276695	0.151826
3.16667	0.0334723	0.0217083	0.0920807	0.000143658	0.277643	0.131005
3.2	0.0326919	0.0198287	0.105164	0.000132647	0.278944	0.122274
3.23333	0.0337164	0.0206488	0.0985694	0.000147532	0.278182	0.0988971
3.26667	0.0344903	0.0118259	0.0982923	9.33649e-05	0.283116	0.137817
3.3	0.0345267	-0.00398143	0.106353	0.000124102	0.282513	0.143219
3.33333	0.0344742	-0.00641993	0.102203	0.000162276	0.286966	0.115579
3.36667	0.0343679	-0.0142078	0.0860306	0.00017577	0.285514	0.0951114
3.4	0.0343109	-0.0205162	0.104214	6.3161e-05	0.286428	0.106198
3.43333	0.0342228	-0.0216363	0.0957493	6.56065e-05	0.283927	0.114986
3.46667	0.0336446	-0.010807	0.0791451	5.74005e-05	0.280319	0.101769
3.5	0.0347981	-0.00238853	0.0900738	7.58022e-05	0.277491	0.100225
3.53333	0.0346095	-0.000952917	0.0903332	0.000105168	0.271409	0.134561
3.56667	0.0349799	0.00107633	0.0882416	9.75952e-05	0.26949	0.0993578
3.6	0.0350619	0.00794618	0.0829703	0.000141099	0.265171	0.121958
3.63333	0.035137	0.00815842	0.0865153	0.000173999	0.264196	0.115393
3.66667	0.0348069	0.0160276	0.0850685	0.000116909	0.261245	0.129274
3.7	0.0348464	0.0200123	0.0861146	0.000117992	0.260926	0.131647
3.73333	0.0344725	0.024356	0.0980963	9.78762e-05	0.259802	0.134532
3.76667	0.0341546	0.033554	0.0926743	0.000143121	0.258822	0.0785018
3.8	0.0341024	0.031003	0.0888816	7.7175e-05	0.257742	0.0797669
3.83333	0.0348755	0.0364447	0.0910812	6.84397e-05	0.256384	0.14493
3.86667	0.0349251	0.0464191	0.0795005	0.000101581	0.256275	0.0894036
3.9	0.0346562	0.0395255	0.0935994	8.42946e-05	0.257077	0.132535
3.93333	0.0352871	0.0427425	0.093636	9.83833e-05	0.257257	0.127827
3.96667	0.0350269	0.0470249	0.088959	9.31554e-05	0.261334	0.128483
4	0.035212	0.0490386	0.0948725	0.00013951	0.263659	0.130661
4.03333	0.0343	0.0532561	0.0994211	0.000136376	0.26775	0.152098
4.06667	0.0347911	0.0472488	0.0915049	6.39956e-05	0.271088	0.12899
4.1	0.0351205	0.0500055	0.087988	6.85624e-05	0.273249	0.113522
4.13333	0.0355081	0.0464929	0.0823767	9.9753e-05	0.275451	0.128312
4.16667	0.0358884	0.0350537	0.0827717	0.000112072	0.276006	0.10611
4.2	0.0355182	0.027602	0.102575	7.7723e-05	0.276811	0.110168
4.23333	0.0364836	0.0262906	0.100195	0.000104258	0.275057	0.0970235
4.26667	0.0363367	0.0258616	0.0972095	0.000138974	0.273888	0.100494
4.3	0.0376708	0.0173809	0.0881324	0.000107455	0.272113	0.0953332
4.33333	0.038738	0.0189773	0.0846296	7.84127e-05	0.270784	0.113547
4.36667	0.0383938	0.0185274	0.0819035	6.67906e-05	0.267701	0.097455
4.4	0.0378651	0.0248096	0.0854194	0.000125677	0.26701	0.0719877
4.43333	0.0381795	0.0285213	0.104371	8.39379e-05	0.264026	0.0724723
4.46667	0.0377729	0.0320867	0.0956468	6.29144e-05	0.263988	0.105908
4.5	0.0373959	0.0260107	0.0882023	0.000122363	0.261133	0.073506
4.53333	0.0375409	0.0139529	0.102927	0.000188937	0.262088	0.11075
4.56667	0.0375694	0.0103681	0.103296	0.000140719	0.260139	0.105351
4.6	0.0369912	-0.00171736	0.101186	7.40266e-05	0.261481	0.105427
4.63333	0.0369841	-0.00509866	0.120671	8.84973e-05	0.262153	0.12635
4.66667	0.0370368	-0.011047	0.107073	0.000129259	0.264086	0.0713416
4.7	0.0371658	-0.0157695	0.11233	8.04125e-05	0.268407	0.0918488
4.73333	0.0360037	-0.0130753	0.13174	0.000128225	0.269177	0.0816948
4.76667	0.0352247	-0.0083599	0.130185	0.000206465	0.273835	0.0771935
4.8	0.0347536	-0.0121415	0.112389	0.000129774	0.272593	0.0924324
4.83333	0.0345204	-0.0133766	0.121258	0.000111405	0.274883	0.0781325
4.86667	0.0352923	-0.0044604	0.109718	8.45892e-05	0.271465	0.0688076
4.9	0.0353145	0.000814693	0.13174	0.000115925	0.270727	0.0824013
4.93333	0.0353209	-0.00328651	0.10808	0.000144132	0.268593	0.0771244
4.96667	0.0354897	-0.00317601	0.114491	7.24044e-05	0.265818	0.0871293
5	0.0355137	-0.0019996	0.128126	0.000121054	0.265977	0.105095
5.03333	0.0346156	-0.00829261	0.156884	0.00017049	0.26369	0.102962
5.06667	0.0344042	-0.00324306	0.14099	0.000211284	0.267102	0.101937
5.1	0.0344607	0.00188083	0.143993	0.000108839	0.265767	0.085203
5.13333	0.034267	0.00762116	0.124716	7.78518e-05	0.268695	0.0818079
5.16667	0.0343522	0.0118238	0.119797	8.20293e-05	0.268893	0.0782804
5.2	0.0345717	0.0135842	0.100567	9.33206e-05	0.271459	0.0683062
5.23333	0.0364038	0.0141869	0.10205	3.58345e-05	0.271224	0.0528052
5.26667	0.0361895	0.0132954	0.129575	6.6382e-05	0.272675	0.0644889
5.3	0.0363386	0.0161768	0.103512	0.000133723	0.272354	0.0753486
5.33333	0.0366533	0.0158599	0.108904	0.000161718	0.273445	0.0663701
5.36667	0.0357703	0.0129604	0.122884	0.000104342	0.27206	0.0797588
5.4	0.0363275	0.0186355	0.109686	4.59175e-05	0.271434	0.101493
5.43333	0.0367323	0.0202322	0.109581	0.000100753	0.269533	0.0881313
5.46667	0.0397067	0.0614053	0.122827	0.000138039	0.266031	0.0710553
5.5	0.0396187	0.0623901	0.121415	5.78006e-05	0.265577	0.0845993
5.53333	0.0382929	0.0558646	0.129836	8.66142e-05	0.260563	0.0713268
5.56667	0.0373825	0.0588328	0.129713	0.000200601	0.261507	0.0802675
5.6	0.0377648	0.0712631	0.138369	0.000130365	0.258841	0.0739626
5.63333	0.0384768	0.0752244	0.136952	3.36496e-05	0.260633	0.0669674
5.66667	0.0396702	0.07117	0.121901	3.84847e-05	0.25587	0.0673376
5.7	0.0400172	0.0788907	0.126101	8.06363e-05	0.256136	0.0789191
5.73333	0.0398151	0.0654417	0.117166	0.000138344	0.253067	0.0679523
5.76667	0.0383498	0.0725196	0.107832	0.000104404	0.252841	0.0816001
5.8	0.0387046	0.090501	0.115693	0.000123866	0.252007	0.0853503
5.83333	0.0391214	0.0862308	0.122802	0.00018653	0.251494	0.107577
5.86667	0.039362	0.0858801	0.102455	0.000109005	0.256015	0.0924117
5.9	0.0391106	0.0885816	0.0951242	6.09741e-05	0.256414	0.094288
5.93333	0.0394622	0.0849352	0.100456	8.12263e-05	0.261678	0.0712075
5.96667	0.0393538	0.0813352	0.104046	7.7249e-05	0.261683	0.0540418
6	0.0391349	0.0749348	0.113292	9.00879e-05	0.264765	0.0948824
6.03333	0.0403662	0.0692525	0.104464	7.15386e-05	0.265524	0.0685338
6.06667	0.0406901	0.072728	0.105253	0.000142798	0.264466	0.0791429
6.1	0.0405575	0.0704871	0.0904849	0.000129058	0.265143	0.0767512
6.13333	0.0405592	0.0644647	0.0960451	8.30125e-05	0.259979	0.0496976
6.16667	0.0401591	0.0627887	0.111709	4.90517e-05	0.259265	0.109323
6.2	0.0404353	0.0557407	0.102683	7.68088e-05	0.257197	0.0926433
6.23333	0.039882	0.0499812	0.102523	0.000102898	0.254955	0.0664063
6.26667	0.0396099	0.0520551	0.0990632	0.0001352	0.255183	0.0704077
6.3	0.0392096	0.0567793	0.0913558	0.000157957	0.252639	0.0527294
6.33333	0.0392569	0.0434131	0.105961	0.000151338	0.253892	0.0677288
6.36667	0.0393164	0.0411014	0.103515	0.000160565	0.252169	0.0630076
6.4	0.0395515	0.0418249	0.0911154	0.000127101	0.253428	0.0554104
6.43333	0.0387238	0.0435682	0.0870346	4.15354e-05	0.252615	0.0704449
6.46667	0.0387062	0.0514991	0.101595	5.42299e-05	0.250539	0.0737744
6.5	0.0378326	0.0485575	0.104343	3.08835e-05	0.250872	0.0780929
6.53333	0.0389442	0.0495528	0.103674	0.000102483	0.248474	0.0941085
6.56667	0.0388778	0.0498791	0.10137	0.000179744	0.248067	0.0675257
6.6	0.0379495	0.0494423	0.113526	0.000158947	0.245174	0.0666983
6.63333	0.0358087	0.0415893	0.0944513	0.000129494	0.24643	0.0781726
6.66667	0.0363084	0.0461687	0.0989448	9.59888e-05	0.244671	0.0816552
6.7	0.036521	0.0465508	0.0887911	6.77626e-05	0.245811	0.0749294
6.73333	0.0368744	0.0396665	0.0925557	7.40689e-05	0.243373	0.0466919
6.76667	0.0366057	0.0439934	0.0967944	7.88212e-05	0.245442	0.0681202
6.8	0.0385755	0.0461019	0.0894966	0.000114636	0.244703	0.0561782
6.83333	0.0382486	0.0495743	0.0819655	0.000145057	0.244987	0.0670313
6.86667	0.0386369	0.0502715	0.08274	9.55271e-05	0.246413	0.0755738
6.9	0.0379848	0.052906	0.0834268	0.000140991	0.246849	0.0467371
6.93333	0.0394273	0.0518108	0.0787025	0.000108378	0.250913	0.0798982
6.96667	0.0394006	0.0512097	0.0836553	6.12682e-05	0.251972	0.0828783
7	0.0392785	0.0521571	0.0785794	6.78813e-05	0.255002	0.0628405
7.03333	0.0397389	0.0590926	0.0725873	7.04195e-05	0.256884	0.0547675
7.06667	0.0386252	0.0582499	0.084813	5.7525e-05	0.256754	0.0787245
7.1	0.0391468	0.0532568	0.0782776	3.54357e-05	0.258003	0.0500995
7.13333	0.039062	0.0546265	0.0858032	8.61503e-05	0.255541	0.0585117
7.16667	0.0390577	0.0481071	0.0899511	0.000146935	0.255711	0.0822209
7.2	0.038816	0.0320916	0.0914575	0.00010858	0.253585	0.0864127
7.23333	0.0389725	0.0277681	0.0918627	9.07533e-05	0.25093	0.0681935
7.26667	0.0387805	0.0257398	0.098551	0.000102403	0.249035	0.0513689
7.3	0.0377095	0.0237011	0.0858472	8.23306e-05	0.246802	0.0781229
7.33333	0.0364316	0.0273728	0.0940066	0.000117081	0.244776	0.0630285
7.36667	0.0362729	0.0334089	0.0925287	0.000143985	0.244656	0.103999
7.4	0.0359884	0.0312107	0.0752794	0.000171981	0.243984	0.0845478
7.43333	0.0351327	0.0387291	0.0785876	0.000120187	0.245345	0.0674675
7.46667	0.0352749	0.0465822	0.0920595	7.66142e-05	0.245723	0.0614792
7.5	0.0344834	0.045876	0.0834844	6.65868e-05	0.247601	0.0493925
7.53333	0.0339459	0.0470255	0.09095	0.000105487	0.250491	0.0463748
7.56667	0.0339841	0.0571613	0.0931087	0.000151665	0.250909	0.0867521
7.6	0.0336662	0.0605722	0.0745021	0.000150836	0.255734	0.105038
7.63333	0.0337342	0.055147	0.0881374	0.000141281	0.253921	0.0997474
7.66667	0.0333413	0.045918	0.0856217	0.000100899	0.258364	0.0836922
7.7	0.0340127	0.041304	0.0888135	9.66861e-05	0.256854	0.0542761
7.73333	0.0348961	0.042906	0.0676258	5.42312e-05	0.260456	0.0759709
7.76667	0.035303	0.0352762	0.0787795	3.69117e-05	0.260456	0.0618081
7.8	0.0355017	0.0227164	0.0808163	8.12555e-05	0.262459	0.0941084
7.83333	0.0353765	0.0183259	0.085409	0.000106786	0.264741	0.0776972
7.86667	0.0352413	0.0202821	0.0827755	9.76556e-05	0.264693	0.0615926
7.9	0.0353933	0.0194009	0.0653011	0.000144231	0.26815	0.115286
7.93333	0.0348673	0.0160952	0.0652344	0.000122181	0.268745	0.0876012
7.96667	0.034193	0.0143233	0.0679753	0.000115953	0.269471	0.0664615
8	0.0350811	0.00325446	0.069348	0.000109243	0.268464	0.0986686
8.03333	0.0349008	0.00459693	0.0769008	2.60153e-05	0.267371	0.0569429
8.06667	0.0337639	0.00222145	0.0679267	4.46191e-05	0.266202	0.0542245
8.1	0.0337072	0.0052464	0.075845	0.000155461	0.262481	0.101749
8.13333	0.0341232	0.00268629	0.0832936	0.000154286	0.259999	0.0935491
8.16667	0.0344747	0.00519978	0.0874038	0.000164965	0.256776	0.102038
8.2	0.0349352	-0.00191807	0.0904392	0.000149004	0.255172	0.0838029
8.23333	0.0343061	0.00341315	0.0821731	8.49601e-05	0.253719	0.0850032
8.26667	0.0342305	0.00487763	0.0821233	6.1931e-05	0.252239	0.0507238
8.3	0.0331936	-0.000336977	0.0827828	5.22688e-05	0.252048	0.0459739
8.33333	0.0333717	0.00473247	0.0817	8.68262e-05	0.253877	0.0784616
8.36667	0.033483	0.00688933	0.0815573	0.00016278	0.254172	0.0704467
8.4	0.0330709	0.00306214	0.089417	0.000163444	0.257278	0.0561565
8.43333	0.0318194	0.000780011	0.0834335	0.000154874	0.257654	0.0663413
8.46667	0.0315396	0.0036469	0.0719854	0.000123804	0.262942	0.0885275
8.5	0.0328012	0.00373179	0.0639559	8.9031e-05	0.262627	0.0705306
8.53333	0.0326858	-0.00163158	0.0717073	7.19124e-05	0.264026	0.0643157
8.56667	0.0328583	0.00359767	0.0836936	6.53638e-05	0.264717	0.0809957
8.6	0.0324951	0.00873671	0.073497	7.64385e-05	0.261956	0.0779609
8.63333	0.0330274	0.0157778	0.0862048	0.000121177	0.263302	0.0650619
8.66667	0.0322412	0.0198602	0.075862	0.000134901	0.259014	0.0828934
8.7	0.0320515	0.017253	0.080686	0.000161159	0.258348	0.0721983
8.73333	0.0320312	0.0133875	0.0778392	0.000160596	0.254612	0.0493239
8.76667	0.032117	0.0165565	0.0698294	8.43258e-05	0.253905	0.0479627
8.8	0.031971	0.00850041	0.0897382	6.82418e-05	0.253123	0.0403033
8.83333	0.0320075	0.00863261	0.0756022	4.87241e-05	0.253217	0.0594902
8.86667	0.0320082	0.00739252	0.0833814	5.99328e-05	0.254329	0.0425742
8.9	0.0326672	-0.00209908	0.0905771	5.99319e-05	0.256298	0.0574319
8.93333	0.0317266	0.00219131	0.0781271	0.000131875	0.25891	0.06519
8.96667	0.0310965	-0.00289075	0.0903981	0.000191286	0.259991	0.0477516
9	0.0308392	-0.00542229	0.107055	0.000142633	0.261593	0.054764
9.03333	0.0317815	-0.0109459	0.107274	0.000118856	0.261319	0.0340646
9.06667	0.0319454	-0.016529	0.106889	6.9301e-05	0.262119	0.0598142
9.1	0.0326591	-0.0222063	0.112974	8.5456e-05	0.261391	0.0779169
9.13333	0.0330475	-0.0237383	0.0984257	8.5713e-05	0.261552	0.0852245
9.16667	0.0324394	-0.0239525	0.0989998	6.52873e-05	0.261956	0.079884
9.2	0.0317034	-0.0308935	0.110555	8.03264e-05	0.262584	0.0757159
9.23333	0.0318039	-0.0349764	0.0936143	0.00012312	0.264197	0.078207
9.26667	0.0322387	-0.0358081	0.096217	0.000101938	0.263843	0.048566
9.3	0.0320775	-0.0382788	0.111798	9.28632e-05	0.264647	0.0657615
9.33333	0.0317718	-0.0278952	0.100207	4.66362e-05	0.266031	0.0300778
9.36667	0.0324217	-0.0304281	0.100018	5.35366e-05	0.264572	0.0408892
9.4	0.0326197	-0.0263961	0.104438	6.2547e-05	0.266473	0.0387528
9.43333	0.0316379	-0.0227051	0.0901102	7.79022e-05	0.265628	0.0760351
9.46667	0.0321041	-0.0231466	0.0936815	0.0001088	0.267974	0.0627658
9.5	0.0322896	-0.0194254	0.0917077	0.000123688	0.267536	0.0340836
9.53333	0.0317088	-0.0145066	0.0915988	8.22934e-05	0.271021	0.0291911
9.56667	0.0307989	-0.0107194	0.0885409	8.23726e-05	0.273273	0.0460961
9.6	0.031352	-0.0110498	0.0835191	6.44297e-05	0.277786	0.0293771
9.63333	0.0319497	-0.0128693	0.0719436	7.51725e-05	0.279601	0.0646982
9.66667	0.0318565	-0.0125586	0.0841474	6.83216e-05	0.281778	0.0552406
9.7	0.0316217	-0.00772101	0.0803165	4.21084e-05	0.282261	0.0807544
9.73333	0.0325915	0.00186922	0.074617	0.000106867	0.282517	0.0894694
9.76667	0.0327292	0.00196109	0.0799272	0.000127743	0.280663	0.085051
9.8	0.0321443	9.90162e-05	0.078024	7.54249e-05	0.276395	0.0778105
9.83333	0.0322568	0.00672454	0.0959374	6.44825e-05	0.27377	0.0762238
9.86667	0.0322752	0.015654	0.0909051	5.3532e-05	0.268904	0.063884
9.9	0.0328044	0.0162218	0.0639584	7.46225e-05	0.264883	0.070576
9.93333	0.0329111	0.0244322	0.0664083	0.000103503	0.262585	0.0569947
9.96667	0.0327904	0.0365058	0.0626575	0.000102375	0.259125	0.0646542
10	0.0332435	0.0250954	0.0643486	0.000147285	0.25887	0.058759
10.0333	0.032419	0.0244041	0.0787903	0.000138504	0.255605	0.0688616
10.0667	0.0313517	0.0206946	0.0798431	6.55123e-05	0.256955	0.0851244
10.1	0.0311752	0.0209315	0.0887426	5.15554e-05	0.257144	0.0606077
10.1333	0.030674	0.0220581	0.0924281	4.22883e-05	0.25846	0.0816332
10.1667	0.0312121	0.017171	0.0898501	4.49503e-05	0.259635	0.0727898
10.2	0.0307628	0.0135896	0.0998616	4.73405e-05	0.25959	0.0669561
10.2333	0.0312114	0.015119	0.0874321	5.11777e-05	0.263081	0.0688578
10.2667	0.0307726	0.0096815	0.0834257	0.000105877	0.261524	0.0594466
10.3	0.0298782	0.00921097	0.093086	0.000124382	0.266613	0.0817958
10.3333	0.0302543	0.00605576	0.0840787	7.02223e-05	0.263669	0.068685
10.3667	0.0305157	0.004369	0.0829997	8.65884e-05	0.269106	0.0755105
10.4	0.0305576	0.00663225	0.0963159	2.72185e-05	0.266465	0.0724306
10.4333	0.0295232	0.00703678	0.0894677	2.3323e-05	0.270922	0.0793325
10.4667	0.0302119	0.000559245	0.0685958	7.12236e-05	0.270499	0.0839146
10.5	0.0310887	-0.00728363	0.057521	8.52475e-05	0.270962	0.0871209
10.5333	0.0311952	-0.00333901	0.0745385	0.000114717	0.272152	0.0946908
10.5667	0.0310151	-0.0134043	0.0829372	0.000133384	0.26965	0.0489521
10.6	0.0310281	-0.0180155	0.0707756	7.49717e-05	0.268706	0.0687514
10.6333	0.0307505	-0.00639164	0.0720373	7.87165e-05	0.264517	0.0602108
10.6667	0.0309348	-0.00922162	0.0908699	3.86725e-05	0.261835	0.0416855
10.7	0.0306645	-0.00572796	0.0846277	5.003e-05	0.259989	0.0624687
10.7333	0.0306799	-0.014154	0.0780783	4.46177e-05	0.258715	0.050444
10.7667	0.030239	-0.0149924	0.0685228	6.06305e-05	0.2585	0.0445473
10.8	0.0297131	-0.0136377	0.0774999	0.000104767	0.258235	0.046355
10.8333	0.0303694	-0.0135163	0.0791128	0.000147174	0.257973	0.0605485
10.8667	0.0301974	-0.0105715	0.069381	9.47712e-05	0.259692	0.0766555
10.9	0.0292672	-0.0220524	0.0622593	6.91825e-05	0.259237	0.0827134
10.9333	0.0291815	-0.0247642	0.0671688	2.44333e-05	0.260045	0.0743577
10.9667	0.0291746	-0.0283082	0.0707252	7.49232e-05	0.259078	0.0424219
11	0.0285919	-0.0313586	0.0628003	5.77369e-05	0.258599	0.0581283
11.0333	0.0272169	-0.0351699	0.0631839	4.1205e-05	0.258986	0.0740922
11.0667	0.0272214	-0.0333587	0.0688423	0.000134683	0.257537	0.0799594
11.1	0.0279373	-0.0318001	0.0800662	0.000150412	0.260929	0.0780441
11.1333	0.0286619	-0.0364497	0.0743719	9.45332e-05	0.258581	0.0712824
11.1667	0.028797	-0.0288171	0.072011	3.6108e-05	0.261401	0.088433
11.2	0.0296504	-0.0248402	0.0726276	3.74172e-05	0.262168	0.0815509
11.2333	0.0289696	-0.0258245	0.0771861	3.01912e-05	0.262945	0.0632573
11.2667	0.0286946	-0.023026	0.0806052	2.17342e-05	0.265099	0.0481872
11.3	0.0278068	-0.0171897	0.0833569	0.000121635	0.26455	0.0726184
11.3333	0.0282389	-0.0165533	0.077711	0.000188731	0.267892	0.0706671
11.3667	0.0286106	-0.0104042	0.0788116	0.000121245	0.266019	0.0702413
11.4	0.0286295	-0.0142858	0.078245	9.63628e-05	0.268867	0.108499
11.4333	0.0280819	-0.0191976	0.0759998	6.54497e-05	0.26733	0.108402
11.4667	0.0273212	-0.0198355	0.0817659	0.000105185	0.269553	0.0618584
11.5	0.0276047	-0.0199776	0.0935901	0.000146454	0.267782	0.0623244
11.5333	0.0284492	-0.0201279	0.0933935	0.000104748	0.267941	0.0708018
11.5667	0.0281202	-0.0171237	0.1063	0.000101383	0.266818	0.0582657
11.6	0.0283239	-0.0181406	0.0931987	0.000100274	0.263827	0.0596962
11.6333	0.0269423	-0.0125621	0.0928659	0.000111902	0.265207	0.0586255
11.6667	0.0260449	-0.0110298	0.0828697	6.29836e-05	0.259891	0.0589331
11.7	0.026111	-0.00903415	0.0720909	4.79925e-05	0.26189	0.0306599
11.7333	0.0259074	0.0104402	0.0716576	9.34803e-05	0.257976	0.0348568
11.7667	0.0263629	0.0218014	0.0712661	8.85603e-05	0.259567	0.0440685
11.8	0.0269094	0.0285473	0.0801522	0.000121058	0.256944	0.0555843
11.8333	0.0271495	0.0329886	0.0745993	0.000135494	0.256327	0.048723
11.8667	0.0272142	0.0381574	0.0756512	0.000189796	0.25561	0.0232306
11.9	0.0261624	0.0364895	0.0664027	0.000177791	0.25431	0.0394868
11.9333	0.0253442	0.0311167	0.0686304	0.000109038	0.255944	0.0405874
11.9667	0.0257989	0.0389428	0.0730918	9.11647e-05	0.255419	0.0346497
12	0.0268358	0.0338919	0.0727123	6.88895e-05	0.258721	0.0424907
12.0333	0.0269716	0.0269112	0.0706886	0.000114977	0.259183	0.0605232
12.0667	0.0271797	0.0255293	0.0851134	0.000158062	0.261565	0.0615068
12.1	0.027438	0.0151801	0.0789039	0.000200972	0.262079	0.0324198
12.1333	0.0272474	0.0219051	0.0690552	0.000203925	0.2631	0.0477135
12.1667	0.0273553	0.0127754	0.0641923	0.000205139	0.263213	0.0264155
12.2	0.0270482	0.00844917	0.0710568	0.00017868	0.262127	0.0443947
12.2333	0.0277993	0.0076741	0.070586	0.000173939	0.262218	0.0382054
12.2667	0.0278835	0.00302085	0.0617357	0.000179032	0.259228	0.0470192
12.3	0.0274709	-0.00395018	0.065962	0.000156836	0.259665	0.0593091
12.3333	0.0266388	-0.00352971	0.0586659	0.000162445	0.257315	0.0432832
12.3667	0.0263833	-0.000685933	0.0679446	0.000105933	0.257064	0.0678357
12.4	0.0253937	-0.011073	0.0655412	8.8876e-05	0.255502	0.0550476
12.4333	0.0259284	-0.0150888	0.072817	8.912e-05	0.254378	0.0231722
12.4667	0.0252029	-0.020654	0.0786436	8.49344e-05	0.254375	0.0392222
12.5	0.0256606	-0.0241278	0.0710956	9.14236e-05	0.252428	0.0430665
12.5333	0.0252815	-0.0297563	0.0599454	0.000113683	0.2529	0.0415761
12.5667	0.0252852	-0.0307082	0.0746118	0.000105464	0.251695	0.0652675
12.6	0.0254621	-0.0344421	0.0699833	0.000100854	0.251994	0.0327738
12.6333	0.0251293	-0.0446393	0.0594591	6.98803e-05	0.250205	0.0336043
12.6667	0.0249116	-0.04729	0.061616	0.000139416	0.250551	0.0434854
12.7	0.0248981	-0.0426447	0.0575704	9.84388e-05	0.249299	0.0344918
12.7333	0.0243397	-0.0471706	0.0549531	0.000102756	0.250501	0.061406
12.7667	0.0240945	-0.0453641	0.0664675	0.000121799	0.248467	0.0449697
12.8	0.0242626	-0.0503172	0.0608155	0.000127952	0.248214	0.065366
12.8333	0.0220414	-0.0809247	0.0747184	0.000113685	0.247555	0.0455622
12.8667	0.0216769	-0.0872104	0.0808166	0.000114398	0.246851	0.0662248
12.9	0.0213755	-0.095971	0.0703382	0.000133846	0.247044	0.0667638
12.9333	0.0220025	-0.0984162	0.0822399	0.000167051	0.246439	0.0679639
12.9667	0.0208986	-0.108933	0.0698638	0.000166648	0.248201	0.0581167
13	0.0208392	-0.100171	0.0760189	0.000159662	0.248172	0.0589351
13.0333	0.020652	-0.105205	0.074403	0.000159377	0.249987	0.0405408
13.0667	0.0215991	-0.0991818	0.0832685	0.000141499	0.249798	0.0335069
13.1	0.0213406	-0.102167	0.0766356	0.000152825	0.251013	0.0293439
13.1333	0.0219843	-0.100662	0.0744251	0.000166327	0.249906	0.0343548
13.1667	0.0214243	-0.0990546	0.0998133	0.000129944	0.248671	0.0279766
13.2	0.0213636	-0.107405	0.0906899	0.000164833	0.24547	0.0581894
13.2333	0.021688	-0.101649	0.0855083	0.000179042	0.242729	0.0640751
13.2667	0.0215366	-0.0918535	0.0772133	0.000142636	0.23948	0.0525238
13.3	0.0211842	-0.0896524	0.0701573	0.000117304	0.236352	0.0363727
13.3333	0.0201685	-0.0886695	0.08326	0.000169169	0.234091	0.0593167
13.3667	0.0201824	-0.0767354	0.0870635	0.000171666	0.230896	0.0433358
13.4	0.0204766	-0.0880394	0.0871245	0.000105513	0.231149	0.0434819
13.4333	0.0209217	-0.0892133	0.0917198	8.8457e-05	0.228254	0.0494023
13.4667	0.0211936	-0.087194	0.0693562	0.00020107	0.227806	0.0484915
13.5	0.0207503	-0.0761008	0.0665935	0.000211535	0.226073	0.0628538
13.5333	0.0204504	-0.0697793	0.0891401	0.000156356	0.227314	0.0347823
13.5667	0.0203301	-0.0613476	0.0900117	0.000137827	0.226501	0.0292323
13.6	0.0197883	-0.0619846	0.0957389	0.000159415	0.227869	0.0582838
13.6333	0.0199156	-0.0597616	0.076388	0.000162771	0.228671	0.0404433
13.6667	0.0198882	-0.0571191	0.0828593	0.000217506	0.231293	0.0207643
13.7	0.0198488	-0.0700275	0.0899524	0.000220015	0.231514	0.0151411
13.7333	0.0197684	-0.0660604	0.0868044	0.000209021	0.232685	-0.0019384
13.7667	0.0195124	-0.0563973	0.0863696	0.000185673	0.231234	0.027684
13.8	0.0195423	-0.0553005	0.0955498	0.000148581	0.228874	0.041361
13.8333	0.0187611	-0.048601	0.0913613	0.000190477	0.227111	0.0360269
13.8667	0.0184776	-0.0537171	0.0741411	0.000177369	0.224346	0.0413176
13.9	0.0190945	-0.0532272	0.0795055	0.000187464	0.224293	0.0338864
13.9333	0.0195604	-0.0549085	0.079627	0.000279885	0.223264	0.0324134
13.9667	0.0197447	-0.0548834	0.0772864	0.000331878	0.224744	0.0622955
14	0.020355	-0.0550854	0.0910336	0.000312631	0.225962	0.0625294
14.0333	0.0198243	-0.0489167	0.0913108	0.000276912	0.22881	0.0299959
14.0667	0.0194471	-0.0571774	0.101373	0.000187573	0.231666	0.0453447
14.1	0.0188302	-0.0581219	0.0950396	0.000164236	0.235494	0.0254902
14.1333	0.0188612	-0.051824	0.0818223	0.000174335	0.237939	0.0117664
14.1667	0.0182569	-0.045984	0.0849207	0.000204252	0.24186	0.029849
14.2	0.018707	-0.0487591	0.0921117	0.000234684	0.243801	0.024865
14.2333	0.019661	-0.0542898	0.0839166	0.000195852	0.247981	0.0239279
14.2667	0.0191783	-0.0518455	0.0952544	0.000167709	0.248439	0.041618
14.3	0.0187299	-0.0579424	0.0992366	0.000229153	0.250159	0.0384227
14.3333	0.0180246	-0.0637584	0.0858266	0.000228013	0.249718	0.0248574
14.3667	0.0180607	-0.0632214	0.0981382	0.000229253	0.25065	0.0440115
14.4	0.0179798	-0.0686135	0.0986525	0.000189742	0.248293	0.036729
14.4333	0.0175759	-0.0621812	0.105425	0.000195537	0.24701	0.0406731
14.4667	0.0176623	-0.063757	0.0944489	0.000191386	0.244056	0.0374401
14.5	0.0181531	-0.0684888	0.112215	0.000223073	0.241232	0.042873
14.5333	0.0183519	-0.0728157	0.0952978	0.000207889	0.238571	0.0205494
14.5667	0.0186226	-0.0694343	0.0881883	0.000198212	0.234712	0.0366353
14.6	0.0186389	-0.0675394	0.0771037	0.000178707	0.23335	0.0378105
14.6333	0.0177782	-0.0669222	0.0798998	0.000151248	0.230358	0.057957
14.6667	0.018159	-0.068652	0.0860829	0.000121086	0.229726	0.0507308
14.7	0.0180795	-0.0733815	0.0918241	5.34568e-05	0.22868	0.0497155
14.7333	0.0194555	-0.06666	0.0965977	0.000100801	0.231297	0.0275318
14.7667	0.0191498	-0.0594165	0.100679	7.14599e-05	0.232191	0.047767
14.8	0.0195678	-0.0664945	0.0990928	7.84994e-05	0.235943	0.0457162
14.8333	0.0189474	-0.0613241	0.0802443	8.26522e-05	0.237872	0.0445782
14.8667	0.0196365	-0.0545324	0.0823438	7.45325e-05	0.240392	0.0452671
14.9	0.018858	-0.0530663	0.100888	4.39815e-05	0.240238	0.0198448
14.9333	0.0188224	-0.0461494	0.106672	4.56708e-05	0.243449	0.0434212
14.9667	0.0191248	-0.0451314	0.0982248	8.07675e-05	0.242408	0.0415336
15	0.0189611	-0.0433352	0.0807602	0.000129881	0.246701	0.0357723
15.0333	0.0180809	-0.0471227	0.0793561	0.000131998	0.244946	0.0595833
15.0667	0.0175918	-0.0524638	0.0861904	0.000142677	0.250698	0.0401643
15.1	0.0179585	-0.0526777	0.0756437	0.000166235	0.250547	0.0290389
15.1333	0.0176483	-0.044056	0.079912	0.000131175	0.256205	0.0431149
15.1667	0.0174249	-0.0485041	0.0705449	7.10749e-05	0.256615	0.0300888
15.2	0.0176077	-0.0549162	0.0755639	9.94962e-05	0.260382	0.0458839
15.2333	0.0177271	-0.0449399	0.0786011	0.000146985	0.262601	0.0436324
15.2667	0.0170313	-0.0429841	0.0803726	0.000150983	0.261595	0.0424531
15.3	0.0164335	-0.0427025	0.0901187	0.000190912	0.264266	0.0525579
15.3333	0.0169411	-0.0367614	0.0844783	0.000197621	0.259285	0.0491919
15.3667	0.0176957	-0.0311743	0.0913799	0.0001481	0.260147	0.0511399
15.4	0.0176035	-0.0248037	0.0761808	0.000125438	0.254075	0.0455556
15.4333	0.0179985	-0.0264626	0.0911869	0.000105618	0.253201	0.0496599
15.4667	0.0169447	-0.0256032	0.103011	0.000164673	0.249722	0.0406496
15.5	0.0173844	-0.0149273	0.0789353	0.00015126	0.249514	0.0281917
15.5333	0.0163402	-0.0168102	0.0778297	0.000185747	0.246901	0.0417739
15.5667	0.0157004	-0.0219023	0.0935986	0.000181158	0.25009	0.0217363
15.6	0.0161769	-0.0392441	0.0890055	0.000182388	0.24955	0.0317055
15.6333	0.0171888	-0.0434607	0.0845794	0.000143952	0.255847	0.0317822
15.6667	0.0170017	-0.0520786	0.0737958	5.13123e-05	0.254374	0.0460526
15.7	0.0174548	-0.0569198	0.0909993	8.7172e-05	0.260581	0.0363919
15.7333	0.0171899	-0.0552112	0.0946568	9.27222e-05	0.259955	0.0181404
15.7667	0.0175385	-0.0515348	0.0747654	9.86465e-05	0.261815	0.0199818
15.8	0.0175208	-0.055364	0.0821163	0.000119901	0.259614	0.0277174
15.8333	0.0172028	-0.055679	0.0853725	0.000133779	0.258209	0.0453334
15.8667	0.0164446	-0.0623912	0.0958912	0.000132595	0.255356	0.0437736
15.9	0.0165066	-0.0583597	0.0868902	6.54427e-05	0.252003	0.0605755
15.9333	0.016937	-0.0604553	0.0754991	2.8168e-05	0.249393	0.0270258
15.9667	0.0179106	-0.0592061	0.0757259	6.19003e-05	0.246212	0.0429881
16	0.0179669	-0.0644044	0.0763297	0.000101765	0.246409	0.0570075
16.0333	0.0180178	-0.0653176	0.0833176	0.000142007	0.244296	0.0639479
16.0667	0.0180171	-0.0705558	0.0952453	0.000131705	0.247959	0.0554306
16.1	0.0187483	-0.0740649	0.0736544	0.000102763	0.246037	0.0362129
16.1333	0.0178499	-0.070762	0.0619797	0.000133538	0.249728	0.0537155
16.1667	0.0176306	-0.0740664	0.0785	8.04171e-05	0.247033	0.0470789
16.2	0.016982	-0.0693212	0.0642775	3.93084e-05	0.2496	0.0519428
16.2333	0.0169748	-0.0700149	0.078949	5.49146e-05	0.247345	0.035454
16.2667	0.0169401	-0.0680991	0.0709521	8.64991e-05	0.249895	0.0373567
16.3	0.0171027	-0.0638232	0.0832572	0.000133923	0.250476	0.04425
16.3333	0.015805	-0.0610707	0.0814548	0.00011989	0.253248	0.0482691
16.3667	0.0157868	-0.0603494	0.0822341	7.66993e-05	0.254701	0.0531817
16.4	0.0159709	-0.0630153	0.0886904	0.000109933	0.25634	0.0494958
16.4333	0.0158427	-0.0661578	0.0964227	7.55033e-05	0.25972	0.0474964
16.4667	0.0158657	-0.0623451	0.101599	4.47527e-05	0.260422	0.0607277
16.5	0.015443	-0.0642218	0.0858709	6.96704e-05	0.263676	0.0441962
16.5333	0.0149427	-0.063245	0.0812711	0.000110055	0.260742	0.0470482
16.5667	0.0151279	-0.0532676	0.0790672	0.000118175	0.26136	0.0330059
16.6	0.0154252	-0.056186	0.0856494	0.000127798	0.257711	0.0426422
16.6333	0.0162594	-0.0606156	0.0896524	8.64907e-05	0.25575	0.0516187
16.6667	0.0158972	-0.0587738	0.094444	0.000123902	0.252279	0.0211896
16.7	0.015249	-0.0605676	0.0902537	0.000120047	0.247881	0.029991
16.7333	0.015407	-0.0556893	0.0845132	8.14837e-05	0.246202	0.0298491
16.7667	0.0155382	-0.0443763	0.0952851	7.82374e-05	0.241889	0.0190948
16.8	0.0162169	-0.0515336	0.0946986	9.44826e-05	0.240498	0.0247711
16.8333	0.0165792	-0.0452607	0.0847125	9.28686e-05	0.237188	0.0195068
16.8667	0.017403	-0.046743	0.0920225	0.000115871	0.237577	0.0270365
16.9	0.0166836	-0.0523202	0.107183	0.00012407	0.236541	0.0390781
16.9333	0.0162511	-0.0471018	0.102844	0.000178333	0.239867	0.0256379
16.9667	0.0157139	-0.0462687	0.0969059	0.000116816	0.240428	0.0476064
17	0.0159051	-0.0431963	0.102558	7.53922e-05	0.243993	0.0225855
17.0333	0.0158367	-0.0289334	0.101435	9.42584e-05	0.245215	0.0389464

## Sheet: Panel c
Global astrocytic dF/F																																																Pupil diameter
Time (s) / Event ID	Average	1	2	3	4	5	6	7	8	9	10	11	12	13	14	15	16	17	18	19	20	21	22	23	24	25	26	27	28	29	30	31	32	33	34	35	36	37	38	39	40	41	42	43	44	45		Time (s) / Event ID	Average
-17.0667	0.274242	0.075135	0.132955	0.440624	0.908053	0.135358	0.27113	0.351944	0.227034	0.169898	0.307728	0.10117	0.305297	0.802592	0.168726	0.273243	0.101393	0.467858	0.0616754	0.163006	0.30271	0.390677	0.110079	0.593281	0.186001	0.431074	0.111072	0.153671	0.0839697	0.134124	0.122646	0.106108	0.365552	0.176696	0.229536	0.137446	0.0952717	0.315083	0.217216	0.565037	0.232854	0.207579	0.270188	0.193944	0.342538	0.801706		-17.0667	0.274242
-17.0333	0.269009	0.075135	0.150457	0.440624	0.908053	0.134362	0.27113	0.351944	0.227034	0.159575	0.307728	0.101498	0.256902	0.802592	0.168726	0.250591	0.0808413	0.467858	0.0616139	0.120824	0.30271	0.390677	0.110079	0.593281	0.186001	0.431074	0.109396	0.153671	0.0779896	0.106266	0.122646	0.117407	0.359675	0.20288	0.164033	0.120677	0.10076	0.251134	0.217216	0.486615	0.188984	0.227058	0.359741	0.178854	0.407402	0.801706		-17.0333	0.269009
-17	0.254101	0.0741206	0.150457	0.33027	0.733536	0.134362	0.411808	0.289591	0.25121	0.159575	0.266948	0.101498	0.256902	0.65349	0.165846	0.250591	0.0808413	0.459042	0.0616139	0.120824	0.328346	0.375579	0.10193	0.470998	0.127526	0.407338	0.109396	0.137048	0.0779896	0.106266	0.141404	0.117407	0.359675	0.20288	0.164033	0.120677	0.10076	0.251134	0.256063	0.486615	0.188984	0.227058	0.359741	0.178854	0.407402	0.676895		-17	0.254101
-16.9667	0.252614	0.0741206	0.15145	0.33027	0.733536	0.134062	0.411808	0.289591	0.25121	0.163703	0.266948	0.0963573	0.224267	0.65349	0.165846	0.176697	0.0725167	0.459042	0.0631385	0.0987787	0.328346	0.375579	0.10193	0.470998	0.127526	0.407338	0.124483	0.137048	0.0824655	0.0908426	0.141404	0.132225	0.390403	0.259756	0.133948	0.11882	0.112783	0.253985	0.256063	0.309748	0.206003	0.232125	0.432498	0.198427	0.449176	0.676895		-16.9667	0.252614
-16.9333	0.236787	0.0746377	0.15145	0.194983	0.543222	0.134062	0.516811	0.212833	0.272291	0.163703	0.184026	0.0963573	0.224267	0.501635	0.18044	0.176697	0.0725167	0.417117	0.0631385	0.0987787	0.33969	0.342317	0.0915175	0.33322	0.0878421	0.386786	0.124483	0.136825	0.0824655	0.0908426	0.173439	0.132225	0.390403	0.259756	0.133948	0.11882	0.112783	0.253985	0.301531	0.309748	0.206003	0.232125	0.432498	0.198427	0.449176	0.655573		-16.9333	0.236787
-16.9	0.231928	0.0746377	0.133655	0.194983	0.543222	0.134439	0.516811	0.212833	0.272291	0.158796	0.184026	0.10299	0.21613	0.501635	0.18044	0.135685	0.0650186	0.417117	0.0608062	0.0854301	0.33969	0.342317	0.0915175	0.33322	0.0878421	0.386786	0.134903	0.136825	0.0803871	0.0973637	0.173439	0.114534	0.433413	0.31369	0.112512	0.110542	0.122046	0.234008	0.301531	0.163084	0.221505	0.200671	0.406037	0.206914	0.445475	0.655573		-16.9	0.231928
-16.8667	0.221868	0.0735059	0.133655	0.181123	0.429824	0.134439	0.547928	0.183509	0.295211	0.158796	0.137753	0.10299	0.21613	0.373203	0.179105	0.135685	0.0650186	0.357901	0.0608062	0.0854301	0.343186	0.317589	0.0909666	0.324998	0.0705903	0.367005	0.134903	0.119111	0.0803871	0.0973637	0.204898	0.114534	0.433413	0.31369	0.112512	0.110542	0.122046	0.234008	0.337754	0.163084	0.221505	0.200671	0.406037	0.206914	0.445475	0.558846		-16.8667	0.221868
-16.8333	0.220639	0.0735059	0.118855	0.181123	0.429824	0.15292	0.547928	0.183509	0.295211	0.170885	0.137753	0.109225	0.20782	0.373203	0.179105	0.122158	0.065551	0.357901	0.0656122	0.100393	0.343186	0.317589	0.0909666	0.324998	0.0705903	0.367005	0.149538	0.119111	0.0926879	0.0961186	0.204898	0.0994992	0.43134	0.322045	0.11574	0.104346	0.123083	0.213798	0.337754	0.112324	0.32459	0.161654	0.344273	0.251364	0.378908	0.558846		-16.8333	0.220639
-16.8	0.210089	0.0790624	0.118855	0.191135	0.376121	0.15292	0.46026	0.196582	0.332236	0.170885	0.0985279	0.109225	0.20782	0.274187	0.172745	0.122158	0.065551	0.301258	0.0656122	0.100393	0.313711	0.31301	0.0912498	0.370587	0.0645109	0.360081	0.149538	0.116744	0.0926879	0.0961186	0.21833	0.0994992	0.43134	0.322045	0.11574	0.104346	0.123083	0.213798	0.33342	0.112324	0.32459	0.161654	0.344273	0.251364	0.378908	0.355501		-16.8	0.210089
-16.7667	0.21223	0.0790624	0.126402	0.191135	0.376121	0.173322	0.46026	0.196582	0.332236	0.223633	0.0985279	0.128975	0.207094	0.274187	0.172745	0.121124	0.0700966	0.301258	0.0676799	0.124862	0.313711	0.31301	0.0912498	0.370587	0.0645109	0.360081	0.15763	0.116744	0.109441	0.116804	0.21833	0.0868267	0.373432	0.295249	0.126593	0.106371	0.129102	0.18893	0.33342	0.104888	0.54388	0.133664	0.242467	0.285967	0.286655	0.355501		-16.7667	0.21223
-16.7333	0.205486	0.0761298	0.126402	0.205345	0.324757	0.173322	0.31763	0.282565	0.393146	0.223633	0.0873533	0.128975	0.207094	0.209643	0.15816	0.121124	0.0700966	0.2612	0.0676799	0.124862	0.289564	0.306491	0.0925467	0.44698	0.0613061	0.360951	0.15763	0.115145	0.109441	0.116804	0.213079	0.0868267	0.373432	0.295249	0.126593	0.106371	0.129102	0.18893	0.313208	0.104888	0.54388	0.133664	0.242467	0.285967	0.286655	0.200584		-16.7333	0.205486
-16.7	0.209948	0.0761298	0.152028	0.205345	0.324757	0.222102	0.31763	0.282565	0.393146	0.31976	0.0873533	0.156042	0.243253	0.209643	0.15816	0.115785	0.076337	0.2612	0.0774997	0.162131	0.289564	0.306491	0.0925467	0.44698	0.0613061	0.360951	0.151565	0.115145	0.190045	0.150236	0.213079	0.0750817	0.256482	0.23355	0.157411	0.10299	0.130248	0.152795	0.313208	0.0998693	0.696009	0.125634	0.145104	0.321875	0.21804	0.200584		-16.7	0.209948
-16.6667	0.206349	0.0799832	0.152028	0.21015	0.303739	0.222102	0.201408	0.381016	0.441672	0.31976	0.0703778	0.156042	0.243253	0.178852	0.147545	0.115785	0.076337	0.23785	0.0774997	0.162131	0.32379	0.269218	0.0798015	0.491687	0.0638239	0.363481	0.151565	0.107599	0.190045	0.150236	0.195663	0.0750817	0.256482	0.23355	0.157411	0.10299	0.130248	0.152795	0.268203	0.0998693	0.696009	0.125634	0.145104	0.321875	0.21804	0.13797		-16.6667	0.206349
-16.6333	0.211927	0.0799832	0.159916	0.21015	0.303739	0.273557	0.201408	0.381016	0.441672	0.392814	0.0703778	0.173773	0.299642	0.178852	0.147545	0.118831	0.0802698	0.23785	0.102442	0.1629	0.32379	0.269218	0.0798015	0.491687	0.0638239	0.363481	0.139419	0.107599	0.304787	0.19219	0.195663	0.0727927	0.195308	0.177852	0.19366	0.118033	0.134519	0.124654	0.268203	0.0802441	0.687906	0.162591	0.135338	0.3269	0.172567	0.13797		-16.6333	0.211927
-16.6	0.213002	0.074294	0.159916	0.174893	0.282755	0.273557	0.129405	0.495702	0.47796	0.392814	0.0695549	0.173773	0.299642	0.170914	0.154738	0.118831	0.0802698	0.236878	0.102442	0.1629	0.395101	0.220173	0.0845629	0.466664	0.0722967	0.344291	0.139419	0.106445	0.304787	0.19219	0.196964	0.0727927	0.195308	0.177852	0.19366	0.118033	0.134519	0.124654	0.23755	0.0802441	0.687906	0.162591	0.135338	0.3269	0.172567	0.211065		-16.6	0.213002
-16.5667	0.21428	0.074294	0.162062	0.174893	0.282755	0.312208	0.129405	0.495702	0.47796	0.408187	0.0695549	0.155579	0.332415	0.170914	0.154738	0.122185	0.0801917	0.236878	0.136931	0.148591	0.395101	0.220173	0.0845629	0.466664	0.0722967	0.344291	0.111822	0.106445	0.406585	0.258742	0.196964	0.0813286	0.163755	0.14268	0.234074	0.107811	0.158403	0.115891	0.23755	0.0843453	0.567411	0.142019	0.125422	0.326252	0.155487	0.211065		-16.5667	0.21428
-16.5333	0.224369	0.0728539	0.162062	0.198966	0.321223	0.312208	0.110292	0.553184	0.467774	0.408187	0.0727386	0.155579	0.332415	0.169943	0.191326	0.122185	0.0801917	0.222921	0.136931	0.148591	0.541884	0.216703	0.0691632	0.417467	0.0871015	0.305687	0.111822	0.0981186	0.406585	0.258742	0.209553	0.0813286	0.163755	0.14268	0.234074	0.107811	0.158403	0.115891	0.220372	0.0843453	0.567411	0.142019	0.125422	0.326252	0.155487	0.508973		-16.5333	0.224369
-16.5	0.218923	0.0728539	0.15414	0.198966	0.321223	0.337618	0.110292	0.553184	0.467774	0.358278	0.0727386	0.125914	0.308703	0.169943	0.191326	0.119446	0.097176	0.222921	0.164932	0.114377	0.541884	0.216703	0.0691632	0.417467	0.0871015	0.305687	0.0971343	0.0981186	0.42514	0.30324	0.209553	0.0788266	0.15087	0.12012	0.241832	0.0975194	0.200787	0.121586	0.220372	0.0608905	0.35809	0.124373	0.138125	0.367664	0.128491	0.508973		-16.5	0.218923
-16.4667	0.232105	0.065075	0.15414	0.275812	0.410566	0.337618	0.120227	0.534617	0.429791	0.358278	0.0773731	0.125914	0.308703	0.162244	0.254343	0.119446	0.097176	0.213825	0.164932	0.114377	0.637688	0.219694	0.0664387	0.318526	0.103736	0.280652	0.0971343	0.0971414	0.42514	0.30324	0.214067	0.0788266	0.15087	0.12012	0.241832	0.0975194	0.200787	0.121586	0.210918	0.0608905	0.35809	0.124373	0.138125	0.367664	0.128491	0.956712		-16.4667	0.232105
-16.4333	0.230361	0.065075	0.174379	0.275812	0.410566	0.380852	0.120227	0.534617	0.429791	0.266438	0.0773731	0.0942419	0.260012	0.162244	0.254343	0.123254	0.111406	0.213825	0.18717	0.0958638	0.637688	0.219694	0.0664387	0.318526	0.103736	0.280652	0.100911	0.0971414	0.367937	0.330342	0.214067	0.0796503	0.15331	0.116029	0.210785	0.0781814	0.277246	0.158099	0.210918	0.0709547	0.237942	0.140449	0.129849	0.452459	0.119031	0.956712		-16.4333	0.230361
-16.4	0.235057	0.064957	0.174379	0.316146	0.44936	0.380852	0.145385	0.480393	0.370022	0.266438	0.0753427	0.0942419	0.260012	0.142372	0.302221	0.123254	0.111406	0.209034	0.18717	0.0958638	0.640624	0.235441	0.0631288	0.241718	0.116567	0.291497	0.100911	0.0954336	0.367937	0.330342	0.188989	0.0796503	0.15331	0.116029	0.210785	0.0781814	0.277246	0.158099	0.232413	0.0709547	0.237942	0.140449	0.129849	0.452459	0.119031	1.19974		-16.4	0.235057
-16.3667	0.236909	0.064957	0.206508	0.316146	0.44936	0.419336	0.145385	0.480393	0.370022	0.192111	0.0753427	0.0887227	0.234034	0.142372	0.302221	0.126321	0.123307	0.209034	0.239441	0.0911465	0.640624	0.235441	0.0631288	0.241718	0.116567	0.291497	0.125544	0.0954336	0.280343	0.307162	0.188989	0.0814156	0.160546	0.114196	0.171348	0.0719317	0.383422	0.16876	0.232413	0.0697405	0.227378	0.128085	0.142333	0.534101	0.112909	1.19974		-16.3667	0.236909
-16.3333	0.228414	0.0687489	0.206508	0.281876	0.405543	0.419336	0.218742	0.375711	0.29285	0.192111	0.0892991	0.0887227	0.234034	0.126948	0.307861	0.126321	0.123307	0.239132	0.239441	0.0911465	0.5681	0.213692	0.0622431	0.214727	0.119579	0.307248	0.125544	0.119696	0.280343	0.307162	0.151826	0.0814156	0.160546	0.114196	0.171348	0.0719317	0.383422	0.16876	0.255036	0.0697405	0.227378	0.128085	0.142333	0.534101	0.112909	1.05961		-16.3333	0.228414
-16.3	0.234032	0.0687489	0.210135	0.281876	0.405543	0.436892	0.218742	0.375711	0.29285	0.147228	0.0892991	0.0972254	0.291617	0.126948	0.307861	0.117937	0.124549	0.239132	0.31259	0.0965889	0.5681	0.213692	0.0622431	0.214727	0.119579	0.307248	0.162174	0.119696	0.233344	0.287996	0.151826	0.0878842	0.189174	0.126868	0.121376	0.0549022	0.431522	0.159644	0.255036	0.0866418	0.25202	0.189909	0.169378	0.554335	0.111037	1.05961		-16.3	0.234032
-16.2667	0.218904	0.0732698	0.210135	0.216744	0.284666	0.436892	0.329052	0.278863	0.249464	0.147228	0.0852053	0.0972254	0.291617	0.113867	0.246886	0.117937	0.124549	0.297725	0.31259	0.0965889	0.456861	0.18428	0.0641295	0.216257	0.107017	0.286581	0.162174	0.165295	0.233344	0.287996	0.133123	0.0878842	0.189174	0.126868	0.121376	0.0549022	0.431522	0.159644	0.286283	0.0866418	0.25202	0.189909	0.169378	0.554335	0.111037	0.722146		-16.2667	0.218904
-16.2333	0.225273	0.0732698	0.179878	0.216744	0.284666	0.381721	0.329052	0.278863	0.249464	0.119254	0.0852053	0.114921	0.364042	0.113867	0.246886	0.100288	0.11213	0.297725	0.374545	0.099062	0.456861	0.18428	0.0641295	0.216257	0.107017	0.286581	0.193186	0.165295	0.223077	0.281349	0.133123	0.103303	0.222788	0.133819	0.108914	0.0626504	0.462264	0.153969	0.286283	0.119592	0.292546	0.323213	0.196864	0.509942	0.106244	0.722146		-16.2333	0.225273
-16.2	0.211776	0.0648897	0.179878	0.137041	0.1968	0.381721	0.357987	0.215582	0.219351	0.119254	0.0838539	0.114921	0.364042	0.123877	0.18786	0.100288	0.11213	0.366136	0.374545	0.099062	0.337773	0.177217	0.0659722	0.214443	0.0943528	0.294821	0.193186	0.176177	0.223077	0.281349	0.153776	0.103303	0.222788	0.133819	0.108914	0.0626504	0.462264	0.153969	0.346337	0.119592	0.292546	0.323213	0.196864	0.509942	0.106244	0.3761		-16.2	0.211776
-16.1667	0.22323	0.0648897	0.132122	0.137041	0.1968	0.302457	0.357987	0.215582	0.219351	0.124624	0.0838539	0.123599	0.447847	0.123877	0.18786	0.0919668	0.0966199	0.366136	0.360216	0.112328	0.337773	0.177217	0.0659722	0.214443	0.0943528	0.294821	0.235412	0.176177	0.216428	0.32382	0.153776	0.104239	0.269323	0.164837	0.107289	0.0632527	0.486736	0.190845	0.346337	0.172246	0.365809	0.549464	0.237443	0.46194	0.114146	0.3761		-16.1667	0.22323
-16.1333	0.219251	0.0696035	0.132122	0.102855	0.142136	0.302457	0.324333	0.179961	0.239101	0.124624	0.0827933	0.123599	0.447847	0.147656	0.145656	0.0919668	0.0966199	0.434513	0.360216	0.112328	0.270278	0.178399	0.0660858	0.240222	0.0837196	0.287171	0.235412	0.167864	0.216428	0.32382	0.220997	0.104239	0.269323	0.164837	0.107289	0.0632527	0.486736	0.190845	0.395041	0.172246	0.365809	0.549464	0.237443	0.46194	0.114146	0.232895		-16.1333	0.219251
-16.1	0.235609	0.0696035	0.0995688	0.102855	0.142136	0.21039	0.324333	0.179961	0.239101	0.155458	0.0827933	0.151991	0.518676	0.147656	0.145656	0.0920082	0.0813331	0.434513	0.30581	0.104379	0.270278	0.178399	0.0660858	0.240222	0.0837196	0.287171	0.262567	0.167864	0.168887	0.397481	0.220997	0.116164	0.306629	0.240664	0.118199	0.0659569	0.524253	0.297407	0.395041	0.279018	0.464391	0.805549	0.261602	0.432991	0.129748	0.232895		-16.1	0.235609
-16.0667	0.236971	0.0694689	0.0995688	0.0880865	0.135893	0.21039	0.245751	0.216128	0.269953	0.155458	0.0779283	0.151991	0.518676	0.161063	0.132297	0.0920082	0.0813331	0.457252	0.30581	0.104379	0.22729	0.168886	0.0787645	0.25571	0.0914702	0.306485	0.262567	0.16633	0.168887	0.397481	0.31732	0.116164	0.306629	0.240664	0.118199	0.0659569	0.524253	0.297407	0.405129	0.279018	0.464391	0.805549	0.261602	0.432991	0.129748	0.201375		-16.0667	0.236971
-16.0333	0.251214	0.0694689	0.0936743	0.0880865	0.135893	0.161542	0.245751	0.216128	0.269953	0.185502	0.0779283	0.169736	0.606097	0.161063	0.132297	0.0838541	0.0808372	0.457252	0.243134	0.108835	0.22729	0.168886	0.0787645	0.25571	0.0914702	0.306485	0.25823	0.16633	0.138787	0.448945	0.31732	0.107019	0.31637	0.34224	0.126751	0.0634557	0.497228	0.461599	0.405129	0.416542	0.491656	0.947285	0.266545	0.462668	0.153518	0.201375		-16.0333	0.251214
-16	0.251119	0.0727549	0.0936743	0.0830315	0.134303	0.161542	0.181418	0.290413	0.310281	0.185502	0.0682608	0.169736	0.606097	0.149274	0.125715	0.0838541	0.0808372	0.420418	0.243134	0.108835	0.206	0.146537	0.0885934	0.258658	0.0984348	0.323012	0.25823	0.152531	0.138787	0.448945	0.37068	0.107019	0.31637	0.34224	0.126751	0.0634557	0.497228	0.461599	0.368456	0.416542	0.491656	0.947285	0.266545	0.462668	0.153518	0.219517		-16	0.251119
-15.9667	0.255627	0.0727549	0.100133	0.0830315	0.134303	0.135403	0.181418	0.290413	0.310281	0.220321	0.0682608	0.18518	0.636069	0.149274	0.125715	0.0721964	0.0903212	0.420418	0.237485	0.114419	0.206	0.146537	0.0885934	0.258658	0.0984348	0.323012	0.226752	0.152531	0.100968	0.435341	0.37068	0.105035	0.282877	0.434786	0.137962	0.0571275	0.394652	0.698441	0.368456	0.491819	0.476346	0.903068	0.257076	0.479141	0.162012	0.219517		-15.9667	0.255627
-15.9333	0.253787	0.0742529	0.100133	0.0842864	0.126018	0.135403	0.206256	0.336496	0.307097	0.220321	0.074519	0.18518	0.636069	0.121082	0.116355	0.0721964	0.0903212	0.346363	0.237485	0.114419	0.199053	0.132476	0.0981367	0.272361	0.106153	0.310515	0.226752	0.14633	0.100968	0.435341	0.369436	0.105035	0.282877	0.434786	0.137962	0.0571275	0.394652	0.698441	0.328173	0.491819	0.476346	0.903068	0.257076	0.479141	0.162012	0.230126		-15.9333	0.253787
-15.9	0.246263	0.0742529	0.150843	0.0842864	0.126018	0.163286	0.206256	0.336496	0.307097	0.255423	0.074519	0.20292	0.616974	0.121082	0.116355	0.0652744	0.0965841	0.346363	0.251346	0.0974793	0.199053	0.132476	0.0981367	0.272361	0.106153	0.310515	0.175537	0.14633	0.0917152	0.383631	0.369436	0.0880751	0.264709	0.460227	0.140581	0.0543731	0.255985	0.866858	0.328173	0.422719	0.410771	0.738692	0.214102	0.471702	0.156551	0.230126		-15.9	0.246263
-15.8667	0.245087	0.0828727	0.150843	0.115617	0.115386	0.163286	0.277972	0.329728	0.263709	0.255423	0.0895357	0.20292	0.616974	0.101798	0.106836	0.0652744	0.0965841	0.300831	0.251346	0.0974793	0.214428	0.127303	0.100141	0.304822	0.128698	0.294915	0.175537	0.161869	0.0917152	0.383631	0.304462	0.0880751	0.264709	0.460227	0.140581	0.0543731	0.255985	0.866858	0.302466	0.422719	0.410771	0.738692	0.214102	0.471702	0.156551	0.209166		-15.8667	0.245087
-15.8333	0.233932	0.0828727	0.234254	0.115617	0.115386	0.218289	0.277972	0.329728	0.263709	0.307148	0.0895357	0.195954	0.549907	0.101798	0.106836	0.0673687	0.102561	0.300831	0.259247	0.0928563	0.214428	0.127303	0.100141	0.304822	0.128698	0.294915	0.136021	0.161869	0.101314	0.311046	0.304462	0.0870196	0.239179	0.422211	0.173211	0.0572908	0.168954	0.900568	0.302466	0.285823	0.306429	0.603701	0.194252	0.449258	0.130544	0.209166		-15.8333	0.233932
-15.8	0.233635	0.08257	0.234254	0.101895	0.140078	0.218289	0.355778	0.267558	0.209077	0.307148	0.101729	0.195954	0.549907	0.0989633	0.0940268	0.0673687	0.102561	0.322925	0.259247	0.0928563	0.187729	0.128002	0.0988303	0.34196	0.171067	0.307832	0.136021	0.187125	0.101314	0.311046	0.237356	0.0870196	0.239179	0.422211	0.173211	0.0572908	0.168954	0.900568	0.278656	0.285823	0.306429	0.603701	0.194252	0.449258	0.130544	0.206024		-15.8	0.233635
-15.7667	0.225354	0.08257	0.28469	0.101895	0.140078	0.326126	0.355778	0.267558	0.209077	0.41552	0.101729	0.186815	0.531033	0.0989633	0.0940268	0.0677833	0.107568	0.322925	0.254142	0.0789967	0.187729	0.128002	0.0988303	0.34196	0.171067	0.307832	0.147114	0.187125	0.14918	0.28083	0.237356	0.0839516	0.20387	0.330981	0.198544	0.0812613	0.126321	0.760335	0.278656	0.163154	0.231701	0.525935	0.151244	0.422479	0.112168	0.206024		-15.7667	0.225354
-15.7333	0.228997	0.0849137	0.28469	0.0974659	0.18291	0.326126	0.451696	0.207501	0.173977	0.41552	0.134626	0.186815	0.531033	0.103228	0.079858	0.0677833	0.107568	0.399699	0.254142	0.0789967	0.175512	0.138496	0.094778	0.385403	0.200098	0.339284	0.147114	0.244274	0.14918	0.28083	0.212146	0.0839516	0.20387	0.330981	0.198544	0.0812613	0.126321	0.760335	0.251268	0.163154	0.231701	0.525935	0.151244	0.422479	0.112168	0.125975		-15.7333	0.228997
-15.7	0.224829	0.0849137	0.276724	0.0974659	0.18291	0.393006	0.451696	0.207501	0.173977	0.515749	0.134626	0.182289	0.521828	0.103228	0.079858	0.0791087	0.0994424	0.399699	0.239951	0.0718444	0.175512	0.138496	0.094778	0.385403	0.200098	0.339284	0.15136	0.244274	0.217834	0.275332	0.212146	0.0942138	0.185973	0.251328	0.27257	0.185187	0.144275	0.505722	0.251268	0.102415	0.176213	0.451388	0.159079	0.375765	0.105577	0.125975		-15.7	0.224829
-15.6667	0.229468	0.0894134	0.276724	0.084676	0.238014	0.393006	0.446255	0.191889	0.189631	0.515749	0.160381	0.182289	0.521828	0.160644	0.0721498	0.0791087	0.0994424	0.458152	0.239951	0.0718444	0.184022	0.137762	0.0882234	0.38724	0.194472	0.387609	0.15136	0.279193	0.217834	0.275332	0.222766	0.0942138	0.185973	0.251328	0.27257	0.185187	0.144275	0.505722	0.237325	0.102415	0.176213	0.451388	0.159079	0.375765	0.105577	0.0820689		-15.6667	0.229468
-15.6333	0.230529	0.0894134	0.211263	0.084676	0.238014	0.400485	0.446255	0.191889	0.189631	0.589204	0.160381	0.201487	0.511633	0.160644	0.0721498	0.0721009	0.111942	0.458152	0.218248	0.0728842	0.184022	0.137762	0.0882234	0.38724	0.194472	0.387609	0.142143	0.279193	0.274537	0.299299	0.222766	0.0986491	0.144439	0.216391	0.367479	0.34687	0.217721	0.321981	0.237325	0.079353	0.167894	0.441552	0.144453	0.308842	0.121053	0.0820689		-15.6333	0.230529
-15.6	0.234547	0.0927363	0.211263	0.0789028	0.287169	0.400485	0.37899	0.248065	0.243235	0.589204	0.176274	0.201487	0.511633	0.262714	0.0651961	0.0721009	0.111942	0.466247	0.218248	0.0728842	0.165942	0.14491	0.0911484	0.358111	0.173557	0.388279	0.142143	0.287226	0.274537	0.299299	0.235294	0.0986491	0.144439	0.216391	0.367479	0.34687	0.217721	0.321981	0.214499	0.079353	0.167894	0.441552	0.144453	0.308842	0.121053	0.114238		-15.6	0.234547
-15.5667	0.236583	0.0927363	0.149167	0.0789028	0.287169	0.318765	0.37899	0.248065	0.243235	0.584778	0.176274	0.244871	0.458755	0.262714	0.0651961	0.0798912	0.125713	0.466247	0.201913	0.0752432	0.165942	0.14491	0.0911484	0.358111	0.173557	0.388279	0.118086	0.287226	0.287886	0.33013	0.235294	0.101403	0.123782	0.230912	0.439427	0.488519	0.345123	0.170363	0.214499	0.0514296	0.221186	0.473274	0.168038	0.271828	0.113005	0.114238		-15.5667	0.236583
-15.5333	0.240534	0.0927425	0.149167	0.0737064	0.311895	0.318765	0.33231	0.344295	0.319539	0.584778	0.212989	0.244871	0.458755	0.399961	0.0617881	0.0798912	0.125713	0.40939	0.201913	0.0752432	0.170681	0.149375	0.091407	0.316539	0.141091	0.358855	0.118086	0.26604	0.287886	0.33013	0.22807	0.101403	0.123782	0.230912	0.439427	0.488519	0.345123	0.170363	0.228741	0.0514296	0.221186	0.473274	0.168038	0.271828	0.113005	0.141147		-15.5333	0.240534
-15.5	0.239471	0.0927425	0.118134	0.0737064	0.311895	0.210855	0.33231	0.344295	0.319539	0.486136	0.212989	0.262313	0.396055	0.399961	0.0617881	0.0779527	0.138219	0.40939	0.167046	0.084266	0.170681	0.149375	0.091407	0.316539	0.141091	0.358855	0.0979237	0.26604	0.241028	0.378331	0.22807	0.126348	0.113032	0.252388	0.542015	0.503333	0.43655	0.109528	0.228741	0.0606043	0.341069	0.375407	0.254423	0.238247	0.114447	0.141147		-15.5	0.239471
-15.4667	0.241322	0.0887721	0.118134	0.0702596	0.303	0.210855	0.325279	0.392189	0.350818	0.486136	0.289546	0.262313	0.396055	0.533424	0.0637673	0.0779527	0.138219	0.359737	0.167046	0.084266	0.168591	0.142407	0.10152	0.26016	0.119975	0.297921	0.0979237	0.233482	0.241028	0.378331	0.228042	0.126348	0.113032	0.252388	0.542015	0.503333	0.43655	0.109528	0.253274	0.0606043	0.341069	0.375407	0.254423	0.238247	0.114447	0.151667		-15.4667	0.241322
-15.4333	0.233114	0.0887721	0.129817	0.0702596	0.303	0.13641	0.325279	0.392189	0.350818	0.357598	0.289546	0.246639	0.354435	0.533424	0.0637673	0.0957354	0.129263	0.359737	0.139221	0.0933812	0.168591	0.142407	0.10152	0.26016	0.119975	0.297921	0.0833407	0.233482	0.185853	0.423446	0.228042	0.138215	0.107712	0.263837	0.519787	0.440181	0.426448	0.0862835	0.253274	0.055273	0.408636	0.331614	0.271655	0.220551	0.110961	0.151667		-15.4333	0.233114
-15.4	0.23351	0.0928101	0.129817	0.0671625	0.266822	0.13641	0.331999	0.388634	0.323822	0.357598	0.385942	0.246639	0.354435	0.591887	0.0684317	0.0957354	0.129263	0.31808	0.139221	0.0933812	0.175119	0.150771	0.109537	0.230567	0.118731	0.239788	0.0833407	0.198617	0.185853	0.423446	0.2287	0.138215	0.107712	0.263837	0.519787	0.440181	0.426448	0.0862835	0.314113	0.055273	0.408636	0.331614	0.271655	0.220551	0.110961	0.150119		-15.4	0.23351
-15.3667	0.221096	0.0928101	0.146469	0.0671625	0.266822	0.117066	0.331999	0.388634	0.323822	0.244006	0.385942	0.19648	0.334801	0.591887	0.0684317	0.128878	0.10895	0.31808	0.119011	0.11087	0.175119	0.150771	0.109537	0.230567	0.118731	0.239788	0.0831606	0.198617	0.149	0.431035	0.2287	0.130965	0.118672	0.245437	0.450018	0.305185	0.330181	0.0672519	0.314113	0.0621146	0.405837	0.248537	0.344119	0.205	0.114621	0.150119		-15.3667	0.221096
-15.3333	0.219016	0.0905838	0.146469	0.0729528	0.21987	0.117066	0.301299	0.345458	0.263678	0.244006	0.459182	0.19648	0.334801	0.577827	0.0770886	0.128878	0.10895	0.341791	0.119011	0.11087	0.173323	0.13825	0.116724	0.209813	0.143866	0.17886	0.0831606	0.17308	0.149	0.431035	0.254973	0.130965	0.118672	0.245437	0.450018	0.305185	0.330181	0.0672519	0.383247	0.0621146	0.405837	0.248537	0.344119	0.205	0.114621	0.136209		-15.3333	0.219016
-15.3	0.207193	0.0905838	0.140992	0.0729528	0.21987	0.0946964	0.301299	0.345458	0.263678	0.181015	0.459182	0.144873	0.330448	0.577827	0.0770886	0.196603	0.0888655	0.341791	0.117914	0.119449	0.173323	0.13825	0.116724	0.209813	0.143866	0.17886	0.0855184	0.17308	0.142237	0.4039	0.254973	0.108713	0.128298	0.258224	0.329806	0.194221	0.221361	0.0680934	0.383247	0.0606343	0.396565	0.228434	0.331302	0.183327	0.110136	0.136209		-15.3	0.207193
-15.2667	0.20536	0.0936244	0.140992	0.0796807	0.194346	0.0946964	0.238019	0.291261	0.215297	0.181015	0.490565	0.144873	0.330448	0.486356	0.0879538	0.196603	0.0888655	0.390959	0.117914	0.119449	0.15315	0.134882	0.117811	0.216017	0.205161	0.149855	0.0855184	0.145447	0.142237	0.4039	0.313648	0.108713	0.128298	0.258224	0.329806	0.194221	0.221361	0.0680934	0.452057	0.0606343	0.396565	0.228434	0.331302	0.183327	0.110136	0.119499		-15.2667	0.20536
-15.2333	0.197073	0.0936244	0.118626	0.0796807	0.194346	0.0917695	0.238019	0.291261	0.215297	0.160621	0.490565	0.11395	0.357304	0.486356	0.0879538	0.266949	0.0740025	0.390959	0.113556	0.130662	0.15315	0.134882	0.117811	0.216017	0.205161	0.149855	0.0975512	0.145447	0.17355	0.36701	0.313648	0.100266	0.135864	0.247064	0.208699	0.136735	0.145878	0.0780304	0.452057	0.0704955	0.332872	0.198554	0.299938	0.156165	0.116574	0.119499		-15.2333	0.197073
-15.2	0.198907	0.111968	0.118626	0.0742162	0.158232	0.0917695	0.155704	0.262068	0.185557	0.160621	0.508131	0.11395	0.357304	0.369431	0.122679	0.266949	0.0740025	0.493726	0.113556	0.130662	0.171316	0.139573	0.119001	0.237918	0.307179	0.142903	0.0975512	0.124775	0.17355	0.36701	0.363506	0.100266	0.135864	0.247064	0.208699	0.136735	0.145878	0.0780304	0.505301	0.0704955	0.332872	0.198554	0.299938	0.156165	0.116574	0.104925		-15.2	0.198907
-15.1667	0.196708	0.111968	0.0902607	0.0742162	0.158232	0.113192	0.155704	0.262068	0.185557	0.153696	0.508131	0.103031	0.343545	0.369431	0.122679	0.282189	0.062439	0.493726	0.115573	0.150163	0.171316	0.139573	0.119001	0.237918	0.307179	0.142903	0.119291	0.124775	0.228659	0.34309	0.363506	0.088978	0.134782	0.257693	0.142813	0.097356	0.131588	0.0874984	0.505301	0.0811164	0.31196	0.186751	0.294189	0.144936	0.128954	0.104925		-15.1667	0.196708
-15.1333	0.202204	0.135752	0.0902607	0.0839689	0.147694	0.113192	0.11827	0.253241	0.186179	0.153696	0.520511	0.103031	0.343545	0.285513	0.155302	0.282189	0.062439	0.565622	0.115573	0.150163	0.182309	0.152079	0.104913	0.247776	0.397371	0.141859	0.119291	0.114472	0.228659	0.34309	0.367465	0.088978	0.134782	0.257693	0.142813	0.097356	0.131588	0.0874984	0.565559	0.0811164	0.31196	0.186751	0.294189	0.144936	0.128954	0.179596		-15.1333	0.202204
-15.1	0.197911	0.135752	0.0731048	0.0839689	0.147694	0.123425	0.11827	0.253241	0.186179	0.143922	0.520511	0.0865597	0.301585	0.285513	0.155302	0.24032	0.0649979	0.565622	0.118626	0.157984	0.182309	0.152079	0.104913	0.247776	0.397371	0.141859	0.141139	0.114472	0.252217	0.326877	0.367465	0.0845302	0.140316	0.273329	0.119448	0.0871351	0.116605	0.0839911	0.565559	0.084387	0.302416	0.167806	0.249748	0.136071	0.124013	0.179596		-15.1	0.197911
-15.0667	0.201735	0.160958	0.0731048	0.0845131	0.138986	0.123425	0.114678	0.238048	0.209611	0.143922	0.521399	0.0865597	0.301585	0.259703	0.173775	0.24032	0.0649979	0.611238	0.118626	0.157984	0.198092	0.191303	0.0881022	0.22602	0.416611	0.149018	0.141139	0.117119	0.252217	0.326877	0.318995	0.0845302	0.140316	0.273329	0.119448	0.0871351	0.116605	0.0839911	0.632761	0.084387	0.302416	0.167806	0.249748	0.136071	0.124013	0.226601		-15.0667	0.201735
-15.0333	0.20785	0.160958	0.0679391	0.0845131	0.138986	0.203893	0.114678	0.238048	0.209611	0.134962	0.521399	0.0753787	0.266831	0.259703	0.173775	0.170967	0.0744076	0.611238	0.120288	0.168878	0.198092	0.191303	0.0881022	0.22602	0.416611	0.149018	0.186688	0.117119	0.24144	0.328533	0.318995	0.079925	0.123514	0.299091	0.151071	0.0925499	0.116921	0.0885418	0.632761	0.0953894	0.459162	0.14312	0.303951	0.143429	0.138864	0.226601		-15.0333	0.20785
-15	0.210512	0.208885	0.0679391	0.0735855	0.154569	0.203893	0.109907	0.213829	0.246007	0.134962	0.47765	0.0753787	0.266831	0.281647	0.163216	0.170967	0.0744076	0.613771	0.120288	0.168878	0.177331	0.21973	0.071103	0.215857	0.334	0.161564	0.186688	0.143165	0.24144	0.328533	0.273718	0.079925	0.123514	0.299091	0.151071	0.0925499	0.116921	0.0885418	0.721467	0.0953894	0.459162	0.14312	0.303951	0.143429	0.138864	0.336304		-15	0.210512
-14.9667	0.219564	0.208885	0.0614943	0.0735855	0.154569	0.300442	0.109907	0.213829	0.246007	0.145314	0.47765	0.0666022	0.277702	0.281647	0.163216	0.123258	0.0846088	0.613771	0.112696	0.182699	0.177331	0.21973	0.071103	0.215857	0.334	0.161564	0.230397	0.143165	0.207194	0.287802	0.273718	0.0789651	0.141696	0.352291	0.203868	0.093862	0.113358	0.0748325	0.721467	0.0917353	0.622903	0.148472	0.40191	0.135657	0.143314	0.336304		-14.9667	0.219564
-14.9333	0.22594	0.290101	0.0614943	0.0724606	0.186245	0.300442	0.118209	0.199039	0.267885	0.145314	0.400355	0.0666022	0.277702	0.291596	0.134698	0.123258	0.0846088	0.598989	0.112696	0.182699	0.156159	0.278906	0.0693728	0.207363	0.223375	0.172944	0.230397	0.21409	0.207194	0.287802	0.229702	0.0789651	0.141696	0.352291	0.203868	0.093862	0.113358	0.0748325	0.790883	0.0917353	0.622903	0.148472	0.40191	0.135657	0.143314	0.581864		-14.9333	0.22594
-14.9	0.242624	0.290101	0.0588943	0.0724606	0.186245	0.384986	0.118209	0.199039	0.267885	0.175901	0.400355	0.0648022	0.302454	0.291596	0.134698	0.118311	0.103326	0.598989	0.104228	0.181155	0.156159	0.278906	0.0693728	0.207363	0.223375	0.172944	0.250296	0.21409	0.223864	0.243561	0.229702	0.0771153	0.140949	0.420712	0.255967	0.0996863	0.0928808	0.0756281	0.790883	0.0995377	0.792216	0.13383	0.733748	0.134754	0.16502	0.581864		-14.9	0.242624
-14.8667	0.250841	0.35833	0.0588943	0.0791905	0.198256	0.384986	0.132071	0.194665	0.303625	0.175901	0.301782	0.0648022	0.302454	0.300541	0.127947	0.118311	0.103326	0.57424	0.104228	0.181155	0.114173	0.349281	0.078912	0.242238	0.126746	0.163015	0.250296	0.300952	0.223864	0.243561	0.206492	0.0771153	0.140949	0.420712	0.255967	0.0996863	0.0928808	0.0756281	0.798192	0.0995377	0.792216	0.13383	0.733748	0.134754	0.16502	0.903357		-14.8667	0.250841
-14.8333	0.265093	0.35833	0.0648501	0.0791905	0.198256	0.354761	0.132071	0.194665	0.303625	0.229002	0.301782	0.0607247	0.309054	0.300541	0.127947	0.152172	0.139352	0.57424	0.0950942	0.182682	0.114173	0.349281	0.078912	0.242238	0.126746	0.163015	0.226254	0.300952	0.297179	0.203856	0.206492	0.0661562	0.1682	0.432866	0.280961	0.119741	0.0816531	0.074224	0.798192	0.108667	0.739972	0.120259	1.19743	0.146893	0.223194	0.903357		-14.8333	0.265093
-14.8	0.269429	0.394636	0.0648501	0.0898853	0.202591	0.354761	0.150751	0.213678	0.321526	0.229002	0.235237	0.0607247	0.309054	0.264598	0.127932	0.152172	0.139352	0.502173	0.0950942	0.182682	0.10371	0.374807	0.127551	0.287718	0.0910102	0.153811	0.226254	0.360682	0.297179	0.203856	0.188966	0.0661562	0.1682	0.432866	0.280961	0.119741	0.0816531	0.074224	0.758898	0.108667	0.739972	0.120259	1.19743	0.146893	0.223194	1.09897		-14.8	0.269429
-14.7667	0.281015	0.394636	0.0601246	0.0898853	0.202591	0.26093	0.150751	0.213678	0.321526	0.270503	0.235237	0.0626476	0.283972	0.264598	0.127932	0.224123	0.192903	0.502173	0.0945297	0.183728	0.10371	0.374807	0.127551	0.287718	0.0910102	0.153811	0.191725	0.360682	0.393562	0.180486	0.188966	0.0632815	0.218635	0.41073	0.256388	0.156304	0.0961945	0.068664	0.758898	0.106342	0.574678	0.111572	1.62782	0.172124	0.334593	1.09897		-14.7667	0.281015
-14.7333	0.281153	0.412466	0.0601246	0.120761	0.172019	0.26093	0.156358	0.234414	0.338319	0.270503	0.167825	0.0626476	0.283972	0.2588	0.114529	0.224123	0.192903	0.394132	0.0945297	0.183728	0.0947038	0.351782	0.192831	0.331683	0.0881251	0.14423	0.191725	0.379704	0.393562	0.180486	0.210097	0.0632815	0.218635	0.41073	0.256388	0.156304	0.0961945	0.068664	0.697172	0.106342	0.574678	0.111572	1.62782	0.172124	0.334593	1.19537		-14.7333	0.281153
-14.7	0.287122	0.412466	0.0600228	0.120761	0.172019	0.174607	0.156358	0.234414	0.338319	0.307744	0.167825	0.0690905	0.234315	0.2588	0.114529	0.325662	0.245829	0.394132	0.0930739	0.189976	0.0947038	0.351782	0.192831	0.331683	0.0881251	0.14423	0.186834	0.379704	0.430875	0.159211	0.210097	0.0667802	0.242944	0.383256	0.248563	0.194823	0.112365	0.0658253	0.697172	0.101842	0.330889	0.13936	1.85481	0.221169	0.425309	1.19537		-14.7	0.287122
-14.6667	0.282992	0.40775	0.0600228	0.135234	0.146656	0.174607	0.150755	0.227882	0.364874	0.307744	0.126985	0.0690905	0.234315	0.251863	0.10712	0.325662	0.245829	0.277905	0.0930739	0.189976	0.10231	0.302453	0.229388	0.358906	0.115095	0.144359	0.186834	0.344976	0.430875	0.159211	0.230521	0.0667802	0.242944	0.383256	0.248563	0.194823	0.112365	0.0658253	0.633522	0.101842	0.330889	0.13936	1.85481	0.221169	0.425309	1.2109		-14.6667	0.282992
-14.6333	0.27774	0.40775	0.0721202	0.135234	0.146656	0.113549	0.150755	0.227882	0.364874	0.311311	0.126985	0.0733158	0.200163	0.251863	0.10712	0.349696	0.236998	0.277905	0.114273	0.187559	0.10231	0.302453	0.229388	0.358906	0.115095	0.144359	0.177837	0.344976	0.384485	0.139278	0.230521	0.073852	0.26514	0.44139	0.233941	0.188679	0.158299	0.0660201	0.633522	0.10785	0.223141	0.157162	1.6108	0.280256	0.461734	1.2109		-14.6333	0.27774
-14.6	0.276466	0.376158	0.0721202	0.130128	0.128416	0.113549	0.163128	0.221546	0.374908	0.311311	0.0962512	0.0733158	0.200163	0.273721	0.0894274	0.349696	0.236998	0.225185	0.114273	0.187559	0.108456	0.319348	0.213744	0.381678	0.156741	0.142382	0.177837	0.294667	0.384485	0.139278	0.237244	0.073852	0.26514	0.44139	0.233941	0.188679	0.158299	0.0660201	0.59296	0.10785	0.223141	0.157162	1.6108	0.280256	0.461734	1.28602		-14.6	0.276466
-14.5667	0.264317	0.376158	0.0770809	0.130128	0.128416	0.107103	0.163128	0.221546	0.374908	0.312885	0.0962512	0.0798595	0.186582	0.273721	0.0894274	0.30688	0.195438	0.225185	0.143843	0.243655	0.108456	0.319348	0.213744	0.381678	0.156741	0.142382	0.180062	0.294667	0.302449	0.127919	0.237244	0.0735577	0.268371	0.571527	0.217006	0.15611	0.219007	0.0681159	0.59296	0.073704	0.174352	0.179023	1.12355	0.295154	0.398922	1.28602		-14.5667	0.264317
-14.5333	0.26283	0.333071	0.0770809	0.104964	0.127611	0.107103	0.195723	0.195302	0.373502	0.312885	0.0817126	0.0798595	0.186582	0.275821	0.0877937	0.30688	0.195438	0.197668	0.143843	0.243655	0.131642	0.411132	0.154268	0.409346	0.193528	0.140377	0.180062	0.264465	0.302449	0.127919	0.213964	0.0735577	0.268371	0.571527	0.217006	0.15611	0.219007	0.0681159	0.566265	0.073704	0.174352	0.179023	1.12355	0.295154	0.398922	1.28705		-14.5333	0.26283
-14.5	0.253054	0.333071	0.0838961	0.104964	0.127611	0.0949299	0.195723	0.195302	0.373502	0.284797	0.0817126	0.0865777	0.202052	0.275821	0.0877937	0.226803	0.128659	0.197668	0.152708	0.331275	0.131642	0.411132	0.154268	0.409346	0.193528	0.140377	0.173843	0.264465	0.243841	0.135811	0.213964	0.0760837	0.252546	0.706028	0.167069	0.130286	0.366116	0.0725402	0.566265	0.0710598	0.184144	0.221286	0.695719	0.266496	0.287643	1.28705		-14.5	0.253054
-14.4667	0.248353	0.260935	0.0838961	0.111191	0.114158	0.0949299	0.256263	0.194783	0.350199	0.284797	0.0762929	0.0865777	0.202052	0.258618	0.085753	0.226803	0.128659	0.215522	0.152708	0.331275	0.163827	0.494367	0.0998397	0.43289	0.216362	0.126039	0.173843	0.228651	0.243841	0.135811	0.171079	0.0760837	0.252546	0.706028	0.167069	0.130286	0.366116	0.0725402	0.554949	0.0710598	0.184144	0.221286	0.695719	0.266496	0.287643	1.12195		-14.4667	0.248353
-14.4333	0.24057	0.260935	0.105154	0.111191	0.114158	0.0865196	0.256263	0.194783	0.350199	0.232546	0.0762929	0.0833875	0.205389	0.258618	0.085753	0.143819	0.0861055	0.215522	0.141212	0.417723	0.163827	0.494367	0.0998397	0.43289	0.216362	0.126039	0.154577	0.228651	0.211046	0.164921	0.171079	0.0784272	0.250769	0.751778	0.128524	0.0998804	0.500308	0.0709274	0.554949	0.0448593	0.233936	0.297863	0.40339	0.217758	0.18117	1.12195		-14.4333	0.24057
-14.4	0.235449	0.181981	0.105154	0.116507	0.106446	0.0865196	0.299792	0.207078	0.32968	0.232546	0.0774444	0.0833875	0.205389	0.255747	0.0833249	0.143819	0.0861055	0.244945	0.141212	0.417723	0.241005	0.51762	0.0756375	0.425466	0.214704	0.124579	0.154577	0.220942	0.211046	0.164921	0.132075	0.0784272	0.250769	0.751778	0.128524	0.0998804	0.500308	0.0709274	0.561833	0.0448593	0.233936	0.297863	0.40339	0.217758	0.18117	0.88641		-14.4	0.235449
-14.3667	0.231754	0.181981	0.124465	0.116507	0.106446	0.0956957	0.299792	0.207078	0.32968	0.163401	0.0774444	0.0775841	0.212805	0.255747	0.0833249	0.107031	0.0672348	0.244945	0.108631	0.428335	0.241005	0.51762	0.0756375	0.425466	0.214704	0.124579	0.129855	0.220942	0.188281	0.217982	0.132075	0.0793846	0.233665	0.697305	0.0935706	0.0944387	0.590892	0.0717437	0.561833	0.050317	0.282507	0.359556	0.300263	0.174003	0.176777	0.88641		-14.3667	0.231754
-14.3333	0.228021	0.134463	0.124465	0.139372	0.104169	0.0956957	0.288383	0.26893	0.321773	0.163401	0.0924967	0.0775841	0.212805	0.283513	0.0840181	0.107031	0.0672348	0.270618	0.108631	0.428335	0.316851	0.442454	0.0739677	0.35799	0.177643	0.15885	0.129855	0.226156	0.188281	0.217982	0.118048	0.0793846	0.233665	0.697305	0.0935706	0.0944387	0.590892	0.0717437	0.572845	0.050317	0.282507	0.359556	0.300263	0.174003	0.176777	0.70268		-14.3333	0.228021
-14.3	0.223479	0.134463	0.138004	0.139372	0.104169	0.093448	0.288383	0.26893	0.321773	0.105459	0.0924967	0.0714757	0.23301	0.283513	0.0840181	0.106162	0.0633524	0.270618	0.0855552	0.348493	0.316851	0.442454	0.0739677	0.35799	0.177643	0.15885	0.103642	0.226156	0.162916	0.250727	0.118048	0.0866707	0.217929	0.543472	0.0946587	0.103054	0.552149	0.0812057	0.572845	0.0590903	0.459193	0.38511	0.235066	0.132759	0.208741	0.70268		-14.3	0.223479
-14.2667	0.21843	0.100439	0.138004	0.152476	0.105917	0.093448	0.227308	0.308728	0.300999	0.105459	0.0934438	0.0714757	0.23301	0.298849	0.0958135	0.106162	0.0633524	0.261537	0.0855552	0.348493	0.340699	0.312443	0.0793496	0.290694	0.145976	0.198728	0.103642	0.264976	0.162916	0.250727	0.131048	0.0866707	0.217929	0.543472	0.0946587	0.103054	0.552149	0.0812057	0.598937	0.0590903	0.459193	0.38511	0.235066	0.132759	0.208741	0.599645		-14.2667	0.21843
-14.2333	0.212655	0.100439	0.15125	0.152476	0.105917	0.100716	0.227308	0.308728	0.300999	0.071775	0.0934438	0.0625542	0.212776	0.298849	0.0958135	0.0975136	0.0616978	0.261537	0.0782845	0.259139	0.340699	0.312443	0.0793496	0.290694	0.145976	0.198728	0.0811587	0.264976	0.1411	0.252096	0.131048	0.0822799	0.208303	0.372663	0.103686	0.16505	0.44546	0.0734639	0.598937	0.0819143	0.666446	0.329533	0.177629	0.115131	0.26983	0.599645		-14.2333	0.212655
-14.2	0.212297	0.0860331	0.15125	0.149816	0.112392	0.100716	0.158245	0.32708	0.302884	0.071775	0.105137	0.0625542	0.212776	0.28952	0.141708	0.0975136	0.0616978	0.234736	0.0782845	0.259139	0.322516	0.230763	0.0789342	0.197313	0.137048	0.288322	0.0811587	0.30433	0.1411	0.252096	0.15216	0.0822799	0.208303	0.372663	0.103686	0.16505	0.44546	0.0734639	0.643879	0.0819143	0.666446	0.329533	0.177629	0.115131	0.26983	0.6291		-14.2	0.212297
-14.1667	0.205814	0.0860331	0.157378	0.149816	0.112392	0.108712	0.158245	0.32708	0.302884	0.0547567	0.105137	0.0629334	0.177156	0.28952	0.141708	0.0882419	0.0560341	0.234736	0.0775806	0.175602	0.322516	0.230763	0.0789342	0.197313	0.137048	0.288322	0.0717257	0.30433	0.150575	0.218285	0.15216	0.0989321	0.197957	0.290026	0.107887	0.2087	0.293191	0.0698825	0.643879	0.0791912	0.786845	0.236163	0.142443	0.125768	0.333752	0.6291		-14.1667	0.205814
-14.1333	0.209603	0.0751377	0.157378	0.12026	0.122021	0.108712	0.100915	0.290991	0.334905	0.0547567	0.140001	0.0629334	0.177156	0.252401	0.214936	0.0882419	0.0560341	0.231796	0.0775806	0.175602	0.276883	0.224552	0.0797417	0.163295	0.167415	0.377177	0.0717257	0.356249	0.150575	0.218285	0.147914	0.0989321	0.197957	0.290026	0.107887	0.2087	0.293191	0.0698825	0.672903	0.0791912	0.786845	0.236163	0.142443	0.125768	0.333752	0.712943		-14.1333	0.209603
-14.1	0.203246	0.0751377	0.153953	0.12026	0.122021	0.12604	0.100915	0.290991	0.334905	0.0575912	0.140001	0.0688175	0.136271	0.252401	0.214936	0.0915956	0.050646	0.231796	0.0734158	0.121007	0.276883	0.224552	0.0797417	0.163295	0.167415	0.377177	0.0657012	0.356249	0.182492	0.192864	0.147914	0.0986397	0.213422	0.248705	0.130879	0.19596	0.193324	0.0690218	0.672903	0.0850812	0.695435	0.178551	0.130459	0.137388	0.386394	0.712943		-14.1	0.203246
-14.0667	0.213028	0.0756229	0.153953	0.120261	0.132927	0.12604	0.0813048	0.248222	0.362976	0.0575912	0.196405	0.0688175	0.136271	0.202941	0.292742	0.0915956	0.050646	0.261788	0.0734158	0.121007	0.274234	0.263033	0.0654127	0.165978	0.201173	0.411563	0.0657012	0.417179	0.182492	0.192864	0.155641	0.0986397	0.213422	0.248705	0.130879	0.19596	0.193324	0.0690218	0.667322	0.0850812	0.695435	0.178551	0.130459	0.137388	0.386394	0.90587		-14.0667	0.213028
-14.0333	0.208205	0.0756229	0.155306	0.120261	0.132927	0.127153	0.0813048	0.248222	0.362976	0.0628675	0.196405	0.0685189	0.121546	0.202941	0.292742	0.0852358	0.0490084	0.261788	0.0748251	0.100484	0.274234	0.263033	0.0654127	0.165978	0.201173	0.411563	0.0725612	0.417179	0.243408	0.174971	0.155641	0.103955	0.231483	0.246333	0.195339	0.161827	0.166581	0.0759972	0.667322	0.081641	0.44835	0.190053	0.134116	0.149724	0.345343	0.90587		-14.0333	0.208205
-14	0.21499	0.0748224	0.155306	0.103978	0.141825	0.127153	0.0715015	0.211488	0.383533	0.0628675	0.287191	0.0685189	0.121546	0.189204	0.34427	0.0852358	0.0490084	0.332217	0.0748251	0.100484	0.285498	0.295872	0.0646861	0.17755	0.204803	0.377881	0.0725612	0.457116	0.243408	0.174971	0.156683	0.103955	0.231483	0.246333	0.195339	0.161827	0.166581	0.0759972	0.61445	0.081641	0.44835	0.190053	0.134116	0.149724	0.345343	1.03337		-14	0.21499
-13.9667	0.21895	0.0748224	0.162567	0.103978	0.141825	0.127543	0.0715015	0.211488	0.383533	0.0740656	0.287191	0.0688299	0.114315	0.189204	0.34427	0.0832209	0.0598313	0.332217	0.0730365	0.0859615	0.285498	0.295872	0.0646861	0.17755	0.204803	0.377881	0.0730702	0.457116	0.345312	0.177787	0.156683	0.100047	0.245396	0.273244	0.301459	0.13435	0.16641	0.0911359	0.61445	0.0868385	0.261528	0.207907	0.255244	0.163612	0.312092	1.03337		-13.9667	0.21895
-13.9333	0.219855	0.0752165	0.162567	0.0960494	0.155824	0.127543	0.0701722	0.220582	0.382979	0.0740656	0.340945	0.0688299	0.114315	0.181976	0.352938	0.0832209	0.0598313	0.433947	0.0730365	0.0859615	0.258851	0.283446	0.0561168	0.212283	0.166037	0.334452	0.0730702	0.464938	0.345312	0.177787	0.196536	0.100047	0.245396	0.273244	0.301459	0.13435	0.16641	0.0911359	0.581152	0.0868385	0.261528	0.207907	0.255244	0.163612	0.312092	0.984216		-13.9333	0.219855
-13.9	0.229019	0.0752165	0.165213	0.0960494	0.155824	0.121424	0.0701722	0.220582	0.382979	0.0838379	0.340945	0.0599393	0.148863	0.181976	0.352938	0.0801552	0.0610919	0.433947	0.0837196	0.0707357	0.258851	0.283446	0.0561168	0.212283	0.166037	0.334452	0.0642524	0.464938	0.435255	0.189069	0.196536	0.0930351	0.27287	0.262024	0.373329	0.0944516	0.199696	0.125063	0.581152	0.10114	0.191102	0.224192	0.539402	0.165867	0.251489	0.984216		-13.9	0.229019
-13.8667	0.222744	0.0815389	0.165213	0.0992614	0.152254	0.121424	0.0767869	0.241682	0.342429	0.0838379	0.332584	0.0599393	0.148863	0.177031	0.324486	0.0801552	0.0610919	0.56412	0.0837196	0.0707357	0.20607	0.246373	0.0625941	0.257406	0.117291	0.327697	0.0642524	0.395374	0.435255	0.189069	0.219044	0.0930351	0.27287	0.262024	0.373329	0.0944516	0.199696	0.125063	0.588967	0.10114	0.191102	0.224192	0.539402	0.165867	0.251489	0.753264		-13.8667	0.222744
-13.8333	0.235404	0.0815389	0.155669	0.0992614	0.152254	0.134289	0.0767869	0.241682	0.342429	0.100683	0.332584	0.0760657	0.191471	0.177031	0.324486	0.0828321	0.0720449	0.56412	0.121667	0.0645977	0.20607	0.246373	0.0625941	0.257406	0.117291	0.327697	0.0691115	0.395374	0.521037	0.205131	0.219044	0.095427	0.272525	0.220777	0.372496	0.0853167	0.269149	0.193101	0.588967	0.123681	0.133796	0.225839	0.809422	0.1648	0.266019	0.753264		-13.8333	0.235404
-13.8	0.227145	0.0874551	0.155669	0.0972657	0.147419	0.134289	0.0889271	0.257629	0.264467	0.100683	0.266001	0.0760657	0.191471	0.161413	0.264733	0.0828321	0.0720449	0.637934	0.121667	0.0645977	0.167066	0.194593	0.0571072	0.291259	0.0869427	0.406933	0.0691115	0.307482	0.521037	0.205131	0.2678	0.095427	0.272525	0.220777	0.372496	0.0853167	0.269149	0.193101	0.651468	0.123681	0.133796	0.225839	0.809422	0.1648	0.266019	0.490663		-13.8	0.227145
-13.7667	0.235201	0.0874551	0.132326	0.0972657	0.147419	0.177615	0.0889271	0.257629	0.264467	0.132348	0.266001	0.0865757	0.210049	0.161413	0.264733	0.0870569	0.0759769	0.637934	0.157933	0.0728639	0.167066	0.194593	0.0571072	0.291259	0.0869427	0.406933	0.0832522	0.307482	0.578649	0.235418	0.2678	0.0903553	0.261692	0.186844	0.299867	0.0840509	0.334747	0.295018	0.651468	0.155093	0.0968238	0.179848	0.921603	0.148911	0.304564	0.490663		-13.7667	0.235201
-13.7333	0.232846	0.0866222	0.132326	0.115144	0.137013	0.177615	0.0967221	0.243069	0.19309	0.132348	0.210868	0.0865757	0.210049	0.176631	0.249141	0.0870569	0.0759769	0.660447	0.157933	0.0728639	0.132875	0.19683	0.0577148	0.262292	0.080371	0.5195	0.0832522	0.24859	0.578649	0.235418	0.327798	0.0903553	0.261692	0.186844	0.299867	0.0840509	0.334747	0.295018	0.72565	0.155093	0.0968238	0.179848	0.921603	0.148911	0.304564	0.368224		-13.7333	0.232846
-13.7	0.23309	0.0866222	0.113749	0.115144	0.137013	0.247804	0.0967221	0.243069	0.19309	0.182356	0.210868	0.098859	0.178728	0.176631	0.249141	0.105792	0.0825321	0.660447	0.210255	0.0735557	0.132875	0.19683	0.0577148	0.262292	0.080371	0.5195	0.0846151	0.24859	0.550845	0.259197	0.327798	0.0952967	0.237557	0.163895	0.194456	0.110322	0.363474	0.340725	0.72565	0.196901	0.0890543	0.147191	0.809172	0.130377	0.333743	0.368224		-13.7	0.23309
-13.6667	0.232267	0.103256	0.113749	0.104485	0.124346	0.247804	0.106314	0.221161	0.130291	0.182356	0.165876	0.098859	0.178728	0.191611	0.254971	0.105792	0.0825321	0.663502	0.210255	0.0735557	0.118742	0.232782	0.0633352	0.24303	0.0937861	0.588346	0.0846151	0.230503	0.550845	0.259197	0.385454	0.0952967	0.237557	0.163895	0.194456	0.110322	0.363474	0.340725	0.713739	0.196901	0.0890543	0.147191	0.809172	0.130377	0.333743	0.316041		-13.6667	0.232267
-13.6333	0.226973	0.103256	0.120565	0.104485	0.124346	0.320611	0.106314	0.221161	0.130291	0.234379	0.165876	0.089002	0.138063	0.191611	0.254971	0.124402	0.0765792	0.663502	0.242194	0.0786894	0.118742	0.232782	0.0633352	0.24303	0.0937861	0.588346	0.0916976	0.230503	0.475843	0.314939	0.385454	0.104127	0.198897	0.167774	0.111701	0.187855	0.379755	0.325362	0.713739	0.22119	0.0960004	0.111711	0.52416	0.126717	0.299997	0.316041		-13.6333	0.226973
-13.6	0.224764	0.107146	0.120565	0.0955311	0.11167	0.320611	0.104482	0.200905	0.11035	0.234379	0.14177	0.089002	0.138063	0.223246	0.275651	0.124402	0.0765792	0.670871	0.242194	0.0786894	0.122927	0.281939	0.0620334	0.231349	0.107101	0.561816	0.0916976	0.209237	0.475843	0.314939	0.376849	0.104127	0.198897	0.167774	0.111701	0.187855	0.379755	0.325362	0.690121	0.22119	0.0960004	0.111711	0.52416	0.126717	0.299997	0.267154		-13.6	0.224764
-13.5667	0.220616	0.107146	0.123916	0.0955311	0.11167	0.37473	0.104482	0.200905	0.11035	0.299587	0.14177	0.0787486	0.108943	0.223246	0.275651	0.186123	0.0882227	0.670871	0.258193	0.0804947	0.122927	0.281939	0.0620334	0.231349	0.107101	0.561816	0.0860335	0.209237	0.364536	0.390534	0.376849	0.116092	0.164289	0.160367	0.0736587	0.273293	0.398909	0.235895	0.690121	0.286952	0.102556	0.105375	0.25122	0.126269	0.240626	0.267154		-13.5667	0.220616
-13.5333	0.216259	0.106195	0.123916	0.0752796	0.10263	0.37473	0.100555	0.193114	0.0960977	0.299587	0.120247	0.0787486	0.108943	0.254187	0.296333	0.186123	0.0882227	0.727261	0.258193	0.0804947	0.129955	0.294121	0.0700342	0.228607	0.134047	0.455212	0.0860335	0.199413	0.364536	0.390534	0.327226	0.116092	0.164289	0.160367	0.0736587	0.273293	0.398909	0.235895	0.647156	0.286952	0.102556	0.105375	0.25122	0.126269	0.240626	0.198425		-13.5333	0.216259
-13.5	0.219986	0.106195	0.121969	0.0752796	0.10263	0.384966	0.100555	0.193114	0.0960977	0.362355	0.120247	0.0768733	0.1054	0.254187	0.296333	0.243175	0.100964	0.727261	0.23928	0.0823342	0.129955	0.294121	0.0700342	0.228607	0.134047	0.455212	0.0872759	0.199413	0.305356	0.491647	0.327226	0.136088	0.118092	0.158312	0.0614453	0.367166	0.415585	0.149865	0.647156	0.479071	0.134092	0.103565	0.122006	0.114707	0.181693	0.198425		-13.5	0.219986
-13.4667	0.215454	0.10113	0.121969	0.0619547	0.110701	0.384966	0.1031	0.189663	0.0977077	0.362355	0.0959022	0.0768733	0.1054	0.307569	0.276788	0.243175	0.100964	0.772138	0.23928	0.0823342	0.138277	0.283915	0.0729789	0.217821	0.153736	0.326413	0.0872759	0.181239	0.305356	0.491647	0.270922	0.136088	0.118092	0.158312	0.0614453	0.367166	0.415585	0.149865	0.625282	0.479071	0.134092	0.103565	0.122006	0.114707	0.181693	0.164927		-13.4667	0.215454
-13.4333	0.223924	0.10113	0.115341	0.0619547	0.110701	0.368296	0.1031	0.189663	0.0977077	0.380617	0.0959022	0.0751759	0.11564	0.307569	0.276788	0.26737	0.128985	0.772138	0.205479	0.0852492	0.138277	0.283915	0.0729789	0.217821	0.153736	0.326413	0.08886	0.181239	0.299133	0.5901	0.270922	0.198177	0.11415	0.158573	0.0682292	0.435763	0.37712	0.105006	0.625282	0.694747	0.161553	0.124256	0.0752864	0.13865	0.15265	0.164927		-13.4333	0.223924
-13.4	0.220554	0.109968	0.115341	0.0562604	0.108621	0.368296	0.10586	0.222486	0.105949	0.380617	0.0965183	0.0751759	0.11564	0.365723	0.22786	0.26737	0.128985	0.806396	0.205479	0.0852492	0.148624	0.28504	0.0760955	0.180921	0.179569	0.237751	0.08886	0.162051	0.299133	0.5901	0.213951	0.198177	0.11415	0.158573	0.0682292	0.435763	0.37712	0.105006	0.587161	0.694747	0.161553	0.124256	0.0752864	0.13865	0.15265	0.123722		-13.4	0.220554
-13.3667	0.222326	0.109968	0.104084	0.0562604	0.108621	0.337192	0.10586	0.222486	0.105949	0.336879	0.0965183	0.0828493	0.119804	0.365723	0.22786	0.231521	0.155593	0.806396	0.152604	0.100558	0.148624	0.28504	0.0760955	0.180921	0.179569	0.237751	0.0816788	0.162051	0.316009	0.66988	0.213951	0.250318	0.114241	0.156377	0.0964544	0.438064	0.288866	0.0910833	0.587161	0.787938	0.173472	0.154877	0.0593378	0.146792	0.157678	0.123722		-13.3667	0.222326
-13.3333	0.22379	0.125415	0.104084	0.0611695	0.120473	0.337192	0.110277	0.2666	0.120167	0.336879	0.110891	0.0828493	0.119804	0.441277	0.171863	0.231521	0.155593	0.809716	0.152604	0.100558	0.151826	0.326742	0.0781394	0.158998	0.203791	0.180027	0.0816788	0.175823	0.316009	0.66988	0.210313	0.250318	0.114241	0.156377	0.0964544	0.438064	0.288866	0.0910833	0.520251	0.787938	0.173472	0.154877	0.0593378	0.146792	0.157678	0.122652		-13.3333	0.22379
-13.3	0.219931	0.125415	0.104729	0.0611695	0.120473	0.296957	0.110277	0.2666	0.120167	0.272767	0.110891	0.097225	0.122639	0.441277	0.171863	0.170372	0.174011	0.809716	0.134579	0.112047	0.151826	0.326742	0.0781394	0.158998	0.203791	0.180027	0.0888096	0.175823	0.327743	0.717295	0.210313	0.281693	0.145232	0.160625	0.104817	0.362086	0.203225	0.0979018	0.520251	0.678458	0.183557	0.189612	0.0984167	0.150107	0.155588	0.122652		-13.3	0.219931
-13.2667	0.21994	0.119922	0.104729	0.0731688	0.123042	0.296957	0.10947	0.282046	0.160381	0.272767	0.153622	0.097225	0.122639	0.492788	0.129341	0.170372	0.174011	0.753459	0.134579	0.112047	0.167113	0.364854	0.0838241	0.143795	0.198711	0.150721	0.0888096	0.213375	0.327743	0.717295	0.217315	0.281693	0.145232	0.160625	0.104817	0.362086	0.203225	0.0979018	0.420673	0.678458	0.183557	0.189612	0.0984167	0.150107	0.155588	0.109183		-13.2667	0.21994
-13.2333	0.212962	0.119922	0.109105	0.0731688	0.123042	0.275913	0.10947	0.282046	0.160381	0.222326	0.153622	0.105577	0.140613	0.492788	0.129341	0.117626	0.179135	0.753459	0.123007	0.11376	0.167113	0.364854	0.0838241	0.143795	0.198711	0.150721	0.10262	0.213375	0.345663	0.720188	0.217315	0.326895	0.165952	0.179944	0.115037	0.274794	0.13812	0.0949206	0.420673	0.444234	0.198377	0.197989	0.130555	0.144136	0.15	0.109183		-13.2333	0.212962
-13.2	0.210799	0.115892	0.109105	0.0727825	0.135411	0.275913	0.115135	0.250404	0.218078	0.222326	0.201516	0.105577	0.140613	0.522895	0.107931	0.117626	0.179135	0.656219	0.123007	0.11376	0.199512	0.355177	0.0891173	0.129411	0.173301	0.114733	0.10262	0.219557	0.345663	0.720188	0.255123	0.326895	0.165952	0.179944	0.115037	0.274794	0.13812	0.0949206	0.329274	0.444234	0.198377	0.197989	0.130555	0.144136	0.15	0.107981		-13.2	0.210799
-13.1667	0.207167	0.115892	0.116132	0.0727825	0.135411	0.252227	0.115135	0.250404	0.218078	0.204452	0.201516	0.138038	0.159889	0.522895	0.107931	0.0851537	0.169357	0.656219	0.120457	0.112999	0.199512	0.355177	0.0891173	0.129411	0.173301	0.114733	0.121913	0.219557	0.365612	0.65235	0.255123	0.389544	0.17477	0.208946	0.127749	0.171806	0.125471	0.0986956	0.329274	0.219237	0.221527	0.232904	0.152008	0.177891	0.153915	0.107981		-13.1667	0.207167
-13.1333	0.20435	0.0912668	0.116132	0.0894507	0.129419	0.252227	0.112844	0.18231	0.236505	0.204452	0.254039	0.138038	0.159889	0.514074	0.121078	0.0851537	0.169357	0.553597	0.120457	0.112999	0.262951	0.286059	0.0995493	0.131296	0.132659	0.101278	0.121913	0.22992	0.365612	0.65235	0.316214	0.389544	0.17477	0.208946	0.127749	0.171806	0.125471	0.0986956	0.271962	0.219237	0.221527	0.232904	0.152008	0.177891	0.153915	0.126236		-13.1333	0.20435
-13.1	0.203851	0.0912668	0.130389	0.0894507	0.129419	0.228411	0.112844	0.18231	0.236505	0.208883	0.254039	0.154649	0.159655	0.514074	0.121078	0.0746872	0.149864	0.553597	0.111972	0.115591	0.262951	0.286059	0.0995493	0.131296	0.132659	0.101278	0.121187	0.22992	0.384633	0.503622	0.316214	0.377393	0.18158	0.238001	0.190109	0.134154	0.128639	0.0956303	0.271962	0.118933	0.279956	0.272198	0.184616	0.243727	0.142087	0.126236		-13.1	0.203851
-13.0667	0.202545	0.0909559	0.130389	0.0846231	0.126793	0.228411	0.116266	0.12635	0.227038	0.208883	0.253976	0.154649	0.159655	0.472776	0.160531	0.0746872	0.149864	0.49512	0.111972	0.115591	0.306716	0.208828	0.123515	0.151511	0.0950577	0.104295	0.121187	0.228413	0.384633	0.503622	0.379084	0.377393	0.18158	0.238001	0.190109	0.134154	0.128639	0.0956303	0.247239	0.118933	0.279956	0.272198	0.184616	0.243727	0.142087	0.184892		-13.0667	0.202545
-13.0333	0.205015	0.0909559	0.129326	0.0846231	0.126793	0.199678	0.116266	0.12635	0.227038	0.209259	0.253976	0.1633	0.154429	0.472776	0.160531	0.0789883	0.151493	0.49512	0.105998	0.115067	0.306716	0.208828	0.123515	0.151511	0.0950577	0.104295	0.11497	0.228413	0.376213	0.369971	0.379084	0.321795	0.189285	0.278184	0.274972	0.129761	0.111856	0.102244	0.247239	0.0689691	0.410416	0.306158	0.210418	0.314335	0.154612	0.184892		-13.0333	0.205015
-13	0.205303	0.0813339	0.129326	0.0925584	0.133272	0.199678	0.105478	0.0993767	0.193035	0.209259	0.248626	0.1633	0.154429	0.453413	0.218733	0.0789883	0.151493	0.467162	0.105998	0.115067	0.321197	0.143653	0.136655	0.159019	0.0733716	0.116385	0.11497	0.238657	0.376213	0.369971	0.415401	0.321795	0.189285	0.278184	0.274972	0.129761	0.111856	0.102244	0.294056	0.0689691	0.410416	0.306158	0.210418	0.314335	0.154612	0.205539		-13	0.205303
-12.9667	0.205707	0.0813339	0.123141	0.0925584	0.133272	0.166802	0.105478	0.0993767	0.193035	0.206512	0.248626	0.171311	0.136723	0.453413	0.218733	0.0769662	0.169763	0.467162	0.0930517	0.109903	0.321197	0.143653	0.136655	0.159019	0.0733716	0.116385	0.0880811	0.238657	0.360064	0.2816	0.415401	0.234627	0.172222	0.30679	0.350684	0.199002	0.106907	0.0950077	0.294056	0.0423507	0.553489	0.265693	0.246089	0.344965	0.158164	0.205539		-12.9667	0.205707
-12.9333	0.209153	0.0756666	0.123141	0.100835	0.153402	0.166802	0.104693	0.0963731	0.177026	0.206512	0.236573	0.171311	0.136723	0.467806	0.297456	0.0769662	0.169763	0.428729	0.0930517	0.109903	0.276651	0.127176	0.148455	0.178763	0.0632681	0.134335	0.0880811	0.302572	0.360064	0.2816	0.39354	0.234627	0.172222	0.30679	0.350684	0.199002	0.106907	0.0950077	0.360239	0.0423507	0.553489	0.265693	0.246089	0.344965	0.158164	0.228414		-12.9333	0.209153
-12.9	0.209989	0.0756666	0.124718	0.100835	0.153402	0.144339	0.104693	0.0963731	0.177026	0.17466	0.236573	0.185919	0.143571	0.467806	0.297456	0.0830674	0.188206	0.428729	0.0783998	0.114197	0.276651	0.127176	0.148455	0.178763	0.0632681	0.134335	0.0866074	0.302572	0.322822	0.282378	0.39354	0.144948	0.165005	0.301302	0.458244	0.357948	0.0956498	0.0940827	0.360239	0.0431094	0.579187	0.195199	0.248547	0.31286	0.172545	0.228414		-12.9	0.209989
-12.8667	0.214749	0.0720654	0.124718	0.089074	0.169149	0.144339	0.110477	0.100693	0.200889	0.17466	0.262801	0.185919	0.143571	0.533057	0.357344	0.0830674	0.188206	0.3615	0.0783998	0.114197	0.222695	0.122855	0.124041	0.212824	0.057337	0.172358	0.0866074	0.370715	0.322822	0.282378	0.354787	0.144948	0.165005	0.301302	0.458244	0.357948	0.0956498	0.0940827	0.464061	0.0431094	0.579187	0.195199	0.248547	0.31286	0.172545	0.207453		-12.8667	0.214749
-12.8333	0.21704	0.0720654	0.133375	0.089074	0.169149	0.136905	0.110477	0.100693	0.200889	0.146506	0.262801	0.222507	0.150938	0.533057	0.357344	0.0954212	0.202121	0.3615	0.0704036	0.129931	0.222695	0.122855	0.124041	0.212824	0.057337	0.172358	0.0863172	0.370715	0.288178	0.312589	0.354787	0.105058	0.134151	0.284357	0.60509	0.551154	0.0996018	0.0932572	0.464061	0.0448923	0.522613	0.155526	0.183598	0.235827	0.21031	0.207453		-12.8333	0.21704
-12.8	0.22417	0.0705481	0.133375	0.0891832	0.183116	0.136905	0.115409	0.10786	0.21704	0.146506	0.321813	0.222507	0.150938	0.589099	0.432946	0.0954212	0.202121	0.289086	0.0704036	0.129931	0.191706	0.156744	0.0997652	0.308623	0.0562216	0.226596	0.0863172	0.405801	0.288178	0.312589	0.304528	0.105058	0.134151	0.284357	0.60509	0.551154	0.0996018	0.0932572	0.552221	0.0448923	0.522613	0.155526	0.183598	0.235827	0.21031	0.168718		-12.8	0.22417
-12.7667	0.22974	0.0705481	0.134803	0.0891832	0.183116	0.147732	0.115409	0.10786	0.21704	0.158998	0.321813	0.279992	0.146093	0.589099	0.432946	0.109974	0.184423	0.289086	0.0716583	0.137689	0.191706	0.156744	0.0997652	0.308623	0.0562216	0.226596	0.0882624	0.405801	0.266263	0.369364	0.304528	0.103452	0.150447	0.267147	0.647495	0.723102	0.106724	0.102615	0.552221	0.0723968	0.479728	0.12331	0.157502	0.172969	0.249139	0.168718		-12.7667	0.22974
-12.7333	0.234059	0.0754505	0.134803	0.0736497	0.195582	0.147732	0.122673	0.120077	0.199334	0.158998	0.430373	0.279992	0.146093	0.542906	0.480031	0.109974	0.184423	0.221098	0.0716583	0.137689	0.19598	0.187491	0.0791833	0.393965	0.0576118	0.289588	0.0882624	0.367062	0.266263	0.369364	0.275981	0.103452	0.150447	0.267147	0.647495	0.723102	0.106724	0.102615	0.600899	0.0723968	0.479728	0.12331	0.157502	0.172969	0.249139	0.172462		-12.7333	0.234059
-12.7	0.238826	0.0754505	0.13089	0.0736497	0.195582	0.140625	0.122673	0.120077	0.199334	0.194245	0.430373	0.32559	0.126346	0.542906	0.480031	0.125523	0.148324	0.221098	0.078616	0.140483	0.19598	0.187491	0.0791833	0.393965	0.0576118	0.289588	0.0970731	0.367062	0.275179	0.458137	0.275981	0.105725	0.167974	0.25301	0.559111	0.811029	0.119214	0.113162	0.600899	0.116596	0.509993	0.11855	0.134033	0.140527	0.275821	0.172462		-12.7	0.238826
-12.6667	0.239444	0.0921502	0.13089	0.0600927	0.23661	0.140625	0.10745	0.129309	0.169464	0.194245	0.539945	0.32559	0.126346	0.45611	0.483928	0.125523	0.148324	0.201725	0.078616	0.140483	0.189551	0.207297	0.0688486	0.422337	0.0628327	0.336107	0.0970731	0.305791	0.275179	0.458137	0.263216	0.105725	0.167974	0.25301	0.559111	0.811029	0.119214	0.113162	0.619648	0.116596	0.509993	0.11855	0.134033	0.140527	0.275821	0.156774		-12.6667	0.239444
-12.6333	0.245059	0.0921502	0.120364	0.0600927	0.23661	0.120771	0.10745	0.129309	0.169464	0.232216	0.539945	0.339843	0.109202	0.45611	0.483928	0.124146	0.120658	0.201725	0.0772046	0.148235	0.189551	0.207297	0.0688486	0.422337	0.0628327	0.336107	0.10083	0.305791	0.288606	0.553326	0.263216	0.125181	0.18038	0.261165	0.364842	0.75415	0.134272	0.148925	0.619648	0.196413	0.758228	0.125947	0.11696	0.137781	0.278838	0.156774		-12.6333	0.245059
-12.6	0.242106	0.111138	0.120364	0.05958	0.322866	0.120771	0.118582	0.128276	0.133457	0.232216	0.593131	0.339843	0.109202	0.38986	0.424382	0.124146	0.120658	0.208619	0.0772046	0.148235	0.204044	0.199492	0.0733907	0.378864	0.0685518	0.353048	0.10083	0.233123	0.288606	0.553326	0.220535	0.125181	0.18038	0.261165	0.364842	0.75415	0.134272	0.148925	0.616384	0.196413	0.758228	0.125947	0.11696	0.137781	0.278838	0.138953		-12.6	0.242106
-12.5667	0.250402	0.111138	0.110132	0.05958	0.322866	0.0950443	0.118582	0.128276	0.133457	0.242516	0.593131	0.343897	0.117304	0.38986	0.424382	0.145094	0.103443	0.208619	0.0811266	0.149789	0.204044	0.199492	0.0733907	0.378864	0.0685518	0.353048	0.10935	0.233123	0.335922	0.649219	0.220535	0.161285	0.165164	0.259448	0.217668	0.583166	0.14732	0.140497	0.616384	0.362025	1.09489	0.158262	0.131669	0.131803	0.255779	0.138953		-12.5667	0.250402
-12.5333	0.247211	0.139637	0.110132	0.069902	0.42234	0.0950443	0.138409	0.11561	0.131553	0.242516	0.62231	0.343897	0.117304	0.358573	0.321757	0.145094	0.103443	0.233758	0.0811266	0.149789	0.221763	0.16858	0.0768443	0.288468	0.0719187	0.364632	0.10935	0.195132	0.335922	0.649219	0.191489	0.161285	0.165164	0.259448	0.217668	0.583166	0.14732	0.140497	0.579692	0.362025	1.09489	0.158262	0.131669	0.131803	0.255779	0.120326		-12.5333	0.247211
-12.5	0.254474	0.139637	0.105939	0.069902	0.42234	0.0823477	0.138409	0.11561	0.131553	0.212084	0.62231	0.334861	0.151559	0.358573	0.321757	0.154911	0.106031	0.233758	0.0780944	0.161662	0.221763	0.16858	0.0768443	0.288468	0.0719187	0.364632	0.113381	0.195132	0.396744	0.713096	0.191489	0.196747	0.14333	0.264251	0.119853	0.417114	0.156223	0.139458	0.579692	0.583394	1.30616	0.197308	0.11934	0.139088	0.225637	0.120326		-12.5	0.254474
-12.4667	0.255129	0.170374	0.105939	0.074546	0.506377	0.0823477	0.151431	0.0986612	0.140448	0.212084	0.607739	0.334861	0.151559	0.333049	0.218779	0.154911	0.106031	0.270984	0.0780944	0.161662	0.252449	0.15232	0.0960054	0.218599	0.0793925	0.389369	0.113381	0.262237	0.396744	0.713096	0.143396	0.196747	0.14333	0.264251	0.119853	0.417114	0.156223	0.139458	0.566833	0.583394	1.30616	0.197308	0.11934	0.139088	0.225637	0.129184		-12.4667	0.255129
-12.4333	0.254766	0.170374	0.111913	0.074546	0.506377	0.088617	0.151431	0.0986612	0.140448	0.163682	0.607739	0.345352	0.182105	0.333049	0.218779	0.162701	0.112152	0.270984	0.0790443	0.196952	0.252449	0.15232	0.0960054	0.218599	0.0793925	0.389369	0.130156	0.262237	0.470612	0.730637	0.143396	0.200252	0.12747	0.250662	0.0850632	0.282751	0.136113	0.119434	0.566833	0.691634	1.26645	0.169065	0.139889	0.154318	0.205271	0.129184		-12.4333	0.254766
-12.4	0.257713	0.219725	0.111913	0.0818263	0.538014	0.088617	0.186157	0.0898156	0.143578	0.163682	0.552794	0.345352	0.182105	0.300073	0.189026	0.162701	0.112152	0.278505	0.0790443	0.196952	0.301332	0.12944	0.113469	0.17295	0.088062	0.412776	0.130156	0.341774	0.470612	0.730637	0.121159	0.200252	0.12747	0.250662	0.0850632	0.282751	0.136113	0.119434	0.589908	0.691634	1.26645	0.169065	0.139889	0.154318	0.205271	0.144387		-12.4	0.257713
-12.3667	0.249549	0.219725	0.125646	0.0818263	0.538014	0.0893998	0.186157	0.0898156	0.143578	0.122794	0.552794	0.322255	0.204039	0.300073	0.189026	0.130961	0.115503	0.278505	0.0700337	0.249535	0.301332	0.12944	0.113469	0.17295	0.088062	0.412776	0.152049	0.341774	0.496038	0.703432	0.121159	0.170417	0.128907	0.216704	0.0925647	0.258719	0.118612	0.105956	0.589908	0.632317	1.01839	0.155168	0.155077	0.178148	0.222275	0.144387		-12.3667	0.249549
-12.3333	0.251033	0.289751	0.125646	0.096163	0.52005	0.0893998	0.204988	0.0772223	0.138886	0.122794	0.486569	0.322255	0.204039	0.277506	0.210011	0.130961	0.115503	0.263185	0.0700337	0.249535	0.312764	0.12065	0.157609	0.154631	0.0934988	0.41042	0.152049	0.352902	0.496038	0.703432	0.0844921	0.170417	0.128907	0.216704	0.0925647	0.258719	0.118612	0.105956	0.592106	0.632317	1.01839	0.155168	0.155077	0.178148	0.222275	0.218162		-12.3333	0.251033
-12.3	0.237402	0.289751	0.140387	0.096163	0.52005	0.0942084	0.204988	0.0772223	0.138886	0.106228	0.486569	0.256954	0.220064	0.277506	0.210011	0.104215	0.132378	0.263185	0.0705245	0.282688	0.312764	0.12065	0.157609	0.154631	0.0934988	0.41042	0.194707	0.352902	0.434785	0.656286	0.0844921	0.152835	0.130313	0.201063	0.0858149	0.316845	0.0970542	0.111357	0.592106	0.409942	0.68051	0.11984	0.141164	0.200006	0.281343	0.218162		-12.3	0.237402
-12.2667	0.236926	0.338169	0.140387	0.11229	0.44506	0.0942084	0.213455	0.0710139	0.128337	0.106228	0.396471	0.256954	0.220064	0.29819	0.261849	0.104215	0.132378	0.229489	0.0705245	0.282688	0.310746	0.101728	0.217031	0.164517	0.128548	0.381026	0.194707	0.325344	0.434785	0.656286	0.0885594	0.152835	0.130313	0.201063	0.0858149	0.316845	0.0970542	0.111357	0.551872	0.409942	0.68051	0.11984	0.141164	0.200006	0.281343	0.27647		-12.2667	0.236926
-12.2333	0.225207	0.338169	0.13728	0.11229	0.44506	0.096328	0.213455	0.0710139	0.128337	0.103033	0.396471	0.181466	0.221528	0.29819	0.261849	0.093895	0.135741	0.229489	0.0713831	0.264956	0.310746	0.101728	0.217031	0.164517	0.128548	0.381026	0.233419	0.325344	0.301628	0.580677	0.0885594	0.12369	0.138038	0.205975	0.097952	0.337836	0.0802691	0.184675	0.551872	0.221849	0.418332	0.120492	0.0959979	0.2503	0.397417	0.27647		-12.2333	0.225207
-12.2	0.222885	0.321141	0.13728	0.163456	0.368954	0.096328	0.197533	0.0678884	0.117362	0.103033	0.345645	0.181466	0.221528	0.382901	0.275799	0.093895	0.135741	0.222577	0.0713831	0.264956	0.294429	0.0977755	0.249541	0.168011	0.171578	0.339272	0.233419	0.260753	0.301628	0.580677	0.0878974	0.12369	0.138038	0.205975	0.097952	0.337836	0.0802691	0.184675	0.465616	0.221849	0.418332	0.120492	0.0959979	0.2503	0.397417	0.337541		-12.2	0.222885
-12.1667	0.218479	0.321141	0.126972	0.163456	0.368954	0.123638	0.197533	0.0678884	0.117362	0.1013	0.345645	0.152386	0.258506	0.382901	0.275799	0.0911076	0.137094	0.222577	0.0702631	0.219596	0.294429	0.0977755	0.249541	0.168011	0.171578	0.339272	0.262264	0.260753	0.191466	0.480556	0.0878974	0.100689	0.131709	0.210837	0.0981698	0.297045	0.0806756	0.300768	0.465616	0.140145	0.344675	0.101537	0.0863865	0.291951	0.49615	0.337541		-12.1667	0.218479
-12.1333	0.213978	0.246542	0.126972	0.211774	0.255544	0.123638	0.194142	0.0676042	0.11137	0.1013	0.343874	0.152386	0.258506	0.486881	0.24442	0.0911076	0.137094	0.238768	0.0702631	0.219596	0.255931	0.116989	0.228074	0.189171	0.204393	0.3012	0.262264	0.220434	0.191466	0.480556	0.0917661	0.100689	0.131709	0.210837	0.0981698	0.297045	0.0806756	0.300768	0.414572	0.140145	0.344675	0.101537	0.0863865	0.291951	0.49615	0.309669		-12.1333	0.213978
-12.1	0.211057	0.246542	0.123527	0.211774	0.255544	0.16764	0.194142	0.0676042	0.11137	0.102365	0.343874	0.172645	0.296737	0.486881	0.24442	0.101999	0.122958	0.238768	0.0692534	0.171394	0.255931	0.116989	0.228074	0.189171	0.204393	0.3012	0.263092	0.220434	0.11915	0.374467	0.0917661	0.0818889	0.15276	0.187381	0.093036	0.208593	0.068024	0.442905	0.414572	0.121778	0.279359	0.124527	0.0954209	0.301462	0.522104	0.309669		-12.1	0.211057
-12.0667	0.209381	0.156766	0.123527	0.270216	0.178791	0.16764	0.247576	0.058141	0.120105	0.102365	0.372316	0.172645	0.296737	0.523399	0.198935	0.101999	0.122958	0.243903	0.0692534	0.171394	0.230472	0.137208	0.168796	0.210449	0.237543	0.30736	0.263092	0.21077	0.11915	0.374467	0.0995998	0.0818889	0.15276	0.187381	0.093036	0.208593	0.068024	0.442905	0.415744	0.121778	0.279359	0.124527	0.0954209	0.301462	0.522104	0.269591		-12.0667	0.209381
-12.0333	0.208211	0.156766	0.132679	0.270216	0.178791	0.259886	0.247576	0.058141	0.120105	0.12441	0.372316	0.226407	0.297588	0.523399	0.198935	0.104494	0.104991	0.243903	0.0827438	0.138707	0.230472	0.137208	0.168796	0.210449	0.237543	0.30736	0.219017	0.21077	0.095709	0.287347	0.0995998	0.0788502	0.167255	0.144064	0.0935257	0.126769	0.0718803	0.499737	0.415744	0.119253	0.251222	0.155447	0.220007	0.285345	0.42449	0.269591		-12.0333	0.208211
-12	0.207439	0.100808	0.132679	0.303041	0.130352	0.259886	0.327542	0.0631116	0.142712	0.12441	0.389588	0.226407	0.297588	0.470496	0.147076	0.104494	0.104991	0.217343	0.0827438	0.138707	0.239328	0.176694	0.123761	0.22008	0.255631	0.353515	0.219017	0.21202	0.095709	0.287347	0.0870429	0.0788502	0.167255	0.144064	0.0935257	0.126769	0.0718803	0.499737	0.478873	0.119253	0.251222	0.155447	0.220007	0.285345	0.42449	0.183909		-12	0.207439
-11.9667	0.2062	0.100808	0.144208	0.303041	0.130352	0.305524	0.327542	0.0631116	0.142712	0.15729	0.389588	0.241277	0.247464	0.470496	0.147076	0.111152	0.0971393	0.217343	0.0869445	0.145203	0.239328	0.176694	0.123761	0.22008	0.255631	0.353515	0.15316	0.21202	0.0980469	0.224258	0.0870429	0.0819837	0.183208	0.120973	0.117235	0.0950572	0.0737956	0.422748	0.478873	0.119741	0.223562	0.168821	0.489687	0.248323	0.299296	0.183909		-11.9667	0.2062
-11.9333	0.20746	0.0977494	0.144208	0.311124	0.0997628	0.305524	0.400323	0.0735737	0.195558	0.15729	0.384248	0.241277	0.247464	0.367835	0.142523	0.111152	0.0971393	0.188626	0.0869445	0.145203	0.251887	0.243267	0.0940145	0.227353	0.248068	0.436274	0.15316	0.218962	0.0980469	0.224258	0.082789	0.0819837	0.183208	0.120973	0.117235	0.0950572	0.0737956	0.422748	0.498268	0.119741	0.223562	0.168821	0.489687	0.248323	0.299296	0.117393		-11.9333	0.20746
-11.9	0.211574	0.0977494	0.174598	0.311124	0.0997628	0.291287	0.400323	0.0735737	0.195558	0.213132	0.384248	0.22177	0.174987	0.367835	0.142523	0.111888	0.124431	0.188626	0.0926957	0.18569	0.251887	0.243267	0.0940145	0.227353	0.248068	0.436274	0.108933	0.218962	0.117562	0.176481	0.082789	0.083149	0.208018	0.108443	0.155252	0.0882251	0.0786405	0.295067	0.498268	0.13255	0.221354	0.185143	0.880093	0.205824	0.206008	0.117393		-11.9	0.211574
-11.8667	0.215977	0.0977306	0.174598	0.346765	0.0911067	0.291287	0.378122	0.0964326	0.29686	0.213132	0.343953	0.22177	0.174987	0.284288	0.15163	0.111888	0.124431	0.191806	0.0926957	0.18569	0.287873	0.350237	0.0930796	0.19741	0.232722	0.498195	0.108933	0.220439	0.117562	0.176481	0.0813328	0.083149	0.208018	0.108443	0.155252	0.0882251	0.0786405	0.295067	0.53416	0.13255	0.221354	0.185143	0.880093	0.205824	0.206008	0.10359		-11.8667	0.215977
-11.8333	0.2209	0.0977306	0.201155	0.346765	0.0911067	0.222141	0.378122	0.0964326	0.29686	0.293418	0.343953	0.160325	0.115788	0.284288	0.15163	0.109195	0.193432	0.191806	0.0910162	0.254303	0.287873	0.350237	0.0930796	0.19741	0.232722	0.498195	0.0986682	0.220439	0.169854	0.15019	0.0813328	0.0735823	0.240718	0.116387	0.286188	0.0962423	0.121237	0.188518	0.53416	0.15886	0.146984	0.163591	1.06245	0.179006	0.169521	0.10359		-11.8333	0.2209
-11.8	0.229629	0.0941507	0.201155	0.393794	0.0928696	0.222141	0.290223	0.17079	0.449963	0.293418	0.260913	0.160325	0.115788	0.273812	0.179246	0.109195	0.193432	0.219043	0.0910162	0.254303	0.363712	0.470862	0.0915702	0.179581	0.203966	0.51722	0.0986682	0.196852	0.169854	0.15019	0.0918481	0.0735823	0.240718	0.116387	0.286188	0.0962423	0.121237	0.188518	0.613284	0.15886	0.146984	0.163591	1.06245	0.179006	0.169521	0.11684		-11.8	0.229629
-11.7667	0.236289	0.0941507	0.220675	0.393794	0.0928696	0.154582	0.290223	0.17079	0.449963	0.399769	0.260913	0.131319	0.100079	0.273812	0.179246	0.0883847	0.29791	0.219043	0.0960859	0.349287	0.363712	0.470862	0.0915702	0.179581	0.203966	0.51722	0.103666	0.196852	0.229239	0.148252	0.0918481	0.0741615	0.263618	0.116229	0.448543	0.0979314	0.156907	0.114708	0.613284	0.175561	0.119213	0.185359	0.971774	0.15738	0.161822	0.11684		-11.7667	0.236289
-11.7333	0.248509	0.0894522	0.220675	0.392197	0.0957429	0.154582	0.191388	0.242367	0.606039	0.399769	0.2187	0.131319	0.100079	0.327281	0.199514	0.0883847	0.29791	0.283819	0.0960859	0.349287	0.525305	0.584777	0.105395	0.170362	0.168031	0.509051	0.103666	0.182044	0.229239	0.148252	0.10359	0.0741615	0.263618	0.116229	0.448543	0.0979314	0.156907	0.114708	0.693236	0.175561	0.119213	0.185359	0.971774	0.15738	0.161822	0.132178		-11.7333	0.248509
-11.7	0.250105	0.0894522	0.211852	0.392197	0.0957429	0.102647	0.191388	0.242367	0.606039	0.498455	0.2187	0.141838	0.107355	0.327281	0.199514	0.0785429	0.383999	0.283819	0.101438	0.438744	0.525305	0.584777	0.105395	0.170362	0.168031	0.509051	0.115085	0.182044	0.26938	0.168846	0.10359	0.0752694	0.268439	0.130097	0.572808	0.0990329	0.164325	0.0841975	0.693236	0.179292	0.0494821	0.179611	0.690389	0.142112	0.181013	0.132178		-11.7	0.250105
-11.6667	0.257659	0.0801439	0.211852	0.435846	0.100043	0.102647	0.119362	0.269342	0.697135	0.498455	0.220934	0.141838	0.107355	0.36427	0.22063	0.0785429	0.383999	0.328918	0.101438	0.438744	0.708514	0.623274	0.120482	0.172556	0.143633	0.500846	0.115085	0.158104	0.26938	0.168846	0.110646	0.0752694	0.268439	0.130097	0.572808	0.0990329	0.164325	0.0841975	0.673829	0.179292	0.0494821	0.179611	0.690389	0.142112	0.181013	0.111911		-11.6667	0.257659
-11.6333	0.254106	0.0801439	0.17557	0.435846	0.100043	0.0951708	0.119362	0.269342	0.697135	0.543255	0.220934	0.16784	0.115265	0.36427	0.22063	0.0874315	0.38436	0.328918	0.101559	0.491469	0.708514	0.623274	0.120482	0.172556	0.143633	0.500846	0.121413	0.158104	0.278346	0.173713	0.110646	0.074273	0.26779	0.153815	0.589421	0.094441	0.14187	0.0817568	0.673829	0.191752	0.0976922	0.160719	0.363152	0.129168	0.193088	0.111911		-11.6333	0.254106
-11.6	0.25837	0.0725501	0.17557	0.449289	0.100606	0.0951708	0.0934196	0.246889	0.691233	0.543255	0.276586	0.16784	0.115265	0.37212	0.22603	0.0874315	0.38436	0.395344	0.101559	0.491469	0.89079	0.596518	0.14262	0.188537	0.123827	0.496343	0.121413	0.162685	0.278346	0.173713	0.128642	0.074273	0.26779	0.153815	0.589421	0.094441	0.14187	0.0817568	0.611188	0.191752	0.0976922	0.160719	0.363152	0.129168	0.193088	0.0871106		-11.6	0.25837
-11.5667	0.251789	0.0725501	0.119229	0.449289	0.100606	0.0896438	0.0934196	0.246889	0.691233	0.535054	0.276586	0.210036	0.124664	0.37212	0.22603	0.0819495	0.323521	0.395344	0.105577	0.467655	0.89079	0.596518	0.14262	0.188537	0.123827	0.496343	0.140171	0.162685	0.238411	0.164386	0.128642	0.0808721	0.281515	0.193716	0.534778	0.0991056	0.115828	0.0660523	0.611188	0.191755	0.140553	0.124331	0.172715	0.136628	0.240011	0.0871106		-11.5667	0.251789
-11.5333	0.252036	0.0653279	0.119229	0.523087	0.0981132	0.0896438	0.0724742	0.178354	0.613079	0.535054	0.409404	0.210036	0.124664	0.354924	0.237688	0.0819495	0.323521	0.462173	0.105577	0.467655	0.903852	0.517284	0.159365	0.208231	0.108482	0.486383	0.140171	0.176885	0.238411	0.164386	0.145683	0.0808721	0.281515	0.193716	0.534778	0.0991056	0.115828	0.0660523	0.558018	0.191755	0.140553	0.124331	0.172715	0.136628	0.240011	0.0846427		-11.5333	0.252036
-11.5	0.250695	0.0653279	0.078359	0.523087	0.0981132	0.097253	0.0724742	0.178354	0.613079	0.498645	0.409404	0.264389	0.141821	0.354924	0.237688	0.0811057	0.212402	0.462173	0.101025	0.373949	0.903852	0.517284	0.159365	0.208231	0.108482	0.486383	0.155403	0.176885	0.193591	0.159074	0.145683	0.0723246	0.277522	0.256644	0.47163	0.0913973	0.0906059	0.0649749	0.558018	0.17945	0.376893	0.103002	0.118582	0.143711	0.314074	0.0846427		-11.5	0.250695
-11.4667	0.250442	0.0595263	0.078359	0.616795	0.0888036	0.097253	0.0702641	0.126404	0.531717	0.498645	0.560426	0.264389	0.141821	0.370776	0.252325	0.0811057	0.212402	0.485977	0.101025	0.373949	0.761666	0.438078	0.148194	0.230169	0.0943276	0.45277	0.155403	0.209007	0.193591	0.159074	0.188769	0.0723246	0.277522	0.256644	0.47163	0.0913973	0.0906059	0.0649749	0.586588	0.17945	0.376893	0.103002	0.118582	0.143711	0.314074	0.0794578		-11.4667	0.250442
-11.4333	0.25196	0.0595263	0.0532653	0.616795	0.0888036	0.115291	0.0702641	0.126404	0.531717	0.441034	0.560426	0.274394	0.153555	0.370776	0.252325	0.0727268	0.135049	0.485977	0.0978767	0.282634	0.761666	0.438078	0.148194	0.230169	0.0943276	0.45277	0.162098	0.209007	0.164925	0.169313	0.188769	0.0750675	0.254335	0.296083	0.424708	0.0987488	0.0871309	0.0668359	0.586588	0.17566	0.688011	0.111619	0.0807849	0.14719	0.357801	0.0794578		-11.4333	0.25196
-11.4	0.246542	0.0590039	0.0532653	0.663074	0.0836031	0.115291	0.0694038	0.091156	0.446326	0.441034	0.589483	0.274394	0.153555	0.465706	0.243143	0.0727268	0.135049	0.483837	0.0978767	0.282634	0.543756	0.388931	0.123223	0.245567	0.0896589	0.4227	0.162098	0.206808	0.164925	0.169313	0.212116	0.0750675	0.254335	0.296083	0.424708	0.0987488	0.0871309	0.0668359	0.605287	0.17566	0.688011	0.111619	0.0807849	0.14719	0.357801	0.0754815		-11.4	0.246542
-11.3667	0.248207	0.0590039	0.0418184	0.663074	0.0836031	0.121824	0.0694038	0.091156	0.446326	0.380872	0.589483	0.234133	0.185542	0.465706	0.243143	0.0797624	0.102451	0.483837	0.0923941	0.221133	0.543756	0.388931	0.123223	0.245567	0.0896589	0.4227	0.151337	0.206808	0.17793	0.22531	0.212116	0.0653032	0.249559	0.313953	0.363335	0.113791	0.0728615	0.0653815	0.605287	0.16172	0.864337	0.187682	0.0692149	0.161594	0.357831	0.0754815		-11.3667	0.248207
-11.3333	0.244326	0.0765418	0.0418184	0.667051	0.0843502	0.121824	0.0812497	0.0849941	0.347836	0.380872	0.489717	0.234133	0.185542	0.589405	0.225732	0.0797624	0.102451	0.475957	0.0923941	0.221133	0.410624	0.41041	0.0918376	0.293042	0.0905084	0.399899	0.151337	0.217951	0.17793	0.22531	0.203164	0.0653032	0.249559	0.313953	0.363335	0.113791	0.0728615	0.0653815	0.596319	0.16172	0.864337	0.187682	0.0692149	0.161594	0.357831	0.0970229		-11.3333	0.244326
-11.3	0.242334	0.0765418	0.0368085	0.667051	0.0843502	0.136407	0.0812497	0.0849941	0.347836	0.294725	0.489717	0.177091	0.223972	0.589405	0.225732	0.093482	0.097657	0.475957	0.0940062	0.182321	0.410624	0.41041	0.0918376	0.293042	0.0905084	0.399899	0.120268	0.217951	0.209755	0.29769	0.203164	0.074184	0.261857	0.292812	0.265905	0.134297	0.0681242	0.0701826	0.596319	0.187437	0.756911	0.271288	0.0600566	0.191216	0.372948	0.0970229		-11.3	0.242334
-11.2667	0.236876	0.0984321	0.0368085	0.614152	0.08904	0.136407	0.0881784	0.0732644	0.290506	0.294725	0.334685	0.177091	0.223972	0.676637	0.193803	0.093482	0.097657	0.47808	0.0940062	0.182321	0.335218	0.416157	0.0906373	0.36429	0.095549	0.399871	0.120268	0.210474	0.209755	0.29769	0.175432	0.074184	0.261857	0.292812	0.265905	0.134297	0.0681242	0.0701826	0.574558	0.187437	0.756911	0.271288	0.0600566	0.191216	0.372948	0.0890467		-11.2667	0.236876
-11.2333	0.23081	0.0984321	0.0385287	0.614152	0.08904	0.132171	0.0881784	0.0732644	0.290506	0.22046	0.334685	0.119039	0.256321	0.676637	0.193803	0.101809	0.112055	0.47808	0.0967595	0.161341	0.335218	0.416157	0.0906373	0.36429	0.095549	0.399871	0.0901305	0.210474	0.248721	0.325649	0.175432	0.085709	0.254213	0.276655	0.190895	0.138631	0.0692138	0.080852	0.574558	0.254943	0.495398	0.283147	0.0782202	0.188251	0.399321	0.0890467		-11.2333	0.23081
-11.2	0.226549	0.133707	0.0385287	0.554197	0.102079	0.132171	0.0891068	0.0676374	0.301242	0.22046	0.204465	0.119039	0.256321	0.637996	0.166287	0.101809	0.112055	0.471275	0.0967595	0.161341	0.317645	0.417199	0.0915698	0.442874	0.114488	0.387486	0.0901305	0.242	0.248721	0.325649	0.151951	0.085709	0.254213	0.276655	0.190895	0.138631	0.0692138	0.080852	0.526982	0.254943	0.495398	0.283147	0.0782202	0.188251	0.399321	0.0760887		-11.2	0.226549
-11.1667	0.222656	0.133707	0.0387311	0.554197	0.102079	0.123847	0.0891068	0.0676374	0.301242	0.164674	0.204465	0.0956461	0.268944	0.637996	0.166287	0.0994801	0.165192	0.471275	0.0982328	0.133926	0.317645	0.417199	0.0915698	0.442874	0.114488	0.387486	0.087291	0.242	0.280972	0.28299	0.151951	0.0903171	0.240285	0.279671	0.169073	0.146548	0.0784306	0.068656	0.526982	0.400739	0.24094	0.27827	0.121788	0.16673	0.401874	0.0760887		-11.1667	0.222656
-11.1333	0.221669	0.165704	0.0387311	0.472423	0.109917	0.123847	0.101076	0.0745872	0.386762	0.164674	0.14927	0.0956461	0.268944	0.504883	0.138854	0.0994801	0.165192	0.433317	0.0982328	0.133926	0.363217	0.379024	0.119917	0.492803	0.135367	0.38458	0.087291	0.317933	0.280972	0.28299	0.149381	0.0903171	0.240285	0.279671	0.169073	0.146548	0.0784306	0.068656	0.501637	0.400739	0.24094	0.27827	0.121788	0.16673	0.401874	0.0712175		-11.1333	0.221669
-11.1	0.223677	0.165704	0.0464012	0.472423	0.109917	0.106882	0.101076	0.0745872	0.386762	0.120456	0.14927	0.0928185	0.265446	0.504883	0.138854	0.100567	0.221273	0.433317	0.0971493	0.10262	0.363217	0.379024	0.119917	0.492803	0.135367	0.38458	0.0977319	0.317933	0.28885	0.21264	0.149381	0.101943	0.269527	0.285032	0.178159	0.18228	0.0720336	0.0796631	0.501637	0.721774	0.139494	0.19903	0.135069	0.147136	0.349629	0.0712175		-11.1	0.223677
-11.0667	0.22333	0.202399	0.0464012	0.480989	0.118488	0.106882	0.115153	0.0793068	0.496633	0.120456	0.110638	0.0928185	0.265446	0.3405	0.128585	0.100567	0.221273	0.384169	0.0971493	0.10262	0.386935	0.297107	0.174405	0.508155	0.163718	0.333852	0.0977319	0.389215	0.28885	0.21264	0.175033	0.101943	0.269527	0.285032	0.178159	0.18228	0.0720336	0.0796631	0.472111	0.721774	0.139494	0.19903	0.135069	0.147136	0.349629	0.0788555		-11.0667	0.22333
-11.0333	0.229717	0.202399	0.0483144	0.480989	0.118488	0.100238	0.115153	0.0793068	0.496633	0.0979965	0.110638	0.0975054	0.280834	0.3405	0.128585	0.0933181	0.234337	0.384169	0.0994499	0.0797389	0.386935	0.297107	0.174405	0.508155	0.163718	0.333852	0.110601	0.389215	0.301165	0.184057	0.175033	0.102714	0.303684	0.280802	0.210584	0.240867	0.0795734	0.0714761	0.472111	1.03999	0.124404	0.124495	0.156201	0.136015	0.302649	0.0788555		-11.0333	0.229717
-11	0.228505	0.241015	0.0483144	0.449421	0.122486	0.100238	0.136451	0.0789658	0.56201	0.0979965	0.0875046	0.0975054	0.280834	0.245548	0.140909	0.0933181	0.234337	0.350521	0.0994499	0.0797389	0.382854	0.221143	0.2115	0.480873	0.173775	0.269117	0.110601	0.437786	0.301165	0.184057	0.228103	0.102714	0.303684	0.280802	0.210584	0.240867	0.0795734	0.0714761	0.481458	1.03999	0.124404	0.124495	0.156201	0.136015	0.302649	0.080287		-11	0.228505
-10.9667	0.237494	0.241015	0.053047	0.449421	0.122486	0.105874	0.136451	0.0789658	0.56201	0.0786039	0.0875046	0.106063	0.292892	0.245548	0.140909	0.0977733	0.205085	0.350521	0.110544	0.0862023	0.382854	0.221143	0.2115	0.480873	0.173775	0.269117	0.178496	0.437786	0.324654	0.219933	0.228103	0.103714	0.329778	0.268185	0.211161	0.250332	0.0811506	0.0791799	0.481458	1.26497	0.150735	0.103792	0.187129	0.142801	0.27339	0.080287		-10.9667	0.237494
-10.9333	0.233922	0.252287	0.053047	0.443903	0.106398	0.105874	0.133909	0.0861975	0.555696	0.0786039	0.0796272	0.106063	0.292892	0.180651	0.1598	0.0977733	0.205085	0.34732	0.110544	0.0862023	0.350599	0.17937	0.26937	0.437	0.178748	0.199701	0.178496	0.403022	0.324654	0.219933	0.255763	0.103714	0.329778	0.268185	0.211161	0.250332	0.0811506	0.0791799	0.505679	1.26497	0.150735	0.103792	0.187129	0.142801	0.27339	0.0959803		-10.9333	0.233922
-10.9	0.2376	0.252287	0.057051	0.443903	0.106398	0.119821	0.133909	0.0861975	0.555696	0.0597484	0.0796272	0.113573	0.316532	0.180651	0.1598	0.0956807	0.14467	0.34732	0.132684	0.0798739	0.350599	0.17937	0.26937	0.437	0.178748	0.199701	0.259632	0.403022	0.33073	0.29651	0.255763	0.0985751	0.327387	0.236071	0.206766	0.227589	0.105947	0.0716716	0.505679	1.28668	0.168974	0.108294	0.202923	0.134324	0.289262	0.0959803		-10.9	0.2376
-10.8667	0.237255	0.240442	0.057051	0.451822	0.106387	0.119821	0.120571	0.104686	0.48651	0.0597484	0.0693172	0.113573	0.316532	0.151145	0.196767	0.0956807	0.14467	0.33117	0.132684	0.0798739	0.307006	0.166435	0.349557	0.455239	0.193317	0.145756	0.259632	0.314976	0.33073	0.29651	0.284813	0.0985751	0.327387	0.236071	0.206766	0.227589	0.105947	0.0716716	0.632611	1.28668	0.168974	0.108294	0.202923	0.134324	0.289262	0.0969812		-10.8667	0.237255
-10.8333	0.240526	0.240442	0.0589103	0.451822	0.106387	0.141406	0.120571	0.104686	0.48651	0.0510825	0.0693172	0.113158	0.344743	0.151145	0.196767	0.0900057	0.104067	0.33117	0.185505	0.0814819	0.307006	0.166435	0.349557	0.455239	0.193317	0.145756	0.314389	0.314976	0.347652	0.375729	0.284813	0.103365	0.295202	0.21087	0.180756	0.167566	0.130614	0.0705561	0.632611	1.22017	0.230256	0.131368	0.228678	0.136456	0.304166	0.0969812		-10.8333	0.240526
-10.8	0.243681	0.205391	0.0589103	0.457228	0.102689	0.141406	0.116077	0.143061	0.413295	0.0510825	0.0705389	0.113158	0.344743	0.133563	0.223541	0.0900057	0.104067	0.327682	0.185505	0.0814819	0.288423	0.189146	0.43756	0.478935	0.21973	0.118929	0.314389	0.226081	0.347652	0.375729	0.331195	0.103365	0.295202	0.21087	0.180756	0.167566	0.130614	0.0705561	0.767521	1.22017	0.230256	0.131368	0.228678	0.136456	0.304166	0.0969291		-10.8	0.243681
-10.7667	0.244876	0.205391	0.0570624	0.457228	0.102689	0.17391	0.116077	0.143061	0.413295	0.0507803	0.0705389	0.121141	0.380875	0.133563	0.223541	0.107224	0.101231	0.327682	0.26938	0.0907635	0.288423	0.189146	0.43756	0.478935	0.21973	0.118929	0.299784	0.226081	0.349685	0.426107	0.331195	0.0935273	0.245249	0.209527	0.166918	0.12886	0.191246	0.0736002	0.767521	1.04785	0.251131	0.15171	0.245549	0.149373	0.289401	0.0969291		-10.7667	0.244876
-10.7333	0.254995	0.162316	0.0570624	0.50825	0.123733	0.17391	0.127391	0.166689	0.373272	0.0507803	0.0917617	0.121141	0.380875	0.174601	0.228525	0.107224	0.101231	0.315985	0.26938	0.0907635	0.328355	0.259725	0.495212	0.484067	0.312654	0.107655	0.299784	0.179188	0.349685	0.426107	0.383042	0.0935273	0.245249	0.209527	0.166918	0.12886	0.191246	0.0736002	0.84877	1.04785	0.251131	0.15171	0.245549	0.149373	0.289401	0.131698		-10.7333	0.254995
-10.7	0.25441	0.162316	0.0643807	0.50825	0.123733	0.241699	0.127391	0.166689	0.373272	0.048849	0.0917617	0.126581	0.390702	0.174601	0.228525	0.113768	0.103151	0.315985	0.337135	0.105832	0.328355	0.259725	0.495212	0.484067	0.312654	0.107655	0.28416	0.179188	0.445432	0.474674	0.383042	0.0948552	0.189424	0.210567	0.136468	0.102881	0.268712	0.0774093	0.84877	0.786599	0.249745	0.169882	0.222886	0.145591	0.254186	0.131698		-10.7	0.25441
-10.6667	0.261362	0.133809	0.0643807	0.602718	0.11078	0.241699	0.161404	0.184021	0.354258	0.048849	0.12049	0.126581	0.390702	0.216198	0.199852	0.113768	0.103151	0.330055	0.337135	0.105832	0.44865	0.375529	0.459018	0.410285	0.435003	0.103875	0.28416	0.162575	0.445432	0.474674	0.392054	0.0948552	0.189424	0.210567	0.136468	0.102881	0.268712	0.0774093	0.782186	0.786599	0.249745	0.169882	0.222886	0.145591	0.254186	0.132956		-10.6667	0.261362
-10.6333	0.26056	0.133809	0.0681607	0.602718	0.11078	0.317088	0.161404	0.184021	0.354258	0.0517013	0.12049	0.129266	0.414478	0.216198	0.199852	0.119579	0.105446	0.330055	0.387548	0.107151	0.44865	0.375529	0.459018	0.410285	0.435003	0.103875	0.2917	0.162575	0.556176	0.515664	0.392054	0.0931115	0.153094	0.20221	0.116405	0.0762079	0.327964	0.089447	0.782186	0.503813	0.228286	0.205285	0.207147	0.150631	0.19193	0.132956		-10.6333	0.26056
-10.6	0.263219	0.143564	0.0681607	0.743644	0.0996191	0.317088	0.25665	0.185652	0.31488	0.0517013	0.155057	0.129266	0.414478	0.245071	0.155354	0.119579	0.105446	0.341038	0.387548	0.107151	0.566547	0.463149	0.381707	0.30651	0.510805	0.104109	0.2917	0.149211	0.556176	0.515664	0.348682	0.0931115	0.153094	0.20221	0.116405	0.0762079	0.327964	0.089447	0.594768	0.503813	0.228286	0.205285	0.207147	0.150631	0.19193	0.169355		-10.6	0.263219
-10.5667	0.261388	0.143564	0.0674527	0.743644	0.0996191	0.35717	0.25665	0.185652	0.31488	0.0551043	0.155057	0.132303	0.44587	0.245071	0.155354	0.11277	0.117066	0.341038	0.370931	0.134496	0.566547	0.463149	0.381707	0.30651	0.510805	0.104109	0.344201	0.149211	0.637378	0.533908	0.348682	0.0990141	0.134364	0.190567	0.0925552	0.0746057	0.30689	0.102678	0.594768	0.286675	0.184398	0.246113	0.179992	0.153176	0.167401	0.169355		-10.5667	0.261388
-10.5333	0.257434	0.186366	0.0674527	0.826479	0.0895213	0.35717	0.379105	0.183841	0.257874	0.0551043	0.186992	0.132303	0.44587	0.240655	0.116898	0.11277	0.117066	0.374721	0.370931	0.134496	0.618927	0.467797	0.289616	0.214895	0.4932	0.0950436	0.344201	0.156889	0.637378	0.533908	0.275475	0.0990141	0.134364	0.190567	0.0925552	0.0746057	0.30689	0.102678	0.424409	0.286675	0.184398	0.246113	0.179992	0.153176	0.167401	0.178755		-10.5333	0.257434
-10.5	0.254336	0.186366	0.0711994	0.826479	0.0895213	0.354348	0.379105	0.183841	0.257874	0.0553309	0.186992	0.156013	0.423063	0.240655	0.116898	0.114994	0.121279	0.374721	0.328164	0.203794	0.618927	0.467797	0.289616	0.214895	0.4932	0.0950436	0.354507	0.156889	0.608439	0.539701	0.275475	0.110238	0.13539	0.173315	0.0928476	0.0833751	0.245099	0.118004	0.424409	0.141182	0.21389	0.287624	0.149203	0.146135	0.160529	0.178755		-10.5	0.254336
-10.4667	0.246463	0.234822	0.0711994	0.8152	0.0891887	0.354348	0.484747	0.16072	0.23414	0.0553309	0.19851	0.156013	0.423063	0.25905	0.0968625	0.114994	0.121279	0.382611	0.328164	0.203794	0.58511	0.387929	0.239405	0.161379	0.402974	0.0986034	0.354507	0.146505	0.608439	0.539701	0.189137	0.110238	0.13539	0.173315	0.0928476	0.0833751	0.245099	0.118004	0.334866	0.141182	0.21389	0.287624	0.149203	0.146135	0.160529	0.201425		-10.4667	0.246463
-10.4333	0.242578	0.234822	0.0723875	0.8152	0.0891887	0.300964	0.484747	0.16072	0.23414	0.0693039	0.19851	0.203821	0.364342	0.25905	0.0968625	0.0971705	0.118247	0.382611	0.29297	0.295668	0.58511	0.387929	0.239405	0.161379	0.402974	0.0986034	0.300837	0.146505	0.484609	0.542142	0.189137	0.113096	0.140054	0.146728	0.113083	0.150676	0.15561	0.12648	0.334866	0.1002	0.25656	0.351897	0.119051	0.13051	0.166423	0.201425		-10.4333	0.242578
-10.4	0.234681	0.258308	0.0723875	0.651493	0.102522	0.300964	0.508786	0.137733	0.227648	0.0693039	0.175785	0.203821	0.364342	0.309475	0.086199	0.0971705	0.118247	0.36457	0.29297	0.295668	0.473925	0.299466	0.283988	0.140635	0.289972	0.0993562	0.300837	0.162917	0.484609	0.542142	0.154623	0.113096	0.140054	0.146728	0.113083	0.150676	0.15561	0.12648	0.320444	0.1002	0.25656	0.351897	0.119051	0.13051	0.166423	0.299982		-10.4	0.234681
-10.3667	0.236203	0.258308	0.0675813	0.651493	0.102522	0.24653	0.508786	0.137733	0.227648	0.0777926	0.175785	0.260924	0.2821	0.309475	0.086199	0.103507	0.121841	0.36457	0.27865	0.390093	0.473925	0.299466	0.283988	0.140635	0.289972	0.0993562	0.209155	0.162917	0.352331	0.55762	0.154623	0.099821	0.14484	0.134653	0.17507	0.26646	0.116869	0.164778	0.320444	0.122137	0.379327	0.326009	0.107431	0.107053	0.188731	0.299982		-10.3667	0.236203
-10.3333	0.231815	0.265701	0.0675813	0.455756	0.114079	0.24653	0.474877	0.110854	0.272555	0.0777926	0.147486	0.260924	0.2821	0.351455	0.0869293	0.103507	0.121841	0.369061	0.27865	0.390093	0.379613	0.242785	0.381085	0.131423	0.206902	0.106722	0.209155	0.162545	0.352331	0.55762	0.132273	0.099821	0.14484	0.134653	0.17507	0.26646	0.116869	0.164778	0.339134	0.122137	0.379327	0.326009	0.107431	0.107053	0.188731	0.419127		-10.3333	0.231815
-10.3	0.237262	0.265701	0.0689685	0.455756	0.114079	0.204606	0.474877	0.110854	0.272555	0.0757743	0.147486	0.294446	0.202498	0.351455	0.0869293	0.114256	0.129031	0.369061	0.290852	0.393913	0.379613	0.242785	0.381085	0.131423	0.206902	0.106722	0.133406	0.162545	0.269482	0.575918	0.132273	0.0819999	0.141922	0.107306	0.290638	0.405858	0.103412	0.237456	0.339134	0.149998	0.57185	0.267028	0.0957734	0.103994	0.216049	0.419127		-10.3	0.237262
-10.2667	0.237243	0.282777	0.0689685	0.320163	0.127739	0.204606	0.435146	0.111064	0.343828	0.0757743	0.108257	0.294446	0.202498	0.373003	0.0941632	0.114256	0.129031	0.392468	0.290852	0.393913	0.343357	0.222202	0.47163	0.125101	0.15548	0.132939	0.133406	0.164003	0.269482	0.575918	0.12783	0.0819999	0.141922	0.107306	0.290638	0.405858	0.103412	0.237456	0.365021	0.149998	0.57185	0.267028	0.0957734	0.103994	0.216049	0.453339		-10.2667	0.237243
-10.2333	0.24659	0.282777	0.0636488	0.320163	0.127739	0.183347	0.435146	0.111064	0.343828	0.0746489	0.108257	0.316871	0.186573	0.373003	0.0941632	0.140454	0.126086	0.392468	0.324013	0.31166	0.343357	0.222202	0.47163	0.125101	0.15548	0.132939	0.0970483	0.164003	0.268381	0.577293	0.12783	0.0705995	0.141847	0.102024	0.421985	0.475736	0.0969895	0.36811	0.365021	0.240422	0.777996	0.178082	0.0791194	0.0976515	0.226433	0.453339		-10.2333	0.24659
-10.2	0.245232	0.29653	0.0636488	0.267905	0.126823	0.183347	0.447385	0.105721	0.4151	0.0746489	0.099207	0.316871	0.186573	0.319095	0.0970823	0.140454	0.126086	0.414145	0.324013	0.31166	0.300504	0.200039	0.511891	0.150162	0.134355	0.156972	0.0970483	0.139964	0.268381	0.577293	0.135758	0.0705995	0.141847	0.102024	0.421985	0.475736	0.0969895	0.36811	0.384245	0.240422	0.777996	0.178082	0.0791194	0.0976515	0.226433	0.385523		-10.2	0.245232
-10.1667	0.253077	0.29653	0.0636352	0.267905	0.126823	0.183737	0.447385	0.105721	0.4151	0.0720862	0.099207	0.348858	0.193701	0.319095	0.0970823	0.157245	0.110864	0.414145	0.376836	0.242132	0.300504	0.200039	0.511891	0.150162	0.134355	0.156972	0.0753625	0.139964	0.33214	0.57625	0.135758	0.0695724	0.135232	0.109965	0.461096	0.422112	0.0919854	0.508522	0.384245	0.348782	0.875362	0.119674	0.0963391	0.103097	0.225487	0.385523		-10.1667	0.253077
-10.1333	0.254655	0.301323	0.0636352	0.284877	0.131578	0.183737	0.517462	0.121254	0.452413	0.0720862	0.126038	0.348858	0.193701	0.255118	0.105536	0.157245	0.110864	0.431059	0.376836	0.242132	0.256132	0.19544	0.48659	0.197478	0.122607	0.205396	0.0753625	0.121051	0.33214	0.57625	0.128435	0.0695724	0.135232	0.109965	0.461096	0.422112	0.0919854	0.508522	0.413051	0.348782	0.875362	0.119674	0.0963391	0.103097	0.225487	0.306566		-10.1333	0.254655
-10.1	0.252187	0.301323	0.0639546	0.284877	0.131578	0.190604	0.517462	0.121254	0.452413	0.0895425	0.126038	0.345728	0.196389	0.255118	0.105536	0.182171	0.100773	0.431059	0.428158	0.169735	0.256132	0.19544	0.48659	0.197478	0.122607	0.205396	0.064635	0.121051	0.403217	0.569658	0.128435	0.0711999	0.120589	0.127789	0.377105	0.295666	0.0790876	0.653192	0.413051	0.348299	0.77005	0.115119	0.107888	0.104987	0.213487	0.306566		-10.1	0.252187
-10.0667	0.252317	0.296134	0.0639546	0.298491	0.133563	0.190604	0.518904	0.130493	0.437915	0.0895425	0.141783	0.345728	0.196389	0.202088	0.123586	0.182171	0.100773	0.443391	0.428158	0.169735	0.219325	0.227716	0.411144	0.268425	0.129879	0.269454	0.064635	0.113901	0.403217	0.569658	0.158908	0.0711999	0.120589	0.127789	0.377105	0.295666	0.0790876	0.653192	0.430934	0.348299	0.77005	0.115119	0.107888	0.104987	0.213487	0.209216		-10.0667	0.252317
-10.0333	0.248233	0.296134	0.0663611	0.298491	0.133563	0.196062	0.518904	0.130493	0.437915	0.126959	0.141783	0.273166	0.1931	0.202088	0.123586	0.206969	0.0956799	0.443391	0.438633	0.139254	0.219325	0.227716	0.411144	0.268425	0.129879	0.269454	0.0631827	0.113901	0.503503	0.577383	0.158908	0.0761246	0.121526	0.18582	0.257236	0.182896	0.0798974	0.754894	0.430934	0.346545	0.57947	0.125067	0.120868	0.11898	0.175647	0.209216		-10.0333	0.248233
-10	0.248378	0.293983	0.0663611	0.36388	0.137246	0.196062	0.444994	0.133234	0.395305	0.126959	0.160569	0.273166	0.1931	0.174918	0.14041	0.206969	0.0956799	0.441641	0.438633	0.139254	0.194624	0.242918	0.328142	0.351674	0.154619	0.331681	0.0631827	0.109282	0.503503	0.577383	0.16439	0.0761246	0.121526	0.18582	0.257236	0.182896	0.0798974	0.754894	0.434383	0.346545	0.57947	0.125067	0.120868	0.11898	0.175647	0.173887		-10	0.248378
-9.96667	0.240427	0.293983	0.0659725	0.36388	0.137246	0.209361	0.444994	0.133234	0.395305	0.181157	0.160569	0.181253	0.170944	0.174918	0.14041	0.231186	0.107026	0.441641	0.423602	0.127419	0.194624	0.242918	0.328142	0.351674	0.154619	0.331681	0.0527902	0.109282	0.567061	0.546304	0.16439	0.0767581	0.116339	0.241612	0.169684	0.119558	0.08044	0.734741	0.434383	0.305084	0.367219	0.158385	0.13448	0.135402	0.143655	0.173887		-9.96667	0.240427
-9.93333	0.23911	0.287795	0.0659725	0.402998	0.132342	0.209361	0.308735	0.143491	0.37636	0.181157	0.184533	0.181253	0.170944	0.183096	0.1523	0.231186	0.107026	0.425932	0.423602	0.127419	0.160336	0.239613	0.242632	0.376373	0.206881	0.398563	0.0527902	0.104856	0.567061	0.546304	0.187728	0.0767581	0.116339	0.241612	0.169684	0.119558	0.08044	0.734741	0.39823	0.305084	0.367219	0.158385	0.13448	0.135402	0.143655	0.19973		-9.93333	0.23911
-9.9	0.234666	0.287795	0.0633718	0.402998	0.132342	0.224615	0.308735	0.143491	0.37636	0.23492	0.184533	0.116338	0.180017	0.183096	0.1523	0.228262	0.131573	0.425932	0.443516	0.12977	0.160336	0.239613	0.242632	0.376373	0.206881	0.398563	0.0467196	0.104856	0.639587	0.464524	0.187728	0.0789034	0.130408	0.326303	0.131559	0.0997313	0.0839514	0.610304	0.39823	0.297106	0.22212	0.1672	0.120699	0.155941	0.120017	0.19973		-9.9	0.234666
-9.86667	0.238328	0.311466	0.0633718	0.481175	0.130002	0.224615	0.20422	0.151908	0.37129	0.23492	0.237977	0.116338	0.180017	0.233737	0.160552	0.228262	0.131573	0.422089	0.443516	0.12977	0.168382	0.190363	0.210309	0.319161	0.288271	0.466098	0.0467196	0.103314	0.639587	0.464524	0.196585	0.0789034	0.130408	0.326303	0.131559	0.0997313	0.0839514	0.610304	0.334426	0.297106	0.22212	0.1672	0.120699	0.155941	0.120017	0.295963		-9.86667	0.238328
-9.83333	0.238099	0.311466	0.0643427	0.481175	0.130002	0.24146	0.20422	0.151908	0.37129	0.242817	0.237977	0.0876571	0.189543	0.233737	0.160552	0.234961	0.179979	0.422089	0.509388	0.137339	0.168382	0.190363	0.210309	0.319161	0.288271	0.466098	0.0511289	0.103314	0.65203	0.356576	0.196585	0.0884327	0.135815	0.335415	0.116608	0.0742474	0.0833118	0.429661	0.334426	0.500406	0.164241	0.196067	0.104194	0.160921	0.100638	0.295963		-9.83333	0.238099
-9.8	0.248308	0.297738	0.0643427	0.544674	0.127593	0.24146	0.167368	0.166659	0.357897	0.242817	0.371142	0.0876571	0.189543	0.296719	0.185243	0.234961	0.179979	0.484314	0.509388	0.137339	0.168524	0.152709	0.18958	0.23453	0.348982	0.505471	0.0511289	0.110258	0.65203	0.356576	0.276185	0.0884327	0.135815	0.335415	0.116608	0.0742474	0.0833118	0.429661	0.26871	0.500406	0.164241	0.196067	0.104194	0.160921	0.100638	0.482387		-9.8	0.248308
-9.76667	0.247977	0.297738	0.0606101	0.544674	0.127593	0.241117	0.167368	0.166659	0.357897	0.258291	0.371142	0.0913627	0.200905	0.296719	0.185243	0.216723	0.235006	0.484314	0.576244	0.148877	0.168524	0.152709	0.18958	0.23453	0.348982	0.505471	0.0548753	0.110258	0.624081	0.259558	0.276185	0.0835251	0.138646	0.281598	0.121754	0.062284	0.0819439	0.253541	0.26871	0.781912	0.120111	0.175274	0.0940148	0.163299	0.0967299	0.482387		-9.76667	0.247977
-9.73333	0.257932	0.263601	0.0606101	0.579185	0.114857	0.241117	0.173778	0.190174	0.30571	0.258291	0.482957	0.0913627	0.200905	0.338896	0.214087	0.216723	0.235006	0.56868	0.576244	0.148877	0.204193	0.124628	0.193172	0.151976	0.345756	0.473151	0.0548753	0.113052	0.624081	0.259558	0.379269	0.0835251	0.138646	0.281598	0.121754	0.062284	0.0819439	0.253541	0.229199	0.781912	0.120111	0.175274	0.0940148	0.163299	0.0967299	0.738356		-9.73333	0.257932
-9.7	0.256689	0.263601	0.0615157	0.579185	0.114857	0.239188	0.173778	0.190174	0.30571	0.279947	0.482957	0.0887935	0.192089	0.338896	0.214087	0.201193	0.285483	0.56868	0.576094	0.141987	0.204193	0.124628	0.193172	0.151976	0.345756	0.473151	0.0585884	0.113052	0.508849	0.223005	0.379269	0.0847472	0.142089	0.194381	0.118155	0.0582039	0.0931946	0.159643	0.229199	0.989765	0.110822	0.180985	0.0874988	0.173746	0.116355	0.738356		-9.7	0.256689
-9.66667	0.264338	0.228683	0.0615157	0.571794	0.112504	0.239188	0.240881	0.246312	0.271519	0.279947	0.526288	0.0887935	0.192089	0.332815	0.228522	0.201193	0.285483	0.644694	0.576094	0.141987	0.25698	0.124908	0.203804	0.10799	0.288097	0.41008	0.0585884	0.121282	0.508849	0.223005	0.445362	0.0847472	0.142089	0.194381	0.118155	0.0582039	0.0931946	0.159643	0.208942	0.989765	0.110822	0.180985	0.0874988	0.173746	0.116355	0.95743		-9.66667	0.264338
-9.63333	0.259171	0.228683	0.0621413	0.571794	0.112504	0.218708	0.240881	0.246312	0.271519	0.295935	0.526288	0.104719	0.183802	0.332815	0.228522	0.17493	0.304906	0.644694	0.526801	0.148306	0.25698	0.124908	0.203804	0.10799	0.288097	0.41008	0.0713155	0.121282	0.356759	0.216061	0.445362	0.0807892	0.1375	0.140232	0.142485	0.0588713	0.0835517	0.130928	0.208942	0.9413	0.120985	0.221268	0.0971654	0.15648	0.157876	0.95743		-9.63333	0.259171
-9.6	0.255985	0.208171	0.0621413	0.48284	0.11509	0.218708	0.368282	0.306498	0.255791	0.295935	0.494042	0.104719	0.183802	0.27919	0.213297	0.17493	0.304906	0.641259	0.526801	0.148306	0.297536	0.119096	0.205803	0.096776	0.218314	0.351848	0.0713155	0.126712	0.356759	0.216061	0.457578	0.0807892	0.1375	0.140232	0.142485	0.0588713	0.0835517	0.130928	0.185603	0.9413	0.120985	0.221268	0.0971654	0.15648	0.157876	0.9618		-9.6	0.255985
-9.56667	0.249451	0.208171	0.0583792	0.48284	0.11509	0.208634	0.368282	0.306498	0.255791	0.280299	0.494042	0.107123	0.184544	0.27919	0.213297	0.173127	0.295305	0.641259	0.47773	0.190641	0.297536	0.119096	0.205803	0.096776	0.218314	0.351848	0.0735849	0.126712	0.222105	0.235761	0.457578	0.0744938	0.138623	0.104202	0.166488	0.0674758	0.0842338	0.114421	0.185603	0.688526	0.166443	0.273187	0.0884907	0.148927	0.217007	0.9618		-9.56667	0.249451
-9.53333	0.242682	0.217809	0.0583792	0.375161	0.118784	0.208634	0.520968	0.322061	0.305946	0.280299	0.400861	0.107123	0.184544	0.200027	0.198635	0.173127	0.295305	0.584768	0.47773	0.190641	0.308596	0.130685	0.202132	0.105668	0.175841	0.35088	0.0735849	0.134496	0.222105	0.235761	0.415017	0.0744938	0.138623	0.104202	0.166488	0.0674758	0.0842338	0.114421	0.186151	0.688526	0.166443	0.273187	0.0884907	0.148927	0.217007	0.826439		-9.53333	0.242682
-9.5	0.238519	0.217809	0.06111	0.375161	0.118784	0.216853	0.520968	0.322061	0.305946	0.219796	0.400861	0.10741	0.183153	0.200027	0.198635	0.170862	0.28887	0.584768	0.491825	0.223377	0.308596	0.130685	0.202132	0.105668	0.175841	0.35088	0.0750462	0.134496	0.142931	0.247942	0.415017	0.0649208	0.144266	0.100838	0.245904	0.0604025	0.0699943	0.104609	0.186151	0.388184	0.2203	0.319284	0.0961615	0.120236	0.288159	0.826439		-9.5	0.238519
-9.46667	0.234092	0.235026	0.06111	0.309508	0.112626	0.216853	0.616916	0.281323	0.462168	0.219796	0.321197	0.10741	0.183153	0.151112	0.191237	0.170862	0.28887	0.515783	0.491825	0.223377	0.304077	0.132015	0.218926	0.122564	0.176376	0.406961	0.0750462	0.152383	0.142931	0.247942	0.365112	0.0649208	0.144266	0.100838	0.245904	0.0604025	0.0699943	0.104609	0.211957	0.388184	0.2203	0.319284	0.0961615	0.120236	0.288159	0.594439		-9.46667	0.234092
-9.43333	0.236082	0.235026	0.0640595	0.309508	0.112626	0.220645	0.616916	0.281323	0.462168	0.145705	0.321197	0.100526	0.212354	0.151112	0.191237	0.179416	0.293355	0.515783	0.558438	0.219631	0.304077	0.132015	0.218926	0.122564	0.176376	0.406961	0.0777552	0.152383	0.118945	0.254602	0.365112	0.0664657	0.14624	0.110202	0.348577	0.0599426	0.0748837	0.0897294	0.211957	0.194758	0.258441	0.333066	0.0950396	0.112151	0.407046	0.594439		-9.43333	0.236082
-9.4	0.237308	0.266119	0.0640595	0.264157	0.108276	0.220645	0.596343	0.205446	0.642838	0.145705	0.279991	0.100526	0.212354	0.140759	0.192528	0.179416	0.293355	0.444192	0.558438	0.219631	0.321192	0.134166	0.23019	0.138037	0.183645	0.477603	0.0777552	0.183332	0.118945	0.254602	0.392248	0.0664657	0.14624	0.110202	0.348577	0.0599426	0.0748837	0.0897294	0.239631	0.194758	0.258441	0.333066	0.0950396	0.112151	0.407046	0.49621		-9.4	0.237308
-9.36667	0.240965	0.266119	0.0613442	0.264157	0.108276	0.223695	0.596343	0.205446	0.642838	0.121754	0.279991	0.098493	0.251709	0.140759	0.192528	0.173355	0.303836	0.444192	0.57729	0.179455	0.321192	0.134166	0.23019	0.138037	0.183645	0.477603	0.0802048	0.183332	0.147293	0.236322	0.392248	0.0840301	0.17789	0.129383	0.425711	0.0581118	0.068604	0.0806544	0.239631	0.149175	0.20462	0.332659	0.103895	0.091017	0.546007	0.49621		-9.36667	0.240965
-9.33333	0.250654	0.304691	0.0613442	0.314252	0.10509	0.223695	0.494382	0.142519	0.742532	0.121754	0.228311	0.098493	0.251709	0.18783	0.210981	0.173355	0.303836	0.416691	0.57729	0.179455	0.389116	0.132154	0.254892	0.166128	0.20822	0.559293	0.0802048	0.228521	0.147293	0.236322	0.512846	0.0840301	0.17789	0.129383	0.425711	0.0581118	0.068604	0.0806544	0.258718	0.149175	0.20462	0.332659	0.103895	0.091017	0.546007	0.515754		-9.33333	0.250654
-9.3	0.247968	0.304691	0.0570261	0.314252	0.10509	0.227592	0.494382	0.142519	0.742532	0.123981	0.228311	0.100578	0.270833	0.18783	0.210981	0.154691	0.269051	0.416691	0.544975	0.128295	0.389116	0.132154	0.254892	0.166128	0.20822	0.559293	0.0873899	0.228521	0.182934	0.20915	0.512846	0.0957141	0.184569	0.154953	0.433022	0.066022	0.0685996	0.0720184	0.258718	0.110544	0.160434	0.29187	0.0797818	0.0896381	0.621958	0.515754		-9.3	0.247968
-9.26667	0.263542	0.341011	0.0570261	0.418222	0.100902	0.227592	0.388964	0.136716	0.716883	0.123981	0.196068	0.100578	0.270833	0.258482	0.234523	0.154691	0.269051	0.483452	0.544975	0.128295	0.426671	0.140795	0.262727	0.214779	0.208556	0.623936	0.0873899	0.317887	0.182934	0.20915	0.635405	0.0957141	0.184569	0.154953	0.433022	0.066022	0.0685996	0.0720184	0.290931	0.110544	0.160434	0.29187	0.0797818	0.0896381	0.621958	0.676862		-9.26667	0.263542
-9.23333	0.258209	0.341011	0.052553	0.418222	0.100902	0.226957	0.388964	0.136716	0.716883	0.147954	0.196068	0.102808	0.277027	0.258482	0.234523	0.126206	0.209997	0.483452	0.452205	0.101958	0.426671	0.140795	0.262727	0.214779	0.208556	0.623936	0.0847093	0.317887	0.232051	0.199237	0.635405	0.111838	0.195913	0.164573	0.38099	0.0711302	0.0765838	0.071762	0.290931	0.128946	0.09709	0.265373	0.0812109	0.0781881	0.608371	0.676862		-9.23333	0.258209
-9.2	0.271719	0.357713	0.052553	0.480835	0.109383	0.226957	0.314918	0.133893	0.610693	0.147954	0.165129	0.102808	0.277027	0.349136	0.283049	0.126206	0.209997	0.564752	0.452205	0.101958	0.426808	0.163626	0.240151	0.21683	0.199591	0.711015	0.0847093	0.408606	0.232051	0.199237	0.647745	0.111838	0.195913	0.164573	0.38099	0.0711302	0.0765838	0.071762	0.334682	0.128946	0.09709	0.265373	0.0812109	0.0781881	0.608371	0.963148		-9.2	0.271719
-9.16667	0.261918	0.357713	0.0503696	0.480835	0.109383	0.230791	0.314918	0.133893	0.610693	0.160951	0.165129	0.116981	0.225091	0.349136	0.283049	0.096929	0.155522	0.564752	0.371516	0.09169	0.426808	0.163626	0.240151	0.21683	0.199591	0.711015	0.0713712	0.408606	0.250935	0.191871	0.647745	0.110886	0.181551	0.179432	0.294028	0.0789538	0.0843564	0.0692566	0.334682	0.140549	0.0943943	0.171989	0.0912285	0.0797465	0.514199	0.963148		-9.16667	0.261918
-9.13333	0.267682	0.331312	0.0503696	0.515398	0.111542	0.230791	0.26842	0.147935	0.519597	0.160951	0.158421	0.116981	0.225091	0.410212	0.333164	0.096929	0.155522	0.597746	0.371516	0.09169	0.383009	0.191826	0.214702	0.193735	0.1749	0.761716	0.0713712	0.425637	0.250935	0.191871	0.5396	0.110886	0.181551	0.179432	0.294028	0.0789538	0.0843564	0.0692566	0.386382	0.140549	0.0943943	0.171989	0.0912285	0.0797465	0.514199	1.27585		-9.13333	0.267682
-9.1	0.261981	0.331312	0.0528363	0.515398	0.111542	0.223121	0.26842	0.147935	0.519597	0.165138	0.158421	0.136472	0.196966	0.410212	0.333164	0.0902458	0.116199	0.597746	0.387278	0.102452	0.383009	0.191826	0.214702	0.193735	0.1749	0.761716	0.0833979	0.425637	0.24118	0.19236	0.5396	0.118084	0.148605	0.201968	0.221148	0.0766157	0.0838297	0.0739452	0.386382	0.178748	0.0811149	0.116149	0.084967	0.0728234	0.402421	1.27585		-9.1	0.261981
-9.06667	0.255556	0.294394	0.0528363	0.526555	0.111305	0.223121	0.228797	0.146084	0.45052	0.165138	0.169796	0.136472	0.196966	0.443578	0.35861	0.0902458	0.116199	0.558096	0.387278	0.102452	0.345856	0.221976	0.18641	0.159727	0.160738	0.757531	0.0833979	0.367654	0.24118	0.19236	0.38445	0.118084	0.148605	0.201968	0.221148	0.0766157	0.0838297	0.0739452	0.428037	0.178748	0.0811149	0.116149	0.084967	0.0728234	0.402421	1.35184		-9.06667	0.255556
-9.03333	0.253696	0.294394	0.0543719	0.526555	0.111305	0.205118	0.228797	0.146084	0.45052	0.137315	0.169796	0.159737	0.159021	0.443578	0.35861	0.0697087	0.101845	0.558096	0.439265	0.131699	0.345856	0.221976	0.18641	0.159727	0.160738	0.757531	0.0864585	0.367654	0.21236	0.231952	0.38445	0.131413	0.140109	0.250531	0.153219	0.0807026	0.0852953	0.0842149	0.428037	0.178793	0.0870079	0.100257	0.0910617	0.075624	0.317304	1.35184		-9.03333	0.253696
-9	0.239598	0.239271	0.0543719	0.629491	0.108587	0.205118	0.209028	0.150914	0.397468	0.137315	0.187297	0.159737	0.159021	0.460735	0.359127	0.0697087	0.101845	0.452987	0.439265	0.131699	0.349996	0.236721	0.180653	0.123901	0.15911	0.682515	0.0864585	0.292033	0.21236	0.231952	0.272395	0.131413	0.140109	0.250531	0.153219	0.0807026	0.0852953	0.0842149	0.405005	0.178793	0.0870079	0.100257	0.0910617	0.075624	0.317304	1.1203		-9	0.239598
-8.96667	0.24213	0.239271	0.0599258	0.629491	0.108587	0.198709	0.209028	0.150914	0.397468	0.105755	0.187297	0.182477	0.153315	0.460735	0.359127	0.0634739	0.104625	0.452987	0.485142	0.180587	0.349996	0.236721	0.180653	0.123901	0.15911	0.682515	0.0912132	0.292033	0.186348	0.296466	0.272395	0.128636	0.123563	0.328819	0.149501	0.0994005	0.088273	0.0828616	0.405005	0.171929	0.0862666	0.0868882	0.0955653	0.0758428	0.252735	1.1203		-8.96667	0.24213
-8.93333	0.229945	0.207973	0.0599258	0.812107	0.122064	0.198709	0.23583	0.153017	0.343998	0.105755	0.226105	0.182477	0.153315	0.486627	0.337504	0.0634739	0.104625	0.369623	0.485142	0.180587	0.374226	0.235591	0.191196	0.104936	0.151761	0.551792	0.0912132	0.247042	0.186348	0.296466	0.20851	0.128636	0.123563	0.328819	0.149501	0.0994005	0.088273	0.0828616	0.34354	0.171929	0.0862666	0.0868882	0.0955653	0.0758428	0.252735	0.765774		-8.93333	0.229945
-8.9	0.238175	0.207973	0.0584374	0.812107	0.122064	0.197876	0.23583	0.153017	0.343998	0.0768647	0.226105	0.183794	0.154263	0.486627	0.337504	0.0655221	0.13825	0.369623	0.436351	0.201693	0.374226	0.235591	0.191196	0.104936	0.151761	0.551792	0.0909357	0.247042	0.157166	0.342185	0.20851	0.129068	0.117011	0.396148	0.219454	0.142776	0.112861	0.0800761	0.34354	0.166669	0.0858625	0.323957	0.0818942	0.07822	0.211308	0.765774		-8.9	0.238175
-8.86667	0.23064	0.166584	0.0584374	1.03449	0.140787	0.197876	0.291028	0.155442	0.30244	0.0768647	0.289739	0.183794	0.154263	0.498425	0.31216	0.0655221	0.13825	0.315003	0.436351	0.201693	0.379371	0.23407	0.220269	0.0975657	0.149662	0.415671	0.0909357	0.208155	0.157166	0.342185	0.201797	0.129068	0.117011	0.396148	0.219454	0.142776	0.112861	0.0800761	0.261006	0.166669	0.0858625	0.323957	0.0818942	0.07822	0.211308	0.456481		-8.86667	0.23064
-8.83333	0.239386	0.166584	0.055368	1.03449	0.140787	0.196628	0.291028	0.155442	0.30244	0.0675019	0.289739	0.174526	0.1739	0.498425	0.31216	0.0813028	0.181649	0.315003	0.339787	0.186206	0.379371	0.23407	0.220269	0.0975657	0.149662	0.415671	0.0942674	0.208155	0.133811	0.342218	0.201797	0.107374	0.123491	0.403807	0.3199	0.220106	0.142586	0.0802323	0.261006	0.173516	0.0830122	0.590853	0.0839333	0.0722331	0.214014	0.456481		-8.83333	0.239386
-8.8	0.235896	0.155662	0.055368	1.04653	0.15141	0.196628	0.373979	0.154241	0.274837	0.0675019	0.339126	0.174526	0.1739	0.47531	0.305843	0.0813028	0.181649	0.312705	0.339787	0.186206	0.365688	0.241511	0.282428	0.0994118	0.163894	0.342342	0.0942674	0.171033	0.133811	0.342218	0.199313	0.107374	0.123491	0.403807	0.3199	0.220106	0.142586	0.0802323	0.208122	0.173516	0.0830122	0.590853	0.0839333	0.0722331	0.214014	0.309723		-8.8	0.235896
-8.76667	0.242661	0.155662	0.0618123	1.04653	0.15141	0.191974	0.373979	0.154241	0.274837	0.0575727	0.339126	0.155589	0.194654	0.47531	0.305843	0.0938591	0.215321	0.312705	0.253392	0.146237	0.365688	0.241511	0.282428	0.0994118	0.163894	0.342342	0.0931181	0.171033	0.102658	0.293459	0.199313	0.0878935	0.112718	0.344491	0.404604	0.339226	0.169352	0.0672422	0.208122	0.178136	0.127301	0.871547	0.0861489	0.0740175	0.224316	0.309723		-8.76667	0.242661
-8.73333	0.236028	0.157092	0.0618123	0.849131	0.148388	0.191974	0.410103	0.152676	0.220627	0.0575727	0.391569	0.155589	0.194654	0.408578	0.291502	0.0938591	0.215321	0.321297	0.253392	0.146237	0.326569	0.259145	0.373528	0.106468	0.19393	0.307988	0.0931181	0.140302	0.102658	0.293459	0.206575	0.0878935	0.112718	0.344491	0.404604	0.339226	0.169352	0.0672422	0.179529	0.178136	0.127301	0.871547	0.0861489	0.0740175	0.224316	0.229631		-8.73333	0.236028
-8.7	0.238598	0.157092	0.0687584	0.849131	0.148388	0.201631	0.410103	0.152676	0.220627	0.0603533	0.391569	0.133159	0.224641	0.408578	0.291502	0.103172	0.252653	0.321297	0.217755	0.109617	0.326569	0.259145	0.373528	0.106468	0.19393	0.307988	0.0957531	0.140302	0.0893364	0.217207	0.206575	0.0759631	0.124934	0.264355	0.461132	0.387989	0.191139	0.0705528	0.179529	0.179855	0.164787	0.972727	0.097738	0.0754816	0.22161	0.229631		-8.7	0.238598
-8.66667	0.236001	0.160722	0.0687584	0.62272	0.140443	0.201631	0.444846	0.140302	0.218388	0.0603533	0.459931	0.133159	0.224641	0.328957	0.287849	0.103172	0.252653	0.336722	0.217755	0.109617	0.281279	0.283829	0.489282	0.109822	0.209644	0.32283	0.0957531	0.121153	0.0893364	0.217207	0.217629	0.0759631	0.124934	0.264355	0.461132	0.387989	0.191139	0.0705528	0.164945	0.179855	0.164787	0.972727	0.097738	0.0754816	0.22161	0.216435		-8.66667	0.236001
-8.63333	0.234111	0.160722	0.0805434	0.62272	0.140443	0.220059	0.444846	0.140302	0.218388	0.0738343	0.459931	0.140787	0.279968	0.328957	0.287849	0.096488	0.277393	0.336722	0.235312	0.0864579	0.281279	0.283829	0.489282	0.109822	0.209644	0.32283	0.0995794	0.121153	0.0821672	0.151913	0.217629	0.0675873	0.135585	0.18882	0.405183	0.35637	0.185072	0.0730994	0.164945	0.197678	0.38314	0.754657	0.138858	0.0808081	0.185906	0.216435		-8.63333	0.234111
-8.6	0.235629	0.15441	0.0805434	0.529119	0.12842	0.220059	0.4308	0.147162	0.24981	0.0738343	0.471326	0.140787	0.279968	0.276463	0.264494	0.096488	0.277393	0.384224	0.235312	0.0864579	0.21464	0.333028	0.594	0.0957565	0.220299	0.314756	0.0995794	0.121564	0.0821672	0.151913	0.235077	0.0675873	0.135585	0.18882	0.405183	0.35637	0.185072	0.0730994	0.15955	0.197678	0.38314	0.754657	0.138858	0.0808081	0.185906	0.301155		-8.6	0.235629
-8.56667	0.234849	0.15441	0.0888282	0.529119	0.12842	0.258943	0.4308	0.147162	0.24981	0.109153	0.471326	0.153517	0.340449	0.276463	0.264494	0.0966977	0.305574	0.384224	0.300927	0.0805841	0.21464	0.333028	0.594	0.0957565	0.220299	0.314756	0.0887508	0.121564	0.0801148	0.107145	0.235077	0.0676987	0.139832	0.166499	0.322745	0.271612	0.175549	0.0781504	0.15955	0.17954	0.661241	0.490544	0.153285	0.07839	0.146359	0.301155		-8.56667	0.234849
-8.53333	0.244722	0.201114	0.0888282	0.598748	0.115293	0.258943	0.458542	0.160766	0.314455	0.109153	0.431607	0.153517	0.340449	0.266642	0.24695	0.0966977	0.305574	0.507739	0.300927	0.0805841	0.179921	0.407762	0.654939	0.0837388	0.223307	0.277463	0.0887508	0.142725	0.0801148	0.107145	0.266629	0.0676987	0.139832	0.166499	0.322745	0.271612	0.175549	0.0781504	0.181963	0.17954	0.661241	0.490544	0.153285	0.07839	0.146359	0.350044		-8.53333	0.244722
-8.5	0.245048	0.201114	0.0955546	0.598748	0.115293	0.267463	0.458542	0.160766	0.314455	0.152172	0.431607	0.159282	0.399288	0.266642	0.24695	0.12073	0.331104	0.507739	0.379745	0.0788355	0.179921	0.407762	0.654939	0.0837388	0.223307	0.277463	0.0955086	0.142725	0.0770029	0.08985	0.266629	0.0661045	0.133016	0.142673	0.255576	0.170538	0.164331	0.0812035	0.181963	0.171747	0.888199	0.297904	0.136968	0.0776668	0.12433	0.350044		-8.5	0.245048
-8.46667	0.252604	0.298371	0.0955546	0.618826	0.119807	0.267463	0.435463	0.196291	0.356578	0.152172	0.338425	0.159282	0.399288	0.292243	0.227603	0.12073	0.331104	0.642968	0.379745	0.0788355	0.160777	0.448989	0.624585	0.0801871	0.226361	0.228476	0.0955086	0.171651	0.0770029	0.08985	0.305484	0.0661045	0.133016	0.142673	0.255576	0.170538	0.164331	0.0812035	0.217117	0.171747	0.888199	0.297904	0.136968	0.0776668	0.12433	0.420167		-8.46667	0.252604
-8.43333	0.25038	0.298371	0.107255	0.618826	0.119807	0.287042	0.435463	0.196291	0.356578	0.18356	0.338425	0.141643	0.414337	0.292243	0.227603	0.131744	0.302138	0.642968	0.408972	0.0753447	0.160777	0.448989	0.624585	0.0801871	0.226361	0.228476	0.110795	0.171651	0.0795715	0.0955475	0.305484	0.0652812	0.127469	0.124037	0.199613	0.111306	0.135836	0.0909423	0.217117	0.160559	0.937562	0.24	0.136614	0.0761218	0.113453	0.420167		-8.43333	0.25038
-8.4	0.249778	0.3762	0.107255	0.554517	0.13101	0.287042	0.412754	0.20863	0.358489	0.18356	0.244276	0.141643	0.414337	0.315007	0.219015	0.131744	0.302138	0.71958	0.408972	0.0753447	0.152528	0.432362	0.527459	0.0921933	0.223906	0.179243	0.110795	0.188878	0.0795715	0.0955475	0.400651	0.0652812	0.127469	0.124037	0.199613	0.111306	0.135836	0.0909423	0.262002	0.160559	0.937562	0.24	0.136614	0.0761218	0.113453	0.384551		-8.4	0.249778
-8.36667	0.245309	0.3762	0.151167	0.554517	0.13101	0.306728	0.412754	0.20863	0.358489	0.195907	0.244276	0.131162	0.346148	0.315007	0.219015	0.181876	0.255491	0.71958	0.356079	0.0751517	0.152528	0.432362	0.527459	0.0921933	0.223906	0.179243	0.158361	0.188878	0.083247	0.102038	0.400651	0.0810831	0.121449	0.119659	0.1827	0.0841376	0.122886	0.101377	0.262002	0.154813	0.776644	0.247348	0.124533	0.0775692	0.118079	0.384551		-8.36667	0.245309
-8.33333	0.237779	0.414234	0.151167	0.565233	0.149087	0.306728	0.367125	0.215093	0.312781	0.195907	0.218506	0.131162	0.346148	0.308956	0.200533	0.181876	0.255491	0.716647	0.356079	0.0751517	0.162789	0.345813	0.399951	0.084613	0.24122	0.145819	0.158361	0.197327	0.083247	0.102038	0.435129	0.0810831	0.121449	0.119659	0.1827	0.0841376	0.122886	0.101377	0.259942	0.154813	0.776644	0.247348	0.124533	0.0775692	0.118079	0.303642		-8.33333	0.237779
-8.3	0.232771	0.414234	0.196808	0.565233	0.149087	0.360476	0.367125	0.215093	0.312781	0.208292	0.218506	0.122843	0.262306	0.308956	0.200533	0.218741	0.196074	0.716647	0.26928	0.0852799	0.162789	0.345813	0.399951	0.084613	0.24122	0.145819	0.236572	0.197327	0.0802555	0.118901	0.435129	0.0938981	0.114578	0.128645	0.188233	0.069249	0.108653	0.128678	0.259942	0.19353	0.518501	0.209641	0.119377	0.0792491	0.122206	0.303642		-8.3	0.232771
-8.26667	0.222591	0.383331	0.196808	0.533226	0.163358	0.360476	0.369643	0.223368	0.260974	0.208292	0.269618	0.122843	0.262306	0.275724	0.187321	0.218741	0.196074	0.652347	0.26928	0.0852799	0.170463	0.269021	0.318136	0.0872737	0.276563	0.129232	0.236572	0.188237	0.0802555	0.118901	0.405407	0.0938981	0.114578	0.128645	0.188233	0.069249	0.108653	0.128678	0.223795	0.19353	0.518501	0.209641	0.119377	0.0792491	0.122206	0.199293		-8.26667	0.222591
-8.23333	0.225785	0.383331	0.254746	0.533226	0.163358	0.388367	0.369643	0.223368	0.260974	0.250158	0.269618	0.121928	0.200985	0.275724	0.187321	0.258768	0.159906	0.652347	0.206419	0.101055	0.170463	0.269021	0.318136	0.0872737	0.276563	0.129232	0.360032	0.188237	0.0799502	0.155836	0.405407	0.112153	0.111539	0.132342	0.191204	0.0552139	0.0929056	0.152739	0.223795	0.252981	0.334966	0.283043	0.100595	0.0882991	0.127861	0.199293		-8.23333	0.225785
-8.2	0.21764	0.325252	0.254746	0.558418	0.2072	0.388367	0.357304	0.232852	0.231966	0.250158	0.316028	0.121928	0.200985	0.236565	0.183544	0.258768	0.159906	0.568069	0.206419	0.101055	0.172258	0.211757	0.287173	0.0883614	0.302754	0.143092	0.360032	0.16963	0.0799502	0.155836	0.303525	0.112153	0.111539	0.132342	0.191204	0.0552139	0.0929056	0.152739	0.180054	0.252981	0.334966	0.283043	0.100595	0.0882991	0.127861	0.144002		-8.2	0.21764
-8.16667	0.225529	0.325252	0.307375	0.558418	0.2072	0.376664	0.357304	0.232852	0.231966	0.327877	0.316028	0.131254	0.185101	0.236565	0.183544	0.266627	0.152224	0.568069	0.200703	0.125938	0.172258	0.211757	0.287173	0.0883614	0.302754	0.143092	0.462268	0.16963	0.0764171	0.185239	0.303525	0.134247	0.106821	0.141232	0.157322	0.061995	0.0917632	0.195582	0.180054	0.30473	0.287181	0.353445	0.0812275	0.0868414	0.128946	0.144002		-8.16667	0.225529
-8.13333	0.219955	0.282893	0.307375	0.498805	0.270729	0.376664	0.336132	0.225489	0.214733	0.327877	0.334805	0.131254	0.185101	0.212971	0.196176	0.266627	0.152224	0.497733	0.200703	0.125938	0.174044	0.196612	0.282236	0.0909539	0.307087	0.171188	0.462268	0.146716	0.0764171	0.185239	0.2301	0.134247	0.106821	0.141232	0.157322	0.061995	0.0917632	0.195582	0.153514	0.30473	0.287181	0.353445	0.0812275	0.0868414	0.128946	0.146049		-8.13333	0.219955
-8.1	0.224325	0.282893	0.328817	0.498805	0.270729	0.298492	0.336132	0.225489	0.214733	0.402146	0.334805	0.137583	0.200728	0.212971	0.196176	0.252589	0.175325	0.497733	0.236546	0.146313	0.174044	0.196612	0.282236	0.0909539	0.307087	0.171188	0.46506	0.146716	0.0748548	0.194633	0.2301	0.149651	0.102093	0.161308	0.119165	0.0616083	0.0779951	0.195701	0.153514	0.358796	0.337306	0.367375	0.0773932	0.0858995	0.118283	0.146049		-8.1	0.224325
-8.06667	0.219371	0.270548	0.328817	0.518477	0.292358	0.298492	0.29365	0.20151	0.21173	0.402146	0.294089	0.137583	0.200728	0.218511	0.202613	0.252589	0.175325	0.414725	0.236546	0.146313	0.176995	0.204789	0.284603	0.108195	0.269624	0.195191	0.46506	0.137932	0.0748548	0.194633	0.168641	0.149651	0.102093	0.161308	0.119165	0.0616083	0.0779951	0.195701	0.131469	0.358796	0.337306	0.367375	0.0773932	0.0858995	0.118283	0.150366		-8.06667	0.219371
-8.03333	0.219379	0.270548	0.326286	0.518477	0.292358	0.208472	0.29365	0.20151	0.21173	0.456112	0.294089	0.142225	0.212002	0.218511	0.202613	0.239446	0.239033	0.414725	0.259274	0.132336	0.176995	0.204789	0.284603	0.108195	0.269624	0.195191	0.377497	0.137932	0.0826171	0.209177	0.168641	0.154615	0.0948747	0.187595	0.0895766	0.0596276	0.0850026	0.163244	0.131469	0.430909	0.355451	0.346384	0.07961	0.0886021	0.106085	0.150366		-8.03333	0.219379
-8	0.216932	0.297372	0.326286	0.56953	0.272054	0.208472	0.260164	0.162494	0.198699	0.456112	0.213072	0.142225	0.212002	0.194353	0.203214	0.239446	0.239033	0.345855	0.259274	0.132336	0.178274	0.250033	0.315614	0.126466	0.216816	0.220837	0.377497	0.114516	0.0826171	0.209177	0.143923	0.154615	0.0948747	0.187595	0.0895766	0.0596276	0.0850026	0.163244	0.128475	0.430909	0.355451	0.346384	0.07961	0.0886021	0.106085	0.22414		-8	0.216932
-7.96667	0.214762	0.297372	0.306736	0.56953	0.272054	0.150385	0.260164	0.162494	0.198699	0.491865	0.213072	0.160215	0.198554	0.194353	0.203214	0.268857	0.307889	0.345855	0.305495	0.119092	0.178274	0.250033	0.315614	0.126466	0.216816	0.220837	0.235835	0.114516	0.0888952	0.243626	0.143923	0.13872	0.0855443	0.192162	0.0686152	0.0584622	0.0815388	0.131896	0.128475	0.526018	0.340217	0.253047	0.084404	0.0918644	0.0984464	0.22414		-7.96667	0.214762
-7.93333	0.217005	0.347642	0.306736	0.604802	0.217694	0.150385	0.256437	0.11995	0.201653	0.491865	0.14087	0.160215	0.198554	0.168632	0.226598	0.268857	0.307889	0.301845	0.305495	0.119092	0.182311	0.324207	0.364529	0.155756	0.166897	0.238646	0.235835	0.123797	0.0888952	0.243626	0.132041	0.13872	0.0855443	0.192162	0.0686152	0.0584622	0.0815388	0.131896	0.144526	0.526018	0.340217	0.253047	0.084404	0.0918644	0.0984464	0.317994		-7.93333	0.217005
-7.9	0.218743	0.347642	0.304923	0.604802	0.217694	0.12654	0.256437	0.11995	0.201653	0.504594	0.14087	0.159991	0.18221	0.168632	0.226598	0.353945	0.347346	0.301845	0.357158	0.107199	0.182311	0.324207	0.364529	0.155756	0.166897	0.238646	0.154948	0.123797	0.107508	0.291703	0.132041	0.131287	0.104043	0.186959	0.0655245	0.0569986	0.0840235	0.112627	0.144526	0.640064	0.275309	0.152732	0.103626	0.0987107	0.0966398	0.317994		-7.9	0.218743
-7.86667	0.224471	0.429729	0.304923	0.556117	0.157673	0.12654	0.275509	0.0984757	0.223105	0.504594	0.107174	0.159991	0.18221	0.154071	0.264994	0.353945	0.347346	0.287489	0.357158	0.107199	0.19323	0.365847	0.434335	0.224544	0.130232	0.230532	0.154948	0.140157	0.107508	0.291703	0.108079	0.131287	0.104043	0.186959	0.0655245	0.0569986	0.0840235	0.112627	0.164648	0.640064	0.275309	0.152732	0.103626	0.0987107	0.0966398	0.448633		-7.86667	0.224471
-7.83333	0.228601	0.429729	0.316438	0.556117	0.157673	0.127306	0.275509	0.0984757	0.223105	0.503845	0.107174	0.16123	0.15664	0.154071	0.264994	0.481338	0.312127	0.287489	0.374735	0.0994478	0.19323	0.365847	0.434335	0.224544	0.130232	0.230532	0.118582	0.140157	0.127255	0.34646	0.108079	0.118496	0.116828	0.166931	0.0529679	0.0606441	0.0735863	0.166226	0.164648	0.798016	0.190391	0.119951	0.12739	0.0924103	0.0832376	0.448633		-7.83333	0.228601
-7.8	0.236014	0.465839	0.316438	0.48087	0.136187	0.127306	0.285312	0.0848163	0.27944	0.503845	0.0918768	0.16123	0.15664	0.164982	0.337729	0.481338	0.312127	0.289422	0.374735	0.0994478	0.193768	0.371759	0.476498	0.279493	0.121781	0.20958	0.118582	0.15556	0.127255	0.34646	0.0755361	0.118496	0.116828	0.166931	0.0529679	0.0606441	0.0735863	0.166226	0.181863	0.798016	0.190391	0.119951	0.12739	0.0924103	0.0832376	0.645827		-7.8	0.236014
-7.76667	0.240643	0.465839	0.304954	0.48087	0.136187	0.129743	0.285312	0.0848163	0.27944	0.477688	0.0918768	0.163139	0.155449	0.164982	0.337729	0.546037	0.232386	0.289422	0.347395	0.0909046	0.193768	0.371759	0.476498	0.279493	0.121781	0.20958	0.0923263	0.15556	0.201835	0.374403	0.0755361	0.124526	0.145571	0.141922	0.0702663	0.0648951	0.0780519	0.279217	0.181863	0.945209	0.131479	0.0976428	0.123959	0.100014	0.0817835	0.645827		-7.76667	0.240643
-7.73333	0.249251	0.481714	0.304954	0.478702	0.141847	0.129743	0.312707	0.078205	0.331188	0.477688	0.102061	0.163139	0.155449	0.204531	0.419198	0.546037	0.232386	0.282015	0.347395	0.0909046	0.175233	0.329096	0.44767	0.297682	0.142678	0.176819	0.0923263	0.172584	0.201835	0.374403	0.0722902	0.124526	0.145571	0.141922	0.0702663	0.0648951	0.0780519	0.279217	0.200217	0.945209	0.131479	0.0976428	0.123959	0.100014	0.0817835	0.869071		-7.73333	0.249251
-7.7	0.252247	0.481714	0.257506	0.478702	0.141847	0.142352	0.312707	0.078205	0.331188	0.459282	0.102061	0.191092	0.173466	0.204531	0.419198	0.504052	0.169714	0.282015	0.28285	0.092593	0.175233	0.329096	0.44767	0.297682	0.142678	0.176819	0.09787	0.172584	0.307488	0.371395	0.0722902	0.128351	0.174045	0.120722	0.0823269	0.060749	0.0778054	0.436541	0.200217	0.966726	0.120816	0.100683	0.122091	0.109462	0.0856421	0.869071		-7.7	0.252247
-7.66667	0.256362	0.467467	0.257506	0.506172	0.147713	0.142352	0.313945	0.0733325	0.34887	0.459282	0.117607	0.191092	0.173466	0.234114	0.490303	0.504052	0.169714	0.364121	0.28285	0.092593	0.143449	0.314507	0.343207	0.259642	0.193388	0.135818	0.09787	0.180335	0.307488	0.371395	0.0678019	0.128351	0.174045	0.120722	0.0823269	0.060749	0.0778054	0.436541	0.223862	0.966726	0.120816	0.100683	0.122091	0.109462	0.0856421	0.975		-7.66667	0.256362
-7.63333	0.25381	0.467467	0.183031	0.506172	0.147713	0.131095	0.313945	0.0733325	0.34887	0.440344	0.117607	0.253022	0.19849	0.234114	0.490303	0.409311	0.126093	0.364121	0.20995	0.0881372	0.143449	0.314507	0.343207	0.259642	0.193388	0.135818	0.105287	0.180335	0.378688	0.342814	0.0678019	0.159554	0.192384	0.116697	0.0962625	0.061426	0.0925181	0.556793	0.223862	0.861833	0.111492	0.104633	0.095822	0.111132	0.0939833	0.975		-7.63333	0.25381
-7.6	0.255293	0.462587	0.183031	0.484268	0.135895	0.131095	0.306339	0.0671657	0.314069	0.440344	0.131838	0.253022	0.19849	0.235138	0.562672	0.409311	0.126093	0.483839	0.20995	0.0881372	0.135245	0.329119	0.265586	0.210484	0.265682	0.119223	0.105287	0.188876	0.378688	0.342814	0.0789673	0.159554	0.192384	0.116697	0.0962625	0.061426	0.0925181	0.556793	0.268419	0.861833	0.111492	0.104633	0.095822	0.111132	0.0939833	0.921962		-7.6	0.255293
-7.56667	0.253163	0.462587	0.117564	0.484268	0.135895	0.124537	0.306339	0.0671657	0.314069	0.443016	0.131838	0.293436	0.207142	0.235138	0.562672	0.348897	0.10521	0.483839	0.22981	0.106067	0.135245	0.329119	0.265586	0.210484	0.265682	0.119223	0.131611	0.188876	0.369538	0.323445	0.0789673	0.201091	0.184095	0.109328	0.13284	0.0740263	0.120378	0.575836	0.268419	0.646676	0.131301	0.124414	0.0892264	0.13461	0.100848	0.921962		-7.56667	0.253163
-7.53333	0.248771	0.452054	0.117564	0.400655	0.143321	0.124537	0.301202	0.0641837	0.252703	0.443016	0.136448	0.293436	0.207142	0.240426	0.578691	0.348897	0.10521	0.564605	0.22981	0.106067	0.155405	0.368504	0.205782	0.178079	0.327052	0.118136	0.131611	0.174724	0.369538	0.323445	0.0965087	0.201091	0.184095	0.109328	0.13284	0.0740263	0.120378	0.575836	0.30741	0.646676	0.131301	0.124414	0.0892264	0.13461	0.100848	0.703876		-7.53333	0.248771
-7.5	0.242927	0.452054	0.0840272	0.400655	0.143321	0.116832	0.301202	0.0641837	0.252703	0.447958	0.136448	0.31085	0.190522	0.240426	0.578691	0.268825	0.0934311	0.564605	0.279608	0.169418	0.155405	0.368504	0.205782	0.178079	0.327052	0.118136	0.166034	0.174724	0.291654	0.31098	0.0965087	0.217393	0.164938	0.106169	0.136416	0.0776399	0.15264	0.480605	0.30741	0.502585	0.122561	0.136306	0.0728223	0.161824	0.0998964	0.703876		-7.5	0.242927
-7.46667	0.238576	0.420714	0.0840272	0.325776	0.207627	0.116832	0.309018	0.0699842	0.19536	0.447958	0.124212	0.31085	0.190522	0.275111	0.514031	0.268825	0.0934311	0.58008	0.279608	0.169418	0.167099	0.44929	0.188142	0.161836	0.349673	0.14213	0.166034	0.170405	0.291654	0.31098	0.106035	0.217393	0.164938	0.106169	0.136416	0.0776399	0.15264	0.480605	0.357123	0.502585	0.122561	0.136306	0.0728223	0.161824	0.0998964	0.460357		-7.46667	0.238576
-7.43333	0.235923	0.420714	0.0660434	0.325776	0.207627	0.118328	0.309018	0.0699842	0.19536	0.450819	0.124212	0.293404	0.160796	0.275111	0.514031	0.221802	0.0937043	0.58008	0.347569	0.261087	0.167099	0.44929	0.188142	0.161836	0.349673	0.14213	0.226936	0.170405	0.207585	0.342157	0.106035	0.190967	0.143088	0.0925121	0.135406	0.0795712	0.186576	0.363092	0.357123	0.440061	0.11054	0.12944	0.0715414	0.216807	0.0926927	0.460357		-7.43333	0.235923
-7.4	0.233356	0.381112	0.0660434	0.301741	0.312186	0.118328	0.332801	0.0740031	0.171575	0.450819	0.111055	0.293404	0.160796	0.340863	0.404717	0.221802	0.0937043	0.473978	0.347569	0.261087	0.17598	0.579386	0.170463	0.138284	0.332418	0.166823	0.226936	0.159368	0.207585	0.342157	0.118647	0.190967	0.143088	0.0925121	0.135406	0.0795712	0.186576	0.363092	0.439153	0.440061	0.11054	0.12944	0.0715414	0.216807	0.0926927	0.273937		-7.4	0.233356
-7.36667	0.23486	0.381112	0.0542969	0.301741	0.312186	0.139031	0.332801	0.0740031	0.171575	0.511927	0.111055	0.253589	0.128262	0.340863	0.404717	0.175901	0.0965927	0.473978	0.375777	0.333549	0.17598	0.579386	0.170463	0.138284	0.332418	0.166823	0.320096	0.159368	0.182992	0.380421	0.118647	0.142175	0.136108	0.077819	0.116485	0.0841443	0.165906	0.265409	0.439153	0.440948	0.12746	0.110508	0.0635633	0.323838	0.103406	0.273937		-7.36667	0.23486
-7.33333	0.232092	0.303754	0.0542969	0.278877	0.419327	0.139031	0.345014	0.0713514	0.154637	0.511927	0.103649	0.253589	0.128262	0.392279	0.287242	0.175901	0.0965927	0.33553	0.375777	0.333549	0.16863	0.665903	0.169114	0.12482	0.313501	0.190219	0.320096	0.139168	0.182992	0.380421	0.107264	0.142175	0.136108	0.077819	0.116485	0.0841443	0.165906	0.265409	0.528289	0.440948	0.12746	0.110508	0.0635633	0.323838	0.103406	0.235376		-7.33333	0.232092
-7.3	0.237899	0.303754	0.0541846	0.278877	0.419327	0.17648	0.345014	0.0713514	0.154637	0.641536	0.103649	0.232428	0.102198	0.392279	0.287242	0.133027	0.0980611	0.33553	0.349947	0.359125	0.16863	0.665903	0.169114	0.12482	0.313501	0.190219	0.3851	0.139168	0.203628	0.414373	0.107264	0.0998065	0.111477	0.0768336	0.11216	0.0838112	0.139749	0.221196	0.528289	0.501588	0.11211	0.116979	0.0672293	0.471881	0.106618	0.235376		-7.3	0.237899
-7.26667	0.236019	0.273665	0.0541846	0.265659	0.460228	0.17648	0.345507	0.0764137	0.149538	0.641536	0.113813	0.232428	0.102198	0.396071	0.208192	0.133027	0.0980611	0.228172	0.349947	0.359125	0.145151	0.70631	0.193808	0.110949	0.295786	0.240623	0.3851	0.143066	0.203628	0.414373	0.105613	0.0998065	0.111477	0.0768336	0.11216	0.0838112	0.139749	0.221196	0.556572	0.501588	0.11211	0.116979	0.0672293	0.471881	0.106618	0.234171		-7.26667	0.236019
-7.23333	0.239175	0.273665	0.0516037	0.265659	0.460228	0.19248	0.345507	0.0764137	0.149538	0.775457	0.113813	0.222025	0.0839839	0.396071	0.208192	0.113787	0.101099	0.228172	0.296101	0.325831	0.145151	0.70631	0.193808	0.110949	0.295786	0.240623	0.379074	0.143066	0.214142	0.448418	0.105613	0.072576	0.10267	0.0725315	0.116727	0.0903318	0.1124	0.192953	0.556572	0.589066	0.110435	0.131708	0.0569721	0.540856	0.120359	0.234171		-7.23333	0.239175
-7.2	0.233573	0.257646	0.0516037	0.227419	0.403268	0.19248	0.343175	0.0760825	0.164512	0.775457	0.117709	0.222025	0.0839839	0.333051	0.164108	0.113787	0.101099	0.180163	0.296101	0.325831	0.147836	0.605734	0.219102	0.106325	0.30819	0.317818	0.379074	0.156798	0.214142	0.448418	0.102037	0.072576	0.10267	0.0725315	0.116727	0.0903318	0.1124	0.192953	0.519088	0.589066	0.110435	0.131708	0.0569721	0.540856	0.120359	0.247125		-7.2	0.233573
-7.16667	0.232013	0.257646	0.0522599	0.227419	0.403268	0.189698	0.343175	0.0760825	0.164512	0.832418	0.117709	0.233425	0.0711255	0.333051	0.164108	0.119626	0.10666	0.180163	0.240718	0.233465	0.147836	0.605734	0.219102	0.106325	0.30819	0.317818	0.311506	0.156798	0.187408	0.458044	0.102037	0.05924	0.10112	0.081648	0.159558	0.0991772	0.0956121	0.159216	0.519088	0.68484	0.129331	0.123898	0.0799689	0.498239	0.135204	0.247125		-7.16667	0.232013
-7.13333	0.227985	0.287651	0.0522599	0.230797	0.283313	0.189698	0.331987	0.0744823	0.180711	0.832418	0.123858	0.233425	0.0711255	0.246401	0.143695	0.119626	0.10666	0.213062	0.240718	0.233465	0.14068	0.472173	0.23074	0.104822	0.326332	0.388643	0.311506	0.187027	0.187408	0.458044	0.100271	0.05924	0.10112	0.081648	0.159558	0.0991772	0.0956121	0.159216	0.471683	0.68484	0.129331	0.123898	0.0799689	0.498239	0.135204	0.277576		-7.13333	0.227985
-7.1	0.220891	0.287651	0.0533578	0.230797	0.283313	0.187939	0.331987	0.0744823	0.180711	0.735176	0.123858	0.233745	0.0677438	0.246401	0.143695	0.140233	0.120259	0.213062	0.188827	0.145049	0.14068	0.472173	0.23074	0.104822	0.326332	0.388643	0.228557	0.187027	0.160271	0.444235	0.100271	0.0634733	0.0982637	0.0847406	0.242133	0.100168	0.100465	0.123322	0.471683	0.772486	0.16369	0.104278	0.0735369	0.349595	0.142643	0.277576		-7.1	0.220891
-7.06667	0.218392	0.351248	0.0533578	0.242448	0.193914	0.187939	0.336077	0.0782051	0.238411	0.735176	0.135376	0.233745	0.0677438	0.17901	0.129521	0.140233	0.120259	0.257124	0.188827	0.145049	0.178844	0.326735	0.211803	0.101016	0.362343	0.384871	0.228557	0.204467	0.160271	0.444235	0.102579	0.0634733	0.0982637	0.0847406	0.242133	0.100168	0.100465	0.123322	0.408892	0.772486	0.16369	0.104278	0.0735369	0.349595	0.142643	0.280551		-7.06667	0.218392
-7.03333	0.211205	0.351248	0.0551511	0.242448	0.193914	0.189699	0.336077	0.0782051	0.238411	0.536195	0.135376	0.226777	0.0660716	0.17901	0.129521	0.16125	0.126438	0.257124	0.154409	0.0965102	0.178844	0.326735	0.211803	0.101016	0.362343	0.384871	0.200169	0.204467	0.147478	0.402364	0.102579	0.0610469	0.107343	0.0878599	0.345702	0.0981747	0.0971439	0.134642	0.408892	0.788287	0.203627	0.0764847	0.0888009	0.209699	0.139445	0.280551		-7.03333	0.211205
-7	0.209931	0.356815	0.0551511	0.266615	0.138621	0.189699	0.324537	0.0801284	0.286375	0.536195	0.144809	0.226777	0.0660716	0.134647	0.123379	0.16125	0.126438	0.289479	0.154409	0.0965102	0.262095	0.25695	0.18019	0.0985553	0.406098	0.32841	0.200169	0.220675	0.147478	0.402364	0.114959	0.0610469	0.107343	0.0878599	0.345702	0.0981747	0.0971439	0.134642	0.375318	0.788287	0.203627	0.0764847	0.0888009	0.209699	0.139445	0.257477		-7	0.209931
-6.96667	0.207616	0.356815	0.0651801	0.266615	0.138621	0.196353	0.324537	0.0801284	0.286375	0.346557	0.144809	0.185896	0.0598271	0.134647	0.123379	0.19791	0.121771	0.289479	0.123583	0.0758034	0.262095	0.25695	0.18019	0.0985553	0.406098	0.32841	0.216402	0.220675	0.16176	0.363775	0.114959	0.0607769	0.105541	0.0888267	0.385373	0.127543	0.0904241	0.180965	0.375318	0.789136	0.331074	0.0602995	0.0957025	0.127739	0.13837	0.257477		-6.96667	0.207616
-6.93333	0.207171	0.327856	0.0651801	0.254072	0.124438	0.196353	0.28567	0.0811203	0.355936	0.346557	0.150587	0.185896	0.0598271	0.120592	0.128327	0.19791	0.121771	0.292704	0.123583	0.0758034	0.343082	0.224247	0.159091	0.113801	0.419306	0.258818	0.216402	0.260834	0.16176	0.363775	0.129202	0.0607769	0.105541	0.0888267	0.385373	0.127543	0.0904241	0.180965	0.378353	0.789136	0.331074	0.0602995	0.0957025	0.127739	0.13837	0.218078		-6.93333	0.207171
-6.9	0.203955	0.327856	0.0706816	0.254072	0.124438	0.188697	0.28567	0.0811203	0.355936	0.22035	0.150587	0.157902	0.0693375	0.120592	0.128327	0.211297	0.111274	0.292704	0.107734	0.091229	0.343082	0.224247	0.159091	0.113801	0.419306	0.258818	0.229347	0.260834	0.19536	0.344078	0.129202	0.0590077	0.109833	0.0955213	0.331615	0.158635	0.0754885	0.235734	0.378353	0.704309	0.383842	0.0629101	0.105331	0.100049	0.132297	0.218078		-6.9	0.203955
-6.86667	0.203166	0.278784	0.0706816	0.231807	0.109943	0.188697	0.261466	0.0871492	0.408138	0.22035	0.160071	0.157902	0.0693375	0.108563	0.152855	0.211297	0.111274	0.279213	0.107734	0.091229	0.361432	0.230721	0.146619	0.119713	0.380919	0.213277	0.229347	0.273837	0.19536	0.344078	0.153093	0.0590077	0.109833	0.0955213	0.331615	0.158635	0.0754885	0.235734	0.427515	0.704309	0.383842	0.0629101	0.105331	0.100049	0.132297	0.205482		-6.86667	0.203166
-6.83333	0.201799	0.278784	0.0668102	0.231807	0.109943	0.235513	0.261466	0.0871492	0.408138	0.168383	0.160071	0.134852	0.0676331	0.108563	0.152855	0.252232	0.111057	0.279213	0.100739	0.106869	0.361432	0.230721	0.146619	0.119713	0.380919	0.213277	0.229219	0.273837	0.216135	0.331055	0.153093	0.0715635	0.0954323	0.102524	0.232594	0.215764	0.0761477	0.284249	0.427515	0.579587	0.381693	0.0919971	0.119971	0.0941458	0.124197	0.205482		-6.83333	0.201799
-6.8	0.200804	0.23633	0.0668102	0.196393	0.118431	0.235513	0.272489	0.0888877	0.424321	0.168383	0.179156	0.134852	0.0676331	0.101796	0.189775	0.252232	0.111057	0.250565	0.100739	0.106869	0.411896	0.211712	0.141518	0.118617	0.283928	0.208141	0.229219	0.240387	0.216135	0.331055	0.179862	0.0715635	0.0954323	0.102524	0.232594	0.215764	0.0761477	0.284249	0.493991	0.579587	0.381693	0.0919971	0.119971	0.0941458	0.124197	0.197637		-6.8	0.200804
-6.76667	0.202499	0.23633	0.0623152	0.196393	0.118431	0.317635	0.272489	0.0888877	0.424321	0.154772	0.179156	0.127155	0.0825135	0.101796	0.189775	0.307186	0.10982	0.250565	0.110156	0.118409	0.411896	0.211712	0.141518	0.118617	0.283928	0.208141	0.203059	0.240387	0.212155	0.322029	0.179862	0.101703	0.0978729	0.121037	0.163155	0.291496	0.0704459	0.357381	0.493991	0.479995	0.27825	0.135664	0.129214	0.113134	0.100068	0.197637		-6.76667	0.202499
-6.73333	0.203659	0.232897	0.0623152	0.181512	0.108158	0.317635	0.324276	0.107286	0.387839	0.154772	0.221911	0.127155	0.0825135	0.10698	0.2198	0.307186	0.10982	0.235636	0.110156	0.118409	0.471344	0.201713	0.145555	0.131217	0.201926	0.237136	0.203059	0.174091	0.212155	0.322029	0.227093	0.101703	0.0978729	0.121037	0.163155	0.291496	0.0704459	0.357381	0.502261	0.479995	0.27825	0.135664	0.129214	0.113134	0.100068	0.179397		-6.73333	0.203659
-6.7	0.206928	0.232897	0.0592443	0.181512	0.108158	0.391902	0.324276	0.107286	0.387839	0.136574	0.221911	0.125276	0.101704	0.10698	0.2198	0.34732	0.111939	0.235636	0.136206	0.118922	0.471344	0.201713	0.145555	0.131217	0.201926	0.237136	0.168743	0.174091	0.189403	0.31494	0.227093	0.12877	0.116208	0.148526	0.127398	0.383258	0.0859094	0.394021	0.502261	0.434415	0.175493	0.171392	0.12126	0.138057	0.0868627	0.179397		-6.7	0.206928
-6.66667	0.211759	0.325793	0.0592443	0.161264	0.116003	0.391902	0.390589	0.116351	0.307626	0.136574	0.254378	0.125276	0.101704	0.120468	0.245894	0.34732	0.111939	0.245032	0.136206	0.118922	0.525192	0.211883	0.123891	0.140689	0.160663	0.28514	0.168743	0.139541	0.189403	0.31494	0.313062	0.12877	0.116208	0.148526	0.127398	0.383258	0.0859094	0.394021	0.438855	0.434415	0.175493	0.171392	0.12126	0.138057	0.0868627	0.193101		-6.66667	0.211759
-6.63333	0.217188	0.325793	0.0607201	0.161264	0.116003	0.413858	0.390589	0.116351	0.307626	0.120126	0.254378	0.152283	0.141643	0.120468	0.245894	0.391777	0.110187	0.245032	0.151711	0.117011	0.525192	0.211883	0.123891	0.140689	0.160663	0.28514	0.151732	0.139541	0.157714	0.322369	0.313062	0.151172	0.122463	0.182205	0.128677	0.433719	0.100917	0.377976	0.438855	0.480986	0.117146	0.178319	0.096325	0.206421	0.0906048	0.193101		-6.63333	0.217188
-6.6	0.225503	0.476904	0.0607201	0.117806	0.109873	0.413858	0.458196	0.121215	0.266076	0.120126	0.241814	0.152283	0.141643	0.164058	0.253922	0.391777	0.110187	0.267941	0.151711	0.117011	0.504135	0.242951	0.116325	0.13832	0.173607	0.335002	0.151732	0.167755	0.157714	0.322369	0.411353	0.151172	0.122463	0.182205	0.128677	0.433719	0.100917	0.377976	0.371644	0.480986	0.117146	0.178319	0.096325	0.206421	0.0906048	0.250662		-6.6	0.225503
-6.56667	0.228548	0.476904	0.0618462	0.117806	0.109873	0.356696	0.458196	0.121215	0.266076	0.0992581	0.241814	0.189278	0.199311	0.164058	0.253922	0.39704	0.112057	0.267941	0.167586	0.114158	0.504135	0.242951	0.116325	0.13832	0.173607	0.335002	0.132244	0.167755	0.17193	0.371318	0.411353	0.157679	0.115251	0.189813	0.122811	0.422762	0.161738	0.310772	0.371644	0.452544	0.112807	0.178889	0.0998482	0.297186	0.100264	0.250662		-6.56667	0.228548
-6.53333	0.237913	0.592088	0.0618462	0.0865025	0.101186	0.356696	0.511189	0.121826	0.236815	0.0992581	0.214898	0.189278	0.199311	0.249989	0.24841	0.39704	0.112057	0.282859	0.167586	0.114158	0.392803	0.277498	0.115392	0.131336	0.20619	0.367429	0.132244	0.323349	0.17193	0.371318	0.474096	0.157679	0.115251	0.189813	0.122811	0.422762	0.161738	0.310772	0.309237	0.452544	0.112807	0.178889	0.0998482	0.297186	0.100264	0.367919		-6.53333	0.237913
-6.5	0.240462	0.592088	0.0645299	0.0865025	0.101186	0.272956	0.511189	0.121826	0.236815	0.0998189	0.214898	0.219613	0.276912	0.249989	0.24841	0.386235	0.106559	0.282859	0.204599	0.103148	0.392803	0.277498	0.115392	0.131336	0.20619	0.367429	0.110254	0.323349	0.238012	0.397551	0.474096	0.148438	0.110383	0.1711	0.151069	0.349263	0.240207	0.252179	0.309237	0.423611	0.147683	0.188018	0.0816319	0.34468	0.12131	0.367919		-6.5	0.240462
-6.46667	0.254395	0.577909	0.0645299	0.103896	0.0907319	0.272956	0.546752	0.12366	0.254044	0.0998189	0.225711	0.219613	0.276912	0.367977	0.248196	0.386235	0.106559	0.284342	0.204599	0.103148	0.27083	0.310687	0.120805	0.115554	0.261769	0.368749	0.110254	0.59483	0.238012	0.397551	0.42858	0.148438	0.110383	0.1711	0.151069	0.349263	0.240207	0.252179	0.25409	0.423611	0.147683	0.188018	0.0816319	0.34468	0.12131	0.688914		-6.46667	0.254395
-6.43333	0.256543	0.577909	0.0659709	0.103896	0.0907319	0.208714	0.546752	0.12366	0.254044	0.111889	0.225711	0.203474	0.334249	0.367977	0.248196	0.392687	0.100946	0.284342	0.230549	0.121797	0.27083	0.310687	0.120805	0.115554	0.261769	0.368749	0.0963776	0.59483	0.363568	0.392877	0.42858	0.141658	0.0993874	0.151286	0.197725	0.262602	0.30634	0.233356	0.25409	0.357314	0.194054	0.200596	0.0846739	0.321689	0.132614	0.688914		-6.43333	0.256543
-6.4	0.265335	0.442412	0.0659709	0.0976627	0.0898804	0.208714	0.589595	0.122514	0.257799	0.111889	0.252539	0.203474	0.334249	0.459271	0.249522	0.392687	0.100946	0.239652	0.230549	0.121797	0.180888	0.307186	0.122295	0.100542	0.297278	0.345497	0.0963776	0.826288	0.363568	0.392877	0.334775	0.141658	0.0993874	0.151286	0.197725	0.262602	0.30634	0.233356	0.230077	0.357314	0.194054	0.200596	0.0846739	0.321689	0.132614	1.088		-6.4	0.265335
-6.36667	0.270729	0.442412	0.0649581	0.0976627	0.0898804	0.214524	0.589595	0.122514	0.257799	0.140246	0.252539	0.161028	0.435017	0.459271	0.249522	0.382336	0.0914972	0.239652	0.239762	0.146001	0.180888	0.307186	0.122295	0.100542	0.297278	0.345497	0.0943193	0.826288	0.461571	0.339433	0.334775	0.150258	0.109184	0.12866	0.249796	0.222424	0.315071	0.226322	0.230077	0.349292	0.319696	0.19913	0.0915295	0.258197	0.158893	1.088		-6.36667	0.270729
-6.33333	0.268677	0.275823	0.0649581	0.124184	0.085514	0.214524	0.61312	0.114595	0.265352	0.140246	0.339908	0.161028	0.435017	0.450337	0.228623	0.382336	0.0914972	0.198775	0.239762	0.146001	0.148328	0.279361	0.139075	0.101695	0.297067	0.287723	0.0943193	0.856511	0.461571	0.339433	0.226999	0.150258	0.109184	0.12866	0.249796	0.222424	0.315071	0.226322	0.232179	0.349292	0.319696	0.19913	0.0915295	0.258197	0.158893	1.27615		-6.33333	0.268677
-6.3	0.276992	0.275823	0.0852142	0.124184	0.085514	0.222714	0.61312	0.114595	0.265352	0.173654	0.339908	0.128088	0.539746	0.450337	0.228623	0.390505	0.0923656	0.198775	0.21206	0.180615	0.148328	0.279361	0.139075	0.101695	0.297067	0.287723	0.103335	0.856511	0.498632	0.271512	0.226999	0.16217	0.111772	0.156286	0.26821	0.232089	0.272629	0.272484	0.232179	0.355638	0.529744	0.185503	0.110372	0.178396	0.189598	1.27615		-6.3	0.276992
-6.26667	0.270891	0.187438	0.0852142	0.323592	0.0918883	0.222714	0.573212	0.0993382	0.29482	0.173654	0.425253	0.128088	0.539746	0.39195	0.205647	0.390505	0.0923656	0.18954	0.21206	0.180615	0.137966	0.251407	0.163076	0.119772	0.262415	0.244068	0.103335	0.674309	0.498632	0.271512	0.151385	0.16217	0.111772	0.156286	0.26821	0.232089	0.272629	0.272484	0.307912	0.355638	0.529744	0.185503	0.110372	0.178396	0.189598	1.17179		-6.26667	0.270891
-6.23333	0.277102	0.187438	0.134124	0.323592	0.0918883	0.250672	0.573212	0.0993382	0.29482	0.197709	0.425253	0.114425	0.648908	0.39195	0.205647	0.395414	0.0993141	0.18954	0.173559	0.239818	0.137966	0.251407	0.163076	0.119772	0.262415	0.244068	0.101896	0.674309	0.46051	0.221976	0.151385	0.16345	0.111794	0.204666	0.247287	0.248801	0.217579	0.332568	0.307912	0.343877	0.668156	0.180199	0.118358	0.13642	0.191314	1.17179		-6.23333	0.277102
-6.2	0.274869	0.155702	0.134124	0.594086	0.094135	0.250672	0.500809	0.0955006	0.441569	0.197709	0.507176	0.114425	0.648908	0.339879	0.196222	0.395414	0.0993141	0.237409	0.173559	0.239818	0.164156	0.221955	0.214604	0.222347	0.19981	0.226869	0.101896	0.455626	0.46051	0.221976	0.113157	0.16345	0.111794	0.204666	0.247287	0.248801	0.217579	0.332568	0.381144	0.343877	0.668156	0.180199	0.118358	0.13642	0.191314	0.80414		-6.2	0.274869
-6.16667	0.27359	0.155702	0.200084	0.594086	0.094135	0.259944	0.500809	0.0955006	0.441569	0.212532	0.507176	0.121558	0.692746	0.339879	0.196222	0.391291	0.125159	0.237409	0.138063	0.283152	0.164156	0.221955	0.214604	0.222347	0.19981	0.226869	0.104377	0.455626	0.387703	0.183419	0.113157	0.147771	0.119624	0.21966	0.195545	0.247384	0.171448	0.381878	0.381144	0.309366	0.645701	0.194329	0.131909	0.115351	0.165268	0.80414		-6.16667	0.27359
-6.13333	0.273991	0.171149	0.200084	0.838463	0.0876698	0.259944	0.433332	0.085665	0.645039	0.212532	0.561694	0.121558	0.692746	0.297164	0.17947	0.391291	0.125159	0.316057	0.138063	0.283152	0.179067	0.200603	0.243729	0.34281	0.145173	0.236566	0.104377	0.294519	0.387703	0.183419	0.0986863	0.147771	0.119624	0.21966	0.195545	0.247384	0.171448	0.381878	0.414409	0.309366	0.645701	0.194329	0.131909	0.115351	0.165268	0.413064		-6.13333	0.273991
-6.1	0.266424	0.171149	0.241121	0.838463	0.0876698	0.297306	0.433332	0.085665	0.645039	0.256156	0.561694	0.124327	0.637115	0.297164	0.17947	0.370437	0.194003	0.316057	0.11136	0.307131	0.179067	0.200603	0.243729	0.34281	0.145173	0.236566	0.100154	0.294519	0.313148	0.143002	0.0986863	0.126374	0.124283	0.199485	0.149336	0.231211	0.154594	0.397148	0.414409	0.239351	0.504205	0.217658	0.10157	0.126549	0.137728	0.413064		-6.1	0.266424
-6.06667	0.275101	0.191494	0.241121	0.964629	0.0998947	0.297306	0.386384	0.0919746	0.852729	0.256156	0.587648	0.124327	0.637115	0.251204	0.149026	0.370437	0.194003	0.390173	0.11136	0.307131	0.198162	0.20477	0.275694	0.50435	0.111637	0.317702	0.100154	0.227202	0.313148	0.143002	0.112294	0.126374	0.124283	0.199485	0.149336	0.231211	0.154594	0.397148	0.422846	0.239351	0.504205	0.217658	0.10157	0.126549	0.137728	0.234997		-6.06667	0.275101
-6.03333	0.266242	0.191494	0.245	0.964629	0.0998947	0.328218	0.386384	0.0919746	0.852729	0.297526	0.587648	0.127471	0.503266	0.251204	0.149026	0.321398	0.291741	0.390173	0.0965656	0.276845	0.198162	0.20477	0.275694	0.50435	0.111637	0.317702	0.0986065	0.227202	0.288245	0.109065	0.112294	0.10725	0.149161	0.151296	0.104061	0.20272	0.163381	0.393384	0.422846	0.218194	0.297155	0.238957	0.0971871	0.17067	0.128699	0.234997		-6.03333	0.266242
-6	0.269425	0.220985	0.245	0.921509	0.131267	0.328218	0.317782	0.107685	0.923182	0.297526	0.579068	0.127471	0.503266	0.176703	0.130578	0.321398	0.291741	0.392482	0.0965656	0.276845	0.217565	0.222574	0.309598	0.644321	0.0914389	0.435852	0.0986065	0.185143	0.288245	0.109065	0.139457	0.10725	0.149161	0.151296	0.104061	0.20272	0.163381	0.393384	0.408158	0.218194	0.297155	0.238957	0.0971871	0.17067	0.128699	0.1627		-6	0.269425
-5.96667	0.263746	0.220985	0.209887	0.921509	0.131267	0.374159	0.317782	0.107685	0.923182	0.327036	0.579068	0.127827	0.402894	0.176703	0.130578	0.24804	0.372497	0.392482	0.0817261	0.233425	0.217565	0.222574	0.309598	0.644321	0.0914389	0.435852	0.107883	0.185143	0.309375	0.0915941	0.139457	0.0900864	0.172419	0.110325	0.0974293	0.193141	0.203561	0.32326	0.408158	0.199383	0.154009	0.218143	0.097107	0.287329	0.117976	0.1627		-5.96667	0.263746
-5.93333	0.258891	0.274349	0.209887	0.706702	0.19544	0.374159	0.280043	0.131307	0.793706	0.327036	0.549641	0.127827	0.402894	0.108435	0.102437	0.24804	0.372497	0.326082	0.0817261	0.233425	0.257131	0.282511	0.344077	0.674014	0.0983064	0.533051	0.107883	0.158985	0.309375	0.0915941	0.148177	0.0900864	0.172419	0.110325	0.0974293	0.193141	0.203561	0.32326	0.428611	0.199383	0.154009	0.218143	0.097107	0.287329	0.117976	0.10656		-5.93333	0.258891
-5.9	0.253341	0.274349	0.163535	0.706702	0.19544	0.388765	0.280043	0.131307	0.793706	0.340341	0.549641	0.13558	0.315729	0.108435	0.102437	0.214629	0.370815	0.326082	0.0850007	0.177374	0.257131	0.282511	0.344077	0.674014	0.0983064	0.533051	0.108428	0.158985	0.321915	0.0831176	0.148177	0.0938584	0.179848	0.0873661	0.0883744	0.1917	0.242153	0.262062	0.428611	0.195033	0.101797	0.179951	0.0865605	0.364794	0.12207	0.10656		-5.9	0.253341
-5.86667	0.247695	0.316354	0.163535	0.497627	0.307415	0.388765	0.250624	0.148086	0.545992	0.340341	0.521777	0.13558	0.315729	0.0759646	0.0952938	0.214629	0.370815	0.243645	0.0850007	0.177374	0.341017	0.348034	0.365711	0.606711	0.125459	0.595223	0.108428	0.151911	0.321915	0.0831176	0.150511	0.0938584	0.179848	0.0873661	0.0883744	0.1917	0.242153	0.262062	0.459689	0.195033	0.101797	0.179951	0.0865605	0.364794	0.12207	0.0984142		-5.86667	0.247695
-5.83333	0.238837	0.316354	0.142411	0.497627	0.307415	0.406645	0.250624	0.148086	0.545992	0.325661	0.521777	0.156791	0.251575	0.0759646	0.0952938	0.202328	0.28981	0.243645	0.09385	0.141781	0.341017	0.348034	0.365711	0.606711	0.125459	0.595223	0.118925	0.151911	0.28171	0.0824285	0.150511	0.0908468	0.185206	0.0809872	0.100995	0.203996	0.22449	0.186774	0.459689	0.149842	0.0770074	0.132822	0.0853545	0.370729	0.119246	0.0984142		-5.83333	0.238837
-5.8	0.234028	0.295978	0.142411	0.354898	0.440179	0.406645	0.263391	0.147884	0.351905	0.325661	0.500166	0.156791	0.251575	0.0708312	0.0990426	0.202328	0.28981	0.171159	0.09385	0.141781	0.414622	0.395306	0.362747	0.498144	0.188992	0.548825	0.118925	0.13653	0.28171	0.0824285	0.147026	0.0908468	0.185206	0.0809872	0.100995	0.203996	0.22449	0.186774	0.53257	0.149842	0.0770074	0.132822	0.0853545	0.370729	0.119246	0.108857		-5.8	0.234028
-5.76667	0.225862	0.295978	0.147145	0.354898	0.440179	0.401354	0.263391	0.147884	0.351905	0.293257	0.500166	0.16871	0.186528	0.0708312	0.0990426	0.207907	0.20004	0.171159	0.123631	0.12709	0.414622	0.395306	0.362747	0.498144	0.188992	0.548825	0.134455	0.13653	0.219117	0.08602	0.147026	0.0925722	0.180855	0.0804703	0.108191	0.232128	0.195054	0.131745	0.53257	0.100447	0.0763859	0.131996	0.0771667	0.298307	0.13416	0.108857		-5.76667	0.225862
-5.73333	0.219673	0.236237	0.147145	0.303393	0.507792	0.401354	0.278608	0.137813	0.226849	0.293257	0.446796	0.16871	0.186528	0.0712832	0.111331	0.207907	0.20004	0.143276	0.123631	0.12709	0.432963	0.422112	0.318642	0.377099	0.271264	0.455024	0.134455	0.158732	0.219117	0.08602	0.172961	0.0925722	0.180855	0.0804703	0.108191	0.232128	0.195054	0.131745	0.569416	0.100447	0.0763859	0.131996	0.0771667	0.298307	0.13416	0.10898		-5.73333	0.219673
-5.7	0.215618	0.236237	0.182919	0.303393	0.507792	0.412148	0.278608	0.137813	0.226849	0.238542	0.446796	0.16401	0.139213	0.0712832	0.111331	0.249044	0.141932	0.143276	0.16099	0.123861	0.432963	0.422112	0.318642	0.377099	0.271264	0.455024	0.134165	0.158732	0.156526	0.0854926	0.172961	0.0881209	0.184847	0.0818933	0.133513	0.230962	0.176224	0.0997147	0.569416	0.0945209	0.0769803	0.120552	0.0868115	0.224789	0.164453	0.10898		-5.7	0.215618
-5.66667	0.210328	0.185907	0.182919	0.282806	0.50627	0.412148	0.290155	0.126027	0.20484	0.238542	0.381407	0.16401	0.139213	0.0712957	0.144439	0.249044	0.141932	0.148663	0.16099	0.123861	0.391688	0.447318	0.275895	0.333429	0.320602	0.359677	0.134165	0.159923	0.156526	0.0854926	0.181113	0.0881209	0.184847	0.0818933	0.133513	0.230962	0.176224	0.0997147	0.58813	0.0945209	0.0769803	0.120552	0.0868115	0.224789	0.164453	0.11294		-5.66667	0.210328
-5.63333	0.210254	0.185907	0.278005	0.282806	0.50627	0.440154	0.290155	0.126027	0.20484	0.174473	0.381407	0.153724	0.123635	0.0712957	0.144439	0.288891	0.120151	0.148663	0.169046	0.13425	0.391688	0.447318	0.275895	0.333429	0.320602	0.359677	0.133784	0.159923	0.129951	0.0930472	0.181113	0.0732589	0.173319	0.0819017	0.156589	0.207849	0.184798	0.0831901	0.58813	0.0767067	0.0699576	0.155179	0.0997316	0.183052	0.164253	0.11294		-5.63333	0.210254
-5.6	0.203665	0.149689	0.278005	0.286111	0.446939	0.440154	0.313149	0.126441	0.192579	0.174473	0.306523	0.153724	0.123635	0.0809325	0.177673	0.288891	0.120151	0.17935	0.169046	0.13425	0.309068	0.431515	0.246441	0.343226	0.307765	0.267096	0.133784	0.158951	0.129951	0.0930472	0.186845	0.0732589	0.173319	0.0819017	0.156589	0.207849	0.184798	0.0831901	0.546703	0.0767067	0.0699576	0.155179	0.0997316	0.183052	0.164253	0.159013		-5.6	0.203665
-5.56667	0.20776	0.149689	0.365112	0.286111	0.446939	0.477266	0.313149	0.126441	0.192579	0.14046	0.306523	0.15067	0.109046	0.0809325	0.177673	0.318853	0.119228	0.17935	0.151826	0.150636	0.309068	0.431515	0.246441	0.343226	0.307765	0.267096	0.126075	0.158951	0.125398	0.10243	0.186845	0.0718865	0.175687	0.0806651	0.168076	0.17649	0.207696	0.0675122	0.546703	0.0858739	0.080837	0.182609	0.124252	0.219008	0.155578	0.159013		-5.56667	0.20776
-5.53333	0.201033	0.151012	0.365112	0.27065	0.369636	0.477266	0.315175	0.140081	0.204207	0.14046	0.284126	0.15067	0.109046	0.0881009	0.207998	0.318853	0.119228	0.193662	0.151826	0.150636	0.20652	0.381947	0.235616	0.380612	0.233202	0.199134	0.126075	0.152482	0.125398	0.10243	0.164729	0.0718865	0.175687	0.0806651	0.168076	0.17649	0.207696	0.0675122	0.546017	0.0858739	0.080837	0.182609	0.124252	0.219008	0.155578	0.188428		-5.53333	0.201033
-5.5	0.206114	0.151012	0.421562	0.27065	0.369636	0.496803	0.315175	0.140081	0.204207	0.120293	0.284126	0.164286	0.103272	0.0881009	0.207998	0.317034	0.135039	0.193662	0.121384	0.184172	0.20652	0.381947	0.235616	0.380612	0.233202	0.199134	0.116523	0.152482	0.137242	0.118515	0.164729	0.0689843	0.152615	0.0733922	0.1669	0.147649	0.236113	0.0734607	0.546017	0.129892	0.0704331	0.241275	0.157381	0.270254	0.13731	0.188428		-5.5	0.206114
-5.46667	0.204806	0.202402	0.421562	0.315415	0.315979	0.496803	0.309894	0.161913	0.210985	0.120293	0.320154	0.164286	0.103272	0.112801	0.243695	0.317034	0.135039	0.180981	0.121384	0.184172	0.145776	0.310161	0.243218	0.423242	0.174296	0.151989	0.116523	0.148227	0.137242	0.118515	0.14736	0.0689843	0.152615	0.0733922	0.1669	0.147649	0.236113	0.0734607	0.515942	0.129892	0.0704331	0.241275	0.157381	0.270254	0.13731	0.220058		-5.46667	0.204806
-5.43333	0.210482	0.202402	0.428769	0.315415	0.315979	0.469385	0.309894	0.161913	0.210985	0.149419	0.320154	0.196877	0.119019	0.112801	0.243695	0.27615	0.140305	0.180981	0.0950934	0.24325	0.145776	0.310161	0.243218	0.423242	0.174296	0.151989	0.12667	0.148227	0.152486	0.146696	0.14736	0.0712435	0.153706	0.0706622	0.166433	0.138871	0.261175	0.0948915	0.515942	0.146503	0.0782709	0.27525	0.170204	0.291824	0.154046	0.220058		-5.43333	0.210482
-5.4	0.208928	0.252524	0.428769	0.273798	0.271381	0.469385	0.283478	0.172962	0.22009	0.149419	0.412049	0.196877	0.119019	0.141149	0.265639	0.27615	0.140305	0.136936	0.0950934	0.24325	0.147008	0.268626	0.23726	0.466065	0.128172	0.134438	0.12667	0.135065	0.152486	0.146696	0.146293	0.0712435	0.153706	0.0706622	0.166433	0.138871	0.261175	0.0948915	0.484666	0.146503	0.0782709	0.27525	0.170204	0.291824	0.154046	0.206949		-5.4	0.208928
-5.36667	0.209524	0.252524	0.375136	0.273798	0.271381	0.410263	0.283478	0.172962	0.22009	0.203182	0.412049	0.243607	0.142524	0.141149	0.265639	0.228738	0.138808	0.136936	0.0884675	0.272099	0.147008	0.268626	0.23726	0.466065	0.128172	0.134438	0.14305	0.135065	0.196095	0.170509	0.146293	0.0730026	0.145996	0.0731045	0.137777	0.125851	0.245997	0.112161	0.484666	0.181076	0.0742699	0.287588	0.149946	0.237808	0.186992	0.206949		-5.36667	0.209524
-5.33333	0.211731	0.287666	0.375136	0.252108	0.238455	0.410263	0.258704	0.183713	0.253677	0.203182	0.510338	0.243607	0.142524	0.220589	0.280263	0.228738	0.138808	0.0922568	0.0884675	0.272099	0.172063	0.262093	0.216319	0.483891	0.09932	0.152425	0.14305	0.137016	0.196095	0.170509	0.177313	0.0730026	0.145996	0.0731045	0.137777	0.125851	0.245997	0.112161	0.412815	0.181076	0.0742699	0.287588	0.149946	0.237808	0.186992	0.192842		-5.33333	0.211731
-5.3	0.216012	0.287666	0.302254	0.252108	0.238455	0.377078	0.258704	0.183713	0.253677	0.351291	0.510338	0.263341	0.178199	0.220589	0.280263	0.180806	0.141246	0.0922568	0.0931614	0.285366	0.172063	0.262093	0.216319	0.483891	0.09932	0.152425	0.191119	0.137016	0.2431	0.18423	0.177313	0.0777405	0.172505	0.0779932	0.127165	0.148554	0.203571	0.098388	0.412815	0.198933	0.0895827	0.265669	0.118521	0.173898	0.292963	0.192842		-5.3	0.216012
-5.26667	0.218754	0.283354	0.302254	0.221687	0.23611	0.377078	0.225577	0.187181	0.314867	0.351291	0.561956	0.263341	0.178199	0.340763	0.27075	0.180806	0.141246	0.0756423	0.0931614	0.285366	0.238848	0.256707	0.195976	0.457129	0.077653	0.197322	0.191119	0.135677	0.2431	0.18423	0.240385	0.0777405	0.172505	0.0779932	0.127165	0.148554	0.203571	0.098388	0.331597	0.198933	0.0895827	0.265669	0.118521	0.173898	0.292963	0.158076		-5.26667	0.218754
-5.23333	0.225901	0.283354	0.226445	0.221687	0.23611	0.374632	0.225577	0.187181	0.314867	0.59713	0.561956	0.239454	0.235311	0.340763	0.27075	0.160944	0.162148	0.0756423	0.0993092	0.264125	0.238848	0.256707	0.195976	0.457129	0.077653	0.197322	0.239967	0.135677	0.276968	0.224485	0.240385	0.0855404	0.180702	0.095911	0.109738	0.151006	0.150328	0.0894363	0.331597	0.236132	0.0977167	0.224929	0.0997566	0.130949	0.405206	0.158076		-5.23333	0.225901
-5.2	0.228829	0.234606	0.226445	0.197456	0.237916	0.374632	0.210677	0.217648	0.399486	0.59713	0.573767	0.239454	0.235311	0.424347	0.248194	0.160944	0.162148	0.0694611	0.0993092	0.264125	0.302178	0.268947	0.17325	0.4042	0.0665561	0.277012	0.239967	0.141595	0.276968	0.224485	0.280891	0.0855404	0.180702	0.095911	0.109738	0.151006	0.150328	0.0894363	0.265967	0.236132	0.0977167	0.224929	0.0997566	0.130949	0.405206	0.144862		-5.2	0.228829
-5.16667	0.235949	0.234606	0.151934	0.197456	0.237916	0.395105	0.210677	0.217648	0.399486	0.831777	0.573767	0.186285	0.296687	0.424347	0.248194	0.169896	0.161179	0.0694611	0.126608	0.211991	0.302178	0.268947	0.17325	0.4042	0.0665561	0.277012	0.278098	0.141595	0.312259	0.2684	0.280891	0.0916117	0.204411	0.0999713	0.112629	0.1894	0.116358	0.0758192	0.265967	0.277816	0.0823566	0.203171	0.0821312	0.117446	0.435342	0.144862		-5.16667	0.235949
-5.13333	0.237002	0.23204	0.151934	0.219045	0.257473	0.395105	0.196961	0.215035	0.461895	0.831777	0.537315	0.186285	0.296687	0.420681	0.218383	0.169896	0.161179	0.0773263	0.126608	0.211991	0.320709	0.295845	0.161645	0.355073	0.0656339	0.35421	0.278098	0.141093	0.312259	0.2684	0.275672	0.0916117	0.204411	0.0999713	0.112629	0.1894	0.116358	0.0758192	0.240797	0.277816	0.0823566	0.203171	0.0821312	0.117446	0.435342	0.139556		-5.13333	0.237002
-5.1	0.239573	0.23204	0.104619	0.219045	0.257473	0.371526	0.196961	0.215035	0.461895	0.90889	0.537315	0.150393	0.314227	0.420681	0.218383	0.197861	0.147156	0.0773263	0.159843	0.187849	0.320709	0.295845	0.161645	0.355073	0.0656339	0.35421	0.297016	0.141093	0.324695	0.327352	0.275672	0.0881761	0.209299	0.110358	0.153634	0.237696	0.100145	0.0683781	0.240797	0.300775	0.0764453	0.168742	0.0962382	0.106516	0.386577	0.139556		-5.1	0.239573
-5.06667	0.239128	0.244984	0.104619	0.267973	0.272331	0.371526	0.217122	0.206103	0.493341	0.90889	0.519752	0.150393	0.314227	0.347364	0.193548	0.197861	0.147156	0.0835823	0.159843	0.187849	0.295628	0.320773	0.151254	0.311324	0.0758348	0.375374	0.297016	0.142588	0.324695	0.327352	0.227344	0.0881761	0.209299	0.110358	0.153634	0.237696	0.100145	0.0683781	0.274485	0.300775	0.0764453	0.168742	0.0962382	0.106516	0.386577	0.145652		-5.06667	0.239128
-5.03333	0.237392	0.244984	0.098624	0.267973	0.272331	0.311203	0.217122	0.206103	0.493341	0.770818	0.519752	0.139442	0.28706	0.347364	0.193548	0.243695	0.111322	0.0835823	0.185377	0.174667	0.295628	0.320773	0.151254	0.311324	0.0758348	0.375374	0.310872	0.142588	0.325707	0.372561	0.227344	0.0918089	0.220475	0.129013	0.238639	0.31417	0.0963652	0.0714107	0.274485	0.297891	0.0599547	0.179733	0.0976122	0.108741	0.27911	0.145652		-5.03333	0.237392
-5	0.236719	0.276675	0.098624	0.358361	0.282825	0.311203	0.272099	0.202883	0.49823	0.770818	0.522608	0.139442	0.28706	0.228597	0.16437	0.243695	0.111322	0.0941874	0.185377	0.174667	0.225266	0.298566	0.13659	0.283082	0.0841481	0.331815	0.310872	0.145693	0.325707	0.372561	0.175753	0.0918089	0.220475	0.129013	0.238639	0.31417	0.0963652	0.0714107	0.390439	0.297891	0.0599547	0.179733	0.0976122	0.108741	0.27911	0.163912		-5	0.236719
-4.96667	0.232744	0.276675	0.112781	0.358361	0.282825	0.289958	0.272099	0.202883	0.49823	0.520367	0.522608	0.171584	0.287224	0.228597	0.16437	0.262888	0.0881931	0.0941874	0.193086	0.208908	0.225266	0.298566	0.13659	0.283082	0.0841481	0.331815	0.300599	0.145693	0.336957	0.405314	0.175753	0.0829128	0.22017	0.177969	0.283347	0.321111	0.10291	0.0737438	0.390439	0.275783	0.066147	0.153508	0.108054	0.10513	0.188742	0.163912		-4.96667	0.232744
-4.93333	0.231353	0.253738	0.112781	0.457035	0.287116	0.289958	0.321187	0.186006	0.483414	0.520367	0.500085	0.171584	0.287224	0.163651	0.158293	0.262888	0.0881931	0.0951205	0.193086	0.208908	0.167165	0.233217	0.136626	0.252426	0.0907713	0.257787	0.300599	0.156842	0.336957	0.405314	0.149408	0.0829128	0.22017	0.177969	0.283347	0.321111	0.10291	0.0737438	0.537115	0.275783	0.066147	0.153508	0.108054	0.10513	0.188742	0.186482		-4.93333	0.231353
-4.9	0.232077	0.253738	0.180332	0.457035	0.287116	0.281886	0.321187	0.186006	0.483414	0.302187	0.500085	0.221351	0.316653	0.163651	0.158293	0.257905	0.0863181	0.0951205	0.18461	0.281556	0.167165	0.233217	0.136626	0.252426	0.0907713	0.257787	0.278946	0.156842	0.384349	0.428688	0.149408	0.0780418	0.231457	0.277719	0.275428	0.284949	0.099594	0.0694323	0.537115	0.235682	0.0665635	0.165007	0.138893	0.10916	0.133293	0.186482		-4.9	0.232077
-4.86667	0.22945	0.24411	0.180332	0.551715	0.290803	0.281886	0.301348	0.159971	0.459452	0.302187	0.455959	0.221351	0.316653	0.133561	0.153885	0.257905	0.0863181	0.103501	0.18461	0.281556	0.148866	0.166049	0.122246	0.250484	0.105687	0.179577	0.278946	0.155467	0.384349	0.428688	0.137596	0.0780418	0.231457	0.277719	0.275428	0.284949	0.099594	0.0694323	0.630727	0.235682	0.0665635	0.165007	0.138893	0.10916	0.133293	0.204259		-4.86667	0.22945
-4.83333	0.231788	0.24411	0.284898	0.551715	0.290803	0.285229	0.301348	0.159971	0.459452	0.173311	0.455959	0.259759	0.343638	0.133561	0.153885	0.249918	0.091916	0.103501	0.209482	0.381652	0.148866	0.166049	0.122246	0.250484	0.105687	0.179577	0.224173	0.155467	0.418964	0.461765	0.137596	0.0742989	0.245169	0.319703	0.205345	0.197749	0.0892895	0.0684192	0.630727	0.185477	0.0844527	0.196865	0.180546	0.131564	0.111623	0.204259		-4.83333	0.231788
-4.8	0.227699	0.206246	0.284898	0.596868	0.338349	0.285229	0.228269	0.150805	0.407663	0.173311	0.415122	0.259759	0.343638	0.132294	0.167381	0.249918	0.091916	0.112761	0.209482	0.381652	0.149464	0.124948	0.127757	0.252628	0.11192	0.139424	0.224173	0.155476	0.418964	0.461765	0.139934	0.0742989	0.245169	0.319703	0.205345	0.197749	0.0892895	0.0684192	0.61978	0.185477	0.0844527	0.196865	0.180546	0.131564	0.111623	0.194173		-4.8	0.227699
-4.76667	0.231794	0.206246	0.385549	0.596868	0.338349	0.283143	0.228269	0.150805	0.407663	0.108244	0.415122	0.260843	0.334443	0.132294	0.167381	0.285793	0.0951237	0.112761	0.228701	0.447285	0.149464	0.124948	0.127757	0.252628	0.11192	0.139424	0.181218	0.155476	0.420862	0.522528	0.139934	0.0751811	0.233434	0.291968	0.137611	0.131603	0.0807307	0.0751261	0.61978	0.17633	0.0682318	0.240886	0.32034	0.16286	0.111438	0.194173		-4.76667	0.231794
-4.73333	0.22996	0.188458	0.385549	0.598809	0.390555	0.283143	0.146956	0.147368	0.361471	0.108244	0.413141	0.260843	0.334443	0.152234	0.204199	0.285793	0.0951237	0.141628	0.228701	0.447285	0.144288	0.111735	0.123635	0.251635	0.116914	0.113106	0.181218	0.130081	0.420862	0.522528	0.120717	0.0751811	0.233434	0.291968	0.137611	0.131603	0.0807307	0.0751261	0.57442	0.17633	0.0682318	0.240886	0.32034	0.16286	0.111438	0.257376		-4.73333	0.22996
-4.7	0.233215	0.188458	0.433962	0.598809	0.390555	0.234996	0.146956	0.147368	0.361471	0.0818446	0.413141	0.255203	0.27272	0.152234	0.204199	0.320675	0.105772	0.141628	0.232144	0.456389	0.144288	0.111735	0.123635	0.251635	0.116914	0.113106	0.149548	0.130081	0.406229	0.570752	0.120717	0.0687655	0.221961	0.210624	0.103518	0.102455	0.077078	0.0710266	0.57442	0.212591	0.0631686	0.316015	0.517935	0.211875	0.108706	0.257376		-4.7	0.233215
-4.66667	0.237808	0.207737	0.433962	0.575287	0.427099	0.234996	0.101385	0.168769	0.340866	0.0818446	0.490742	0.255203	0.27272	0.185622	0.229135	0.320675	0.105772	0.160448	0.232144	0.456389	0.145462	0.104734	0.138535	0.253558	0.144213	0.114378	0.149548	0.132695	0.406229	0.570752	0.119409	0.0687655	0.221961	0.210624	0.103518	0.102455	0.077078	0.0710266	0.534027	0.212591	0.0631686	0.316015	0.517935	0.211875	0.108706	0.321303		-4.66667	0.237808
-4.63333	0.237774	0.207737	0.418834	0.575287	0.427099	0.212291	0.101385	0.168769	0.340866	0.0765529	0.490742	0.254661	0.205206	0.185622	0.229135	0.33405	0.107013	0.160448	0.19956	0.417886	0.145462	0.104734	0.138535	0.253558	0.144213	0.114378	0.162301	0.132695	0.345631	0.588555	0.119409	0.0586219	0.210552	0.145735	0.120981	0.0772348	0.0723347	0.0772663	0.534027	0.284147	0.0586236	0.369195	0.584573	0.308262	0.114337	0.321303		-4.63333	0.237774
-4.6	0.241631	0.29505	0.418834	0.535878	0.425343	0.212291	0.0982704	0.170053	0.346059	0.0765529	0.553878	0.254661	0.205206	0.228669	0.229318	0.33405	0.107013	0.164573	0.19956	0.417886	0.140989	0.0953097	0.141827	0.241593	0.183409	0.111726	0.162301	0.135445	0.345631	0.588555	0.101056	0.0586219	0.210552	0.145735	0.120981	0.0772348	0.0723347	0.0772663	0.527609	0.284147	0.0586236	0.369195	0.584573	0.308262	0.114337	0.342927		-4.6	0.241631
-4.56667	0.239953	0.29505	0.369858	0.535878	0.425343	0.195329	0.0982704	0.170053	0.346059	0.077352	0.553878	0.243484	0.156162	0.228669	0.229318	0.302229	0.110953	0.164573	0.181016	0.36742	0.140989	0.0953097	0.141827	0.241593	0.183409	0.111726	0.239967	0.135445	0.282613	0.543789	0.101056	0.0529123	0.209916	0.103822	0.133529	0.0905513	0.0787248	0.0868533	0.527609	0.350588	0.0537285	0.451749	0.518025	0.417933	0.110402	0.342927		-4.56667	0.239953
-4.53333	0.245332	0.396612	0.369858	0.559123	0.419831	0.195329	0.101701	0.18042	0.348	0.077352	0.596698	0.243484	0.156162	0.254193	0.221322	0.302229	0.110953	0.136385	0.181016	0.36742	0.126487	0.0946953	0.172073	0.260772	0.205034	0.113936	0.239967	0.152596	0.282613	0.543789	0.10905	0.0529123	0.209916	0.103822	0.133529	0.0905513	0.0787248	0.0868533	0.540116	0.350588	0.0537285	0.451749	0.518025	0.417933	0.110402	0.321983		-4.53333	0.245332
-4.5	0.241504	0.396612	0.337866	0.559123	0.419831	0.189596	0.101701	0.18042	0.348	0.0728589	0.596698	0.202636	0.117183	0.254193	0.221322	0.258651	0.107729	0.136385	0.159563	0.332711	0.126487	0.0946953	0.172073	0.260772	0.205034	0.113936	0.411461	0.152596	0.231832	0.452712	0.10905	0.0608016	0.196655	0.094716	0.147991	0.115655	0.0800043	0.0831156	0.540116	0.399621	0.0596546	0.527867	0.340815	0.469547	0.105422	0.321983		-4.5	0.241504
-4.46667	0.245014	0.447358	0.337866	0.584697	0.401534	0.189596	0.0993159	0.173711	0.324486	0.0728589	0.619908	0.202636	0.117183	0.280405	0.203273	0.258651	0.107729	0.110986	0.159563	0.332711	0.125505	0.0858026	0.223152	0.299998	0.184791	0.133388	0.411461	0.203554	0.231832	0.452712	0.123843	0.0608016	0.196655	0.094716	0.147991	0.115655	0.0800043	0.0831156	0.526003	0.399621	0.0596546	0.527867	0.340815	0.469547	0.105422	0.317265		-4.46667	0.245014
-4.43333	0.245363	0.447358	0.348713	0.584697	0.401534	0.180987	0.0993159	0.173711	0.324486	0.0691303	0.619908	0.152027	0.0957933	0.280405	0.203273	0.255117	0.134895	0.110986	0.173657	0.305719	0.125505	0.0858026	0.223152	0.299998	0.184791	0.133388	0.656368	0.203554	0.210292	0.35567	0.123843	0.0690995	0.189947	0.0840317	0.180558	0.146616	0.0799065	0.0904554	0.526003	0.457577	0.0536104	0.542653	0.187641	0.452211	0.0996814	0.317265		-4.43333	0.245363
-4.4	0.249953	0.424645	0.348713	0.612118	0.413608	0.180987	0.104317	0.179003	0.297358	0.0691303	0.583284	0.152027	0.0957933	0.273827	0.198743	0.255117	0.134895	0.0806782	0.173657	0.305719	0.123559	0.0890763	0.293429	0.33622	0.145647	0.190877	0.656368	0.245503	0.210292	0.35567	0.172044	0.0690995	0.189947	0.0840317	0.180558	0.146616	0.0799065	0.0904554	0.487771	0.457577	0.0536104	0.542653	0.187641	0.452211	0.0996814	0.423833		-4.4	0.249953
-4.36667	0.256326	0.424645	0.371701	0.612118	0.413608	0.195427	0.104317	0.179003	0.297358	0.0693102	0.583284	0.108753	0.0860672	0.273827	0.198743	0.300501	0.188736	0.0806782	0.186057	0.280173	0.123559	0.0890763	0.293429	0.33622	0.145647	0.190877	0.841333	0.245503	0.233279	0.280142	0.172044	0.0706084	0.189698	0.0858745	0.248018	0.216686	0.079349	0.132648	0.487771	0.506166	0.0682056	0.494099	0.121242	0.390257	0.114814	0.423833		-4.36667	0.256326
-4.33333	0.263871	0.321199	0.371701	0.61342	0.397821	0.195427	0.0855304	0.163321	0.313509	0.0693102	0.539496	0.108753	0.0860672	0.267042	0.204384	0.300501	0.188736	0.0748293	0.186057	0.280173	0.13177	0.104041	0.407698	0.375115	0.106212	0.278571	0.841333	0.278972	0.233279	0.280142	0.260015	0.0706084	0.189698	0.0858745	0.248018	0.216686	0.079349	0.132648	0.438388	0.506166	0.0682056	0.494099	0.121242	0.390257	0.114814	0.653729		-4.33333	0.263871
-4.3	0.271276	0.321199	0.38718	0.61342	0.397821	0.226421	0.0855304	0.163321	0.313509	0.0683507	0.539496	0.0998102	0.081192	0.267042	0.204384	0.376076	0.244298	0.0748293	0.195535	0.256227	0.13177	0.104041	0.407698	0.375115	0.106212	0.278571	0.827292	0.278972	0.312903	0.249477	0.260015	0.0802141	0.192731	0.0972247	0.34604	0.341135	0.0759189	0.143565	0.438388	0.579352	0.105159	0.362089	0.0994324	0.331477	0.113263	0.653729		-4.3	0.271276
-4.26667	0.279092	0.231517	0.38718	0.642187	0.36603	0.226421	0.0905059	0.155109	0.342741	0.0683507	0.479014	0.0998102	0.081192	0.281458	0.217151	0.376076	0.244298	0.0825572	0.195535	0.256227	0.128398	0.11633	0.503801	0.434461	0.0822671	0.364248	0.827292	0.283133	0.312903	0.249477	0.338387	0.0802141	0.192731	0.0972247	0.34604	0.341135	0.0759189	0.143565	0.394408	0.579352	0.105159	0.362089	0.0994324	0.331477	0.113263	0.83306		-4.26667	0.279092
-4.23333	0.284046	0.231517	0.387053	0.642187	0.36603	0.265011	0.0905059	0.155109	0.342741	0.074509	0.479014	0.107248	0.0846166	0.281458	0.217151	0.417891	0.264353	0.0825572	0.192841	0.237273	0.128398	0.11633	0.503801	0.434461	0.0822671	0.364248	0.638879	0.283133	0.419618	0.256097	0.338387	0.0845688	0.190605	0.134116	0.446787	0.420508	0.0751828	0.136853	0.394408	0.73519	0.122362	0.271478	0.0643906	0.271654	0.116229	0.83306		-4.23333	0.284046
-4.2	0.28449	0.164507	0.387053	0.65363	0.320591	0.265011	0.0852698	0.136589	0.359411	0.074509	0.388223	0.107248	0.0846166	0.292924	0.223631	0.417891	0.264353	0.087822	0.192841	0.237273	0.1291	0.138656	0.605444	0.488607	0.0786669	0.407399	0.638879	0.271349	0.419618	0.256097	0.401503	0.0845688	0.190605	0.134116	0.446787	0.420508	0.0751828	0.136853	0.36251	0.73519	0.122362	0.271478	0.0643906	0.271654	0.116229	0.790891		-4.2	0.28449
-4.16667	0.282635	0.164507	0.368266	0.65363	0.320591	0.299133	0.0852698	0.136589	0.359411	0.0916147	0.388223	0.0944681	0.081792	0.292924	0.223631	0.410989	0.234484	0.087822	0.163463	0.225307	0.1291	0.138656	0.605444	0.488607	0.0786669	0.407399	0.379983	0.271349	0.486674	0.264815	0.401503	0.0733979	0.160787	0.178826	0.527101	0.41571	0.0771821	0.115903	0.36251	0.954029	0.110433	0.232675	0.0493324	0.232113	0.103388	0.790891		-4.16667	0.282635
-4.13333	0.279322	0.133132	0.368266	0.72481	0.275399	0.299133	0.0863139	0.135318	0.347584	0.0916147	0.319987	0.0944681	0.081792	0.298093	0.236928	0.410989	0.234484	0.1201	0.163463	0.225307	0.124024	0.149794	0.668254	0.560205	0.0852071	0.383301	0.379983	0.268696	0.486674	0.264815	0.382659	0.0733979	0.160787	0.178826	0.527101	0.41571	0.0771821	0.115903	0.360804	0.954029	0.110433	0.232675	0.0493324	0.232113	0.103388	0.577006		-4.13333	0.279322
-4.1	0.278854	0.133132	0.331693	0.72481	0.275399	0.31209	0.0863139	0.135318	0.347584	0.118419	0.319987	0.104376	0.0843575	0.298093	0.236928	0.385604	0.22096	0.1201	0.125014	0.250665	0.124024	0.149794	0.668254	0.560205	0.0852071	0.383301	0.239909	0.268696	0.581981	0.257414	0.382659	0.079837	0.155773	0.202999	0.500733	0.330736	0.0763497	0.092086	0.360804	1.05582	0.099323	0.351744	0.0648577	0.174692	0.113386	0.577006		-4.1	0.278854
-4.06667	0.273525	0.137093	0.331693	0.727757	0.241961	0.31209	0.0916862	0.153709	0.338294	0.118419	0.261092	0.104376	0.0843575	0.255965	0.288581	0.385604	0.22096	0.167897	0.125014	0.250665	0.120503	0.159309	0.713924	0.578078	0.103906	0.329482	0.239909	0.271045	0.581981	0.257414	0.338699	0.079837	0.155773	0.202999	0.500733	0.330736	0.0763497	0.092086	0.389014	1.05582	0.099323	0.351744	0.0648577	0.174692	0.113386	0.329824		-4.06667	0.273525
-4.03333	0.271845	0.137093	0.275162	0.727757	0.241961	0.324552	0.0916862	0.153709	0.338294	0.163258	0.261092	0.104595	0.082274	0.255965	0.288581	0.341469	0.237633	0.167897	0.0966928	0.301652	0.120503	0.159309	0.713924	0.578078	0.103906	0.329482	0.176866	0.271045	0.665491	0.240749	0.338699	0.0797621	0.143477	0.213184	0.438421	0.218593	0.0798754	0.084333	0.389014	0.9609	0.0874031	0.610825	0.0802123	0.123515	0.104295	0.329824		-4.03333	0.271845
-4	0.275601	0.174887	0.275162	0.793754	0.220449	0.324552	0.087826	0.187706	0.354197	0.163258	0.259581	0.104595	0.082274	0.218204	0.355264	0.341469	0.237633	0.281258	0.0966928	0.301652	0.120848	0.171012	0.700393	0.535427	0.143172	0.304077	0.176866	0.320666	0.665491	0.240749	0.283061	0.0797621	0.143477	0.213184	0.438421	0.218593	0.0798754	0.084333	0.441065	0.9609	0.0874031	0.610825	0.0802123	0.123515	0.104295	0.214008		-4	0.275601
-3.96667	0.277989	0.174887	0.207	0.793754	0.220449	0.329577	0.087826	0.187706	0.354197	0.196527	0.259581	0.119379	0.108216	0.218204	0.355264	0.304526	0.277235	0.281258	0.0896042	0.387766	0.120848	0.171012	0.700393	0.535427	0.143172	0.304077	0.151288	0.320666	0.744389	0.240179	0.283061	0.0877133	0.161747	0.21238	0.344441	0.140993	0.082176	0.0916472	0.441065	0.773829	0.0745642	0.890668	0.0938951	0.120994	0.111922	0.214008		-3.96667	0.277989
-3.93333	0.285871	0.19043	0.207	0.898211	0.211089	0.329577	0.0939293	0.214354	0.398783	0.196527	0.275872	0.119379	0.108216	0.16977	0.403423	0.304526	0.277235	0.461201	0.0896042	0.387766	0.129529	0.164409	0.563466	0.476638	0.195411	0.359219	0.151288	0.401015	0.744389	0.240179	0.246249	0.0877133	0.161747	0.21238	0.344441	0.140993	0.082176	0.0916472	0.522543	0.773829	0.0745642	0.890668	0.0938951	0.120994	0.111922	0.146008		-3.93333	0.285871
-3.9	0.289778	0.19043	0.14591	0.898211	0.211089	0.309666	0.0939293	0.214354	0.398783	0.231655	0.275872	0.132491	0.129031	0.16977	0.403423	0.315939	0.283722	0.461201	0.0906388	0.467207	0.129529	0.164409	0.563466	0.476638	0.195411	0.359219	0.134154	0.401015	0.758087	0.257838	0.246249	0.0846806	0.190165	0.256455	0.272192	0.100628	0.0863498	0.0962124	0.522543	0.564492	0.0668553	1.17252	0.133154	0.119004	0.119399	0.146008		-3.9	0.289778
-3.86667	0.295135	0.189669	0.14591	1.00585	0.228115	0.309666	0.106078	0.234119	0.413297	0.231655	0.269174	0.132491	0.129031	0.13964	0.387752	0.315939	0.283722	0.642838	0.0906388	0.467207	0.141659	0.151732	0.389189	0.375659	0.225807	0.436673	0.134154	0.451216	0.758087	0.257838	0.246377	0.0846806	0.190165	0.256455	0.272192	0.100628	0.0863498	0.0962124	0.591271	0.564492	0.0668553	1.17252	0.133154	0.119004	0.119399	0.136531		-3.86667	0.295135
-3.83333	0.290578	0.189669	0.114379	1.00585	0.228115	0.272795	0.106078	0.234119	0.413297	0.265174	0.269174	0.15422	0.141057	0.13964	0.387752	0.354858	0.252599	0.642838	0.0928694	0.519686	0.141659	0.151732	0.389189	0.375659	0.225807	0.436673	0.103267	0.451216	0.603407	0.268128	0.246377	0.0763819	0.24105	0.328102	0.221949	0.0823192	0.0862672	0.121962	0.591271	0.415168	0.0535193	1.15003	0.149608	0.127038	0.117511	0.136531		-3.83333	0.290578
-3.8	0.291613	0.184438	0.114379	1.06905	0.25959	0.272795	0.117533	0.244326	0.393856	0.265174	0.249454	0.15422	0.141057	0.10837	0.314054	0.354858	0.252599	0.751676	0.0928694	0.519686	0.13826	0.127318	0.291075	0.301188	0.21189	0.498702	0.103267	0.476826	0.603407	0.268128	0.295785	0.0763819	0.24105	0.328102	0.221949	0.0823192	0.0862672	0.121962	0.638373	0.415168	0.0535193	1.15003	0.149608	0.127038	0.117511	0.13747		-3.8	0.291613
-3.76667	0.285214	0.184438	0.100204	1.06905	0.25959	0.250379	0.117533	0.244326	0.393856	0.334216	0.249454	0.224924	0.126222	0.10837	0.314054	0.413087	0.19371	0.751676	0.0851869	0.512999	0.13826	0.127318	0.291075	0.301188	0.21189	0.498702	0.0907387	0.476826	0.384888	0.252804	0.295785	0.0740205	0.279263	0.446503	0.184211	0.0654783	0.0928248	0.144582	0.638373	0.365088	0.0696267	0.896933	0.191236	0.135781	0.110485	0.13747		-3.76667	0.285214
-3.73333	0.281753	0.216981	0.100204	0.982731	0.312286	0.250379	0.111347	0.267239	0.329071	0.334216	0.221066	0.224924	0.126222	0.101653	0.249806	0.413087	0.19371	0.724202	0.0851869	0.512999	0.132359	0.113453	0.283582	0.264953	0.171094	0.510093	0.0907387	0.474782	0.384888	0.252804	0.356142	0.0740205	0.279263	0.446503	0.184211	0.0654783	0.0928248	0.144582	0.663907	0.365088	0.0696267	0.896933	0.191236	0.135781	0.110485	0.166742		-3.73333	0.281753
-3.7	0.27917	0.216981	0.105269	0.982731	0.312286	0.233751	0.111347	0.267239	0.329071	0.439952	0.221066	0.307653	0.117688	0.101653	0.249806	0.46826	0.138835	0.724202	0.0917972	0.486716	0.132359	0.113453	0.283582	0.264953	0.171094	0.510093	0.0842945	0.474782	0.235082	0.21761	0.356142	0.0740695	0.294142	0.536539	0.135198	0.0607937	0.0873126	0.199424	0.663907	0.350445	0.0765384	0.668478	0.258177	0.138377	0.102764	0.166742		-3.7	0.27917
-3.66667	0.274461	0.249216	0.105269	0.780509	0.349574	0.233751	0.104111	0.265867	0.271238	0.439952	0.197729	0.307653	0.117688	0.0997694	0.229873	0.46826	0.138835	0.604471	0.0917972	0.486716	0.123068	0.121767	0.342357	0.243692	0.142777	0.505936	0.0842945	0.481916	0.235082	0.21761	0.424547	0.0740695	0.294142	0.536539	0.135198	0.0607937	0.0873126	0.199424	0.685857	0.350445	0.0765384	0.668478	0.258177	0.138377	0.102764	0.217318		-3.66667	0.274461
-3.63333	0.27879	0.249216	0.143934	0.780509	0.349574	0.23685	0.104111	0.265867	0.271238	0.52642	0.197729	0.363163	0.133696	0.0997694	0.229873	0.558259	0.116033	0.604471	0.0906269	0.418062	0.123068	0.121767	0.342357	0.243692	0.142777	0.505936	0.0902694	0.481916	0.135806	0.194235	0.424547	0.0700802	0.293967	0.52651	0.105534	0.0596134	0.0839858	0.26117	0.685857	0.339142	0.0793197	0.762519	0.262249	0.151149	0.101343	0.217318		-3.63333	0.27879
-3.6	0.274127	0.236954	0.143934	0.580033	0.366751	0.23685	0.0964797	0.263053	0.231698	0.52642	0.190214	0.363163	0.133696	0.101715	0.289731	0.558259	0.116033	0.469906	0.0906269	0.418062	0.129373	0.155534	0.346308	0.26053	0.135874	0.51016	0.0902694	0.469607	0.135806	0.194235	0.463956	0.0700802	0.293967	0.52651	0.105534	0.0596134	0.0839858	0.26117	0.669716	0.339142	0.0793197	0.762519	0.262249	0.151149	0.101343	0.264184		-3.6	0.274127
-3.56667	0.287221	0.236954	0.211188	0.580033	0.366751	0.235765	0.0964797	0.263053	0.231698	0.532493	0.190214	0.367728	0.17764	0.101715	0.289731	0.548723	0.114427	0.469906	0.0876901	0.412654	0.129373	0.155534	0.346308	0.26053	0.135874	0.51016	0.0954444	0.469607	0.119094	0.157967	0.463956	0.0723107	0.261202	0.437557	0.080768	0.0663323	0.0815968	0.397807	0.669716	0.324949	0.0923776	1.25172	0.243528	0.212926	0.109262	0.264184		-3.56667	0.287221
-3.53333	0.283927	0.213302	0.211188	0.447279	0.399778	0.235765	0.0889824	0.262907	0.232756	0.532493	0.17814	0.367728	0.17764	0.103204	0.367477	0.548723	0.114427	0.392813	0.0876901	0.412654	0.136443	0.230101	0.332684	0.279116	0.134315	0.494824	0.0954444	0.463387	0.119094	0.157967	0.459867	0.0723107	0.261202	0.437557	0.080768	0.0663323	0.0815968	0.397807	0.574511	0.324949	0.0923776	1.25172	0.243528	0.212926	0.109262	0.291663		-3.53333	0.283927
-3.5	0.291374	0.213302	0.291403	0.447279	0.399778	0.253912	0.0889824	0.262907	0.232756	0.445239	0.17814	0.296566	0.233214	0.103204	0.367477	0.464748	0.131816	0.392813	0.0891595	0.380025	0.136443	0.230101	0.332684	0.279116	0.134315	0.494824	0.098695	0.463387	0.128311	0.124894	0.459867	0.0704116	0.251319	0.332793	0.0688728	0.0597999	0.0757976	0.574256	0.574511	0.288049	0.0867376	1.73259	0.188237	0.245928	0.115492	0.291663		-3.5	0.291374
-3.46667	0.283497	0.190696	0.291403	0.330817	0.396051	0.253912	0.0977682	0.279892	0.235022	0.445239	0.16039	0.296566	0.233214	0.0998325	0.389864	0.464748	0.131816	0.381164	0.0891595	0.380025	0.143546	0.313895	0.251463	0.284633	0.128064	0.434489	0.098695	0.438751	0.128311	0.124894	0.412984	0.0704116	0.251319	0.332793	0.0688728	0.0597999	0.0757976	0.574256	0.44945	0.288049	0.0867376	1.73259	0.188237	0.245928	0.115492	0.310344		-3.46667	0.283497
-3.43333	0.280916	0.190696	0.336472	0.330817	0.396051	0.281278	0.0977682	0.279892	0.235022	0.330638	0.16039	0.192099	0.3337	0.0998325	0.389864	0.34513	0.145028	0.381164	0.0950344	0.335349	0.143546	0.313895	0.251463	0.284633	0.128064	0.434489	0.118381	0.438751	0.136631	0.0998385	0.412984	0.0721871	0.231806	0.292441	0.0655477	0.0551818	0.0814649	0.648939	0.44945	0.221455	0.0769271	1.92905	0.132435	0.239199	0.115889	0.310344		-3.43333	0.280916
-3.4	0.274011	0.173575	0.336472	0.266825	0.378252	0.281278	0.104278	0.312614	0.222344	0.330638	0.154418	0.192099	0.3337	0.104326	0.364303	0.34513	0.145028	0.450821	0.0950344	0.335349	0.16018	0.366568	0.215117	0.28274	0.148538	0.323613	0.118381	0.392714	0.136631	0.0998385	0.353445	0.0721871	0.231806	0.292441	0.0655477	0.0551818	0.0814649	0.648939	0.379093	0.221455	0.0769271	1.92905	0.132435	0.239199	0.115889	0.26464		-3.4	0.274011
-3.36667	0.262668	0.173575	0.365139	0.266825	0.378252	0.270101	0.104278	0.312614	0.222344	0.23642	0.154418	0.128781	0.438014	0.104326	0.364303	0.258728	0.144045	0.450821	0.117004	0.264588	0.16018	0.366568	0.215117	0.28274	0.148538	0.323613	0.109688	0.392714	0.169404	0.0887146	0.353445	0.0680394	0.231215	0.317868	0.0867703	0.0573665	0.0880119	0.588347	0.379093	0.164678	0.0647261	1.70686	0.125513	0.210078	0.101538	0.26464		-3.36667	0.262668
-3.33333	0.259872		0.365139	0.229828	0.316823	0.270101	0.112639	0.36294	0.243107	0.23642	0.137568	0.128781	0.438014	0.108917	0.30635	0.258728	0.144045	0.484951	0.117004	0.264588	0.190967	0.388991	0.224986	0.280766	0.152453	0.232254	0.109688	0.321964	0.169404	0.0887146	0.26304	0.0680394	0.231215	0.317868	0.0867703	0.0573665	0.0880119	0.588347	0.398055	0.164678	0.0647261	1.70686	0.125513	0.210078	0.101538	0.276137		-3.33333	0.259872
-3.3	0.246106		0.364592	0.229828	0.316823	0.250315	0.112639	0.36294	0.243107	0.172491	0.137568	0.0892821	0.552914	0.108917	0.30635	0.217775	0.130806	0.484951	0.156147	0.196833	0.190967	0.388991	0.224986	0.280766	0.152453	0.232254	0.118911	0.321964	0.178829	0.0784701	0.26304	0.070297	0.212762	0.411548	0.107665	0.054729	0.0881844	0.446085	0.398055	0.129094	0.0605914	1.34399	0.106754	0.16782	0.0890374	0.276137		-3.3	0.246106
-3.26667	0.246111		0.364592	0.220816	0.261669	0.250315	0.125459	0.399657	0.288082	0.172491	0.132604	0.0892821	0.552914	0.125116	0.282065	0.217775	0.130806	0.482053	0.156147	0.196833	0.222659	0.400797	0.250029	0.277508	0.16449	0.175216	0.118911	0.27178	0.178829	0.0784701	0.210886	0.070297	0.212762	0.411548	0.107665	0.054729	0.0881844	0.446085	0.519429	0.129094	0.0605914	1.34399	0.106754	0.16782	0.0890374	0.222636		-3.26667	0.246111
-3.23333	0.239326		0.31481	0.220816	0.261669	0.214432	0.125459	0.399657	0.288082	0.135683	0.132604	0.0848549	0.657417	0.125116	0.282065	0.252999	0.102983	0.482053	0.194554	0.151556	0.222659	0.400797	0.250029	0.277508	0.16449	0.175216	0.105531	0.27178	0.177182	0.0832823	0.210886	0.0773159	0.173813	0.487635	0.13211	0.0730243	0.0769338	0.378058	0.519429	0.101414	0.0556205	1.11706	0.120428	0.152721	0.075964	0.222636		-3.23333	0.239326
-3.2	0.246216		0.31481	0.223737	0.248002	0.214432	0.126483	0.395732	0.331459	0.135683	0.159716	0.0848549	0.657417	0.155048	0.27462	0.252999	0.102983	0.46959	0.194554	0.151556	0.226971	0.439365	0.309708	0.294928	0.156218	0.165966	0.105531	0.239635	0.177182	0.0832823	0.183833	0.0773159	0.173813	0.487635	0.13211	0.0730243	0.0769338	0.378058	0.691866	0.101414	0.0556205	1.11706	0.120428	0.152721	0.075964	0.243247		-3.2	0.246216
-3.16667	0.243954		0.234206	0.223737	0.248002	0.198547	0.126483	0.395732	0.331459	0.115015	0.159716	0.0889323	0.692992	0.155048	0.27462	0.303094	0.0930901	0.46959	0.200874	0.123991	0.226971	0.439365	0.309708	0.294928	0.156218	0.165966	0.130087	0.239635	0.175684	0.0841699	0.183833	0.0772093	0.145407	0.495973	0.130204	0.07477	0.0827628	0.504466	0.691866	0.0951576	0.0540506	0.943155	0.128745	0.151314	0.0739705	0.243247		-3.16667	0.243954
-3.13333	0.250753		0.234206	0.207488	0.25406	0.198547	0.150266	0.364006	0.338338	0.115015	0.163103	0.0889323	0.692992	0.180468	0.325531	0.303094	0.0930901	0.439147	0.200874	0.123991	0.232813	0.518341	0.360438	0.327045	0.130246	0.18141	0.130087	0.219642	0.175684	0.0841699	0.185062	0.0772093	0.145407	0.495973	0.130204	0.07477	0.0827628	0.504466	0.833988	0.0951576	0.0540506	0.943155	0.128745	0.151314	0.0739705	0.223886		-3.13333	0.250753
-3.1	0.253573		0.199305	0.207488	0.25406	0.217843	0.150266	0.364006	0.338338	0.109349	0.163103	0.0934423	0.631761	0.180468	0.325531	0.362119	0.0973321	0.439147	0.18509	0.116857	0.232813	0.518341	0.360438	0.327045	0.130246	0.18141	0.238068	0.219642	0.198925	0.113073	0.185062	0.0888666	0.127748	0.435233	0.137164	0.0778998	0.0869114	0.683857	0.833988	0.0895408	0.0671828	0.749304	0.128927	0.210329	0.075815	0.223886		-3.1	0.253573
-3.06667	0.255731		0.199305	0.214996	0.276486	0.217843	0.165201	0.305346	0.312334	0.109349	0.16523	0.0934423	0.631761	0.191205	0.371502	0.362119	0.0973321	0.415752	0.18509	0.116857	0.228694	0.563611	0.361273	0.362149	0.109329	0.212714	0.238068	0.192843	0.198925	0.113073	0.216168	0.0888666	0.127748	0.435233	0.137164	0.0778998	0.0869114	0.683857	0.853443	0.0895408	0.0671828	0.749304	0.128927	0.210329	0.075815	0.211943		-3.06667	0.255731
-3.03333	0.257139		0.202766	0.214996	0.276486	0.272746	0.165201	0.305346	0.312334	0.154909	0.16523	0.0948393	0.511622	0.191205	0.371502	0.410722	0.104773	0.415752	0.144569	0.134693	0.228694	0.563611	0.361273	0.362149	0.109329	0.212714	0.393309	0.192843	0.227056	0.138815	0.216168	0.103787	0.143558	0.35053	0.148252	0.0754961	0.0947534	0.735529	0.853443	0.090791	0.0671185	0.485962	0.141933	0.274715	0.080637	0.211943		-3.03333	0.257139
-3	0.25361		0.202766	0.271726	0.288344	0.272746	0.170004	0.242413	0.319319	0.154909	0.148837	0.0948393	0.511622	0.159013	0.412325	0.410722	0.104773	0.379983	0.144569	0.134693	0.212629	0.544914	0.273544	0.364969	0.0889803	0.254898	0.393309	0.210646	0.227056	0.138815	0.231367	0.103787	0.143558	0.35053	0.148252	0.0754961	0.0947534	0.735529	0.746282	0.090791	0.0671185	0.485962	0.141933	0.274715	0.080637	0.254785		-3	0.25361
-2.96667	0.256841		0.215424	0.271726	0.288344	0.412197	0.170004	0.242413	0.319319	0.227568	0.148837	0.106307	0.356671	0.159013	0.412325	0.468244	0.156139	0.379983	0.109068	0.147504	0.212629	0.544914	0.273544	0.364969	0.0889803	0.254898	0.592324	0.210646	0.231724	0.163846	0.231367	0.109126	0.17333	0.29246	0.185293	0.0670711	0.0955637	0.599676	0.746282	0.104187	0.0758918	0.319874	0.116693	0.312182	0.0876802	0.254785		-2.96667	0.256841
-2.93333	0.254215		0.215424	0.374842	0.273613	0.412197	0.158644	0.185527	0.353642	0.227568	0.150605	0.106307	0.356671	0.159191	0.394861	0.468244	0.156139	0.298492	0.109068	0.147504	0.196454	0.479758	0.210861	0.34487	0.0760152	0.3042	0.592324	0.271394	0.231724	0.163846	0.216178	0.109126	0.17333	0.29246	0.185293	0.0670711	0.0955637	0.599676	0.597447	0.104187	0.0758918	0.319874	0.116693	0.312182	0.0876802	0.412818		-2.93333	0.254215
-2.9	0.255598		0.196626	0.374842	0.273613	0.567661	0.158644	0.185527	0.353642	0.28983	0.150605	0.118094	0.225471	0.159191	0.394861	0.537054	0.209932	0.298492	0.0943981	0.164441	0.196454	0.479758	0.210861	0.34487	0.0760152	0.3042	0.70885	0.271394	0.195706	0.170595	0.216178	0.108016	0.203847	0.284481	0.200827	0.0730955	0.0996923	0.385362	0.597447	0.152016	0.070329	0.207715	0.127827	0.297098	0.0979545	0.412818		-2.9	0.255598
-2.86667	0.258078		0.196626	0.448636	0.276734	0.567661	0.137859	0.17202	0.384029	0.28983	0.153924	0.118094	0.225471	0.2016	0.334454	0.537054	0.209932	0.223541	0.0943981	0.164441	0.182	0.404756	0.166005	0.306167	0.0781985	0.360649	0.70885	0.322419	0.195706	0.170595	0.189022	0.108016	0.203847	0.284481	0.200827	0.0730955	0.0996923	0.385362	0.528581	0.152016	0.070329	0.207715	0.127827	0.297098	0.0979545	0.697905		-2.86667	0.258078
-2.83333	0.258559		0.163036	0.448636	0.276734	0.668909	0.137859	0.17202	0.384029	0.34926	0.153924	0.114341	0.164549	0.2016	0.334454	0.59099	0.253623	0.223541	0.082767	0.191539	0.182	0.404756	0.166005	0.306167	0.0781985	0.360649	0.74425	0.322419	0.152071	0.169117	0.189022	0.0881929	0.234558	0.30264	0.18096	0.0792223	0.103953	0.200207	0.528581	0.213806	0.0683223	0.124575	0.186986	0.272242	0.107985	0.697905		-2.83333	0.258559
-2.8	0.268827		0.163036	0.483511	0.284919	0.668909	0.114423	0.170164	0.363307	0.34926	0.161188	0.114341	0.164549	0.292157	0.286168	0.59099	0.253623	0.152614	0.082767	0.191539	0.173503	0.330585	0.174474	0.316966	0.0841735	0.370107	0.74425	0.324498	0.152071	0.169117	0.172325	0.0881929	0.234558	0.30264	0.18096	0.0792223	0.103953	0.200207	0.512409	0.213806	0.0683223	0.124575	0.186986	0.272242	0.107985	1.25277		-2.8	0.268827
-2.76667	0.267801		0.116803	0.483511	0.284919	0.645468	0.114423	0.170164	0.363307	0.413706	0.161188	0.10381	0.132483	0.292157	0.286168	0.582615	0.244828	0.152614	0.0893119	0.216157	0.173503	0.330585	0.174474	0.316966	0.0841735	0.370107	0.657296	0.324498	0.114181	0.167094	0.172325	0.0857656	0.232953	0.311555	0.16678	0.0876517	0.124203	0.114	0.512409	0.258323	0.0704087	0.0775678	0.336241	0.30317	0.110603	1.25277		-2.76667	0.267801
-2.73333	0.275816		0.116803	0.490535	0.328774	0.645468	0.10109	0.186121	0.327809	0.413706	0.172929	0.10381	0.132483	0.385372	0.28388	0.582615	0.244828	0.116989	0.0893119	0.216157	0.168548	0.25847	0.192533	0.319393	0.118286	0.354774	0.657296	0.26886	0.114181	0.167094	0.165615	0.0857656	0.232953	0.311555	0.16678	0.0876517	0.124203	0.114	0.511941	0.258323	0.0704087	0.0775678	0.336241	0.30317	0.110603	1.62101		-2.73333	0.275816
-2.7	0.276045		0.106937	0.490535	0.328774	0.53133	0.10109	0.186121	0.327809	0.484156	0.172929	0.0830829	0.119816	0.385372	0.28388	0.492518	0.200446	0.116989	0.0800355	0.232486	0.168548	0.25847	0.192533	0.319393	0.118286	0.354774	0.530992	0.26886	0.102538	0.183036	0.165615	0.0914389	0.222278	0.263879	0.154015	0.0973228	0.136747	0.100625	0.511941	0.299816	0.0660308	0.0902663	0.657993	0.327983	0.117262	1.62101		-2.7	0.276045
-2.66667	0.276409		0.106937	0.480695	0.379171	0.53133	0.089435	0.227059	0.312073	0.484156	0.171497	0.0830829	0.119816	0.459539	0.314437	0.492518	0.200446	0.107381	0.0800355	0.232486	0.161756	0.196989	0.199953	0.345546	0.164744	0.30993	0.530992	0.205184	0.102538	0.183036	0.174215	0.0914389	0.222278	0.263879	0.154015	0.0973228	0.136747	0.100625	0.488636	0.299816	0.0660308	0.0902663	0.657993	0.327983	0.117262	1.60071		-2.66667	0.276409
-2.63333	0.279279		0.113181	0.480695	0.379171	0.404972	0.089435	0.227059	0.312073	0.530263	0.171497	0.0800774	0.118385	0.459539	0.314437	0.345406	0.149785	0.107381	0.0771278	0.273774	0.161756	0.196989	0.199953	0.345546	0.164744	0.30993	0.434344	0.205184	0.107126	0.202345	0.174215	0.0879221	0.214639	0.257675	0.134727	0.102567	0.169286	0.114644	0.488636	0.342537	0.069843	0.110949	0.99354	0.343696	0.120519	1.60071		-2.63333	0.279279
-2.6	0.277167		0.113181	0.602452	0.41524	0.404972	0.0815011	0.328892	0.326517	0.530263	0.16346	0.0800774	0.118385	0.530976	0.307754	0.345406	0.149785	0.128383	0.0771278	0.273774	0.150534	0.156359	0.207739	0.358455	0.211087	0.283792	0.434344	0.184595	0.107126	0.202345	0.177737	0.0879221	0.214639	0.257675	0.134727	0.102567	0.169286	0.114644	0.440258	0.342537	0.069843	0.110949	0.99354	0.343696	0.120519	1.24028		-2.6	0.277167
-2.56667	0.282439		0.119419	0.602452	0.41524	0.308824	0.0815011	0.328892	0.326517	0.548734	0.16346	0.0837001	0.116588	0.530976	0.307754	0.227302	0.125123	0.128383	0.078635	0.323115	0.150534	0.156359	0.207739	0.358455	0.211087	0.283792	0.356709	0.184595	0.135182	0.216423	0.177737	0.090422	0.284777	0.287523	0.125307	0.117454	0.20893	0.134699	0.440258	0.412477	0.0619261	0.181288	1.10277	0.367805	0.116178	1.24028		-2.56667	0.282439
-2.53333	0.28008		0.119419	0.898065	0.419381	0.308824	0.0819407	0.391	0.373914	0.548734	0.145479	0.0837001	0.116588	0.578862	0.269588	0.227302	0.125123	0.189531	0.078635	0.323115	0.136911	0.125025	0.226322	0.359024	0.266512	0.274734	0.356709	0.156904	0.135182	0.216423	0.172348	0.090422	0.284777	0.287523	0.125307	0.117454	0.20893	0.134699	0.389847	0.412477	0.0619261	0.181288	1.10277	0.367805	0.116178	0.736796		-2.53333	0.28008
-2.5	0.290222		0.148268	0.898065	0.419381	0.27569	0.0819407	0.391	0.373914	0.515495	0.145479	0.0920619	0.107566	0.578862	0.269588	0.16285	0.152252	0.189531	0.0744139	0.399084	0.136911	0.125025	0.226322	0.359024	0.266512	0.274734	0.295816	0.156904	0.18752	0.231281	0.172348	0.0908289	0.422415	0.34132	0.110636	0.120301	0.221908	0.115457	0.389847	0.544202	0.0691242	0.389191	0.934925	0.441052	0.133934	0.736796		-2.5	0.290222
-2.46667	0.291046		0.148268	1.25554	0.384215	0.27569	0.0901079	0.375057	0.43187	0.515495	0.154631	0.0920619	0.107566	0.56133	0.230413	0.16285	0.152252	0.256899	0.0744139	0.399084	0.126891	0.106736	0.267142	0.342489	0.275618	0.249462	0.295816	0.194478	0.18752	0.231281	0.158386	0.0908289	0.422415	0.34132	0.110636	0.120301	0.221908	0.115457	0.348389	0.544202	0.0691242	0.389191	0.934925	0.441052	0.133934	0.418796		-2.46667	0.291046
-2.43333	0.30479		0.207992	1.25554	0.384215	0.279209	0.0901079	0.375057	0.43187	0.468286	0.154631	0.103545	0.105813	0.56133	0.230413	0.159906	0.192861	0.256899	0.0841933	0.429802	0.126891	0.106736	0.267142	0.342489	0.275618	0.249462	0.249413	0.194478	0.245666	0.266265	0.158386	0.0750828	0.559038	0.359504	0.109389	0.144193	0.186775	0.0952085	0.348389	0.807227	0.0683917	0.748664	0.607185	0.471169	0.157543	0.418796		-2.43333	0.30479
-2.4	0.308335		0.207992	1.46528	0.336643	0.279209	0.108068	0.317173	0.513656	0.468286	0.165909	0.103545	0.105813	0.468383	0.219795	0.159906	0.192861	0.309133	0.0841933	0.429802	0.130385	0.114964	0.349694	0.315812	0.276427	0.222075	0.249413	0.253302	0.245666	0.266265	0.153441	0.0750828	0.559038	0.359504	0.109389	0.144193	0.186775	0.0952085	0.36409	0.807227	0.0683917	0.748664	0.607185	0.471169	0.157543	0.300203		-2.4	0.308335
-2.36667	0.316116		0.279292	1.46528	0.336643	0.283965	0.108068	0.317173	0.513656	0.409996	0.165909	0.0961262	0.0974503	0.468383	0.219795	0.166245	0.229131	0.309133	0.0878062	0.386246	0.130385	0.114964	0.349694	0.315812	0.276427	0.222075	0.213685	0.253302	0.288503	0.334359	0.153441	0.0766806	0.635238	0.302909	0.110644	0.191477	0.147568	0.0776212	0.36409	1.00629	0.0769101	1.056	0.324933	0.433272	0.21231	0.300203		-2.36667	0.316116
-2.33333	0.311844		0.279292	1.2809	0.290537	0.283965	0.131322	0.265308	0.574921	0.409996	0.176489	0.0961262	0.0974503	0.323412	0.255281	0.166245	0.229131	0.318276	0.0878062	0.386246	0.152763	0.134941	0.475163	0.276345	0.261511	0.196658	0.213685	0.290879	0.288503	0.334359	0.188111	0.0766806	0.635238	0.302909	0.110644	0.191477	0.147568	0.0776212	0.388579	1.00629	0.0769101	1.056	0.324933	0.433272	0.21231	0.215069		-2.33333	0.311844
-2.3	0.314701		0.315327	1.2809	0.290537	0.326919	0.131322	0.265308	0.574921	0.329857	0.176489	0.0965058	0.108083	0.323412	0.255281	0.201505	0.23729	0.318276	0.104871	0.303292	0.152763	0.134941	0.475163	0.276345	0.261511	0.196658	0.200918	0.290879	0.278846	0.448937	0.188111	0.0748249	0.56634	0.208332	0.116356	0.213199	0.119565	0.0661737	0.388579	1.09599	0.0814126	1.36502	0.186377	0.337407	0.267028	0.215069		-2.3	0.314701
-2.26667	0.308726		0.315327	0.916619	0.254983	0.326919	0.158225	0.256954	0.592356	0.329857	0.186127	0.0965058	0.108083	0.204114	0.312237	0.201505	0.23729	0.318237	0.104871	0.303292	0.178322	0.140876	0.648696	0.260115	0.274603	0.168483	0.200918	0.271848	0.278846	0.448937	0.264662	0.0748249	0.56634	0.208332	0.116356	0.213199	0.119565	0.0661737	0.424745	1.09599	0.0814126	1.36502	0.186377	0.337407	0.267028	0.101349		-2.26667	0.308726
-2.23333	0.303037		0.315879	0.916619	0.254983	0.351169	0.158225	0.256954	0.592356	0.241087	0.186127	0.0856185	0.113828	0.204114	0.312237	0.240549	0.232282	0.318237	0.11305	0.216876	0.178322	0.140876	0.648696	0.260115	0.274603	0.168483	0.195609	0.271848	0.271388	0.534978	0.264662	0.0769971	0.424722	0.140079	0.146725	0.198991	0.111514	0.0673075	0.424745	1.04908	0.0719779	1.54581	0.11405	0.250398	0.290121	0.101349		-2.23333	0.303037
-2.2	0.303259		0.315879	0.652432	0.226524	0.351169	0.155956	0.299615	0.540815	0.241087	0.200966	0.0856185	0.113828	0.128857	0.359404	0.240549	0.232282	0.326788	0.11305	0.216876	0.219159	0.136794	0.780359	0.26388	0.327741	0.149319	0.195609	0.230261	0.271388	0.534978	0.34327	0.0769971	0.424722	0.140079	0.146725	0.198991	0.111514	0.0673075	0.537757	1.04908	0.0719779	1.54581	0.11405	0.250398	0.290121	0.0634271		-2.2	0.303259
-2.16667	0.288435		0.289314	0.652432	0.226524	0.318124	0.155956	0.299615	0.540815	0.171737	0.200966	0.0792287	0.123775	0.128857	0.359404	0.267968	0.227951	0.326788	0.133858	0.174084	0.219159	0.136794	0.780359	0.26388	0.327741	0.149319	0.18427	0.230261	0.27048	0.573788	0.34327	0.0820044	0.273089	0.10632	0.197469	0.14758	0.0997623	0.0698198	0.537757	0.91504	0.0803852	1.44708	0.0689089	0.201149	0.244631	0.0634271		-2.16667	0.288435
-2.13333	0.290741		0.289314	0.518224	0.199756	0.318124	0.144623	0.405634	0.448378	0.171737	0.197452	0.0792287	0.123775	0.086341	0.350372	0.267968	0.227951	0.325077	0.133858	0.174084	0.255002	0.116663	0.830628	0.288502	0.387356	0.148028	0.18427	0.186473	0.27048	0.573788	0.367198	0.0820044	0.273089	0.10632	0.197469	0.14758	0.0997623	0.0698198	0.706324	0.91504	0.0803852	1.44708	0.0689089	0.201149	0.244631	0.0827534		-2.13333	0.290741
-2.1	0.274075		0.239773	0.518224	0.199756	0.271601	0.144623	0.405634	0.448378	0.1069	0.197452	0.0876907	0.123712	0.086341	0.350372	0.323115	0.206795	0.325077	0.150221	0.185481	0.255002	0.116663	0.830628	0.288502	0.387356	0.148028	0.199399	0.186473	0.268541	0.536794	0.367198	0.0806977	0.179164	0.094314	0.23849	0.110035	0.109377	0.0752985	0.706324	0.774276	0.0704253	1.1692	0.0583769	0.177683	0.177163	0.0827534		-2.1	0.274075
-2.06667	0.275728		0.239773	0.46136	0.167576	0.271601	0.121356	0.505595	0.355991	0.1069	0.187062	0.0876907	0.123712	0.070262	0.321605	0.323115	0.206795	0.314503	0.150221	0.185481	0.247329	0.105703	0.775841	0.326702	0.402607	0.160567	0.199399	0.148581	0.268541	0.536794	0.346965	0.0806977	0.179164	0.094314	0.23849	0.110035	0.109377	0.0752985	0.834253	0.774276	0.0704253	1.1692	0.0583769	0.177683	0.177163	0.263637		-2.06667	0.275728
-2.03333	0.261599		0.207189	0.46136	0.167576	0.259925	0.121356	0.505595	0.355991	0.0834686	0.187062	0.0960333	0.112672	0.070262	0.321605	0.424949	0.188731	0.314503	0.199802	0.213186	0.247329	0.105703	0.775841	0.326702	0.402607	0.160567	0.229117	0.148581	0.261696	0.466327	0.346965	0.0890369	0.132909	0.0839826	0.260463	0.0864562	0.113816	0.0796385	0.834253	0.606566	0.0753843	0.750889	0.0568464	0.189091	0.124698	0.263637		-2.03333	0.261599
-2	0.260268		0.207189	0.392753	0.152562	0.259925	0.116479	0.509573	0.298412	0.0834686	0.189009	0.0960333	0.112672	0.0576939	0.265363	0.424949	0.188731	0.268947	0.199802	0.213186	0.222732	0.106646	0.618492	0.374492	0.394885	0.191627	0.229117	0.136307	0.261696	0.466327	0.29753	0.0890369	0.132909	0.0839826	0.260463	0.0864562	0.113816	0.0796385	0.871954	0.606566	0.0753843	0.750889	0.0568464	0.189091	0.124698	0.593469		-2	0.260268
-1.96667	0.249988		0.173185	0.392753	0.152562	0.254147	0.116479	0.509573	0.298412	0.0629009	0.189009	0.113852	0.0913985	0.0576939	0.265363	0.565789	0.155016	0.268947	0.253417	0.210854	0.222732	0.106646	0.618492	0.374492	0.394885	0.191627	0.28818	0.136307	0.233166	0.383485	0.29753	0.118159	0.106766	0.0732906	0.298386	0.0871592	0.0962361	0.0838184	0.871954	0.45231	0.0685006	0.415035	0.0678678	0.192343	0.0952707	0.593469		-1.96667	0.249988
-1.93333	0.244089		0.173185	0.324035	0.143332	0.254147	0.0986819	0.437423	0.275101	0.0629009	0.188523	0.113852	0.0913985	0.0595929	0.198665	0.565789	0.155016	0.21052	0.253417	0.210854	0.179897	0.11598	0.443625	0.400418	0.358644	0.219804	0.28818	0.135592	0.233166	0.383485	0.265078	0.118159	0.106766	0.0732906	0.298386	0.0871592	0.0962361	0.0838184	0.774413	0.45231	0.0685006	0.415035	0.0678678	0.192343	0.0952707	0.970041		-1.93333	0.244089
-1.9	0.245272		0.159929	0.324035	0.143332	0.284433	0.0986819	0.437423	0.275101	0.0629832	0.188523	0.167687	0.0832519	0.0595929	0.198665	0.680796	0.131319	0.21052	0.263268	0.190476	0.179897	0.11598	0.443625	0.400418	0.358644	0.219804	0.314707	0.135592	0.195003	0.348283	0.265078	0.128893	0.115996	0.0800296	0.386204	0.0778547	0.0730155	0.105151	0.774413	0.366659	0.0687652	0.290699	0.0921742	0.228854	0.096167	0.970041		-1.9	0.245272
-1.86667	0.23628		0.159929	0.311939	0.149371	0.284433	0.0955682	0.32168	0.243484	0.0629832	0.201258	0.167687	0.0832519	0.0711739	0.14052	0.680796	0.131319	0.157464	0.263268	0.190476	0.16849	0.123257	0.294246	0.394925	0.295133	0.212681	0.314707	0.138491	0.195003	0.348283	0.267061	0.128893	0.115996	0.0800296	0.386204	0.0778547	0.0730155	0.105151	0.62961	0.366659	0.0687652	0.290699	0.0921742	0.228854	0.096167	1.18737		-1.86667	0.23628
-1.83333	0.241182		0.169363	0.311939	0.149371	0.308444	0.0955682	0.32168	0.243484	0.0677598	0.201258	0.231941	0.0924175	0.0711739	0.14052	0.686381	0.116827	0.157464	0.228992	0.191435	0.16849	0.123257	0.294246	0.394925	0.295133	0.212681	0.285624	0.138491	0.207488	0.37009	0.267061	0.134396	0.122917	0.0822608	0.449101	0.0754543	0.0689584	0.129349	0.62961	0.33758	0.0561008	0.359625	0.117652	0.212799	0.105329	1.18737		-1.83333	0.241182
-1.8	0.226416		0.169363	0.300854	0.161313	0.308444	0.0939691	0.252795	0.207762	0.0677598	0.198765	0.231941	0.0924175	0.0837575	0.113351	0.686381	0.116827	0.114936	0.228992	0.191435	0.16561	0.133916	0.205163	0.367212	0.213743	0.184069	0.285624	0.147597	0.207488	0.37009	0.296558	0.134396	0.122917	0.0822608	0.449101	0.0754543	0.0689584	0.129349	0.471295	0.33758	0.0561008	0.359625	0.117652	0.212799	0.105329	1.04133		-1.8	0.226416
-1.76667	0.232214		0.171972	0.300854	0.161313	0.362097	0.0939691	0.252795	0.207762	0.0873458	0.198765	0.275128	0.110246	0.0837575	0.113351	0.608714	0.109248	0.114936	0.164847	0.170228	0.16561	0.133916	0.205163	0.367212	0.213743	0.184069	0.220385	0.147597	0.229148	0.440882	0.296558	0.120012	0.150666	0.0975964	0.433546	0.0783219	0.0776782	0.151234	0.471295	0.294366	0.0566775	0.596516	0.124682	0.190295	0.141609	1.04133		-1.76667	0.232214
-1.73333	0.223009		0.171972	0.388784	0.184274	0.362097	0.100139	0.225628	0.181145	0.0873458	0.215189	0.275128	0.110246	0.104483	0.109714	0.608714	0.109248	0.0955348	0.164847	0.170228	0.162961	0.149085	0.182538	0.312309	0.14415	0.151314	0.220385	0.173976	0.229148	0.440882	0.342332	0.120012	0.150666	0.0975964	0.433546	0.0783219	0.0776782	0.151234	0.379946	0.294366	0.0566775	0.596516	0.124682	0.190295	0.141609	0.745453		-1.73333	0.223009
-1.7	0.226801		0.158511	0.388784	0.184274	0.378257	0.100139	0.225628	0.181145	0.114784	0.215189	0.250222	0.151691	0.104483	0.109714	0.426337	0.107776	0.0955348	0.119004	0.187044	0.162961	0.149085	0.182538	0.312309	0.14415	0.151314	0.178606	0.173976	0.236806	0.494812	0.342332	0.101301	0.195118	0.118409	0.337839	0.074263	0.117543	0.141414	0.379946	0.314914	0.0523242	0.890568	0.140293	0.152708	0.189721	0.745453		-1.7	0.226801
-1.66667	0.226098		0.158511	0.414852	0.185155	0.378257	0.0961822	0.234964	0.168011	0.114784	0.223619	0.250222	0.151691	0.15432	0.147406	0.426337	0.107776	0.0843555	0.119004	0.187044	0.153066	0.17767	0.199876	0.263231	0.107041	0.140171	0.178606	0.226581	0.236806	0.494812	0.461179	0.101301	0.195118	0.118409	0.337839	0.074263	0.117543	0.141414	0.33727	0.314914	0.0523242	0.890568	0.140293	0.152708	0.189721	0.543078		-1.66667	0.226098
-1.63333	0.231747		0.131057	0.414852	0.185155	0.367065	0.0961822	0.234964	0.168011	0.179581	0.223619	0.176175	0.193833	0.15432	0.147406	0.300967	0.0896679	0.0843555	0.123494	0.176063	0.153066	0.17767	0.199876	0.263231	0.107041	0.140171	0.175093	0.226581	0.208255	0.478159	0.461179	0.0933952	0.277261	0.160985	0.207404	0.0821355	0.226624	0.128908	0.33727	0.393048	0.0598972	1.12004	0.128605	0.12966	0.271461	0.543078		-1.63333	0.231747
-1.6	0.237264		0.131057	0.390283	0.183794	0.367065	0.0994829	0.252077	0.140963	0.179581	0.238214	0.176175	0.193833	0.189868	0.210039	0.300967	0.0896679	0.090998	0.123494	0.176063	0.148015	0.247846	0.240558	0.23884	0.118614	0.132753	0.175093	0.298079	0.208255	0.478159	0.623247	0.0933952	0.277261	0.160985	0.207404	0.0821355	0.226624	0.128908	0.321417	0.393048	0.0598972	1.12004	0.128605	0.12966	0.271461	0.395711		-1.6	0.237264
-1.56667	0.241262		0.111837	0.390283	0.183794	0.351369	0.0994829	0.252077	0.140963	0.261144	0.238214	0.109929	0.259414	0.189868	0.210039	0.217033	0.100296	0.090998	0.156696	0.168327	0.148015	0.247846	0.240558	0.23884	0.118614	0.132753	0.211168	0.298079	0.185052	0.420117	0.623247	0.0986854	0.37906	0.190687	0.12772	0.0904579	0.4135	0.117912	0.321417	0.484206	0.0596802	1.03374	0.1231	0.104515	0.27909	0.395711		-1.56667	0.241262
-1.53333	0.245876		0.111837	0.271913	0.184121	0.351369	0.0987521	0.253363	0.120029	0.261144	0.228269	0.109929	0.259414	0.192942	0.252086	0.217033	0.100296	0.109846	0.156696	0.168327	0.133938	0.333069	0.281845	0.231544	0.123956	0.17653	0.211168	0.33378	0.185052	0.420117	0.77138	0.0986854	0.37906	0.190687	0.12772	0.0904579	0.4135	0.117912	0.35399	0.484206	0.0596802	1.03374	0.1231	0.104515	0.27909	0.312442		-1.53333	0.245876
-1.5	0.248399		0.103231	0.271913	0.184121	0.333397	0.0987521	0.253363	0.120029	0.355147	0.228269	0.0838824	0.284064	0.192942	0.252086	0.194469	0.108356	0.109846	0.232296	0.160487	0.133938	0.333069	0.281845	0.231544	0.123956	0.17653	0.252056	0.33378	0.175693	0.370831	0.77138	0.134212	0.507842	0.184338	0.0953686	0.100551	0.548073	0.144224	0.35399	0.538145	0.0614382	0.744657	0.106812	0.0992581	0.246955	0.312442		-1.5	0.248399
-1.46667	0.248091		0.103231	0.194409	0.222993	0.333397	0.115304	0.219974	0.107451	0.355147	0.214929	0.0838824	0.284064	0.167991	0.244723	0.194469	0.108356	0.141958	0.232296	0.160487	0.136117	0.381555	0.296823	0.23623	0.120838	0.2346	0.252056	0.28331	0.175693	0.370831	0.764829	0.134212	0.507842	0.184338	0.0953686	0.100551	0.548073	0.144224	0.451301	0.538145	0.0614382	0.744657	0.106812	0.0992581	0.246955	0.214868		-1.46667	0.248091
-1.43333	0.25068		0.103371	0.194409	0.222993	0.375865	0.115304	0.219974	0.107451	0.413322	0.214929	0.0788203	0.259883	0.167991	0.244723	0.20176	0.11098	0.141958	0.321105	0.149977	0.136117	0.381555	0.296823	0.23623	0.120838	0.2346	0.320282	0.28331	0.181238	0.314469	0.764829	0.224927	0.619936	0.176131	0.0747424	0.112563	0.542918	0.192363	0.451301	0.540833	0.0778245	0.502527	0.102671	0.0914916	0.189725	0.214868		-1.43333	0.25068
-1.4	0.247543		0.103371	0.157376	0.289698	0.375865	0.126627	0.188945	0.0974253	0.413322	0.190593	0.0788203	0.259883	0.125881	0.208222	0.20176	0.11098	0.189813	0.321105	0.149977	0.152395	0.393141	0.303715	0.212217	0.1075	0.284445	0.320282	0.210609	0.181238	0.314469	0.669754	0.224927	0.619936	0.176131	0.0747424	0.112563	0.542918	0.192363	0.56302	0.540833	0.0778245	0.502527	0.102671	0.0914916	0.189725	0.140809		-1.4	0.247543
-1.36667	0.24119		0.0962859	0.157376	0.289698	0.394622	0.126627	0.188945	0.0974253	0.404761	0.190593	0.0954562	0.193023	0.125881	0.208222	0.231421	0.109892	0.189813	0.369615	0.165395	0.152395	0.393141	0.303715	0.212217	0.1075	0.284445	0.348974	0.210609	0.176182	0.262031	0.669754	0.313446	0.677597	0.143212	0.061343	0.116218	0.433401	0.225973	0.56302	0.422378	0.110786	0.275836	0.098539	0.101079	0.172729	0.140809		-1.36667	0.24119
-1.33333	0.236834		0.0962859	0.14867	0.381459	0.394622	0.147211	0.180302	0.109765	0.404761	0.167133	0.0954562	0.193023	0.0997076	0.163317	0.231421	0.109892	0.219899	0.369615	0.165395	0.181817	0.344866	0.291359	0.204012	0.0824258	0.304997	0.348974	0.150101	0.176182	0.262031	0.556386	0.313446	0.677597	0.143212	0.061343	0.116218	0.433401	0.225973	0.597435	0.422378	0.110786	0.275836	0.098539	0.101079	0.172729	0.089617		-1.33333	0.236834
-1.3	0.227214		0.090355	0.14867	0.381459	0.342454	0.147211	0.180302	0.109765	0.341355	0.167133	0.115453	0.140508	0.0997076	0.163317	0.286516	0.102364	0.219899	0.366117	0.18668	0.181817	0.344866	0.291359	0.204012	0.0824258	0.304997	0.336038	0.150101	0.155001	0.212056	0.556386	0.333408	0.683554	0.126915	0.0717947	0.107254	0.29031	0.235917	0.597435	0.315415	0.132645	0.19463	0.097728	0.113192	0.19927	0.089617		-1.3	0.227214
-1.26667	0.225413		0.090355	0.178432	0.44103	0.342454	0.157189	0.227654	0.108286	0.341355	0.158471	0.115453	0.140508	0.0969659	0.144336	0.286516	0.102364	0.222997	0.366117	0.18668	0.218684	0.284281	0.315059	0.197215	0.0783289	0.293434	0.336038	0.109786	0.155001	0.212056	0.472581	0.333408	0.683554	0.126915	0.0717947	0.107254	0.29031	0.235917	0.553723	0.315415	0.132645	0.19463	0.097728	0.113192	0.19927	0.0828029		-1.26667	0.225413
-1.23333	0.214732		0.0955635	0.178432	0.44103	0.248267	0.157189	0.227654	0.108286	0.258564	0.158471	0.14129	0.103133	0.0969659	0.144336	0.356432	0.102154	0.222997	0.289513	0.221286	0.218684	0.284281	0.315059	0.197215	0.0783289	0.293434	0.309004	0.109786	0.13581	0.201322	0.472581	0.276715	0.642417	0.116276	0.0711791	0.108684	0.191722	0.257014	0.553723	0.194068	0.158007	0.171555	0.096368	0.127057	0.233537	0.0828029		-1.23333	0.214732
-1.2	0.212414	0	0.0955635	0.210999	0.43641	0.248267	0.169243	0.309986	0.111356	0.258564	0.14875	0.14129	0.103133	0.118941	0.150596	0.356432	0.102154	0.234797	0.289513	0.221286	0.275451	0.266357	0.357808	0.267892	0.105066	0.264494	0.309004	0.102981	0.13581	0.201322	0.411623	0.276715	0.642417	0.116276	0.0711791	0.108684	0.191722	0.257014	0.424558	0.194068	0.158007	0.171555	0.096368	0.127057	0.233537	0.0843793		-1.2	0.212414
-1.16667	0.209115	0	0.0914748	0.210999	0.43641	0.194766	0.169243	0.309986	0.111356	0.196688	0.14875	0.159589	0.0965924	0.118941	0.150596	0.404541	0.108159	0.234797	0.202756	0.264364	0.275451	0.266357	0.357808	0.267892	0.105066	0.264494	0.274874	0.102981	0.126797	0.242114	0.411623	0.188656	0.55937	0.104236	0.0738613	0.101301	0.187468	0.325681	0.424558	0.161621	0.236869	0.149295	0.101964	0.146121	0.259349	0.0843793		-1.16667	0.209115
-1.13333	0.215478	0	0.0914748	0.241313	0.406862	0.194766	0.168834	0.395542	0.108497	0.196688	0.161334	0.159589	0.0965924	0.155664	0.161783	0.404541	0.108159	0.259387	0.202756	0.264364	0.334552	0.282059	0.430561	0.410704	0.1316	0.231938	0.274874	0.122853	0.126797	0.242114	0.321078	0.188656	0.55937	0.104236	0.0738613	0.101301	0.187468	0.325681	0.311603	0.161621	0.236869	0.149295	0.101964	0.146121	0.259349	0.101821		-1.13333	0.215478
-1.1	0.21707	0	0.0905402	0.241313	0.406862	0.167428	0.168834	0.395542	0.108497	0.155467	0.161334	0.162979	0.097203	0.155664	0.161783	0.412783	0.1522	0.259387	0.147914	0.330018	0.334552	0.282059	0.430561	0.410704	0.1316	0.231938	0.244097	0.122853	0.153271	0.282223	0.321078	0.124381	0.489307	0.0976342	0.0653734	0.104345	0.190001	0.400763	0.311603	0.183073	0.278212	0.16807	0.135633	0.140017	0.257212	0.101821		-1.1	0.21707
-1.06667	0.223292	0	0.0905402	0.273627	0.345065	0.167428	0.180314	0.444392	0.112839	0.155467	0.155189	0.162979	0.097203	0.201788	0.175658	0.412783	0.1522	0.303459	0.147914	0.330018	0.354699	0.330173	0.484579	0.529351	0.149238	0.201286	0.244097	0.153945	0.153271	0.282223	0.264125	0.124381	0.489307	0.0976342	0.0653734	0.104345	0.190001	0.400763	0.233574	0.183073	0.278212	0.16807	0.135633	0.140017	0.257212	0.124708		-1.06667	0.223292
-1.03333	0.229283	0	0.0931151	0.273627	0.345065	0.218879	0.180314	0.444392	0.112839	0.167509	0.155189	0.162965	0.104586	0.201788	0.175658	0.376839	0.228192	0.303459	0.111025	0.355253	0.354699	0.330173	0.484579	0.529351	0.149238	0.201286	0.219408	0.153945	0.207165	0.307346	0.264125	0.0930721	0.416646	0.0941686	0.0772894	0.112055	0.185432	0.422296	0.233574	0.305224	0.285466	0.195394	0.167432	0.135295	0.257652	0.124708		-1.03333	0.229283
-1	0.230857	0	0.0931151	0.305187	0.26668	0.218879	0.204163	0.417938	0.123899	0.167509	0.157959	0.162965	0.104586	0.253312	0.177661	0.376839	0.228192	0.333449	0.111025	0.355253	0.311445	0.351147	0.494568	0.594975	0.136432	0.174079	0.219408	0.198129	0.207165	0.307346	0.228827	0.0930721	0.416646	0.0941686	0.0772894	0.112055	0.185432	0.422296	0.185344	0.305224	0.285466	0.195394	0.167432	0.135295	0.257652	0.173659		-1	0.230857
-0.966667	0.234055	0	0.103421	0.305187	0.26668	0.311356	0.204163	0.417938	0.123899	0.202902	0.157959	0.15285	0.112842	0.253312	0.177661	0.32733	0.296195	0.333449	0.0926162	0.342098	0.311445	0.351147	0.494568	0.594975	0.136432	0.174079	0.1919	0.198129	0.239655	0.303641	0.228827	0.0806222	0.320443	0.102033	0.0620864	0.177019	0.16367	0.369192	0.185344	0.424199	0.235891	0.312803	0.161398	0.121984	0.235466	0.173659		-0.966667	0.234055
-0.933333	0.232161	0	0.103421	0.33845	0.212457	0.311356	0.256233	0.348231	0.155853	0.202902	0.175571	0.15285	0.112842	0.296347	0.195378	0.32733	0.296195	0.303473	0.0926162	0.342098	0.233973	0.34017	0.436502	0.585768	0.113158	0.187425	0.1919	0.214662	0.239655	0.303641	0.244091	0.0806222	0.320443	0.102033	0.0620864	0.177019	0.16367	0.369192	0.171087	0.424199	0.235891	0.312803	0.161398	0.121984	0.235466	0.19482		-0.933333	0.232161
-0.9	0.23324	0	0.113042	0.33845	0.212457	0.379467	0.256233	0.348231	0.155853	0.217431	0.175571	0.143771	0.133232	0.296347	0.195378	0.244718	0.32341	0.303473	0.103399	0.307054	0.233973	0.34017	0.436502	0.585768	0.113158	0.187425	0.224325	0.214662	0.240561	0.268956	0.244091	0.0794527	0.226284	0.0977378	0.0817704	0.267565	0.130979	0.268612	0.171087	0.41055	0.200351	0.541746	0.14736	0.118481	0.221914	0.19482		-0.9	0.23324
-0.866667	0.229764	0	0.113042	0.334619	0.16961	0.379467	0.286355	0.277415	0.22973	0.217431	0.195617	0.143771	0.133232	0.342285	0.214762	0.244718	0.32341	0.244841	0.103399	0.307054	0.174601	0.320871	0.34539	0.569307	0.096475	0.2338	0.224325	0.217631	0.240561	0.268956	0.243515	0.0794527	0.226284	0.0977378	0.0817704	0.267565	0.130979	0.268612	0.156758	0.41055	0.200351	0.541746	0.14736	0.118481	0.221914	0.193636		-0.866667	0.229764
-0.833333	0.23238	0	0.141101	0.334619	0.16961	0.419247	0.286355	0.277415	0.22973	0.194778	0.195617	0.148806	0.167199	0.342285	0.214762	0.193218	0.314759	0.244841	0.124583	0.258712	0.174601	0.320871	0.34539	0.569307	0.096475	0.2338	0.300576	0.217631	0.200545	0.240622	0.243515	0.0911141	0.156293	0.110862	0.106858	0.317121	0.11822	0.175048	0.156758	0.354293	0.181909	0.842306	0.130013	0.120498	0.201186	0.193636		-0.833333	0.23238
-0.8	0.236512	0	0.141101	0.34535	0.1832	0.419247	0.302798	0.231651	0.335138	0.194778	0.209729	0.148806	0.167199	0.399453	0.252485	0.193218	0.314759	0.218533	0.124583	0.258712	0.158354	0.314137	0.29804	0.568273	0.107765	0.284349	0.300576	0.178707	0.200545	0.240622	0.246914	0.0911141	0.156293	0.110862	0.106858	0.317121	0.11822	0.175048	0.218377	0.354293	0.181909	0.842306	0.130013	0.120498	0.201186	0.179938		-0.8	0.236512
-0.766667	0.238961	0	0.215775	0.34535	0.1832	0.421361	0.302798	0.231651	0.335138	0.16202	0.209729	0.134622	0.1785	0.399453	0.252485	0.184913	0.29393	0.218533	0.130663	0.212835	0.158354	0.314137	0.29804	0.568273	0.107765	0.284349	0.369207	0.178707	0.148038	0.236676	0.246914	0.109676	0.138821	0.137559	0.199588	0.299545	0.0999118	0.118976	0.218377	0.218446	0.193157	1.04068	0.126814	0.155375	0.192989	0.179938		-0.766667	0.238961
-0.733333	0.242877	0	0.215775	0.321219	0.193119	0.421361	0.320884	0.225106	0.399373	0.16202	0.222208	0.134622	0.1785	0.442789	0.282961	0.184913	0.29393	0.214666	0.130663	0.212835	0.16148	0.296456	0.276421	0.521974	0.129245	0.349154	0.369207	0.150597	0.148038	0.236676	0.217086	0.109676	0.138821	0.137559	0.199588	0.299545	0.0999118	0.118976	0.326729	0.218446	0.193157	1.04068	0.126814	0.155375	0.192989	0.157921		-0.733333	0.242877
-0.7	0.246799	0	0.312958	0.321219	0.193119	0.366173	0.320884	0.225106	0.399373	0.129498	0.222208	0.147476	0.167918	0.442789	0.282961	0.235546	0.240982	0.214666	0.161666	0.192693	0.16148	0.296456	0.276421	0.521974	0.129245	0.349154	0.423651	0.150597	0.114869	0.261192	0.217086	0.133235	0.121678	0.152638	0.280466	0.225392	0.104719	0.0994599	0.326729	0.143635	0.212516	1.0788	0.142503	0.236271	0.210645	0.157921		-0.7	0.246799
-0.666667	0.250413	0	0.312958	0.279448	0.219926	0.366173	0.369709	0.211684	0.376611	0.129498	0.223921	0.147476	0.167918	0.479203	0.284905	0.235546	0.240982	0.186387	0.161666	0.192693	0.155483	0.294321	0.281796	0.465479	0.154644	0.410548	0.423651	0.148594	0.114869	0.261192	0.187879	0.133235	0.121678	0.152638	0.280466	0.225392	0.104719	0.0994599	0.484446	0.143635	0.212516	1.0788	0.142503	0.236271	0.210645	0.157012		-0.666667	0.250413
-0.633333	0.251508	0	0.406587	0.279448	0.219926	0.281947	0.369709	0.211684	0.376611	0.130739	0.223921	0.126181	0.140658	0.479203	0.284905	0.333467	0.201138	0.186387	0.20498	0.165359	0.155483	0.294321	0.281796	0.465479	0.154644	0.410548	0.447806	0.148594	0.0956745	0.318806	0.187879	0.152106	0.113657	0.208839	0.329851	0.134326	0.119884	0.083702	0.484446	0.125395	0.229392	0.88597	0.196541	0.301093	0.211749	0.157012		-0.633333	0.251508
-0.6	0.252503	0	0.406587	0.251218	0.243602	0.281947	0.411967	0.220484	0.293489	0.130739	0.215841	0.126181	0.140658	0.485826	0.285367	0.333467	0.201138	0.162559	0.20498	0.165359	0.142552	0.335955	0.251587	0.395179	0.158249	0.420907	0.447806	0.172782	0.0956745	0.318806	0.165305	0.152106	0.113657	0.208839	0.329851	0.134326	0.119884	0.083702	0.578384	0.125395	0.229392	0.88597	0.196541	0.301093	0.211749	0.225514		-0.6	0.252503
-0.566667	0.254202	0	0.432152	0.251218	0.243602	0.202904	0.411967	0.220484	0.293489	0.139746	0.215841	0.136283	0.115129	0.485826	0.285367	0.468322	0.156401	0.162559	0.258731	0.159728	0.142552	0.335955	0.251587	0.395179	0.158249	0.420907	0.483012	0.172782	0.0845679	0.413686	0.165305	0.193492	0.124874	0.278342	0.283811	0.0952184	0.142965	0.103286	0.578384	0.0922556	0.29172	0.623318	0.214343	0.321743	0.206309	0.225514		-0.566667	0.254202
-0.533333	0.251995	0	0.432152	0.229285	0.275279	0.202904	0.449046	0.209671	0.204448	0.139746	0.210458	0.136283	0.115129	0.451022	0.312622	0.468322	0.156401	0.136878	0.258731	0.159728	0.124017	0.414477	0.214553	0.372354	0.140497	0.38527	0.483012	0.18208	0.0845679	0.413686	0.151364	0.193492	0.124874	0.278342	0.283811	0.0952184	0.142965	0.103286	0.555052	0.0922556	0.29172	0.623318	0.214343	0.321743	0.206309	0.299078		-0.533333	0.251995
-0.5	0.252492	0	0.401186	0.229285	0.275279	0.17296	0.449046	0.209671	0.204448	0.134308	0.210458	0.154188	0.120673	0.451022	0.312622	0.662445	0.119633	0.136878	0.297009	0.142635	0.124017	0.414477	0.214553	0.372354	0.140497	0.38527	0.494189	0.18208	0.101871	0.494195	0.151364	0.184891	0.126569	0.369551	0.208233	0.0925651	0.15074	0.128836	0.555052	0.0925145	0.306247	0.425556	0.188854	0.278986	0.195863	0.299078		-0.5	0.252492
-0.466667	0.250809	0	0.401186	0.254813	0.276556	0.17296	0.43517	0.223473	0.168889	0.134308	0.194733	0.154188	0.120673	0.361003	0.362818	0.662445	0.119633	0.133403	0.297009	0.142635	0.114006	0.506201	0.190128	0.441324	0.123385	0.308296	0.494189	0.168142	0.101871	0.494195	0.143182	0.184891	0.126569	0.369551	0.208233	0.0925651	0.15074	0.128836	0.426688	0.0925145	0.306247	0.425556	0.188854	0.278986	0.195863	0.40951		-0.466667	0.250809
-0.433333	0.25082	0	0.416586	0.254813	0.276556	0.176107	0.43517	0.223473	0.168889	0.141114	0.194733	0.203757	0.161064	0.361003	0.362818	0.819164	0.10627	0.133403	0.28958	0.14381	0.114006	0.506201	0.190128	0.441324	0.123385	0.308296	0.461444	0.168142	0.126814	0.519262	0.143182	0.171485	0.104922	0.41143	0.137588	0.096618	0.154262	0.14757	0.426688	0.0930321	0.304818	0.310218	0.155699	0.213869	0.178697	0.40951		-0.433333	0.25082
-0.4	0.254372	0	0.416586	0.305351	0.290799	0.176107	0.436854	0.2403	0.176333	0.141114	0.208572	0.203757	0.161064	0.280641	0.398376	0.819164	0.10627	0.145402	0.28958	0.14381	0.126038	0.515042	0.183049	0.55028	0.112343	0.233101	0.461444	0.154901	0.126814	0.519262	0.16946	0.171485	0.104922	0.41143	0.137588	0.096618	0.154262	0.14757	0.323415	0.0930321	0.304818	0.310218	0.155699	0.213869	0.178697	0.551319		-0.4	0.254372
-0.366667	0.255806	0	0.444522	0.305351	0.290799	0.194713	0.436854	0.2403	0.176333	0.143928	0.208572	0.250152	0.239226	0.280641	0.398376	0.891703	0.101314	0.145402	0.213607	0.142427	0.126038	0.515042	0.183049	0.55028	0.112343	0.233101	0.422788	0.154901	0.203843	0.474924	0.16946	0.151342	0.100243	0.417496	0.106699	0.100009	0.155586	0.145777	0.323415	0.0858033	0.387817	0.255119	0.142031	0.156037	0.182571	0.551319		-0.366667	0.255806
-0.333333	0.260702	0	0.444522	0.342394	0.278199	0.194713	0.440652	0.280621	0.226161	0.143928	0.260339	0.250152	0.239226	0.199863	0.407938	0.891703	0.101314	0.161316	0.213607	0.142427	0.13995	0.424354	0.207048	0.682485	0.125253	0.174595	0.422788	0.145846	0.203843	0.474924	0.202529	0.151342	0.100243	0.417496	0.106699	0.100009	0.155586	0.145777	0.275914	0.0858033	0.387817	0.255119	0.142031	0.156037	0.182571	0.646465		-0.333333	0.260702
-0.3	0.265084	0	0.483982	0.342394	0.278199	0.206312	0.440652	0.280621	0.226161	0.15544	0.260339	0.320607	0.320412	0.199863	0.407938	0.794486	0.0991538	0.161316	0.163105	0.172678	0.13995	0.424354	0.207048	0.682485	0.125253	0.174595	0.407527	0.145846	0.300814	0.419205	0.202529	0.140633	0.0987233	0.389302	0.109479	0.114363	0.149878	0.132329	0.275914	0.100546	0.559782	0.25411	0.101767	0.122796	0.189411	0.646465		-0.3	0.265084
-0.266667	0.270694	0	0.483982	0.40362	0.275443	0.206312	0.406468	0.295939	0.291061	0.15544	0.341039	0.320607	0.320412	0.160037	0.373325	0.794486	0.0991538	0.207557	0.163105	0.172678	0.160821	0.335763	0.308705	0.697114	0.158217	0.148913	0.407527	0.139685	0.300814	0.419205	0.230889	0.140633	0.0987233	0.389302	0.109479	0.114363	0.149878	0.132329	0.301592	0.100546	0.559782	0.25411	0.101767	0.122796	0.189411	0.638192		-0.266667	0.270694
-0.233333	0.27938	0	0.447122	0.40362	0.275443	0.2825	0.406468	0.295939	0.291061	0.172237	0.341039	0.357513	0.3638	0.160037	0.373325	0.667842	0.105885	0.207557	0.126101	0.265855	0.160821	0.335763	0.308705	0.697114	0.158217	0.148913	0.433401	0.139685	0.366387	0.37519	0.230889	0.16591	0.131229	0.375971	0.109819	0.131661	0.160906	0.141395	0.301592	0.122663	0.707643	0.246919	0.095376	0.0991817	0.245197	0.638192		-0.233333	0.27938
-0.2	0.292767	0	0.447122	0.485493	0.283821	0.2825	0.407068	0.294543	0.38636	0.172237	0.434728	0.357513	0.3638	0.159259	0.366668	0.667842	0.105885	0.287529	0.126101	0.265855	0.184206	0.285803	0.487118	0.681135	0.24011	0.150326	0.433401	0.16501	0.366387	0.37519	0.272595	0.16591	0.131229	0.375971	0.109819	0.131661	0.160906	0.141395	0.372793	0.122663	0.707643	0.246919	0.095376	0.0991817	0.245197	0.53226		-0.2	0.292767
-0.166667	0.3112	0	0.35025	0.485493	0.283821	0.410437	0.407068	0.294543	0.38636	0.18172	0.434728	0.359536	0.414636	0.159259	0.366668	0.562011	0.119527	0.287529	0.135323	0.381201	0.184206	0.285803	0.487118	0.681135	0.24011	0.150326	0.454411	0.16501	0.365431	0.360724	0.272595	0.232258	0.227745	0.438396	0.141691	0.156931	0.183573	0.178835	0.372793	0.175692	0.900727	0.251035	0.100239	0.102178	0.342672	0.53226		-0.166667	0.3112
-0.133333	0.337888	0	0.35025	0.668416	0.337818	0.410437	0.492814	0.296552	0.47211	0.18172	0.469983	0.359536	0.414636	0.201818	0.384005	0.562011	0.119527	0.402738	0.135323	0.381201	0.26624	0.316406	0.700892	0.686132	0.334623	0.164741	0.454411	0.220814	0.365431	0.360724	0.355157	0.232258	0.227745	0.438396	0.141691	0.156931	0.183573	0.178835	0.473984	0.175692	0.900727	0.251035	0.100239	0.102178	0.342672	0.432548		-0.133333	0.337888
-0.1	0.367583	0	0.266536	0.668416	0.337818	0.584448	0.492814	0.296552	0.47211	0.187454	0.469983	0.359528	0.461934	0.201818	0.384005	0.473348	0.132155	0.402738	0.185983	0.535442	0.26624	0.316406	0.700892	0.686132	0.334623	0.164741	0.463271	0.220814	0.331322	0.372425	0.355157	0.362552	0.361909	0.5855	0.187104	0.171263	0.229638	0.271815	0.473984	0.224651	1.14009	0.216271	0.157743	0.127337	0.473719	0.432548		-0.1	0.367583
-0.0666667	0.398035	0	0.266536	0.933826	0.408954	0.584448	0.593146	0.295329	0.54779	0.187454	0.446882	0.359528	0.461934	0.292579	0.414693	0.473348	0.132155	0.525715	0.185983	0.535442	0.391296	0.412227	0.829526	0.71704	0.374649	0.186346	0.463271	0.317751	0.331322	0.372425	0.415247	0.362552	0.361909	0.5855	0.187104	0.171263	0.229638	0.271815	0.596791	0.224651	1.14009	0.216271	0.157743	0.127337	0.473719	0.348342		-0.0666667	0.398035
-0.0333333	0.430737	0	0.214906	0.933826	0.408954	0.670311	0.593146	0.295329	0.54779	0.196154	0.446882	0.396104	0.512042	0.292579	0.414693	0.406072	0.157017	0.525715	0.312064	0.641761	0.391296	0.412227	0.829526	0.71704	0.374649	0.186346	0.446078	0.317751	0.313922	0.452883	0.415247	0.494892	0.521132	0.732462	0.295021	0.185999	0.303926	0.351691	0.596791	0.218833	1.33346	0.217411	0.225558	0.181646	0.553694	0.348342		-0.0333333	0.430737
0	0.451763	0	0.214906	1.13041	0.438291	0.670311	0.608553	0.297473	0.622687	0.196154	0.385134	0.396104	0.512042	0.406634	0.425669	0.406072	0.157017	0.600749	0.312064	0.641761	0.517814	0.623557	0.794572	0.766663	0.352772	0.18956	0.446078	0.408757	0.313922	0.452883	0.474157	0.494892	0.521132	0.732462	0.295021	0.185999	0.303926	0.351691	0.675882	0.218833	1.33346	0.217411	0.225558	0.181646	0.553694	0.274955		0	0.451763
0.0333333	0.476708	0	0.215708	1.13041	0.438291	0.621072	0.608553	0.297473	0.622687	0.201483	0.385134	0.491586	0.534949	0.406634	0.425669	0.33694	0.189894	0.600749	0.45842	0.72624	0.517814	0.623557	0.794572	0.766663	0.352772	0.18956	0.433374	0.408757	0.339732	0.616424	0.474157	0.564263	0.640685	0.745284	0.385724	0.192063	0.421827	0.413591	0.675882	0.199259	1.31433	0.200041	0.346315	0.267304	0.601051	0.274955		0.0333333	0.476708
0.0666667	0.483597	0	0.215708	1.10269	0.404005	0.621072	0.555217	0.295427	0.740243	0.201483	0.347503	0.491586	0.534949	0.504336	0.446168	0.33694	0.189894	0.651981	0.45842	0.72624	0.579713	0.931621	0.670129	0.743467	0.302975	0.212336	0.433374	0.46023	0.339732	0.616424	0.449021	0.564263	0.640685	0.745284	0.385724	0.192063	0.421827	0.413591	0.714333	0.199259	1.31433	0.200041	0.346315	0.267304	0.601051	0.192892		0.0666667	0.483597
0.1	0.488917	0	0.241194	1.10269	0.404005	0.449209	0.555217	0.295427	0.740243	0.198065	0.347503	0.590161	0.550553	0.504336	0.446168	0.262078	0.244039	0.651981	0.561937	0.765801	0.579713	0.931621	0.670129	0.743467	0.302975	0.212336	0.49057	0.46023	0.376723	0.750531	0.449021	0.522613	0.686655	0.647888	0.429451	0.192143	0.520367	0.397018	0.714333	0.197116	1.11957	0.18159	0.447289	0.341915	0.532506	0.192892		0.1	0.488917
0.133333	0.481526	0	0.241194	0.873464	0.336155	0.449209	0.447575	0.305486	0.84072	0.198065	0.353198	0.590161	0.550553	0.551574	0.463086	0.262078	0.244039	0.651576	0.561937	0.765801	0.583583	1.14547	0.559743	0.664535	0.286242	0.24816	0.49057	0.409757	0.376723	0.750531	0.391855	0.522613	0.686655	0.647888	0.429451	0.192143	0.520367	0.397018	0.709699	0.197116	1.11957	0.18159	0.447289	0.341915	0.532506	0.149807		0.133333	0.481526
0.166667	0.46615	0	0.243146	0.873464	0.336155	0.281475	0.447575	0.305486	0.84072	0.186423	0.353198	0.589683	0.557584	0.551574	0.463086	0.213477	0.306698	0.651576	0.560813	0.778473	0.583583	1.14547	0.559743	0.664535	0.286242	0.24816	0.57991	0.409757	0.409373	0.750093	0.391855	0.421658	0.601107	0.489214	0.393824	0.180214	0.544296	0.333477	0.709699	0.17832	0.861956	0.16368	0.525126	0.414854	0.440208	0.149807		0.166667	0.46615
0.2	0.450585	0	0.243146	0.567633	0.261861	0.281475	0.347694	0.379288	0.865384	0.186423	0.388299	0.589683	0.557584	0.518224	0.464292	0.213477	0.306698	0.618847	0.560813	0.778473	0.569007	1.16428	0.533555	0.553897	0.287108	0.314542	0.57991	0.311143	0.409373	0.750093	0.348384	0.421658	0.601107	0.489214	0.393824	0.180214	0.544296	0.333477	0.68969	0.17832	0.861956	0.16368	0.525126	0.414854	0.440208	0.0881048		0.2	0.450585
0.233333	0.428803	0	0.237105	0.567633	0.261861	0.1789	0.347694	0.379288	0.865384	0.172618	0.388299	0.527926	0.573311	0.518224	0.464292	0.17817	0.364888	0.618847	0.488581	0.735399	0.569007	1.16428	0.533555	0.553897	0.287108	0.314542	0.650693	0.311143	0.442962	0.633441	0.348384	0.330599	0.491401	0.396159	0.319143	0.156799	0.515986	0.247785	0.68969	0.187552	0.671618	0.143185	0.562454	0.43796	0.380283	0.0881048		0.233333	0.428803
0.266667	0.411	0	0.237105	0.295684	0.221127	0.1789	0.279501	0.494373	0.759448	0.172618	0.427068	0.527926	0.573311	0.457642	0.429031	0.17817	0.364888	0.52682	0.488581	0.735399	0.53064	0.954795	0.505778	0.49667	0.305179	0.465172	0.650693	0.207465	0.442962	0.633441	0.365054	0.330599	0.491401	0.396159	0.319143	0.156799	0.515986	0.247785	0.662492	0.187552	0.671618	0.143185	0.562454	0.43796	0.380283	0.0861459		0.266667	0.411
0.3	0.384214	0	0.208977	0.295684	0.221127	0.162588	0.279501	0.494373	0.759448	0.172247	0.427068	0.403855	0.535007	0.457642	0.429031	0.14854	0.383433	0.52682	0.357131	0.65024	0.53064	0.954795	0.505778	0.49667	0.305179	0.465172	0.65436	0.207465	0.433882	0.497915	0.365054	0.249193	0.367689	0.366321	0.218204	0.136553	0.401122	0.185807	0.662492	0.202551	0.64128	0.14024	0.513331	0.422772	0.366283	0.0861459		0.3	0.384214
0.333333	0.365533	0	0.208977	0.178258	0.205455	0.162588	0.241277	0.603498	0.567768	0.172247	0.461344	0.403855	0.535007	0.380298	0.359035	0.14854	0.383433	0.396113	0.357131	0.65024	0.480302	0.65761	0.442736	0.474734	0.285398	0.605201	0.65436	0.157786	0.433882	0.497915	0.380939	0.249193	0.367689	0.366321	0.218204	0.136553	0.401122	0.185807	0.621954	0.202551	0.64128	0.14024	0.513331	0.422772	0.366283	0.129761		0.333333	0.365533
0.366667	0.34395	0	0.17863	0.178258	0.205455	0.158395	0.241277	0.603498	0.567768	0.186822	0.461344	0.314912	0.431327	0.380298	0.359035	0.138507	0.358664	0.396113	0.254486	0.517805	0.480302	0.65761	0.442736	0.474734	0.285398	0.605201	0.650713	0.157786	0.377945	0.414872	0.380939	0.240918	0.300515	0.369285	0.173072	0.135383	0.333261	0.149988	0.621954	0.182785	0.605763	0.150271	0.42194	0.390203	0.411807	0.129761		0.366667	0.34395
0.4	0.324115	0	0.17863	0.106508	0.205094	0.158395	0.209027	0.649821	0.380368	0.186822	0.457261	0.314912	0.431327	0.294339	0.284243	0.138507	0.358664	0.261445	0.254486	0.517805	0.434105	0.423278	0.374111	0.464782	0.23316	0.690643	0.650713	0.12094	0.377945	0.414872	0.373743	0.240918	0.300515	0.369285	0.173072	0.135383	0.333261	0.149988	0.595123	0.182785	0.605763	0.150271	0.42194	0.390203	0.411807	0.178939		0.4	0.324115
0.433333	0.306631	0	0.159092	0.106508	0.205094	0.148552	0.209027	0.649821	0.380368	0.186898	0.457261	0.27298	0.331182	0.294339	0.284243	0.137172	0.305922	0.261445	0.199495	0.410997	0.434105	0.423278	0.374111	0.464782	0.23316	0.690643	0.638687	0.12094	0.295505	0.423132	0.373743	0.242576	0.238906	0.394157	0.144598	0.141768	0.265911	0.129135	0.595123	0.184236	0.469657	0.171063	0.298656	0.368872	0.50232	0.178939		0.433333	0.306631
0.466667	0.287521	0	0.159092	0.0914047	0.187218	0.148552	0.188228	0.619652	0.274253	0.186898	0.400223	0.27298	0.331182	0.227861	0.241557	0.137172	0.305922	0.179233	0.199495	0.410997	0.373205	0.326343	0.289647	0.434976	0.188503	0.646865	0.638687	0.0982252	0.295505	0.423132	0.319269	0.242576	0.238906	0.394157	0.144598	0.141768	0.265911	0.129135	0.540134	0.184236	0.469657	0.171063	0.298656	0.368872	0.50232	0.250176		0.466667	0.287521
0.5	0.273995	0	0.145637	0.0914047	0.187218	0.150269	0.188228	0.619652	0.274253	0.187734	0.400223	0.265892	0.24117	0.227861	0.241557	0.147317	0.251477	0.179233	0.168327	0.341987	0.373205	0.326343	0.289647	0.434976	0.188503	0.646865	0.624713	0.0982252	0.238511	0.461924	0.319269	0.249683	0.21216	0.413809	0.149299	0.15818	0.228846	0.107551	0.540134	0.118157	0.332904	0.172924	0.19032	0.372607	0.521388	0.250176		0.5	0.273995
0.533333	0.254892	0	0.145637	0.0843078	0.164476	0.150269	0.15756	0.500477	0.237179	0.187734	0.331553	0.265892	0.24117	0.175239	0.205747	0.147317	0.251477	0.135911	0.168327	0.341987	0.295056	0.272832	0.212452	0.354963	0.158523	0.514261	0.624713	0.0928863	0.238511	0.461924	0.2515	0.249683	0.21216	0.413809	0.149299	0.15818	0.228846	0.107551	0.519342	0.118157	0.332904	0.172924	0.19032	0.372607	0.521388	0.353095		0.533333	0.254892
0.566667	0.247065	0	0.131079	0.0843078	0.164476	0.137904	0.15756	0.500477	0.237179	0.195067	0.331553	0.278848	0.196279	0.175239	0.205747	0.154214	0.201375	0.135911	0.149622	0.353278	0.295056	0.272832	0.212452	0.354963	0.158523	0.514261	0.551832	0.0928863	0.227358	0.530711	0.2515	0.240233	0.187866	0.423472	0.148498	0.189563	0.212779	0.099916	0.519342	0.141551	0.181893	0.188369	0.115979	0.384837	0.478028	0.353095		0.566667	0.247065
0.6	0.235011	0	0.131079	0.106036	0.139517	0.137904	0.134414	0.375773	0.259677	0.195067	0.274575	0.278848	0.196279	0.143239	0.19957	0.154214	0.201375	0.120385	0.149622	0.353278	0.233207	0.252578	0.191158	0.269567	0.145962	0.355161	0.551832	0.0869631	0.227358	0.530711	0.219217	0.240233	0.187866	0.423472	0.148498	0.189563	0.212779	0.099916	0.524179	0.141551	0.181893	0.188369	0.115979	0.384837	0.478028	0.443763		0.6	0.235011
0.633333	0.229895	0	0.112624	0.106036	0.139517	0.145461	0.134414	0.375773	0.259677	0.201791	0.274575	0.297046	0.199741	0.143239	0.19957	0.161974	0.167956	0.120385	0.157967	0.356976	0.233207	0.252578	0.191158	0.269567	0.145962	0.355161	0.4745	0.0869631	0.227392	0.589253	0.219217	0.229515	0.16643	0.385385	0.149278	0.207904	0.190593	0.105618	0.524179	0.150853	0.107215	0.234924	0.0776492	0.385623	0.386665	0.443763		0.633333	0.229895
0.666667	0.224355	0	0.112624	0.117033	0.116746	0.145461	0.115621	0.280067	0.261656	0.201791	0.264489	0.297046	0.199741	0.12821	0.207857	0.161974	0.167956	0.125744	0.157967	0.356976	0.189561	0.184742	0.180619	0.201251	0.157013	0.242332	0.4745	0.0953064	0.227392	0.589253	0.247569	0.229515	0.16643	0.385385	0.149278	0.207904	0.190593	0.105618	0.590963	0.150853	0.107215	0.234924	0.0776492	0.385623	0.386665	0.518874		0.666667	0.224355
0.7	0.224913	0	0.108765	0.117033	0.116746	0.157556	0.115621	0.280067	0.261656	0.220556	0.264489	0.292057	0.23417	0.12821	0.207857	0.153583	0.142653	0.125744	0.182475	0.355279	0.189561	0.184742	0.180619	0.201251	0.157013	0.242332	0.46561	0.0953064	0.256611	0.610896	0.247569	0.234832	0.14268	0.322784	0.125935	0.217925	0.179928	0.105221	0.590963	0.207705	0.0919271	0.315166	0.0721514	0.395482	0.303475	0.518874		0.7	0.224913
0.733333	0.227071	0	0.108765	0.132313	0.122517	0.157556	0.116176	0.252825	0.234091	0.220556	0.291594	0.292057	0.23417	0.114033	0.213213	0.153583	0.142653	0.1496	0.182475	0.355279	0.154727	0.157881	0.21761	0.164839	0.175929	0.192109	0.46561	0.0921754	0.256611	0.610896	0.321443	0.234832	0.14268	0.322784	0.125935	0.217925	0.179928	0.105221	0.660279	0.207705	0.0919271	0.315166	0.0721514	0.395482	0.303475	0.559424		0.733333	0.227071
0.766667	0.23546	0	0.117683	0.132313	0.122517	0.187946	0.116176	0.252825	0.234091	0.243423	0.291594	0.27193	0.281108	0.114033	0.213213	0.124349	0.131865	0.1496	0.202364	0.342552	0.154727	0.157881	0.21761	0.164839	0.175929	0.192109	0.451589	0.0921754	0.248774	0.596575	0.321443	0.248019	0.134611	0.247513	0.104708	0.251098	0.177965	0.149659	0.660279	0.457991	0.0730707	0.452111	0.0531298	0.448335	0.274565	0.559424		0.766667	0.23546
0.8	0.23976	0	0.117683	0.157552	0.121398	0.187946	0.125304	0.267026	0.200139	0.243423	0.33625	0.27193	0.281108	0.0987356	0.235014	0.124349	0.131865	0.176508	0.202364	0.342552	0.133555	0.166965	0.245463	0.147403	0.19391	0.181301	0.451589	0.0971385	0.248774	0.596575	0.399092	0.248019	0.134611	0.247513	0.104708	0.251098	0.177965	0.149659	0.69542	0.457991	0.0730707	0.452111	0.0531298	0.448335	0.274565	0.538111		0.8	0.23976
0.833333	0.250123	0	0.121433	0.157552	0.121398	0.18206	0.125304	0.267026	0.200139	0.279209	0.33625	0.231737	0.296001	0.0987356	0.235014	0.109818	0.120935	0.176508	0.201754	0.312018	0.133555	0.166965	0.245463	0.147403	0.19391	0.181301	0.456614	0.0971385	0.275535	0.542208	0.399092	0.281391	0.150345	0.198108	0.105739	0.280402	0.18231	0.245316	0.69542	0.799292	0.0681767	0.482677	0.0512158	0.49954	0.265433	0.538111		0.833333	0.250123
0.866667	0.255306	0	0.121433	0.144352	0.148558	0.18206	0.153172	0.319328	0.159241	0.279209	0.396357	0.231737	0.296001	0.0893102	0.29122	0.109818	0.120935	0.196521	0.201754	0.312018	0.14209	0.217574	0.296917	0.149057	0.217988	0.180568	0.456614	0.0896636	0.275535	0.542208	0.420392	0.281391	0.150345	0.198108	0.105739	0.280402	0.18231	0.245316	0.679274	0.799292	0.0681767	0.482677	0.0512158	0.49954	0.265433	0.457898		0.866667	0.255306
0.9	0.269231	0	0.119583	0.144352	0.148558	0.166261	0.153172	0.319328	0.159241	0.308062	0.396357	0.211231	0.304831	0.0893102	0.29122	0.0996792	0.120013	0.196521	0.201582	0.322489	0.14209	0.217574	0.296917	0.149057	0.217988	0.180568	0.489456	0.0896636	0.297143	0.484042	0.420392	0.315072	0.192352	0.180401	0.135154	0.351324	0.206675	0.373857	0.679274	1.0997	0.0601109	0.453253	0.0567733	0.53791	0.278944	0.457898		0.9	0.269231
0.933333	0.274275	0	0.119583	0.131141	0.176654	0.166261	0.206221	0.415711	0.145458	0.308062	0.455007	0.211231	0.304831	0.0785521	0.33122	0.0996792	0.120013	0.210804	0.201582	0.322489	0.14642	0.287936	0.315387	0.153359	0.230504	0.184105	0.489456	0.092283	0.297143	0.484042	0.397354	0.315072	0.192352	0.180401	0.135154	0.351324	0.206675	0.373857	0.64399	1.0997	0.0601109	0.453253	0.0567733	0.53791	0.278944	0.374394		0.933333	0.274275
0.966667	0.279801	0	0.114378	0.131141	0.176654	0.152088	0.206221	0.415711	0.145458	0.303672	0.455007	0.202445	0.297141	0.0785521	0.33122	0.105188	0.12002	0.210804	0.203123	0.327922	0.14642	0.287936	0.315387	0.153359	0.230504	0.184105	0.475192	0.092283	0.379908	0.445022	0.397354	0.330898	0.254539	0.153004	0.170785	0.448536	0.275728	0.467162	0.64399	1.09188	0.103531	0.349368	0.0584523	0.511842	0.272714	0.374394		0.966667	0.279801
1	0.286216	0	0.114378	0.108662	0.209592	0.152088	0.242111	0.49378	0.161765	0.303672	0.539295	0.202445	0.297141	0.0773963	0.353909	0.105188	0.12002	0.240869	0.203123	0.327922	0.146278	0.360423	0.317541	0.159661	0.241019	0.208012	0.475192	0.0991542	0.379908	0.445022	0.350381	0.330898	0.254539	0.153004	0.170785	0.448536	0.275728	0.467162	0.654001	1.09188	0.103531	0.349368	0.0584523	0.511842	0.272714	0.301321		1	0.286216
1.03333	0.285388	0	0.108645	0.108662	0.209592	0.143671	0.242111	0.49378	0.161765	0.246524	0.539295	0.216253	0.324794	0.0773963	0.353909	0.111419	0.124575	0.240869	0.225731	0.291265	0.146278	0.360423	0.317541	0.159661	0.241019	0.208012	0.467526	0.0991542	0.501843	0.471121	0.350381	0.293019	0.278722	0.140054	0.23435	0.472814	0.362686	0.473113	0.654001	0.827894	0.198035	0.222612	0.0738508	0.448307	0.318469	0.301321		1.03333	0.285388
1.06667	0.291082	0	0.108645	0.113384	0.244146	0.143671	0.275704	0.492071	0.188173	0.246524	0.598933	0.216253	0.324794	0.0763614	0.344182	0.111419	0.124575	0.283487	0.225731	0.291265	0.130019	0.385927	0.308045	0.163045	0.291965	0.231363	0.467526	0.111906	0.501843	0.471121	0.31009	0.293019	0.278722	0.140054	0.23435	0.472814	0.362686	0.473113	0.722907	0.827894	0.198035	0.222612	0.0738508	0.448307	0.318469	0.249685		1.06667	0.291082
1.1	0.289775	0	0.120285	0.113384	0.244146	0.14787	0.275704	0.492071	0.188173	0.190283	0.598933	0.23694	0.371933	0.0763614	0.344182	0.116037	0.144009	0.283487	0.257848	0.232322	0.130019	0.385927	0.308045	0.163045	0.291965	0.231363	0.445564	0.111906	0.597519	0.483284	0.31009	0.243361	0.262049	0.124476	0.310255	0.425436	0.462524	0.367796	0.722907	0.502297	0.493613	0.182684	0.0627041	0.364718	0.372667	0.249685		1.1	0.289775
1.13333	0.293225	0	0.120285	0.159257	0.237803	0.14787	0.316291	0.403901	0.215357	0.190283	0.631751	0.23694	0.371933	0.0804854	0.319284	0.116037	0.144009	0.332128	0.257848	0.232322	0.11378	0.369765	0.299576	0.195747	0.354704	0.263646	0.445564	0.139148	0.597519	0.483284	0.263177	0.243361	0.262049	0.124476	0.310255	0.425436	0.462524	0.367796	0.78607	0.502297	0.493613	0.182684	0.0627041	0.364718	0.372667	0.194775		1.13333	0.293225
1.16667	0.295042	0	0.135373	0.159257	0.237803	0.161169	0.316291	0.403901	0.215357	0.150116	0.631751	0.265253	0.44552	0.0804854	0.319284	0.121244	0.159292	0.332128	0.288843	0.176233	0.11378	0.369765	0.299576	0.195747	0.354704	0.263646	0.436446	0.139148	0.626762	0.485547	0.263177	0.177786	0.205148	0.131248	0.391096	0.305224	0.532047	0.244342	0.78607	0.225977	0.854303	0.1947	0.0732864	0.376397	0.436897	0.194775		1.16667	0.295042
1.2	0.29671	0	0.135373	0.17164	0.220401	0.161169	0.331559	0.290542	0.232764	0.150116	0.621225	0.265253	0.44552	0.0988637	0.312981	0.121244	0.159292	0.358733	0.288843	0.176233	0.118749	0.330941	0.307933	0.242086	0.413336	0.293008	0.436446	0.196833	0.626762	0.485547	0.241772	0.177786	0.205148	0.131248	0.391096	0.305224	0.532047	0.244342	0.818656	0.225977	0.854303	0.1947	0.0732864	0.376397	0.436897	0.149665		1.2	0.29671
1.23333	0.301445	0	0.133369	0.17164	0.220401	0.154693	0.331559	0.290542	0.232764	0.168199	0.621225	0.294222	0.483677	0.0988637	0.312981	0.136568	0.211143	0.358733	0.281107	0.146522	0.118749	0.330941	0.307933	0.242086	0.413336	0.293008	0.432595	0.196833	0.586063	0.453728	0.241772	0.169291	0.16993	0.148895	0.432097	0.19423	0.605169	0.173415	0.818656	0.16393	1.12633	0.251315	0.0747442	0.398943	0.423182	0.149665		1.23333	0.301445
1.26667	0.298945	0	0.133369	0.164158	0.197325	0.154693	0.321873	0.198216	0.243007	0.168199	0.550658	0.294222	0.483677	0.115584	0.316084	0.136568	0.211143	0.351817	0.281107	0.146522	0.136926	0.303421	0.31565	0.288691	0.404819	0.314609	0.432595	0.278457	0.586063	0.453728	0.252982	0.169291	0.16993	0.148895	0.432097	0.19423	0.605169	0.173415	0.7556	0.16393	1.12633	0.251315	0.0747442	0.398943	0.423182	0.12927		1.26667	0.298945
1.3	0.298022	0	0.130034	0.164158	0.197325	0.14368	0.321873	0.198216	0.243007	0.203323	0.550658	0.300498	0.450294	0.115584	0.316084	0.150401	0.259516	0.351817	0.247957	0.158919	0.136926	0.303421	0.31565	0.288691	0.404819	0.314609	0.411244	0.278457	0.493326	0.411203	0.252982	0.165734	0.134064	0.181642	0.419317	0.151919	0.578201	0.142669	0.7556	0.237444	1.08201	0.451472	0.082318	0.392009	0.392664	0.12927		1.3	0.298022
1.33333	0.291078	0	0.130034	0.140755	0.174063	0.14368	0.298549	0.149329	0.221827	0.203323	0.467556	0.300498	0.450294	0.141599	0.309092	0.150401	0.259516	0.345118	0.247957	0.158919	0.166267	0.267836	0.310443	0.330146	0.35186	0.330334	0.411244	0.321827	0.493326	0.411203	0.281784	0.165734	0.134064	0.181642	0.419317	0.151919	0.578201	0.142669	0.598664	0.237444	1.08201	0.451472	0.082318	0.392009	0.392664	0.119617		1.33333	0.291078
1.36667	0.291072	0	0.131003	0.140755	0.174063	0.134788	0.298549	0.149329	0.221827	0.244434	0.467556	0.303278	0.361012	0.141599	0.309092	0.185521	0.310713	0.345118	0.230084	0.182468	0.166267	0.267836	0.310443	0.330146	0.35186	0.330334	0.394956	0.321827	0.413416	0.39612	0.281784	0.201564	0.109858	0.233813	0.377458	0.161784	0.479455	0.132445	0.598664	0.503134	0.827303	0.709662	0.114507	0.297553	0.335261	0.119617		1.36667	0.291072
1.4	0.286045	0	0.131003	0.119886	0.159834	0.134788	0.274066	0.131635	0.203394	0.244434	0.37802	0.303278	0.361012	0.171739	0.287515	0.185521	0.310713	0.348109	0.230084	0.182468	0.194094	0.230005	0.310909	0.356536	0.282922	0.352384	0.394956	0.338571	0.413416	0.39612	0.352778	0.201564	0.109858	0.233813	0.377458	0.161784	0.479455	0.132445	0.476601	0.503134	0.827303	0.709662	0.114507	0.297553	0.335261	0.131458		1.4	0.286045
1.43333	0.294057	0	0.142174	0.119886	0.159834	0.138146	0.274066	0.131635	0.203394	0.259505	0.37802	0.288976	0.251667	0.171739	0.287515	0.186208	0.348132	0.348109	0.230132	0.196282	0.194094	0.230005	0.310909	0.356536	0.282922	0.352384	0.409786	0.338571	0.396252	0.428272	0.352778	0.287181	0.105051	0.254243	0.319423	0.242228	0.382637	0.110887	0.476601	0.830904	0.496572	1.09642	0.135307	0.231302	0.364414	0.131458		1.43333	0.294057
1.46667	0.292375	0	0.142174	0.139029	0.157959	0.138146	0.251537	0.132182	0.193629	0.259505	0.335692	0.288976	0.251667	0.223197	0.272659	0.186208	0.348132	0.369253	0.230132	0.196282	0.212173	0.199211	0.313523	0.344049	0.237575	0.353534	0.409786	0.335822	0.396252	0.428272	0.432966	0.287181	0.105051	0.254243	0.319423	0.242228	0.382637	0.110887	0.377312	0.830904	0.496572	1.09642	0.135307	0.231302	0.364414	0.143454		1.46667	0.292375
1.5	0.305276	0	0.161733	0.139029	0.157959	0.146408	0.251537	0.132182	0.193629	0.270765	0.335692	0.236813	0.184879	0.223197	0.272659	0.193908	0.371952	0.369253	0.282808	0.199145	0.212173	0.199211	0.313523	0.344049	0.237575	0.353534	0.487168	0.335822	0.49097	0.457429	0.432966	0.399728	0.117901	0.273456	0.272017	0.338973	0.333776	0.102229	0.377312	1.02473	0.282873	1.33653	0.139367	0.171239	0.435874	0.143454		1.5	0.305276
1.53333	0.307834	0	0.161733	0.155065	0.178673	0.146408	0.214971	0.12483	0.216999	0.270765	0.34679	0.236813	0.184879	0.27311	0.264846	0.193908	0.371952	0.392838	0.282808	0.199145	0.209788	0.176253	0.383855	0.291396	0.195637	0.357232	0.487168	0.322661	0.49097	0.457429	0.503921	0.399728	0.117901	0.273456	0.272017	0.338973	0.333776	0.102229	0.369694	1.02473	0.282873	1.33653	0.139367	0.171239	0.435874	0.161284		1.53333	0.307834
1.56667	0.314201	0	0.16846	0.155065	0.178673	0.174759	0.214971	0.12483	0.216999	0.267525	0.34679	0.206771	0.166482	0.27311	0.264846	0.176021	0.43407	0.392838	0.336522	0.169719	0.209788	0.176253	0.383855	0.291396	0.195637	0.357232	0.568824	0.322661	0.693981	0.463092	0.503921	0.449612	0.112542	0.275327	0.241702	0.409336	0.308168	0.0969298	0.369694	0.914796	0.208089	1.25557	0.154744	0.145177	0.601006	0.161284		1.56667	0.314201
1.6	0.320037	0	0.16846	0.192699	0.231162	0.174759	0.180919	0.12484	0.279433	0.267525	0.355679	0.206771	0.166482	0.295018	0.255297	0.176021	0.43407	0.407419	0.336522	0.169719	0.186564	0.185411	0.481158	0.281297	0.172247	0.379103	0.568824	0.293142	0.693981	0.463092	0.530036	0.449612	0.112542	0.275327	0.241702	0.409336	0.308168	0.0969298	0.418257	0.914796	0.208089	1.25557	0.154744	0.145177	0.601006	0.152771		1.6	0.320037
1.63333	0.315536	0	0.151304	0.192699	0.231162	0.187865	0.180919	0.12484	0.279433	0.274813	0.355679	0.187609	0.174923	0.295018	0.255297	0.153392	0.503872	0.407419	0.341944	0.145977	0.186564	0.185411	0.481158	0.281297	0.172247	0.379103	0.566295	0.293142	0.876694	0.425444	0.530036	0.454767	0.105329	0.266345	0.226615	0.411248	0.293376	0.119217	0.418257	0.695117	0.124096	0.963102	0.204708	0.142944	0.79968	0.152771		1.63333	0.315536
1.66667	0.322185	0	0.151304	0.222132	0.257633	0.187865	0.150308	0.133066	0.378279	0.274813	0.360959	0.187609	0.174923	0.290775	0.24151	0.153392	0.503872	0.406641	0.341944	0.145977	0.1967	0.21117	0.547896	0.330591	0.165832	0.382241	0.566295	0.253381	0.876694	0.425444	0.511168	0.454767	0.105329	0.266345	0.226615	0.411248	0.293376	0.119217	0.521327	0.695117	0.124096	0.963102	0.204708	0.142944	0.79968	0.140058		1.66667	0.322185
1.7	0.313701	0	0.142068	0.222132	0.257633	0.160404	0.150308	0.133066	0.378279	0.287296	0.360959	0.181961	0.234485	0.290775	0.24151	0.13478	0.570968	0.406641	0.322883	0.141544	0.1967	0.21117	0.547896	0.330591	0.165832	0.382241	0.499186	0.253381	0.948475	0.381023	0.511168	0.422008	0.106491	0.255397	0.24866	0.366554	0.337391	0.180579	0.521327	0.424359	0.123099	0.632121	0.258371	0.148414	0.906351	0.140058		1.7	0.313701
1.73333	0.316771	0	0.142068	0.208522	0.281699	0.160404	0.136109	0.144622	0.445617	0.287296	0.327495	0.181961	0.234485	0.267403	0.210677	0.13478	0.570968	0.383549	0.322883	0.141544	0.214534	0.273957	0.49138	0.390842	0.198958	0.380218	0.499186	0.209398	0.948475	0.381023	0.48994	0.422008	0.106491	0.255397	0.24866	0.366554	0.337391	0.180579	0.646798	0.424359	0.123099	0.632121	0.258371	0.148414	0.906351	0.138107		1.73333	0.316771
1.76667	0.311025	0	0.146492	0.208522	0.281699	0.145005	0.136109	0.144622	0.445617	0.294477	0.327495	0.183005	0.317951	0.267403	0.210677	0.124639	0.596706	0.383549	0.280349	0.169902	0.214534	0.273957	0.49138	0.390842	0.198958	0.380218	0.426791	0.209398	0.843946	0.368147	0.48994	0.364567	0.0988322	0.256428	0.303765	0.328982	0.434125	0.262691	0.646798	0.286765	0.0951629	0.46424	0.32836	0.169406	0.865566	0.138107		1.76667	0.311025
1.8	0.313042	0	0.146492	0.197521	0.316708	0.145005	0.132555	0.193105	0.451502	0.294477	0.276407	0.183005	0.317951	0.254135	0.18255	0.124639	0.596706	0.340213	0.280349	0.169902	0.215692	0.350238	0.37605	0.449997	0.250279	0.332713	0.426791	0.180647	0.843946	0.368147	0.480645	0.364567	0.0988322	0.256428	0.303765	0.328982	0.434125	0.262691	0.747259	0.286765	0.0951629	0.46424	0.32836	0.169406	0.865566	0.202391		1.8	0.313042
1.83333	0.314141	0	0.216499	0.197521	0.316708	0.126294	0.132555	0.193105	0.451502	0.288343	0.276407	0.182788	0.403573	0.254135	0.18255	0.116524	0.557096	0.340213	0.249617	0.227873	0.215692	0.350238	0.37605	0.449997	0.250279	0.332713	0.41113	0.180647	0.679228	0.373325	0.480645	0.368486	0.101369	0.275001	0.359388	0.329176	0.538467	0.322451	0.747259	0.20405	0.110461	0.434588	0.366979	0.208176	0.754872	0.202391		1.83333	0.314141
1.86667	0.31633	0	0.216499	0.27256	0.364796	0.126294	0.125897	0.266203	0.393565	0.288343	0.244009	0.182788	0.403573	0.263101	0.187559	0.116524	0.557096	0.28457	0.249617	0.227873	0.213171	0.437514	0.263387	0.446583	0.305225	0.277587	0.41113	0.168058	0.679228	0.373325	0.46094	0.368486	0.101369	0.275001	0.359388	0.329176	0.538467	0.322451	0.816148	0.20405	0.110461	0.434588	0.366979	0.208176	0.754872	0.238223		1.86667	0.31633
1.9	0.316754	0	0.326449	0.27256	0.364796	0.105197	0.125897	0.266203	0.393565	0.2479	0.244009	0.192456	0.448221	0.263101	0.187559	0.130811	0.451305	0.28457	0.225686	0.271478	0.213171	0.437514	0.263387	0.446583	0.305225	0.277587	0.381286	0.168058	0.505127	0.421361	0.46094	0.388697	0.0976925	0.304266	0.393255	0.378603	0.564193	0.321196	0.816148	0.178786	0.101063	0.521191	0.412816	0.225866	0.629917	0.238223		1.9	0.316754
1.93333	0.324164	0	0.326449	0.574455	0.408967	0.105197	0.117114	0.397984	0.312204	0.2479	0.236188	0.192456	0.448221	0.283616	0.208723	0.130811	0.451305	0.249025	0.225686	0.271478	0.191253	0.484246	0.226722	0.417647	0.297317	0.239562	0.381286	0.172998	0.505127	0.421361	0.387453	0.388697	0.0976925	0.304266	0.393255	0.378603	0.564193	0.321196	0.870574	0.178786	0.101063	0.521191	0.412816	0.225866	0.629917	0.286534		1.93333	0.324164
1.96667	0.323514	0	0.403633	0.574455	0.408967	0.101031	0.117114	0.397984	0.312204	0.190721	0.236188	0.212129	0.442321	0.283616	0.208723	0.14592	0.33549	0.249025	0.222039	0.257361	0.191253	0.484246	0.226722	0.417647	0.297317	0.239562	0.361885	0.172998	0.382285	0.482187	0.387453	0.351105	0.109872	0.337774	0.380686	0.439414	0.539187	0.271699	0.870574	0.164525	0.0886903	0.76054	0.449477	0.225982	0.539581	0.286534		1.96667	0.323514
2	0.33444	0	0.403633	1.10537	0.383117	0.101031	0.0995532	0.522105	0.252037	0.190721	0.28048	0.212129	0.442321	0.27223	0.247305	0.14592	0.33549	0.245357	0.222039	0.257361	0.213203	0.497544	0.2033	0.390247	0.25187	0.22045	0.361885	0.231212	0.382285	0.482187	0.297112	0.351105	0.109872	0.337774	0.380686	0.439414	0.539187	0.271699	0.84767	0.164525	0.0886903	0.76054	0.449477	0.225982	0.539581	0.294104		2	0.33444
2.03333	0.329842	0	0.430694	1.10537	0.383117	0.0925705	0.0995532	0.522105	0.252037	0.129141	0.28048	0.249531	0.367852	0.27223	0.247305	0.177442	0.237254	0.245357	0.230769	0.207515	0.213203	0.497544	0.2033	0.390247	0.25187	0.22045	0.403406	0.231212	0.296169	0.557766	0.297112	0.283734	0.115471	0.350027	0.3375	0.478184	0.43261	0.19949	0.84767	0.121666	0.0912761	1.0713	0.435162	0.23898	0.453134	0.294104		2.03333	0.329842
2.06667	0.342104	0	0.430694	1.64252	0.300127	0.0925705	0.10257	0.611763	0.232831	0.129141	0.324475	0.249531	0.367852	0.255527	0.31255	0.177442	0.237254	0.268639	0.230769	0.207515	0.271805	0.476651	0.203974	0.382567	0.191646	0.237268	0.403406	0.305361	0.296169	0.557766	0.238262	0.283734	0.115471	0.350027	0.3375	0.478184	0.43261	0.19949	0.764866	0.121666	0.0912761	1.0713	0.435162	0.23898	0.453134	0.282653		2.06667	0.342104
2.1	0.333945	0	0.366657	1.64252	0.300127	0.0897905	0.10257	0.611763	0.232831	0.0954181	0.324475	0.261147	0.28699	0.255527	0.31255	0.220012	0.182185	0.268639	0.232862	0.160721	0.271805	0.476651	0.203974	0.382567	0.191646	0.237268	0.440471	0.305361	0.253406	0.671847	0.238262	0.210935	0.122743	0.346076	0.278702	0.449647	0.351178	0.156515	0.764866	0.112314	0.104902	1.21822	0.409185	0.258054	0.341483	0.282653		2.1	0.333945
2.13333	0.338568	0	0.366657	1.8283	0.21394	0.0897905	0.110812	0.636607	0.255883	0.0954181	0.373135	0.261147	0.28699	0.264746	0.378973	0.220012	0.182185	0.275745	0.232862	0.160721	0.361061	0.435033	0.183584	0.380753	0.161288	0.274046	0.440471	0.348816	0.253406	0.671847	0.207387	0.210935	0.122743	0.346076	0.278702	0.449647	0.351178	0.156515	0.638498	0.112314	0.104902	1.21822	0.409185	0.258054	0.341483	0.285508		2.13333	0.338568
2.16667	0.328945	0	0.287022	1.8283	0.21394	0.0991876	0.110812	0.636607	0.255883	0.0741213	0.373135	0.261473	0.244982	0.264746	0.378973	0.271307	0.173474	0.275745	0.265967	0.14775	0.361061	0.435033	0.183584	0.380753	0.161288	0.274046	0.523214	0.348816	0.229937	0.809444	0.207387	0.168871	0.124299	0.310573	0.222238	0.358213	0.332531	0.162101	0.638498	0.0822161	0.118295	1.05225	0.342144	0.295742	0.231062	0.285508		2.16667	0.328945
2.2	0.323552	0	0.287022	1.50652	0.173602	0.0991876	0.150108	0.582497	0.283323	0.0741213	0.417952	0.261473	0.244982	0.316955	0.4379	0.271307	0.173474	0.27211	0.265967	0.14775	0.434768	0.385569	0.169553	0.322764	0.160415	0.342266	0.523214	0.330702	0.229937	0.809444	0.210003	0.168871	0.124299	0.310573	0.222238	0.358213	0.332531	0.162101	0.536685	0.0822161	0.118295	1.05225	0.342144	0.295742	0.231062	0.337714		2.2	0.323552
2.23333	0.318363	0	0.256458	1.50652	0.173602	0.107617	0.150108	0.582497	0.283323	0.0676923	0.417952	0.251963	0.216776	0.316955	0.4379	0.308501	0.242286	0.27211	0.29993	0.141094	0.434768	0.385569	0.169553	0.322764	0.160415	0.342266	0.58548	0.330702	0.210112	0.96403	0.210003	0.160371	0.14619	0.256965	0.200917	0.271409	0.361108	0.184592	0.536685	0.0779133	0.136123	0.717156	0.282414	0.329598	0.178229	0.337714		2.23333	0.318363
2.26667	0.305337	0	0.256458	0.95096	0.169153	0.107617	0.167767	0.472104	0.314419	0.0676923	0.437343	0.251963	0.216776	0.373865	0.450374	0.308501	0.242286	0.257374	0.29993	0.141094	0.439617	0.344043	0.155748	0.283084	0.185056	0.407205	0.58548	0.279803	0.210112	0.96403	0.220984	0.160371	0.14619	0.256965	0.200917	0.271409	0.361108	0.184592	0.499171	0.0779133	0.136123	0.717156	0.282414	0.329598	0.178229	0.377171		2.26667	0.305337
2.3	0.307973	0	0.289594	0.95096	0.169153	0.114236	0.167767	0.472104	0.314419	0.054608	0.437343	0.246685	0.217669	0.373865	0.450374	0.3372	0.317001	0.257374	0.396992	0.157878	0.439617	0.344043	0.155748	0.283084	0.185056	0.407205	0.568032	0.279803	0.206022	1.09384	0.220984	0.160276	0.164214	0.195441	0.218727	0.204998	0.433126	0.204336	0.499171	0.193089	0.178249	0.383667	0.257894	0.338184	0.14161	0.377171		2.3	0.307973
2.33333	0.295303	0	0.289594	0.55535	0.217735	0.114236	0.176758	0.395816	0.358435	0.054608	0.458717	0.246685	0.217669	0.394653	0.407234	0.3372	0.317001	0.222738	0.396992	0.157878	0.349439	0.292659	0.155808	0.254453	0.22251	0.42179	0.568032	0.234321	0.206022	1.09384	0.245104	0.160276	0.164214	0.195441	0.218727	0.204998	0.433126	0.204336	0.508078	0.193089	0.178249	0.383667	0.257894	0.338184	0.14161	0.343476		2.33333	0.295303
2.36667	0.300962	0	0.314788	0.55535	0.217735	0.123904	0.176758	0.395816	0.358435	0.0525069	0.458717	0.240668	0.228302	0.394653	0.407234	0.328335	0.371404	0.222738	0.500748	0.168265	0.349439	0.292659	0.155808	0.254453	0.22251	0.42179	0.508748	0.234321	0.211776	1.18469	0.245104	0.162225	0.151572	0.159081	0.256731	0.195036	0.415317	0.215305	0.508078	0.406285	0.167945	0.196236	0.280767	0.34672	0.140864	0.343476		2.36667	0.300962
2.4	0.291001	0	0.314788	0.372408	0.279333	0.123904	0.15097	0.330699	0.394932	0.0525069	0.457858	0.240668	0.228302	0.386796	0.353994	0.328335	0.371404	0.169346	0.500748	0.168265	0.237906	0.254352	0.161928	0.24569	0.246793	0.379475	0.508748	0.209276	0.211776	1.18469	0.277145	0.162225	0.151572	0.159081	0.256731	0.195036	0.415317	0.215305	0.548918	0.406285	0.167945	0.196236	0.280767	0.34672	0.140864	0.309025		2.4	0.291001
2.43333	0.299529	0	0.3173	0.372408	0.279333	0.119661	0.15097	0.330699	0.394932	0.0619367	0.457858	0.262744	0.224896	0.386796	0.353994	0.305137	0.366952	0.169346	0.556681	0.178675	0.237906	0.254352	0.161928	0.24569	0.246793	0.379475	0.39943	0.209276	0.238377	1.23867	0.277145	0.167725	0.13664	0.123647	0.294346	0.213204	0.398791	0.252473	0.548918	0.656395	0.207526	0.141637	0.343257	0.361018	0.144845	0.309025		2.43333	0.299529
2.46667	0.293281	0	0.3173	0.350206	0.30721	0.119661	0.123109	0.326958	0.421306	0.0619367	0.425892	0.262744	0.224896	0.342836	0.311398	0.305137	0.366952	0.12264	0.556681	0.178675	0.192207	0.21587	0.183725	0.247015	0.257847	0.312728	0.39943	0.187608	0.238377	1.23867	0.306914	0.167725	0.13664	0.123647	0.294346	0.213204	0.398791	0.252473	0.635732	0.656395	0.207526	0.141637	0.343257	0.361018	0.144845	0.214465		2.46667	0.293281
2.5	0.29393	0	0.29256	0.350206	0.30721	0.116143	0.123109	0.326958	0.421306	0.0739165	0.425892	0.299533	0.241751	0.342836	0.311398	0.25941	0.342373	0.12264	0.494117	0.164499	0.192207	0.21587	0.183725	0.247015	0.257847	0.312728	0.322168	0.187608	0.278161	1.20376	0.306914	0.16711	0.114109	0.118488	0.330225	0.245085	0.358571	0.258625	0.635732	0.732319	0.258195	0.0947422	0.400574	0.417956	0.15677	0.214465		2.5	0.29393
2.53333	0.287689	0	0.29256	0.300879	0.281443	0.116143	0.11634	0.353991	0.414052	0.0739165	0.352378	0.299533	0.241751	0.277393	0.275746	0.25941	0.342373	0.0863517	0.494117	0.164499	0.176698	0.185462	0.18655	0.234481	0.236894	0.264274	0.322168	0.192501	0.278161	1.20376	0.30383	0.16711	0.114109	0.118488	0.330225	0.245085	0.358571	0.258625	0.81577	0.732319	0.258195	0.0947422	0.400574	0.417956	0.15677	0.149822		2.53333	0.287689
2.56667	0.284564	0	0.281822	0.300879	0.281443	0.104987	0.11634	0.353991	0.414052	0.0972858	0.352378	0.317951	0.272531	0.277393	0.275746	0.219189	0.332439	0.0863517	0.388575	0.130897	0.176698	0.185462	0.18655	0.234481	0.236894	0.264274	0.287617	0.192501	0.324363	1.07491	0.30383	0.159871	0.10884	0.127908	0.382334	0.270537	0.345742	0.247928	0.81577	0.64052	0.361659	0.0906311	0.383839	0.47788	0.170264	0.149822		2.56667	0.284564
[truncated: 434 more rows]
[truncated: 139 more columns]
