# Supplementary material for: Centripetal integration of past events in hippocampal astrocytes regulated by locus coeruleus
Source: Nat Neurosci. 2024 Apr 3;27(5):927–39. doi: 10.1038/s41593-024-01612-8 (PMC11089000; doi:10.1038/s41593-024-01612-8)
Supplement: Supplementary file 21 — Raw data for Extended Data Fig. 3a–f. [file 41593_2024_1612_MOESM21_ESM.xlsx]

## Sheet: Panel a
Time (s) / Sessions	Average	Sessions:	1	2	3	4	5	6	7	8	9	10	11	12	13	14	15	16	17	18	19	20	21	22	23	24	25	26	27	28	29	30	31	32	33	34	35	36	37	38	39	40	41
-15	-0.0097763		-0.0371459	-0.00821187	-0.0526518	-0.0268185	0.0442353	-0.00589147	0.0572615	-0.0313325	-0.00180632	-0.00517346	-0.0175854	-0.0299029	-0.0109933	-0.0207601	-0.0184872	-0.0364279	-0.000682729	0.0397514	-0.0253784	-0.0234699	0.00425439	-0.00786147	-0.00590748	0.0257699	0.0712122	0.132702	-0.000114569	-0.0224085	0.070945	0.0817276	0.0767787	0.048393	-0.00196548	0.0402238	0.0048986	-0.00257327	0.11471	0.0048986	-0.00257327	0.00989727	0.0853253
-14.9667	-0.0092598		-0.0350255	-0.00435422	-0.0521023	-0.0242391	0.0421779	-0.00523785	0.0577192	-0.035446	-0.000834095	-0.00412779	-0.0169204	-0.0320638	-0.00986988	-0.0175052	-0.0218538	-0.030309	9.58232e-06	0.0385454	-0.0272826	-0.0197163	0.00424976	-0.00952973	-0.00403946	0.0256152	0.0716122	0.133098	-0.000643909	-0.0220588	0.0725882	0.0829128	0.0765889	0.0485704	-0.000808739	0.0408945	0.00391808	-0.00149281	0.115444	0.00391808	-0.00149281	0.0102925	0.0846593
-14.9333	-0.00885516		-0.0322346	-0.00160149	-0.0515444	-0.0217417	0.0395958	-0.00479012	0.0573052	-0.0396263	2.11641e-05	-0.00338409	-0.0161356	-0.0335657	-0.00931199	-0.0136632	-0.0254125	-0.0240938	0.000826894	0.0361215	-0.0285607	-0.0163602	0.00437789	-0.0110356	-0.00211666	0.0253945	0.0720158	0.133491	-0.00106197	-0.0217049	0.0741273	0.0842772	0.0763565	0.0487375	0.000481874	0.0415573	0.00315355	-0.000308714	0.116539	0.00315355	-0.000308714	0.0107206	0.0838045
-14.9	-0.00855198		-0.0290272	-0.000467646	-0.0512051	-0.019437	0.0368436	-0.00462674	0.0561625	-0.0436579	0.000760404	-0.00295007	-0.0153561	-0.0343243	-0.00931072	-0.00963269	-0.029049	-0.0180585	0.00178065	0.0328958	-0.0290467	-0.0135731	0.00503141	-0.0118952	-0.000540185	0.0253629	0.0725058	0.133729	-0.00131645	-0.0214961	0.0758794	0.085505	0.076102	0.048934	0.00153835	0.0423285	0.00294679	0.000487766	0.116962	0.00294679	0.000487766	0.0110401	0.0836307
-14.8667	-0.00831292		-0.025818	-0.00087221	-0.051221	-0.0174046	0.0343306	-0.0047672	0.0546893	-0.0473095	0.00135162	-0.00273503	-0.0146652	-0.0344234	-0.00985363	-0.0059774	-0.0326534	-0.0125914	0.00281717	0.0294571	-0.0287703	-0.0112094	0.00654481	-0.011803	0.00103199	0.0252114	0.072951	0.133951	-0.00140831	-0.0212401	0.0775622	0.0868523	0.0758424	0.0491848	0.00268648	0.0430731	0.00297162	0.00135023	0.117557	0.00297162	0.00135023	0.0113989	0.0833496
-14.8333	-0.00810235		-0.0229866	-0.00221336	-0.051603	-0.0156594	0.0323435	-0.00521784	0.0532969	-0.0504051	0.00179179	-0.00269336	-0.014043	-0.0340176	-0.010949	-0.00317696	-0.0361556	-0.00801928	0.00382945	0.0262404	-0.0279078	-0.00897068	0.00898792	-0.0107228	0.0022668	0.0255145	0.0734195	0.134092	-0.00108746	-0.021017	0.0789599	0.0879801	0.0757601	0.0494592	0.00343191	0.0436518	0.00364759	0.00211842	0.117552	0.00364759	0.00211842	0.0124255	0.0843434
-14.8	-0.00790389		-0.0207459	-0.00373338	-0.0522393	-0.0142397	0.0309747	-0.00596928	0.0522612	-0.0527835	0.00213291	-0.00290386	-0.013445	-0.0333005	-0.012463	-0.00152726	-0.0394779	-0.00444055	0.00468139	0.0234789	-0.0267181	-0.00666443	0.0121012	-0.0088642	0.00339959	0.0257159	0.0740206	0.134225	-0.00061219	-0.0207476	0.0801845	0.0889289	0.0757227	0.0497936	0.00420347	0.0442884	0.00440638	0.00289558	0.117596	0.00440638	0.00289558	0.0134627	0.0853987
-14.7667	-0.00771393		-0.0191209	-0.00485744	-0.0529346	-0.0132433	0.0301328	-0.00696215	0.0516885	-0.0543435	0.00255275	-0.00347032	-0.0128126	-0.0324988	-0.0141458	-0.00104146	-0.0424931	-0.00170542	0.00525957	0.0212549	-0.0254993	-0.00433881	0.0154724	-0.0066	0.00423959	0.0264376	0.0745933	0.134419	0.000356171	-0.0204439	0.0808524	0.0895233	0.0756996	0.0500871	0.00470231	0.0447217	0.00568466	0.00385497	0.117211	0.00568466	0.00385497	0.0151598	0.0875552
-14.7333	-0.00752265		-0.0180314	-0.00532871	-0.05347	-0.0127978	0.0296457	-0.00807047	0.0515277	-0.0550683	0.00329437	-0.00437751	-0.0120592	-0.0318346	-0.0156883	-0.00148815	-0.0450529	0.000502697	0.00549364	0.0196271	-0.0245332	-0.00222657	0.0187683	-0.00433061	0.0050213	0.0270412	0.0751746	0.134659	0.00140869	-0.0201115	0.081455	0.0897868	0.0757334	0.0504048	0.00515668	0.0451797	0.00692211	0.00475973	0.116833	0.00692211	0.00475973	0.0168004	0.0899134
-14.7	-0.00730882		-0.0173851	-0.00515815	-0.0536941	-0.0129624	0.0293544	-0.00910469	0.0516641	-0.0550401	0.00454981	-0.00545694	-0.0111075	-0.0314685	-0.0168567	-0.00247478	-0.0470523	0.00251804	0.00536756	0.01866	-0.0240151	-0.000555072	0.0217802	-0.00235669	0.00546976	0.0279454	0.0755789	0.134918	0.00288894	-0.0197325	0.0814678	0.0899904	0.0757432	0.050789	0.00540343	0.0453378	0.00845375	0.00577942	0.116402	0.00845375	0.00577942	0.0187593	0.0926216
-14.6667	-0.00705167		-0.0171092	-0.0045095	-0.0535628	-0.0136448	0.0291703	-0.00987652	0.0519825	-0.0543806	0.00635517	-0.00644758	-0.00992768	-0.0314642	-0.0175749	-0.00359055	-0.0484933	0.00453031	0.00490749	0.0183535	-0.023987	0.000595514	0.0243608	-0.000823776	0.00592243	0.0287481	0.0759345	0.135199	0.00434412	-0.0193674	0.0814918	0.0899	0.0757472	0.0511327	0.00560058	0.0454976	0.0097611	0.00672629	0.115995	0.0097611	0.00672629	0.0206581	0.0953862
-14.6333	-0.00675007		-0.0171552	-0.00362788	-0.0531345	-0.0146267	0.0290698	-0.0102469	0.0523888	-0.0531868	0.00856354	-0.00713051	-0.00858782	-0.0317627	-0.0179093	-0.00452766	-0.0494844	0.00651466	0.00417284	0.0185628	-0.0243248	0.00130792	0.0263498	0.000273544	0.00608893	0.0292999	0.076073	0.135449	0.00580702	-0.0189264	0.0810903	0.0899877	0.0756751	0.0516534	0.00565982	0.0455576	0.011234	0.00770926	0.115912	0.011234	0.00770926	0.0221123	0.097354
-14.6	-0.00642883		-0.0174748	-0.00272609	-0.0525301	-0.0156818	0.0290477	-0.0101547	0.0528178	-0.0515358	0.010897	-0.0073956	-0.00725914	-0.0322076	-0.0179989	-0.00513259	-0.0501683	0.00826334	0.00325178	0.0190301	-0.0248014	0.001723	0.0275685	0.00103338	0.00636838	0.029809	0.0763892	0.135751	0.00723878	-0.0184958	0.0807303	0.0901999	0.0755556	0.0521295	0.00571246	0.0455977	0.0124587	0.00863885	0.115804	0.0124587	0.00863885	0.0235724	0.0992376
-14.5667	-0.00612879		-0.01799	-0.00192293	-0.05185	-0.0166944	0.0290767	-0.00964648	0.0532262	-0.0495335	0.0130613	-0.00724217	-0.00614323	-0.032618	-0.0179887	-0.00537864	-0.0506445	0.00951094	0.00225183	0.0194952	-0.025194	0.00194669	0.0278681	0.00157626	0.00654624	0.029823	0.0764913	0.136087	0.00825375	-0.0180119	0.0803853	0.0907236	0.0754103	0.05281	0.00561748	0.0456959	0.0135553	0.0094528	0.116277	0.0135553	0.0094528	0.0245295	0.0995257
-14.5333	-0.00588436		-0.0185923	-0.00122572	-0.0511234	-0.017667	0.0291021	-0.00886081	0.053594	-0.0473444	0.0148299	-0.00672683	-0.00537416	-0.0328554	-0.0179776	-0.00531869	-0.0509448	0.0100665	0.00128173	0.019804	-0.0253556	0.0020219	0.0271962	0.00201445	0.00685651	0.0298332	0.0767939	0.136505	0.0092021	-0.0175478	0.0801271	0.0914997	0.0751152	0.0534925	0.00557209	0.0458805	0.0144171	0.0102043	0.116582	0.0144171	0.0102043	0.0254683	0.099807
-14.5	-0.0056485		-0.0182599	-0.000641981	-0.0506588	-0.0178563	0.0285778	-0.00851976	0.0536374	-0.0467511	0.0161309	-0.00639488	-0.00470289	-0.0329848	-0.0182182	-0.00467028	-0.0521485	0.0116706	0.000890813	0.019215	-0.0253302	0.00288884	0.0272827	0.0025767	0.00724892	0.0292655	0.0769471	0.137051	0.00945844	-0.0170836	0.0803327	0.0925909	0.0747811	0.0542261	0.00541499	0.0462932	0.0147199	0.0110794	0.117711	0.0147199	0.0110794	0.0262485	0.0984713
-14.4667	-0.00544178		-0.0180048	-0.000173741	-0.0501564	-0.0181714	0.028105	-0.00816289	0.0536677	-0.0459504	0.0173068	-0.00600665	-0.00412868	-0.0329805	-0.0185048	-0.00408112	-0.0531974	0.0128773	0.000474987	0.0186255	-0.0251702	0.00359292	0.0271071	0.00321268	0.00771162	0.0287638	0.0773108	0.137627	0.00965162	-0.0166115	0.080562	0.0938163	0.0744024	0.0550113	0.00528918	0.0467011	0.0148814	0.0118702	0.118384	0.0148814	0.0118702	0.026986	0.0972067
-14.4333	-0.0052568		-0.0178089	0.000215038	-0.0495937	-0.0186163	0.0277012	-0.00783971	0.0536675	-0.04497	0.0183699	-0.00556913	-0.0036512	-0.0328208	-0.0188224	-0.00358078	-0.0540856	0.0136867	5.74373e-05	0.018089	-0.0248721	0.00413979	0.0266844	0.0039701	0.00823024	0.0281185	0.0777243	0.138367	0.00927231	-0.0161929	0.0814841	0.0950415	0.0740264	0.0558245	0.00514531	0.0472886	0.0143667	0.0128657	0.119571	0.0143667	0.0128657	0.0275694	0.0949515
-14.4	-0.00509089		-0.0177043	0.000573893	-0.0489672	-0.0191849	0.0273821	-0.0075436	0.0537008	-0.0438061	0.0193096	-0.00507766	-0.00327186	-0.0325561	-0.0191409	-0.00320608	-0.0548105	0.0140955	-0.000376928	0.017655	-0.024476	0.0045533	0.0260249	0.00482764	0.00872762	0.0275153	0.0781338	0.13918	0.00880431	-0.0157576	0.0823335	0.096238	0.0736633	0.0567126	0.00504714	0.0478769	0.0139445	0.0137928	0.120362	0.0139445	0.0137928	0.0280842	0.0926381
-14.3667	-0.00493268		-0.0176672	0.000941693	-0.048266	-0.0198678	0.0271712	-0.0073124	0.053754	-0.0424654	0.0201458	-0.00453794	-0.00298224	-0.0321697	-0.0194476	-0.0030008	-0.0553808	0.0141231	-0.000811858	0.0173765	-0.0239907	0.00485186	0.0251767	0.00584062	0.00917032	0.0272422	0.0787891	0.139997	0.00816832	-0.015271	0.0838773	0.0972147	0.0735569	0.0575915	0.00513377	0.0487506	0.0131852	0.0149061	0.121203	0.0131852	0.0149061	0.0282487	0.0902488
-14.3333	-0.00477945		-0.0177197	0.0013915	-0.0474749	-0.0206497	0.0270664	-0.00713708	0.0538646	-0.0409629	0.0208861	-0.00396007	-0.00276872	-0.0317116	-0.0197141	-0.00296282	-0.0558046	0.0137919	-0.00126234	0.0172845	-0.0234661	0.00506834	0.0241254	0.00696779	0.00949241	0.0270724	0.0793713	0.140935	0.00741941	-0.0147927	0.0852723	0.0980974	0.0736082	0.0585345	0.00518945	0.0495718	0.0126694	0.016062	0.121788	0.0126694	0.016062	0.0283464	0.0877628
-14.3	-0.00462326		-0.0178336	0.00194376	-0.0466047	-0.0215174	0.027085	-0.00703586	0.0540312	-0.0392954	0.0215376	-0.00335963	-0.00262664	-0.0311752	-0.0199421	-0.00313352	-0.0561025	0.0131274	-0.00171769	0.0174124	-0.0229134	0.00522279	0.0229294	0.00825633	0.00964977	0.0276912	0.0802018	0.141519	0.0069499	-0.0141631	0.0869221	0.0985535	0.0740902	0.0595202	0.00550293	0.0506254	0.0121845	0.0172042	0.122177	0.0121845	0.0172042	0.0279812	0.0859502
-14.2667	-0.00446337		-0.0180037	0.00264646	-0.0456411	-0.0224551	0.0272051	-0.0070044	0.05425	-0.0374963	0.022123	-0.0027497	-0.00253558	-0.0305984	-0.0201012	-0.00346918	-0.0562878	0.0121798	-0.00218649	0.0177636	-0.0223733	0.005333	0.0215526	0.00965457	0.00965635	0.0283606	0.0808892	0.14222	0.00635591	-0.0135602	0.0883768	0.0988626	0.0747714	0.0605771	0.00582332	0.0516954	0.0120088	0.0184032	0.122545	0.0120088	0.0184032	0.0276187	0.0838745
-14.2333	-0.00429911		-0.0182123	0.00348436	-0.0446124	-0.0234478	0.0274261	-0.00704125	0.0545339	-0.0355671	0.02263	-0.00216047	-0.00249831	-0.0299905	-0.020199	-0.00399362	-0.0563747	0.0109823	-0.00265901	0.0183481	-0.0218576	0.00540205	0.0200439	0.0111827	0.00968641	0.0296222	0.0816027	0.142512	0.00623239	-0.0127941	0.089592	0.0988328	0.0759199	0.0616791	0.00629298	0.0529157	0.0117615	0.0193565	0.122868	0.0117615	0.0193565	0.0267597	0.082925
-14.2	-0.00413057		-0.0184253	0.00445258	-0.0435169	-0.0244893	0.0277182	-0.00714671	0.0548468	-0.0335484	0.0230822	-0.00158585	-0.00249617	-0.0293697	-0.0202116	-0.00463812	-0.0563776	0.00960252	-0.0031344	0.0191537	-0.0213862	0.00542973	0.0183684	0.0127997	0.00970563	0.0309361	0.0821896	0.142865	0.00606289	-0.0120655	0.0907178	0.0986778	0.0772392	0.0628124	0.00671487	0.0542384	0.0117885	0.0203531	0.123222	0.0117885	0.0203531	0.0259522	0.0818929
-14.1667	-0.00396532		-0.0186507	0.00550479	-0.0423924	-0.0255683	0.0280612	-0.00730736	0.055211	-0.0314628	0.0234564	-0.00106453	-0.00253228	-0.0287633	-0.0201406	-0.0054012	-0.0562955	0.00808007	-0.00360267	0.0201719	-0.0209702	0.00539565	0.0165498	0.0144838	0.00996125	0.0324495	0.0826705	0.143014	0.00632518	-0.0113574	0.0912739	0.0982452	0.0786848	0.0640343	0.00722812	0.0554423	0.0115946	0.020912	0.123874	0.0115946	0.020912	0.0250258	0.0821569
-14.1333	-0.00380225		-0.0188401	0.00659043	-0.0412515	-0.0266786	0.0284317	-0.00752559	0.0555802	-0.0293565	0.0237622	-0.000556385	-0.00259604	-0.0281677	-0.019991	-0.00621156	-0.0561472	0.00647402	-0.00405066	0.0213844	-0.020605	0.00530187	0.0145823	0.0162211	0.0102298	0.0340548	0.0830732	0.143118	0.00663583	-0.0106735	0.0919049	0.097988	0.0801678	0.0652616	0.00769922	0.0567409	0.0115637	0.0214523	0.124536	0.0115637	0.0214523	0.0241442	0.0824139
-14.1	-0.00365207		-0.0190226	0.00765915	-0.0401182	-0.0278134	0.0287971	-0.00778045	0.0559725	-0.0272627	0.0239762	-9.06888e-05	-0.00268312	-0.0276166	-0.0197459	-0.00704866	-0.0559201	0.00483119	-0.00446943	0.0227665	-0.0203036	0.0051076	0.0124595	0.0179601	0.0109375	0.0353199	0.0834347	0.143484	0.00735624	-0.0101818	0.0921395	0.0977207	0.081492	0.0665044	0.0082482	0.0578476	0.0114162	0.0217766	0.125509	0.0114162	0.0217766	0.0233492	0.0839068
-14.0667	-0.00351295		-0.0191565	0.00864801	-0.0390254	-0.0289542	0.0291528	-0.00807921	0.0563519	-0.0252236	0.0240781	0.000388251	-0.00279842	-0.0270839	-0.019439	-0.0078681	-0.0556433	0.00317982	-0.00483689	0.0242983	-0.0200373	0.00483734	0.0102074	0.0197189	0.011756	0.0367496	0.0838912	0.143786	0.00813478	-0.00971005	0.0924862	0.0976929	0.082727	0.0676773	0.00870698	0.058999	0.0113182	0.0221023	0.126487	0.0113182	0.0221023	0.0226206	0.0854703
-14.0333	-0.00339392		-0.0192734	0.00952365	-0.037974	-0.0300982	0.029467	-0.00839445	0.0567259	-0.0232639	0.0240541	0.000867414	-0.00292993	-0.0265969	-0.019044	-0.0086365	-0.055306	0.00157091	-0.0051521	0.0259435	-0.0198214	0.00444854	0.00779291	0.0214306	0.0129834	0.0374412	0.0844045	0.144656	0.00917801	-0.00951145	0.0927955	0.097832	0.0836028	0.0687632	0.00926796	0.0600408	0.0114069	0.0224506	0.127894	0.0114069	0.0224506	0.0220093	0.0877077
-14	-0.0032948		-0.0193493	0.0102366	-0.0370026	-0.031209	0.0297475	-0.00873885	0.0570799	-0.0214167	0.0238608	0.00138179	-0.003104	-0.0261139	-0.0186157	-0.00934786	-0.0549443	-3.02094e-06	-0.00538634	0.0276688	-0.0196076	0.00398704	0.00525152	0.0231397	0.0142742	0.0382908	0.0849	0.14547	0.0102585	-0.00930606	0.0931777	0.0982864	0.0842998	0.0697892	0.00979677	0.0610751	0.011496	0.0228359	0.129411	0.011496	0.0228359	0.0215019	0.0901011
-13.9667	-0.00322016		-0.0193937	0.0107724	-0.0360907	-0.0322858	0.0299741	-0.00908332	0.0574063	-0.0196951	0.0235007	0.00193879	-0.00329675	-0.0256464	-0.0181427	-0.00995883	-0.0545584	-0.00149198	-0.00555031	0.0294282	-0.0194205	0.00342562	0.00253634	0.0247887	0.0158007	0.0384364	0.0854292	0.146921	0.0114496	-0.00935208	0.0935839	0.0990458	0.0846185	0.0707129	0.010392	0.0621075	0.0120035	0.0234841	0.131048	0.0120035	0.0234841	0.020976	0.0925804
-13.9333	-0.00317268		-0.0193999	0.011112	-0.0352713	-0.0332931	0.030155	-0.00945049	0.0577071	-0.018112	0.0229277	0.00253269	-0.00354553	-0.0251509	-0.0176701	-0.0105048	-0.0541792	-0.00292636	-0.00561619	0.0311737	-0.0192065	0.00280782	-0.000316575	0.0264278	0.0173268	0.0386045	0.0858363	0.148328	0.012703	-0.00937599	0.0940625	0.0998312	0.0847297	0.0715789	0.0110148	0.0630657	0.01237	0.0241773	0.132898	0.01237	0.0241773	0.020583	0.0952141
-13.9	-0.00315328		-0.0193486	0.0112414	-0.0345219	-0.0342294	0.0302849	-0.00980961	0.0579636	-0.0166778	0.0221578	0.00318167	-0.00381867	-0.0246274	-0.0172171	-0.0109419	-0.0538149	-0.00427021	-0.00560954	0.0328634	-0.018998	0.00213813	-0.00334332	0.0280255	0.0188897	0.0381441	0.0860047	0.150123	0.0139949	-0.00952347	0.0945514	0.100789	0.0847076	0.0724537	0.0115718	0.0642235	0.0129718	0.0250469	0.134512	0.0129718	0.0250469	0.0201657	0.0975664
-13.8667	-0.00316653		-0.0192519	0.0111741	-0.0338624	-0.0350857	0.0303624	-0.0101894	0.0581845	-0.0153924	0.0211703	0.00384131	-0.00415	-0.0240431	-0.0167995	-0.0113294	-0.0534799	-0.00554669	-0.00550777	0.0344519	-0.018759	0.00143495	-0.00650583	0.0296198	0.0203908	0.0375608	0.0860329	0.151872	0.0154013	-0.00966414	0.0950645	0.101518	0.084574	0.0732724	0.0121418	0.0653375	0.0133266	0.0259366	0.136289	0.0133266	0.0259366	0.0198314	0.0999596
-13.8333	-0.00320976		-0.0190725	0.0108931	-0.0332801	-0.0358582	0.0303927	-0.0105568	0.058349	-0.014273	0.0199867	0.00452913	-0.00450705	-0.0233968	-0.0164549	-0.0116274	-0.0531814	-0.00674461	-0.00534291	0.0359111	-0.0185232	0.000728433	-0.00979899	0.031213	0.0218219	0.0366858	0.0857576	0.153701	0.0166145	-0.00974287	0.0954642	0.102249	0.0846408	0.0741671	0.0125783	0.0665614	0.0136072	0.0268325	0.137468	0.0136072	0.0268325	0.0197438	0.101808
-13.8	-0.00328485		-0.0188319	0.0104396	-0.0327728	-0.036569	0.0303679	-0.0109418	0.0584656	-0.0133168	0.0186258	0.00519597	-0.00489939	-0.0226809	-0.0161695	-0.0118983	-0.0529112	-0.00785793	-0.00510346	0.0372266	-0.0182865	7.42033e-06	-0.0131768	0.0328209	0.0232326	0.0356904	0.0853537	0.155482	0.0179318	-0.00988964	0.0958326	0.102838	0.0847048	0.075026	0.0129738	0.0677213	0.0136137	0.0276646	0.13869	0.0136137	0.0276646	0.0196704	0.103675
-13.7667	-0.00338753		-0.0184981	0.00980651	-0.0323445	-0.0372095	0.0302971	-0.0113139	0.0585201	-0.0125399	0.0171155	0.00584633	-0.00530692	-0.0218991	-0.0159804	-0.0121172	-0.0526735	-0.00891601	-0.00481616	0.0383952	-0.0180685	-0.000690254	-0.0165985	0.0344662	0.0244499	0.0347958	0.0846755	0.15695	0.0189507	-0.0098311	0.0960702	0.103352	0.085213	0.0759849	0.0132669	0.0689576	0.0135017	0.0282932	0.139104	0.0135017	0.0282932	0.0199842	0.104785
-13.7333	-0.00351443		-0.0180962	0.00903897	-0.0319735	-0.0378139	0.0301789	-0.0116956	0.0585158	-0.0119424	0.0155083	0.00644606	-0.00570885	-0.0210721	-0.0158558	-0.0123314	-0.0524497	-0.00987603	-0.00448307	0.0394418	-0.0178998	-0.00138503	-0.0200109	0.036147	0.0256606	0.0338072	0.0839895	0.158465	0.0200765	-0.00982459	0.096317	0.103751	0.0858816	0.0769392	0.0135352	0.0701278	0.0132402	0.0288303	0.139465	0.0132402	0.0288303	0.0203002	0.105934
-13.7	-0.00365921		-0.0176201	0.00816278	-0.03168	-0.0383662	0.0300219	-0.0120595	0.0584534	-0.0115267	0.0138402	0.00698687	-0.0061091	-0.0202106	-0.0158048	-0.0125353	-0.0522465	-0.0107955	-0.00411428	0.0403845	-0.0177721	-0.00205294	-0.0233455	0.0378867	0.026621	0.0330942	0.0833787	0.159454	0.0207727	-0.00946556	0.0965835	0.104112	0.0869976	0.0779312	0.0139099	0.071392	0.0132369	0.0291368	0.139011	0.0132369	0.0291368	0.0209218	0.106049
-13.6667	-0.0038133		-0.0170944	0.00720604	-0.0314376	-0.0388836	0.0298405	-0.0124056	0.0583349	-0.0112846	0.0121729	0.00745627	-0.00646971	-0.0193539	-0.015792	-0.0127504	-0.0520498	-0.0116096	-0.00372658	0.0412708	-0.0177336	-0.00270528	-0.0265513	0.0396738	0.0275482	0.0323171	0.0828149	0.16041	0.0214953	-0.00915659	0.0969023	0.104353	0.088291	0.0789545	0.0142984	0.0726588	0.0132919	0.029411	0.138481	0.0132919	0.029411	0.02147	0.106186
-13.6333	-0.00396922		-0.016548	0.00623012	-0.0312666	-0.0393531	0.0296421	-0.0127192	0.0581743	-0.0111941	0.010544	0.00784851	-0.00681577	-0.0185118	-0.0157972	-0.0129862	-0.0518719	-0.0123799	-0.00331125	0.042137	-0.0177504	-0.00333178	-0.0295647	0.041503	0.0281279	0.0319027	0.0826141	0.160867	0.0221031	-0.00865153	0.097287	0.104834	0.0897387	0.0799373	0.0149035	0.0739255	0.0137384	0.0295569	0.137469	0.0137384	0.0295569	0.0223644	0.105165
-13.6	-0.00411779		-0.0159976	0.00523957	-0.0311544	-0.0397693	0.0294519	-0.0129694	0.0579741	-0.0112272	0.00900236	0.00816032	-0.00711506	-0.0177266	-0.0157947	-0.0132382	-0.0517153	-0.0130436	-0.00289551	0.0430176	-0.0178694	-0.00393072	-0.0323485	0.043358	0.0286491	0.0315067	0.0824491	0.161322	0.0226182	-0.00812568	0.0977797	0.105181	0.0912513	0.080973	0.0155482	0.0752747	0.014401	0.0297294	0.136448	0.014401	0.0297294	0.0232583	0.104171
-13.5667	-0.00425049		-0.0154978	0.00431469	-0.0311129	-0.0401331	0.0292773	-0.01316	0.0577581	-0.0113473	0.0075783	0.00840847	-0.00739715	-0.0170036	-0.0157399	-0.0135288	-0.0515968	-0.0136393	-0.00245755	0.0439597	-0.0180434	-0.00449215	-0.0348591	0.0452013	0.0288694	0.0315052	0.0828805	0.161631	0.0232731	-0.00757833	0.098544	0.105756	0.0926032	0.0817645	0.0163626	0.0764993	0.0151511	0.0298987	0.135163	0.0151511	0.0298987	0.0245534	0.102233
-13.5333	-0.00436366		-0.0150554	0.00344107	-0.0311502	-0.0404339	0.0291343	-0.0132349	0.0575352	-0.0115154	0.00628732	0.00858125	-0.00764677	-0.016375	-0.015631	-0.0138259	-0.0515295	-0.0141314	-0.00202563	0.0449589	-0.0182979	-0.00501369	-0.0370835	0.0470115	0.029033	0.03162	0.0834294	0.161905	0.0237684	-0.00696863	0.0993557	0.106274	0.0939058	0.0825935	0.0172194	0.0779279	0.0161259	0.0301107	0.133943	0.0161259	0.0301107	0.0258138	0.100287
-13.5	-0.00444811		-0.014724	0.00268516	-0.0312516	-0.0406899	0.0290313	-0.0132198	0.0573278	-0.011683	0.00513648	0.0087206	-0.00787673	-0.0158337	-0.01543	-0.0141555	-0.0515296	-0.0145119	-0.00157346	0.0460592	-0.0185904	-0.00547443	-0.0390096	0.0487346	0.0290559	0.0322197	0.0842889	0.162215	0.0244975	-0.00648693	0.100446	0.106903	0.0947746	0.0831596	0.018001	0.0789078	0.0166279	0.0304562	0.132876	0.0166279	0.0304562	0.0275181	0.0980969
-13.4667	-0.00450749		-0.0145057	0.00202618	-0.0314376	-0.0408994	0.0289609	-0.0130515	0.0571517	-0.0118188	0.00411549	0.00880836	-0.00808456	-0.0153964	-0.0151481	-0.014464	-0.0516037	-0.0147801	-0.00112387	0.04722	-0.0189264	-0.00588682	-0.0406567	0.0503363	0.0290476	0.0328717	0.0850807	0.162486	0.0250539	-0.00593858	0.101583	0.107524	0.0955855	0.0837523	0.0187931	0.0799509	0.0173046	0.0308324	0.131959	0.0173046	0.0308324	0.0291817	0.0958834
-13.4333	-0.00453417		-0.0144268	0.00149584	-0.0316731	-0.0410927	0.0289297	-0.0127684	0.0570214	-0.0118793	0.00320792	0.00888575	-0.0082577	-0.0150454	-0.0147592	-0.0147744	-0.0517631	-0.014883	-0.000658081	0.0484691	-0.0192803	-0.00622441	-0.0420432	0.0517676	0.0291761	0.0339455	0.0859962	0.16301	0.0254882	-0.00558641	0.10298	0.107905	0.0960331	0.0841479	0.0193496	0.0805218	0.0171204	0.0314786	0.131814	0.0171204	0.0314786	0.0307187	0.0939443
-13.4	-0.00453665		-0.0144846	0.00107744	-0.0319673	-0.0412813	0.0289066	-0.0123262	0.0569515	-0.0118586	0.0023942	0.00894195	-0.00839368	-0.0147886	-0.0142775	-0.0150207	-0.0520004	-0.0148464	-0.000189736	0.0497535	-0.0196393	-0.00651398	-0.0432194	0.0529762	0.0293482	0.0350192	0.0869577	0.163524	0.0258162	-0.0052133	0.104383	0.108306	0.0963834	0.0845466	0.0199528	0.0810775	0.0171466	0.0320839	0.131793	0.0171466	0.0320839	0.0322264	0.0920393
-13.3667	-0.00451156		-0.0146651	0.000761878	-0.0322831	-0.041486	0.0288919	-0.0117661	0.0569396	-0.01173	0.00165039	0.00898207	-0.00845528	-0.0146021	-0.0137043	-0.0152167	-0.05232	-0.0145896	0.000286068	0.0510793	-0.0199975	-0.00674273	-0.0442279	0.053941	0.0298625	0.0362158	0.0879395	0.164249	0.0257752	-0.00495724	0.105918	0.10848	0.0966841	0.0849947	0.0204106	0.0813206	0.0167374	0.0330413	0.13298	0.0167374	0.0330413	0.0334218	0.0908871
-13.3333	-0.00446565		-0.0149646	0.000545462	-0.03261	-0.0417178	0.0288499	-0.0110739	0.0569915	-0.0115006	0.000971381	0.00901711	-0.0084317	-0.0144823	-0.0130432	-0.015307	-0.0527045	-0.0141515	0.000762532	0.0524043	-0.0203367	-0.00694079	-0.0451302	0.0546085	0.0304965	0.0373168	0.0890249	0.164964	0.0257367	-0.00470196	0.107472	0.108584	0.0969585	0.0854466	0.0209513	0.0814626	0.016506	0.0339681	0.13419	0.016506	0.0339681	0.0345381	0.0896963
-13.3	-0.0044001		-0.0153405	0.000381983	-0.0329304	-0.0419779	0.0287721	-0.0102834	0.0570907	-0.01117	0.000343038	0.00901157	-0.0082796	-0.0144106	-0.0123107	-0.0152964	-0.0531491	-0.0134451	0.00122978	0.0537231	-0.0206665	-0.00711773	-0.0459727	0.0549963	0.0315233	0.0381823	0.0901327	0.165843	0.0255808	-0.00439345	0.108991	0.108616	0.0974141	0.0860464	0.0215223	0.0817252	0.01657	0.0351644	0.136595	0.01657	0.0351644	0.0356411	0.0890454
-13.2667	-0.00431584		-0.0157824	0.000289641	-0.0332172	-0.0422715	0.0286407	-0.00940488	0.0572284	-0.010742	-0.000218455	0.0089961	-0.00798626	-0.0143705	-0.0115036	-0.0151594	-0.0536428	-0.0125146	0.0016834	0.0550201	-0.0209703	-0.00728806	-0.0468092	0.0550743	0.0326521	0.0390191	0.0912755	0.166753	0.0254868	-0.00410334	0.11048	0.108502	0.0978022	0.0866113	0.0221524	0.0819116	0.0167232	0.0364306	0.138948	0.0167232	0.0364306	0.0366607	0.0884041
-13.2333	-0.00421764		-0.0162371	0.000199453	-0.0334761	-0.0425857	0.0284434	-0.00845272	0.0573824	-0.0102426	-0.000710204	0.00891302	-0.00753048	-0.0143547	-0.0106554	-0.0148928	-0.054168	-0.0112933	0.00210692	0.0562908	-0.0212668	-0.00746993	-0.0476785	0.0548902	0.0340241	0.0396917	0.0923896	0.167775	0.0255885	-0.00363624	0.111883	0.108637	0.0983443	0.0874031	0.0229551	0.0823739	0.0175706	0.0377588	0.141711	0.0175706	0.0377588	0.0380923	0.0882455
-13.2	-0.00409861		-0.01668	0.000146386	-0.0336665	-0.0429152	0.0281899	-0.00744254	0.0575337	-0.00966049	-0.00110441	0.00880015	-0.00690495	-0.0143345	-0.00976771	-0.014503	-0.0547283	-0.00982429	0.00249637	0.0575472	-0.0215441	-0.00765566	-0.0486066	0.054455	0.0354054	0.0403631	0.0936259	0.168792	0.025784	-0.00323651	0.113268	0.108693	0.0987869	0.0881845	0.0237623	0.0827194	0.0184111	0.0391873	0.144374	0.0184111	0.0391873	0.0394241	0.0880472
-13.1667	-0.0039634		-0.0170666	5.73443e-05	-0.0337984	-0.0432422	0.0278752	-0.00636975	0.0576705	-0.00903858	-0.00138891	0.00860972	-0.00612981	-0.0143118	-0.00887719	-0.0139817	-0.055294	-0.00807245	0.00283897	0.0587881	-0.0218199	-0.00785598	-0.0496181	0.0538308	0.0367945	0.0408438	0.0947746	0.169788	0.0263739	-0.00258305	0.114529	0.109059	0.0992526	0.0890798	0.0247298	0.0833031	0.0198489	0.0404118	0.146737	0.0198489	0.0404118	0.0412363	0.0878434
-13.1333	-0.00380166		-0.0173653	-3.33007e-05	-0.0338381	-0.0435558	0.0275284	-0.00524364	0.0577774	-0.00835976	-0.00154075	0.008365	-0.00520694	-0.0142555	-0.00800055	-0.0133547	-0.0558817	-0.00607765	0.00312887	0.0600481	-0.0220841	-0.00804187	-0.0507053	0.0530604	0.0381439	0.0412505	0.0960137	0.170773	0.0271015	-0.00194991	0.115764	0.109525	0.0996262	0.0899787	0.0256737	0.0838999	0.0211385	0.0416894	0.149094	0.0211385	0.0416894	0.0429724	0.087643
-13.1	-0.00361722		-0.0175554	-0.000181572	-0.0337781	-0.0438438	0.0271577	-0.00404425	0.0578624	-0.00767311	-0.00155161	0.00804724	-0.00419218	-0.0141752	-0.00717317	-0.01261	-0.0564595	-0.00384812	0.00336441	0.0613163	-0.0223482	-0.00821664	-0.0518756	0.0521996	0.0393609	0.0416103	0.0971582	0.171524	0.028094	-0.0011615	0.11678	0.110103	0.0999682	0.0908696	0.0266784	0.084634	0.0228529	0.0425978	0.150832	0.0228529	0.0425978	0.0452337	0.087263
-13.0667	-0.00340159		-0.0176134	-0.000369098	-0.0336075	-0.0440959	0.0267937	-0.0027797	0.0579202	-0.00697398	-0.0014151	0.00766502	-0.00309466	-0.0140479	-0.00642404	-0.0117822	-0.0570415	-0.00142287	0.00354187	0.0626372	-0.0226018	-0.00834138	-0.0530917	0.0513099	0.0405185	0.0419294	0.0982022	0.172295	0.0291897	-0.000382432	0.117773	0.110921	0.100296	0.0917954	0.027749	0.0853663	0.0244071	0.0435044	0.152696	0.0244071	0.0435044	0.0475068	0.087001
-13.0333	-0.00315785		-0.0175434	-0.000609708	-0.0333003	-0.0443055	0.0264526	-0.00142813	0.0579739	-0.00631898	-0.00113829	0.00723785	-0.00197633	-0.0138863	-0.00576411	-0.0108574	-0.0576068	0.00114848	0.00367162	0.0639753	-0.0228499	-0.0084299	-0.0543463	0.0504289	0.0415612	0.0419747	0.0991876	0.172732	0.0303636	0.000380315	0.118394	0.111478	0.100568	0.0925279	0.0288104	0.0863532	0.0261403	0.0441793	0.154306	0.0261403	0.0441793	0.049749	0.0864245
-13	-0.00288283		-0.0173514	-0.000898533	-0.0328696	-0.0444654	0.0261527	-1.5227e-06	0.0580296	-0.00571359	-0.000735661	0.00676227	-0.000856749	-0.0136818	-0.005215	-0.00987364	-0.0581562	0.00382216	0.00375572	0.0653752	-0.0230743	-0.0084485	-0.0555869	0.0496089	0.0425828	0.0420474	0.100014	0.173215	0.0315923	0.0011386	0.119014	0.112293	0.100906	0.0932756	0.0299156	0.0873429	0.0276816	0.0448051	0.156138	0.0276816	0.0448051	0.0520249	0.0860177
-12.9667	-0.00258034		-0.0170594	-0.00120606	-0.0322908	-0.0445802	0.0259119	0.00151776	0.0581097	-0.00521279	-0.000229997	0.00628412	0.000227781	-0.0134444	-0.00476023	-0.00881499	-0.0586906	0.00651096	0.0038072	0.0667774	-0.0232764	-0.00842691	-0.0567934	0.0488718	0.0437193	0.0417281	0.100729	0.173507	0.0326213	0.00181646	0.119082	0.112685	0.101111	0.0937938	0.030954	0.0885123	0.0293233	0.0454139	0.158131	0.0293233	0.0454139	0.053808	0.085244
-12.9333	-0.00225139		-0.0167024	-0.00152354	-0.031583	-0.0446489	0.0257334	0.0031058	0.0582277	-0.00482107	0.000354136	0.00580316	0.00124649	-0.0131759	-0.00439786	-0.0077189	-0.0591982	0.00917586	0.00383956	0.0682145	-0.0234276	-0.00835545	-0.0579233	0.0482449	0.0448213	0.0415353	0.101259	0.17383	0.0335892	0.00252137	0.119178	0.113141	0.101409	0.0943257	0.032004	0.0897572	0.0307391	0.0460141	0.160287	0.0307391	0.0460141	0.055617	0.084647
-12.9	-0.00189981		-0.0163045	-0.00178905	-0.0307293	-0.0446847	0.0256322	0.00477252	0.0583888	-0.00457405	0.000985546	0.00536601	0.00220088	-0.0128745	-0.00409432	-0.00656897	-0.0596965	0.0117065	0.00385951	0.0696212	-0.0235262	-0.00826437	-0.0589618	0.0477396	0.0461977	0.0411826	0.101477	0.174077	0.0341397	0.00319527	0.118806	0.113086	0.101532	0.0946991	0.0329987	0.0910177	0.0320051	0.0467766	0.162611	0.0320051	0.0467766	0.056677	0.0840627
-12.8667	-0.00152991		-0.0159133	-0.00198947	-0.0297417	-0.0446922	0.0256037	0.00648303	0.0586079	-0.00446469	0.00164009	0.00497676	0.00305436	-0.0125456	-0.00383007	-0.00539818	-0.0601719	0.0140835	0.00388853	0.0710147	-0.0235409	-0.00817068	-0.0599033	0.0473515	0.0475508	0.0409877	0.101629	0.174315	0.0345818	0.00389276	0.118376	0.112822	0.101762	0.0950763	0.0339033	0.0922788	0.0330543	0.0475618	0.164978	0.0330543	0.0475618	0.0577455	0.0835206
-12.8333	-0.00114641		-0.0155418	-0.0020605	-0.0286245	-0.0446864	0.0256575	0.00823216	0.058869	-0.00448855	0.00228455	0.00465331	0.003835	-0.0121739	-0.00357503	-0.00420287	-0.0606524	0.0161992	0.00391838	0.0723547	-0.023475	-0.00807944	-0.0607506	0.0470863	0.0491132	0.0410718	0.10131	0.174568	0.0346457	0.00461772	0.117717	0.112329	0.101912	0.0954601	0.0348528	0.0932486	0.0339089	0.0486301	0.167331	0.0339089	0.0486301	0.0585366	0.0835454
-12.8	-0.000754288		-0.0152257	-0.00199968	-0.0273792	-0.0446789	0.0257898	0.0099777	0.0591845	-0.00463661	0.00289977	0.00440741	0.00451825	-0.0117662	-0.00330057	-0.003002	-0.0611292	0.01808	0.00396835	0.0736406	-0.0233111	-0.00802207	-0.0615291	0.0469198	0.0506121	0.0412433	0.101132	0.174788	0.0346565	0.00533961	0.116992	0.111794	0.102087	0.0958345	0.0356714	0.0942187	0.0346287	0.0496974	0.169539	0.0346287	0.0496974	0.0593141	0.0834733
-12.7667	-0.000359995		-0.0149632	-0.00177252	-0.0260267	-0.0446746	0.0260035	0.0116979	0.0595266	-0.00485958	0.0034568	0.00421282	0.0051408	-0.0113044	-0.00300722	-0.00180998	-0.0616302	0.0196519	0.00401473	0.0748679	-0.0230601	-0.00796898	-0.0622637	0.0468483	0.0520623	0.04199	0.10068	0.175084	0.0343836	0.00609782	0.116276	0.111194	0.102364	0.0962911	0.0366662	0.0948545	0.0348159	0.0508577	0.171265	0.0348159	0.0508577	0.0600382	0.0840774
-12.7333	3.07668e-05		-0.0147575	-0.00141137	-0.0245584	-0.0446922	0.0262992	0.0133484	0.0598981	-0.0051595	0.00393652	0.00408047	0.00570632	-0.0107936	-0.00268279	-0.000629566	-0.0621491	0.0209827	0.00406425	0.0760255	-0.0227329	-0.00794556	-0.0630038	0.0468517	0.0535148	0.0426206	0.100523	0.175347	0.0340602	0.00688282	0.115537	0.110515	0.102609	0.0967161	0.0375596	0.0954812	0.0350347	0.0519621	0.172746	0.0350347	0.0519621	0.060778	0.0845169
-12.7	0.000409274		-0.0145989	-0.000925276	-0.0230062	-0.0447218	0.0266691	0.0148896	0.0602779	-0.00546673	0.00431816	0.00395381	0.00624505	-0.0102282	-0.00236055	0.000508554	-0.0627104	0.0220482	0.00409089	0.0771398	-0.0223461	-0.00790446	-0.0637808	0.0469124	0.0547787	0.0441503	0.100301	0.175674	0.033681	0.00744841	0.115081	0.10989	0.103059	0.0972936	0.0386597	0.0960629	0.0347893	0.0530106	0.173137	0.0347893	0.0530106	0.0620821	0.0857884
-12.6667	0.000769687		-0.0144562	-0.000379096	-0.021362	-0.0447808	0.0271169	0.0162827	0.0606579	-0.00580363	0.00458701	0.00382831	0.00678737	-0.00961233	-0.00204586	0.00161511	-0.0633054	0.0229286	0.00408571	0.0781918	-0.0219382	-0.00785909	-0.0646439	0.0470383	0.0561297	0.0454175	0.100261	0.176063	0.0332289	0.00805743	0.114646	0.109351	0.103463	0.0978427	0.0398051	0.0966529	0.0346979	0.0539902	0.173353	0.0346979	0.0539902	0.0634485	0.0869878
-12.6333	0.001102		-0.0143192	0.000177725	-0.0196612	-0.0448497	0.0276211	0.0174854	0.0610322	-0.00611855	0.00473544	0.00364924	0.00734936	-0.0089603	-0.00179012	0.0026579	-0.0639539	0.0236428	0.00403693	0.0792217	-0.0215196	-0.00777333	-0.065618	0.047198	0.0573965	0.0472337	0.100386	0.176677	0.032755	0.00829276	0.11453	0.109006	0.104112	0.0985377	0.0410213	0.0973875	0.0344956	0.054784	0.172183	0.0344956	0.054784	0.065009	0.0888955
-12.6	0.00139952		-0.0141308	0.00066203	-0.0179052	-0.0449327	0.028184	0.0184769	0.0613809	-0.00644846	0.00475748	0.0033863	0.00796903	-0.00827413	-0.0016195	0.0036577	-0.0646415	0.0242489	0.00392509	0.0802045	-0.0211417	-0.00765647	-0.066741	0.0474281	0.0587521	0.0487305	0.100654	0.177308	0.0321956	0.00855948	0.114401	0.108781	0.10481	0.0991783	0.0422958	0.098116	0.0344296	0.0555255	0.17106	0.0344296	0.0555255	0.0666199	0.09072
-12.5667	0.00165498		-0.0138871	0.00101544	-0.0161327	-0.0450114	0.0287747	0.0192386	0.0617106	-0.00678524	0.00465981	0.00302501	0.00864561	-0.00758102	-0.00157682	0.00458974	-0.065383	0.0247948	0.00375843	0.0811745	-0.0208008	-0.0074977	-0.0680123	0.0476906	0.0600835	0.0503762	0.100976	0.178186	0.0316023	0.00847198	0.114649	0.108747	0.105884	0.0998576	0.0433193	0.0988919	0.03445	0.0559193	0.168751	0.03445	0.0559193	0.0682012	0.0930992
-12.5333	0.00186094		-0.0135301	0.00116812	-0.0143655	-0.0450766	0.0293879	0.0197731	0.0619983	-0.00717459	0.00445234	0.00251942	0.00939715	-0.00688672	-0.00168411	0.00547834	-0.0661636	0.0252885	0.0035159	0.0821066	-0.0205389	-0.00731033	-0.0694472	0.0480326	0.0614951	0.0518258	0.101291	0.179107	0.0310219	0.00836102	0.114898	0.108819	0.107064	0.100491	0.0444259	0.0997487	0.0346442	0.0563249	0.166684	0.0346442	0.0563249	0.0697535	0.0953681
-12.5	0.00201538		-0.0130581	0.0010806	-0.0126364	-0.0451193	0.0299931	0.0200961	0.0622476	-0.00764003	0.0041502	0.00190516	0.0102073	-0.0062159	-0.00195913	0.00630439	-0.06699	0.0257834	0.00321793	0.0830176	-0.0203406	-0.00710813	-0.0710205	0.0484232	0.0628811	0.0531348	0.101609	0.180182	0.0306013	0.00803468	0.115356	0.109325	0.108559	0.101104	0.0450992	0.100416	0.0350674	0.0564087	0.164428	0.0350674	0.0564087	0.0711109	0.0976617
-12.4667	0.00211203		-0.012434	0.000716455	-0.0109815	-0.0451213	0.0305786	0.0202312	0.0624419	-0.00822071	0.00377135	0.00115549	0.0110612	-0.00557832	-0.00242088	0.00708293	-0.0678473	0.026239	0.00285273	0.0838873	-0.0202261	-0.00690134	-0.0727234	0.0489015	0.0642244	0.0544381	0.101883	0.18124	0.0303225	0.00767577	0.115809	0.109921	0.11014	0.101696	0.0458297	0.101166	0.035679	0.0565763	0.162434	0.035679	0.0565763	0.0724136	0.0999234
-12.4333	0.00215607		-0.0116611	7.59946e-05	-0.00941957	-0.0450802	0.0311266	0.020221	0.0625767	-0.00894542	0.00333415	0.000335992	0.0119366	-0.00498589	-0.00304884	0.00779493	-0.0687264	0.0266973	0.00243466	0.0847145	-0.0201816	-0.00671432	-0.0745027	0.0494512	0.0654407	0.0553754	0.102264	0.18238	0.0303298	0.00723302	0.116446	0.11106	0.111764	0.102215	0.0462476	0.101729	0.0363269	0.0565606	0.161219	0.0363269	0.0565606	0.0736168	0.101773
-12.4	0.00214493		-0.0107403	-0.000831635	-0.00797889	-0.0449851	0.031624	0.020108	0.0626523	-0.00983516	0.00284513	-0.000531627	0.0127856	-0.00445359	-0.00384339	0.00843851	-0.0696163	0.027088	0.00196692	0.085486	-0.0202038	-0.00654255	-0.0763288	0.0500851	0.0666488	0.0564419	0.102422	0.183447	0.0304181	0.00674885	0.117097	0.112386	0.113361	0.102746	0.0466544	0.102389	0.0371764	0.0566468	0.160103	0.0371764	0.0566468	0.0747969	0.103718
-12.3667	0.00208788		-0.00968014	-0.00197505	-0.00665672	-0.0448376	0.0320712	0.0199373	0.0626564	-0.0108969	0.00231515	-0.0013897	0.0135924	-0.0039847	-0.0047678	0.00900118	-0.0704912	0.0274342	0.00144627	0.0861867	-0.0202877	-0.006405	-0.0781255	0.0507905	0.0676846	0.0570837	0.102948	0.184651	0.0309265	0.00623868	0.117683	0.114056	0.114627	0.103268	0.0468675	0.103245	0.0381229	0.0567535	0.160397	0.0381229	0.0567535	0.0759378	0.104614
-12.3333	0.00198647		-0.00851754	-0.00330093	-0.00545682	-0.0446389	0.0324594	0.0197592	0.0626063	-0.012122	0.0017276	-0.00217654	0.0142986	-0.00359269	-0.00581125	0.00946646	-0.0713462	0.0276581	0.000891363	0.0868019	-0.0204175	-0.00628092	-0.0798548	0.0515497	0.0686698	0.0578803	0.103151	0.185719	0.0314189	0.0057187	0.118312	0.115692	0.115826	0.10381	0.0470254	0.104153	0.0391403	0.056921	0.160594	0.0391403	0.056921	0.0771188	0.105591
-12.3	0.00185091		-0.00727364	-0.00476392	-0.00435902	-0.0443949	0.0328012	0.019597	0.0624939	-0.0134864	0.0010859	-0.00286081	0.0148997	-0.00327813	-0.00692838	0.00983986	-0.0721432	0.027756	0.000284832	0.0873156	-0.0205917	-0.00617646	-0.0814384	0.0523409	0.0693985	0.0582502	0.10388	0.186958	0.0323693	0.00528308	0.118911	0.117123	0.116324	0.104392	0.0471746	0.105795	0.0404796	0.0573624	0.162371	0.0404796	0.0573624	0.0782106	0.105629
-12.2667	0.0016852		-0.00601242	-0.00627821	-0.00334349	-0.0441118	0.0330914	0.0194921	0.062342	-0.0149551	0.000354818	-0.00337509	0.0153573	-0.00304976	-0.00808805	0.0100979	-0.0728904	0.0276611	-0.000348515	0.0877053	-0.0207881	-0.00607084	-0.08284	0.0531244	0.0700992	0.0587719	0.1043	0.188076	0.033153	0.0048384	0.119524	0.118349	0.116719	0.104985	0.0472943	0.107398	0.0416315	0.0578478	0.163853	0.0416315	0.0578478	0.0793301	0.105588
-12.2333	0.00149625		-0.00477808	-0.00780415	-0.00239094	-0.0437936	0.0333447	0.0194404	0.0621528	-0.0164776	-0.000468201	-0.00371508	0.0156704	-0.00291113	-0.00926055	0.0102643	-0.0735493	0.0273517	-0.00102549	0.0879659	-0.0210022	-0.00596013	-0.0840036	0.0538673	0.0705529	0.0588289	0.105106	0.189167	0.0343383	0.00454237	0.120115	0.118838	0.116276	0.105672	0.0475529	0.109787	0.043169	0.0585568	0.166458	0.043169	0.0585568	0.0803226	0.10524
-12.2	0.0012866		-0.00364258	-0.00925299	-0.00148406	-0.043446	0.0335552	0.0194613	0.0619387	-0.0180016	-0.00141512	-0.00384599	0.0158414	-0.00286568	-0.010402	0.0103175	-0.0741402	0.02678	-0.00172792	0.0880699	-0.0212143	-0.00583654	-0.0849021	0.0545182	0.070965	0.0589333	0.10577	0.190277	0.0353794	0.00426574	0.120646	0.119397	0.115745	0.106373	0.0477506	0.112118	0.0442815	0.0592761	0.168695	0.0442815	0.0592761	0.0812752	0.104708
-12.1667	0.00105909		-0.0026589	-0.0105992	-0.000611265	-0.0430695	0.0337367	0.0195333	0.0617074	-0.0194684	-0.0024843	-0.0037779	0.0158571	-0.00291379	-0.0115043	0.0102853	-0.0746355	0.0259178	-0.00245817	0.0880271	-0.0214116	-0.00569642	-0.0855302	0.0550546	0.0712301	0.0586224	0.106386	0.190947	0.0367171	0.00425568	0.121239	0.119084	0.114633	0.107081	0.0482302	0.114701	0.0457735	0.060107	0.171498	0.0457735	0.060107	0.0821607	0.104202
-12.1333	0.000815094		-0.00188422	-0.0117764	0.000227892	-0.0426668	0.0338793	0.01965	0.0614503	-0.0208247	-0.00368644	-0.00352113	0.0157586	-0.00305145	-0.0125194	0.0101546	-0.0750592	0.0247557	-0.00321366	0.0878266	-0.0215801	-0.00554228	-0.085877	0.0554318	0.0714098	0.0582978	0.107014	0.191748	0.0380157	0.00430637	0.121764	0.118878	0.113397	0.107822	0.0486378	0.117202	0.0468858	0.0609326	0.173994	0.0468858	0.0609326	0.0829667	0.103596
-12.1	0.000554832		-0.00134829	-0.012774	0.00103842	-0.0422347	0.0339979	0.0197904	0.0611748	-0.0220269	-0.00501235	-0.00308897	0.0155185	-0.00327406	-0.013456	0.00994414	-0.0754029	0.0232724	-0.00398298	0.0874806	-0.0217014	-0.00537676	-0.0859851	0.0556537	0.0716235	0.0576988	0.107404	0.191826	0.0393464	0.00458446	0.122567	0.11801	0.112152	0.10842	0.0492197	0.119393	0.0482921	0.0616149	0.176535	0.0482921	0.0616149	0.0838082	0.103098
-12.0667	0.000279823		-0.00107795	-0.0135693	0.00180068	-0.0417786	0.0340831	0.0199348	0.0608559	-0.0230211	-0.00644233	-0.00253461	0.0151929	-0.00357032	-0.0142855	0.00964878	-0.0756861	0.021507	-0.0047808	0.0870176	-0.0217695	-0.00519323	-0.0858645	0.0556891	0.0718226	0.0570613	0.107938	0.192022	0.0408124	0.00490931	0.123331	0.11713	0.11075	0.109035	0.0497512	0.121563	0.0495211	0.062291	0.178813	0.0495211	0.062291	0.0845319	0.102692
-12.0333	-9.69078e-06		-0.00105277	-0.0141739	0.00252556	-0.0412971	0.0341518	0.0200714	0.0604948	-0.0237962	-0.00795677	-0.00186936	0.0147517	-0.0039291	-0.0150166	0.00927598	-0.0759245	0.01946	-0.00559076	0.0864321	-0.0217662	-0.00499954	-0.0855796	0.0555757	0.072312	0.0562258	0.108407	0.191484	0.0420718	0.00537365	0.12446	0.115973	0.109681	0.10955	0.0502629	0.123151	0.0508714	0.0627971	0.180715	0.0508714	0.0627971	0.0850772	0.101983
-12	-0.000309725		-0.00126393	-0.0146121	0.003193	-0.0407938	0.0341985	0.0201781	0.0600677	-0.0243075	-0.00951489	-0.00116734	0.0142367	-0.00433726	-0.0156526	0.00882674	-0.0761234	0.017226	-0.00643201	0.0857944	-0.021693	-0.00477186	-0.0851597	0.0552942	0.0727924	0.0553089	0.109143	0.191001	0.0434495	0.00585388	0.125576	0.114707	0.108482	0.110046	0.0507435	0.124723	0.0522697	0.0632874	0.18245	0.0522697	0.0632874	0.0856191	0.101595
-11.9667	-0.000619692		-0.0016473	-0.0149255	0.00382526	-0.0402724	0.034234	0.0202498	0.0595758	-0.0245831	-0.011092	-0.000435728	0.0136357	-0.00478175	-0.0161902	0.0083067	-0.0763182	0.0148265	-0.00729394	0.0850722	-0.0215468	-0.00451678	-0.0846571	0.0549017	0.0735385	0.0543132	0.110153	0.190015	0.0445807	0.00641325	0.126916	0.113668	0.107623	0.110528	0.051164	0.125836	0.0535453	0.0636279	0.183551	0.0535453	0.0636279	0.0861711	0.100737
-11.9333	-0.000933358		-0.00216499	-0.0151767	0.00441414	-0.0397314	0.0342548	0.0202724	0.0590128	-0.0245967	-0.0126436	0.000259528	0.0129609	-0.00525861	-0.0166603	0.0077233	-0.0765027	0.0123941	-0.00818845	0.0843538	-0.021337	-0.00420545	-0.0840985	0.0543848	0.0743423	0.0532146	0.111345	0.189006	0.0458077	0.00694337	0.128305	0.112534	0.106708	0.11098	0.0515851	0.127015	0.0549475	0.0639424	0.184636	0.0549475	0.0639424	0.0868065	0.100104
-11.9	-0.00125004		-0.00274192	-0.0154215	0.00498915	-0.0391876	0.0342522	0.0202398	0.0583894	-0.0243988	-0.0141469	0.000910238	0.0122329	-0.00575896	-0.0170472	0.00708313	-0.0767172	0.00996982	-0.00911086	0.0835981	-0.0210811	-0.00383274	-0.0835093	0.0537883	0.0752609	0.0521502	0.113039	0.18786	0.0468549	0.00743936	0.129632	0.11214	0.105889	0.11157	0.0519599	0.127868	0.0559682	0.0642738	0.184999	0.0559682	0.0642738	0.0874693	0.099434
-11.8667	-0.00156194		-0.00333104	-0.0157301	0.00556123	-0.0386342	0.03422	0.0201552	0.0577228	-0.0239941	-0.0155645	0.00149112	0.0114391	-0.00629234	-0.0173904	0.00640755	-0.0769457	0.00768195	-0.0100554	0.0828674	-0.0207913	-0.00338943	-0.082894	0.0531035	0.0762251	0.0510168	0.114743	0.186698	0.0478846	0.00789562	0.13102	0.111764	0.105136	0.112144	0.0523281	0.128869	0.0571574	0.064579	0.185524	0.0571574	0.064579	0.0881783	0.0988631
-11.8333	-0.00186922		-0.00388131	-0.0161445	0.00615755	-0.0381028	0.034126	0.0200088	0.0570349	-0.0234382	-0.0168842	0.00199288	0.0106338	-0.00685733	-0.0176797	0.00570357	-0.0772186	0.00558423	-0.0110185	0.0821384	-0.0205057	-0.00286157	-0.0822591	0.0523484	0.0772137	0.0502305	0.117098	0.185733	0.0487383	0.00833325	0.132134	0.112386	0.104405	0.112824	0.0528807	0.12965	0.0578479	0.0650184	0.18524	0.0578479	0.0650184	0.0886428	0.0987302
-11.8	-0.00216315		-0.00435552	-0.0167066	0.00680002	-0.0375876	0.0339599	0.019824	0.0563579	-0.0227696	-0.018083	0.00244288	0.00979533	-0.00746694	-0.0179333	0.00500434	-0.0775163	0.00375546	-0.0119759	0.0814243	-0.020229	-0.00227247	-0.0815804	0.051523	0.0782559	0.0494651	0.119387	0.184782	0.0495384	0.00871989	0.133285	0.112899	0.103862	0.113535	0.0534343	0.130559	0.058715	0.0654104	0.185272	0.058715	0.0654104	0.0891392	0.0985637
-11.7667	-0.0024437		-0.00474071	-0.0174201	0.0074966	-0.0371263	0.0336764	0.0195933	0.0557215	-0.022034	-0.0191577	0.00283278	0.00899229	-0.00812588	-0.0181561	0.00431245	-0.0778488	0.00226173	-0.01292	0.0807396	-0.0200041	-0.00160383	-0.0808654	0.0506148	0.0792591	0.049183	0.122171	0.184343	0.0501716	0.00903862	0.134167	0.114076	0.103654	0.1143	0.0541816	0.131371	0.0592126	0.0662095	0.184829	0.0592126	0.0662095	0.0890211	0.0993088
-11.7333	-0.00270196		-0.00501612	-0.0182802	0.00827605	-0.036717	0.0332677	0.0193571	0.0551535	-0.0212879	-0.0201018	0.00322755	0.00820981	-0.0088334	-0.0183354	0.00366131	-0.0782002	0.00110958	-0.0138215	0.0800525	-0.0198241	-0.000899146	-0.0800791	0.0496377	0.0803282	0.0489817	0.124858	0.183936	0.050784	0.00933571	0.135003	0.115129	0.103671	0.115121	0.0549084	0.1323	0.0599847	0.0669783	0.184712	0.0599847	0.0669783	0.0889513	0.099824
-11.7	-0.00293754		-0.00520137	-0.0192553	0.00911516	-0.0363879	0.0326974	0.0191112	0.0546759	-0.020556	-0.0209235	0.00361654	0.00750397	-0.00959766	-0.0184859	0.00304572	-0.0785585	0.000372132	-0.0146717	0.0794079	-0.019719	-0.000145193	-0.0792331	0.0485633	0.0814472	0.0492484	0.127729	0.18397	0.0512567	0.00963037	0.135639	0.116201	0.104486	0.115887	0.0558435	0.133422	0.0606574	0.0681452	0.184393	0.0606574	0.0681452	0.0884473	0.101095
-11.6667	-0.00314189		-0.00529058	-0.0203001	0.0100432	-0.0361409	0.0319717	0.0188942	0.0543009	-0.0198839	-0.021629	0.00406712	0.0068739	-0.010395	-0.0185735	0.00248132	-0.0789104	-1.9426e-07	-0.0154541	0.0787564	-0.0196758	0.000620935	-0.0782991	0.0474213	0.0825647	0.0496222	0.130571	0.184036	0.0516992	0.00993249	0.136254	0.117211	0.105498	0.116726	0.0567795	0.134669	0.0615505	0.0692929	0.1843	0.0615505	0.0692929	0.0880351	0.102163
-11.6333	-0.0033154		-0.00531499	-0.0213652	0.0110134	-0.0359788	0.0310787	0.0187026	0.0540349	-0.0192807	-0.0222281	0.00456623	0.00634126	-0.0112336	-0.0186146	0.00195342	-0.0792301	4.59515e-05	-0.0161663	0.0781457	-0.0196994	0.00139735	-0.0772925	0.0461859	0.0838372	0.0501855	0.132975	0.18441	0.0520709	0.010241	0.136837	0.117824	0.107226	0.117581	0.0576977	0.136361	0.0627382	0.0707911	0.18421	0.0627382	0.0707911	0.0873696	0.103515
-11.6	-0.00345299		-0.00527595	-0.0223959	0.012053	-0.0359022	0.0300435	0.0185449	0.0538734	-0.0187548	-0.022732	0.00514543	0.0059171	-0.0120762	-0.0185754	0.00145416	-0.0795091	0.000431667	-0.0168121	0.0775389	-0.0197843	0.00216831	-0.0762121	0.0448941	0.0851142	0.0508514	0.135392	0.184747	0.0524477	0.010551	0.137405	0.118434	0.109025	0.118448	0.0585806	0.138083	0.0640435	0.0722982	0.184254	0.0640435	0.0722982	0.0867551	0.104737
-11.5667	-0.00355731		-0.00520236	-0.0233505	0.013101	-0.0358821	0.028879	0.0184161	0.0537995	-0.0183057	-0.0231448	0.00578821	0.00559055	-0.0129284	-0.0184535	0.000964209	-0.0797182	0.00115855	-0.0173991	0.0769577	-0.0199084	0.00291607	-0.0750667	0.043528	0.0865281	0.0516234	0.137017	0.185193	0.0527797	0.0108534	0.138215	0.118996	0.111142	0.119279	0.0593147	0.140089	0.0656343	0.0738439	0.184313	0.0656343	0.0738439	0.0865943	0.10546
-11.5333	-0.00362816		-0.00510248	-0.0241934	0.0141739	-0.0359169	0.0276228	0.0182859	0.0538051	-0.0179088	-0.0234733	0.00647809	0.00537997	-0.0137585	-0.0182361	0.000470607	-0.079854	0.00214924	-0.0179436	0.0763927	-0.0200783	0.0036474	-0.0738809	0.0421212	0.0878397	0.0524587	0.138685	0.185562	0.0531071	0.0111601	0.139111	0.119684	0.113219	0.120061	0.0600193	0.142008	0.0671713	0.0753894	0.184429	0.0671713	0.0753894	0.0864153	0.106175
-11.5	-0.00367196		-0.00499918	-0.0248978	0.0152147	-0.0359583	0.026296	0.0181481	0.0538553	-0.0175624	-0.0237145	0.00720517	0.00525159	-0.0145691	-0.0179091	-4.35627e-05	-0.0798979	0.00334004	-0.0184616	0.0758304	-0.0202517	0.00432565	-0.0726521	0.0406671	0.0890975	0.0531816	0.139382	0.185931	0.0535912	0.0114501	0.140413	0.120764	0.115132	0.120888	0.0604905	0.143958	0.0689297	0.0766395	0.184304	0.0689297	0.0766395	0.0871476	0.106172
-11.4667	-0.00369443		-0.00490269	-0.0254603	0.0162181	-0.0360064	0.0249336	0.0179492	0.0539476	-0.0172294	-0.0238693	0.00792009	0.0052218	-0.0153465	-0.0174927	-0.000579037	-0.0798592	0.00467305	-0.0189663	0.0752841	-0.0204379	0.00496883	-0.0714316	0.0391875	0.0902264	0.053932	0.140162	0.186275	0.0541036	0.0117149	0.141758	0.121944	0.11699	0.121639	0.0609027	0.145736	0.0704685	0.0779003	0.184244	0.0704685	0.0779003	0.087846	0.106224
-11.4333	-0.00370421		-0.00483058	-0.0258753	0.0171324	-0.0360134	0.0235558	0.0176845	0.0540401	-0.0169011	-0.0239311	0.00862521	0.00524544	-0.0160898	-0.0169662	-0.00114768	-0.0797361	0.00604029	-0.0194788	0.0747227	-0.0205917	0.00553617	-0.070201	0.0376875	0.0910932	0.0543602	0.140264	0.186598	0.0546861	0.0120201	0.143215	0.123614	0.118481	0.122168	0.06121	0.147267	0.0717685	0.0787814	0.183821	0.0717685	0.0787814	0.0891642	0.105786
-11.4	-0.00370993		-0.00478897	-0.026165	0.0179325	-0.0359821	0.0221808	0.0173082	0.0541389	-0.0165578	-0.023894	0.00927296	0.00532785	-0.0168016	-0.0163643	-0.00173666	-0.0795529	0.00741122	-0.0199976	0.0741698	-0.0207172	0.00604455	-0.0690327	0.0361856	0.0920166	0.0548123	0.140434	0.186977	0.0552539	0.0123003	0.144759	0.125391	0.119974	0.122626	0.0615795	0.148619	0.0728088	0.0797056	0.183459	0.0728088	0.0797056	0.0904762	0.105402
-11.3667	-0.00371912		-0.00479311	-0.0263431	0.0185768	-0.0358858	0.0208276	0.0168246	0.0542132	-0.0161755	-0.0237646	0.00987843	0.00541709	-0.0174776	-0.0156734	-0.00235212	-0.07932	0.00868083	-0.0205454	0.0736072	-0.0207837	0.00645894	-0.0678949	0.0347039	0.0925304	0.0548133	0.140276	0.187369	0.0558376	0.0127706	0.146049	0.127437	0.121262	0.122802	0.0619611	0.149792	0.0733359	0.0803859	0.183004	0.0733359	0.0803859	0.0920381	0.104686
-11.3333	-0.00374067		-0.00483527	-0.0264463	0.0190372	-0.035726	0.0194966	0.0162155	0.0542676	-0.0157727	-0.0235373	0.010417	0.005509	-0.0181294	-0.0149331	-0.00298452	-0.0790706	0.00985418	-0.021108	0.0730513	-0.0207901	0.00678753	-0.0668648	0.0332674	0.0931051	0.0548064	0.140199	0.187888	0.0564435	0.0132036	0.147315	0.12957	0.122617	0.122939	0.0624203	0.150783	0.0736717	0.0810946	0.182521	0.0736717	0.0810946	0.0936614	0.104025
-11.3	-0.0037763		-0.00492047	-0.0265072	0.0192992	-0.0355056	0.0182115	0.0154994	0.0542942	-0.0153014	-0.0232412	0.0109123	0.00555894	-0.01875	-0.0141467	-0.00363327	-0.0788147	0.0108722	-0.0217064	0.0725114	-0.0207327	0.00701004	-0.065909	0.031921	0.0933053	0.0543725	0.140123	0.18842	0.0568773	0.0138334	0.148092	0.131595	0.123901	0.122905	0.0628997	0.151734	0.0735435	0.0818016	0.182262	0.0735435	0.0818016	0.0951703	0.103155
-11.2667	-0.00383182		-0.0050165	-0.0265584	0.0193495	-0.0352297	0.0169616	0.0146855	0.0542905	-0.0148165	-0.0228716	0.0113674	0.00556499	-0.0193493	-0.0133379	-0.00430166	-0.078586	0.0117647	-0.0223257	0.0719856	-0.020613	0.00712893	-0.0650865	0.0306941	0.0935742	0.0538401	0.140198	0.18902	0.0572785	0.0144494	0.148926	0.133662	0.125302	0.122849	0.063468	0.152575	0.0732603	0.0825382	0.181901	0.0732603	0.0825382	0.0967072	0.102292
-11.2333	-0.00390064		-0.00511642	-0.0266304	0.0192136	-0.0349269	0.0157735	0.0138051	0.0542739	-0.014254	-0.0224715	0.0118113	0.00550791	-0.0199162	-0.0125161	-0.00498287	-0.0783857	0.01253	-0.0229772	0.0715015	-0.0204529	0.00713482	-0.0643785	0.0296432	0.0937003	0.0529443	0.140383	0.189688	0.0574028	0.0151393	0.149484	0.13529	0.126651	0.122804	0.0639105	0.153521	0.0727874	0.0833622	0.181902	0.0727874	0.0833622	0.0982197	0.101418
-11.2	-0.00398459		-0.00517465	-0.0267433	0.0188949	-0.0346053	0.0146306	0.012878	0.0542379	-0.0136871	-0.0220451	0.0122637	0.0054006	-0.0204589	-0.0116813	-0.00568714	-0.0782346	0.0132107	-0.0236578	0.0710424	-0.0202611	0.0070298	-0.0637964	0.0287831	0.0938789	0.0519332	0.14058	0.190336	0.0574725	0.0158437	0.150016	0.136921	0.128118	0.122749	0.064404	0.154394	0.0721751	0.0841805	0.181748	0.0721751	0.0841805	0.0996874	0.100557
-11.1667	-0.00407198		-0.00517444	-0.0269174	0.0184604	-0.0343091	0.0135541	0.0119421	0.0542162	-0.013058	-0.0216331	0.0127567	0.00525662	-0.0209626	-0.0108401	-0.00639987	-0.0781255	0.0138337	-0.0243635	0.0706305	-0.0200724	0.00680303	-0.0633438	0.028163	0.0941129	0.0508125	0.140797	0.19105	0.057185	0.0164735	0.150619	0.137902	0.129446	0.122837	0.0648807	0.155273	0.0718479	0.0848306	0.181594	0.0718479	0.0848306	0.101292	0.100017
-11.1333	-0.00416193		-0.0050868	-0.0271575	0.0179211	-0.0340522	0.0125247	0.0110108	0.0542061	-0.0124278	-0.0212494	0.0133101	0.00510266	-0.0214327	-0.00997282	-0.00712822	-0.0780618	0.0144367	-0.0251032	0.0702532	-0.0199009	0.00646028	-0.0629863	0.0277714	0.0944037	0.0496401	0.141113	0.191669	0.0568563	0.0171512	0.15119	0.138921	0.130832	0.12292	0.0654023	0.156189	0.0714485	0.0854814	0.181392	0.0714485	0.0854814	0.102857	0.0995111
-11.1	-0.00424388		-0.00489605	-0.0274734	0.0173581	-0.0338786	0.0115566	0.0101171	0.0542466	-0.0117672	-0.0209103	0.0139447	0.00497868	-0.0218495	-0.009082	-0.0078532	-0.0780333	0.0150386	-0.0258612	0.069911	-0.0197825	0.00598214	-0.0627445	0.0276327	0.094982	0.048317	0.14141	0.192267	0.0561356	0.0176945	0.151962	0.13902	0.131864	0.12311	0.0659719	0.157196	0.0715762	0.0857024	0.181	0.0715762	0.0857024	0.104452	0.0996593
-11.0667	-0.00431694		-0.00461554	-0.0278466	0.016772	-0.0338012	0.0106301	0.00926305	0.0543444	-0.0111055	-0.0206407	0.0146698	0.0049126	-0.0222214	-0.00814504	-0.00858037	-0.0780257	0.0156568	-0.0266519	0.0696193	-0.0197305	0.00537622	-0.062559	0.0277065	0.0955364	0.0470145	0.141688	0.192771	0.0553802	0.0182581	0.152647	0.13912	0.132868	0.123344	0.0666085	0.158192	0.0718317	0.0859238	0.180755	0.0718317	0.0859238	0.105941	0.0999576
-11.0333	-0.0043763		-0.00424007	-0.0282821	0.0162338	-0.0338498	0.00975574	0.00846817	0.0545336	-0.0104469	-0.0204272	0.0154857	0.00494853	-0.0225307	-0.00716502	-0.00929058	-0.0780347	0.0162828	-0.0274557	0.0693651	-0.0197727	0.00461895	-0.0624614	0.0279858	0.0964232	0.0457155	0.141917	0.193181	0.0545399	0.0187087	0.153527	0.138392	0.133357	0.123566	0.06743	0.159366	0.0727124	0.0858337	0.180439	0.0727124	0.0858337	0.107589	0.100734
-11	-0.00442292		-0.0038234	-0.0287362	0.0157196	-0.034033	0.00892178	0.00773096	0.0548204	-0.00978105	-0.0203034	0.0163852	0.00509708	-0.0227899	-0.00613266	-0.00999457	-0.0780333	0.0169127	-0.0282837	0.0691963	-0.0199101	0.00371505	-0.0623999	0.028418	0.0973336	0.0444999	0.141964	0.19357	0.0537632	0.0191795	0.154278	0.13767	0.133715	0.123826	0.0683107	0.160584	0.0738	0.0857277	0.180299	0.0738	0.0857277	0.109213	0.101661
-10.9667	-0.00445612		-0.00337125	-0.0292095	0.0152599	-0.0343536	0.0081391	0.00705739	0.0552288	-0.00913795	-0.020227	0.0173508	0.00539068	-0.0229864	-0.00505693	-0.0106716	-0.0780236	0.0175284	-0.0291168	0.0691079	-0.0201558	0.00265224	-0.0624097	0.0289702	0.0985531	0.0437406	0.141963	0.193895	0.053253	0.0195321	0.155096	0.136577	0.133446	0.124027	0.0693698	0.161915	0.0753694	0.0858959	0.180347	0.0753694	0.0858959	0.111065	0.102866
-10.9333	-0.00447864		-0.00295031	-0.029646	0.0148096	-0.0348036	0.00741485	0.00645171	0.0557508	-0.00848483	-0.0202319	0.01837	0.00581146	-0.0231329	-0.00394643	-0.0113397	-0.0779736	0.0181032	-0.0299624	0.0691572	-0.0204938	0.00142542	-0.0624638	0.0296049	0.0997193	0.0429938	0.141591	0.194206	0.0527436	0.0199082	0.155862	0.135498	0.132979	0.124288	0.0704621	0.16323	0.077127	0.0860632	0.180448	0.077127	0.0860632	0.112863	0.104189
-10.9	-0.00449133		-0.00257652	-0.0300401	0.0143618	-0.0353636	0.00675837	0.00590991	0.0563968	-0.00786634	-0.0202581	0.01942	0.00637335	-0.0232266	-0.00282112	-0.0119745	-0.0778914	0.0186462	-0.0308014	0.0693537	-0.0209126	4.21661e-05	-0.0625981	0.0302589	0.101158	0.043148	0.141347	0.194496	0.0527166	0.0201973	0.156605	0.134745	0.131859	0.124471	0.0716395	0.164486	0.0790518	0.0870222	0.180652	0.0790518	0.0870222	0.114874	0.105923
-10.8667	-0.00449744		-0.00229796	-0.0303549	0.013875	-0.0360067	0.00619904	0.00544349	0.0571396	-0.00723658	-0.0203297	0.0204914	0.00702455	-0.0232729	-0.00169612	-0.0125946	-0.0777525	0.0191117	-0.0316407	0.0697283	-0.021382	-0.00150802	-0.0628057	0.0309217	0.102527	0.0433409	0.140864	0.194796	0.0527157	0.0205031	0.157395	0.133947	0.130538	0.124691	0.0728513	0.165802	0.0810511	0.0879944	0.180666	0.0810511	0.0879944	0.116881	0.107635
-10.8333	-0.00449722		-0.00212567	-0.0305759	0.0133136	-0.0367023	0.00574023	0.00503597	0.0579683	-0.0066425	-0.0203821	0.0215642	0.0077606	-0.0232767	-0.000596952	-0.013166	-0.0775678	0.0195471	-0.0324608	0.0702939	-0.0218677	-0.00319379	-0.0631167	0.0315122	0.104031	0.0444774	0.140681	0.195225	0.0528909	0.0207174	0.158146	0.13401	0.128701	0.124978	0.0739177	0.166806	0.0828462	0.0898032	0.180553	0.0828462	0.0898032	0.118877	0.109994
-10.8	-0.00449395		-0.00207618	-0.0307066	0.0126648	-0.0374131	0.00542286	0.0047014	0.0588434	-0.00603538	-0.0204262	0.0226357	0.00851088	-0.0232334	0.000467575	-0.0136967	-0.0773284	0.0198858	-0.0332718	0.0710311	-0.0223365	-0.00502534	-0.063526	0.0320451	0.105439	0.0457149	0.140375	0.195654	0.0531231	0.0209684	0.158956	0.133978	0.126773	0.125317	0.0749783	0.167763	0.0845791	0.0916347	0.180093	0.0845791	0.0916347	0.120885	0.112093
-10.7667	-0.0044884		-0.00215187	-0.030726	0.0118791	-0.0381133	0.0052422	0.00440903	0.0597323	-0.00546647	-0.0204106	0.0236897	0.00925976	-0.0231521	0.00147872	-0.0141438	-0.0770404	0.020192	-0.0340504	0.0719317	-0.0227483	-0.00695893	-0.0640382	0.0324412	0.106744	0.0474598	0.140371	0.196383	0.0534019	0.0211348	0.159769	0.134896	0.124742	0.12592	0.0758589	0.168514	0.0857769	0.0938546	0.179362	0.0857769	0.0938546	0.122585	0.114999
-10.7333	-0.00448373		-0.00234136	-0.0306786	0.0109875	-0.038771	0.00522911	0.00417485	0.0606032	-0.00489304	-0.020329	0.0247313	0.00993928	-0.0230207	0.00243083	-0.0145025	-0.0767167	0.0203845	-0.0348062	0.0729323	-0.0230788	-0.0090008	-0.0646442	0.0327278	0.107969	0.0492067	0.140365	0.197236	0.0537355	0.0212888	0.160674	0.135682	0.12277	0.12649	0.0766737	0.169243	0.0868625	0.0960112	0.178415	0.0868625	0.0960112	0.124367	0.117772
-10.7	-0.00448238		-0.00264038	-0.0305449	0.00993728	-0.0393712	0.00537294	0.0039541	0.0614168	-0.00436163	-0.0201598	0.0257425	0.0105322	-0.0228487	0.00331963	-0.0147282	-0.0763561	0.0205181	-0.0355102	0.0739964	-0.0233004	-0.0111093	-0.0653249	0.0328532	0.10892	0.0509737	0.140627	0.198306	0.0540699	0.0213338	0.161753	0.137191	0.121217	0.127455	0.0774499	0.169884	0.0870656	0.0979971	0.177569	0.0870656	0.0979971	0.125425	0.120942
-10.6667	-0.00448578		-0.0030288	-0.0303825	0.00878773	-0.0399036	0.00568021	0.00376326	0.0621619	-0.00383441	-0.0198904	0.0267328	0.010999	-0.0226221	0.00414319	-0.0148039	-0.0759849	0.0205218	-0.0361656	0.0750513	-0.0234079	-0.0132812	-0.066066	0.0328428	0.109865	0.0526348	0.14102	0.199436	0.0544481	0.0213475	0.16282	0.138606	0.119772	0.128356	0.078116	0.170588	0.0872084	0.099861	0.176616	0.0872084	0.099861	0.126581	0.124042
-10.6333	-0.0044958		-0.00349418	-0.0301818	0.00750526	-0.0403609	0.00613831	0.00355377	0.0628112	-0.00334745	-0.0195372	0.0276836	0.0113269	-0.0223472	0.00491996	-0.0147034	-0.0755918	0.0204296	-0.0367413	0.0760461	-0.0233934	-0.0154826	-0.0668298	0.0326889	0.11051	0.0542262	0.141499	0.200617	0.0550009	0.0212703	0.164151	0.140464	0.1193	0.129537	0.0790647	0.171477	0.0864091	0.101247	0.176457	0.0864091	0.101247	0.127213	0.126624
-10.6	-0.00451097		-0.00401732	-0.0299923	0.00616825	-0.0407603	0.00672959	0.00334201	0.063383	-0.00287611	-0.0190906	0.0286095	0.0115091	-0.0220129	0.00563388	-0.0144071	-0.0752032	0.0202147	-0.0372308	0.0769339	-0.0232741	-0.0177036	-0.0676079	0.0324108	0.111207	0.055689	0.142104	0.201803	0.0555506	0.0211663	0.165483	0.142251	0.118898	0.130645	0.0799438	0.172452	0.085594	0.102519	0.176224	0.085594	0.102519	0.12793	0.129205
-10.5667	-0.00453133		-0.00458223	-0.0298182	0.00477248	-0.0410934	0.00744389	0.00308903	0.0638733	-0.00243676	-0.018594	0.0294906	0.0115363	-0.0216221	0.00630995	-0.013933	-0.074801	0.0199074	-0.0376125	0.077674	-0.0230563	-0.0199155	-0.0683579	0.0320366	0.111868	0.0571813	0.142833	0.202918	0.0562106	0.0209988	0.166865	0.144079	0.119615	0.131819	0.0812723	0.173558	0.0843859	0.103213	0.176866	0.0843859	0.103213	0.128074	0.130493
-10.5333	-0.00455142		-0.00517631	-0.0296886	0.00338846	-0.041396	0.00825629	0.00281041	0.0643229	-0.00201871	-0.0180444	0.0303363	0.0114349	-0.0211684	0.00692593	-0.0132641	-0.074403	0.019548	-0.037873	0.0782572	-0.0227754	-0.0220964	-0.0690822	0.0315748	0.112597	0.0585399	0.143677	0.203968	0.0568223	0.0208319	0.168188	0.145906	0.120354	0.132964	0.0825451	0.174786	0.0832546	0.103845	0.177385	0.0832546	0.103845	0.128239	0.131795
-10.5	-0.0045701		-0.00578176	-0.0296168	0.00204595	-0.0416533	0.00916132	0.00248782	0.0647422	-0.00162607	-0.017493	0.0311326	0.0111959	-0.0206557	0.0074997	-0.0124692	-0.0739872	0.0191636	-0.0380156	0.0786706	-0.0224484	-0.0242223	-0.0697457	0.0310731	0.113492	0.0599476	0.144656	0.204988	0.0574335	0.0206632	0.169343	0.147464	0.121939	0.133973	0.0841529	0.175897	0.0825363	0.104037	0.178265	0.0825363	0.104037	0.127947	0.131798
-10.4667	-0.00457911		-0.00638714	-0.0296091	0.000802242	-0.0419067	0.0101388	0.00212997	0.0651801	-0.00126785	-0.0169393	0.0318799	0.0108694	-0.0200819	0.00801215	-0.0115345	-0.0735549	0.0188489	-0.0380219	0.0789248	-0.0221169	-0.026267	-0.0703664	0.0305268	0.11442	0.0613666	0.145597	0.205947	0.0579986	0.0205106	0.170442	0.149149	0.12345	0.135016	0.0857389	0.177123	0.0820087	0.104276	0.179068	0.0820087	0.104276	0.127684	0.131802
-10.4333	-0.00457636		-0.00697427	-0.0296772	-0.000290283	-0.0421339	0.0111885	0.00174398	0.0656474	-0.000936504	-0.0164249	0.0325739	0.0104544	-0.0194529	0.00846019	-0.010555	-0.0730862	0.0186263	-0.0379247	0.0790365	-0.0218009	-0.0282175	-0.0709216	0.0299849	0.11565	0.0627023	0.146491	0.206864	0.0585791	0.0204706	0.171171	0.150321	0.125251	0.135903	0.0873156	0.178221	0.0824517	0.104384	0.179364	0.0824517	0.104384	0.12698	0.131175
-10.4	-0.004554		-0.00752761	-0.0298062	-0.00118954	-0.0423677	0.0122969	0.00132607	0.0661781	-0.000663317	-0.0159373	0.0332026	0.010016	-0.0187678	0.00883826	-0.00951631	-0.0725724	0.0186009	-0.0377036	0.0790068	-0.0215303	-0.0300503	-0.0714451	0.0294239	0.116802	0.064206	0.147337	0.207752	0.0591325	0.0204673	0.171765	0.151562	0.126958	0.136816	0.0888784	0.179397	0.0830807	0.104586	0.179743	0.0830807	0.104586	0.126202	0.13053
-10.3667	-0.00450925		-0.00803105	-0.0299959	-0.00184367	-0.0425858	0.0134683	0.000911809	0.0667782	-0.000430532	-0.0154917	0.0337656	0.0095621	-0.0180334	0.00911904	-0.00849296	-0.0720028	0.0187745	-0.0374139	0.0788729	-0.0213226	-0.0317734	-0.071924	0.0288856	0.118201	0.065374	0.147838	0.208559	0.0596738	0.0207265	0.172084	0.152291	0.128455	0.137595	0.0901553	0.180622	0.0844334	0.104987	0.179531	0.0844334	0.104987	0.125467	0.130081
-10.3333	-0.00443878		-0.00847058	-0.0302153	-0.00223927	-0.0427973	0.0146909	0.000480212	0.067454	-0.000292596	-0.015052	0.0342427	0.00915383	-0.0172495	0.00931977	-0.00747004	-0.071369	0.019214	-0.0370347	0.0786159	-0.0211849	-0.0333756	-0.0723956	0.0283219	0.11955	0.0667312	0.148295	0.209405	0.0601891	0.0210176	0.172362	0.152967	0.129944	0.138388	0.09148	0.181922	0.0858591	0.10545	0.179515	0.0858591	0.10545	0.124691	0.129598
-10.3	-0.00433932		-0.00884139	-0.0304544	-0.00235325	-0.0429883	0.0159709	8.57787e-05	0.0682079	-0.00021888	-0.0146137	0.0346302	0.00880432	-0.016418	0.009414	-0.00646604	-0.0706656	0.0199005	-0.0366247	0.078283	-0.0211201	-0.0348916	-0.0728612	0.0277556	0.120887	0.0678715	0.148173	0.210087	0.0605848	0.0215598	0.172483	0.153362	0.131076	0.139107	0.0924611	0.183407	0.08745	0.10622	0.179062	0.08745	0.10622	0.124331	0.130097
-10.2667	-0.00421448		-0.00913305	-0.0306775	-0.00221448	-0.0431425	0.0172965	-0.000307439	0.0690173	-0.000277299	-0.0141264	0.0349041	0.00855257	-0.015544	0.00942186	-0.00546828	-0.0698948	0.0208429	-0.0361704	0.0778496	-0.0211105	-0.036321	-0.0733449	0.0271289	0.122262	0.0691615	0.148006	0.210772	0.0609807	0.0221018	0.172562	0.153523	0.132271	0.139838	0.0934957	0.184857	0.0889947	0.106994	0.178808	0.0889947	0.106994	0.123964	0.130628
-10.2333	-0.00406412		-0.00936159	-0.0308774	-0.00184816	-0.0432663	0.0186753	-0.000648441	0.069881	-0.00043817	-0.0135714	0.0350555	0.00840375	-0.0146246	0.00932301	-0.00443926	-0.0690564	0.0220149	-0.0357176	0.07736	-0.0211392	-0.0377119	-0.073859	0.0264354	0.123563	0.0705453	0.14718	0.211303	0.0612132	0.0228206	0.172601	0.153694	0.133051	0.140553	0.0943035	0.186498	0.0904168	0.108253	0.178474	0.0904168	0.108253	0.123875	0.132126
-10.2	-0.00389661		-0.00952021	-0.0310274	-0.00132989	-0.0433189	0.0200972	-0.000976545	0.0707611	-0.000758561	-0.0129004	0.0350585	0.00836528	-0.0136756	0.00912716	-0.00337716	-0.0681622	0.0233865	-0.0352655	0.0768046	-0.0211738	-0.0390602	-0.0744035	0.0256239	0.124965	0.0718978	0.146372	0.211878	0.0614651	0.0235056	0.172673	0.15368	0.133918	0.141272	0.0951546	0.188082	0.0917506	0.109509	0.178216	0.0917506	0.109509	0.123794	0.133616
-10.1667	-0.00371592		-0.0096453	-0.031132	-0.000730013	-0.0433215	0.0215697	-0.00126282	0.0716483	-0.00121529	-0.0120911	0.0349006	0.00842799	-0.0126889	0.00883486	-0.00222267	-0.0672116	0.0249311	-0.0348371	0.0762099	-0.0211812	-0.0404006	-0.0749953	0.0246629	0.126277	0.0736642	0.145147	0.21229	0.0615826	0.0242709	0.172816	0.153753	0.134452	0.141925	0.0959117	0.189569	0.0929614	0.111078	0.177954	0.0929614	0.111078	0.123862	0.135906
-10.1333	-0.00352988		-0.00972737	-0.0311752	-0.000139172	-0.0432226	0.0230832	-0.00153934	0.0725036	-0.00183512	-0.0111235	0.0345667	0.00856895	-0.0116948	0.00844268	-0.000984936	-0.0662212	0.0266167	-0.0344418	0.0755924	-0.0211247	-0.0417158	-0.0756109	0.0235249	0.127696	0.0752825	0.144071	0.212688	0.0618056	0.0249602	0.172992	0.153691	0.13502	0.14259	0.0966793	0.190884	0.0940489	0.112665	0.177636	0.0940489	0.112665	0.123933	0.138173
-10.1	-0.00334571		-0.00980469	-0.0311759	0.000357922	-0.0430548	0.024639	-0.00181276	0.0733096	-0.00261041	-0.00997628	0.034059	0.00877331	-0.0106811	0.00796549	0.000372612	-0.0651897	0.0284239	-0.0340764	0.07495	-0.0209703	-0.0429998	-0.0762736	0.0221692	0.129056	0.0772063	0.143071	0.212941	0.0621423	0.0257407	0.173293	0.153726	0.135472	0.143164	0.0973567	0.191972	0.0951177	0.114336	0.177298	0.0951177	0.114336	0.124012	0.140747
-10.0667	-0.00316738		-0.00986284	-0.0311273	0.000681654	-0.042772	0.0262261	-0.00209944	0.074036	-0.00353279	-0.00866643	0.0333774	0.00900376	-0.00968308	0.00739657	0.00182916	-0.0641262	0.0303398	-0.0337564	0.0743144	-0.0206908	-0.0442262	-0.0769422	0.0205986	0.130479	0.0788854	0.142433	0.213161	0.0626177	0.0264864	0.17372	0.153788	0.135939	0.143734	0.0980367	0.192953	0.0961189	0.116045	0.176894	0.0961189	0.116045	0.124105	0.143304
-10.0333	-0.00300004		-0.00991842	-0.0310517	0.000778647	-0.0424019	0.0278346	-0.00243464	0.0746639	-0.00460446	-0.00717515	0.0325373	0.00925578	-0.00868515	0.0067712	0.00336951	-0.0630329	0.0323474	-0.0334553	0.0736627	-0.0202696	-0.0453377	-0.0776414	0.0187865	0.131916	0.0803974	0.142277	0.213325	0.0633667	0.0272687	0.174338	0.15371	0.136709	0.144235	0.0987098	0.193827	0.0968197	0.117503	0.176835	0.0968197	0.117503	0.124225	0.14602
-10	-0.00284509		-0.00995896	-0.0309498	0.000612852	-0.0419229	0.0294513	-0.00282146	0.0751757	-0.00579328	-0.00555684	0.0315544	0.00949352	-0.00771709	0.00609045	0.00495941	-0.0619097	0.0344437	-0.0331899	0.073019	-0.0196943	-0.0463174	-0.078323	0.0167624	0.133344	0.0817449	0.142178	0.213421	0.0641293	0.0280398	0.174968	0.153792	0.137461	0.144732	0.09933	0.194658	0.0974648	0.118989	0.176732	0.0974648	0.118989	0.124339	0.148561
-9.96667	-0.00270156		-0.00997054	-0.0308339	0.000187982	-0.0413548	0.031053	-0.00330153	0.0755585	-0.0071013	-0.00379371	0.030462	0.00972822	-0.00676145	0.0054077	0.00653672	-0.0607674	0.036612	-0.0329207	0.0723593	-0.0189758	-0.0470798	-0.0790078	0.0145289	0.135023	0.0824705	0.1427	0.213487	0.0651055	0.0287009	0.175821	0.153682	0.138673	0.145247	0.100103	0.195523	0.0976463	0.120041	0.177244	0.0976463	0.120041	0.124452	0.15072
-9.93333	-0.00256987		-0.00994288	-0.030713	-0.000486616	-0.0407046	0.0326288	-0.0038698	0.075808	-0.00848619	-0.00195892	0.0292762	0.00993779	-0.00583008	0.0047396	0.00805709	-0.0595991	0.0388345	-0.032666	0.0716918	-0.0181229	-0.0476289	-0.07965	0.0121479	0.136649	0.0831981	0.143244	0.213526	0.0660399	0.0293825	0.176716	0.15386	0.139876	0.145784	0.100834	0.196358	0.0978478	0.121079	0.177688	0.0978478	0.121079	0.124553	0.152867
-9.9	-0.00244285		-0.00984422	-0.0305792	-0.00136401	-0.0399809	0.0341492	-0.00454651	0.0759189	-0.00995138	-4.33288e-05	0.0280363	0.0101451	-0.0049056	0.00415137	0.00944634	-0.0584243	0.0410922	-0.0323852	0.07101	-0.0171699	-0.0478897	-0.0802502	0.00964232	0.13856	0.0833721	0.144225	0.213593	0.0669831	0.0298072	0.177841	0.153945	0.141367	0.146412	0.101816	0.197266	0.0977078	0.121741	0.178646	0.0977078	0.121741	0.124757	0.154192
-9.86667	-0.00231993		-0.009676	-0.0304479	-0.00240239	-0.0392156	0.0356081	-0.00531584	0.0759055	-0.0114526	0.00188421	0.0267596	0.010348	-0.0039797	0.00366868	0.0106541	-0.057229	0.0433478	-0.0320991	0.0703159	-0.0161436	-0.047889	-0.080774	0.00709426	0.14037	0.0837742	0.145137	0.213635	0.0678252	0.0302681	0.179026	0.154051	0.142887	0.147044	0.102749	0.198179	0.0976544	0.122373	0.17961	0.0976544	0.122373	0.12492	0.15557
-9.83333	-0.00219133		-0.00940406	-0.0302952	-0.00353625	-0.0384094	0.0369805	-0.00616309	0.0757709	-0.0129861	0.00381434	0.0254719	0.0105711	-0.00303808	0.00334461	0.0116294	-0.0560409	0.0455843	-0.0317776	0.0696198	-0.0150844	-0.0475898	-0.0812029	0.00453166	0.142363	0.0838284	0.146116	0.213572	0.0685405	0.0303919	0.180319	0.1543	0.144296	0.147808	0.103802	0.198996	0.0975148	0.12269	0.180715	0.0975148	0.12269	0.125457	0.155776
-9.8	-0.00205482		-0.00904049	-0.030143	-0.00471632	-0.0376007	0.038266	-0.00706016	0.0755446	-0.0145008	0.00570607	0.024189	0.0108259	-0.00206026	0.00319876	0.0123207	-0.0548435	0.0477648	-0.0314462	0.0689372	-0.0140228	-0.0470286	-0.0815322	0.00203582	0.144277	0.0841607	0.146959	0.213572	0.0691652	0.0305582	0.181697	0.154418	0.145751	0.148566	0.104819	0.199735	0.0974151	0.122971	0.18193	0.0974151	0.122971	0.12596	0.155988
-9.76667	-0.00190211		-0.00856008	-0.0299611	-0.00588662	-0.0367916	0.0394569	-0.00796569	0.0752375	-0.0159851	0.0075269	0.0229112	0.0111335	-0.00103799	0.0032537	0.0127266	-0.0536684	0.0498806	-0.0310905	0.0682801	-0.0129892	-0.046207	-0.0817355	-0.000374952	0.146023	0.0844363	0.147736	0.21346	0.0696874	0.0304876	0.183165	0.154672	0.146827	0.149486	0.105647	0.200328	0.0975223	0.123102	0.182903	0.0975223	0.123102	0.127559	0.154876
-9.73333	-0.00172952		-0.00798447	-0.0297737	-0.00700091	-0.0360137	0.0405562	-0.00883768	0.0748812	-0.017388	0.00927099	0.0216583	0.0115063	4.94086e-05	0.00351584	0.0128036	-0.052503	0.0519097	-0.0307418	0.0676842	-0.0120056	-0.0451563	-0.0818334	-0.00264667	0.147704	0.0849388	0.148355	0.213328	0.0701348	0.0304639	0.184593	0.154835	0.14792	0.150413	0.106469	0.200915	0.0976632	0.123251	0.184003	0.0976632	0.123251	0.129163	0.1538
-9.7	-0.00153372		-0.00730129	-0.0295603	-0.00802521	-0.0352782	0.0415734	-0.00962559	0.0744962	-0.0186914	0.0108874	0.0204096	0.0119641	0.00120005	0.00396243	0.0125903	-0.0513807	0.0538579	-0.0303981	0.0671455	-0.0110856	-0.043905	-0.0818009	-0.00477667	0.148975	0.0855707	0.149034	0.21303	0.0704622	0.0304142	0.186063	0.1549	0.148594	0.151408	0.106923	0.201523	0.0980927	0.123357	0.184739	0.0980927	0.123357	0.132169	0.15172
-9.66667	-0.00131285		-0.00654304	-0.0293398	-0.00893085	-0.0346027	0.0425135	-0.0102859	0.0740975	-0.0198554	0.0124015	0.0191844	0.0125126	0.00242433	0.00457699	0.0120718	-0.0502983	0.0557208	-0.0300931	0.0667087	-0.0102369	-0.0424757	-0.0816787	-0.00675428	0.150314	0.0863676	0.149617	0.212719	0.070702	0.0303432	0.187457	0.155006	0.149251	0.152383	0.107398	0.20214	0.0985107	0.123512	0.185553	0.0985107	0.123512	0.135187	0.149666
-9.63333	-0.00106806		-0.00571071	-0.0291042	-0.00971992	-0.0340063	0.0433954	-0.0107772	0.0737132	-0.0208687	0.0137629	0.0179589	0.0131659	0.00370638	0.00530814	0.0113072	-0.0492837	0.0575229	-0.0298314	0.0663542	-0.0094578	-0.0409033	-0.0814478	-0.00858164	0.151246	0.0872366	0.150289	0.212311	0.0708165	0.0305213	0.188914	0.154796	0.14969	0.153413	0.107736	0.202975	0.0988211	0.123747	0.186133	0.0988211	0.123747	0.13928	0.14767
-9.6	-0.000800406		-0.00483952	-0.0288631	-0.0103847	-0.0334978	0.0442239	-0.0110645	0.0733364	-0.021719	0.015008	0.0167546	0.0139234	0.00504626	0.00613732	0.0103306	-0.0483479	0.0592551	-0.0296367	0.0661171	-0.00874369	-0.0392039	-0.0811569	-0.0102839	0.152212	0.0881448	0.150948	0.211934	0.0708879	0.0306548	0.1903	0.154749	0.15004	0.15445	0.108137	0.203807	0.0990634	0.123983	0.186677	0.0990634	0.123983	0.143377	0.145674
-9.56667	-0.000514446		-0.00394168	-0.0286174	-0.0109593	-0.0330955	0.0450143	-0.0111281	0.0729958	-0.022416	0.0161035	0.0155647	0.0147764	0.00641355	0.00701164	0.00919805	-0.0474965	0.0609425	-0.0295178	0.0659813	-0.0080881	-0.0374114	-0.0807904	-0.0118574	0.153006	0.0890144	0.151674	0.211525	0.0708994	0.0311173	0.191595	0.154406	0.150371	0.155571	0.108549	0.2048	0.0991881	0.12448	0.186915	0.0991881	0.12448	0.14741	0.144477
-9.53333	-0.000212592		-0.0030456	-0.0283654	-0.0114581	-0.0328054	0.0457694	-0.0109559	0.0726735	-0.0229708	0.0170818	0.0144046	0.015724	0.00780663	0.00792246	0.00799487	-0.0467517	0.0625656	-0.0294709	0.0659584	-0.0074761	-0.0355392	-0.0803926	-0.0133466	0.153772	0.0897865	0.152355	0.211176	0.0709014	0.0315445	0.192805	0.154124	0.150644	0.156669	0.109012	0.205858	0.0992472	0.125002	0.187046	0.0992472	0.125002	0.151453	0.143302
-9.5	9.84466e-05		-0.00217045	-0.0281086	-0.0119402	-0.0326295	0.0464955	-0.0105531	0.0723868	-0.023421	0.0179387	0.0132916	0.0167222	0.00918799	0.00883207	0.00676965	-0.0460978	0.06414	-0.0295092	0.0660476	-0.00690609	-0.0336297	-0.0799448	-0.0147358	0.154525	0.0904856	0.153048	0.210777	0.0709607	0.0322491	0.193841	0.153755	0.151096	0.157847	0.109702	0.206897	0.0994205	0.125829	0.186559	0.0994205	0.125829	0.154286	0.142941
-9.46667	0.000415479		-0.00133338	-0.027835	-0.0124361	-0.0325795	0.0471918	-0.00993307	0.0721248	-0.0237976	0.0186958	0.0122284	0.0177654	0.0105596	0.00975386	0.00562682	-0.0455584	0.0656382	-0.0295962	0.0662309	-0.00636337	-0.0316899	-0.0794791	-0.0160734	0.155215	0.0909725	0.153687	0.21044	0.0710567	0.0329235	0.194896	0.153318	0.151482	0.159007	0.1104	0.207919	0.0995848	0.126717	0.185946	0.0995848	0.126717	0.157185	0.142581
-9.43333	0.000730962		-0.000553626	-0.0275442	-0.0130135	-0.0326385	0.0478574	-0.00912433	0.0718877	-0.0241492	0.0193801	0.0112415	0.018782	0.0118808	0.0106682	0.0046111	-0.0451006	0.0670542	-0.0297485	0.0665296	-0.00585519	-0.0297739	-0.0789724	-0.0173376	0.155868	0.09159	0.154321	0.210104	0.071145	0.0336421	0.195709	0.152911	0.152087	0.160142	0.111433	0.208531	0.100072	0.127776	0.184795	0.100072	0.127776	0.159236	0.142326
-9.4	0.00104095		0.000164432	-0.0272276	-0.0137093	-0.0328239	0.0484875	-0.00816628	0.0716791	-0.0245128	0.0199967	0.0103269	0.0197623	0.0131588	0.0116096	0.00379493	-0.0447402	0.0683706	-0.029906	0.0669	-0.00537592	-0.0278745	-0.0784415	-0.0185718	0.156531	0.0920295	0.15494	0.209768	0.071217	0.0343621	0.19647	0.152463	0.152628	0.161283	0.112476	0.209168	0.100515	0.128918	0.183576	0.100515	0.128918	0.161288	0.142044
-9.36667	0.001338		0.000816941	-0.0268931	-0.014573	-0.0331062	0.0490824	-0.00710199	0.0714813	-0.0249295	0.0205826	0.00950297	0.0206379	0.0143573	0.0125666	0.00322562	-0.0444423	0.0695628	-0.0300828	0.0673675	-0.00493858	-0.0260543	-0.0778634	-0.0197628	0.157223	0.0929696	0.15556	0.20954	0.071274	0.0349899	0.19693	0.152036	0.153435	0.1623	0.113836	0.209252	0.101268	0.129909	0.181984	0.101268	0.129909	0.162553	0.141304
-9.33333	0.00161709		0.00141462	-0.0265391	-0.015623	-0.0335027	0.0496334	-0.0059864	0.0713086	-0.025438	0.0211343	0.00876417	0.0213955	0.015484	0.0135671	0.00290569	-0.0442137	0.0706298	-0.0302174	0.0678701	-0.00455437	-0.0242881	-0.0772339	-0.0209345	0.15794	0.0938018	0.156261	0.209281	0.0713322	0.0356469	0.197474	0.151571	0.154235	0.163351	0.11518	0.209381	0.101997	0.130983	0.180381	0.101997	0.130983	0.163813	0.140587
-9.3	0.00187355		0.00197562	-0.0261879	-0.0168641	-0.0339856	0.0501458	-0.0048541	0.0711259	-0.0260449	0.021674	0.00811736	0.0220021	0.0165115	0.0145963	0.00288022	-0.0440246	0.0715404	-0.0303143	0.0684229	-0.00423876	-0.0226241	-0.0765423	-0.0220934	0.158748	0.0950852	0.157015	0.209329	0.0712671	0.0361716	0.197707	0.151026	0.155236	0.164057	0.116659	0.209031	0.103008	0.132021	0.179019	0.103008	0.132021	0.164718	0.139239
-9.26667	0.0021044		0.00252932	-0.025841	-0.0182831	-0.0345586	0.0506086	-0.00375652	0.0709468	-0.0267736	0.0221908	0.00756155	0.0224549	0.0174463	0.0156692	0.00308752	-0.0438754	0.0723042	-0.0303286	0.0689616	-0.00402098	-0.0210253	-0.0757685	-0.0232324	0.159635	0.0963971	0.157772	0.209318	0.0712369	0.0367112	0.198046	0.15054	0.156295	0.16477	0.118113	0.208716	0.103925	0.133083	0.177718	0.103925	0.133083	0.165596	0.137862
-9.23333	0.00230877		0.00310647	-0.0255259	-0.0198329	-0.0351983	0.0510325	-0.00270883	0.0707265	-0.0275913	0.0226739	0.00709388	0.0227579	0.0182739	0.0167676	0.00354791	-0.0437449	0.0728994	-0.030254	0.0694868	-0.00391102	-0.0195058	-0.0749266	-0.0243741	0.160687	0.0977445	0.158395	0.209648	0.071052	0.0371067	0.198281	0.150041	0.157413	0.165109	0.119472	0.208126	0.104879	0.134301	0.177236	0.104879	0.134301	0.166077	0.136564
-9.2	0.00248807		0.00374881	-0.0252391	-0.021464	-0.0358922	0.0514078	-0.00173505	0.0704747	-0.0285027	0.0231065	0.00671989	0.0229251	0.0189961	0.0178815	0.00418001	-0.0436347	0.0733421	-0.0300709	0.0699555	-0.00394704	-0.0180415	-0.0739876	-0.0254859	0.161777	0.0992011	0.159008	0.209909	0.0708636	0.0375212	0.198657	0.149597	0.158613	0.165406	0.120807	0.207524	0.105837	0.135458	0.176833	0.105837	0.135458	0.166531	0.135249
-9.16667	0.00264633		0.0044824	-0.0249991	-0.0231011	-0.0366168	0.0517421	-0.000826833	0.0701524	-0.0294329	0.0234482	0.00643114	0.0229825	0.0196133	0.0189979	0.00496596	-0.0435329	0.0736281	-0.0297734	0.0703633	-0.00412934	-0.0166066	-0.0729796	-0.0265894	0.162827	0.100194	0.159431	0.210559	0.0706711	0.0378574	0.199123	0.149354	0.159802	0.165424	0.121897	0.207011	0.106642	0.136891	0.177374	0.106642	0.136891	0.16669	0.13453
-9.13333	0.00278965		0.00534398	-0.0247954	-0.0246808	-0.0373442	0.0520346	2.74985e-05	0.0697666	-0.0303654	0.0236787	0.00622709	0.0229506	0.0201204	0.0200929	0.00586036	-0.0434408	0.0737717	-0.0293668	0.0707033	-0.00449033	-0.0152128	-0.0718654	-0.0276436	0.163924	0.101318	0.159863	0.211197	0.0705476	0.0381825	0.199686	0.149158	0.16104	0.165378	0.122974	0.206421	0.107534	0.138194	0.178019	0.107534	0.138194	0.166834	0.1338
-9.1	0.00292407		0.00633348	-0.0246302	-0.0261327	-0.0380507	0.0522819	0.000850692	0.0693006	-0.0312065	0.0237534	0.00609042	0.0228516	0.0205352	0.0211634	0.00681277	-0.0433618	0.0737806	-0.0288566	0.0709715	-0.00501776	-0.0138102	-0.0706706	-0.0286592	0.164899	0.101963	0.160137	0.212164	0.070551	0.0383392	0.200516	0.149349	0.162073	0.165189	0.123772	0.206127	0.107999	0.139544	0.179117	0.107999	0.139544	0.167007	0.133939
-9.06667	0.00305594		0.00746186	-0.0244935	-0.0274139	-0.0387039	0.0524974	0.00168392	0.0687614	-0.031931	0.0236514	0.00601427	0.0226959	0.0208437	0.0221692	0.00784345	-0.0432936	0.0736725	-0.0282682	0.0711883	-0.0057201	-0.0124596	-0.0693569	-0.0296119	0.165854	0.102677	0.160494	0.213165	0.0706325	0.0384749	0.2014	0.149551	0.16314	0.164936	0.124547	0.205785	0.108587	0.140747	0.180301	0.108587	0.140747	0.167218	0.134125
-9.03333	0.00318947		0.00870243	-0.0243752	-0.0284899	-0.0392861	0.0526683	0.00254923	0.0681614	-0.0324602	0.0233522	0.00597379	0.0224979	0.0210781	0.0231199	0.00888344	-0.0432519	0.0734469	-0.0276263	0.0713478	-0.00657886	-0.0111046	-0.0679368	-0.030503	0.166667	0.103126	0.160945	0.214264	0.0708248	0.0385058	0.202591	0.150059	0.163834	0.164598	0.125055	0.205838	0.108614	0.141666	0.181425	0.108614	0.141666	0.167708	0.135078
-9	0.00332642		0.0100352	-0.0242761	-0.0293607	-0.0397703	0.0528226	0.00348913	0.0675088	-0.0327767	0.0228346	0.00595001	0.0222488	0.0212179	0.0239655	0.0100083	-0.0432294	0.0731303	-0.0269681	0.0714713	-0.00757014	-0.00983344	-0.066379	-0.0313375	0.167491	0.103608	0.1615	0.21538	0.0711107	0.0385417	0.203778	0.150629	0.164556	0.164273	0.125553	0.205833	0.108692	0.142448	0.182598	0.108692	0.142448	0.168196	0.136015
-8.96667	0.0034661		0.0114144	-0.0241798	-0.0300316	-0.0401507	0.0529459	0.00451527	0.0668397	-0.032851	0.0221113	0.00591894	0.0219611	0.0212982	0.0247236	0.01115	-0.043247	0.0727012	-0.0263279	0.0715452	-0.00867285	-0.00859551	-0.0646935	-0.0321208	0.168269	0.104097	0.162371	0.216394	0.0715652	0.0384763	0.205006	0.151288	0.164845	0.163955	0.125858	0.206265	0.108371	0.142869	0.183405	0.108371	0.142869	0.168817	0.1374
-8.93333	0.00360403		0.0128072	-0.0241001	-0.030549	-0.0404109	0.0530704	0.0056452	0.0661649	-0.032675	0.0211682	0.0058525	0.0216121	0.021294	0.0253405	0.0123952	-0.0432892	0.0721897	-0.0257441	0.071574	-0.00983633	-0.00746879	-0.0628739	-0.0328778	0.169071	0.104656	0.163341	0.217434	0.0720836	0.0384084	0.206181	0.151944	0.165149	0.163706	0.126191	0.20675	0.108125	0.143205	0.184252	0.108125	0.143205	0.169405	0.138934
-8.9	0.0037352		0.0141655	-0.0240198	-0.0309348	-0.0405575	0.0531895	0.00687025	0.0655261	-0.0322877	0.0200399	0.00574201	0.021225	0.0212298	0.0258364	0.0136915	-0.0433773	0.0715595	-0.0252486	0.071537	-0.0110385	-0.00641598	-0.060934	-0.033624	0.169928	0.105516	0.164752	0.218217	0.0727171	0.0383093	0.207122	0.152692	0.165051	0.163531	0.126378	0.207648	0.107829	0.14342	0.185132	0.107829	0.14342	0.169799	0.140349
-8.86667	0.00385102		0.0154599	-0.0239602	-0.0312615	-0.0405863	0.0533286	0.00816742	0.0649316	-0.031697	0.0187301	0.00556875	0.0207726	0.021082	0.0261741	0.0150933	-0.0434867	0.0708323	-0.0248697	0.0714243	-0.0122238	-0.00547694	-0.058893	-0.0343872	0.170712	0.106393	0.166176	0.218907	0.0734145	0.0382372	0.207927	0.153427	0.164993	0.163455	0.126587	0.208604	0.107607	0.143619	0.185985	0.107607	0.143619	0.170153	0.141837
-8.83333	0.00394664		0.016655	-0.023899	-0.031541	-0.040509	0.0534922	0.00950995	0.0644155	-0.03099	0.0172812	0.00534038	0.0202906	0.0208545	0.0263713	0.0165752	-0.0436377	0.0699735	-0.0246209	0.0712216	-0.0133677	-0.00463496	-0.056767	-0.0351875	0.171676	0.107838	0.167996	0.219199	0.0743886	0.0381835	0.208412	0.154228	0.16473	0.16357	0.126823	0.21002	0.10774	0.14397	0.187281	0.10774	0.14397	0.169872	0.142787
-8.8	0.0040144		0.0177354	-0.0238511	-0.0318446	-0.0403242	0.0536893	0.0108508	0.0639758	-0.0301897	0.0157209	0.00506181	0.0197576	0.0205299	0.0264222	0.0181355	-0.0437969	0.0689876	-0.0245152	0.0709233	-0.0144316	-0.00388859	-0.0545886	-0.0360428	0.17251	0.10927	0.169625	0.219441	0.0753788	0.0381557	0.20879	0.155026	0.164514	0.163737	0.127027	0.211493	0.107941	0.144373	0.18849	0.107941	0.144373	0.169559	0.143778
-8.76667	0.0040525		0.0186851	-0.0237916	-0.0321641	-0.0400485	0.0539286	0.0121589	0.0636305	-0.0293991	0.014088	0.00475351	0.0192152	0.020092	0.0263437	0.0197858	-0.0439841	0.0678595	-0.0245456	0.0705325	-0.015394	-0.00325412	-0.0523706	-0.0369665	0.173572	0.111195	0.171578	0.219303	0.0763256	0.0381173	0.209191	0.155633	0.164322	0.16414	0.127415	0.213263	0.108717	0.144934	0.190067	0.108717	0.144934	0.168986	0.144018
-8.73333	0.00405915		0.0195032	-0.0237174	-0.0325462	-0.0396716	0.0542049	0.0133881	0.0633625	-0.0286504	0.0124343	0.00444186	0.0186469	0.0195392	0.026169	0.0214812	-0.0441616	0.0665732	-0.0247114	0.0700649	-0.0162404	-0.00269845	-0.0501483	-0.0379623	0.174517	0.11303	0.173507	0.219116	0.0772357	0.0380604	0.209515	0.156172	0.164144	0.164542	0.127791	0.215012	0.10944	0.145598	0.191476	0.10944	0.145598	0.168361	0.144264
-8.7	0.00403379		0.02019	-0.0236123	-0.0329699	-0.0392182	0.0545232	0.0145246	0.0631691	-0.0280242	0.0107873	0.00414813	0.0180857	0.0188402	0.0259148	0.0232636	-0.0443497	0.0651295	-0.0249866	0.0695336	-0.0169615	-0.00227694	-0.0479318	-0.0390352	0.175758	0.11505	0.175497	0.218717	0.0778579	0.0380393	0.21008	0.156407	0.164239	0.165054	0.12841	0.216739	0.110582	0.14633	0.192944	0.110582	0.14633	0.168004	0.143978
-8.66667	0.0039808		0.0207515	-0.0234552	-0.0334484	-0.0386673	0.0548749	0.0155435	0.0630223	-0.0275431	0.00920688	0.00390243	0.0175242	0.0180131	0.0256347	0.0250709	-0.0445192	0.0634977	-0.0253639	0.0689768	-0.0175651	-0.00194559	-0.0457503	-0.0401835	0.176934	0.116942	0.177527	0.218378	0.0783619	0.0379737	0.210676	0.156598	0.16431	0.16553	0.129055	0.218425	0.111598	0.147137	0.194239	0.111598	0.147137	0.167664	0.143628
-8.63333	0.00389721		0.0211983	-0.0232467	-0.033961	-0.0380574	0.0552561	0.0164526	0.0629008	-0.0272508	0.00770657	0.00371814	0.0169751	0.0170256	0.0253431	0.0269507	-0.044681	0.0616881	-0.0258113	0.0684011	-0.0180586	-0.00178573	-0.0436189	-0.0414063	0.178257	0.118606	0.179281	0.218066	0.0783432	0.0379832	0.211564	0.156473	0.164534	0.165917	0.129802	0.219887	0.112583	0.14797	0.194997	0.112583	0.14797	0.168142	0.143284
-8.6	0.00379183		0.0215387	-0.0229663	-0.0344769	-0.0373655	0.0556683	0.017254	0.0627742	-0.027144	0.00633163	0.00360027	0.0164535	0.015914	0.0250898	0.0288504	-0.0448279	0.0596729	-0.0263193	0.0678501	-0.0184566	-0.00175237	-0.0415617	-0.0427071	0.179581	0.120099	0.18099	0.217934	0.0781979	0.0379353	0.212464	0.156388	0.164663	0.16625	0.130641	0.221292	0.113435	0.148835	0.195629	0.113435	0.148835	0.16861	0.142979
-8.56667	0.0036593		0.021799	-0.0226318	-0.0349772	-0.0366362	0.0561005	0.0179701	0.0626134	-0.0272246	0.00507645	0.0035485	0.0159406	0.0146563	0.0248832	0.0308023	-0.0449525	0.0574674	-0.0268608	0.0673158	-0.0187786	-0.00192406	-0.0395973	-0.0440856	0.180935	0.121151	0.182217	0.218107	0.0778996	0.0379586	0.213572	0.156265	0.164799	0.166389	0.131564	0.222215	0.114196	0.149691	0.19544	0.114196	0.149691	0.16981	0.143486
-8.53333	0.00350971		0.021987	-0.0222357	-0.0353974	-0.0358624	0.0565642	0.0186257	0.0623972	-0.0274551	0.00395532	0.00353245	0.015482	0.013296	0.024751	0.0327658	-0.0450705	0.0550586	-0.0274259	0.0668359	-0.0190344	-0.00224871	-0.0377503	-0.0455572	0.18239	0.122118	0.183387	0.218484	0.0775231	0.0379494	0.214726	0.156177	0.164914	0.166508	0.132573	0.223164	0.114926	0.150544	0.195229	0.114926	0.150544	0.170987	0.143939
-8.5	0.00334045		0.0221435	-0.0218007	-0.0357237	-0.0350751	0.0570487	0.0192393	0.0621036	-0.0278009	0.0029498	0.00354367	0.015034	0.0118338	0.0246937	0.0347434	-0.0451534	0.0524637	-0.0279985	0.0663947	-0.0192426	-0.0027657	-0.0360251	-0.0471163	0.183953	0.122636	0.184146	0.219502	0.0774729	0.0379579	0.216043	0.156387	0.16488	0.166601	0.133588	0.223564	0.115891	0.151511	0.194493	0.115891	0.151511	0.172683	0.14547
-8.46667	0.00316058		0.0222721	-0.0213326	-0.0358751	-0.0342875	0.0575672	0.0198473	0.0617274	-0.0282126	0.00204081	0.00353812	0.0146621	0.010312	0.0247203	0.0366997	-0.0452356	0.0496894	-0.028568	0.0660129	-0.0194014	-0.00341261	-0.0344457	-0.0487855	0.185624	0.123188	0.184894	0.220611	0.0774456	0.0379516	0.217377	0.156634	0.16482	0.16668	0.134608	0.223898	0.116959	0.152508	0.193905	0.116959	0.152508	0.174405	0.146937
-8.43333	0.00297584		0.0224253	-0.0208408	-0.0358439	-0.0334998	0.0581167	0.0204538	0.061266	-0.028626	0.00120348	0.00350361	0.0143116	0.00875564	0.0248162	0.0386191	-0.04528	0.0467515	-0.0291282	0.0656777	-0.0195191	-0.00416776	-0.0329802	-0.0505463	0.187437	0.123378	0.185377	0.222285	0.0778442	0.0379162	0.218727	0.157237	0.164559	0.166866	0.135771	0.223756	0.118397	0.153589	0.192939	0.118397	0.153589	0.176209	0.14934
-8.4	0.00279264		0.0225959	-0.0203304	-0.0355695	-0.0327435	0.0586967	0.0210984	0.060733	-0.0290036	0.000406904	0.00340582	0.0140398	0.00719814	0.0249805	0.0404597	-0.0453262	0.0436753	-0.029671	0.0653984	-0.0195836	-0.00496066	-0.0316503	-0.0524119	0.189338	0.123684	0.185832	0.223958	0.0783782	0.0378724	0.220006	0.157774	0.164332	0.167064	0.136878	0.223563	0.120015	0.154722	0.192188	0.120015	0.154722	0.177997	0.151739
-8.36667	0.00262511		0.022829	-0.0197951	-0.0350596	-0.0319921	0.0593149	0.0217667	0.060144	-0.0292673	-0.000372038	0.00324937	0.0137984	0.00567677	0.0251864	0.0422007	-0.045342	0.0404769	-0.0301956	0.065174	-0.0195913	-0.0057183	-0.0303886	-0.0543427	0.191316	0.12373	0.186117	0.225714	0.0790682	0.0377769	0.221089	0.158506	0.163978	0.167514	0.138101	0.223177	0.121907	0.155814	0.191359	0.121907	0.155814	0.179396	0.15446
-8.33333	0.00247509		0.0231044	-0.0192302	-0.034303	-0.0312812	0.0599522	0.0224802	0.0595331	-0.0294183	-0.00115011	0.00302153	0.013606	0.00421402	0.0254391	0.0437965	-0.0453622	0.0371981	-0.0307025	0.0650032	-0.0195257	-0.00638635	-0.0292055	-0.0563314	0.193403	0.123904	0.186417	0.227358	0.0798923	0.0376798	0.222116	0.159169	0.163676	0.167965	0.139283	0.222767	0.123901	0.156961	0.190721	0.123901	0.156961	0.180864	0.157267
-8.3	0.00235776		0.0234327	-0.0186271	-0.0333217	-0.0305757	0.0606229	0.0232151	0.0589324	-0.02939	-0.00194241	0.00273886	0.013428	0.00283968	0.0257028	0.0452251	-0.0453665	0.0338554	-0.0311958	0.0648934	-0.0193703	-0.00688039	-0.0280226	-0.0583231	0.19532	0.123929	0.186664	0.228576	0.080544	0.0375182	0.222757	0.159712	0.163341	0.16854	0.140592	0.222459	0.125666	0.157854	0.190153	0.125666	0.157854	0.18176	0.159607
-8.26667	0.00227068		0.0237901	-0.0179716	-0.0321582	-0.0299126	0.0612923	0.0239658	0.0583892	-0.0292219	-0.00273645	0.00241202	0.0132477	0.00156623	0.0259903	0.0464604	-0.0453775	0.0304947	-0.031684	0.064833	-0.0191144	-0.00718534	-0.0268322	-0.0602928	0.19734	0.123976	0.186982	0.229653	0.0812255	0.0373891	0.223422	0.160248	0.163002	0.169102	0.141906	0.222091	0.127412	0.158781	0.189753	0.127412	0.158781	0.182686	0.161983
-8.23333	0.00222057		0.0241446	-0.0172669	-0.0308521	-0.0292698	0.0619747	0.0247035	0.0579413	-0.0288757	-0.00353435	0.0020596	0.0130423	0.000403368	0.0262621	0.0474753	-0.0453825	0.0271344	-0.0321804	0.0648293	-0.0187362	-0.00724415	-0.0255865	-0.0621897	0.199137	0.12379	0.187217	0.230141	0.0817866	0.037253	0.223699	0.160365	0.162809	0.169672	0.143242	0.222024	0.128772	0.159404	0.189357	0.128772	0.159404	0.182905	0.163414
-8.2	0.00220069		0.0244811	-0.0165027	-0.0294804	-0.0286852	0.062637	0.0253951	0.0576324	-0.0284205	-0.00429868	0.00171067	0.0127815	-0.000647108	0.0265299	0.0482779	-0.0453875	0.0238124	-0.032692	0.0648553	-0.0182383	-0.00708808	-0.0242688	-0.0639887	0.200893	0.123557	0.187601	0.230518	0.0822958	0.0371554	0.223961	0.160475	0.162635	0.170226	0.144659	0.221973	0.130046	0.160019	0.189103	0.130046	0.160019	0.183162	0.164877
-8.16667	0.00220488		0.0247433	-0.015698	-0.0280922	-0.028153	0.0632849	0.0260213	0.0574905	-0.0278599	-0.00501769	0.00137364	0.0124573	-0.0015913	0.0267616	0.0488317	-0.0453845	0.0205453	-0.0332377	0.0649167	-0.017609	-0.00671095	-0.022898	-0.0656665	0.202489	0.123021	0.187939	0.230432	0.0829297	0.0370852	0.22405	0.160114	0.162842	0.170727	0.145989	0.222277	0.131016	0.160436	0.188965	0.131016	0.160436	0.182824	0.165253
-8.13333	0.00222605		0.0249397	-0.0148514	-0.0267635	-0.0277062	0.0639022	0.0265367	0.0575355	-0.0272691	-0.00565373	0.00109391	0.0120539	-0.00243985	0.0269609	0.0491799	-0.0453626	0.0173597	-0.0338118	0.0649763	-0.0168641	-0.00617327	-0.0214612	-0.0672087	0.203915	0.122432	0.188382	0.230293	0.0835109	0.0370562	0.224127	0.15978	0.163048	0.17123	0.147309	0.222581	0.131898	0.160841	0.18891	0.131898	0.160841	0.182468	0.165671
-8.1	0.00224849		0.0250153	-0.0139811	-0.0255392	-0.0273541	0.0644818	0.0269431	0.0577681	-0.0266866	-0.00619152	0.000866242	0.011583	-0.00320095	0.0271195	0.0492766	-0.0453203	0.0142619	-0.0344319	0.0650359	-0.0160141	-0.00550355	-0.0200338	-0.0686274	0.20537	0.121439	0.188643	0.230061	0.0843337	0.03709	0.224478	0.158977	0.16357	0.171704	0.148298	0.223294	0.13249	0.161262	0.189192	0.13249	0.161262	0.181862	0.16515
-8.06667	0.00226842		0.0249992	-0.0130922	-0.0244629	-0.0271135	0.0650293	0.0272014	0.0581763	-0.0261663	-0.00661858	0.000741736	0.0110456	-0.0038977	0.0272283	0.0491876	-0.045235	0.0112708	-0.0350738	0.0650624	-0.015082	-0.00476948	-0.0186094	-0.0699164	0.206632	0.12043	0.188931	0.229843	0.085121	0.0371477	0.224861	0.158141	0.164106	0.172172	0.149267	0.224035	0.133003	0.161676	0.189452	0.133003	0.161676	0.181241	0.16459
-8.03333	0.00226953		0.0248591	-0.0121849	-0.0235653	-0.0270022	0.0655275	0.0273444	0.0587273	-0.0257588	-0.0069261	0.00070581	0.0104801	-0.0045336	0.0273096	0.0488713	-0.0451166	0.00838177	-0.0357408	0.0650581	-0.0141016	-0.00400959	-0.0172838	-0.0711123	0.207839	0.119182	0.18909	0.22982	0.0860303	0.037193	0.22581	0.156979	0.165053	0.172631	0.149854	0.225145	0.133116	0.1624	0.190249	0.133116	0.1624	0.18069	0.163371
-8	0.00225335		0.0246359	-0.0112732	-0.0228462	-0.0270157	0.0659969	0.0273521	0.0593822	-0.0254742	-0.00713337	0.000798524	0.00988993	-0.00513596	0.027344	0.0483974	-0.04494	0.0056157	-0.0363993	0.06501	-0.0130982	-0.00328284	-0.0160436	-0.0722062	0.208905	0.117869	0.189211	0.229846	0.0869475	0.0372403	0.226774	0.1557	0.16602	0.173101	0.15039	0.226285	0.133161	0.163141	0.190858	0.133161	0.163141	0.180087	0.162143
-7.96667	0.00221226		0.0243252	-0.0103395	-0.0223	-0.0271742	0.0664173	0.027279	0.0600871	-0.0253554	-0.0072475	0.00100011	0.0093304	-0.00570579	0.0273832	0.0477456	-0.0447215	0.00297307	-0.037036	0.0649177	-0.012112	-0.00261191	-0.014957	-0.0732283	0.209869	0.116738	0.18939	0.230275	0.0878303	0.0372548	0.228234	0.154429	0.167385	0.173511	0.150544	0.22752	0.132814	0.164318	0.192072	0.132814	0.164318	0.179779	0.160841
-7.93333	0.00215053		0.023967	-0.00940671	-0.0219022	-0.027458	0.0668127	0.0271325	0.0607941	-0.0253578	-0.00730958	0.00131738	0.00878583	-0.00626408	0.027406	0.0469722	-0.0444432	0.000471458	-0.0376198	0.0647853	-0.0111698	-0.00204023	-0.0139998	-0.0741615	0.210773	0.115566	0.189456	0.230729	0.0886728	0.037266	0.229653	0.153142	0.168765	0.173931	0.150654	0.228844	0.132442	0.165509	0.193083	0.132442	0.165509	0.179464	0.159454
-7.9	0.00207242		0.0235694	-0.00845516	-0.0216127	-0.0278785	0.0671618	0.0269692	0.0614555	-0.0254942	-0.00733457	0.00173629	0.00831359	-0.00681199	0.0274607	0.0460905	-0.0441191	-0.00187603	-0.0381318	0.0646148	-0.0102987	-0.00157606	-0.0131781	-0.0750118	0.211387	0.115	0.189683	0.23155	0.089254	0.0371779	0.231318	0.151984	0.170346	0.17414	0.150665	0.229929	0.132051	0.167075	0.194768	0.132051	0.167075	0.179436	0.158415
-7.86667	0.00198089		0.0231619	-0.00751553	-0.021408	-0.0284175	0.0674816	0.0268239	0.0620311	-0.0256873	-0.00737137	0.00223437	0.00787569	-0.00735424	0.0275312	0.0451338	-0.0437398	-0.00406149	-0.0385585	0.0644129	-0.00953023	-0.00124194	-0.0124623	-0.0757587	0.212012	0.1143	0.189799	0.232404	0.0897887	0.0370877	0.233006	0.150914	0.171936	0.174363	0.150632	0.231093	0.131671	0.16864	0.196324	0.131671	0.16864	0.179401	0.157182
-7.83333	0.00188828		0.0227482	-0.00658961	-0.0212231	-0.0290727	0.0677513	0.0267254	0.0625041	-0.0259201	-0.00743046	0.00280527	0.00751281	-0.00788859	0.0276407	0.0441548	-0.043302	-0.00606332	-0.0388878	0.0641864	-0.00887172	-0.00104336	-0.0118123	-0.0763818	0.212404	0.114191	0.190051	0.233328	0.0899382	0.036906	0.234494	0.150226	0.173466	0.174336	0.150751	0.231831	0.131691	0.170254	0.198207	0.131691	0.170254	0.179927	0.156939
-7.8	0.00179454		0.0223465	-0.00570501	-0.0210544	-0.0298286	0.0679801	0.0267179	0.0628552	-0.0261082	-0.00755084	0.003408	0.00717438	-0.00840383	0.0277766	0.0431544	-0.042798	-0.00789328	-0.0391257	0.0639298	-0.00835243	-0.000971667	-0.0112021	-0.0768688	0.212868	0.113952	0.190179	0.234233	0.0900094	0.036714	0.23606	0.149537	0.174997	0.174303	0.150818	0.232606	0.13173	0.171808	0.200179	0.13173	0.171808	0.180457	0.156619
-7.76667	0.00171245		0.0219424	-0.00488691	-0.0208401	-0.0306658	0.0681503	0.0267933	0.0631	-0.0262183	-0.00773065	0.00404369	0.00687746	-0.00888857	0.0279156	0.0422141	-0.0422057	-0.0095362	-0.0392774	0.063658	-0.00796476	-0.00103816	-0.0105751	-0.0771934	0.213234	0.113953	0.190358	0.234668	0.0895564	0.0364509	0.237016	0.149374	0.176226	0.174269	0.151256	0.232883	0.132327	0.173205	0.202157	0.132327	0.173205	0.181754	0.15749
-7.73333	0.00164211		0.0215462	-0.00414529	-0.0205932	-0.031568	0.0682656	0.0269844	0.0632464	-0.0261916	-0.00799008	0.00467554	0.00657839	-0.00931907	0.0280504	0.0413037	-0.041508	-0.0110151	-0.0393655	0.0633598	-0.00772665	-0.00119622	-0.00991233	-0.0773528	0.213691	0.11389	0.190449	0.235072	0.0891105	0.0361854	0.238065	0.149144	0.177444	0.174202	0.151676	0.233174	0.13288	0.174543	0.204229	0.13288	0.174543	0.183032	0.158301
-7.7	0.00159232		0.0211424	-0.00350614	-0.0202692	-0.0325116	0.06832	0.0272549	0.0633265	-0.0260011	-0.00831241	0.00529677	0.00627117	-0.00967312	0.0281274	0.0405155	-0.0406763	-0.0123345	-0.0394064	0.0630519	-0.00762302	-0.0014572	-0.00917045	-0.077334	0.21422	0.113607	0.190404	0.234847	0.0884021	0.0359126	0.238385	0.149796	0.178328	0.174266	0.152423	0.233153	0.1335	0.175643	0.205892	0.1335	0.175643	0.185058	0.1601
-7.66667	0.00156601		0.0207315	-0.00295582	-0.0198901	-0.0334666	0.0683159	0.0276138	0.0633697	-0.0256224	-0.00869776	0.00588386	0.00593717	-0.00992811	0.0281401	0.0398065	-0.0396951	-0.0135166	-0.0394285	0.0627318	-0.00765426	-0.0017484	-0.00833349	-0.077141	0.214856	0.113348	0.190402	0.234638	0.0877531	0.0356503	0.238797	0.150404	0.179182	0.174306	0.153229	0.233079	0.134018	0.176741	0.207493	0.134018	0.176741	0.187091	0.16196
-7.63333	0.00156763		0.0203177	-0.00249569	-0.0194456	-0.0344079	0.0682646	0.0280132	0.0634076	-0.0250524	-0.00912096	0.00642151	0.00555149	-0.0100579	0.0280271	0.0392558	-0.0385475	-0.0145814	-0.0394456	0.0624094	-0.00780473	-0.00205884	-0.00738341	-0.0767786	0.215592	0.112902	0.190362	0.233921	0.0871214	0.0353851	0.238919	0.151865	0.179782	0.174573	0.154166	0.232805	0.134209	0.177627	0.2088	0.134209	0.177627	0.189188	0.164403
-7.6	0.00160176		0.0198789	-0.00209856	-0.018967	-0.035295	0.0681676	0.0284468	0.0634775	-0.0243001	-0.00956448	0.0069051	0.00513172	-0.0100516	0.0277811	0.0388239	-0.03723	-0.0155445	-0.039483	0.0620973	-0.00806003	-0.00231575	-0.0063094	-0.0762521	0.216418	0.112579	0.190365	0.23322	0.0865624	0.0351434	0.239067	0.153397	0.180386	0.174815	0.155169	0.232506	0.134251	0.178546	0.209911	0.134251	0.178546	0.191294	0.167152
-7.56667	0.00167044		0.0194445	-0.00173657	-0.0184658	-0.036105	0.0680492	0.0288678	0.0635992	-0.023392	-0.00999809	0.00731651	0.00464024	-0.00989161	0.0273697	0.0385535	-0.0357497	-0.0164301	-0.0395381	0.0617889	-0.00840406	-0.00247691	-0.00511598	-0.0755758	0.217375	0.11239	0.190557	0.232197	0.0862291	0.0348749	0.239413	0.155205	0.180832	0.175116	0.156031	0.232166	0.133665	0.179564	0.210631	0.133665	0.179564	0.192973	0.169959
-7.53333	0.00177531		0.0189675	-0.00138558	-0.01797	-0.0368017	0.0679064	0.0292688	0.0637976	-0.0223606	-0.0103966	0.00766053	0.00412503	-0.0095878	0.0267847	0.0384266	-0.0341245	-0.0172438	-0.0396288	0.0615077	-0.00881375	-0.00250444	-0.00381166	-0.0747588	0.218386	0.112366	0.190757	0.231234	0.0859675	0.0346453	0.239681	0.15699	0.18131	0.175421	0.156929	0.231752	0.13303	0.180615	0.211222	0.13303	0.180615	0.194656	0.172913
-7.5	0.00191531		0.0184908	-0.00101445	-0.0175113	-0.0373642	0.0677642	0.0296104	0.0640803	-0.0212549	-0.0107336	0.00792727	0.0035445	-0.00913847	0.0260273	0.0384341	-0.0323845	-0.0179928	-0.0397367	0.0612339	-0.0092777	-0.00233193	-0.00241869	-0.0738167	0.21955	0.11241	0.191302	0.230246	0.0859403	0.03447	0.240487	0.158347	0.181681	0.175601	0.157522	0.231561	0.132041	0.181889	0.211463	0.132041	0.181889	0.195574	0.175523
-7.46667	0.0020851		0.0179531	-0.000618137	-0.0171027	-0.0377808	0.0676123	0.0298949	0.0644459	-0.020127	-0.0109826	0.00812653	0.00295963	-0.00857284	0.025098	0.038579	-0.0305602	-0.0186741	-0.0398726	0.0609947	-0.00977341	-0.00197575	-0.00098212	-0.0727698	0.220748	0.112614	0.191955	0.229294	0.0859352	0.034302	0.241062	0.159587	0.182056	0.175802	0.158098	0.231351	0.13104	0.183184	0.211743	0.13104	0.183184	0.196508	0.178172
-7.43333	0.00228078		0.0173916	-0.000187832	-0.0167806	-0.038028	0.067466	0.0300934	0.0648926	-0.0190285	-0.0111353	0.00827219	0.00233504	-0.00790033	0.0240339	0.038809	-0.0286924	-0.0192818	-0.0400119	0.0607635	-0.010298	-0.00137328	0.00047226	-0.0716345	0.222042	0.112649	0.192858	0.228579	0.0861412	0.0342035	0.242087	0.160121	0.182406	0.175731	0.15853	0.231561	0.130247	0.184686	0.211761	0.130247	0.184686	0.196633	0.180211
-7.4	0.00248971		0.0167575	0.000262663	-0.0165395	-0.0381251	0.0673083	0.0302194	0.065394	-0.0180224	-0.0111715	0.00836067	0.00172357	-0.00715884	0.0228495	0.0391435	-0.0268094	-0.0198151	-0.0401598	0.0605603	-0.0108363	-0.000587658	0.00186841	-0.0704484	0.223361	0.112776	0.193836	0.227879	0.0862841	0.0340932	0.24298	0.160582	0.182708	0.175696	0.158934	0.231753	0.129522	0.186208	0.211963	0.129522	0.186208	0.196756	0.182049
-7.36667	0.00270651		0.0160744	0.000713093	-0.0164143	-0.0380468	0.0671418	0.0302619	0.0659435	-0.0171366	-0.0111082	0.00842764	0.00110689	-0.00635569	0.0216028	0.0395062	-0.0249518	-0.0202713	-0.0402996	0.060358	-0.0113976	0.000420427	0.00319317	-0.0692247	0.224804	0.112706	0.194995	0.227679	0.0866002	0.0340557	0.243952	0.160614	0.18325	0.175481	0.159276	0.23254	0.129488	0.187812	0.212319	0.129488	0.187812	0.196503	0.182867
-7.33333	0.00291806		0.0153347	0.00114962	-0.0163759	-0.0378271	0.0669486	0.0302361	0.0664998	-0.0164305	-0.0109336	0.00846148	0.000519271	-0.0055204	0.020325	0.0399254	-0.0231397	-0.0206582	-0.0404291	0.060167	-0.0119845	0.00157778	0.004364	-0.0680124	0.226222	0.112679	0.196144	0.227551	0.0868856	0.0340224	0.244875	0.160767	0.18368	0.175275	0.159622	0.233388	0.129531	0.189415	0.212877	0.129531	0.189415	0.196239	0.183579
-7.3	0.00312044		0.014542	0.00154102	-0.0164538	-0.0374421	0.0667218	0.0301543	0.0670531	-0.0158954	-0.0106818	0.00850628	-3.66728e-05	-0.00464938	0.0190749	0.0403304	-0.0214062	-0.0209841	-0.0405474	0.0599632	-0.0126146	0.00289223	0.00538803	-0.0668061	0.22767	0.112657	0.19736	0.227944	0.0872867	0.0340263	0.245886	0.161065	0.184524	0.174986	0.160046	0.234693	0.130391	0.191055	0.213927	0.130391	0.191055	0.19617	0.183046
-7.26667	0.00330761		0.0137367	0.00189074	-0.0165989	-0.0369207	0.0664507	0.0300293	0.0675633	-0.0155755	-0.0103508	0.00855018	-0.000542744	-0.00375442	0.0178928	0.0407523	-0.0197644	-0.0212728	-0.0406403	0.059744	-0.0133055	0.00431771	0.00621451	-0.0656488	0.22907	0.112593	0.198662	0.228388	0.0876715	0.0340284	0.247069	0.161483	0.185277	0.174706	0.160469	0.236008	0.131408	0.192712	0.215051	0.131408	0.192712	0.196068	0.182409
-7.23333	0.00347888		0.0128991	0.00218045	-0.0168307	-0.0362505	0.0661267	0.0298978	0.068017	-0.0154335	-0.00996793	0.00861875	-0.000980726	-0.00282374	0.0168162	0.0411449	-0.0182364	-0.0215298	-0.0407216	0.0594857	-0.0140704	0.00583386	0.00686872	-0.0645085	0.230346	0.112655	0.199929	0.229212	0.0880677	0.0340502	0.248143	0.16225	0.186415	0.174558	0.161033	0.237476	0.132809	0.194449	0.216759	0.132809	0.194449	0.196517	0.180955
-7.2	0.00363997		0.0120937	0.00243406	-0.0170892	-0.0354445	0.0657525	0.0297649	0.0683922	-0.0154833	-0.00953918	0.00870742	-0.00134614	-0.00185364	0.0158809	0.0415396	-0.0168299	-0.0217847	-0.0407701	0.0591712	-0.0149245	0.00744385	0.00736571	-0.0634017	0.23148	0.112671	0.201189	0.23005	0.0884442	0.0340526	0.249194	0.163009	0.187471	0.174417	0.161627	0.238968	0.13438	0.196211	0.218457	0.13438	0.196211	0.196952	0.179543
-7.16667	0.003793		0.0112867	0.00265475	-0.0173767	-0.0345067	0.0653216	0.0296782	0.0686741	-0.0156788	-0.00906416	0.00880029	-0.00161283	-0.000839563	0.0150982	0.041922	-0.0155524	-0.0220253	-0.0408097	0.0587799	-0.0158644	0.00910523	0.00772937	-0.0622736	0.232441	0.112699	0.202249	0.231025	0.0887056	0.0341294	0.250067	0.163976	0.188562	0.174463	0.16255	0.240448	0.13577	0.197967	0.220237	0.13577	0.197967	0.198023	0.178004
-7.13333	0.00395345		0.0105404	0.0028705	-0.0176359	-0.0334331	0.0648491	0.0296296	0.0688716	-0.0159991	-0.00854824	0.00890459	-0.00179016	0.000228705	0.0144797	0.0423237	-0.0144036	-0.0222722	-0.0408207	0.0582911	-0.016888	0.010855	0.0080306	-0.0611077	0.233252	0.112624	0.203321	0.231971	0.0889263	0.0341601	0.250919	0.164945	0.189668	0.174518	0.163457	0.241891	0.137317	0.199719	0.221921	0.137317	0.199719	0.199138	0.176604
-7.1	0.00412445		0.00982202	0.0030996	-0.0178532	-0.0322465	0.0643351	0.0296607	0.0689741	-0.0164125	-0.00796529	0.00897406	-0.00185308	0.00133598	0.0140233	0.04276	-0.0133779	-0.0224917	-0.0408256	0.057698	-0.0179734	0.0126326	0.00827371	-0.0598523	0.233947	0.112522	0.20402	0.232836	0.0889831	0.0343334	0.251483	0.165668	0.190462	0.174895	0.16478	0.243219	0.138147	0.201304	0.222943	0.138147	0.201304	0.200756	0.175839
-7.06667	0.00432307		0.00916838	0.00335351	-0.0179882	-0.0309318	0.0638002	0.0297441	0.0690227	-0.0168754	-0.00731324	0.00901813	-0.00183316	0.00249358	0.0137064	0.0432586	-0.0124623	-0.0226836	-0.0408194	0.0569839	-0.0190976	0.0144827	0.00855201	-0.0584719	0.234568	0.112363	0.204807	0.233601	0.0889854	0.0344777	0.252055	0.166346	0.191299	0.175257	0.166097	0.244565	0.139017	0.20287	0.223865	0.139017	0.20287	0.202381	0.175083
-7.03333	0.00455048		0.00855928	0.00365349	-0.0180223	-0.0295233	0.0632536	0.0299033	0.0690167	-0.0173786	-0.00656848	0.00899304	-0.00170804	0.00366656	0.0135268	0.0438505	-0.0116418	-0.0228226	-0.0408153	0.0561681	-0.0202313	0.0163401	0.00883867	-0.056948	0.235111	0.112386	0.205137	0.234268	0.0888219	0.0347116	0.252314	0.166544	0.191683	0.175856	0.167753	0.245644	0.139007	0.204142	0.223723	0.139007	0.204142	0.203833	0.175063
-7	0.00481604		0.00799689	0.00399279	-0.0179507	-0.0279997	0.0627131	0.0300984	0.0690128	-0.0178753	-0.00571864	0.00891153	-0.00152505	0.00486728	0.0134293	0.0445455	-0.0108984	-0.0229017	-0.0408255	0.0552484	-0.0213441	0.0182283	0.00920306	-0.0552554	0.235667	0.112367	0.205455	0.234879	0.0886507	0.0349239	0.252585	0.166671	0.192169	0.176434	0.169421	0.246722	0.138933	0.205407	0.223442	0.138933	0.205407	0.205287	0.174998
-6.96667	0.0051189		0.00748313	0.00437866	-0.0177626	-0.0263976	0.0621979	0.030335	0.0690209	-0.0183736	-0.00476494	0.00876859	-0.00126273	0.00605353	0.0134123	0.0453736	-0.0102108	-0.0229296	-0.0408445	0.054281	-0.0224151	0.0201026	0.00960309	-0.0534328	0.236255	0.113036	0.205479	0.235416	0.0885161	0.0351628	0.252706	0.166346	0.192444	0.177199	0.171139	0.247529	0.138385	0.206425	0.222056	0.138385	0.206425	0.20612	0.17582
-6.93333	0.0054566		0.0069999	0.00480251	-0.017491	-0.0246992	0.0617233	0.0305753	0.0690848	-0.0188496	-0.00369412	0.00857037	-0.000975209	0.00723704	0.0134216	0.0463168	-0.00956659	-0.0229032	-0.0408905	0.0532715	-0.0234215	0.0219643	0.0100507	-0.051482	0.236886	0.113702	0.205559	0.235937	0.08836	0.0354096	0.252817	0.166076	0.19282	0.177959	0.172893	0.248368	0.137719	0.207475	0.220537	0.137719	0.207475	0.206981	0.176706
-6.9	0.00582763		0.00657562	0.00525243	-0.0171353	-0.0229381	0.0613137	0.0308158	0.0692203	-0.0193117	-0.00253453	0.00835558	-0.000642092	0.00839024	0.0134452	0.0473907	-0.00894287	-0.022881	-0.040939	0.0523026	-0.0243589	0.0238191	0.0105098	-0.0494996	0.237541	0.115246	0.205656	0.236431	0.0883714	0.035594	0.253012	0.165709	0.19325	0.178731	0.174228	0.248755	0.137173	0.208524	0.218751	0.137173	0.208524	0.207124	0.178383
-6.86667	0.00622064		0.00619069	0.00573158	-0.0167579	-0.021107	0.0609845	0.0310392	0.0694383	-0.0197623	-0.00128521	0.00813034	-0.000308063	0.00951801	0.0134531	0.0485445	-0.00834384	-0.0228661	-0.0410015	0.0513762	-0.0252163	0.0256602	0.0109494	-0.0475138	0.238293	0.116833	0.205764	0.236964	0.0883914	0.0358024	0.25315	0.165522	0.193725	0.1795	0.17554	0.249184	0.136514	0.209587	0.216952	0.136514	0.209587	0.207296	0.179992
-6.83333	0.00663576		0.00589173	0.00621373	-0.0163575	-0.0192341	0.0607583	0.0312447	0.0697553	-0.0202057	1.63372e-05	0.0079484	3.85396e-05	0.0106211	0.013424	0.0497858	-0.00775085	-0.0229437	-0.0410419	0.0505763	-0.0260009	0.0275479	0.0113562	-0.0456569	0.239015	0.119022	0.206244	0.23749	0.0886814	0.0359416	0.25343	0.165603	0.194351	0.180139	0.176271	0.249263	0.136466	0.21076	0.215572	0.136466	0.21076	0.207249	0.181817
-6.8	0.00705891		0.00567544	0.00671088	-0.0159987	-0.0173328	0.0606494	0.0314378	0.0701492	-0.0206648	0.00135215	0.00781722	0.000368489	0.0116886	0.0133774	0.051041	-0.00718945	-0.0231156	-0.041055	0.0498922	-0.0267121	0.0294801	0.011684	-0.0439593	0.23977	0.121229	0.206839	0.238074	0.0889286	0.0361131	0.253633	0.165888	0.195015	0.180781	0.176932	0.249384	0.136286	0.211915	0.21431	0.136286	0.211915	0.207263	0.183552
-6.76667	0.0074917		0.00558998	0.00719312	-0.0156717	-0.0154277	0.0606734	0.0316272	0.070635	-0.0211402	0.00269528	0.00777683	0.000685892	0.0127447	0.0132861	0.0523197	-0.00665616	-0.0234561	-0.0410071	0.0493732	-0.0273536	0.0315388	0.0119428	-0.0425519	0.240574	0.123309	0.207936	0.238598	0.0894031	0.0363738	0.253769	0.166588	0.195711	0.181313	0.17712	0.249366	0.136844	0.212996	0.21413	0.136844	0.212996	0.207647	0.184665
-6.73333	0.00792274		0.00564179	0.00765819	-0.0154185	-0.0135444	0.0608348	0.0318332	0.0711737	-0.0216545	0.00400776	0.00784945	0.000981899	0.0137612	0.0132069	0.0535421	-0.00618525	-0.0239488	-0.0408824	0.0489982	-0.027933	0.0337262	0.0120986	-0.0414471	0.241478	0.125342	0.20907	0.239111	0.0898743	0.0366462	0.253881	0.167313	0.196376	0.181848	0.177221	0.249482	0.137299	0.214036	0.214076	0.137299	0.214036	0.208119	0.185685
-6.7	0.00835553		0.00585639	0.00808742	-0.015218	-0.0117025	0.0611384	0.0320779	0.071778	-0.0222077	0.00528763	0.00805218	0.00125556	0.0147657	0.0131203	0.0547242	-0.00578056	-0.0246194	-0.0406626	0.0487661	-0.028439	0.0360963	0.0121798	-0.0407345	0.242482	0.126896	0.210577	0.239541	0.0902868	0.0370351	0.253881	0.168071	0.196745	0.182286	0.177185	0.249676	0.138262	0.214488	0.215236	0.138262	0.214488	0.20905	0.185503
-6.66667	0.00878246		0.0062314	0.00845381	-0.015081	-0.00993567	0.0615706	0.032388	0.0724115	-0.0228038	0.00649223	0.00841827	0.00152116	0.0157227	0.0130964	0.0557979	-0.00546625	-0.0254388	-0.0403339	0.0486555	-0.0288881	0.0386341	0.0121741	-0.0404059	0.243509	0.128379	0.212053	0.239967	0.0907046	0.0374117	0.253899	0.168979	0.19709	0.18273	0.177073	0.249987	0.139148	0.214884	0.216522	0.139148	0.214884	0.210002	0.185348
-6.63333	0.00920696		0.00675459	0.00874842	-0.0149747	-0.00825546	0.0621245	0.0327915	0.0730748	-0.0234495	0.00764536	0.00894828	0.001785	0.016642	0.0131223	0.0567779	-0.005248	-0.0263724	-0.0399	0.048626	-0.029254	0.0413333	0.0121142	-0.0404811	0.244697	0.129725	0.213681	0.240472	0.0908011	0.0378836	0.253947	0.169433	0.197074	0.183152	0.177211	0.250445	0.140072	0.214828	0.218679	0.140072	0.214828	0.211104	0.184023
-6.6	0.00962471		0.0074047	0.0089275	-0.0148879	-0.00669458	0.0627719	0.0333164	0.0737485	-0.0241204	0.00870702	0.00967309	0.00208489	0.0174993	0.0132435	0.0576283	-0.00512517	-0.0273953	-0.0393619	0.0486687	-0.0295607	0.0441509	0.0120077	-0.040943	0.245911	0.131055	0.215329	0.240985	0.0910097	0.0383547	0.254042	0.169689	0.196966	0.183571	0.177335	0.251009	0.141002	0.214718	0.220917	0.141002	0.214718	0.212204	0.182721
-6.56667	0.0100352		0.00813379	0.00898358	-0.0147959	-0.00525093	0.0634954	0.0339809	0.0744194	-0.0248286	0.00971727	0.0105749	0.00243239	0.018278	0.0134516	0.0583431	-0.00509599	-0.0284391	-0.0387375	0.0487287	-0.0297781	0.0470302	0.0118681	-0.0417362	0.247353	0.132811	0.216932	0.241607	0.0909408	0.0387922	0.254178	0.169119	0.196696	0.18396	0.177793	0.251628	0.141536	0.214874	0.223567	0.141536	0.214874	0.213136	0.181054
-6.53333	0.0104386		0.00890884	0.00888438	-0.0146729	-0.00394959	0.0642638	0.0348145	0.0750842	-0.0255229	0.0106479	0.0116665	0.00287885	0.0189757	0.0137574	0.0589323	-0.00513183	-0.0295055	-0.038044	0.0488114	-0.0299295	0.0499043	0.0117177	-0.0428426	0.248789	0.134577	0.218539	0.242252	0.0910537	0.0392107	0.254364	0.168462	0.19635	0.184329	0.178265	0.252265	0.142178	0.214994	0.226265	0.142178	0.214994	0.214034	0.179343
-6.5	0.0108291		0.00966373	0.00862904	-0.0145108	-0.00277387	0.0650544	0.0358119	0.0757214	-0.026213	0.0115359	0.0129039	0.00343155	0.0195593	0.0141572	0.0593614	-0.00522418	-0.0305347	-0.0373038	0.0488655	-0.0299986	0.0527021	0.0115441	-0.0441431	0.250419	0.136828	0.219892	0.242966	0.0909382	0.0395008	0.254755	0.16722	0.196089	0.184681	0.178872	0.25302	0.142431	0.21611	0.228982	0.142431	0.21611	0.215179	0.178058
-6.46667	0.0112106		0.0103638	0.00821745	-0.0142799	-0.00174457	0.0658468	0.0369983	0.0763396	-0.0268381	0.0123735	0.0142658	0.00413939	0.0200429	0.0146248	0.0596803	-0.00532717	-0.03155	-0.0365422	0.0489095	-0.0299972	0.0553597	0.0113721	-0.0456205	0.25205	0.139157	0.2212	0.243675	0.0909498	0.0397743	0.255238	0.165766	0.195798	0.185017	0.179554	0.253719	0.142899	0.217245	0.231682	0.142899	0.217245	0.216303	0.176606
-6.43333	0.0115743		0.010955	0.00766035	-0.0139893	-0.000824784	0.0666202	0.0383409	0.0769211	-0.0273952	0.0131781	0.0156892	0.00499312	0.0203922	0.0151594	0.059832	-0.00543054	-0.0325261	-0.0357809	0.0489054	-0.029934	0.0578273	0.0111675	-0.0471269	0.253589	0.141669	0.222286	0.244382	0.0909478	0.0398559	0.255888	0.164408	0.195616	0.185328	0.180134	0.254579	0.143209	0.219233	0.234051	0.143209	0.219233	0.218147	0.175986
-6.4	0.0119263		0.0114087	0.00698974	-0.0136082	-3.019e-05	0.0673715	0.0398564	0.0774767	-0.027843	0.0139646	0.0171198	0.00602317	0.0206217	0.015712	0.0598904	-0.00548607	-0.0334895	-0.0350383	0.0488806	-0.029805	0.0600685	0.0109451	-0.0486493	0.255112	0.144195	0.223168	0.245	0.0909527	0.03995	0.256582	0.162717	0.19544	0.185647	0.180804	0.255344	0.143742	0.221225	0.236365	0.143742	0.221225	0.219984	0.175306
-6.36667	0.0122594		0.011705	0.00623182	-0.0131466	0.000684151	0.0680877	0.0414906	0.0780028	-0.0281491	0.0147261	0.0184932	0.00720192	0.0207075	0.0162915	0.0597957	-0.00548812	-0.034451	-0.034334	0.0488123	-0.0296446	0.0620667	0.0106792	-0.0500559	0.256206	0.146516	0.223832	0.245655	0.0910375	0.0399155	0.257528	0.161737	0.195147	0.186	0.1813	0.256184	0.144545	0.2231	0.238477	0.144545	0.2231	0.222257	0.175061
-6.33333	0.0125786		0.0118286	0.00542551	-0.0125764	0.0013048	0.0687836	0.0432463	0.0785075	-0.028311	0.0154945	0.0197424	0.00853196	0.0206504	0.0168434	0.0596191	-0.00540047	-0.0354283	-0.0336702	0.0487327	-0.0294361	0.0638235	0.0103695	-0.0513522	0.257265	0.148802	0.224363	0.246238	0.0909847	0.0398983	0.258463	0.160579	0.194824	0.186363	0.181877	0.256972	0.145487	0.224983	0.240516	0.145487	0.224983	0.22452	0.174863
-6.3	0.0128832		0.011792	0.00460247	-0.0118961	0.00187795	0.0694566	0.0450552	0.0790002	-0.0282706	0.0162445	0.0208259	0.0099727	0.0204452	0.0173983	0.0593248	-0.00522392	-0.0364456	-0.0330605	0.0486381	-0.0292256	0.0653499	0.0100208	-0.0524525	0.25778	0.150792	0.22471	0.246918	0.0912738	0.0396252	0.259719	0.160588	0.194162	0.186858	0.182399	0.257571	0.146846	0.226125	0.242497	0.146846	0.226125	0.226872	0.174324
-6.26667	0.0131745		0.0116034	0.00378551	-0.0110851	0.00239746	0.0701301	0.0469036	0.0794884	-0.0280659	0.0170047	0.0216909	0.011502	0.0200803	0.0179182	0.0589627	-0.00494145	-0.0375219	-0.0324898	0.0485663	-0.0289957	0.066678	0.0096177	-0.0533898	0.258305	0.152757	0.224888	0.247585	0.0913966	0.0393753	0.260942	0.16066	0.19352	0.18737	0.182952	0.25814	0.148181	0.227295	0.244416	0.148181	0.227295	0.229279	0.17399
-6.23333	0.0134583		0.0112912	0.00300322	-0.0101345	0.00289321	0.0708118	0.0487192	0.0799838	-0.0276328	0.0177465	0.0223299	0.0130714	0.0195723	0.0184569	0.0585272	-0.00456316	-0.0386772	-0.0319604	0.0485322	-0.0287858	0.0678334	0.00919429	-0.054131	0.258388	0.154457	0.224839	0.248293	0.0919058	0.0390086	0.262409	0.161549	0.192618	0.187859	0.18367	0.258324	0.149902	0.227881	0.246629	0.149902	0.227881	0.231171	0.1734
-6.2	0.013732		0.0108837	0.00225538	-0.00903916	0.00336857	0.0715255	0.0504777	0.0804927	-0.027031	0.0184764	0.0227373	0.0146422	0.0189117	0.0189965	0.0580368	-0.00409087	-0.0399467	-0.0314448	0.048572	-0.0285899	0.0688673	0.00873376	-0.0547321	0.258487	0.156168	0.224644	0.249027	0.0923249	0.0386337	0.263812	0.162698	0.191795	0.18837	0.184395	0.25843	0.151545	0.228505	0.248851	0.151545	0.228505	0.233088	0.17285
-6.16667	0.0140026		0.0104048	0.001564	-0.00779469	0.00382364	0.0722867	0.0521173	0.0810166	-0.0262183	0.0191749	0.0229291	0.0161651	0.0181353	0.0195909	0.0575131	-0.00354112	-0.0413376	-0.0309284	0.0487102	-0.028422	0.0697998	0.00827314	-0.0552042	0.258301	0.157567	0.224292	0.249396	0.0928761	0.0381958	0.265326	0.164187	0.190946	0.188759	0.185281	0.258118	0.153297	0.229096	0.251362	0.153297	0.229096	0.234429	0.172412
-6.13333	0.0142665		0.00989286	0.000912746	-0.00641258	0.00427187	0.0731072	0.0536131	0.0815589	-0.0252485	0.0198289	0.0229415	0.0175986	0.01725	0.0202349	0.056946	-0.0029261	-0.042898	-0.0303861	0.0489677	-0.0282888	0.0706923	0.00780665	-0.0556008	0.258079	0.159001	0.223913	0.249887	0.0934371	0.0377365	0.266894	0.165828	0.190152	0.189182	0.186135	0.257762	0.154985	0.229691	0.253958	0.154985	0.229691	0.235768	0.172098
-6.1	0.0145282		0.00935884	0.000325315	-0.00490238	0.00468257	0.0740052	0.0549301	0.0821049	-0.0241121	0.0204366	0.0228072	0.0189025	0.0162998	0.0209636	0.0563707	-0.00226341	-0.0446249	-0.0297889	0.0493713	-0.028176	0.0715404	0.00734684	-0.0559582	0.257707	0.160117	0.223355	0.249878	0.0937057	0.0374963	0.268256	0.167083	0.189598	0.189465	0.187183	0.257083	0.156324	0.230458	0.25625	0.156324	0.230458	0.23669	0.172407
-6.06667	0.0147861		0.00883519	-0.000213372	-0.0032876	0.00507613	0.0749739	0.0560514	0.0826531	-0.0228402	0.0209863	0.0225739	0.0200423	0.0153111	0.0217747	0.0557617	-0.00156904	-0.046552	-0.0291227	0.0499141	-0.0280933	0.0724046	0.00690959	-0.0562959	0.257265	0.161233	0.222882	0.249916	0.0940414	0.0372311	0.269703	0.168339	0.189114	0.189769	0.188215	0.256301	0.157679	0.231208	0.258575	0.157679	0.231208	0.237587	0.172772
-6.03333	0.015041		0.00833002	-0.000682836	-0.00158872	0.00540808	0.0760316	0.0569806	0.0831748	-0.0214489	0.0214913	0.0222783	0.0209986	0.0143152	0.0226643	0.0551616	-0.000852105	-0.0486645	-0.0283593	0.0506143	-0.0280052	0.0732515	0.00647484	-0.0566711	0.25684	0.161966	0.222152	0.249586	0.093941	0.0373457	0.270827	0.168904	0.188864	0.189981	0.189355	0.255346	0.158375	0.231792	0.260224	0.158375	0.231792	0.238176	0.173736
-6	0.0152952		0.00785621	-0.00108244	0.000175926	0.0057036	0.0771524	0.0577116	0.0836645	-0.0199437	0.021961	0.0219411	0.0217481	0.013349	0.0236346	0.0545446	-0.000127725	-0.0509511	-0.0275059	0.0514301	-0.0279135	0.0741208	0.00606976	-0.0570454	0.256304	0.162613	0.221584	0.249338	0.0939013	0.0374588	0.272036	0.169409	0.188611	0.1902	0.190534	0.25439	0.159103	0.232345	0.261852	0.159103	0.232345	0.238744	0.174781
-5.96667	0.0155477		0.00742464	-0.00140329	0.00198177	0.00592843	0.0783515	0.0582837	0.0840868	-0.0183497	0.0224113	0.0216012	0.0223076	0.0124167	0.0246494	0.0539582	0.000611707	-0.0533897	-0.0265508	0.0523726	-0.0277767	0.0749651	0.00565827	-0.0574899	0.255951	0.162866	0.220783	0.249164	0.09343	0.0379087	0.272742	0.168877	0.18863	0.190253	0.19185	0.253469	0.158992	0.232522	0.262566	0.158992	0.232522	0.238985	0.175895
-5.93333	0.0158027		0.0070189	-0.00162702	0.00381762	0.0061142	0.0795935	0.0586933	0.0844347	-0.0166599	0.0228727	0.0212399	0.0226638	0.0115449	0.025725	0.0533853	0.00135074	-0.0559067	-0.025522	0.0533752	-0.027584	0.0757768	0.00526306	-0.0579097	0.255566	0.163111	0.220078	0.249028	0.0929341	0.0383501	0.273486	0.168152	0.188601	0.190303	0.193232	0.252573	0.158924	0.232708	0.263226	0.158924	0.232708	0.239195	0.177135
-5.9	0.0160585		0.00665238	-0.00176612	0.00565319	0.00625404	0.0808861	0.0590034	0.0846722	-0.0149013	0.0233523	0.0208975	0.0228702	0.0107089	0.0268116	0.0528668	0.00211323	-0.0584895	-0.0244311	0.054439	-0.0273025	0.0765171	0.00485677	-0.0583761	0.255608	0.163026	0.219269	0.249281	0.0923225	0.0389316	0.273756	0.166797	0.188904	0.190254	0.194564	0.251824	0.158436	0.232747	0.26312	0.158436	0.232747	0.239172	0.178041
-5.86667	0.0163178		0.00628397	-0.00179146	0.00748129	0.00638526	0.0821956	0.0592023	0.0847901	-0.0130643	0.0238826	0.0205351	0.0229293	0.00991134	0.0279335	0.0523859	0.00288584	-0.0610285	-0.0233191	0.0554959	-0.0269173	0.0771275	0.00444391	-0.0587572	0.255701	0.162969	0.21864	0.249508	0.091696	0.0395116	0.27403	0.165417	0.189193	0.190197	0.195917	0.251118	0.157956	0.232808	0.26303	0.157956	0.232808	0.239162	0.178812
-5.83333	0.0165784		0.00592423	-0.0017352	0.00927529	0.00652699	0.0835192	0.0593566	0.0847616	-0.0111763	0.0244601	0.020187	0.0229135	0.00911341	0.0290505	0.051959	0.00370116	-0.0635282	-0.0222125	0.0565334	-0.0264195	0.0775971	0.0040248	-0.0591082	0.256459	0.162739	0.21816	0.250172	0.0912862	0.0399653	0.273888	0.163928	0.189947	0.190088	0.19715	0.250708	0.157876	0.233219	0.262305	0.157876	0.233219	0.239499	0.178819
-5.8	0.0168403		0.00552397	-0.00157	0.0110261	0.00671804	0.0848331	0.0594406	0.0845743	-0.0092266	0.025103	0.019818	0.0228351	0.00829654	0.0301859	0.0515643	0.00455384	-0.0658876	-0.0211494	0.0575118	-0.025803	0.0778477	0.00358787	-0.0592967	0.257275	0.162559	0.217755	0.250767	0.0908449	0.0404175	0.273762	0.162566	0.190701	0.189944	0.198375	0.250323	0.157809	0.233631	0.261654	0.157809	0.233631	0.239789	0.178711
-5.76667	0.0171009		0.00508499	-0.00132921	0.012715	0.00698683	0.0861187	0.0595071	0.0842195	-0.00724542	0.0258086	0.0194443	0.0227542	0.00742385	0.0313217	0.0511858	0.00547465	-0.0681328	-0.0201511	0.0584027	-0.0250826	0.0779028	0.00315618	-0.0593464	0.258555	0.162466	0.217873	0.251599	0.0908725	0.0406624	0.27342	0.161649	0.191902	0.189822	0.199443	0.250247	0.159122	0.234524	0.260725	0.159122	0.234524	0.240761	0.177881
-5.73333	0.0173567		0.00457749	-0.000996558	0.0143291	0.00736556	0.0873667	0.059517	0.0836808	-0.00522284	0.0265703	0.0190418	0.0226838	0.00647343	0.0324658	0.0507966	0.00646315	-0.0702173	-0.0192402	0.0592087	-0.0242706	0.0777108	0.00270915	-0.0591649	0.259887	0.16243	0.218002	0.252345	0.0909216	0.0409013	0.273041	0.16102	0.193099	0.189657	0.200443	0.250173	0.160525	0.235378	0.259898	0.160525	0.235378	0.241679	0.176942
-5.7	0.0176067		0.00399861	-0.000588133	0.0158704	0.00787911	0.0885445	0.0594948	0.0829734	-0.00319295	0.0273926	0.0186054	0.0226466	0.00542691	0.0336221	0.0503567	0.00753682	-0.0721647	-0.0184179	0.0598924	-0.0233952	0.0773274	0.00227738	-0.0587398	0.261198	0.162699	0.218713	0.252941	0.091576	0.0409291	0.272615	0.161127	0.194478	0.189366	0.201333	0.250395	0.163247	0.236308	0.259359	0.163247	0.236308	0.243188	0.175574
-5.66667	0.0178467		0.0033599	-9.70183e-05	0.0173202	0.0085416	0.0896594	0.0593986	0.0820893	-0.00114217	0.0282477	0.0181226	0.0226406	0.00427874	0.0347906	0.0498449	0.00869446	-0.0739916	-0.0176839	0.0604873	-0.0224871	0.0767587	0.00184582	-0.0580502	0.262512	0.163018	0.219498	0.253432	0.092236	0.0409608	0.272164	0.16154	0.195877	0.189027	0.202146	0.250585	0.166023	0.237214	0.258861	0.166023	0.237214	0.244669	0.17422
-5.63333	0.0180784		0.00266432	0.000482042	0.0186883	0.00937065	0.0906724	0.0592224	0.0810685	0.00089011	0.0291426	0.0175753	0.0226432	0.00303661	0.0359866	0.0492122	0.00993799	-0.0756962	-0.0170244	0.0609629	-0.0215685	0.0760832	0.00143566	-0.0570607	0.263467	0.163607	0.220625	0.25336	0.0933939	0.0407845	0.271873	0.162545	0.197069	0.188543	0.202884	0.250951	0.169431	0.237641	0.25913	0.169431	0.237641	0.245998	0.173095
-5.6	0.0183017		0.00196348	0.00115035	0.0199672	0.0103533	0.0916086	0.058941	0.0799191	0.00291933	0.0300361	0.0169726	0.0226391	0.00171927	0.0372094	0.0484631	0.0112583	-0.0773328	-0.0164219	0.0613597	-0.0206772	0.0753568	0.0010598	-0.0558266	0.264414	0.164204	0.221809	0.253172	0.0945546	0.0406253	0.271555	0.163663	0.198251	0.188051	0.203562	0.251335	0.172781	0.238076	0.259378	0.172781	0.238076	0.247313	0.171924
-5.56667	0.0185196		0.0012647	0.00192315	0.0211544	0.011503	0.0924348	0.0585254	0.0786934	0.00490885	0.0309313	0.0163008	0.0225748	0.000357063	0.0384713	0.0475567	0.0126413	-0.0788614	-0.0158596	0.0616699	-0.0198128	0.0746553	0.000711882	-0.0543127	0.265052	0.1647	0.222997	0.252416	0.095829	0.0403344	0.271484	0.164861	0.198988	0.1875	0.204238	0.251738	0.175826	0.238025	0.26042	0.175826	0.238025	0.24771	0.171573
-5.53333	0.0187375		0.000637437	0.0027934	0.0222525	0.0127864	0.0931868	0.05798	0.0774141	0.00686785	0.0317895	0.0156007	0.0224342	-0.00101594	0.0397751	0.0465288	0.0140731	-0.0803292	-0.0153121	0.0619229	-0.0190004	0.0740477	0.000431364	-0.0526393	0.265644	0.165205	0.22427	0.251592	0.097063	0.040058	0.2714	0.166012	0.199705	0.186964	0.204872	0.252154	0.17884	0.23797	0.261344	0.17884	0.23797	0.248157	0.171394
-5.5	0.0189575		9.50982e-05	0.00376832	0.0232353	0.0142093	0.0938479	0.057269	0.07613	0.00876657	0.0326105	0.0148709	0.0221615	-0.00235661	0.0411234	0.0453575	0.0155278	-0.0816654	-0.014771	0.0621373	-0.01822	0.0735775	0.000183594	-0.0507939	0.266083	0.165128	0.225409	0.250442	0.0979576	0.0398324	0.271506	0.16651	0.199709	0.18654	0.205469	0.252469	0.180885	0.237972	0.262962	0.180885	0.237972	0.247685	0.172233
-5.46667	0.0191885		-0.000311879	0.00482765	0.0241131	0.0157263	0.0944543	0.0564265	0.0748689	0.0105974	0.0333719	0.0141782	0.0217553	-0.00363148	0.0425239	0.0441058	0.0169888	-0.082884	-0.0142099	0.0623272	-0.01747	0.0732935	2.10562e-05	-0.0489251	0.26655	0.165079	0.2266	0.249286	0.0988342	0.0396199	0.271582	0.166881	0.199684	0.186148	0.206036	0.252763	0.182919	0.237937	0.264375	0.182919	0.237937	0.2472	0.173135
-5.43333	0.0194287		-0.000571511	0.00595664	0.0248462	0.0173313	0.0950066	0.0554259	0.0736648	0.0123486	0.0340751	0.0135226	0.0211847	-0.0048	0.0439633	0.0427769	0.0184242	-0.0839048	-0.0136332	0.0625231	-0.016725	0.0731819	-0.000110296	-0.0470555	0.267048	0.16444	0.227539	0.248189	0.0991422	0.0395299	0.271788	0.166092	0.198942	0.185908	0.206521	0.252823	0.183841	0.238188	0.26579	0.183841	0.238188	0.245986	0.174821
-5.4	0.019685		-0.000677284	0.00712359	0.0254334	0.0189846	0.0955301	0.0543266	0.0725326	0.0139835	0.0347224	0.012977	0.0204682	-0.00584066	0.0454426	0.0414378	0.0198236	-0.0847104	-0.0130175	0.0627293	-0.0159526	0.0732563	-0.000182526	-0.0453198	0.267537	0.16379	0.228422	0.247146	0.0994652	0.0394544	0.271957	0.16515	0.198173	0.185692	0.20698	0.252836	0.184762	0.238396	0.26698	0.184762	0.238396	0.244801	0.176623
-5.36667	0.0199515		-0.000617716	0.00829303	0.0258443	0.0206728	0.0960333	0.0531209	0.0714899	0.0155077	0.0353208	0.012534	0.0196134	-0.00672267	0.0469355	0.0401176	0.0211567	-0.0852482	-0.0123766	0.0629749	-0.0151424	0.0734482	-0.000251856	-0.0437698	0.268057	0.162814	0.229055	0.246407	0.099364	0.0395301	0.272211	0.163124	0.196907	0.185618	0.207213	0.252551	0.184698	0.238874	0.267732	0.184698	0.238874	0.243217	0.178966
-5.33333	0.0202287		-0.00042348	0.00942904	0.0260621	0.0223679	0.0965223	0.0518835	0.0705357	0.0168647	0.035895	0.0122449	0.0186532	-0.00744342	0.0484231	0.0388604	0.0224209	-0.0854931	-0.011696	0.0632591	-0.0142473	0.0737427	-0.000335176	-0.0424956	0.268603	0.161825	0.229542	0.245651	0.0992867	0.0396172	0.272433	0.161097	0.195639	0.185551	0.207428	0.252242	0.184574	0.239331	0.268365	0.184574	0.239331	0.241658	0.181306
-5.3	0.0205091		-8.7625e-05	0.0104889	0.0260819	0.0240555	0.0970012	0.0506298	0.0696773	0.0180715	0.0364496	0.0121025	0.0176242	-0.00798155	0.0498752	0.0377125	0.0235958	-0.0854442	-0.0109899	0.0635984	-0.013279	0.0740422	-0.000468317	-0.0415568	0.268939	0.160656	0.229746	0.245186	0.0991071	0.0398215	0.272841	0.158465	0.194182	0.185466	0.207412	0.251753	0.183768	0.23971	0.268554	0.183768	0.23971	0.240028	0.18395
-5.26667	0.0207866		0.000346236	0.011444	0.0258822	0.0257236	0.0974548	0.049436	0.0689015	0.0190739	0.0370149	0.0121253	0.0165693	-0.00835454	0.0512466	0.0366868	0.0246896	-0.0850872	-0.0102577	0.0639875	-0.0121989	0.0743174	-0.000704543	-0.0409912	0.269297	0.159465	0.22964	0.244815	0.0989347	0.0400225	0.273215	0.155891	0.192703	0.185361	0.207366	0.251341	0.182785	0.240082	0.268777	0.182785	0.240082	0.238464	0.186556
-5.23333	0.0210565		0.000880781	0.0122631	0.025488	0.0273588	0.097873	0.0483311	0.0682139	0.0198894	0.0375823	0.0123112	0.0155307	-0.0085471	0.0525125	0.0358344	0.025697	-0.0844724	-0.00950349	0.0644337	-0.0110299	0.0744793	-0.00104554	-0.0408384	0.269417	0.15808	0.229188	0.24465	0.0988999	0.0402268	0.273866	0.153625	0.191627	0.185187	0.207204	0.25085	0.181775	0.240337	0.268806	0.181775	0.240337	0.236687	0.188901
-5.2	0.0213105		0.00148301	0.0129265	0.0248908	0.0289711	0.0982257	0.0473739	0.0676045	0.0204899	0.0381741	0.0126517	0.0145542	-0.00859402	0.0536223	0.0351416	0.0266329	-0.0836045	-0.00874366	0.0649277	-0.00976079	0.0745039	-0.00154711	-0.0410921	0.269529	0.156643	0.228631	0.244518	0.0988622	0.0404268	0.274522	0.151351	0.190538	0.185006	0.207034	0.250386	0.180576	0.240603	0.26892	0.180576	0.240603	0.234963	0.191159
-5.16667	0.0215507		0.00214254	0.0134297	0.0241486	0.0305541	0.0984961	0.0465918	0.0670757	0.0208904	0.0387628	0.0131614	0.013668	-0.00848549	0.0545691	0.0346498	0.0275105	-0.0825693	-0.00796452	0.0654786	-0.00841085	0.0743431	-0.00217236	-0.0417543	0.269373	0.155085	0.227902	0.244608	0.099021	0.0406994	0.275494	0.150047	0.190266	0.184689	0.206985	0.249944	0.180057	0.240901	0.268918	0.180057	0.240901	0.233707	0.192593
-5.13333	0.0217705		0.00284829	0.0137568	0.0232699	0.0321389	0.0986502	0.0460121	0.0666318	0.0210924	0.0393523	0.0138137	0.0129126	-0.00826093	0.0553143	0.0343302	0.0283479	-0.0813914	-0.00719517	0.0660682	-0.00700002	0.0739987	-0.00294945	-0.042791	0.269171	0.153535	0.227128	0.24475	0.099199	0.0409514	0.276448	0.148662	0.18996	0.184359	0.206907	0.249557	0.179503	0.241163	0.268982	0.179503	0.241163	0.232467	0.193964
-5.1	0.0219791		0.00357964	0.0139302	0.0223322	0.0337227	0.0986823	0.0456438	0.0662698	0.0211114	0.0399021	0.0146328	0.0122964	-0.00791423	0.0558691	0.0342044	0.029174	-0.0801532	-0.00641232	0.0667063	-0.00553607	0.0734799	-0.00381589	-0.0441641	0.268792	0.152118	0.226414	0.24511	0.0992007	0.0413452	0.277581	0.148663	0.190704	0.183859	0.207133	0.249401	0.179917	0.241407	0.268869	0.179917	0.241407	0.231602	0.194565
-5.06667	0.0221741		0.00433518	0.0139372	0.0213565	0.035341	0.0985641	0.0454758	0.0660119	0.0209682	0.0404043	0.0155877	0.0118432	-0.00747269	0.0562304	0.0342354	0.0299966	-0.0788951	-0.00564313	0.0673709	-0.0040613	0.0728201	-0.0047618	-0.0458147	0.268406	0.150747	0.22568	0.245482	0.09926	0.0417432	0.278675	0.148483	0.191428	0.183377	0.207335	0.249277	0.180441	0.241602	0.268767	0.180441	0.241602	0.230685	0.195181
-5.03333	0.0223686		0.00508365	0.0138135	0.0204185	0.0369935	0.0983142	0.0454918	0.0658484	0.0206824	0.0408144	0.0166965	0.0115462	-0.00693733	0.0564206	0.0344208	0.0308519	-0.0776671	-0.00486708	0.0680655	-0.00257048	0.0720848	-0.00571863	-0.0476771	0.267932	0.149731	0.225352	0.246118	0.0988242	0.0423251	0.279621	0.149452	0.192959	0.182778	0.207874	0.24944	0.18156	0.241765	0.268502	0.18156	0.241765	0.229779	0.195335
-5	0.0225622		0.00582538	0.0135519	0.0195463	0.038701	0.0979131	0.0456491	0.0658163	0.0202765	0.041123	0.017925	0.0113997	-0.00631171	0.0564688	0.034717	0.0317304	-0.0765165	-0.00409433	0.068766	-0.00111322	0.0713238	-0.00665295	-0.0496772	0.267469	0.148756	0.225015	0.24677	0.0984018	0.042911	0.280564	0.150237	0.194457	0.182204	0.208434	0.249654	0.18284	0.241891	0.268282	0.18284	0.241891	0.228831	0.195389
-4.96667	0.0227673		0.00653016	0.0131865	0.018793	0.0404607	0.0974036	0.0459199	0.0659086	0.0197697	0.0412919	0.0192693	0.0113852	-0.0056073	0.0563909	0.0351012	0.0326675	-0.0754458	-0.00331674	0.0694594	0.00032185	0.0706368	-0.00750651	-0.05174	0.266907	0.1482	0.225454	0.247642	0.0975625	0.0436064	0.281006	0.151602	0.196177	0.181551	0.209343	0.250139	0.184116	0.241971	0.268082	0.184116	0.241971	0.227417	0.19497
-4.93333	0.0229851		0.00719828	0.0127306	0.0181963	0.0422634	0.0967758	0.0462423	0.066167	0.0191803	0.0413226	0.0206875	0.0114659	-0.00480284	0.0562305	0.0355285	0.0336354	-0.0744866	-0.0025218	0.0701344	0.00169596	0.0700678	-0.00824856	-0.0537907	0.266354	0.147602	0.225878	0.248485	0.0967063	0.0443194	0.281523	0.15293	0.197847	0.180944	0.210318	0.250662	0.18551	0.242049	0.267985	0.18551	0.242049	0.225973	0.19439
-4.9	0.0232234		0.0078125	0.0122125	0.017774	0.0440989	0.0960836	0.0465984	0.0665934	0.0185194	0.0411925	0.0221548	0.0116186	-0.00392504	0.0559836	0.0359567	0.0346559	-0.073604	-0.00171165	0.0707631	0.00301762	0.0697134	-0.00883785	-0.055755	0.265751	0.147281	0.227059	0.249363	0.0958623	0.0448009	0.281422	0.15433	0.199069	0.18045	0.211591	0.251299	0.186433	0.241982	0.267916	0.186433	0.241982	0.224101	0.19288
-4.86667	0.0234852		0.00837508	0.0116653	0.0175648	0.045936	0.0953285	0.0469277	0.0672207	0.0178044	0.0409123	0.0236261	0.0117896	-0.00293894	0.0556871	0.0363573	0.0356979	-0.0728	-0.000859451	0.0713581	0.00427616	0.0695902	-0.00926757	-0.0575763	0.265089	0.146874	0.228255	0.250224	0.09497	0.0452898	0.281464	0.155803	0.200328	0.179956	0.212959	0.25195	0.187448	0.24194	0.267973	0.187448	0.24194	0.222219	0.191307
-4.83333	0.0237734		0.00888866	0.0111184	0.0175499	0.0477577	0.0945531	0.0472394	0.0680616	0.0170296	0.0404794	0.025069	0.0119628	-0.0018841	0.055333	0.0366817	0.0367632	-0.0720291	3.15972e-05	0.0718894	0.00546979	0.0697573	-0.00952028	-0.0591877	0.264448	0.146476	0.230001	0.250873	0.0945662	0.0454237	0.281174	0.157043	0.200652	0.179702	0.214382	0.252518	0.188047	0.241738	0.268402	0.188047	0.241738	0.220424	0.188465
-4.8	0.024092		0.00935754	0.010611	0.0177547	0.049529	0.093777	0.0474905	0.0691271	0.0162186	0.0399025	0.0264459	0.0120914	-0.000724559	0.0549376	0.0369287	0.0378285	-0.0712647	0.00098347	0.0723964	0.00661795	0.0701943	-0.00961215	-0.0605668	0.263787	0.145904	0.231778	0.251547	0.0940899	0.0455627	0.28099	0.158401	0.201075	0.179408	0.215822	0.252995	0.188661	0.241545	0.26889	0.188661	0.241545	0.218618	0.185591
-4.76667	0.0244418		0.00979742	0.0101798	0.0181298	0.0512323	0.0930194	0.0477187	0.0704322	0.0153557	0.0391998	0.0277378	0.0121744	0.000497913	0.0544948	0.03706	0.0388792	-0.0704748	0.00199982	0.0728624	0.00770889	0.0709117	-0.00954901	-0.0616489	0.263113	0.145228	0.233641	0.2517	0.0941884	0.0453265	0.280877	0.159475	0.200641	0.179309	0.216985	0.253289	0.189124	0.241221	0.269713	0.189124	0.241221	0.217338	0.181548
-4.73333	0.0248257		0.0102113	0.00984948	0.0186726	0.0528431	0.0923183	0.0479078	0.0719609	0.0144759	0.0383705	0.0289248	0.0121907	0.00180456	0.0540012	0.0371027	0.0399087	-0.0696322	0.00308279	0.0733407	0.00878335	0.0718532	-0.00935816	-0.0624474	0.262458	0.144475	0.235537	0.251894	0.0941847	0.0450996	0.280786	0.160564	0.200339	0.179177	0.218141	0.253477	0.189551	0.240898	0.270478	0.189551	0.240898	0.216073	0.177632
-4.7	0.0252438		0.0106107	0.00965914	0.0193169	0.0543521	0.0916662	0.0481046	0.0737178	0.013567	0.0374412	0.0300056	0.0121507	0.00316097	0.0534608	0.037046	0.0408953	-0.0687304	0.00424012	0.0738342	0.00983095	0.0729932	-0.0090582	-0.0629003	0.261683	0.143382	0.237154	0.251549	0.0947243	0.0447387	0.280886	0.161349	0.199553	0.179236	0.218725	0.253642	0.189989	0.240535	0.271759	0.189989	0.240535	0.215397	0.173391
-4.66667	0.0256958		0.0109891	0.00960718	0.0200432	0.0557471	0.0911098	0.048319	0.0756605	0.0126752	0.0364067	0.03098	0.0120649	0.00456258	0.0528598	0.0369352	0.0418453	-0.067768	0.00545898	0.0743853	0.0108906	0.0742511	-0.00867248	-0.0630433	0.260959	0.142282	0.238864	0.251237	0.0952643	0.0443778	0.280952	0.162118	0.198808	0.179277	0.219289	0.253663	0.190368	0.240173	0.272937	0.190368	0.240173	0.21475	0.169344
-4.63333	0.0261806		0.0113425	0.00972023	0.0207734	0.05703	0.0906258	0.0485828	0.0777739	0.0118045	0.0352911	0.0318603	0.011939	0.00598701	0.0522091	0.0367874	0.0427416	-0.0667546	0.00674441	0.0750136	0.0119679	0.0755884	-0.00822173	-0.0628328	0.260293	0.141116	0.240105	0.250659	0.096198	0.0440717	0.281007	0.162666	0.198117	0.179502	0.219435	0.253717	0.190756	0.239981	0.274551	0.190756	0.239981	0.214701	0.165991
-4.6	0.0266957		0.0116595	0.00997781	0.0214996	0.0581935	0.0902545	0.0489267	0.0800029	0.0110003	0.0340933	0.0326563	0.0118081	0.00740475	0.0514961	0.0366478	0.0436016	-0.0657232	0.00807985	0.0757306	0.013077	0.0769275	-0.0077057	-0.0623043	0.25965	0.140028	0.241252	0.25009	0.0971924	0.043759	0.281026	0.163246	0.197396	0.179735	0.219609	0.253639	0.191026	0.239809	0.276133	0.191026	0.239809	0.214694	0.162743
-4.56667	0.0272376		0.0119207	0.0103771	0.0221584	0.0592579	0.0899698	0.0493548	0.0823105	0.0102833	0.0328273	0.0333796	0.0116624	0.00880716	0.0507316	0.036547	0.0444166	-0.0646813	0.00945737	0.076562	0.0142375	0.0782324	-0.00712775	-0.0614568	0.259238	0.138998	0.241789	0.249748	0.0985355	0.0435927	0.280758	0.163715	0.196856	0.180095	0.219797	0.253544	0.191293	0.240018	0.277755	0.191293	0.240018	0.215536	0.160511
-4.53333	0.0278042		0.0121094	0.0108957	0.0227706	0.0602237	0.0897925	0.0499036	0.0846455	0.00968934	0.0314947	0.0340442	0.0115419	0.01015	0.0499081	0.0365136	0.0452129	-0.0636888	0.0108679	0.0774862	0.0154345	0.0794591	-0.00646092	-0.0603018	0.258843	0.138035	0.242268	0.249369	0.0999847	0.0434325	0.280468	0.164247	0.196257	0.18045	0.22004	0.253369	0.191423	0.240261	0.279444	0.191423	0.240261	0.216374	0.158274
-4.5	0.0283893		0.0122098	0.011499	0.0233097	0.0611333	0.0896983	0.0505511	0.0869538	0.00924975	0.0301045	0.0346507	0.0114203	0.0114446	0.049029	0.0365667	0.045994	-0.0627384	0.0122914	0.0785265	0.0166837	0.0805764	-0.00569547	-0.0588936	0.258708	0.137268	0.242286	0.249388	0.101587	0.0434394	0.279755	0.164792	0.195698	0.180827	0.2206	0.253213	0.191577	0.240773	0.280512	0.191577	0.240773	0.218139	0.156913
-4.46667	0.0289943		0.0122082	0.0121877	0.0238139	0.0619981	0.089687	0.0513255	0.0891999	0.00897847	0.0286536	0.0352233	0.01132	0.0126478	0.0480998	0.0367068	0.0467883	-0.0618961	0.01373	0.0796463	0.0179545	0.0815962	-0.00478562	-0.0572089	0.258577	0.13653	0.242365	0.249354	0.103303	0.0434429	0.278985	0.165319	0.195107	0.18122	0.221227	0.253066	0.191684	0.241303	0.281613	0.191684	0.241303	0.219879	0.155608
-4.43333	0.0296122		0.0121108	0.0129061	0.024308	0.0628751	0.0897358	0.0521863	0.09133	0.00890903	0.0271481	0.0357537	0.0112118	0.0137899	0.0471137	0.0369303	0.0476072	-0.0611392	0.0151579	0.080865	0.0192398	0.0824891	-0.00371782	-0.0553421	0.258546	0.136222	0.242112	0.249563	0.104817	0.0434575	0.277906	0.165962	0.194556	0.18151	0.222052	0.253018	0.191713	0.241892	0.281863	0.191713	0.241892	0.222115	0.154912
-4.4	0.0302483		0.0119074	0.0136833	0.0248209	0.0637857	0.089834	0.0531395	0.0933262	0.00903478	0.025572	0.0362734	0.0110889	0.0148369	0.0460911	0.0372087	0.0484776	-0.0605056	0.0165859	0.0821473	0.0205169	0.0833204	-0.00244093	-0.0532424	0.258517	0.135958	0.242022	0.249672	0.106427	0.0434716	0.276825	0.166627	0.194023	0.181805	0.22285	0.252991	0.191778	0.24249	0.282065	0.191778	0.24249	0.224322	0.154344
-4.36667	0.030896		0.0116305	0.0144607	0.0254175	0.0647833	0.0899623	0.0541376	0.0951487	0.00938451	0.0239312	0.0367721	0.0109293	0.0158276	0.0450152	0.0375131	0.04942	-0.0599644	0.0179913	0.0835016	0.0217529	0.0840655	-0.000955722	-0.0510122	0.258527	0.136044	0.241945	0.249784	0.107346	0.043335	0.275732	0.167657	0.193643	0.18183	0.22348	0.253101	0.191717	0.243039	0.281726	0.191717	0.243039	0.22625	0.154164
-4.33333	0.0315623		0.0112782	0.0152827	0.0260983	0.06589	0.0901117	0.0551567	0.0967914	0.00993818	0.0222072	0.0372784	0.0107015	0.0167374	0.0439132	0.0377948	0.050455	-0.0595042	0.0193851	0.0849052	0.0229475	0.0848212	0.000771862	-0.0485916	0.258465	0.136226	0.242111	0.249832	0.108245	0.0431887	0.274603	0.168747	0.193292	0.181863	0.22412	0.253244	0.191718	0.243607	0.281294	0.191718	0.243607	0.228157	0.154045
-4.3	0.0322416		0.0108973	0.0160959	0.0269377	0.0671385	0.0902751	0.0561549	0.0982456	0.0107168	0.0204071	0.0377872	0.0103971	0.0175933	0.0427613	0.0380147	0.0516101	-0.0591069	0.020752	0.0863493	0.0240551	0.0855717	0.00271987	-0.0460577	0.258333	0.136856	0.242554	0.249758	0.108497	0.0429143	0.273632	0.170335	0.193188	0.181719	0.224541	0.253483	0.191671	0.244271	0.28068	0.191671	0.244271	0.229552	0.15453
-4.26667	0.0329397		0.010493	0.0169355	0.0279092	0.0685463	0.0904578	0.0570895	0.0995072	0.0116989	0.0185269	0.0383117	0.00998248	0.0183795	0.0415898	0.0381197	0.0528943	-0.0587094	0.0220939	0.0878204	0.025093	0.0864103	0.00489279	-0.0433694	0.258148	0.137524	0.243088	0.249546	0.108656	0.042651	0.272591	0.171982	0.19307	0.181566	0.224938	0.253801	0.1917	0.24498	0.280035	0.1917	0.24498	0.230939	0.155013
-4.23333	0.0336534		0.0101057	0.0177592	0.0290633	0.0701163	0.0906726	0.0579375	0.100598	0.012888	0.0165778	0.0388536	0.00946125	0.0190958	0.0403865	0.0380814	0.0543343	-0.0583197	0.0234083	0.0892903	0.0260253	0.0873366	0.00726032	-0.0405583	0.257859	0.138772	0.244019	0.249278	0.108371	0.0423557	0.27183	0.173856	0.193005	0.181289	0.225281	0.253919	0.191969	0.245915	0.279198	0.191969	0.245915	0.23216	0.156102
-4.2	0.034382		0.00975086	0.0185713	0.0303465	0.0718528	0.0909338	0.0586576	0.101516	0.0142649	0.0145834	0.0393981	0.00881266	0.0197356	0.0391679	0.0378578	0.0559213	-0.057842	0.0246806	0.0907435	0.0268701	0.0884076	0.0097922	-0.0376197	0.25755	0.139906	0.244934	0.24892	0.10798	0.0420938	0.271075	0.175737	0.192894	0.181016	0.225617	0.254112	0.192238	0.24687	0.27843	0.192238	0.24687	0.233342	0.157061
-4.16667	0.0351264		0.00944908	0.019349	0.0317729	0.073733	0.0912694	0.059249	0.102304	0.0158081	0.0125574	0.03996	0.00804719	0.0202768	0.0379402	0.0374485	0.0576668	-0.0572997	0.0259225	0.0921393	0.0276177	0.0896421	0.0124678	-0.0345411	0.257066	0.14159	0.246123	0.248562	0.107695	0.0419792	0.270668	0.177008	0.192584	0.180763	0.226178	0.253996	0.192854	0.247715	0.277385	0.192854	0.247715	0.234686	0.158284
-4.13333	0.0358789		0.00922484	0.0200672	0.0332766	0.0757528	0.0916863	0.0596934	0.102964	0.0174972	0.0105452	0.0405053	0.00716236	0.02072	0.0367053	0.0368317	0.0595445	-0.0566031	0.02711	0.0934596	0.0282768	0.0910396	0.0152321	-0.0313573	0.256579	0.143164	0.247145	0.248204	0.107339	0.0418745	0.270241	0.178296	0.192284	0.180521	0.226688	0.253932	0.1935	0.248579	0.276459	0.1935	0.248579	0.23595	0.159334
-4.1	0.0366464		0.00908253	0.0207382	0.0348392	0.0778717	0.0922172	0.0600103	0.103544	0.0192872	0.00855514	0.0410582	0.00617466	0.0210422	0.0354916	0.0360426	0.0615435	-0.0557618	0.028264	0.0946689	0.0288659	0.0926283	0.0180822	-0.0280255	0.255879	0.145049	0.248372	0.247988	0.107333	0.0420311	0.270101	0.178146	0.19173	0.180357	0.227379	0.253679	0.194384	0.249029	0.274856	0.194384	0.249029	0.237449	0.160302
-4.06667	0.0374159		0.00905459	0.0213246	0.0363933	0.0800815	0.0928471	0.0602102	0.104052	0.0211536	0.0066411	0.0415857	0.00509499	0.0212505	0.0342862	0.035083	0.0636274	-0.0547234	0.0293641	0.0957513	0.0293798	0.0943464	0.0209551	-0.0246098	0.255175	0.146819	0.249517	0.247832	0.107302	0.0421797	0.269937	0.17792	0.191203	0.180215	0.228049	0.253453	0.195281	0.249486	0.273268	0.195281	0.249486	0.238934	0.161108
-4.03333	0.0382015		0.00914141	0.0218782	0.0379002	0.0823353	0.0936037	0.0603288	0.104525	0.0230455	0.00480573	0.0421175	0.00394484	0.0213415	0.0331309	0.0340091	0.0657641	-0.0534565	0.0304262	0.0966996	0.0298513	0.096218	0.0238753	-0.0210524	0.254428	0.148485	0.250755	0.247881	0.107809	0.0425553	0.270065	0.176127	0.19054	0.180069	0.228678	0.253308	0.195924	0.249402	0.271182	0.195924	0.249402	0.240175	0.161947
-4	0.0389894		0.00937073	0.0223667	0.039309	0.0846271	0.0944481	0.0603917	0.104969	0.0249398	0.00309509	0.0426429	0.00274525	0.0213302	0.0320134	0.0328433	0.0679172	-0.0519664	0.031443	0.0975123	0.0302659	0.0981412	0.026787	-0.0174264	0.253701	0.150047	0.251929	0.248063	0.108245	0.0429065	0.270178	0.174242	0.189837	0.179956	0.229291	0.253195	0.196559	0.249331	0.268999	0.196559	0.249331	0.241428	0.162763
-3.96667	0.0397979		0.00974317	0.0228646	0.0405783	0.0869181	0.095402	0.0604486	0.105401	0.0267921	0.00150391	0.0431817	0.00152214	0.02124	0.0309764	0.0316484	0.070051	-0.050181	0.0324136	0.0982194	0.030648	0.100123	0.0297301	-0.01367	0.253035	0.151125	0.253027	0.248428	0.108794	0.0433456	0.270518	0.171275	0.18914	0.179771	0.229673	0.253254	0.196634	0.249158	0.266549	0.196634	0.249158	0.242028	0.163679
-3.93333	0.040617		0.0102692	0.0233469	0.0416886	0.0892115	0.0964154	0.0605194	0.105819	0.0285916	5.8394e-05	0.0437497	0.000298555	0.0210998	0.0300207	0.0304648	0.0721407	-0.048148	0.0333428	0.0988348	0.0309856	0.102061	0.0326629	-0.00985864	0.252412	0.152257	0.254146	0.248813	0.109311	0.0437465	0.270901	0.168242	0.188419	0.179615	0.23003	0.253326	0.196646	0.248965	0.263992	0.196646	0.248965	0.242627	0.164631
-3.9	0.0414639		0.0109426	0.023885	0.0426106	0.0914837	0.097506	0.0606552	0.106223	0.0303071	-0.00124324	0.0443462	-0.0008971	0.0209427	0.0291768	0.029341	0.0741611	-0.0457868	0.0342149	0.0994156	0.031287	0.103943	0.0356333	-0.00594317	0.251912	0.152643	0.255099	0.249269	0.109737	0.0441149	0.271344	0.16528	0.187761	0.179369	0.230163	0.253479	0.196172	0.248876	0.26143	0.196172	0.248876	0.242726	0.165613
-3.86667	0.0423335		0.0117519	0.0244546	0.0433568	0.0937476	0.0986353	0.0608567	0.1066	0.0319465	-0.00239728	0.0450029	-0.00205444	0.0208103	0.0284493	0.0283225	0.0761066	-0.0431549	0.0350373	0.0999824	0.0315518	0.105706	0.0386209	-0.00199466	0.251449	0.153094	0.256008	0.24971	0.110146	0.0444562	0.271857	0.16235	0.187096	0.179125	0.230315	0.253623	0.195593	0.248746	0.258893	0.195593	0.248746	0.242826	0.166587
-3.83333	0.0432352		0.0126775	0.0250991	0.0439231	0.0959955	0.0998172	0.0611577	0.10694	0.0334876	-0.00339992	0.0456948	-0.00313936	0.0207215	0.027849	0.027429	0.077973	-0.0402065	0.0357964	0.100595	0.031779	0.107328	0.0416547	0.00200178	0.251116	0.152698	0.256614	0.250148	0.110157	0.0446857	0.27223	0.160371	0.186532	0.178912	0.230318	0.25364	0.19495	0.248683	0.256668	0.19495	0.248683	0.24277	0.167341
-3.8	0.0441678		0.0136957	0.0257864	0.0443491	0.0982462	0.101037	0.061537	0.107232	0.0349503	-0.00426771	0.0464497	-0.00416096	0.0207219	0.0273806	0.0266945	0.0797721	-0.0369827	0.0364945	0.101265	0.0319821	0.108797	0.0447354	0.00597666	0.250771	0.152395	0.257134	0.25059	0.110171	0.0449071	0.272604	0.158461	0.186011	0.178709	0.230345	0.253657	0.194189	0.248596	0.25455	0.194189	0.248596	0.242722	0.168118
-3.76667	0.0451296		0.0147704	0.0265217	0.0446649	0.100499	0.102303	0.0619942	0.107465	0.0363195	-0.00498798	0.0472369	-0.00507583	0.0208019	0.0270279	0.0261059	0.0815151	-0.0334921	0.0371364	0.102027	0.0321643	0.110101	0.0478548	0.00989788	0.250481	0.15131	0.257301	0.251026	0.109705	0.0449662	0.272641	0.157912	0.185491	0.178524	0.230413	0.253364	0.193793	0.248334	0.253209	0.193793	0.248334	0.242586	0.168438
-3.73333	0.0461218		0.0158834	0.0272696	0.0449301	0.102769	0.103628	0.0625003	0.107635	0.0376095	-0.0055859	0.0480702	-0.00590418	0.0210007	0.0267894	0.0256704	0.0832237	-0.0297489	0.0377199	0.10288	0.0323425	0.111268	0.0510253	0.0137027	0.250206	0.1503	0.257446	0.251537	0.109256	0.0450444	0.272708	0.157547	0.184995	0.178328	0.230494	0.253029	0.193295	0.248013	0.25197	0.193295	0.248013	0.242504	0.168784
-3.7	0.0471347		0.0169923	0.0280029	0.0451986	0.105056	0.105009	0.0630245	0.107738	0.03882	-0.00604716	0.0489327	-0.00659777	0.0212921	0.0266322	0.0253462	0.0849186	-0.0258002	0.0382684	0.103822	0.0325292	0.112306	0.0541996	0.0173196	0.249921	0.148842	0.257344	0.25197	0.108411	0.0450332	0.272457	0.15826	0.184503	0.178036	0.230692	0.252408	0.193424	0.247683	0.252014	0.193424	0.247683	0.242407	0.168148
-3.66667	0.0481709		0.0180975	0.0287002	0.0455409	0.107365	0.106471	0.0635495	0.107785	0.0399452	-0.00639612	0.049824	-0.00716813	0.0217024	0.0265517	0.0251162	0.0866193	-0.0216458	0.0387805	0.104843	0.0327265	0.113257	0.057389	0.0207063	0.249673	0.147427	0.257326	0.252495	0.107582	0.0450159	0.272206	0.159146	0.184038	0.177724	0.230853	0.251752	0.193564	0.24729	0.252119	0.193564	0.24729	0.242359	0.167673
-3.63333	0.0492188		0.0191704	0.0293232	0.0460139	0.109695	0.107995	0.0640367	0.107779	0.0410019	-0.00663299	0.050748	-0.00758306	0.022213	0.0265209	0.0249278	0.088346	-0.0173498	0.0392848	0.105913	0.0329454	0.114158	0.0605338	0.023774	0.249279	0.146008	0.257408	0.252841	0.106562	0.045024	0.271828	0.160737	0.183647	0.177297	0.231056	0.25088	0.194233	0.24731	0.253497	0.194233	0.24731	0.242478	0.166296
-3.6	0.0502827		0.0202309	0.0298821	0.0466723	0.112032	0.109607	0.0644908	0.107749	0.0419663	-0.00677339	0.0517011	-0.00783265	0.0228335	0.0265355	0.0247564	0.0901085	-0.0129167	0.0397894	0.10702	0.0331729	0.115043	0.0636275	0.0265248	0.248954	0.144634	0.257622	0.25326	0.105556	0.0450257	0.271397	0.162183	0.183322	0.176823	0.231206	0.250037	0.195027	0.247306	0.25487	0.195027	0.247306	0.242615	0.164891
-3.56667	0.0513543		0.0212849	0.0303493	0.0475604	0.114371	0.111276	0.0648912	0.1077	0.0428589	-0.00684174	0.0527074	-0.0079163	0.0235753	0.0265879	0.0245578	0.0919156	-0.0084095	0.0403133	0.108123	0.0334124	0.115971	0.0666251	0.0288827	0.248344	0.143666	0.25827	0.253335	0.104455	0.0451725	0.270928	0.163894	0.183122	0.176317	0.231301	0.249014	0.196151	0.247759	0.256981	0.196151	0.247759	0.243299	0.16258
-3.53333	0.0524403		0.0223532	0.0307677	0.0486998	0.116673	0.113019	0.0652646	0.107678	0.0436493	-0.00684767	0.0537662	-0.00780126	0.024426	0.026679	0.0243202	0.0937653	-0.00384915	0.0408734	0.109214	0.0336496	0.116972	0.0695098	0.0309038	0.247784	0.142743	0.259003	0.253361	0.103397	0.0453121	0.270453	0.16526	0.182968	0.175786	0.231399	0.248023	0.197431	0.248228	0.259053	0.197431	0.248228	0.243919	0.160249
-3.5	0.0535387		0.0234834	0.0311256	0.0501113	0.118937	0.114803	0.0656129	0.107688	0.044351	-0.00683228	0.0549124	-0.00752127	0.0254276	0.0268196	0.0240288	0.0956513	0.000715234	0.0414729	0.110258	0.0338866	0.118101	0.0722702	0.0325474	0.246937	0.142259	0.260234	0.253113	0.102587	0.0456113	0.26996	0.166841	0.183011	0.175455	0.231424	0.246926	0.198643	0.248654	0.260733	0.198643	0.248654	0.245202	0.157201
-3.46667	0.0546574		0.0246819	0.0314833	0.0517741	0.121106	0.11664	0.0659758	0.107782	0.0449404	-0.00680396	0.0561462	-0.0070378	0.0265464	0.0270163	0.0236957	0.0975625	0.00524809	0.0421345	0.111252	0.0341263	0.119388	0.0748932	0.0339119	0.246064	0.1418	0.261487	0.252803	0.101839	0.0458855	0.269428	0.168226	0.183076	0.175107	0.231551	0.245821	0.200024	0.249112	0.262351	0.200024	0.249112	0.246467	0.15413
-3.43333	0.0557997		0.02601	0.0318417	0.0536855	0.123186	0.118505	0.0663705	0.107964	0.0454267	-0.00679617	0.0574956	-0.00640726	0.0278354	0.0272845	0.0233401	0.0994763	0.00972493	0.0428495	0.112175	0.0343776	0.120855	0.0773863	0.0350065	0.244936	0.141835	0.262948	0.252433	0.101538	0.0462335	0.268721	0.16996	0.183191	0.175042	0.231612	0.244811	0.2009	0.248928	0.262941	0.2009	0.248928	0.247751	0.150822
-3.4	0.0569734		0.0274505	0.032259	0.0557931	0.125118	0.120407	0.0668373	0.108275	0.045798	-0.00681853	0.0589597	-0.00559731	0.0292514	0.0276368	0.0229982	0.101374	0.0141075	0.0436391	0.113032	0.0346664	0.12253	0.0797582	0.0359402	0.243794	0.141865	0.264375	0.25195	0.101335	0.0465505	0.267992	0.171674	0.183299	0.174964	0.231721	0.243818	0.201924	0.248754	0.263465	0.201924	0.248754	0.249073	0.147447
-3.36667	0.058183		0.0290427	0.0327398	0.0580667	0.126926	0.122337	0.0673899	0.108719	0.046066	-0.00687956	0.0605497	-0.00466001	0.0308308	0.0280782	0.0227152	0.10322	0.0183962	0.0444936	0.11382	0.0350127	0.124386	0.08201	0.0367673	0.242501	0.14239	0.265538	0.251612	0.101851	0.0468278	0.267168	0.173533	0.183494	0.175116	0.231729	0.243055	0.202033	0.247862	0.262591	0.202033	0.247862	0.249776	0.144576
-3.33333	0.0594349		0.030752	0.0333314	0.0604459	0.12857	0.124294	0.0680593	0.109308	0.0462278	-0.00699229	0.0622592	-0.00358103	0.0325394	0.0286272	0.0225349	0.10499	0.0225704	0.0454287	0.114557	0.0354577	0.126443	0.0841742	0.0375711	0.241156	0.142916	0.266561	0.251213	0.102422	0.0470996	0.266369	0.175503	0.183665	0.175248	0.231737	0.242269	0.202244	0.246964	0.261668	0.202244	0.246964	0.250522	0.141788
-3.3	0.0607321		0.0325819	0.0340327	0.0628725	0.130092	0.126284	0.0688441	0.110052	0.0463127	-0.00714374	0.0640765	-0.00239842	0.0343823	0.0292812	0.0225117	0.106653	0.0266454	0.0464442	0.11526	0.0360276	0.128636	0.0862273	0.0384304	0.23971	0.143864	0.266961	0.25098	0.103558	0.0472759	0.265582	0.177009	0.184016	0.175421	0.231506	0.241685	0.201592	0.245818	0.259804	0.201592	0.245818	0.250589	0.139882
-3.26667	0.0620776		0.0344956	0.0348772	0.065306	0.131484	0.128293	0.0697588	0.110934	0.0463264	-0.00735067	0.0659915	-0.00111472	0.036349	0.0300485	0.0226734	0.108185	0.0306298	0.047543	0.115963	0.036757	0.13097	0.0882086	0.0393785	0.238232	0.144864	0.26725	0.250724	0.104692	0.0474687	0.264856	0.178773	0.184335	0.175596	0.231273	0.24106	0.200904	0.244666	0.25793	0.200904	0.244666	0.250672	0.138057
-3.23333	0.0634729		0.0364728	0.035854	0.067673	0.132794	0.130334	0.0707875	0.11197	0.0463146	-0.0075926	0.0679781	0.000246762	0.0384167	0.0309293	0.0230605	0.109573	0.0345385	0.0487399	0.116703	0.0376685	0.133377	0.0900767	0.0404885	0.236736	0.145939	0.266992	0.250714	0.106071	0.0475642	0.264355	0.179487	0.184948	0.175588	0.230795	0.240416	0.19985	0.243807	0.255876	0.19985	0.243807	0.250237	0.137194
-3.2	0.0649163		0.0384871	0.0369752	0.0699654	0.134046	0.132382	0.0719276	0.11312	0.0462955	-0.00788526	0.0700173	0.00167147	0.040596	0.0319173	0.023668	0.110806	0.0383982	0.0500225	0.117525	0.0387763	0.135842	0.0918588	0.041746	0.235251	0.147033	0.266585	0.250668	0.107384	0.047693	0.263958	0.180336	0.18548	0.175595	0.230304	0.239749	0.198675	0.242946	0.253834	0.198675	0.242946	0.24979	0.136343
-3.16667	0.0664084		0.0405151	0.0382171	0.0721195	0.135276	0.134448	0.0731612	0.114405	0.0463151	-0.00820991	0.0720896	0.00314325	0.0428511	0.0330078	0.0245098	0.111899	0.0422093	0.0514161	0.118479	0.0400907	0.138322	0.0935275	0.0431931	0.233761	0.147545	0.266059	0.250776	0.108545	0.0477679	0.26399	0.179908	0.186382	0.175311	0.229814	0.238967	0.197807	0.242313	0.252205	0.197807	0.242313	0.249306	0.136065
-3.13333	0.0679418		0.0425425	0.0395601	0.0741561	0.13653	0.136506	0.074471	0.11578	0.0464038	-0.0085746	0.0741699	0.00463887	0.045197	0.0341738	0.0255449	0.112866	0.0459899	0.0528975	0.119605	0.0416008	0.140792	0.0950886	0.0447822	0.232309	0.148114	0.265495	0.250854	0.109638	0.0478532	0.264039	0.179443	0.187205	0.175043	0.229323	0.238172	0.196745	0.241648	0.250637	0.196745	0.241648	0.248825	0.135759
-3.1	0.0695177		0.0445469	0.0409686	0.0760555	0.137819	0.138553	0.0758536	0.117259	0.0465822	-0.00896373	0.0762555	0.00614952	0.0475993	0.0353995	0.026761	0.113745	0.0497285	0.0544935	0.120959	0.0433078	0.143241	0.0965543	0.046523	0.230813	0.147796	0.265165	0.251053	0.110519	0.0478591	0.26442	0.177897	0.188177	0.174455	0.229123	0.237206	0.196391	0.240998	0.249982	0.196391	0.240998	0.248174	0.135704
-3.06667	0.0711225		0.0465187	0.0423893	0.0778567	0.139196	0.140569	0.0772793	0.118806	0.0468815	-0.00937722	0.0783183	0.00764557	0.0500586	0.0366435	0.0280998	0.114572	0.053409	0.0561844	0.122549	0.0451877	0.145652	0.0978995	0.0483556	0.229431	0.14745	0.264962	0.251279	0.111375	0.0478699	0.26463	0.17618	0.189167	0.173904	0.228912	0.236203	0.195797	0.240285	0.249426	0.195797	0.240285	0.247588	0.135626
-3.03333	0.0727572		0.0484315	0.0437913	0.079585	0.140644	0.14254	0.0787643	0.120419	0.0472812	-0.00980306	0.0803666	0.00913439	0.0525525	0.0378705	0.0295364	0.1154	0.0570225	0.0579886	0.124418	0.0472405	0.148035	0.0991779	0.0502615	0.227982	0.14651	0.265074	0.251575	0.112149	0.0476993	0.264945	0.173689	0.189926	0.173164	0.229092	0.235197	0.196092	0.239572	0.249856	0.196092	0.239572	0.247306	0.135644
-3	0.0744044		0.0502767	0.0451014	0.0812773	0.142205	0.14445	0.0802637	0.122082	0.0478101	-0.0102348	0.0823855	0.0105833	0.0550587	0.0390376	0.0310139	0.116271	0.0605161	0.0599036	0.126532	0.0494465	0.150391	0.100345	0.0521814	0.226496	0.145492	0.265209	0.251887	0.112919	0.0475144	0.265277	0.171158	0.190719	0.172456	0.229264	0.234107	0.196248	0.238837	0.250396	0.196248	0.238837	0.247049	0.135673
-2.96667	0.0760645		0.0520226	0.0463067	0.0829813	0.14385	0.146272	0.0818049	0.123769	0.048413	-0.0106629	0.0843833	0.01203	0.0575693	0.040107	0.0325092	0.117231	0.063892	0.0619321	0.128906	0.0518067	0.152735	0.101474	0.0540867	0.224759	0.144645	0.265673	0.252259	0.113661	0.0470772	0.265474	0.168358	0.19081	0.171634	0.229719	0.233065	0.197407	0.238371	0.251347	0.197407	0.238371	0.24716	0.135879
-2.93333	0.0777211		0.0536697	0.0473398	0.0847172	0.1456	0.147993	0.0833391	0.125485	0.0491133	-0.011086	0.0863658	0.013443	0.0600521	0.0410461	0.0339863	0.118311	0.0670872	0.0640867	0.131473	0.0543111	0.155086	0.10251	0.055934	0.222906	0.143682	0.266069	0.252628	0.114415	0.0466268	0.265701	0.165682	0.190873	0.17082	0.230179	0.231932	0.19853	0.237924	0.252381	0.19853	0.237924	0.247273	0.136048
-2.9	0.079373		0.055192	0.0482139	0.0865208	0.147432	0.14958	0.0848909	0.127191	0.0498465	-0.0114969	0.0883307	0.0148879	0.0625125	0.0418216	0.0354274	0.119537	0.0701189	0.0663526	0.134214	0.0569509	0.157464	0.103511	0.057707	0.220945	0.143381	0.266578	0.25296	0.11503	0.0459171	0.26567	0.163474	0.190114	0.169974	0.230608	0.230878	0.200406	0.237937	0.253031	0.200406	0.237937	0.247429	0.136249
-2.86667	0.081011		0.056607	0.0488902	0.0883885	0.149348	0.151018	0.0864255	0.128901	0.0506349	-0.0119008	0.0903076	0.0163329	0.0649308	0.0424202	0.0368227	0.120915	0.072951	0.068741	0.13706	0.0597183	0.159893	0.104441	0.0593969	0.218876	0.142956	0.267123	0.253233	0.115647	0.0451883	0.265719	0.161294	0.189303	0.169107	0.231043	0.229849	0.202337	0.237986	0.253665	0.202337	0.237986	0.247562	0.136444
-2.83333	0.0826327		0.0579094	0.049396	0.0903306	0.151332	0.152281	0.0879601	0.130578	0.0514319	-0.0122898	0.0922786	0.0178469	0.0673152	0.0428289	0.0381539	0.122446	0.0756074	0.0712231	0.13997	0.0625858	0.16239	0.105328	0.0610157	0.216747	0.143028	0.267739	0.25337	0.115844	0.0441725	0.265383	0.160182	0.187805	0.168288	0.231246	0.228953	0.204332	0.238095	0.25352	0.204332	0.238095	0.24726	0.136388
-2.8	0.084239		0.0591366	0.0497337	0.0923148	0.153381	0.153355	0.0894929	0.132233	0.0522558	-0.0126765	0.0942789	0.0193923	0.0696735	0.0430612	0.0394376	0.124113	0.0780991	0.0737926	0.142903	0.0655365	0.164967	0.106178	0.0625987	0.214581	0.143042	0.268413	0.253467	0.116041	0.0431686	0.265039	0.158962	0.186301	0.16744	0.231439	0.228138	0.20644	0.238257	0.253309	0.20644	0.238257	0.246935	0.136216
-2.76667	0.0858253		0.0603107	0.0499317	0.0943271	0.155478	0.154226	0.0910255	0.133849	0.0530906	-0.0130493	0.0962783	0.0210029	0.0720112	0.0431184	0.0406535	0.125895	0.080449	0.0764151	0.145815	0.068526	0.16763	0.106985	0.0641882	0.212524	0.142887	0.268919	0.253258	0.115834	0.0419019	0.264275	0.158982	0.184492	0.166733	0.231318	0.227415	0.207762	0.238259	0.252544	0.207762	0.238259	0.245574	0.135405
-2.73333	0.0874002		0.0614765	0.0500273	0.0963141	0.157623	0.154892	0.0925879	0.135428	0.0539362	-0.0134206	0.0982964	0.0226361	0.0743554	0.0430305	0.041837	0.127764	0.0827043	0.0790678	0.148699	0.071532	0.170363	0.107798	0.0658559	0.210503	0.142717	0.269523	0.253075	0.11561	0.0406631	0.263473	0.158902	0.182698	0.166002	0.231152	0.226752	0.209267	0.238284	0.251683	0.209267	0.238284	0.244197	0.134521
-2.7	0.0889592		0.0626772	0.0500405	0.0982676	0.159791	0.155355	0.0941622	0.136971	0.0548028	-0.0137712	0.100305	0.0242714	0.0767078	0.0428193	0.0429697	0.129686	0.084887	0.0817231	0.151518	0.0745152	0.173157	0.108593	0.0676553	0.208554	0.141848	0.269727	0.252646	0.115221	0.0392694	0.262373	0.159664	0.180861	0.165433	0.230765	0.226055	0.209722	0.238017	0.251147	0.209722	0.238017	0.241872	0.132636
-2.66667	0.090513		0.0639429	0.0500163	0.100132	0.161988	0.155632	0.0957862	0.138475	0.0556678	-0.0140995	0.1023	0.0258773	0.0790907	0.0425088	0.0440903	0.131632	0.0870622	0.0843545	0.154296	0.0774618	0.175963	0.109434	0.0696727	0.206676	0.140996	0.269961	0.252367	0.114843	0.0378752	0.261307	0.160306	0.179031	0.164849	0.230379	0.225395	0.210344	0.237729	0.250556	0.210344	0.237729	0.239547	0.130786
-2.63333	0.092058		0.0653132	0.0499662	0.101928	0.164186	0.155741	0.0974277	0.139947	0.0565475	-0.0143919	0.104268	0.0273935	0.0815068	0.042137	0.0451955	0.133566	0.0892541	0.0869513	0.157	0.0803521	0.178758	0.110287	0.0719428	0.204782	0.139296	0.269695	0.251979	0.11471	0.0365119	0.260111	0.161377	0.177343	0.164325	0.230001	0.22461	0.210085	0.237291	0.250504	0.210085	0.237291	0.237211	0.127947
-2.6	0.0936024		0.0667847	0.0499244	0.10361	0.166395	0.155712	0.0991102	0.141385	0.057412	-0.0146218	0.106182	0.0288176	0.0839505	0.0417104	0.046316	0.135468	0.0915283	0.089499	0.159669	0.083187	0.181472	0.111204	0.0745375	0.202971	0.137622	0.269454	0.25166	0.114596	0.0351257	0.258934	0.162608	0.175657	0.163796	0.229668	0.223865	0.209904	0.236791	0.250442	0.209904	0.236791	0.234828	0.125114
-2.56667	0.0951463		0.0683766	0.0498958	0.105223	0.168587	0.15557	0.100802	0.142789	0.0582755	-0.0147903	0.108059	0.0300938	0.0864302	0.0412864	0.0474731	0.137309	0.0939122	0.0920076	0.162266	0.0859767	0.184079	0.11215	0.0774477	0.201148	0.135392	0.268909	0.251445	0.114957	0.0338959	0.257705	0.164201	0.174267	0.163336	0.229423	0.222828	0.20933	0.236125	0.250289	0.20933	0.236125	0.232808	0.121303
-2.53333	0.0966918		0.0700473	0.0498927	0.106742	0.170767	0.155353	0.102503	0.144157	0.0591177	-0.0148536	0.109859	0.0312528	0.0889096	0.0408546	0.0486711	0.139088	0.0964564	0.0944801	0.16483	0.0887283	0.186512	0.113144	0.0807078	0.199337	0.133233	0.268402	0.251199	0.115342	0.0326447	0.256474	0.166128	0.172868	0.162873	0.229228	0.221783	0.208721	0.235385	0.250178	0.208721	0.235385	0.230794	0.117466
-2.5	0.0982442		0.0717805	0.049914	0.108212	0.172928	0.155086	0.104196	0.145479	0.0599486	-0.0148278	0.111628	0.0322904	0.0914009	0.040475	0.0499575	0.140789	0.0991933	0.0969425	0.167323	0.0914756	0.188756	0.114159	0.0842641	0.197647	0.130759	0.267892	0.251099	0.11607	0.0317469	0.255131	0.168387	0.171769	0.162453	0.229172	0.220568	0.20794	0.234354	0.24902	0.20794	0.234354	0.228986	0.11307
-2.46667	0.0998002		0.0735213	0.0499542	0.10963	0.175055	0.154797	0.105866	0.146753	0.060754	-0.0146762	0.113334	0.0332596	0.0938561	0.0401342	0.0513087	0.142432	0.102143	0.0994097	0.169773	0.0942198	0.190781	0.115194	0.0881033	0.195973	0.128342	0.267378	0.251012	0.116831	0.0308373	0.253736	0.170716	0.170676	0.162034	0.229146	0.219418	0.207106	0.233287	0.247889	0.207106	0.233287	0.227195	0.108644
-2.43333	0.10137		0.0752315	0.0500012	0.111008	0.177168	0.154508	0.107512	0.147973	0.0615413	-0.0144143	0.115026	0.0342174	0.0962834	0.0398806	0.052786	0.144019	0.105341	0.101917	0.172149	0.0970091	0.192584	0.116245	0.0921524	0.194569	0.125834	0.267227	0.251004	0.117451	0.0302351	0.252192	0.173119	0.169702	0.161605	0.22922	0.218276	0.206077	0.232061	0.245307	0.206077	0.232061	0.225341	0.104118
-2.4	0.102949		0.076875	0.0500416	0.112375	0.179236	0.154228	0.109123	0.149132	0.0622955	-0.01403	0.116692	0.0352141	0.0986495	0.0397137	0.0543461	0.145583	0.108774	0.104477	0.174462	0.0998287	0.194187	0.117313	0.0963539	0.19319	0.123357	0.267063	0.250975	0.11809	0.0296529	0.250594	0.175526	0.168711	0.16118	0.229322	0.217154	0.205006	0.230794	0.242706	0.205006	0.230794	0.223517	0.0995269
-2.36667	0.104549		0.0784169	0.0500529	0.113712	0.181303	0.153977	0.110702	0.150236	0.0630243	-0.013514	0.118357	0.0363407	0.100952	0.0396456	0.0560424	0.147146	0.112474	0.107125	0.176695	0.102723	0.195601	0.118415	0.100653	0.191955	0.120991	0.267258	0.250805	0.118285	0.0292653	0.248963	0.177216	0.167662	0.160792	0.229412	0.216267	0.203893	0.229579	0.239358	0.203893	0.229579	0.221744	0.0955621
-2.33333	0.106167		0.0798522	0.050025	0.115079	0.183327	0.153746	0.112253	0.151274	0.063696	-0.0128781	0.120034	0.0376329	0.103187	0.0396827	0.0578235	0.148739	0.116409	0.109861	0.178838	0.105663	0.196884	0.119568	0.104972	0.190731	0.118627	0.267448	0.250563	0.118469	0.0289021	0.247279	0.178956	0.166582	0.160417	0.229475	0.215354	0.202769	0.228345	0.235983	0.202769	0.228345	0.219996	0.0916633
-2.3	0.107816		0.0811714	0.0499444	0.116452	0.185359	0.153555	0.113783	0.152271	0.0643216	-0.0120763	0.121714	0.0391714	0.105344	0.0398013	0.0597144	0.15039	0.120602	0.112717	0.180893	0.108674	0.198059	0.120792	0.109309	0.189414	0.116428	0.267647	0.250004	0.118265	0.0285834	0.245816	0.179462	0.165456	0.16018	0.229462	0.214644	0.201872	0.227475	0.232684	0.201872	0.227475	0.218938	0.0887296
-2.26667	0.109495		0.0823875	0.0498141	0.11791	0.187359	0.153388	0.115308	0.153209	0.0648531	-0.0111331	0.123419	0.0409789	0.107444	0.0400043	0.0616737	0.152114	0.125023	0.115679	0.182829	0.111726	0.199187	0.122119	0.113592	0.188081	0.114223	0.267876	0.249396	0.118045	0.0282904	0.244329	0.179927	0.164322	0.159947	0.229351	0.213875	0.20091	0.22657	0.229359	0.20091	0.22657	0.217885	0.0858856
-2.23333	0.111217		0.0835194	0.0496474	0.119452	0.189373	0.153264	0.116841	0.154127	0.0653092	-0.00998095	0.125124	0.0430968	0.109483	0.0402429	0.0636964	0.153932	0.129673	0.118775	0.184672	0.114816	0.200293	0.123541	0.117873	0.18637	0.112209	0.267748	0.248465	0.117629	0.0279245	0.243179	0.179451	0.163168	0.159881	0.229114	0.213094	0.200624	0.226067	0.22643	0.200624	0.226067	0.21781	0.083663
-2.2	0.11298		0.0845806	0.0494657	0.121152	0.191376	0.153168	0.118397	0.155	0.0656461	-0.00864459	0.126842	0.0455415	0.111494	0.0405226	0.0657654	0.155832	0.13454	0.121979	0.186377	0.117926	0.201417	0.125078	0.122111	0.184627	0.110119	0.267703	0.247542	0.117201	0.0275813	0.242061	0.178732	0.162053	0.159813	0.22881	0.212244	0.20022	0.225556	0.223467	0.20022	0.225556	0.217697	0.0814848
-2.16667	0.1148		0.0855999	0.0493121	0.123039	0.193393	0.153119	0.120001	0.155867	0.0658974	-0.00706317	0.128556	0.0483073	0.113492	0.0407945	0.0678529	0.157823	0.139596	0.125313	0.187994	0.121025	0.202582	0.126709	0.126388	0.182575	0.108209	0.267255	0.246528	0.116527	0.0271176	0.241264	0.17766	0.16107	0.159893	0.228515	0.210919	0.200661	0.225367	0.220663	0.200661	0.225367	0.218285	0.0788381
-2.13333	0.116674		0.0865866	0.0492254	0.125146	0.195423	0.153113	0.12165	0.156712	0.066047	-0.00525993	0.130259	0.0514023	0.11551	0.041073	0.0699701	0.159868	0.144847	0.128753	0.18947	0.12411	0.203801	0.128418	0.130695	0.180454	0.106226	0.266805	0.245505	0.115859	0.0266897	0.240478	0.176571	0.160169	0.159968	0.228176	0.209509	0.200982	0.225217	0.217804	0.200982	0.225217	0.218875	0.0761745
-2.1	0.118611		0.0875533	0.0492589	0.12751	0.197464	0.153161	0.123373	0.157558	0.0661343	-0.00321208	0.131969	0.0547797	0.11758	0.0413224	0.0720749	0.161963	0.150239	0.132306	0.190872	0.127133	0.2051	0.130203	0.135101	0.178334	0.10427	0.266291	0.244546	0.114867	0.026141	0.239808	0.175701	0.159574	0.160055	0.227866	0.207533	0.202193	0.225184	0.215022	0.202193	0.225184	0.21959	0.072745
-2.06667	0.120612		0.0885183	0.0494486	0.130113	0.199538	0.153273	0.125146	0.158409	0.0661835	-0.000935775	0.133668	0.0584317	0.119723	0.0415733	0.0741945	0.16406	0.155781	0.135957	0.19216	0.130102	0.206476	0.13201	0.139625	0.176161	0.102248	0.265714	0.243543	0.113901	0.0256032	0.239141	0.174763	0.158989	0.160167	0.227535	0.205496	0.203409	0.225194	0.212197	0.203409	0.225194	0.220321	0.0694246
-2.03333	0.122674		0.08947	0.0498332	0.132956	0.201625	0.15345	0.126991	0.159267	0.06622	0.00154004	0.135395	0.0622876	0.121971	0.0418094	0.0762861	0.16615	0.161402	0.139696	0.193388	0.132964	0.207971	0.133871	0.144289	0.174308	0.100232	0.265538	0.242666	0.112566	0.0250239	0.238337	0.174217	0.158804	0.160224	0.227226	0.203153	0.205385	0.22525	0.209888	0.205385	0.22525	0.221005	0.0659224
-2	0.1248		0.0904384	0.0504312	0.13599	0.203754	0.153715	0.128873	0.160158	0.0662988	0.00420703	0.13714	0.0663088	0.12433	0.0420638	0.0783814	0.168192	0.167102	0.143517	0.194547	0.135729	0.209575	0.135718	0.149123	0.172437	0.0981801	0.265313	0.241731	0.111299	0.024437	0.23749	0.173616	0.158547	0.160308	0.226871	0.200767	0.207489	0.225323	0.207573	0.207489	0.225323	0.221697	0.0624423
-1.96667	0.126975		0.0913945	0.0512574	0.139163	0.205897	0.154065	0.130795	0.161063	0.0664177	0.00699291	0.138951	0.0704242	0.12681	0.042329	0.0804401	0.170185	0.172819	0.147398	0.19566	0.138352	0.21135	0.137605	0.154086	0.170999	0.096255	0.265597	0.240822	0.110156	0.0239713	0.236511	0.17347	0.158585	0.160176	0.226429	0.19853	0.209852	0.225242	0.206163	0.209852	0.225242	0.222031	0.0599605
-1.93333	0.129203		0.0923697	0.0523023	0.142436	0.208075	0.15453	0.132725	0.162019	0.0666405	0.00989465	0.140835	0.0745704	0.129404	0.0426335	0.08249	0.172109	0.178543	0.151348	0.196747	0.140847	0.213278	0.139481	0.159195	0.169627	0.0943393	0.265829	0.239932	0.108966	0.0234825	0.235563	0.173347	0.158558	0.160069	0.225973	0.196312	0.212362	0.225124	0.204759	0.212362	0.225124	0.222372	0.0574746
-1.9	0.131464		0.0933287	0.0535608	0.14572	0.210261	0.155111	0.134647	0.162999	0.0669428	0.0128249	0.142829	0.0786946	0.132096	0.0429778	0.0845033	0.173979	0.18423	0.155339	0.197795	0.14319	0.215419	0.141393	0.16436	0.16847	0.0927164	0.266264	0.239069	0.108353	0.0231917	0.23462	0.173725	0.15865	0.159777	0.22528	0.194645	0.214338	0.224714	0.204093	0.214338	0.224714	0.221822	0.0562479
-1.86667	0.13376		0.0942868	0.0550059	0.149004	0.212465	0.155835	0.136537	0.164041	0.067373	0.0157786	0.144957	0.0827329	0.134876	0.0433736	0.0865099	0.175798	0.189864	0.159394	0.198841	0.145406	0.217755	0.143317	0.16957	0.167336	0.0911057	0.266599	0.238227	0.107668	0.0229072	0.233694	0.174248	0.158741	0.159496	0.224648	0.192966	0.216438	0.224291	0.203464	0.216438	0.224291	0.22126	0.0549702
-1.83333	0.136073		0.095217	0.0566134	0.152202	0.214666	0.156711	0.138369	0.165122	0.0678979	0.018682	0.147227	0.0866612	0.137709	0.0438316	0.0885059	0.177591	0.195433	0.1635	0.199849	0.1475	0.220315	0.145287	0.174718	0.166148	0.0901085	0.266955	0.237434	0.107782	0.0227874	0.232979	0.175194	0.158835	0.159022	0.223842	0.191867	0.217054	0.223295	0.203214	0.217054	0.223295	0.219158	0.05434
-1.8	0.138408		0.0961061	0.0583541	0.155327	0.216872	0.157756	0.140138	0.166263	0.0685403	0.0215249	0.149676	0.090451	0.14059	0.0443509	0.0905209	0.179383	0.200918	0.167686	0.200854	0.149505	0.22309	0.147308	0.17976	0.164978	0.0891558	0.267334	0.236674	0.107858	0.0226634	0.232295	0.176192	0.15896	0.158558	0.22307	0.190782	0.217661	0.222329	0.202993	0.217661	0.222329	0.217043	0.0536696
-1.76667	0.140754		0.0969412	0.0601864	0.158338	0.219066	0.158991	0.141814	0.167456	0.0692736	0.0242722	0.152275	0.0941028	0.143484	0.0449613	0.0925824	0.181187	0.20633	0.171957	0.201823	0.151458	0.226065	0.1494	0.184615	0.163507	0.0887811	0.267632	0.235964	0.10866	0.0225489	0.231683	0.17745	0.159159	0.158029	0.222088	0.190259	0.216234	0.221004	0.203066	0.216234	0.221004	0.21344	0.0526189
-1.73333	0.143115		0.0976842	0.0620884	0.16124	0.221265	0.160413	0.143417	0.168706	0.0700982	0.0269076	0.155063	0.0976399	0.146392	0.0456422	0.0947113	0.18304	0.211649	0.176339	0.202782	0.153387	0.229248	0.151582	0.189229	0.161992	0.088427	0.267972	0.235275	0.109459	0.0224234	0.231057	0.178685	0.159431	0.157489	0.221149	0.189737	0.214743	0.219695	0.20316	0.214743	0.219695	0.209831	0.0515489
-1.7	0.14549		0.0983356	0.0640084	0.164052	0.223451	0.162054	0.144931	0.170014	0.0709941	0.0294442	0.15798	0.101074	0.149291	0.0464412	0.0969653	0.184933	0.216887	0.180851	0.203711	0.155347	0.232592	0.153858	0.193565	0.160035	0.0882809	0.268211	0.234627	0.110706	0.022168	0.230189	0.180117	0.159781	0.156915	0.219988	0.189535	0.211548	0.21833	0.203819	0.211548	0.21833	0.205696	0.0495996
-1.66667	0.147883		0.0988566	0.0659318	0.166751	0.225648	0.1639	0.14639	0.171377	0.0719554	0.0318719	0.161049	0.104465	0.15218	0.0473198	0.0993409	0.186902	0.22202	0.185505	0.204636	0.157352	0.23612	0.156256	0.197588	0.158055	0.0881244	0.268499	0.234007	0.111923	0.0218918	0.229265	0.181405	0.160193	0.156317	0.218817	0.189294	0.208254	0.216931	0.204489	0.208254	0.216931	0.201566	0.0476798
-1.63333	0.150299		0.0992615	0.0678102	0.169402	0.227841	0.165986	0.147803	0.172805	0.07296	0.0342408	0.1642	0.10783	0.155053	0.0483358	0.101911	0.188919	0.227048	0.190324	0.205554	0.159461	0.239777	0.158755	0.201304	0.155633	0.0879571	0.268618	0.23354	0.113246	0.0213298	0.227966	0.182808	0.160566	0.155647	0.217425	0.189217	0.204576	0.215736	0.205803	0.204576	0.215736	0.198088	0.0448773
-1.6	0.15274		0.0995303	0.0696363	0.171961	0.230056	0.168294	0.149204	0.174295	0.0740002	0.0365565	0.167422	0.111222	0.157907	0.0494298	0.104643	0.191014	0.231943	0.195298	0.206498	0.161668	0.243588	0.161386	0.204721	0.153202	0.0877636	0.268726	0.233108	0.114578	0.0207844	0.226681	0.184114	0.160974	0.154955	0.216048	0.189123	0.20083	0.214486	0.207133	0.20083	0.214486	0.194628	0.0421059
-1.56667	0.155214		0.0996849	0.0713779	0.174512	0.232287	0.170858	0.150622	0.175863	0.075051	0.0388889	0.170653	0.114662	0.160746	0.0506355	0.107604	0.193152	0.236693	0.200439	0.207479	0.164021	0.247512	0.164096	0.207866	0.150385	0.0873666	0.268616	0.232906	0.115557	0.020035	0.225023	0.185226	0.161202	0.15424	0.214497	0.188823	0.198004	0.213434	0.208591	0.198004	0.213434	0.192302	0.0386392
-1.53333	0.157717		0.099737	0.0730329	0.177016	0.234544	0.173661	0.152081	0.177516	0.0761028	0.0412601	0.173851	0.118152	0.163564	0.0518897	0.110734	0.195347	0.241267	0.205722	0.208533	0.166494	0.251563	0.166913	0.21079	0.147576	0.0869504	0.268541	0.23269	0.11655	0.0193009	0.223363	0.18622	0.161424	0.153496	0.212983	0.188483	0.195112	0.21234	0.210048	0.195112	0.21234	0.189979	0.0351695
-1.5	0.160257		0.0997137	0.0745873	0.179536	0.236833	0.176722	0.153615	0.179272	0.0771387	0.0437378	0.17698	0.121716	0.166373	0.0531869	0.114065	0.197584	0.245661	0.211137	0.209676	0.16912	0.255714	0.16977	0.213527	0.144519	0.0866514	0.26819	0.232616	0.116817	0.0185872	0.221467	0.186467	0.16146	0.152726	0.211455	0.187582	0.193821	0.211246	0.210748	0.193821	0.211246	0.188564	0.0312894
-1.46667	0.162826		0.0996474	0.0760523	0.182062	0.239142	0.180027	0.155236	0.181138	0.0781477	0.0463435	0.179983	0.125292	0.169168	0.0544751	0.117531	0.199853	0.249844	0.21665	0.21094	0.171863	0.259964	0.17267	0.216144	0.141481	0.0863571	0.267821	0.232531	0.117084	0.0178907	0.219585	0.186666	0.161457	0.151945	0.209911	0.186735	0.192497	0.210126	0.211451	0.192497	0.210126	0.187138	0.0271739
-1.43333	0.16543		0.0995713	0.0774316	0.184616	0.241482	0.183567	0.156961	0.183131	0.0791405	0.0491289	0.18286	0.128897	0.171965	0.0557211	0.121116	0.202167	0.253844	0.222231	0.212334	0.174743	0.264288	0.175579	0.218679	0.138329	0.0862875	0.267074	0.232296	0.116574	0.0174028	0.217537	0.185713	0.161437	0.151312	0.20872	0.185102	0.192676	0.208896	0.210973	0.192676	0.208896	0.186198	0.02287
-1.4	0.168057		0.0995154	0.0787503	0.187214	0.243817	0.187331	0.158801	0.185247	0.0801015	0.0520896	0.185569	0.132438	0.174768	0.0569107	0.124765	0.204498	0.257639	0.227849	0.213873	0.177725	0.268673	0.178486	0.221181	0.135177	0.0862431	0.266243	0.232076	0.116068	0.0169045	0.215443	0.184854	0.161326	0.15067	0.207496	0.183409	0.192818	0.207654	0.210502	0.192818	0.207654	0.185278	0.0185527
-1.36667	0.170711		0.0995128	0.0800325	0.189823	0.246155	0.191281	0.160744	0.187493	0.0810743	0.0552573	0.18814	0.135925	0.177594	0.0579984	0.128413	0.206883	0.261282	0.233468	0.215556	0.180818	0.273078	0.181422	0.223692	0.132132	0.0863877	0.264914	0.231446	0.114908	0.0165912	0.213229	0.183053	0.161387	0.150212	0.206834	0.181153	0.194054	0.206462	0.209139	0.194054	0.206462	0.18498	0.0147831
-1.33333	0.173379		0.0995715	0.0812972	0.19246	0.248446	0.195402	0.162796	0.189848	0.0820392	0.0585846	0.190567	0.139275	0.180454	0.0590088	0.13204	0.209289	0.264762	0.239057	0.217373	0.184002	0.277481	0.184373	0.226211	0.129128	0.0865851	0.263546	0.23087	0.11374	0.0162755	0.211053	0.181429	0.161384	0.14974	0.206131	0.178942	0.195299	0.205252	0.207795	0.195299	0.205252	0.184679	0.0110755
-1.3	0.176067		0.099722	0.0826006	0.19507	0.250701	0.19964	0.164937	0.192309	0.083069	0.0620933	0.19289	0.142484	0.183367	0.0599105	0.135554	0.211768	0.268136	0.244592	0.219316	0.187273	0.281829	0.187425	0.228777	0.126323	0.0869171	0.261926	0.229948	0.112273	0.0161783	0.208804	0.179422	0.161595	0.149351	0.206032	0.176664	0.197126	0.20421	0.206278	0.197126	0.20421	0.185125	0.00843506
-1.26667	0.178759		0.0999484	0.0839367	0.197643	0.252873	0.203979	0.167153	0.194843	0.0841416	0.0657087	0.195125	0.145512	0.186339	0.0607573	0.138967	0.214295	0.271416	0.25005	0.221352	0.190635	0.286098	0.190588	0.231344	0.123519	0.0872998	0.260242	0.229059	0.11079	0.0160809	0.206647	0.177432	0.161793	0.148971	0.205933	0.17442	0.199023	0.203135	0.204781	0.199023	0.203135	0.185565	0.00583444
-1.23333	0.181465		0.100268	0.0853873	0.200136	0.254976	0.208367	0.169435	0.197449	0.0853283	0.0694447	0.19731	0.148347	0.189389	0.0615307	0.142187	0.216923	0.274651	0.255433	0.22348	0.194069	0.290233	0.193958	0.233939	0.121042	0.0876649	0.2586	0.228076	0.109082	0.0161021	0.204423	0.17588	0.162147	0.148596	0.206246	0.172625	0.200662	0.202179	0.203564	0.200662	0.202179	0.18635	0.00456845
-1.2	0.18417		0.100656	0.0869125	0.202512	0.256986	0.212786	0.171749	0.20009	0.0865976	0.0732297	0.199452	0.150992	0.192502	0.0622854	0.14525	0.219643	0.277873	0.260722	0.225644	0.197601	0.294211	0.197556	0.236486	0.11861	0.0880402	0.2569	0.227114	0.107371	0.0161118	0.202193	0.17437	0.162498	0.148236	0.206568	0.170909	0.202369	0.201189	0.202356	0.202369	0.201189	0.187146	0.00335137
-1.16667	0.186885		0.101116	0.0885902	0.204762	0.258933	0.217209	0.174117	0.202778	0.0879938	0.0770717	0.201575	0.153436	0.195704	0.06302	0.148089	0.222501	0.281119	0.265948	0.227863	0.201206	0.297998	0.20144	0.239009	0.116511	0.0882282	0.255604	0.226303	0.105588	0.016041	0.199976	0.173515	0.162892	0.14768	0.206892	0.169845	0.203106	0.200279	0.201608	0.203106	0.200279	0.187521	0.00281085
-1.13333	0.189602		0.101639	0.0903649	0.20685	0.260818	0.221623	0.176497	0.205485	0.0894862	0.0809388	0.203661	0.155722	0.198963	0.0637748	0.150752	0.225505	0.284442	0.271102	0.230076	0.204922	0.301565	0.205612	0.241438	0.114383	0.088399	0.25426	0.225506	0.103801	0.015973	0.197706	0.172621	0.163277	0.147143	0.207229	0.168776	0.203909	0.199355	0.200841	0.203909	0.199355	0.187883	0.00220117
-1.1	0.192346		0.102221	0.0922754	0.208811	0.262688	0.22605	0.178947	0.208246	0.0910872	0.0848383	0.205728	0.157855	0.202327	0.0646025	0.153225	0.228697	0.287877	0.276243	0.232332	0.208742	0.304923	0.210092	0.243809	0.112329	0.0881281	0.253501	0.22496	0.102229	0.0157138	0.195505	0.172325	0.163718	0.146448	0.207258	0.168241	0.203456	0.198614	0.200418	0.203456	0.198614	0.187679	0.00135989
-1.06667	0.195118		0.102879	0.094279	0.210647	0.264566	0.230484	0.181437	0.211049	0.092779	0.088794	0.207744	0.159899	0.205764	0.0655227	0.155549	0.232087	0.291489	0.281376	0.234585	0.212706	0.308024	0.214846	0.246098	0.110281	0.0878139	0.252781	0.224383	0.100672	0.0154783	0.19327	0.17202	0.164118	0.145748	0.207291	0.167591	0.20306	0.197905	0.199954	0.20306	0.197905	0.187464	0.000460917
-1.03333	0.197984		0.10364	0.0963835	0.212423	0.266528	0.235016	0.184075	0.213972	0.0945853	0.09284	0.209755	0.161911	0.209368	0.0666593	0.157793	0.235742	0.295338	0.28659	0.236932	0.21686	0.310954	0.219894	0.248391	0.108203	0.087115	0.252454	0.224071	0.0996749	0.0149614	0.191363	0.171832	0.164716	0.144865	0.206878	0.167299	0.201951	0.197492	0.199679	0.201951	0.197492	0.187236	-0.00102655
-1	0.200955		0.104537	0.0985683	0.214194	0.268607	0.239645	0.186855	0.217025	0.0965125	0.0970498	0.211726	0.163959	0.213128	0.0680209	0.159992	0.23966	0.299477	0.291907	0.239356	0.221234	0.313652	0.225177	0.250728	0.106077	0.0864196	0.252133	0.223754	0.0986842	0.0144336	0.18939	0.171616	0.165311	0.143979	0.206451	0.166967	0.200857	0.197103	0.199381	0.200857	0.197103	0.187017	-0.00262813
-0.966667	0.204186		0.105706	0.100899	0.21609	0.270952	0.24456	0.18997	0.220368	0.0986878	0.101551	0.213786	0.166217	0.21722	0.0698576	0.162349	0.243981	0.304026	0.297462	0.242035	0.225976	0.316315	0.230785	0.253296	0.103902	0.0856258	0.252128	0.223565	0.0982465	0.0138174	0.187837	0.171143	0.166184	0.143095	0.205617	0.166994	0.200021	0.197004	0.199427	0.200021	0.197004	0.187535	-0.00453987
-0.933333	0.207697		0.107182	0.103375	0.218203	0.273591	0.249757	0.193436	0.224026	0.101135	0.106437	0.215918	0.168741	0.221659	0.072169	0.164888	0.248688	0.309017	0.303283	0.244984	0.231107	0.318887	0.236667	0.256183	0.101724	0.0848426	0.252257	0.22335	0.0978073	0.0131738	0.18624	0.17074	0.167105	0.14221	0.204775	0.167043	0.199146	0.196915	0.199457	0.199146	0.196915	0.188044	-0.00644024
-0.9	0.211797		0.109308	0.10626	0.220799	0.276803	0.25556	0.197583	0.228297	0.104183	0.112018	0.21842	0.171893	0.226746	0.0753869	0.168006	0.254058	0.314673	0.309602	0.248523	0.236921	0.321715	0.243062	0.259723	0.0999259	0.0840102	0.25205	0.22327	0.0973938	0.0129337	0.185098	0.170045	0.166464	0.141431	0.20424	0.164954	0.196202	0.195137	0.197596	0.196202	0.195137	0.185234	-0.00928085
-0.866667	0.216506		0.112107	0.109571	0.223964	0.280607	0.261956	0.20244	0.233208	0.107866	0.118371	0.221298	0.175702	0.232514	0.0794998	0.171701	0.260066	0.320998	0.316431	0.252687	0.243418	0.324776	0.249932	0.264021	0.0981279	0.0831777	0.251843	0.22319	0.0969804	0.0126936	0.183956	0.169349	0.165822	0.140652	0.203706	0.162865	0.193259	0.193358	0.195735	0.193259	0.193358	0.182425	-0.0121215
-0.833333	0.222336		0.116203	0.113896	0.228197	0.285463	0.269428	0.208519	0.239252	0.112775	0.126045	0.225095	0.180758	0.239421	0.0851525	0.176611	0.267157	0.328357	0.324148	0.257975	0.251075	0.328596	0.25771	0.269563	0.0963299	0.0823453	0.251635	0.223111	0.0965669	0.0124535	0.182814	0.168653	0.16518	0.139873	0.203171	0.160776	0.190315	0.19158	0.193874	0.190315	0.19158	0.179615	-0.0149621
-0.8	0.2293		0.121608	0.11927	0.233544	0.291385	0.277951	0.215851	0.24644	0.118941	0.135077	0.229847	0.187071	0.247501	0.0923147	0.182707	0.275323	0.336731	0.332748	0.264423	0.259863	0.333201	0.266375	0.276433	0.0945319	0.0815129	0.251428	0.223031	0.0961535	0.0122134	0.181672	0.167957	0.164538	0.139094	0.202637	0.158687	0.187371	0.189802	0.192013	0.187371	0.189802	0.176806	-0.0178027
-0.766667	0.238099		0.129218	0.126614	0.240768	0.299006	0.288144	0.225106	0.255444	0.127211	0.146229	0.236331	0.195421	0.257355	0.101824	0.19084	0.285141	0.346623	0.342765	0.272686	0.27042	0.339273	0.27654	0.285213	0.0927339	0.0806805	0.251221	0.222951	0.09574	0.0119733	0.18053	0.167261	0.163896	0.138315	0.202102	0.156598	0.184427	0.188024	0.190152	0.184427	0.188024	0.173996	-0.0206433
-0.733333	0.248736		0.139031	0.13598	0.249855	0.308339	0.299975	0.236298	0.266264	0.137613	0.159487	0.244608	0.20581	0.269005	0.113634	0.200959	0.296634	0.358012	0.354177	0.282788	0.282696	0.346871	0.288204	0.295943	0.0909359	0.079848	0.251013	0.222872	0.0953266	0.0117331	0.179387	0.166565	0.163255	0.137536	0.201568	0.154509	0.181483	0.186246	0.188291	0.181483	0.186246	0.171187	-0.0234839
-0.7	0.261907		0.151978	0.14836	0.261633	0.320023	0.314032	0.250083	0.279557	0.151015	0.175611	0.255487	0.218993	0.283036	0.128541	0.213905	0.310332	0.371395	0.367532	0.295352	0.297305	0.356658	0.302005	0.309126	0.0891379	0.0790156	0.250806	0.222792	0.0949131	0.011493	0.178245	0.16587	0.162613	0.136757	0.201033	0.15242	0.17854	0.184468	0.18643	0.17854	0.184468	0.168377	-0.0263245
-0.666667	0.27761		0.168044	0.163815	0.276044	0.334067	0.330279	0.266446	0.295315	0.167451	0.194545	0.269036	0.234962	0.29945	0.146491	0.229614	0.326284	0.386766	0.382808	0.310386	0.314194	0.3687	0.317963	0.324764	0.0873399	0.0781832	0.250599	0.222712	0.0944997	0.0112529	0.177103	0.165174	0.161971	0.135978	0.200499	0.150331	0.175596	0.182689	0.184569	0.175596	0.182689	0.165568	-0.0291651
-0.633333	0.296134		0.187669	0.182837	0.293513	0.350746	0.348929	0.285643	0.313798	0.18732	0.2166	0.285639	0.254018	0.318463	0.167795	0.248457	0.344649	0.404315	0.400238	0.32811	0.333598	0.383268	0.336368	0.342976	0.0855419	0.0773507	0.250391	0.222632	0.0940862	0.0110128	0.175961	0.164478	0.161329	0.135199	0.199964	0.148242	0.172652	0.180911	0.182708	0.172652	0.180911	0.162758	-0.0320057
-0.6	0.317473		0.210828	0.205481	0.313973	0.370065	0.369951	0.307636	0.334988	0.210656	0.241703	0.305357	0.276145	0.340068	0.19242	0.270374	0.365484	0.424047	0.419809	0.348515	0.355473	0.400413	0.357271	0.363741	0.0837439	0.0765183	0.250184	0.222553	0.0936727	0.0107727	0.174819	0.163782	0.160687	0.134419	0.19943	0.146153	0.169708	0.179133	0.180847	0.169708	0.179133	0.159949	-0.0348463
-0.566667	0.341083		0.236907	0.231141	0.336912	0.391535	0.392829	0.331878	0.358354	0.236841	0.269258	0.327652	0.300752	0.363741	0.219682	0.29477	0.388269	0.445527	0.441078	0.371059	0.379304	0.419629	0.380203	0.386516	0.0819459	0.0756859	0.249976	0.222473	0.0932593	0.0105326	0.173677	0.163086	0.160046	0.13364	0.198895	0.144064	0.166765	0.177355	0.178986	0.166765	0.177355	0.157139	-0.037687
-0.533333	0.366961		0.265875	0.25985	0.362282	0.41515	0.417547	0.358331	0.383872	0.265901	0.299197	0.352557	0.327815	0.38947	0.249587	0.321617	0.413037	0.468758	0.464054	0.395722	0.405065	0.440947	0.40523	0.411269	0.0801479	0.0748535	0.249769	0.222393	0.0928458	0.0102925	0.172534	0.16239	0.159404	0.132861	0.198361	0.141975	0.163821	0.175577	0.177125	0.163821	0.175577	0.15433	-0.0405276
-0.5	0.393695		0.296003	0.289827	0.388569	0.439618	0.442832	0.385602	0.410187	0.296142	0.329989	0.378559	0.355815	0.415959	0.280502	0.349306	0.43858	0.492646	0.487583	0.421188	0.431461	0.463051	0.431064	0.436801	0.0783499	0.074021	0.249562	0.222314	0.0924324	0.0100524	0.171392	0.161695	0.158762	0.132082	0.197826	0.139886	0.160877	0.173799	0.175264	0.160877	0.173799	0.15152	-0.0433682
-0.466667	0.42128		0.327255	0.321076	0.415759	0.464928	0.468697	0.413673	0.437281	0.327557	0.361586	0.405655	0.384733	0.443196	0.312456	0.377847	0.464892	0.517169	0.511693	0.447442	0.458477	0.485967	0.457742	0.463071	0.0765519	0.0731886	0.249354	0.222234	0.0920189	0.00981228	0.17025	0.160999	0.15812	0.131303	0.197292	0.137797	0.157933	0.17202	0.173404	0.157933	0.17202	0.148711	-0.0462088
-0.433333	0.447823		0.357285	0.351183	0.441725	0.489331	0.493485	0.440655	0.463353	0.357857	0.39195	0.431731	0.412542	0.469473	0.343192	0.405085	0.490369	0.540878	0.534848	0.472767	0.484398	0.507949	0.483505	0.488539	0.0747539	0.0723562	0.249147	0.222154	0.0916055	0.00957217	0.169108	0.160303	0.157478	0.130524	0.196757	0.135708	0.154989	0.170242	0.171543	0.154989	0.170242	0.145901	-0.0490494
-0.4	0.473321		0.386059	0.380127	0.466505	0.512816	0.517237	0.466561	0.488398	0.387004	0.421054	0.456756	0.439229	0.494784	0.372748	0.431078	0.514976	0.563731	0.557085	0.497162	0.509219	0.529039	0.508326	0.513161	0.0729559	0.0715238	0.24894	0.222075	0.091192	0.00933206	0.167966	0.159607	0.156837	0.129745	0.196223	0.133619	0.152046	0.168464	0.169682	0.152046	0.168464	0.143092	-0.05189
-0.366667	0.496364		0.411847	0.406125	0.488586	0.534091	0.538682	0.489998	0.511061	0.41331	0.44737	0.479224	0.463279	0.517832	0.399491	0.454213	0.537506	0.584623	0.577249	0.519312	0.531651	0.547915	0.530916	0.535736	0.0711579	0.0706913	0.248732	0.221995	0.0907786	0.00909195	0.166824	0.158911	0.156195	0.128966	0.195689	0.13153	0.149102	0.166686	0.167821	0.149102	0.166686	0.140282	-0.0547306
-0.333333	0.516951		0.434622	0.429132	0.50803	0.553146	0.557875	0.510993	0.531349	0.436715	0.470884	0.499091	0.48469	0.53861	0.423446	0.474578	0.557921	0.603511	0.595367	0.539224	0.5517	0.564633	0.551192	0.556224	0.0693599	0.0698589	0.248525	0.221915	0.0903651	0.00885185	0.165681	0.158215	0.155553	0.128187	0.195154	0.129441	0.146158	0.164908	0.16596	0.146158	0.164908	0.137473	-0.0575712
-0.3	0.53454		0.453769	0.448538	0.524324	0.569489	0.574306	0.529004	0.548731	0.456607	0.491002	0.515837	0.502877	0.556595	0.443926	0.49157	0.575697	0.619944	0.610993	0.556359	0.568857	0.578684	0.568683	0.574082	0.0675619	0.0690265	0.248318	0.221836	0.0899517	0.00861174	0.164539	0.157519	0.154911	0.127408	0.19462	0.127352	0.143214	0.16313	0.164099	0.143214	0.16313	0.134663	-0.0604118
-0.266667	0.549125		0.469277	0.464275	0.537514	0.583105	0.588025	0.544049	0.563212	0.472928	0.507715	0.529426	0.517847	0.571777	0.460947	0.505281	0.5908	0.633888	0.624128	0.570719	0.583136	0.590128	0.583299	0.589278	0.0657639	0.0681941	0.24811	0.221756	0.0895382	0.00837163	0.163397	0.156824	0.154269	0.126629	0.194085	0.125263	0.14027	0.161351	0.162238	0.14027	0.161351	0.131854	-0.0632524
-0.233333	0.560998		0.481588	0.476833	0.548025	0.594262	0.599251	0.556394	0.575054	0.486083	0.521338	0.540261	0.529909	0.584373	0.474818	0.516072	0.603385	0.645518	0.635006	0.582523	0.594784	0.599229	0.595325	0.601936	0.0639659	0.0673616	0.247903	0.221676	0.0891247	0.00813152	0.162255	0.156128	0.153627	0.125849	0.193551	0.123174	0.137327	0.159573	0.160377	0.137327	0.159573	0.129044	-0.0660931
-0.2	0.57015		0.490708	0.486138	0.555855	0.602932	0.608009	0.566028	0.584251	0.496036	0.531865	0.548323	0.539071	0.594359	0.485541	0.524013	0.613416	0.65481	0.643598	0.591756	0.603823	0.606026	0.604708	0.612032	0.0621679	0.0665292	0.247696	0.221597	0.0887113	0.00789141	0.161113	0.155432	0.152986	0.12507	0.193016	0.121085	0.134383	0.157795	0.158516	0.134383	0.157795	0.126235	-0.0689337
-0.166667	0.577277		0.49757	0.493182	0.561831	0.609748	0.614891	0.573618	0.591458	0.503661	0.540059	0.554434	0.546097	0.60232	0.493913	0.529937	0.621418	0.662254	0.650457	0.599038	0.610874	0.611179	0.612082	0.620075	0.0603699	0.0656968	0.247488	0.221517	0.0882978	0.0076513	0.159971	0.154736	0.152344	0.124291	0.192482	0.118996	0.131439	0.156017	0.156655	0.131439	0.156017	0.123425	-0.0717743
-0.133333	0.582355		0.502185	0.497926	0.565913	0.614665	0.619873	0.57912	0.596645	0.508952	0.545913	0.558584	0.550984	0.60821	0.499886	0.533862	0.627352	0.667817	0.655523	0.604319	0.615941	0.614677	0.617432	0.626029	0.0585719	0.0648643	0.247281	0.221437	0.0878844	0.0074112	0.158828	0.15404	0.151702	0.123512	0.191947	0.116906	0.128495	0.154239	0.154794	0.128495	0.154239	0.120616	-0.0746149
-0.1	0.586086		0.505453	0.501291	0.568867	0.618313	0.623577	0.583214	0.600482	0.512757	0.550196	0.561552	0.554515	0.612634	0.5043	0.536638	0.631792	0.672004	0.659338	0.60825	0.619665	0.6172	0.621372	0.630482	0.0567739	0.0640319	0.247074	0.221357	0.0874709	0.00717109	0.157686	0.153344	0.15106	0.122733	0.191413	0.114817	0.125552	0.152461	0.152933	0.125552	0.152461	0.117806	-0.0774555
-0.0666667	0.588406		0.507349	0.503263	0.570635	0.620614	0.625912	0.585804	0.602894	0.515057	0.552872	0.563301	0.556639	0.615496	0.507036	0.538195	0.634669	0.674747	0.661817	0.610736	0.622	0.618665	0.623881	0.633347	0.0549759	0.0631995	0.246866	0.221278	0.0870575	0.00693098	0.156544	0.152649	0.150418	0.121954	0.190878	0.112728	0.122608	0.150682	0.151072	0.122608	0.150682	0.114997	-0.0802961
-0.0333333	0.589829		0.5085	0.504437	0.571715	0.622031	0.627361	0.587405	0.604377	0.516446	0.554493	0.564366	0.557943	0.617261	0.508739	0.539173	0.636425	0.676425	0.663338	0.61227	0.623431	0.619593	0.625395	0.635111	0.0531779	0.0623671	0.246659	0.221198	0.086644	0.00669087	0.155402	0.151953	0.149777	0.121175	0.190344	0.110639	0.119664	0.148904	0.149211	0.119664	0.148904	0.112187	-0.0831367
0	0.5902		0.508769	0.504738	0.571988	0.622409	0.627736	0.587829	0.60477	0.516799	0.55493	0.564624	0.558259	0.617748	0.509163	0.539364	0.636919	0.676905	0.663768	0.612676	0.623809	0.619788	0.625818	0.635588	0.0513799	0.0615346	0.246452	0.221118	0.0862306	0.00645076	0.15426	0.151257	0.149135	0.120396	0.189809	0.10855	0.11672	0.147126	0.14735	0.11672	0.147126	0.109378	-0.0859773
0.0333333	0.589829		0.5085	0.504437	0.571715	0.622031	0.627361	0.587405	0.604377	0.516446	0.554493	0.564366	0.557943	0.617261	0.508739	0.539173	0.636425	0.676425	0.663338	0.61227	0.623431	0.619593	0.625395	0.635111	0.0495819	0.0607022	0.246244	0.221039	0.0858171	0.00621066	0.153118	0.150561	0.148493	0.119617	0.189275	0.106461	0.113776	0.145348	0.145489	0.113776	0.145348	0.106568	-0.0888179
0.0666667	0.588406		0.507349	0.503263	0.570635	0.620614	0.625912	0.585804	0.602894	0.515057	0.552872	0.563301	0.556639	0.615496	0.507036	0.538195	0.634669	0.674747	0.661817	0.610736	0.622	0.618665	0.623881	0.633347	0.0477839	0.0598698	0.246037	0.220959	0.0854037	0.00597055	0.151976	0.149865	0.147851	0.118838	0.18874	0.104372	0.110833	0.14357	0.143628	0.110833	0.14357	0.103759	-0.0916586
0.1	0.586086		0.505453	0.501291	0.568867	0.618313	0.623577	0.583214	0.600482	0.512757	0.550196	0.561552	0.554515	0.612634	0.5043	0.536638	0.631792	0.672004	0.659338	0.60825	0.619665	0.6172	0.621372	0.630482	0.0459859	0.0590374	0.24583	0.220879	0.0849902	0.00573044	0.150833	0.149169	0.147209	0.118059	0.188206	0.102283	0.107889	0.141792	0.141767	0.107889	0.141792	0.100949	-0.0944992
0.133333	0.582355		0.502185	0.497926	0.565913	0.614665	0.619873	0.57912	0.596645	0.508952	0.545913	0.558584	0.550984	0.60821	0.499886	0.533862	0.627352	0.667817	0.655523	0.604319	0.615941	0.614677	0.617432	0.626029	0.0441879	0.0582049	0.245622	0.2208	0.0845767	0.00549033	0.149691	0.148474	0.146568	0.117279	0.187671	0.100194	0.104945	0.140013	0.139906	0.104945	0.140013	0.0981397	-0.0973398
0.166667	0.577277		0.49757	0.493182	0.561831	0.609748	0.614891	0.573618	0.591458	0.503661	0.540059	0.554434	0.546097	0.60232	0.493913	0.529937	0.621418	0.662254	0.650457	0.599038	0.610874	0.611179	0.612082	0.620075	0.0423899	0.0573725	0.245415	0.22072	0.0841633	0.00525022	0.148549	0.147778	0.145926	0.1165	0.187137	0.0981052	0.102001	0.138235	0.138045	0.102001	0.138235	0.0953302	-0.10018
0.2	0.57015		0.490708	0.486138	0.555855	0.602932	0.608009	0.566028	0.584251	0.496036	0.531865	0.548323	0.539071	0.594359	0.485541	0.524013	0.613416	0.65481	0.643598	0.591756	0.603823	0.606026	0.604708	0.612032	0.0405919	0.0565401	0.245207	0.22064	0.0837498	0.00501011	0.147407	0.147082	0.145284	0.115721	0.186602	0.0960161	0.0990575	0.136457	0.136184	0.0990575	0.136457	0.0925207	-0.103021
0.233333	0.560998		0.481588	0.476833	0.548025	0.594262	0.599251	0.556394	0.575054	0.486083	0.521338	0.540261	0.529909	0.584373	0.474818	0.516072	0.603385	0.645518	0.635006	0.582523	0.594784	0.599229	0.595325	0.601936	0.0387939	0.0557076	0.245	0.220561	0.0833364	0.00477001	0.146265	0.146386	0.144642	0.114942	0.186068	0.0939271	0.0961137	0.134679	0.134323	0.0961137	0.134679	0.0897112	-0.105862
0.266667	0.549125		0.469277	0.464275	0.537514	0.583105	0.588025	0.544049	0.563212	0.472928	0.507715	0.529426	0.517847	0.571777	0.460947	0.505281	0.5908	0.633888	0.624128	0.570719	0.583136	0.590128	0.583299	0.589278	0.0369959	0.0548752	0.244793	0.220481	0.0829229	0.0045299	0.145123	0.14569	0.144	0.114163	0.185534	0.0918381	0.0931699	0.132901	0.132462	0.0931699	0.132901	0.0869017	-0.108702
0.3	0.53454		0.453769	0.448538	0.524324	0.569489	0.574306	0.529004	0.548731	0.456607	0.491002	0.515837	0.502877	0.556595	0.443926	0.49157	0.575697	0.619944	0.610993	0.556359	0.568857	0.578684	0.568683	0.574082	0.0351979	0.0540428	0.244585	0.220401	0.0825095	0.00428979	0.14398	0.144994	0.143359	0.113384	0.184999	0.089749	0.0902261	0.131123	0.130601	0.0902261	0.131123	0.0840921	-0.111543
0.333333	0.516951		0.434622	0.429132	0.50803	0.553146	0.557875	0.510993	0.531349	0.436715	0.470884	0.499091	0.48469	0.53861	0.423446	0.474578	0.557921	0.603511	0.595367	0.539224	0.5517	0.564633	0.551192	0.556224	0.0333999	0.0532104	0.244378	0.220322	0.082096	0.00404968	0.142838	0.144298	0.142717	0.112605	0.184465	0.08766	0.0872824	0.129344	0.12874	0.0872824	0.129344	0.0812826	-0.114383
0.366667	0.496364		0.411847	0.406125	0.488586	0.534091	0.538682	0.489998	0.511061	0.41331	0.44737	0.479224	0.463279	0.517832	0.399491	0.454213	0.537506	0.584623	0.577249	0.519312	0.531651	0.547915	0.530916	0.535736	0.031602	0.0523779	0.244171	0.220242	0.0816826	0.00380957	0.141696	0.143603	0.142075	0.111826	0.18393	0.085571	0.0843386	0.127566	0.126879	0.0843386	0.127566	0.0784731	-0.117224
0.4	0.473321		0.386059	0.380127	0.466505	0.512816	0.517237	0.466561	0.488398	0.387004	0.421054	0.456756	0.439229	0.494784	0.372748	0.431078	0.514976	0.563731	0.557085	0.497162	0.509219	0.529039	0.508326	0.513161	0.029804	0.0515455	0.243963	0.220162	0.0812691	0.00356947	0.140554	0.142907	0.141433	0.111047	0.183396	0.0834819	0.0813948	0.125788	0.125018	0.0813948	0.125788	0.0756636	-0.120065
0.433333	0.447823		0.357285	0.351183	0.441725	0.489331	0.493485	0.440655	0.463353	0.357857	0.39195	0.431731	0.412542	0.469473	0.343192	0.405085	0.490369	0.540878	0.534848	0.472767	0.484398	0.507949	0.483505	0.488539	0.028192	0.0515888	0.244792	0.219513	0.0801258	0.00291857	0.140261	0.141909	0.139478	0.111584	0.182312	0.0799295	0.0828308	0.126553	0.125009	0.0828308	0.126553	0.0741486	-0.120981
0.466667	0.42128		0.327255	0.321076	0.415759	0.464928	0.468697	0.413673	0.437281	0.327557	0.361586	0.405655	0.384733	0.443196	0.312456	0.377847	0.464892	0.517169	0.511693	0.447442	0.458477	0.485967	0.457742	0.463071	0.0265806	0.0516521	0.24561	0.218839	0.0791171	0.00226754	0.140061	0.141052	0.137484	0.112103	0.181266	0.0763873	0.0843759	0.127358	0.125098	0.0843759	0.127358	0.0726569	-0.121905
0.5	0.393695		0.296003	0.289827	0.388569	0.439618	0.442832	0.385602	0.410187	0.296142	0.329989	0.378559	0.355815	0.415959	0.280502	0.349306	0.43858	0.492646	0.487583	0.421188	0.431461	0.463051	0.431064	0.436801	0.0249006	0.0514996	0.246064	0.217681	0.0782402	0.00166436	0.139759	0.140309	0.135052	0.112542	0.180429	0.0732566	0.0843178	0.127821	0.12546	0.0843178	0.127821	0.0704488	-0.122849
0.533333	0.366961		0.265875	0.25985	0.362282	0.41515	0.417547	0.358331	0.383872	0.265901	0.299197	0.352557	0.327815	0.38947	0.249587	0.321617	0.413037	0.468758	0.464054	0.395722	0.405065	0.440947	0.40523	0.411269	0.0232582	0.0513329	0.246517	0.21651	0.0775165	0.00103218	0.139566	0.139708	0.13259	0.112996	0.179617	0.0701103	0.0843683	0.128378	0.125958	0.0843683	0.128378	0.068294	-0.123804
0.566667	0.341083		0.236907	0.231141	0.336912	0.391535	0.392829	0.331878	0.358354	0.236841	0.269258	0.327652	0.300752	0.363741	0.219682	0.29477	0.388269	0.445527	0.441078	0.371059	0.379304	0.419629	0.380203	0.386516	0.0216095	0.0507319	0.246296	0.214972	0.0770751	0.000500003	0.139044	0.139055	0.12951	0.113354	0.178929	0.0674133	0.0820262	0.127695	0.126168	0.0820262	0.127695	0.0651833	-0.124515
0.6	0.317473		0.210828	0.205481	0.313973	0.370065	0.369951	0.307636	0.334988	0.210656	0.241703	0.305357	0.276145	0.340068	0.19242	0.270374	0.365484	0.424047	0.419809	0.348515	0.355473	0.400413	0.357271	0.363741	0.0200247	0.0500818	0.246083	0.213453	0.0767151	-8.01294e-05	0.13861	0.138441	0.126422	0.113758	0.178243	0.0646645	0.0797736	0.127077	0.126472	0.0797736	0.127077	0.0621251	-0.125201
0.633333	0.296134		0.187669	0.182837	0.293513	0.350746	0.348929	0.285643	0.313798	0.18732	0.2166	0.285639	0.254018	0.318463	0.167795	0.248457	0.344649	0.404315	0.400238	0.32811	0.333598	0.383268	0.336368	0.342976	0.0184223	0.0488317	0.245208	0.2116	0.0763974	-0.000561269	0.137837	0.13778	0.123053	0.113943	0.177517	0.0622076	0.075936	0.125287	0.12615	0.075936	0.125287	0.058774	-0.125501
0.666667	0.27761		0.168044	0.163815	0.276044	0.334067	0.330279	0.266446	0.295315	0.167451	0.194545	0.269036	0.234962	0.29945	0.146491	0.229614	0.326284	0.386766	0.382808	0.310386	0.314194	0.3687	0.317963	0.324764	0.0168854	0.0475273	0.244338	0.209755	0.0760737	-0.00107721	0.137097	0.137049	0.119698	0.11417	0.176796	0.0597161	0.0719908	0.123545	0.125936	0.0719908	0.123545	0.0554475	-0.125746
0.7	0.261907		0.151978	0.14836	0.261633	0.320023	0.314032	0.250083	0.279557	0.151015	0.175611	0.255487	0.218993	0.283036	0.128541	0.213905	0.310332	0.371395	0.367532	0.295352	0.297305	0.356658	0.302005	0.309126	0.0155111	0.046112	0.242598	0.207593	0.0753612	-0.00162985	0.136035	0.136358	0.11662	0.114354	0.17593	0.0576643	0.0679321	0.121287	0.12498	0.0679321	0.121287	0.052896	-0.12594
0.733333	0.248736		0.139031	0.13598	0.249855	0.308339	0.299975	0.236298	0.266264	0.137613	0.159487	0.244608	0.20581	0.269005	0.113634	0.200959	0.296634	0.358012	0.354177	0.282788	0.282696	0.346871	0.288204	0.295943	0.0142169	0.0446531	0.240851	0.205407	0.0745353	-0.00218513	0.134924	0.135536	0.113578	0.114552	0.17505	0.0556451	0.0636541	0.119039	0.124082	0.0636541	0.119039	0.0503453	-0.126024
0.766667	0.238099		0.129218	0.126614	0.240768	0.299006	0.288144	0.225106	0.255444	0.127211	0.146229	0.236331	0.195421	0.257355	0.101824	0.19084	0.285141	0.346623	0.342765	0.272686	0.27042	0.339273	0.27654	0.285213	0.0133044	0.0433692	0.238461	0.20323	0.0731379	-0.0027363	0.134	0.134771	0.111243	0.114636	0.174128	0.0541556	0.060134	0.116874	0.123078	0.060134	0.116874	0.0490181	-0.126355
0.8	0.2293		0.121608	0.11927	0.233544	0.291385	0.277951	0.215851	0.24644	0.118941	0.135077	0.229847	0.187071	0.247501	0.0923147	0.182707	0.275323	0.336731	0.332748	0.264423	0.259863	0.333201	0.266375	0.276433	0.0124562	0.042068	0.23606	0.201007	0.0716506	-0.00323435	0.132966	0.133889	0.108935	0.114714	0.17318	0.0526703	0.0565353	0.114694	0.121997	0.0565353	0.114694	0.0476579	-0.126625
0.833333	0.222336		0.116203	0.113896	0.228197	0.285463	0.269428	0.208519	0.239252	0.112775	0.126045	0.225095	0.180758	0.239421	0.0851525	0.176611	0.267157	0.328357	0.324148	0.257975	0.251075	0.328596	0.25771	0.269563	0.0119449	0.0410193	0.233235	0.199064	0.0697345	-0.00378687	0.132357	0.133065	0.107366	0.114678	0.172276	0.0518056	0.0533771	0.112786	0.12132	0.0533771	0.112786	0.0470345	-0.127596
0.866667	0.216506		0.112107	0.109571	0.223964	0.280607	0.261956	0.20244	0.233208	0.107866	0.118371	0.221298	0.175702	0.232514	0.0794998	0.171701	0.260066	0.320998	0.316431	0.252687	0.243418	0.324776	0.249932	0.264021	0.0114768	0.0399906	0.230389	0.197113	0.0677496	-0.00426957	0.131655	0.132184	0.105794	0.114617	0.171337	0.0510463	0.0502505	0.110836	0.120466	0.0502505	0.110836	0.0463871	-0.128532
0.9	0.211797		0.109308	0.10626	0.220799	0.276803	0.25556	0.197583	0.228297	0.104183	0.112018	0.21842	0.171893	0.226746	0.0753869	0.168006	0.254058	0.314673	0.309602	0.248523	0.236921	0.321715	0.243062	0.259723	0.0112011	0.03906	0.227351	0.195766	0.0658069	-0.00470927	0.131342	0.131597	0.10472	0.114377	0.170432	0.0504127	0.0470965	0.109176	0.12049	0.0470965	0.109176	0.0457418	-0.130156
0.933333	0.207697		0.107182	0.103375	0.218203	0.273591	0.249757	0.193436	0.224026	0.101135	0.106437	0.215918	0.168741	0.221659	0.072169	0.164888	0.248688	0.309017	0.303283	0.244984	0.231107	0.318887	0.236667	0.256183	0.010901	0.0381998	0.224305	0.194452	0.0638578	-0.0050893	0.130945	0.13099	0.103634	0.114146	0.169496	0.0497909	0.044043	0.107458	0.120316	0.044043	0.107458	0.0450887	-0.131743
0.966667	0.204186		0.105706	0.100899	0.21609	0.270952	0.24456	0.18997	0.220368	0.0986878	0.101551	0.213786	0.166217	0.21722	0.0698576	0.162349	0.243981	0.304026	0.297462	0.242035	0.225976	0.316315	0.230785	0.253296	0.0104743	0.0372031	0.221338	0.193566	0.0623701	-0.00527422	0.13041	0.130343	0.102701	0.113771	0.168611	0.0489807	0.0412552	0.106289	0.120823	0.0412552	0.106289	0.0438202	-0.133472
1	0.200955		0.104537	0.0985683	0.214194	0.268607	0.239645	0.186855	0.217025	0.0965125	0.0970498	0.211726	0.163959	0.213128	0.0680209	0.159992	0.23966	0.299477	0.291907	0.239356	0.221234	0.313652	0.225177	0.250728	0.0099968	0.0362892	0.218351	0.192753	0.0608692	-0.0054482	0.129835	0.129701	0.101749	0.113395	0.167735	0.0481506	0.0384601	0.105069	0.121167	0.0384601	0.105069	0.0425679	-0.135175
1.03333	0.197984		0.10364	0.0963835	0.212423	0.266528	0.235016	0.184075	0.213972	0.0945853	0.09284	0.209755	0.161911	0.209368	0.0666593	0.157793	0.235742	0.295338	0.28659	0.236932	0.21686	0.310954	0.219894	0.248391	0.0092198	0.0352284	0.215558	0.191995	0.0600811	-0.00529854	0.128882	0.128603	0.100654	0.112881	0.166832	0.0470294	0.036649	0.104619	0.121624	0.036649	0.104619	0.0407619	-0.136244
1.06667	0.195118		0.102879	0.094279	0.210647	0.264566	0.230484	0.181437	0.211049	0.092779	0.088794	0.207744	0.159899	0.205764	0.0655227	0.155549	0.232087	0.291489	0.281376	0.234585	0.212706	0.308024	0.214846	0.246098	0.00837716	0.0341918	0.212751	0.191317	0.0592428	-0.00518739	0.127923	0.12755	0.0995383	0.112366	0.165999	0.0457469	0.0347637	0.104149	0.122094	0.0347637	0.104149	0.0389829	-0.137244
1.1	0.192346		0.102221	0.0922754	0.208811	0.262688	0.22605	0.178947	0.208246	0.0910872	0.0848383	0.205728	0.157855	0.202327	0.0646025	0.153225	0.228697	0.287877	0.276243	0.232332	0.208742	0.304923	0.210092	0.243809	0.00715734	0.0332213	0.210133	0.190466	0.0590161	-0.00476363	0.126471	0.125845	0.097914	0.111774	0.165179	0.0442529	0.0341698	0.104283	0.12229	0.0341698	0.104283	0.0365814	-0.137643
1.13333	0.189602		0.101639	0.0903649	0.20685	0.260818	0.221623	0.176497	0.205485	0.0894862	0.0809388	0.203661	0.155722	0.198963	0.0637748	0.150752	0.225505	0.284442	0.271102	0.230076	0.204922	0.301565	0.205612	0.241438	0.00590146	0.0322612	0.207535	0.189653	0.0587277	-0.0043829	0.125013	0.12422	0.096255	0.11115	0.164403	0.0426907	0.0334357	0.104411	0.122548	0.0334357	0.104411	0.0341881	-0.138055
1.16667	0.186885		0.101116	0.0885902	0.204762	0.258933	0.217209	0.174117	0.202778	0.0879938	0.0770717	0.201575	0.153436	0.195704	0.06302	0.148089	0.222501	0.281119	0.265948	0.227863	0.201206	0.297998	0.20144	0.239009	0.00441996	0.0316146	0.205105	0.188627	0.0585706	-0.0037067	0.123284	0.122123	0.0939278	0.110437	0.16373	0.0411797	0.0336585	0.104611	0.122031	0.0336585	0.104611	0.0312409	-0.138266
1.2	0.18417		0.100656	0.0869125	0.202512	0.256986	0.212786	0.171749	0.20009	0.0865976	0.0732297	0.199452	0.150992	0.192502	0.0622854	0.14525	0.219643	0.277873	0.260722	0.225644	0.197601	0.294211	0.197556	0.236486	0.00292203	0.0309505	0.202767	0.187594	0.0583149	-0.00307452	0.121548	0.120152	0.0915693	0.10972	0.163088	0.0395855	0.0337753	0.104811	0.12162	0.0337753	0.104811	0.0282915	-0.138521
1.23333	0.181465		0.100268	0.0853873	0.200136	0.254976	0.208367	0.169435	0.197449	0.0853283	0.0694447	0.19731	0.148347	0.189389	0.0615307	0.142187	0.216923	0.274651	0.255433	0.22348	0.194069	0.290233	0.193958	0.233939	0.00141611	0.0305436	0.200769	0.186438	0.0577318	-0.00239446	0.119778	0.11819	0.0885718	0.108876	0.162612	0.0380468	0.0342398	0.104539	0.120317	0.0342398	0.104539	0.024725	-0.138907
1.26667	0.178759		0.0999484	0.0839367	0.197643	0.252873	0.203979	0.167153	0.194843	0.0841416	0.0657087	0.195125	0.145512	0.186339	0.0607573	0.138967	0.214295	0.271416	0.25005	0.221352	0.190635	0.286098	0.190588	0.231344	-0.000105951	0.0301015	0.198922	0.185212	0.0570425	-0.00173471	0.117971	0.116304	0.0855579	0.107998	0.162147	0.036478	0.0347168	0.104278	0.11913	0.0347168	0.104278	0.0211442	-0.13944
1.3	0.176067		0.099722	0.0826006	0.19507	0.250701	0.19964	0.164937	0.192309	0.083069	0.0620933	0.19289	0.142484	0.183367	0.0599105	0.135554	0.211768	0.268136	0.244592	0.219316	0.187273	0.281829	0.187425	0.228777	-0.00148481	0.0299469	0.197384	0.183885	0.0556655	-0.00109224	0.116275	0.114711	0.0822133	0.107122	0.161767	0.0350099	0.0351576	0.103375	0.117084	0.0351576	0.103375	0.0175803	-0.140249
1.33333	0.173379		0.0995715	0.0812972	0.19246	0.248446	0.195402	0.162796	0.189848	0.0820392	0.0585846	0.190567	0.139275	0.180454	0.0590088	0.13204	0.209289	0.264762	0.239057	0.217373	0.184002	0.277481	0.184373	0.226211	-0.00281946	0.0297548	0.195997	0.182517	0.0542444	-0.000446201	0.11452	0.113171	0.0788798	0.106208	0.161418	0.0335506	0.0356329	0.102478	0.115143	0.0356329	0.102478	0.0140169	-0.141188
1.36667	0.170711		0.0995128	0.0800325	0.189823	0.246155	0.191281	0.160744	0.187493	0.0810743	0.0552573	0.18814	0.135925	0.177594	0.0579984	0.128413	0.206883	0.261282	0.233468	0.215556	0.180818	0.273078	0.181422	0.223692	-0.00392245	0.0299678	0.195095	0.181211	0.0521113	2.45864e-05	0.112783	0.111605	0.0755064	0.105435	0.161102	0.0320309	0.0355488	0.100989	0.112508	0.0355488	0.100989	0.0108834	-0.141997
1.4	0.168057		0.0995154	0.0787503	0.187214	0.243817	0.187331	0.158801	0.185247	0.0801015	0.0520896	0.185569	0.132438	0.174768	0.0569107	0.124765	0.204498	0.257639	0.227849	0.213873	0.177725	0.268673	0.178486	0.221181	-0.00492594	0.0301484	0.194335	0.17989	0.0499743	0.000506079	0.111046	0.110029	0.0721574	0.104619	0.160813	0.030515	0.03546	0.0995179	0.109978	0.03546	0.0995179	0.00775001	-0.142863
1.43333	0.16543		0.0995713	0.0774316	0.184616	0.241482	0.183567	0.156961	0.183131	0.0791405	0.0491289	0.18286	0.128897	0.171965	0.0557211	0.121116	0.202167	0.253844	0.222231	0.212334	0.174743	0.264288	0.175579	0.218679	-0.00574625	0.0306175	0.19401	0.178809	0.0475987	0.000727689	0.109373	0.108398	0.0689447	0.104022	0.16051	0.0289341	0.0339897	0.0974959	0.107297	0.0339897	0.0974959	0.00539438	-0.143234
1.46667	0.162826		0.0996474	0.0760523	0.182062	0.239142	0.180027	0.155236	0.181138	0.0781477	0.0463435	0.179983	0.125292	0.169168	0.0544751	0.117531	0.199853	0.249844	0.21665	0.21094	0.171863	0.259964	0.17267	0.216144	-0.0064543	0.0310876	0.193788	0.177719	0.0452594	0.000952657	0.107747	0.106697	0.065748	0.103396	0.160194	0.0273485	0.0324173	0.0955237	0.104757	0.0324173	0.0955237	0.00303446	-0.143608
1.5	0.160257		0.0997137	0.0745873	0.179536	0.236833	0.176722	0.153615	0.179272	0.0771387	0.0437378	0.17698	0.121716	0.166373	0.0531869	0.114065	0.197584	0.245661	0.211137	0.209676	0.16912	0.255714	0.16977	0.213527	-0.00703079	0.0316895	0.193854	0.177151	0.0430924	0.000972212	0.106158	0.105024	0.0627577	0.103015	0.159916	0.0256873	0.0287168	0.0933639	0.102735	0.0287168	0.0933639	0.000896509	-0.143681
1.53333	0.157717		0.099737	0.0730329	0.177016	0.234544	0.173661	0.152081	0.177516	0.0761028	0.0412601	0.173851	0.118152	0.163564	0.0518897	0.110734	0.195347	0.241267	0.205722	0.208533	0.166494	0.251563	0.166913	0.21079	-0.00756342	0.0323698	0.193947	0.176558	0.0409653	0.000988481	0.104695	0.103301	0.0597821	0.102648	0.159555	0.0240685	0.0250568	0.0912889	0.100804	0.0250568	0.0912889	-0.00125007	-0.143747
1.56667	0.155214		0.0996849	0.0713779	0.174512	0.232287	0.170858	0.150622	0.175863	0.075051	0.0388889	0.170653	0.114662	0.160746	0.0506355	0.107604	0.193152	0.236693	0.200439	0.207479	0.164021	0.247512	0.164096	0.207866	-0.00795878	0.0330929	0.19418	0.176526	0.0394887	0.000988709	0.103292	0.101694	0.0571027	0.102411	0.159225	0.0224147	0.0196032	0.0893422	0.0997499	0.0196032	0.0893422	-0.00360073	-0.143652
1.6	0.15274		0.0995303	0.0696363	0.171961	0.230056	0.168294	0.149204	0.174295	0.0740002	0.0365565	0.167422	0.111222	0.157907	0.0494298	0.104643	0.191014	0.231943	0.195298	0.206498	0.161668	0.243588	0.161386	0.204721	-0.0083951	0.033909	0.194336	0.176445	0.0380871	0.000982561	0.102004	0.100054	0.0544261	0.102212	0.158838	0.0208006	0.0144229	0.0874581	0.0989053	0.0144229	0.0874581	-0.00597231	-0.143613
1.63333	0.150299		0.0992615	0.0678102	0.169402	0.227841	0.165986	0.147803	0.172805	0.07296	0.0342408	0.1642	0.10783	0.155053	0.0483358	0.101911	0.188919	0.227048	0.190324	0.205554	0.159461	0.239777	0.158755	0.201304	-0.00875134	0.0344257	0.194441	0.176879	0.0374213	0.00106883	0.10077	0.0988991	0.052184	0.102063	0.158502	0.0191791	0.00882796	0.0862966	0.0989761	0.00882796	0.0862966	-0.00831893	-0.143777
1.66667	0.147883		0.0988566	0.0659318	0.166751	0.225648	0.1639	0.14639	0.171377	0.0719554	0.0318719	0.161049	0.104465	0.15218	0.0473198	0.0993409	0.186902	0.22202	0.185505	0.204636	0.157352	0.23612	0.156256	0.197588	-0.00914673	0.0350296	0.194397	0.177252	0.0368009	0.00119695	0.0995987	0.0977686	0.0499606	0.10197	0.158154	0.0176163	0.00346421	0.0852071	0.0992062	0.00346421	0.0852071	-0.0107152	-0.143948
1.7	0.14549		0.0983356	0.0640084	0.164052	0.223451	0.162054	0.144931	0.170014	0.0709941	0.0294442	0.15798	0.101074	0.149291	0.0464412	0.0969653	0.184933	0.216887	0.180851	0.203711	0.155347	0.232592	0.153858	0.193565	-0.00956289	0.0352046	0.194147	0.177844	0.0365425	0.00137239	0.0984077	0.0969784	0.0481579	0.101724	0.157712	0.0158617	-0.000526305	0.0849335	0.100039	-0.000526305	0.0849335	-0.0126501	-0.144573
1.73333	0.143115		0.0976842	0.0620884	0.16124	0.221265	0.160413	0.143417	0.168706	0.0700982	0.0269076	0.155063	0.0976399	0.146392	0.0456422	0.0947113	0.18304	0.211649	0.176339	0.202782	0.153387	0.229248	0.151582	0.189229	-0.0099617	0.0354277	0.193723	0.178418	0.0363497	0.00161184	0.097194	0.0962489	0.0463686	0.101539	0.157303	0.0142029	-0.00440469	0.0846883	0.100842	-0.00440469	0.0846883	-0.0146421	-0.145185
1.76667	0.140754		0.0969412	0.0601864	0.158338	0.219066	0.158991	0.141814	0.167456	0.0692736	0.0242722	0.152275	0.0941028	0.143484	0.0449613	0.0925824	0.181187	0.20633	0.171957	0.201823	0.151458	0.226065	0.1494	0.184615	-0.0103648	0.0352862	0.192954	0.178847	0.0361157	0.00174499	0.0961945	0.0956237	0.0449392	0.1011	0.15676	0.0121319	-0.00603409	0.0849203	0.101819	-0.00603409	0.0849203	-0.0160041	-0.14641
1.8	0.138408		0.0961061	0.0583541	0.155327	0.216872	0.157756	0.140138	0.166263	0.0685403	0.0215249	0.149676	0.090451	0.14059	0.0443509	0.0905209	0.179383	0.200918	0.167686	0.200854	0.149505	0.22309	0.147308	0.17976	-0.0107036	0.035147	0.192028	0.179287	0.0359398	0.00195442	0.0951466	0.0951103	0.0435359	0.100709	0.156289	0.0100393	-0.00775104	0.0851613	0.102651	-0.00775104	0.0851613	-0.0173886	-0.147656
1.83333	0.136073		0.095217	0.0566134	0.152202	0.214666	0.156711	0.138369	0.165122	0.0678979	0.018682	0.147227	0.0866612	0.137709	0.0438316	0.0885059	0.177591	0.195433	0.1635	0.199849	0.1475	0.220315	0.145287	0.174718	-0.0110778	0.0349394	0.191001	0.179292	0.035601	0.00202701	0.0944237	0.0943219	0.0425062	0.100101	0.155743	0.00764064	-0.00754005	0.0853839	0.103124	-0.00754005	0.0853839	-0.0188511	-0.14955
1.86667	0.13376		0.0942868	0.0550059	0.149004	0.212465	0.155835	0.136537	0.164041	0.067373	0.0157786	0.144957	0.0827329	0.134876	0.0433736	0.0865099	0.175798	0.189864	0.159394	0.198841	0.145406	0.217755	0.143317	0.16957	-0.011397	0.0347336	0.189857	0.17933	0.0353084	0.00214141	0.0936337	0.0935842	0.0415174	0.0995348	0.155274	0.00521309	-0.00752285	0.0855882	0.103341	-0.00752285	0.0855882	-0.0202625	-0.151499
1.9	0.131464		0.0933287	0.0535608	0.14572	0.210261	0.155111	0.134647	0.162999	0.0669428	0.0128249	0.142829	0.0786946	0.132096	0.0429778	0.0845033	0.173979	0.18423	0.155339	0.197795	0.14319	0.215419	0.141393	0.16436	-0.0117369	0.0349989	0.188696	0.178888	0.0348715	0.00213775	0.0931924	0.0927405	0.0407025	0.0988757	0.154858	0.00279018	-0.00660994	0.0855013	0.102951	-0.00660994	0.0855013	-0.0222481	-0.154019
1.93333	0.129203		0.0923697	0.0523023	0.142436	0.208075	0.15453	0.132725	0.162019	0.0666405	0.00989465	0.140835	0.0745704	0.129404	0.0426335	0.08249	0.172109	0.178543	0.151348	0.196747	0.140847	0.213278	0.139481	0.159195	-0.0120958	0.0352757	0.187494	0.178468	0.0343883	0.00214122	0.0927112	0.0919159	0.0399013	0.0982628	0.154486	0.000345301	-0.00586082	0.0853929	0.10234	-0.00586082	0.0853929	-0.0241506	-0.156549
1.96667	0.126975		0.0913945	0.0512574	0.139163	0.205897	0.154065	0.130795	0.161063	0.0664177	0.00699291	0.138951	0.0704242	0.12681	0.042329	0.0804401	0.170185	0.172819	0.147398	0.19566	0.138352	0.21135	0.137605	0.154086	-0.0126136	0.0363125	0.186243	0.17783	0.0338678	0.00218439	0.0922719	0.0913845	0.0389552	0.0976707	0.154272	-0.0017476	-0.00504308	0.084908	0.101215	-0.00504308	0.084908	-0.0265885	-0.159496
2	0.1248		0.0904384	0.0504312	0.13599	0.203754	0.153715	0.128873	0.160158	0.0662988	0.00420703	0.13714	0.0663088	0.12433	0.0420638	0.0783814	0.168192	0.167102	0.143517	0.194547	0.135729	0.209575	0.135718	0.149123	-0.0132257	0.0373659	0.184986	0.177181	0.0332671	0.00218929	0.0918202	0.090941	0.038008	0.0971299	0.154028	-0.00386654	-0.00432177	0.0843937	0.0999621	-0.00432177	0.0843937	-0.0289874	-0.162421
2.03333	0.122674		0.08947	0.0498332	0.132956	0.201625	0.15345	0.126991	0.159267	0.06622	0.00154004	0.135395	0.0622876	0.121971	0.0418094	0.0762861	0.16615	0.161402	0.139696	0.193388	0.132964	0.207971	0.133871	0.144289	-0.0140027	0.0394607	0.183198	0.176625	0.0327258	0.00226423	0.0913152	0.0907049	0.0367726	0.0967594	0.154003	-0.00543045	-0.0041459	0.0834572	0.0984958	-0.0041459	0.0834572	-0.0312404	-0.165326
2.06667	0.120612		0.0885183	0.0494486	0.130113	0.199538	0.153273	0.125146	0.158409	0.0661835	-0.000935775	0.133668	0.0584317	0.119723	0.0415733	0.0741945	0.16406	0.155781	0.135957	0.19216	0.130102	0.206476	0.13201	0.139625	-0.0148768	0.041561	0.181449	0.176018	0.0321462	0.00229283	0.0908044	0.0905496	0.0355396	0.0963749	0.15386	-0.00702162	-0.00404034	0.082503	0.096868	-0.00404034	0.082503	-0.0335285	-0.168199
2.1	0.118611		0.0875533	0.0492589	0.12751	0.197464	0.153161	0.123373	0.157558	0.0661343	-0.00321208	0.131969	0.0547797	0.11758	0.0413224	0.0720749	0.161963	0.150239	0.132306	0.190872	0.127133	0.2051	0.130203	0.135101	-0.0157499	0.0445119	0.179321	0.175582	0.0315374	0.0023883	0.090136	0.0904764	0.0339439	0.0961955	0.153939	-0.00811306	-0.00469187	0.0808964	0.0955177	-0.00469187	0.0808964	-0.03544	-0.170777
2.13333	0.116674		0.0865866	0.0492254	0.125146	0.195423	0.153113	0.12165	0.156712	0.066047	-0.00525993	0.130259	0.0514023	0.11551	0.041073	0.0699701	0.159868	0.144847	0.128753	0.18947	0.12411	0.203801	0.128418	0.130695	-0.0167194	0.0474378	0.177227	0.175096	0.0310007	0.0024361	0.0894517	0.0904679	0.0323628	0.0959282	0.153881	-0.00923068	-0.00537989	0.0792905	0.0939855	-0.00537989	0.0792905	-0.0374115	-0.173293
2.16667	0.1148		0.0855999	0.0493121	0.123039	0.193393	0.153119	0.120001	0.155867	0.0658974	-0.00706317	0.128556	0.0483073	0.113492	0.0407945	0.0678529	0.157823	0.139596	0.125313	0.187994	0.121025	0.202582	0.126709	0.126388	-0.0176357	0.0504901	0.175174	0.174682	0.0302773	0.00250734	0.0886561	0.0904431	0.0306527	0.09582	0.154042	-0.0100304	-0.00695388	0.0770938	0.0929677	-0.00695388	0.0770938	-0.0389235	-0.175409
2.2	0.11298		0.0845806	0.0494657	0.121152	0.191376	0.153168	0.118397	0.155	0.0656461	-0.00864459	0.126842	0.0455415	0.111494	0.0405226	0.0657654	0.155832	0.13454	0.121979	0.186377	0.117926	0.201417	0.125078	0.122111	-0.0186285	0.0535044	0.173153	0.174233	0.0296717	0.00254475	0.0878296	0.090381	0.0289691	0.0955925	0.15413	-0.0108728	-0.00856236	0.0749006	0.091808	-0.00856236	0.0749006	-0.0404611	-0.177515
2.23333	0.111217		0.0835194	0.0496474	0.119452	0.189373	0.153264	0.116841	0.154127	0.0653092	-0.00998095	0.125124	0.0430968	0.109483	0.0402429	0.0636964	0.153932	0.129673	0.118775	0.184672	0.114816	0.200293	0.123541	0.117873	-0.019481	0.0559963	0.171459	0.17375	0.0285974	0.00261952	0.0868224	0.090335	0.0274478	0.0953271	0.154317	-0.0115451	-0.0108824	0.072569	0.0910304	-0.0108824	0.072569	-0.0417589	-0.179398
2.26667	0.109495		0.0823875	0.0498141	0.11791	0.187359	0.153388	0.115308	0.153209	0.0648531	-0.0111331	0.123419	0.0409789	0.107444	0.0400043	0.0616737	0.152114	0.125023	0.115679	0.182829	0.111726	0.199187	0.122119	0.113592	-0.020395	0.0585311	0.169766	0.173268	0.0276342	0.00268612	0.0857826	0.0901595	0.0259818	0.094972	0.154514	-0.0122144	-0.0132026	0.0702581	0.0901233	-0.0132026	0.0702581	-0.043048	-0.181244
2.3	0.107816		0.0811714	0.0499444	0.116452	0.185359	0.153555	0.113783	0.152271	0.0643216	-0.0120763	0.121714	0.0391714	0.105344	0.0398013	0.0597144	0.15039	0.120602	0.112717	0.180893	0.108674	0.198059	0.120792	0.109309	-0.0213586	0.059911	0.168393	0.172745	0.0261255	0.00276369	0.0847236	0.0903226	0.0248404	0.0944044	0.154565	-0.0130408	-0.0160362	0.0682888	0.0895599	-0.0160362	0.0682888	-0.0439204	-0.182777
2.33333	0.106167		0.0798522	0.050025	0.115079	0.183327	0.153746	0.112253	0.151274	0.063696	-0.0128781	0.120034	0.0376329	0.103187	0.0396827	0.0578235	0.148739	0.116409	0.109861	0.178838	0.105663	0.196884	0.119568	0.104972	-0.0223453	0.0613636	0.16701	0.172244	0.0246686	0.00285241	0.0836785	0.0903955	0.0237583	0.0938238	0.154667	-0.0138968	-0.0188157	0.0663244	0.0888623	-0.0188157	0.0663244	-0.044778	-0.184337
2.36667	0.104549		0.0784169	0.0500529	0.113712	0.181303	0.153977	0.110702	0.150236	0.0630243	-0.013514	0.118357	0.0363407	0.100952	0.0396456	0.0560424	0.147146	0.112474	0.107125	0.176695	0.102723	0.195601	0.118415	0.100653	-0.0234392	0.0616556	0.165833	0.171635	0.0228697	0.00298595	0.0825563	0.0911356	0.0229506	0.093047	0.154494	-0.0150832	-0.0216634	0.0648671	0.0885303	-0.0216634	0.0648671	-0.0455711	-0.185403
2.4	0.102949		0.076875	0.0500416	0.112375	0.179236	0.154228	0.109123	0.149132	0.0622955	-0.01403	0.116692	0.0352141	0.0986495	0.0397137	0.0543461	0.145583	0.108774	0.104477	0.174462	0.0998287	0.194187	0.117313	0.0963539	-0.0244997	0.0620203	0.164633	0.171063	0.021067	0.00311382	0.0814821	0.0918053	0.022182	0.0922946	0.154376	-0.0162964	-0.0243814	0.0633677	0.0881441	-0.0243814	0.0633677	-0.0463804	-0.186483
2.43333	0.10137		0.0752315	0.0500012	0.111008	0.177168	0.154508	0.107512	0.147973	0.0615413	-0.0144143	0.115026	0.0342174	0.0962834	0.0398806	0.052786	0.144019	0.105341	0.101917	0.172149	0.0970091	0.192584	0.116245	0.0921524	-0.0256088	0.0615171	0.163621	0.170421	0.0192628	0.00326689	0.0805839	0.0926995	0.0216759	0.0913565	0.153916	-0.0178594	-0.026975	0.062236	0.0880285	-0.026975	0.062236	-0.0472619	-0.187199
2.46667	0.0998002		0.0735213	0.0499542	0.10963	0.175055	0.154797	0.105866	0.146753	0.060754	-0.0146762	0.113334	0.0332596	0.0938561	0.0401342	0.0513087	0.142432	0.102143	0.0994097	0.169773	0.0942198	0.190781	0.115194	0.0881033	-0.0266392	0.0610743	0.162589	0.169792	0.0173415	0.0033988	0.0797075	0.0935534	0.0211417	0.0904534	0.153498	-0.0193798	-0.029503	0.0610525	0.0879648	-0.029503	0.0610525	-0.0481536	-0.187935
2.5	0.0982442		0.0717805	0.049914	0.108212	0.172928	0.155086	0.104196	0.145479	0.0599486	-0.0148278	0.111628	0.0322904	0.0914009	0.040475	0.0499575	0.140789	0.0991933	0.0969425	0.167323	0.0914756	0.188756	0.114159	0.0842641	-0.0276747	0.0604286	0.161668	0.169116	0.0156692	0.00354067	0.079008	0.0942792	0.020873	0.089549	0.15272	-0.0210811	-0.0318287	0.0600236	0.0878876	-0.0318287	0.0600236	-0.0494632	-0.188619
2.53333	0.0966918		0.0700473	0.0498927	0.106742	0.170767	0.155353	0.102503	0.144157	0.0591177	-0.0148536	0.109859	0.0312528	0.0889096	0.0408546	0.0486711	0.139088	0.0964564	0.0944801	0.16483	0.0887283	0.186512	0.113144	0.0807078	-0.0285605	0.0598105	0.160747	0.168467	0.0138714	0.00363493	0.0783129	0.0949334	0.0205277	0.088656	0.151965	-0.0227825	-0.0341056	0.058952	0.0879471	-0.0341056	0.058952	-0.050756	-0.189302
2.56667	0.0951463		0.0683766	0.0498958	0.105223	0.168587	0.15557	0.100802	0.142789	0.0582755	-0.0147903	0.108059	0.0300938	0.0864302	0.0412864	0.0474731	0.137309	0.0939122	0.0920076	0.162266	0.0859767	0.184079	0.11215	0.0774477	-0.0293255	0.0593873	0.160123	0.167716	0.0124118	0.00367108	0.0776689	0.0953529	0.0204245	0.0878091	0.150954	-0.0242845	-0.0361656	0.0579818	0.0875207	-0.0361656	0.0579818	-0.052522	-0.190286
2.6	0.0936024		0.0667847	0.0499244	0.10361	0.166395	0.155712	0.0991102	0.141385	0.057412	-0.0146218	0.106182	0.0288176	0.0839505	0.0417104	0.046316	0.135468	0.0915283	0.089499	0.159669	0.083187	0.181472	0.111204	0.0745375	-0.0300098	0.0589316	0.159563	0.167	0.0108555	0.00368877	0.0769843	0.0956811	0.0202288	0.086986	0.149958	-0.0257517	-0.0382747	0.0569331	0.0873065	-0.0382747	0.0569331	-0.0542589	-0.191219
2.63333	0.092058		0.0653132	0.0499662	0.101928	0.164186	0.155741	0.0974277	0.139947	0.0565475	-0.0143919	0.104268	0.0273935	0.0815068	0.042137	0.0451955	0.133566	0.0892541	0.0869513	0.157	0.0803521	0.178758	0.110287	0.0719428	-0.030524	0.0585411	0.159279	0.166177	0.00969926	0.00370441	0.0762766	0.0960655	0.0199714	0.0863403	0.148809	-0.0268575	-0.0399017	0.0560812	0.0867641	-0.0399017	0.0560812	-0.0562224	-0.192503
2.66667	0.090513		0.0639429	0.0500163	0.100132	0.161988	0.155632	0.0957862	0.138475	0.0556678	-0.0140995	0.1023	0.0258773	0.0790907	0.0425088	0.0440903	0.131632	0.0870622	0.0843545	0.154296	0.0774618	0.175963	0.109434	0.0696727	-0.0311106	0.0580503	0.159082	0.165388	0.00848778	0.00371529	0.0755072	0.0963488	0.0196459	0.0856817	0.147664	-0.0280331	-0.0415881	0.0551608	0.0863999	-0.0415881	0.0551608	-0.0581893	-0.193678
2.7	0.0889592		0.0626772	0.0500405	0.0982676	0.159791	0.155355	0.0941622	0.136971	0.0548028	-0.0137712	0.100305	0.0242714	0.0767078	0.0428193	0.0429697	0.129686	0.084887	0.0817231	0.151518	0.0745152	0.173157	0.108593	0.0676553	-0.0315736	0.0575819	0.159165	0.164472	0.0074501	0.00374103	0.0745213	0.096857	0.0189045	0.0851709	0.146624	-0.0289181	-0.0425909	0.0542144	0.0859688	-0.0425909	0.0542144	-0.0599506	-0.194802
2.73333	0.0874002		0.0614765	0.0500273	0.0963141	0.157623	0.154892	0.0925879	0.135428	0.0539362	-0.0134206	0.0982964	0.0226361	0.0743554	0.0430305	0.041837	0.127764	0.0827043	0.0790678	0.148699	0.071532	0.170363	0.107798	0.0658559	-0.0322241	0.0569818	0.159278	0.163589	0.00640719	0.0037915	0.0735073	0.0972866	0.0181277	0.0846201	0.145575	-0.0298963	-0.0436737	0.0532095	0.0856796	-0.0436737	0.0532095	-0.0617212	-0.195788
2.76667	0.0858253		0.0603107	0.0499317	0.0943271	0.155478	0.154226	0.0910255	0.133849	0.0530906	-0.0130493	0.0962783	0.0210029	0.0720112	0.0431184	0.0406535	0.125895	0.080449	0.0764151	0.145815	0.068526	0.16763	0.106985	0.0641882	-0.0327834	0.0562361	0.159473	0.162552	0.00538264	0.00394927	0.0723642	0.0974856	0.0169688	0.0841922	0.144864	-0.030839	-0.0441358	0.0518256	0.0854232	-0.0441358	0.0518256	-0.0632315	-0.196196
2.8	0.084239		0.0591366	0.0497337	0.0923148	0.153381	0.153355	0.0894929	0.132233	0.0522558	-0.0126765	0.0942789	0.0193923	0.0696735	0.0430612	0.0394376	0.124113	0.0780991	0.0737926	0.142903	0.0655365	0.164967	0.106178	0.0625987	-0.0335217	0.0553601	0.1596	0.161567	0.00435573	0.00417157	0.0712668	0.0976973	0.0157904	0.0837064	0.144124	-0.0318368	-0.0446501	0.0504149	0.0852548	-0.0446501	0.0504149	-0.0647409	-0.196493
2.83333	0.0826327		0.0579094	0.049396	0.0903306	0.151332	0.152281	0.0879601	0.130578	0.0514319	-0.0122898	0.0922786	0.0178469	0.0673152	0.0428289	0.0381539	0.122446	0.0756074	0.0712231	0.13997	0.0625858	0.16239	0.105328	0.0610157	-0.0341726	0.054516	0.159616	0.160506	0.00329247	0.00453134	0.0701186	0.0968541	0.0146123	0.0834562	0.143912	-0.0330589	-0.0448097	0.0485999	0.0848675	-0.0448097	0.0485999	-0.0658878	-0.195714
2.86667	0.081011		0.056607	0.0488902	0.0883885	0.149348	0.151018	0.0864255	0.128901	0.0506349	-0.0119008	0.0903076	0.0163329	0.0649308	0.0424202	0.0368227	0.120915	0.072951	0.068741	0.13706	0.0597183	0.159893	0.104441	0.0593969	-0.0348719	0.0536174	0.159555	0.159521	0.00218534	0.00495828	0.0690656	0.096082	0.0134078	0.0831524	0.14371	-0.0342579	-0.0449372	0.0467916	0.084448	-0.0449372	0.0467916	-0.0670086	-0.19495
2.9	0.079373		0.055192	0.0482139	0.0865208	0.147432	0.14958	0.0848909	0.127191	0.0498465	-0.0114969	0.0883307	0.0148879	0.0625125	0.0418216	0.0354274	0.119537	0.0701189	0.0663526	0.134214	0.0569509	0.157464	0.103511	0.057707	-0.035346	0.0529323	0.159408	0.158668	0.0011221	0.0055045	0.0681551	0.094063	0.0125726	0.0830539	0.143905	-0.0357411	-0.0451084	0.0447794	0.0833169	-0.0451084	0.0447794	-0.0677053	-0.193089
2.93333	0.0777211		0.0536697	0.0473398	0.0847172	0.1456	0.147993	0.0833391	0.125485	0.0491133	-0.011086	0.0863658	0.013443	0.0600521	0.0410461	0.0339863	0.118311	0.0670872	0.0640867	0.131473	0.0543111	0.155086	0.10251	0.055934	-0.035753	0.0523319	0.159215	0.157881	1.84473e-05	0.00608865	0.0673347	0.0921731	0.0116559	0.0829457	0.144145	-0.0372235	-0.0452255	0.0427945	0.0820501	-0.0452255	0.0427945	-0.0683789	-0.191374
2.96667	0.0760645		0.0520226	0.0463067	0.0829813	0.14385	0.146272	0.0818049	0.123769	0.048413	-0.0106629	0.0843833	0.01203	0.0575693	0.040107	0.0325092	0.117231	0.063892	0.0619321	0.128906	0.0518067	0.152735	0.101474	0.0540867	-0.0357959	0.0520562	0.158787	0.157421	-0.000972099	0.00659596	0.0667278	0.0891628	0.0111965	0.0828786	0.14455	-0.0387355	-0.0455914	0.0410129	0.0799292	-0.0455914	0.0410129	-0.0683462	-0.189179
3	0.0744044		0.0502767	0.0451014	0.0812773	0.142205	0.14445	0.0802637	0.122082	0.0478101	-0.0102348	0.0823855	0.0105833	0.0550587	0.0390376	0.0310139	0.116271	0.0605161	0.0599036	0.126532	0.0494465	0.150391	0.100345	0.0521814	-0.0357482	0.0519686	0.158381	0.157016	-0.00194325	0.00709228	0.0661082	0.0862506	0.0106178	0.0828716	0.145	-0.0402283	-0.0458328	0.0392631	0.0776673	-0.0458328	0.0392631	-0.0683375	-0.18718
3.03333	0.0727572		0.0484315	0.0437913	0.079585	0.140644	0.14254	0.0787643	0.120419	0.0472812	-0.00980306	0.0803666	0.00913439	0.0525525	0.0378705	0.0295364	0.1154	0.0570225	0.0579886	0.124418	0.0472405	0.148035	0.0991779	0.0502615	-0.0353599	0.0520645	0.157832	0.156994	-0.00277182	0.00738233	0.0658543	0.0830502	0.0103557	0.08274	0.145372	-0.0416755	-0.0464811	0.0378035	0.0746667	-0.0464811	0.0378035	-0.0674926	-0.185622
3.06667	0.0711225		0.0465187	0.0423893	0.0778567	0.139196	0.140569	0.0772793	0.118806	0.0468815	-0.00937722	0.0783183	0.00764557	0.0500586	0.0366435	0.0280998	0.114572	0.053409	0.0561844	0.122549	0.0451877	0.145652	0.0978995	0.0483556	-0.0349211	0.0523338	0.157319	0.157046	-0.00351913	0.00764753	0.0654797	0.0798491	0.0100001	0.0826905	0.145765	-0.043124	-0.0470483	0.0363818	0.0716397	-0.0470483	0.0363818	-0.0667029	-0.184156
3.1	0.0695177		0.0445469	0.0409686	0.0760555	0.137819	0.138553	0.0758536	0.117259	0.0465822	-0.00896373	0.0762555	0.00614952	0.0475993	0.0353995	0.026761	0.113745	0.0497285	0.0544935	0.120959	0.0433078	0.143241	0.0965543	0.046523	-0.0344004	0.0526309	0.156432	0.157368	-0.00432618	0.00769589	0.0655967	0.0771069	0.00981402	0.0823699	0.145931	-0.044546	-0.0480729	0.0351227	0.0683834	-0.0480729	0.0351227	-0.0653756	-0.18379
3.13333	0.0679418		0.0425425	0.0395601	0.0741561	0.13653	0.136506	0.074471	0.11578	0.0464038	-0.0085746	0.0741699	0.00463887	0.045197	0.0341738	0.0255449	0.112866	0.0459899	0.0528975	0.119605	0.0416008	0.140792	0.0950886	0.0447822	-0.0338335	0.0529883	0.155599	0.157724	-0.00504598	0.00771383	0.0655508	0.0742534	0.00958259	0.0821256	0.146032	-0.0460231	-0.0490817	0.0338593	0.0652922	-0.0490817	0.0338593	-0.0641026	-0.183462
3.16667	0.0664084		0.0405151	0.0382171	0.0721195	0.135276	0.134448	0.0731612	0.114405	0.0463151	-0.00820991	0.0720896	0.00314325	0.0428511	0.0330078	0.0245098	0.111899	0.0422093	0.0514161	0.118479	0.0400907	0.138322	0.0935275	0.0431931	-0.0333916	0.0530917	0.154392	0.158094	-0.00586185	0.00756438	0.0659187	0.0725261	0.00932521	0.0817294	0.145899	-0.0474786	-0.0505288	0.0327816	0.0627543	-0.0505288	0.0327816	-0.0630191	-0.184236
3.2	0.0649163		0.0384871	0.0369752	0.0699654	0.134046	0.132382	0.0719276	0.11312	0.0462955	-0.00788526	0.0700173	0.00167147	0.040596	0.0319173	0.023668	0.110806	0.0383982	0.0500225	0.117525	0.0387763	0.135842	0.0918588	0.041746	-0.0328502	0.0531379	0.153231	0.158444	-0.00662763	0.00740741	0.0662009	0.0706472	0.00906897	0.0813744	0.145699	-0.0489296	-0.0518769	0.0316589	0.0604644	-0.0518769	0.0316589	-0.0619498	-0.185032
3.23333	0.0634729		0.0364728	0.035854	0.067673	0.132794	0.130334	0.0707875	0.11197	0.0463146	-0.0075926	0.0679781	0.000246762	0.0384167	0.0309293	0.0230605	0.109573	0.0345385	0.0487399	0.116703	0.0376685	0.133377	0.0900767	0.0404885	-0.0325048	0.0528896	0.152263	0.158584	-0.00741706	0.00730725	0.0667441	0.0699979	0.00858987	0.0810195	0.145383	-0.0502742	-0.0532609	0.0308896	0.0593231	-0.0532609	0.0308896	-0.0616837	-0.186246
3.26667	0.0620776		0.0344956	0.0348772	0.065306	0.131484	0.128293	0.0697588	0.110934	0.0463264	-0.00735067	0.0659915	-0.00111472	0.036349	0.0300485	0.0226734	0.108185	0.0306298	0.047543	0.115963	0.036757	0.13097	0.0882086	0.0393785	-0.032032	0.0525181	0.151371	0.158597	-0.00817958	0.0072176	0.0672598	0.0691867	0.00818091	0.0806491	0.145042	-0.0515421	-0.0546234	0.03005	0.0583832	-0.0546234	0.03005	-0.0614053	-0.187478
3.3	0.0607321		0.0325819	0.0340327	0.0628725	0.130092	0.126284	0.0688441	0.110052	0.0463127	-0.00714374	0.0640765	-0.00239842	0.0343823	0.0292812	0.0225117	0.106653	0.0266454	0.0464442	0.11526	0.0360276	0.128636	0.0862273	0.0384304	-0.0318048	0.0518435	0.15122	0.158312	-0.00889344	0.00717747	0.0676721	0.0694608	0.00729921	0.0803691	0.144687	-0.0525057	-0.0554822	0.029888	0.0587904	-0.0554822	0.029888	-0.0619145	-0.188282
3.33333	0.0594349		0.030752	0.0333314	0.0604459	0.12857	0.124294	0.0680593	0.109308	0.0462278	-0.00699229	0.0622592	-0.00358103	0.0325394	0.0286272	0.0225349	0.10499	0.0225704	0.0454287	0.114557	0.0354577	0.126443	0.0841742	0.0375711	-0.0314629	0.0510322	0.151149	0.157897	-0.00959567	0.00714884	0.0681582	0.0696624	0.0065178	0.0800777	0.14435	-0.0533849	-0.0563823	0.0296733	0.0592418	-0.0563823	0.0296733	-0.062376	-0.189144
3.36667	0.058183		0.0290427	0.0327398	0.0580667	0.126926	0.122337	0.0673899	0.108719	0.046066	-0.00687956	0.0605497	-0.00466001	0.0308308	0.0280782	0.0227152	0.10322	0.0183962	0.0444936	0.11382	0.0350127	0.124386	0.08201	0.0367673	-0.0314251	0.0500178	0.152071	0.157059	-0.0101857	0.00716562	0.0681219	0.0705728	0.00537329	0.079841	0.144086	-0.0540484	-0.0565025	0.0300429	0.0606521	-0.0565025	0.0300429	-0.0633069	-0.188948
3.4	0.0569734		0.0274505	0.032259	0.0557931	0.125118	0.120407	0.0668373	0.108275	0.045798	-0.00681853	0.0589597	-0.00559731	0.0292514	0.0276368	0.0229982	0.101374	0.0141075	0.0436391	0.113032	0.0346664	0.12253	0.0797582	0.0359402	-0.0313266	0.0488964	0.153075	0.156192	-0.0107436	0.00715851	0.0681769	0.0714667	0.00433708	0.0796025	0.143895	-0.0547545	-0.0567761	0.0303899	0.0619206	-0.0567761	0.0303899	-0.064195	-0.188724
3.43333	0.0557997		0.02601	0.0318417	0.0536855	0.123186	0.118505	0.0663705	0.107964	0.0454267	-0.00679617	0.0574956	-0.00640726	0.0278354	0.0272845	0.0233401	0.0994763	0.00972493	0.0428495	0.112175	0.0343776	0.120855	0.0773863	0.0350065	-0.0314782	0.0477049	0.15468	0.155062	-0.0112318	0.00722358	0.0675799	0.0727004	0.00307308	0.0793859	0.14367	-0.0555485	-0.0562303	0.030864	0.0636063	-0.0562303	0.030864	-0.0652091	-0.187612
3.46667	0.0546574		0.0246819	0.0314833	0.0517741	0.121106	0.11664	0.0659758	0.107782	0.0449404	-0.00680396	0.0561462	-0.0070378	0.0265464	0.0270163	0.0236957	0.0975625	0.00524809	0.0421345	0.111252	0.0341263	0.119388	0.0748932	0.0339119	-0.0316776	0.0464612	0.156305	0.153939	-0.0116687	0.00726959	0.0670412	0.0739632	0.00189575	0.0791957	0.143481	-0.0564276	-0.0558323	0.0313721	0.0650095	-0.0558323	0.0313721	-0.0661833	-0.18648
3.5	0.0535387		0.0234834	0.0311256	0.0501113	0.118937	0.114803	0.0656129	0.107688	0.044351	-0.00683228	0.0549124	-0.00752127	0.0254276	0.0268196	0.0240288	0.0956513	0.000715234	0.0414729	0.110258	0.0338866	0.118101	0.0722702	0.0325474	-0.032065	0.0452672	0.15787	0.152739	-0.0120001	0.00748639	0.0660789	0.0754403	0.000779453	0.0789945	0.143382	-0.057674	-0.0552189	0.0313403	0.06631	-0.0552189	0.0313403	-0.0672546	-0.184795
3.53333	0.0524403		0.0223532	0.0307677	0.0486998	0.116673	0.113019	0.0652646	0.107678	0.0436493	-0.00684767	0.0537662	-0.00780126	0.024426	0.026679	0.0243202	0.0937653	-0.00384915	0.0408734	0.109214	0.0336496	0.116972	0.0695098	0.0309038	-0.0325515	0.04406	0.159367	0.151495	-0.0122753	0.00768183	0.0651364	0.0770048	-0.000290337	0.0788127	0.143256	-0.0589656	-0.0546125	0.0313572	0.0672738	-0.0546125	0.0313572	-0.0682991	-0.183159
3.56667	0.0513543		0.0212849	0.0303493	0.0475604	0.114371	0.111276	0.0648912	0.1077	0.0428589	-0.00684174	0.0527074	-0.0079163	0.0235753	0.0265879	0.0245578	0.0919156	-0.0084095	0.0403133	0.108123	0.0334124	0.115971	0.0666251	0.0288827	-0.0330092	0.0430328	0.160284	0.150524	-0.012333	0.00811308	0.0641889	0.0783187	-0.00113022	0.0786084	0.143275	-0.0604441	-0.0544493	0.0306265	0.0680449	-0.0544493	0.0306265	-0.0693051	-0.181798
3.6	0.0502827		0.0202309	0.0298821	0.0466723	0.112032	0.109607	0.0644908	0.107749	0.0419663	-0.00677339	0.0517011	-0.00783265	0.0228335	0.0265355	0.0247564	0.0901085	-0.0129167	0.0397894	0.10702	0.0331729	0.115043	0.0636275	0.0265248	-0.0336119	0.0420338	0.161097	0.149442	-0.0123713	0.00853499	0.0631761	0.0797144	-0.00196805	0.0784266	0.143193	-0.0619451	-0.0542144	0.0299572	0.0685336	-0.0542144	0.0299572	-0.0703142	-0.180553
3.63333	0.0492188		0.0191704	0.0293232	0.0460139	0.109695	0.107995	0.0640367	0.107779	0.0410019	-0.00663299	0.050748	-0.00758306	0.022213	0.0265209	0.0249278	0.088346	-0.0173498	0.0392848	0.105913	0.0329454	0.114158	0.0605338	0.023774	-0.0339661	0.0414983	0.160947	0.148937	-0.0120497	0.00922011	0.0623089	0.0806455	-0.00238739	0.078227	0.143236	-0.0634533	-0.0548478	0.0286963	0.0686871	-0.0548478	0.0286963	-0.0712163	-0.180141
3.66667	0.0481709		0.0180975	0.0287002	0.0455409	0.107365	0.106471	0.0635495	0.107785	0.0399452	-0.00639612	0.049824	-0.00716813	0.0217024	0.0265517	0.0251162	0.0866193	-0.0216458	0.0387805	0.104843	0.0327265	0.113257	0.057389	0.0207063	-0.0344857	0.0409478	0.160706	0.148323	-0.0117454	0.00988322	0.0613685	0.0817312	-0.00283291	0.0779822	0.143193	-0.0649409	-0.055352	0.0274662	0.0686164	-0.055352	0.0274662	-0.0721599	-0.17981
3.7	0.0471347		0.0169923	0.0280029	0.0451986	0.105056	0.105009	0.0630245	0.107738	0.03882	-0.00604716	0.0489327	-0.00659777	0.0212921	0.0266322	0.0253462	0.0849186	-0.0258002	0.0382684	0.103822	0.0325292	0.112306	0.0541996	0.0173196	-0.0346804	0.0410246	0.15946	0.148428	-0.011109	0.0107271	0.0604686	0.0820384	-0.00306066	0.0776328	0.143164	-0.0661865	-0.0564541	0.0259937	0.0681485	-0.0564541	0.0259937	-0.073091	-0.180611
3.73333	0.0461218		0.0158834	0.0272696	0.0449301	0.102769	0.103628	0.0625003	0.107635	0.0376095	-0.0055859	0.0480702	-0.00590418	0.0210007	0.0267894	0.0256704	0.0832237	-0.0297489	0.0377199	0.10288	0.0323425	0.111268	0.0510253	0.0137027	-0.0349935	0.0410221	0.158186	0.148466	-0.0105711	0.0115316	0.0594894	0.0825071	-0.00330205	0.0771928	0.143067	-0.0673681	-0.057561	0.0245727	0.067605	-0.057561	0.0245727	-0.0740785	-0.181407
3.76667	0.0451296		0.0147704	0.0265217	0.0446649	0.100499	0.102303	0.0619942	0.107465	0.0363195	-0.00498798	0.0472369	-0.00507583	0.0208019	0.0270279	0.0261059	0.0815151	-0.0334921	0.0371364	0.102027	0.0321643	0.110101	0.0478548	0.00989788	-0.0349785	0.041584	0.156207	0.148891	-0.00978845	0.0124372	0.0584647	0.0822394	-0.00354253	0.0766279	0.142808	-0.0683122	-0.0588782	0.0231804	0.0666601	-0.0588782	0.0231804	-0.0749088	-0.182971
3.8	0.0441678		0.0136957	0.0257864	0.0443491	0.0982462	0.101037	0.061537	0.107232	0.0349503	-0.00426771	0.0464497	-0.00416096	0.0207219	0.0273806	0.0266945	0.0797721	-0.0369827	0.0364945	0.101265	0.0319821	0.108797	0.0447354	0.00597666	-0.0350221	0.0420678	0.154236	0.149315	-0.00907982	0.0133017	0.0574187	0.0821138	-0.00374165	0.0759821	0.142529	-0.0692973	-0.0602222	0.0218172	0.0657874	-0.0602222	0.0218172	-0.0757859	-0.184532
3.83333	0.0432352		0.0126775	0.0250991	0.0439231	0.0959955	0.0998172	0.0611577	0.10694	0.0334876	-0.00339992	0.0456948	-0.00313936	0.0207215	0.027849	0.027429	0.077973	-0.0402065	0.0357964	0.100595	0.031779	0.107328	0.0416547	0.00200178	-0.0348925	0.0427764	0.15199	0.149716	-0.00827739	0.0140652	0.0562108	0.0815107	-0.0040599	0.0752318	0.142152	-0.0700688	-0.0613576	0.020648	0.0647215	-0.0613576	0.020648	-0.0763723	-0.186581
3.86667	0.0423335		0.0117519	0.0244546	0.0433568	0.0937476	0.0986353	0.0608567	0.1066	0.0319465	-0.00239728	0.0450029	-0.00205444	0.0208103	0.0284493	0.0283225	0.0761066	-0.0431549	0.0350373	0.0999824	0.0315518	0.105706	0.0386209	-0.00199466	-0.0347469	0.0434374	0.14979	0.150175	-0.00750082	0.0148156	0.0550196	0.0809912	-0.00428731	0.074438	0.141811	-0.0707978	-0.0625777	0.0194827	0.0638815	-0.0625777	0.0194827	-0.0769441	-0.188666
3.9	0.0414639		0.0109426	0.023885	0.0426106	0.0914837	0.097506	0.0606552	0.106223	0.0303071	-0.00124324	0.0443462	-0.0008971	0.0209427	0.0291768	0.029341	0.0741611	-0.0457868	0.0342149	0.0994156	0.031287	0.103943	0.0356333	-0.00594317	-0.0344778	0.0438759	0.147567	0.150395	-0.00672362	0.0153707	0.0538314	0.0802254	-0.00457095	0.0736116	0.141518	-0.0714476	-0.0634939	0.018548	0.0630146	-0.0634939	0.018548	-0.0771642	-0.191084
3.93333	0.040617		0.0102692	0.0233469	0.0416886	0.0892115	0.0964154	0.0605194	0.105819	0.0285916	5.8394e-05	0.0437497	0.000298555	0.0210998	0.0300207	0.0304648	0.0721407	-0.048148	0.0333428	0.0988348	0.0309856	0.102061	0.0326629	-0.00985864	-0.0341769	0.0442924	0.145392	0.150689	-0.00596248	0.0159662	0.052725	0.0795036	-0.00478163	0.0728252	0.14128	-0.0721031	-0.0643759	0.0175583	0.0624595	-0.0643759	0.0175583	-0.077312	-0.193493
3.96667	0.0397979		0.00974317	0.0228646	0.0405783	0.0869181	0.095402	0.0604486	0.105401	0.0267921	0.00150391	0.0431817	0.00152214	0.02124	0.0309764	0.0316484	0.070051	-0.050181	0.0324136	0.0982194	0.030648	0.100123	0.0297301	-0.01367	-0.0339138	0.0440869	0.143254	0.150729	-0.00550024	0.0163585	0.0518428	0.0785687	-0.00499891	0.0721245	0.141143	-0.0729117	-0.0648451	0.0168904	0.0617957	-0.0648451	0.0168904	-0.0771374	-0.195882
4	0.0389894		0.00937073	0.0223667	0.039309	0.0846271	0.0944481	0.0603917	0.104969	0.0249398	0.00309509	0.0426429	0.00274525	0.0213302	0.0320134	0.0328433	0.0679172	-0.0519664	0.031443	0.0975123	0.0302659	0.0981412	0.026787	-0.0174264	-0.0336475	0.0439092	0.141178	0.150838	-0.00504078	0.0168385	0.0510704	0.0776376	-0.00518457	0.0715067	0.141066	-0.073698	-0.065167	0.0161574	0.061443	-0.065167	0.0161574	-0.0769049	-0.198233
4.03333	0.0382015		0.00914141	0.0218782	0.0379002	0.0823353	0.0936037	0.0603288	0.104525	0.0230455	0.00480573	0.0421175	0.00394484	0.0213415	0.0331309	0.0340091	0.0657641	-0.0534565	0.0304262	0.0966996	0.0298513	0.096218	0.0238753	-0.0210524	-0.0336237	0.043248	0.139231	0.150814	-0.00503848	0.0171731	0.0505499	0.076993	-0.00536814	0.0710066	0.140993	-0.0747821	-0.0651717	0.0156278	0.0605029	-0.0651717	0.0156278	-0.0765841	-0.200331
4.06667	0.0374159		0.00905459	0.0213246	0.0363933	0.0800815	0.0928471	0.0602102	0.104052	0.0211536	0.0066411	0.0415857	0.00509499	0.0212505	0.0342862	0.035083	0.0636274	-0.0547234	0.0293641	0.0957513	0.0293798	0.0943464	0.0209551	-0.0246098	-0.0336368	0.0426501	0.137339	0.150787	-0.00502785	0.0175973	0.0501743	0.0763171	-0.00555478	0.0705635	0.140958	-0.0758666	-0.0651498	0.0150631	0.059792	-0.0651498	0.0150631	-0.076226	-0.202423
4.1	0.0366464		0.00908253	0.0207382	0.0348392	0.0778717	0.0922172	0.0600103	0.103544	0.0192872	0.00855514	0.0410582	0.00617466	0.0210422	0.0354916	0.0360426	0.0615435	-0.0557618	0.028264	0.0946689	0.0288659	0.0926283	0.0180822	-0.0280255	-0.0339932	0.0418497	0.135869	0.150712	-0.0055923	0.0178889	0.0501052	0.0761528	-0.00578687	0.0700477	0.140818	-0.0772677	-0.0650927	0.014491	0.0582865	-0.0650927	0.014491	-0.0757881	-0.203712
4.13333	0.0358789		0.00922484	0.0200672	0.0332766	0.0757528	0.0916863	0.0596934	0.102964	0.0174972	0.0105452	0.0405053	0.00716236	0.02072	0.0367053	0.0368317	0.0595445	-0.0566031	0.02711	0.0934596	0.0282768	0.0910396	0.0152321	-0.0313573	-0.0343948	0.0411347	0.134441	0.150611	-0.00609774	0.0182605	0.0501326	0.075878	-0.00608458	0.0695522	0.140704	-0.078614	-0.0651435	0.0139374	0.0569418	-0.0651435	0.0139374	-0.0753498	-0.205012
4.16667	0.0351264		0.00944908	0.019349	0.0317729	0.073733	0.0912694	0.059249	0.102304	0.0158081	0.0125574	0.03996	0.00804719	0.0202768	0.0379402	0.0374485	0.0576668	-0.0572997	0.0259225	0.0921393	0.0276177	0.0896421	0.0124678	-0.0345411	-0.0350503	0.0402604	0.133714	0.150432	-0.00686455	0.01852	0.0502127	0.0762201	-0.00639142	0.0689595	0.140334	-0.0800998	-0.0653983	0.0133304	0.0552199	-0.0653983	0.0133304	-0.0748871	-0.205051
4.2	0.034382		0.00975086	0.0185713	0.0303465	0.0718528	0.0909338	0.0586576	0.101516	0.0142649	0.0145834	0.0393981	0.00881266	0.0197356	0.0391679	0.0378578	0.0559213	-0.057842	0.0246806	0.0907435	0.0268701	0.0884076	0.0097922	-0.0376197	-0.0357689	0.0394495	0.133053	0.150179	-0.00754626	0.0188347	0.050349	0.0763555	-0.00681441	0.0683698	0.140044	-0.0814962	-0.0657531	0.0128106	0.0535629	-0.0657531	0.0128106	-0.074447	-0.20509
4.23333	0.0336534		0.0101057	0.0177592	0.0290633	0.0701163	0.0906726	0.0579375	0.100598	0.012888	0.0165778	0.0388536	0.00946125	0.0190958	0.0403865	0.0380814	0.0543343	-0.0583197	0.0234083	0.0892903	0.0260253	0.0873366	0.00726032	-0.0405583	-0.0365436	0.0385573	0.133002	0.149805	-0.00830547	0.0190206	0.0504806	0.0767706	-0.00712578	0.0676679	0.139551	-0.0826967	-0.0663591	0.0123957	0.0521809	-0.0663591	0.0123957	-0.0743676	-0.203747
4.26667	0.0329397		0.010493	0.0169355	0.0279092	0.0685463	0.0904578	0.0570895	0.0995072	0.0116989	0.0185269	0.0383117	0.00998248	0.0183795	0.0415898	0.0381197	0.0528943	-0.0587094	0.0220939	0.0878204	0.025093	0.0864103	0.00489279	-0.0433694	-0.0373228	0.0376882	0.132979	0.149409	-0.00901087	0.0192001	0.0505438	0.0769716	-0.00755515	0.0669513	0.139152	-0.0839074	-0.0669546	0.0120523	0.0507736	-0.0669546	0.0120523	-0.0743096	-0.202389
4.3	0.0322416		0.0108973	0.0160959	0.0269377	0.0671385	0.0902751	0.0561549	0.0982456	0.0107168	0.0204071	0.0377872	0.0103971	0.0175933	0.0427613	0.0380147	0.0516101	-0.0591069	0.020752	0.0863493	0.0240551	0.0855717	0.00271987	-0.0460577	-0.0379758	0.0371712	0.133172	0.148936	-0.0096523	0.0192706	0.0505124	0.0771042	-0.0078526	0.0663242	0.13868	-0.0846344	-0.0674783	0.0120026	0.0498854	-0.0674783	0.0120026	-0.0747868	-0.199831
4.33333	0.0315623		0.0112782	0.0152827	0.0260983	0.06589	0.0901117	0.0551567	0.0967914	0.00993818	0.0222072	0.0372784	0.0107015	0.0167374	0.0439132	0.0377948	0.050455	-0.0595042	0.0193851	0.0849052	0.0229475	0.0848212	0.000771862	-0.0485916	-0.0386347	0.0366574	0.133387	0.148454	-0.010337	0.0192792	0.0503527	0.0771087	-0.00821452	0.0656919	0.138265	-0.0854013	-0.0679957	0.0119942	0.0488467	-0.0679957	0.0119942	-0.0753044	-0.197274
4.36667	0.030896		0.0116305	0.0144607	0.0254175	0.0647833	0.0899623	0.0541376	0.0951487	0.00938451	0.0239312	0.0367721	0.0109293	0.0158276	0.0450152	0.0375131	0.04942	-0.0599644	0.0179913	0.0835016	0.0217529	0.0840655	-0.000955722	-0.0510122	-0.0392608	0.0369609	0.133368	0.147925	-0.010697	0.0192979	0.0500824	0.0769116	-0.00849504	0.0651685	0.138004	-0.0857665	-0.0680911	0.0125439	0.0483938	-0.0680911	0.0125439	-0.0767004	-0.193684
4.4	0.0302483		0.0119074	0.0136833	0.0248209	0.0637857	0.089834	0.0531395	0.0933262	0.00903478	0.025572	0.0362734	0.0110889	0.0148369	0.0460911	0.0372087	0.0484776	-0.0605056	0.0165859	0.0821473	0.0205169	0.0833204	-0.00244093	-0.0532424	-0.0398912	0.037281	0.133328	0.147412	-0.0111506	0.0192409	0.0496702	0.0767275	-0.00874974	0.0646097	0.137733	-0.0861775	-0.0681933	0.0130996	0.0477435	-0.0681933	0.0130996	-0.0781733	-0.190066
4.43333	0.0296122		0.0121108	0.0129061	0.024308	0.0628751	0.0897358	0.0521863	0.09133	0.00890903	0.0271481	0.0357537	0.0112118	0.0137899	0.0471137	0.0369303	0.0476072	-0.0611392	0.0151579	0.080865	0.0192398	0.0824891	-0.00371782	-0.0553421	-0.0406437	0.0386202	0.133087	0.146898	-0.0111413	0.0192926	0.0491363	0.0764273	-0.00898501	0.0642062	0.137668	-0.0864553	-0.0678594	0.0140659	0.0475348	-0.0678594	0.0140659	-0.0801365	-0.185866
4.46667	0.0289943		0.0122082	0.0121877	0.0238139	0.0619981	0.089687	0.0513255	0.0891999	0.00897847	0.0286536	0.0352233	0.01132	0.0126478	0.0480998	0.0367068	0.0467883	-0.0618961	0.01373	0.0796463	0.0179545	0.0815962	-0.00478562	-0.0572089	-0.041408	0.0399726	0.132781	0.146433	-0.0112068	0.0192875	0.0484966	0.0762557	-0.00914219	0.0637617	0.137607	-0.0868148	-0.0674846	0.0150591	0.0470748	-0.0674846	0.0150591	-0.0821724	-0.181655
4.5	0.0283893		0.0122098	0.011499	0.0233097	0.0611333	0.0896983	0.0505511	0.0869538	0.00924975	0.0301045	0.0346507	0.0114203	0.0114446	0.049029	0.0365667	0.045994	-0.0627384	0.0122914	0.0785265	0.0166837	0.0805764	-0.00569547	-0.0588936	-0.0423213	0.0418519	0.132518	0.145993	-0.0110374	0.0194047	0.0476535	0.0758958	-0.00925549	0.0633312	0.137698	-0.0872375	-0.067302	0.0160871	0.0468397	-0.067302	0.0160871	-0.0841311	-0.17736
4.53333	0.0278042		0.0121094	0.0108957	0.0227706	0.0602237	0.0897925	0.0499036	0.0846455	0.00968934	0.0314947	0.0340442	0.0115419	0.01015	0.0499081	0.0365136	0.0452129	-0.0636888	0.0108679	0.0774862	0.0154345	0.0794591	-0.00646092	-0.0603018	-0.0432393	0.0437283	0.13218	0.145586	-0.0109197	0.0194933	0.0467594	0.0757175	-0.00932801	0.0628626	0.137799	-0.0877161	-0.0671047	0.017159	0.0464058	-0.0671047	0.017159	-0.0861244	-0.17303
4.56667	0.0272376		0.0119207	0.0103771	0.0221584	0.0592579	0.0899698	0.0493548	0.0823105	0.0102833	0.0328273	0.0333796	0.0116624	0.00880716	0.0507316	0.036547	0.0444166	-0.0646813	0.00945737	0.076562	0.0142375	0.0782324	-0.00712775	-0.0614568	-0.0440886	0.0453952	0.132266	0.145213	-0.0108102	0.0197054	0.0459762	0.075275	-0.00932277	0.062487	0.137819	-0.0881752	-0.0675119	0.0176843	0.0463165	-0.0675119	0.0176843	-0.0870868	-0.169904
4.6	0.0266957		0.0116595	0.00997781	0.0214996	0.0581935	0.0902545	0.0489267	0.0800029	0.0110003	0.0340933	0.0326563	0.0118081	0.00740475	0.0514961	0.0366478	0.0436016	-0.0657232	0.00807985	0.0757306	0.013077	0.0769275	-0.0077057	-0.0623043	-0.0449266	0.0470082	0.132298	0.144894	-0.0107806	0.0199099	0.0451992	0.0750017	-0.0093578	0.0620853	0.137878	-0.0886014	-0.0679169	0.0182372	0.0460343	-0.0679169	0.0182372	-0.0880276	-0.166783
4.63333	0.0261806		0.0113425	0.00972023	0.0207734	0.05703	0.0906258	0.0485828	0.0777739	0.0118045	0.0352911	0.0318603	0.011939	0.00598701	0.0522091	0.0367874	0.0427416	-0.0667546	0.00674441	0.0750136	0.0119679	0.0755884	-0.00822173	-0.0628328	-0.0453741	0.0479151	0.132621	0.144412	-0.0109331	0.0202331	0.0444279	0.0747798	-0.00916654	0.0617313	0.137683	-0.0889217	-0.0688419	0.0180266	0.0458861	-0.0688419	0.0180266	-0.0875635	-0.165448
4.66667	0.0256958		0.0109891	0.00960718	0.0200432	0.0557471	0.0911098	0.048319	0.0756605	0.0126752	0.0364067	0.03098	0.0120649	0.00456258	0.0528598	0.0369352	0.0418453	-0.067768	0.00545898	0.0743853	0.0108906	0.0742511	-0.00867248	-0.0630433	-0.045797	0.0487732	0.132908	0.143959	-0.0111434	0.0205278	0.0437314	0.0746377	-0.00910647	0.0613683	0.137518	-0.0892426	-0.0697744	0.0178314	0.0456751	-0.0697744	0.0178314	-0.0870399	-0.164097
4.7	0.0252438		0.0106107	0.00965914	0.0193169	0.0543521	0.0916662	0.0481046	0.0737178	0.013567	0.0374412	0.0300056	0.0121507	0.00316097	0.0534608	0.037046	0.0408953	-0.0687304	0.00424012	0.0738342	0.00983095	0.0729932	-0.0090582	-0.0629003	-0.0456946	0.0489075	0.133043	0.143444	-0.0114563	0.0208431	0.0430936	0.0752196	-0.00889283	0.0609709	0.137104	-0.0894064	-0.0708396	0.0170611	0.0454449	-0.0708396	0.0170611	-0.085319	-0.164208
4.73333	0.0248257		0.0102113	0.00984948	0.0186726	0.0528431	0.0923183	0.0479078	0.0719609	0.0144759	0.0383705	0.0289248	0.0121907	0.00180456	0.0540012	0.0371027	0.0399087	-0.0696322	0.00308279	0.0733407	0.00878335	0.0718532	-0.00935816	-0.0624474	-0.0455809	0.0490834	0.133195	0.142934	-0.0117852	0.0211235	0.0425914	0.075818	-0.00883508	0.0605681	0.136688	-0.0895458	-0.0719717	0.0162853	0.0452399	-0.0719717	0.0162853	-0.08354	-0.164288
4.76667	0.0244418		0.00979742	0.0101798	0.0181298	0.0512323	0.0930194	0.0477187	0.0704322	0.0153557	0.0391998	0.0277378	0.0121744	0.000497913	0.0544948	0.03706	0.0388792	-0.0704748	0.00199982	0.0728624	0.00770889	0.0709117	-0.00954901	-0.0616489	-0.0451853	0.0488658	0.132766	0.142339	-0.0120986	0.0213575	0.0421869	0.0772829	-0.00863679	0.0599822	0.136338	-0.0894434	-0.0729924	0.0153983	0.0448096	-0.0729924	0.0153983	-0.0809079	-0.16483
4.8	0.024092		0.00935754	0.010611	0.0177547	0.049529	0.093777	0.0474905	0.0691271	0.0162186	0.0399025	0.0264459	0.0120914	-0.000724559	0.0549376	0.0369287	0.0378285	-0.0712647	0.00098347	0.0723964	0.00661795	0.0701943	-0.00961215	-0.0605668	-0.0447693	0.0487658	0.132379	0.141755	-0.0123705	0.0215827	0.0418805	0.0787103	-0.00855303	0.0594047	0.135937	-0.0892685	-0.0740811	0.014497	0.0445331	-0.0740811	0.014497	-0.0782148	-0.165346
4.83333	0.0237734		0.00888866	0.0111184	0.0175499	0.0477577	0.0945531	0.0472394	0.0680616	0.0170296	0.0404794	0.025069	0.0119628	-0.0018841	0.055333	0.0366817	0.0367632	-0.0720291	3.15972e-05	0.0718894	0.00546979	0.0697573	-0.00952028	-0.0591877	-0.0443008	0.0488452	0.131352	0.141142	-0.0127273	0.0216388	0.0415488	0.0806264	-0.00842525	0.0586435	0.135864	-0.0888342	-0.0749155	0.0137996	0.0442292	-0.0749155	0.0137996	-0.0753718	-0.165422
4.86667	0.0234852		0.00837508	0.0116653	0.0175648	0.045936	0.0953285	0.0469277	0.0672207	0.0178044	0.0409123	0.0236261	0.0117896	-0.00293894	0.0556871	0.0363573	0.0356979	-0.0728	-0.000859451	0.0713581	0.00427616	0.0695902	-0.00926757	-0.0575763	-0.0438098	0.0490684	0.130382	0.140563	-0.0130176	0.0217025	0.0412157	0.0825027	-0.00831224	0.0579001	0.135705	-0.0882683	-0.0758209	0.013094	0.0441573	-0.0758209	0.013094	-0.0724306	-0.165528
4.9	0.0232234		0.0078125	0.0122125	0.017774	0.0440989	0.0960836	0.0465984	0.0665934	0.0185194	0.0411925	0.0221548	0.0116186	-0.00392504	0.0559836	0.0359567	0.0346559	-0.073604	-0.00171165	0.0707631	0.00301762	0.0697134	-0.00883785	-0.055755	-0.0434096	0.0497973	0.129062	0.139956	-0.0136393	0.0215228	0.0407552	0.084086	-0.00800723	0.0569987	0.135815	-0.0873819	-0.076367	0.012705	0.0446294	-0.076367	0.012705	-0.0698786	-0.164977
4.93333	0.0229851		0.00719828	0.0127306	0.0181963	0.0422634	0.0967758	0.0462423	0.066167	0.0191803	0.0413226	0.0206875	0.0114659	-0.00480284	0.0562305	0.0355285	0.0336354	-0.0744866	-0.0025218	0.0701344	0.00169596	0.0700678	-0.00824856	-0.0537907	-0.0429622	0.0506621	0.127773	0.139422	-0.0142336	0.0213757	0.0402328	0.0856302	-0.00757373	0.0561269	0.135838	-0.0865428	-0.0768587	0.0122981	0.0453123	-0.0768587	0.0122981	-0.0672064	-0.164444
4.96667	0.0227673		0.00653016	0.0131865	0.018793	0.0404607	0.0974036	0.0459199	0.0659086	0.0197697	0.0412919	0.0192693	0.0113852	-0.0056073	0.0563909	0.0351012	0.0326675	-0.0754458	-0.00331674	0.0694594	0.00032185	0.0706368	-0.00750651	-0.05174	-0.0426602	0.0518739	0.126746	0.138944	-0.0152125	0.0210911	0.0395917	0.0865165	-0.00689769	0.0552892	0.135889	-0.0854814	-0.0768453	0.0122017	0.0464586	-0.0768453	0.0122017	-0.0651564	-0.163251
5	0.0225622		0.00582538	0.0135519	0.0195463	0.038701	0.0979131	0.0456491	0.0658163	0.0202765	0.041123	0.017925	0.0113997	-0.00631171	0.0564688	0.034717	0.0317304	-0.0765165	-0.00409433	0.068766	-0.00111322	0.0713238	-0.00665295	-0.0496772	-0.0423192	0.0531229	0.125731	0.138536	-0.0161503	0.020839	0.0388664	0.0873458	-0.0060042	0.0544821	0.135861	-0.0843995	-0.0766884	0.012087	0.0477228	-0.0766884	0.012087	-0.0630568	-0.161973
5.03333	0.0223686		0.00508365	0.0138135	0.0204185	0.0369935	0.0983142	0.0454918	0.0658484	0.0206824	0.0408144	0.0166965	0.0115462	-0.00693733	0.0564206	0.0344208	0.0308519	-0.0776671	-0.00486708	0.0680655	-0.00257048	0.0720848	-0.00571863	-0.0476771	-0.0422849	0.0543395	0.12545	0.138284	-0.0172591	0.020635	0.0381507	0.0875372	-0.00504061	0.0537989	0.135649	-0.0834323	-0.0760632	0.0123152	0.0490562	-0.0760632	0.0123152	-0.0619433	-0.160415
5.06667	0.0221741		0.00433518	0.0139372	0.0213565	0.035341	0.0985641	0.0454758	0.0660119	0.0209682	0.0404043	0.0155877	0.0118432	-0.00747269	0.0562304	0.0342354	0.0299966	-0.0788951	-0.00564313	0.0673709	-0.0040613	0.0728201	-0.0047618	-0.0458147	-0.0422305	0.0555193	0.125143	0.138059	-0.018328	0.0204314	0.0373902	0.087632	-0.00383516	0.0531654	0.135423	-0.0825317	-0.0753632	0.0125379	0.0504599	-0.0753632	0.0125379	-0.0608818	-0.158788
5.1	0.0219791		0.00357964	0.0139302	0.0223322	0.0337227	0.0986823	0.0456438	0.0662698	0.0211114	0.0399021	0.0146328	0.0122964	-0.00791423	0.0558691	0.0342044	0.029174	-0.0801532	-0.00641232	0.0667063	-0.00553607	0.0734799	-0.00381589	-0.0441641	-0.0425806	0.0562987	0.125403	0.138042	-0.0194377	0.0204244	0.0366984	0.0871476	-0.00289614	0.0527117	0.13497	-0.0820861	-0.074577	0.0130322	0.0512363	-0.074577	0.0130322	-0.0602647	-0.157575
5.13333	0.0217705		0.00284829	0.0137568	0.0232699	0.0321389	0.0986502	0.0460121	0.0666318	0.0210924	0.0393523	0.0138137	0.0129126	-0.00826093	0.0553143	0.0343302	0.0283479	-0.0813914	-0.00719517	0.0660682	-0.00700002	0.0739987	-0.00294945	-0.042791	-0.0429145	0.0569948	0.12566	0.137959	-0.0204744	0.0204098	0.0359901	0.086564	-0.00179508	0.0522526	0.134582	-0.0816037	-0.0737473	0.0135288	0.052043	-0.0737473	0.0135288	-0.0597865	-0.156245
5.16667	0.0215507		0.00214254	0.0134297	0.0241486	0.0305541	0.0984961	0.0465918	0.0670757	0.0208904	0.0387628	0.0131614	0.013668	-0.00848549	0.0545691	0.0346498	0.0275105	-0.0825693	-0.00796452	0.0654786	-0.00841085	0.0743431	-0.00217236	-0.0417543	-0.0436052	0.056985	0.126102	0.138011	-0.0213034	0.0206554	0.0355767	0.085433	-0.00118889	0.0519041	0.134085	-0.0816808	-0.0732761	0.0141425	0.0520153	-0.0732761	0.0141425	-0.0591953	-0.155719
5.2	0.0213105		0.00148301	0.0129265	0.0248908	0.0289711	0.0982257	0.0473739	0.0676045	0.0204899	0.0381741	0.0126517	0.0145542	-0.00859402	0.0536223	0.0351416	0.0266329	-0.0836045	-0.00874366	0.0649277	-0.00976079	0.0745039	-0.00154711	-0.0410921	-0.0442644	0.0568649	0.126534	0.137964	-0.0220434	0.020875	0.0352037	0.0843007	-0.000546103	0.0515223	0.133763	-0.081806	-0.0728068	0.0147819	0.0519848	-0.0728068	0.0147819	-0.058756	-0.155138
5.23333	0.0210565		0.000880781	0.0122631	0.025488	0.0273588	0.097873	0.0483311	0.0682139	0.0198894	0.0375823	0.0123112	0.0155307	-0.0085471	0.0525125	0.0358344	0.025697	-0.0844724	-0.00950349	0.0644337	-0.0110299	0.0744793	-0.00104554	-0.0408384	-0.0449325	0.0561935	0.12668	0.137939	-0.022523	0.0213111	0.0350615	0.0830545	-0.000287056	0.0512452	0.133427	-0.0822572	-0.0728363	0.0153638	0.0513201	-0.0728363	0.0153638	-0.0577373	-0.155528
5.26667	0.0207866		0.000346236	0.011444	0.0258822	0.0257236	0.0974548	0.049436	0.0689015	0.0190739	0.0370149	0.0121253	0.0165693	-0.00835454	0.0512466	0.0366868	0.0246896	-0.0850872	-0.0102577	0.0639875	-0.0121989	0.0743174	-0.000704543	-0.0409912	-0.0455222	0.0554207	0.126824	0.137832	-0.0228989	0.021748	0.0350015	0.0818226	-4.09049e-05	0.0509233	0.133266	-0.0827693	-0.0729263	0.0159702	0.0505526	-0.0729263	0.0159702	-0.0568017	-0.155972
5.3	0.0205091		-8.7625e-05	0.0104889	0.0260819	0.0240555	0.0970012	0.0506298	0.0696773	0.0180715	0.0364496	0.0121025	0.0176242	-0.00798155	0.0498752	0.0377125	0.0235958	-0.0854442	-0.0109899	0.0635984	-0.013279	0.0740422	-0.000468317	-0.0415568	-0.0458253	0.0544552	0.126693	0.137681	-0.023001	0.02224	0.0352085	0.0812493	4.66438e-05	0.0507193	0.133176	-0.0833861	-0.0732727	0.0161526	0.0494347	-0.0732727	0.0161526	-0.0557014	-0.156948
5.33333	0.0202287		-0.00042348	0.00942904	0.0260621	0.0223679	0.0965223	0.0518835	0.0705357	0.0168647	0.035895	0.0122449	0.0186532	-0.00744342	0.0484231	0.0388604	0.0224209	-0.0854931	-0.011696	0.0632591	-0.0142473	0.0737427	-0.000335176	-0.0424956	-0.0460708	0.0533486	0.126531	0.137494	-0.0230647	0.0227872	0.0354934	0.0807315	9.71787e-05	0.0504672	0.13315	-0.0839938	-0.0736967	0.016331	0.048044	-0.0736967	0.016331	-0.0546445	-0.158003
5.36667	0.0199515		-0.000617716	0.00829303	0.0258443	0.0206728	0.0960333	0.0531209	0.0714899	0.0155077	0.0353208	0.012534	0.0196134	-0.00672267	0.0469355	0.0401176	0.0211567	-0.0852482	-0.0123766	0.0629749	-0.0151424	0.0734482	-0.000251856	-0.0437698	-0.0459069	0.0525722	0.126445	0.137158	-0.0229482	0.0233248	0.0360225	0.0813021	0.000214835	0.0502253	0.13306	-0.0845618	-0.0741746	0.015886	0.0465187	-0.0741746	0.015886	-0.0538399	-0.158692
5.4	0.019685		-0.000677284	0.00712359	0.0254334	0.0189846	0.0955301	0.0543266	0.0725326	0.0139835	0.0347224	0.012977	0.0204682	-0.00584066	0.0454426	0.0414378	0.0198236	-0.0847104	-0.0130175	0.0627293	-0.0159526	0.0732563	-0.000182526	-0.0453198	-0.0456593	0.0516566	0.126277	0.13682	-0.0228921	0.0239449	0.0366247	0.0818655	0.000269521	0.0499755	0.132899	-0.0851157	-0.0746	0.0154282	0.0446225	-0.0746	0.0154282	-0.053056	-0.15943
5.43333	0.0194287		-0.000571511	0.00595664	0.0248462	0.0173313	0.0950066	0.0554259	0.0736648	0.0123486	0.0340751	0.0135226	0.0211847	-0.0048	0.0439633	0.0427769	0.0184242	-0.0839048	-0.0136332	0.0625231	-0.016725	0.0731819	-0.000110296	-0.0470555	-0.045163	0.0513403	0.126348	0.136443	-0.0226366	0.0245038	0.0372811	0.0834453	0.000473946	0.0495979	0.132533	-0.0854689	-0.0747222	0.0143896	0.0430995	-0.0747222	0.0143896	-0.0527678	-0.15948
5.46667	0.0191885		-0.000311879	0.00482765	0.0241131	0.0157263	0.0944543	0.0564265	0.0748689	0.0105974	0.0333719	0.0141782	0.0217553	-0.00363148	0.0425239	0.0441058	0.0169888	-0.082884	-0.0142099	0.0623272	-0.01747	0.0732935	2.10562e-05	-0.0489251	-0.0445747	0.0510114	0.126349	0.13605	-0.0224509	0.0251041	0.037991	0.0850253	0.000578135	0.0492175	0.132029	-0.0857115	-0.0747068	0.0133395	0.0413558	-0.0747068	0.0133395	-0.0524878	-0.159536
5.5	0.0189575		9.50982e-05	0.00376832	0.0232353	0.0142093	0.0938479	0.057269	0.07613	0.00876657	0.0326105	0.0148709	0.0221615	-0.00235661	0.0411234	0.0453575	0.0155278	-0.0816654	-0.014771	0.0621373	-0.01822	0.0735775	0.000183594	-0.0507939	-0.0439495	0.0512091	0.126308	0.135773	-0.0221396	0.0256456	0.0386175	0.0867229	0.000943238	0.048649	0.131134	-0.0857499	-0.0742274	0.0119696	0.0403147	-0.0742274	0.0119696	-0.0526919	-0.1589
5.53333	0.0187375		0.000637437	0.0027934	0.0222525	0.0127864	0.0931868	0.05798	0.0774141	0.00686785	0.0317895	0.0156007	0.0224342	-0.00101594	0.0397751	0.0465288	0.0140731	-0.0803292	-0.0153121	0.0619229	-0.0190004	0.0740477	0.000431364	-0.0526393	-0.0432973	0.0514987	0.126228	0.135433	-0.0218641	0.0261834	0.0393312	0.088424	0.00118431	0.0481042	0.130115	-0.0857191	-0.0736733	0.0105962	0.0391783	-0.0736733	0.0105962	-0.0529145	-0.158272
5.56667	0.0185196		0.0012647	0.00192315	0.0211544	0.011503	0.0924348	0.0585254	0.0786934	0.00490885	0.0309313	0.0163008	0.0225748	0.000357063	0.0384713	0.0475567	0.0126413	-0.0788614	-0.0158596	0.0616699	-0.0198128	0.0746553	0.000711882	-0.0543127	-0.0425828	0.0519473	0.125778	0.135246	-0.0214937	0.0267247	0.0399035	0.0894243	0.00148125	0.0474766	0.128832	-0.0855059	-0.0725315	0.00928692	0.039037	-0.0725315	0.00928692	-0.0531592	-0.157747
5.6	0.0183017		0.00196348	0.00115035	0.0199672	0.0103533	0.0916086	0.058941	0.0799191	0.00291933	0.0300361	0.0169726	0.0226391	0.00171927	0.0372094	0.0484631	0.0112583	-0.0773328	-0.0164219	0.0613597	-0.0206772	0.0753568	0.0010598	-0.0558266	-0.0418932	0.0525245	0.12536	0.135021	-0.021123	0.0272549	0.0405198	0.0904934	0.00167297	0.0468856	0.127464	-0.0853179	-0.071385	0.00796085	0.0388665	-0.071385	0.00796085	-0.0534019	-0.157215
5.63333	0.0180784		0.00266432	0.000482042	0.0186883	0.00937065	0.0906724	0.0592224	0.0810685	0.00089011	0.0291426	0.0175753	0.0226432	0.00303661	0.0359866	0.0492122	0.00993799	-0.0756962	-0.0170244	0.0609629	-0.0215685	0.0760832	0.00143566	-0.0570607	-0.0411601	0.0530386	0.124423	0.134967	-0.0207433	0.0277986	0.0408027	0.0903562	0.00188568	0.0463023	0.126078	-0.0852543	-0.0697364	0.00694664	0.0393466	-0.0697364	0.00694664	-0.0536032	-0.156972
5.66667	0.0178467		0.0033599	-9.70183e-05	0.0173202	0.0085416	0.0896594	0.0593986	0.0820893	-0.00114217	0.0282477	0.0181226	0.0226406	0.00427874	0.0347906	0.0498449	0.00869446	-0.0739916	-0.0176839	0.0604873	-0.0224871	0.0767587	0.00184582	-0.0580502	-0.0404879	0.0535627	0.123493	0.134897	-0.0203587	0.0283338	0.0410519	0.0902952	0.00204582	0.0457788	0.124663	-0.0852704	-0.0681421	0.00588734	0.0398755	-0.0681421	0.00588734	-0.0537629	-0.156791
5.7	0.0176067		0.00399861	-0.000588133	0.0158704	0.00787911	0.0885445	0.0594948	0.0829734	-0.00319295	0.0273926	0.0186054	0.0226466	0.00542691	0.0336221	0.0503567	0.00753682	-0.0721647	-0.0184179	0.0598924	-0.0233952	0.0773274	0.00227738	-0.0587398	-0.0398987	0.0538409	0.122072	0.134865	-0.0199999	0.0288738	0.0409218	0.0891918	0.00208789	0.045259	0.123457	-0.0855348	-0.0663772	0.00499415	0.0405871	-0.0663772	0.00499415	-0.0539091	-0.156769
5.73333	0.0173567		0.00457749	-0.000996558	0.0143291	0.00736556	0.0873667	0.059517	0.0836808	-0.00522284	0.0265703	0.0190418	0.0226838	0.00647343	0.0324658	0.0507966	0.00646315	-0.0702173	-0.0192402	0.0592087	-0.0242706	0.0777108	0.00270915	-0.0591649	-0.0394298	0.0540051	0.120627	0.134886	-0.019621	0.0294422	0.0406611	0.0881517	0.00208106	0.0447684	0.122225	-0.0858962	-0.0646973	0.00405486	0.04148	-0.0646973	0.00405486	-0.0540092	-0.156795
5.76667	0.0171009		0.00508499	-0.00132921	0.012715	0.00698683	0.0861187	0.0595071	0.0842195	-0.00724542	0.0258086	0.0194443	0.0227542	0.00742385	0.0313217	0.0511858	0.00547465	-0.0681328	-0.0201511	0.0584027	-0.0250826	0.0779028	0.00315618	-0.0593464	-0.039103	0.0537883	0.118796	0.134845	-0.0194295	0.0300125	0.0400768	0.0868017	0.00185102	0.0442428	0.121152	-0.0864098	-0.0632091	0.00328906	0.0420201	-0.0632091	0.00328906	-0.0541501	-0.156279
5.8	0.0168403		0.00552397	-0.00157	0.0110261	0.00671804	0.0848331	0.0594406	0.0845743	-0.0092266	0.025103	0.019818	0.0228351	0.00829654	0.0301859	0.0515643	0.00455384	-0.0658876	-0.0211494	0.0575118	-0.025803	0.0778477	0.00358787	-0.0592967	-0.038888	0.0534357	0.11689	0.134895	-0.0192101	0.0306319	0.0393609	0.0854748	0.00156322	0.0437374	0.12004	-0.0871071	-0.0618745	0.00251861	0.0428857	-0.0618745	0.00251861	-0.0542536	-0.155773
5.83333	0.0165784		0.00592423	-0.0017352	0.00927529	0.00652699	0.0835192	0.0593566	0.0847616	-0.0111763	0.0244601	0.020187	0.0229135	0.00911341	0.0290505	0.051959	0.00370116	-0.0635282	-0.0222125	0.0565334	-0.0264195	0.0775971	0.0040248	-0.0591082	-0.038967	0.0527601	0.115014	0.134824	-0.0193307	0.0312095	0.0382875	0.0846007	0.00104318	0.0432096	0.119061	-0.0875848	-0.0609105	0.00184456	0.0430129	-0.0609105	0.00184456	-0.0542562	-0.154523
5.86667	0.0163178		0.00628397	-0.00179146	0.00748129	0.00638526	0.0821956	0.0592023	0.0847901	-0.0130643	0.0238826	0.0205351	0.0229293	0.00991134	0.0279335	0.0523859	0.00288584	-0.0610285	-0.0233191	0.0554959	-0.0269173	0.0771275	0.00444391	-0.0587572	-0.0391658	0.051966	0.113027	0.13482	-0.0194444	0.0318449	0.0371227	0.0837229	0.00045138	0.042665	0.118052	-0.0880868	-0.0600881	0.00119132	0.0435145	-0.0600881	0.00119132	-0.054251	-0.153298
5.9	0.0160585		0.00665238	-0.00176612	0.00565319	0.00625404	0.0808861	0.0590034	0.0846722	-0.0149013	0.0233523	0.0208975	0.0228702	0.0107089	0.0268116	0.0528668	0.00211323	-0.0584895	-0.0244311	0.054439	-0.0273025	0.0765171	0.00485677	-0.0583761	-0.0393628	0.0508776	0.111234	0.134563	-0.019949	0.0323967	0.0358129	0.0832291	-0.000135536	0.0420973	0.117083	-0.0882671	-0.0595385	0.000657389	0.0431888	-0.0595385	0.000657389	-0.0541849	-0.151231
5.93333	0.0158027		0.0070189	-0.00162702	0.00381762	0.0061142	0.0795935	0.0586933	0.0844347	-0.0166599	0.0228727	0.0212399	0.0226638	0.0115449	0.025725	0.0533853	0.00135074	-0.0559067	-0.025522	0.0533752	-0.027584	0.0757768	0.00526306	-0.0579097	-0.0395644	0.0497685	0.109376	0.134336	-0.0204693	0.0329937	0.0344543	0.0826857	-0.00077799	0.0414907	0.11611	-0.0884419	-0.0590499	0.000133882	0.0431753	-0.0590499	0.000133882	-0.0541238	-0.149283
5.96667	0.0155477		0.00742464	-0.00140329	0.00198177	0.00592843	0.0783515	0.0582837	0.0840868	-0.0183497	0.0224113	0.0216012	0.0223076	0.0124167	0.0246494	0.0539582	0.000611707	-0.0533897	-0.0265508	0.0523726	-0.0277767	0.0749651	0.00565827	-0.0574899	-0.0396091	0.0484091	0.10777	0.133879	-0.021347	0.0333803	0.0332691	0.0822505	-0.00131057	0.0408399	0.115309	-0.0884567	-0.0586837	-0.000226334	0.0428719	-0.0586837	-0.000226334	-0.0542281	-0.146977
6	0.0152952		0.00785621	-0.00108244	0.000175926	0.0057036	0.0771524	0.0577116	0.0836645	-0.0199437	0.021961	0.0219411	0.0217481	0.013349	0.0236346	0.0545446	-0.000127725	-0.0509511	-0.0275059	0.0514301	-0.0279135	0.0741208	0.00606976	-0.0570454	-0.0396265	0.0471056	0.106196	0.133457	-0.0221945	0.0337939	0.03209	0.0817931	-0.00187389	0.0401704	0.114519	-0.0883789	-0.0582093	-0.000622547	0.0427261	-0.0582093	-0.000622547	-0.0543702	-0.144727
6.03333	0.015041		0.00833002	-0.000682836	-0.00158872	0.00540808	0.0760316	0.0569806	0.0831748	-0.0214489	0.0214913	0.0222783	0.0209986	0.0143152	0.0226643	0.0551616	-0.000852105	-0.0486645	-0.0283593	0.0506143	-0.0280052	0.0732515	0.00647484	-0.0566711	-0.0393928	0.0453937	0.104893	0.132932	-0.0232027	0.0341121	0.0312967	0.0811826	-0.00219381	0.0393961	0.113901	-0.0884558	-0.0577486	-0.000917303	0.042822	-0.0577486	-0.000917303	-0.054655	-0.142641
6.06667	0.0147861		0.00883519	-0.000213372	-0.0032876	0.00507613	0.0749739	0.0560514	0.0826531	-0.0228402	0.0209863	0.0225739	0.0200423	0.0153111	0.0217747	0.0557617	-0.00156904	-0.046552	-0.0291227	0.0499141	-0.0280933	0.0724046	0.00690959	-0.0562959	-0.0391411	0.0438178	0.103715	0.132416	-0.0241929	0.0344293	0.0305307	0.0805508	-0.00253082	0.0386038	0.113307	-0.0884603	-0.0571342	-0.00126691	0.0429065	-0.0571342	-0.00126691	-0.0550043	-0.140606
6.1	0.0145282		0.00935884	0.000325315	-0.00490238	0.00468257	0.0740052	0.0549301	0.0821049	-0.0241121	0.0204366	0.0228072	0.0189025	0.0162998	0.0209636	0.0563707	-0.00226341	-0.0446249	-0.0297889	0.0493713	-0.028176	0.0715404	0.00734684	-0.0559582	-0.038774	0.0419886	0.102563	0.131976	-0.024952	0.0347852	0.0302004	0.0795927	-0.00238994	0.0377606	0.112859	-0.0885826	-0.0564768	-0.00163656	0.0435291	-0.0564768	-0.00163656	-0.0554898	-0.139518
6.13333	0.0142665		0.00989286	0.000912746	-0.00641258	0.00427187	0.0731072	0.0536131	0.0815589	-0.0252485	0.0198289	0.0229415	0.0175986	0.01725	0.0202349	0.056946	-0.0029261	-0.042898	-0.0303861	0.0489677	-0.0282888	0.0706923	0.00780665	-0.0556008	-0.0384459	0.0403879	0.101536	0.131536	-0.025662	0.0351376	0.0299249	0.0786391	-0.00224425	0.0369003	0.112477	-0.0885507	-0.0557234	-0.00200311	0.0440371	-0.0557234	-0.00200311	-0.0560468	-0.138471
6.16667	0.0140026		0.0104048	0.001564	-0.00779469	0.00382364	0.0722867	0.0521173	0.0810166	-0.0262183	0.0191749	0.0229291	0.0161651	0.0181353	0.0195909	0.0575131	-0.00354112	-0.0413376	-0.0309284	0.0487102	-0.028422	0.0697998	0.00827314	-0.0552042	-0.0381319	0.0388837	0.100655	0.131285	-0.0258546	0.0356934	0.0299995	0.0775813	-0.00153592	0.0359205	0.112162	-0.0886046	-0.0550716	-0.00241489	0.0449484	-0.0550716	-0.00241489	-0.0563481	-0.138934
6.2	0.013732		0.0108837	0.00225538	-0.00903916	0.00336857	0.0715255	0.0504777	0.0804927	-0.027031	0.0184764	0.0227373	0.0146422	0.0189117	0.0189965	0.0580368	-0.00409087	-0.0399467	-0.0314448	0.048572	-0.0285899	0.0688673	0.00873376	-0.0547321	-0.0379061	0.0375506	0.0998359	0.13102	-0.026052	0.036215	0.0301577	0.0764268	-0.000795096	0.0349306	0.111927	-0.0886471	-0.0543781	-0.00277826	0.0455992	-0.0543781	-0.00277826	-0.0566392	-0.139451
6.23333	0.0134583		0.0112912	0.00300322	-0.0101345	0.00289321	0.0708118	0.0487192	0.0799838	-0.0276328	0.0177465	0.0223299	0.0130714	0.0195723	0.0184569	0.0585272	-0.00456316	-0.0386772	-0.0319604	0.0485322	-0.0287858	0.0678334	0.00919429	-0.054131	-0.037755	0.0368113	0.0992042	0.130983	-0.0255646	0.0368279	0.0304284	0.0755741	0.000290016	0.033927	0.111814	-0.0887015	-0.0539209	-0.00317555	0.0461548	-0.0539209	-0.00317555	-0.0568904	-0.141357
6.26667	0.0131745		0.0116034	0.00378551	-0.0110851	0.00239746	0.0701301	0.0469036	0.0794884	-0.0280659	0.0170047	0.0216909	0.011502	0.0200803	0.0179182	0.0589627	-0.00494145	-0.0375219	-0.0324898	0.0485663	-0.0289957	0.066678	0.0096177	-0.0533898	-0.037697	0.036092	0.0985814	0.130964	-0.0251478	0.0373962	0.0307618	0.0745852	0.00145306	0.0329265	0.111777	-0.0887786	-0.0535666	-0.00352192	0.0464896	-0.0535666	-0.00352192	-0.0569913	-0.143315
6.3	0.0128832		0.011792	0.00460247	-0.0118961	0.00187795	0.0694566	0.0450552	0.0790002	-0.0282706	0.0162445	0.0208259	0.0099727	0.0204452	0.0173983	0.0593248	-0.00522392	-0.0364456	-0.0330605	0.0486381	-0.0292256	0.0653499	0.0100208	-0.0524525	-0.0377771	0.0363434	0.097956	0.131064	-0.0240545	0.0379177	0.0308952	0.0740301	0.00258183	0.0320714	0.111823	-0.0890341	-0.0534576	-0.00368047	0.0464768	-0.0534576	-0.00368047	-0.0571924	-0.146006
6.33333	0.0125786		0.0118286	0.00542551	-0.0125764	0.0013048	0.0687836	0.0432463	0.0785075	-0.028311	0.0154945	0.0197424	0.00853196	0.0206504	0.0168434	0.0596191	-0.00540047	-0.0354283	-0.0336702	0.0487327	-0.0294361	0.0638235	0.0103695	-0.0513522	-0.0379635	0.0364886	0.097284	0.131133	-0.02308	0.0383939	0.0310479	0.0733712	0.00377957	0.0312366	0.111909	-0.0894403	-0.0534829	-0.00385667	0.0464213	-0.0534829	-0.00385667	-0.0571695	-0.148677
6.36667	0.0122594		0.011705	0.00623182	-0.0131466	0.000684151	0.0680877	0.0414906	0.0780028	-0.0281491	0.0147261	0.0184932	0.00720192	0.0207075	0.0162915	0.0597957	-0.00548812	-0.034451	-0.034334	0.0488123	-0.0296446	0.0620667	0.0106792	-0.0500559	-0.0382025	0.0374587	0.096296	0.131408	-0.0217112	0.0387525	0.0309932	0.0729041	0.00434658	0.0306073	0.111875	-0.0900321	-0.0535831	-0.00374496	0.0462516	-0.0535831	-0.00374496	-0.0571079	-0.150972
6.4	0.0119263		0.0114087	0.00698974	-0.0136082	-3.019e-05	0.0673715	0.0398564	0.0774767	-0.027843	0.0139646	0.0171198	0.00602317	0.0206217	0.015712	0.0598904	-0.00548607	-0.0334895	-0.0350383	0.0488806	-0.029805	0.0600685	0.0109451	-0.0486493	-0.0385704	0.0382368	0.0952505	0.131648	-0.0204382	0.0390575	0.0309348	0.0723949	0.0050186	0.0300193	0.111819	-0.0907166	-0.0538119	-0.0036831	0.046149	-0.0538119	-0.0036831	-0.0569031	-0.1531
6.43333	0.0115743		0.010955	0.00766035	-0.0139893	-0.000824784	0.0666202	0.0383409	0.0769211	-0.0273952	0.0131781	0.0156892	0.00499312	0.0203922	0.0151594	0.059832	-0.00543054	-0.0325261	-0.0357809	0.0489054	-0.029934	0.0578273	0.0111675	-0.0471269	-0.038902	0.0393488	0.0939229	0.131933	-0.0191953	0.0392769	0.0307148	0.0715838	0.00493411	0.0295252	0.111692	-0.0914124	-0.0538636	-0.0034518	0.0463002	-0.0538636	-0.0034518	-0.0561925	-0.154242
6.46667	0.0112106		0.0103638	0.00821745	-0.0142799	-0.00174457	0.0658468	0.0369983	0.0763396	-0.0268381	0.0123735	0.0142658	0.00413939	0.0200429	0.0146248	0.0596803	-0.00532717	-0.03155	-0.0365422	0.0489095	-0.0299972	0.0553597	0.0113721	-0.0456205	-0.0392697	0.0402792	0.0925387	0.132142	-0.0180442	0.0394585	0.0304586	0.0708008	0.00495654	0.0290466	0.111477	-0.0921034	-0.0539819	-0.0032697	0.0465113	-0.0539819	-0.0032697	-0.0554767	-0.155238
6.5	0.0108291		0.00966373	0.00862904	-0.0145108	-0.00277387	0.0650544	0.0358119	0.0757214	-0.026213	0.0115359	0.0129039	0.00343155	0.0195593	0.0141572	0.0593614	-0.00522418	-0.0305347	-0.0373038	0.0488655	-0.0299986	0.0527021	0.0115441	-0.0441431	-0.0393191	0.0409465	0.0912176	0.132416	-0.0171661	0.0396265	0.0301135	0.0696394	0.00435312	0.0285381	0.111284	-0.092503	-0.0535383	-0.00313299	0.0471676	-0.0535383	-0.00313299	-0.0542649	-0.154915
6.53333	0.0104386		0.00890884	0.00888438	-0.0146729	-0.00394959	0.0642638	0.0348145	0.0750842	-0.0255229	0.0106479	0.0116665	0.00287885	0.0189757	0.0137574	0.0589323	-0.00513183	-0.0295055	-0.038044	0.0488114	-0.0299295	0.0499043	0.0117177	-0.0428426	-0.0393064	0.0414656	0.0898897	0.132641	-0.0163436	0.0397601	0.0297074	0.0685247	0.00380638	0.0280298	0.110986	-0.0928937	-0.0531	-0.00298714	0.0477773	-0.0531	-0.00298714	-0.0531159	-0.15448
6.56667	0.0100352		0.00813379	0.00898358	-0.0147959	-0.00525093	0.0634954	0.0339809	0.0744194	-0.0248286	0.00971727	0.0105749	0.00243239	0.018278	0.0134516	0.0583431	-0.00509599	-0.0284391	-0.0387375	0.0487287	-0.0297781	0.0470302	0.0118681	-0.0417362	-0.0389628	0.041604	0.0888687	0.13277	-0.015838	0.0398818	0.0294107	0.0669406	0.00295638	0.0274093	0.11091	-0.0929131	-0.052036	-0.00314059	0.0487589	-0.052036	-0.00314059	-0.0517452	-0.15319
6.6	0.00962471		0.0074047	0.0089275	-0.0148879	-0.00669458	0.0627719	0.0333164	0.0737485	-0.0241204	0.00870702	0.00967309	0.00208489	0.0174993	0.0132435	0.0576283	-0.00512517	-0.0273953	-0.0393619	0.0486687	-0.0295607	0.0441509	0.0120077	-0.040943	-0.0385027	0.0416414	0.0878771	0.132878	-0.0153335	0.0400014	0.0290342	0.0654623	0.00212542	0.0267965	0.110744	-0.0929193	-0.0510224	-0.0032325	0.0495795	-0.0510224	-0.0032325	-0.050432	-0.15184
6.63333	0.00920696		0.00675459	0.00874842	-0.0149747	-0.00825546	0.0621245	0.0327915	0.0730748	-0.0234495	0.00764536	0.00894828	0.001785	0.016642	0.0131223	0.0567779	-0.005248	-0.0263724	-0.0399	0.048626	-0.029254	0.0413333	0.0121142	-0.0404811	-0.0378529	0.0414637	0.0872502	0.132729	-0.0149727	0.0401436	0.0287401	0.0639839	0.00123629	0.0261796	0.11076	-0.0928296	-0.0498314	-0.00361646	0.0503268	-0.0498314	-0.00361646	-0.0491724	-0.150345
6.66667	0.00878246		0.0062314	0.00845381	-0.015081	-0.00993567	0.0615706	0.032388	0.0724115	-0.0228038	0.00649223	0.00841827	0.00152116	0.0157227	0.0130964	0.0557979	-0.00546625	-0.0254388	-0.0403339	0.0486555	-0.0288881	0.0386341	0.0121741	-0.0404059	-0.0370594	0.0412896	0.0866512	0.132553	-0.0145703	0.0402873	0.0283347	0.062613	0.000333762	0.0255695	0.110734	-0.0927712	-0.0486052	-0.00396963	0.0510129	-0.0486052	-0.00396963	-0.0479485	-0.148816
6.7	0.00835553		0.00585639	0.00808742	-0.015218	-0.0117025	0.0611384	0.0320779	0.071778	-0.0222077	0.00528763	0.00805218	0.00125556	0.0147657	0.0131203	0.0547242	-0.00578056	-0.0246194	-0.0406626	0.0487661	-0.028439	0.0360963	0.0121798	-0.0407345	-0.0363352	0.0411201	0.0861997	0.131923	-0.0141938	0.0404561	0.0281206	0.061564	-0.000610817	0.0250877	0.110761	-0.0930239	-0.0478449	-0.00446621	0.0512886	-0.0478449	-0.00446621	-0.0466264	-0.147532
6.73333	0.00792274		0.00564179	0.00765819	-0.0154185	-0.0135444	0.0608348	0.0318332	0.0711737	-0.0216545	0.00400776	0.00784945	0.000981899	0.0137612	0.0132069	0.0535421	-0.00618525	-0.0239488	-0.0408824	0.0489982	-0.027933	0.0337262	0.0120986	-0.0414471	-0.0355042	0.0410159	0.0857402	0.131244	-0.0137354	0.0406051	0.0278126	0.0606421	-0.00156298	0.02462	0.110798	-0.0931422	-0.0470619	-0.00495746	0.0515381	-0.0470619	-0.00495746	-0.0454123	-0.146273
6.76667	0.0074917		0.00558998	0.00719312	-0.0156717	-0.0154277	0.0606734	0.0316272	0.070635	-0.0211402	0.00269528	0.00777683	0.000685892	0.0127447	0.0132861	0.0523197	-0.00665616	-0.0234561	-0.0410071	0.0493732	-0.0273536	0.0315388	0.0119428	-0.0425519	-0.0351541	0.0408954	0.0854766	0.130126	-0.0133507	0.04072	0.0275759	0.0602562	-0.00249394	0.0242857	0.110646	-0.0935792	-0.0470556	-0.00545194	0.0511662	-0.0470556	-0.00545194	-0.04389	-0.145364
6.8	0.00705891		0.00567544	0.00671088	-0.0159987	-0.0173328	0.0606494	0.0314378	0.0701492	-0.0206648	0.00135215	0.00781722	0.000368489	0.0116886	0.0133774	0.051041	-0.00718945	-0.0231156	-0.041055	0.0498922	-0.0267121	0.0294801	0.011684	-0.0439593	-0.0347996	0.0409071	0.0851674	0.128998	-0.0129368	0.0408183	0.0273366	0.0599456	-0.00339193	0.0239365	0.110521	-0.0938865	-0.0469783	-0.00595837	0.0508645	-0.0469783	-0.00595837	-0.0425352	-0.144538
6.83333	0.00663576		0.00589173	0.00621373	-0.0163575	-0.0192341	0.0607583	0.0312447	0.0697553	-0.0202057	1.63372e-05	0.0079484	3.85396e-05	0.0106211	0.013424	0.0497858	-0.00775085	-0.0229437	-0.0410419	0.0505763	-0.0260009	0.0275479	0.0113562	-0.0456569	-0.0350154	0.0408814	0.0847823	0.127475	-0.0126846	0.0407742	0.0271739	0.0601215	-0.00423137	0.0236405	0.110063	-0.0941528	-0.0476537	-0.00641403	0.0499611	-0.0476537	-0.00641403	-0.0408485	-0.143875
6.86667	0.00622064		0.00619069	0.00573158	-0.0167579	-0.021107	0.0609845	0.0310392	0.0694383	-0.0197623	-0.00128521	0.00813034	-0.000308063	0.00951801	0.0134531	0.0485445	-0.00834384	-0.0228661	-0.0410015	0.0513762	-0.0252163	0.0256602	0.0109494	-0.0475138	-0.0352474	0.0409897	0.0843449	0.125997	-0.0124438	0.0406897	0.0270622	0.0603718	-0.00505734	0.0232857	0.10967	-0.0943527	-0.0484123	-0.00686529	0.0491877	-0.0484123	-0.00686529	-0.0392775	-0.143347
6.9	0.00582763		0.00657562	0.00525243	-0.0171353	-0.0229381	0.0613137	0.0308158	0.0692203	-0.0193117	-0.00253453	0.00835558	-0.000642092	0.00839024	0.0134452	0.0473907	-0.00894287	-0.022881	-0.040939	0.0523026	-0.0243589	0.0238191	0.0105098	-0.0494996	-0.0358566	0.0409478	0.083658	0.124379	-0.01251	0.0403646	0.0269002	0.0612973	-0.00582742	0.022822	0.108867	-0.0941242	-0.0495191	-0.00706241	0.0481569	-0.0495191	-0.00706241	-0.0379204	-0.142591
6.93333	0.0054566		0.0069999	0.00480251	-0.017491	-0.0246992	0.0617233	0.0305753	0.0690848	-0.0188496	-0.00369412	0.00857037	-0.000975209	0.00723704	0.0134216	0.0463168	-0.00956659	-0.0229032	-0.0408905	0.0532715	-0.0234215	0.0219643	0.0100507	-0.051482	-0.0365363	0.0410171	0.0829297	0.122843	-0.0125957	0.0400127	0.0268018	0.0623236	-0.00663477	0.0222977	0.108106	-0.0938736	-0.0507066	-0.00720325	0.0473169	-0.0507066	-0.00720325	-0.0365369	-0.14196
6.96667	0.0051189		0.00748313	0.00437866	-0.0177626	-0.0263976	0.0621979	0.030335	0.0690209	-0.0183736	-0.00476494	0.00876859	-0.00126273	0.00605353	0.0134123	0.0453736	-0.0102108	-0.0229296	-0.0408445	0.054281	-0.0224151	0.0201026	0.00960309	-0.0534328	-0.0371767	0.0411464	0.0819426	0.121398	-0.0130616	0.039498	0.0267002	0.0638754	-0.00731437	0.0215389	0.107095	-0.0933207	-0.051749	-0.0069603	0.0466884	-0.051749	-0.0069603	-0.0360719	-0.141141
7	0.00481604		0.00799689	0.00399279	-0.0179507	-0.0279997	0.0627131	0.0300984	0.0690128	-0.0178753	-0.00571864	0.00891153	-0.00152505	0.00486728	0.0134293	0.0445455	-0.0108984	-0.0229017	-0.0408255	0.0552484	-0.0213441	0.0182283	0.00920306	-0.0552554	-0.0378762	0.0413768	0.0809486	0.120006	-0.0135289	0.0389876	0.0266197	0.0655408	-0.00803777	0.0207355	0.106094	-0.0927726	-0.0528403	-0.00666496	0.0461736	-0.0528403	-0.00666496	-0.035445	-0.140393
7.03333	0.00455048		0.00855928	0.00365349	-0.0180223	-0.0295233	0.0632536	0.0299033	0.0690167	-0.0173786	-0.00656848	0.00899304	-0.00170804	0.00366656	0.0135268	0.0438505	-0.0116418	-0.0228226	-0.0408153	0.0561681	-0.0202313	0.0163401	0.00883867	-0.056948	-0.0383388	0.0417636	0.0797849	0.11894	-0.0144298	0.038591	0.0264078	0.0673087	-0.00845106	0.0197694	0.105127	-0.0921289	-0.053349	-0.00599424	0.0462447	-0.053349	-0.00599424	-0.0356368	-0.139382
7.06667	0.00432307		0.00916838	0.00335351	-0.0179882	-0.0309318	0.0638002	0.0297441	0.0690227	-0.0168754	-0.00731324	0.00901813	-0.00183316	0.00249358	0.0137064	0.0432586	-0.0124623	-0.0226836	-0.0408194	0.0569839	-0.0190976	0.0144827	0.00855201	-0.0584719	-0.0388371	0.0422408	0.0786233	0.117871	-0.0153322	0.0381924	0.0261618	0.0691373	-0.00890852	0.0188201	0.104186	-0.0914532	-0.053738	-0.00533215	0.0462542	-0.053738	-0.00533215	-0.0356671	-0.13836
7.1	0.00412445		0.00982202	0.0030996	-0.0178532	-0.0322465	0.0643351	0.0296607	0.0689741	-0.0164125	-0.00796529	0.00897406	-0.00185308	0.00133598	0.0140233	0.04276	-0.0133779	-0.0224917	-0.0408256	0.057698	-0.0179734	0.0126326	0.00827371	-0.0598523	-0.0389835	0.0426634	0.0774432	0.117207	-0.0165175	0.0381102	0.0257739	0.0706966	-0.00882666	0.0178076	0.103353	-0.0909019	-0.0534414	-0.00453657	0.0466502	-0.0534414	-0.00453657	-0.0359403	-0.13704
7.13333	0.00395345		0.0105404	0.0028705	-0.0176359	-0.0334331	0.0648491	0.0296296	0.0688716	-0.0159991	-0.00854824	0.00890459	-0.00179016	0.000228705	0.0144797	0.0423237	-0.0144036	-0.0222722	-0.0408207	0.0582911	-0.016888	0.010855	0.0080306	-0.0611077	-0.0391897	0.0431561	0.0762898	0.116474	-0.0177088	0.038009	0.0253264	0.0721961	-0.00875706	0.0168266	0.102539	-0.0903314	-0.053016	-0.00378968	0.0466957	-0.053016	-0.00378968	-0.0361594	-0.135742
7.16667	0.003793		0.0112867	0.00265475	-0.0173767	-0.0345067	0.0653216	0.0296782	0.0686741	-0.0156788	-0.00906416	0.00880029	-0.00161283	-0.000839563	0.0150982	0.041922	-0.0155524	-0.0220253	-0.0408097	0.0587799	-0.0158644	0.00910523	0.00772937	-0.0622736	-0.0392152	0.0436278	0.0751389	0.116066	-0.0188353	0.0381836	0.0245878	0.0732487	-0.00804988	0.0159141	0.101894	-0.0899141	-0.052069	-0.00333352	0.0466968	-0.052069	-0.00333352	-0.0358945	-0.134087
7.2	0.00363997		0.0120937	0.00243406	-0.0170892	-0.0354445	0.0657525	0.0297649	0.0683922	-0.0154833	-0.00953918	0.00870742	-0.00134614	-0.00185364	0.0158809	0.0415396	-0.0168299	-0.0217847	-0.0407701	0.0591712	-0.0149245	0.00744385	0.00736571	-0.0634017	-0.0392522	0.0441502	0.0740068	0.115609	-0.0199672	0.0383487	0.0238053	0.0742043	-0.00732891	0.0150491	0.101211	-0.0894302	-0.0510336	-0.00294166	0.0463965	-0.0510336	-0.00294166	-0.0356732	-0.132482
7.23333	0.00347888		0.0128991	0.00218045	-0.0168307	-0.0362505	0.0661267	0.0298978	0.068017	-0.0154335	-0.00996793	0.00861875	-0.000980726	-0.00282374	0.0168162	0.0411449	-0.0182364	-0.0215298	-0.0407216	0.0594857	-0.0140704	0.00583386	0.00686872	-0.0645085	-0.0392252	0.0444562	0.072851	0.115197	-0.0208267	0.0387148	0.0228863	0.0746706	-0.00611701	0.0143763	0.100672	-0.089046	-0.0498782	-0.00309186	0.0456057	-0.0498782	-0.00309186	-0.0351003	-0.130432
7.26667	0.00330761		0.0137367	0.00189074	-0.0165989	-0.0369207	0.0664507	0.0300293	0.0675633	-0.0155755	-0.0103508	0.00855018	-0.000542744	-0.00375442	0.0178928	0.0407523	-0.0197644	-0.0212728	-0.0406403	0.059744	-0.0133055	0.00431771	0.00621451	-0.0656488	-0.0391573	0.0448203	0.0717132	0.114763	-0.0216315	0.0390985	0.0219307	0.0750199	-0.00485346	0.0137548	0.10006	-0.088692	-0.0488116	-0.00327794	0.0446778	-0.0488116	-0.00327794	-0.0345675	-0.1284
7.3	0.00312044		0.014542	0.00154102	-0.0164538	-0.0374421	0.0667218	0.0301543	0.0670531	-0.0158954	-0.0106818	0.00850628	-3.66728e-05	-0.00464938	0.0190749	0.0403304	-0.0214062	-0.0209841	-0.0405474	0.0599632	-0.0126146	0.00289223	0.00538803	-0.0668061	-0.0392901	0.0450912	0.0705955	0.114179	-0.022091	0.0396045	0.0209076	0.0752577	-0.00344602	0.0133192	0.0996773	-0.0885698	-0.0482647	-0.0036963	0.0436091	-0.0482647	-0.0036963	-0.0338819	-0.125887
7.33333	0.00291806		0.0153347	0.00114962	-0.0163759	-0.0378271	0.0669486	0.0302361	0.0664998	-0.0164305	-0.0109336	0.00846148	0.000519271	-0.0055204	0.020325	0.0399254	-0.0231397	-0.0206582	-0.0404291	0.060167	-0.0119845	0.00157778	0.004364	-0.0680124	-0.0393922	0.0453905	0.0695566	0.113626	-0.0225098	0.0401478	0.0198713	0.0753713	-0.00199996	0.0129381	0.0992258	-0.0883713	-0.047929	-0.00412793	0.0426122	-0.047929	-0.00412793	-0.033231	-0.123307
7.36667	0.00270651		0.0160744	0.000713093	-0.0164143	-0.0380468	0.0671418	0.0302619	0.0659435	-0.0171366	-0.0111082	0.00842764	0.00110689	-0.00635569	0.0216028	0.0395062	-0.0249518	-0.0202713	-0.0402996	0.060358	-0.0113976	0.000420427	0.00319317	-0.0692247	-0.0397633	0.0458536	0.0688558	0.112919	-0.0227225	0.0407478	0.0190502	0.0754635	-0.000849771	0.0127628	0.0989257	-0.088534	-0.0484729	-0.00451455	0.0418537	-0.0484729	-0.00451455	-0.0329966	-0.120455
7.4	0.00248971		0.0167575	0.000262663	-0.0165395	-0.0381251	0.0673083	0.0302194	0.065394	-0.0180224	-0.0111715	0.00836067	0.00172357	-0.00715884	0.0228495	0.0391435	-0.0268094	-0.0198151	-0.0401598	0.0605603	-0.0108363	-0.000587658	0.00186841	-0.0704484	-0.0400947	0.0463099	0.0682696	0.112338	-0.0227988	0.0413573	0.0182525	0.0754048	0.000307435	0.0126573	0.0986237	-0.0886986	-0.0491375	-0.00483666	0.0412795	-0.0491375	-0.00483666	-0.0327663	-0.117554
7.43333	0.00228078		0.0173916	-0.000187832	-0.0167806	-0.038028	0.067466	0.0300934	0.0648926	-0.0190285	-0.0111353	0.00827219	0.00233504	-0.00790033	0.0240339	0.038809	-0.0286924	-0.0192818	-0.0400119	0.0607635	-0.010298	-0.00137328	0.00047226	-0.0716345	-0.040594	0.0469674	0.0683216	0.111642	-0.0230338	0.0419741	0.0175909	0.0757532	0.000957272	0.0126929	0.0984006	-0.089158	-0.0506022	-0.00493247	0.0413996	-0.0506022	-0.00493247	-0.0330796	-0.114742
7.46667	0.0020851		0.0179531	-0.000618137	-0.0171027	-0.0377808	0.0676123	0.0298949	0.0644459	-0.020127	-0.0109826	0.00812653	0.00295963	-0.00857284	0.025098	0.038579	-0.0305602	-0.0186741	-0.0398726	0.0609947	-0.00977341	-0.00197575	-0.00098212	-0.0727698	-0.0410438	0.0475017	0.0685352	0.111019	-0.0230776	0.0425831	0.0170158	0.0759371	0.00154025	0.0127675	0.0982507	-0.0896122	-0.0520834	-0.00497651	0.0416905	-0.0520834	-0.00497651	-0.0333902	-0.111879
7.5	0.00191531		0.0184908	-0.00101445	-0.0175113	-0.0373642	0.0677642	0.0296104	0.0640803	-0.0212549	-0.0107336	0.00792727	0.0035445	-0.00913847	0.0260273	0.0384341	-0.0323845	-0.0179928	-0.0397367	0.0612339	-0.0092777	-0.00233193	-0.00241869	-0.0738167	-0.041506	0.0482071	0.0690636	0.110425	-0.0233952	0.0432314	0.0166149	0.0763815	0.00174995	0.0128098	0.0979725	-0.0900149	-0.0539146	-0.00495433	0.0424046	-0.0539146	-0.00495433	-0.0338665	-0.109427
7.53333	0.00177531		0.0189675	-0.00138558	-0.01797	-0.0368017	0.0679064	0.0292688	0.0637976	-0.0223606	-0.0103966	0.00766053	0.00412503	-0.0095878	0.0267847	0.0384266	-0.0341245	-0.0172438	-0.0396288	0.0615077	-0.00881375	-0.00250444	-0.00381166	-0.0747588	-0.0419231	0.0487264	0.0697061	0.109834	-0.0235644	0.043867	0.0163701	0.07665	0.0018659	0.0128438	0.0978063	-0.0904993	-0.0557649	-0.0048648	0.0431518	-0.0557649	-0.0048648	-0.0343135	-0.107001
7.56667	0.00167044		0.0194445	-0.00173657	-0.0184658	-0.036105	0.0680492	0.0288678	0.0635992	-0.023392	-0.00999809	0.00731651	0.00464024	-0.00989161	0.0273697	0.0385535	-0.0357497	-0.0164301	-0.0395381	0.0617889	-0.00840406	-0.00247691	-0.00511598	-0.0755758	-0.042203	0.0495343	0.0702185	0.109385	-0.0240961	0.0444684	0.0163493	0.0773113	0.00181489	0.0127164	0.0974431	-0.0907661	-0.0572658	-0.00493164	0.0436257	-0.0572658	-0.00493164	-0.0346535	-0.105342
7.6	0.00160176		0.0198789	-0.00209856	-0.018967	-0.035295	0.0681676	0.0284468	0.0634775	-0.0243001	-0.00956448	0.0069051	0.00513172	-0.0100516	0.0277811	0.0388239	-0.03723	-0.0155445	-0.039483	0.0620973	-0.00806003	-0.00231575	-0.0063094	-0.0762521	-0.0424796	0.0501736	0.0707465	0.108851	-0.024597	0.0450917	0.0164512	0.0779143	0.00167521	0.0125589	0.0971509	-0.0910891	-0.0588301	-0.00493169	0.0440418	-0.0588301	-0.00493169	-0.0349287	-0.103752
7.63333	0.00156763		0.0203177	-0.00249569	-0.0194456	-0.0344079	0.0682646	0.0280132	0.0634076	-0.0250524	-0.00912096	0.00642151	0.00555149	-0.0100579	0.0280271	0.0392558	-0.0385475	-0.0145814	-0.0394456	0.0624094	-0.00780473	-0.00205884	-0.00738341	-0.0767786	-0.0425378	0.0510935	0.0709304	0.108519	-0.0252192	0.045681	0.0169324	0.0783045	0.00171015	0.0121682	0.0967153	-0.0910893	-0.0595612	-0.00514084	0.0436165	-0.0595612	-0.00514084	-0.0350211	-0.102854
7.66667	0.00156601		0.0207315	-0.00295582	-0.0198901	-0.0334666	0.0683159	0.0276138	0.0633697	-0.0256224	-0.00869776	0.00588386	0.00593717	-0.00992811	0.0281401	0.0398065	-0.0396951	-0.0135166	-0.0394285	0.0627318	-0.00765426	-0.0017484	-0.00833349	-0.077141	-0.042652	0.0518849	0.0709777	0.108093	-0.0260013	0.0463166	0.0174294	0.0787508	0.0016975	0.0117471	0.0963219	-0.0911663	-0.0602822	-0.00531126	0.0430383	-0.0602822	-0.00531126	-0.0350275	-0.102052
7.7	0.00159232		0.0211424	-0.00350614	-0.0202692	-0.0325116	0.06832	0.0272549	0.0633265	-0.0260011	-0.00831241	0.00529677	0.00627117	-0.00967312	0.0281274	0.0405155	-0.0406763	-0.0123345	-0.0394064	0.0630519	-0.00762302	-0.0014572	-0.00917045	-0.077334	-0.0425218	0.0528558	0.0707298	0.107968	-0.0266711	0.0467303	0.0182218	0.0787199	0.00188657	0.0112432	0.0959877	-0.0910536	-0.0600215	-0.00548319	0.0417345	-0.0600215	-0.00548319	-0.0350698	-0.101657
7.73333	0.00164211		0.0215462	-0.00414529	-0.0205932	-0.031568	0.0682656	0.0269844	0.0632464	-0.0261916	-0.00799008	0.00467554	0.00657839	-0.00931907	0.0280504	0.0413037	-0.041508	-0.0110151	-0.0393655	0.0633598	-0.00772665	-0.00119622	-0.00991233	-0.0773528	-0.042523	0.0538061	0.0702562	0.10782	-0.027535	0.0471895	0.0189273	0.078784	0.00204303	0.010695	0.0956901	-0.0909252	-0.0597085	-0.0056435	0.0403303	-0.0597085	-0.0056435	-0.0350858	-0.101308
7.76667	0.00171245		0.0219424	-0.00488691	-0.0208401	-0.0306658	0.0681503	0.0267933	0.0631	-0.0262183	-0.00773065	0.00404369	0.00687746	-0.00888857	0.0279156	0.0422141	-0.0422057	-0.0095362	-0.0392774	0.063658	-0.00796476	-0.00103816	-0.0105751	-0.0771934	-0.0422713	0.0544325	0.0694996	0.107973	-0.0280745	0.0474471	0.0195648	0.0781357	0.0024181	0.0101616	0.0955294	-0.0907356	-0.05881	-0.00560695	0.0387151	-0.05881	-0.00560695	-0.0353813	-0.101147
7.8	0.00179454		0.0223465	-0.00570501	-0.0210544	-0.0298286	0.0679801	0.0267179	0.0628552	-0.0261082	-0.00755084	0.003408	0.00717438	-0.00840383	0.0277766	0.0431544	-0.042798	-0.00789328	-0.0391257	0.0639298	-0.00835243	-0.000971667	-0.0112021	-0.0768688	-0.0421261	0.055115	0.0685264	0.108171	-0.0287272	0.0477119	0.0200748	0.0776326	0.00275978	0.00960742	0.0953993	-0.0904759	-0.0578217	-0.00559593	0.037087	-0.0578217	-0.00559593	-0.0357474	-0.10101
7.83333	0.00188828		0.0227482	-0.00658961	-0.0212231	-0.0290727	0.0677513	0.0267254	0.0625041	-0.0259201	-0.00743046	0.00280527	0.00751281	-0.00788859	0.0276407	0.0441548	-0.043302	-0.00606332	-0.0388878	0.0641864	-0.00887172	-0.00104336	-0.0118123	-0.0763818	-0.0418217	0.054933	0.0675488	0.108515	-0.0288721	0.0477935	0.0201469	0.076502	0.00320498	0.00919396	0.0954138	-0.0903682	-0.0568744	-0.00541203	0.0358833	-0.0568744	-0.00541203	-0.0361878	-0.101102
7.86667	0.00198089		0.0231619	-0.00751553	-0.021408	-0.0284175	0.0674816	0.0268239	0.0620311	-0.0256873	-0.00737137	0.00223437	0.00787569	-0.00735424	0.0275312	0.0451338	-0.0437398	-0.00406149	-0.0385585	0.0644129	-0.00953023	-0.00124194	-0.0124623	-0.0757587	-0.0415385	0.0547811	0.0664567	0.108959	-0.0290448	0.047881	0.0201084	0.0754955	0.00364394	0.00873365	0.0954435	-0.090326	-0.0558619	-0.00526863	0.0348087	-0.0558619	-0.00526863	-0.0367521	-0.101215
7.9	0.00207242		0.0235694	-0.00845516	-0.0216127	-0.0278785	0.0671618	0.0269692	0.0614555	-0.0254942	-0.00733457	0.00173629	0.00831359	-0.00681199	0.0274607	0.0460905	-0.0441191	-0.00187603	-0.0381318	0.0646148	-0.0102987	-0.00157606	-0.0131781	-0.0750118	-0.0413506	0.0536432	0.0655034	0.109217	-0.0286886	0.0479134	0.0197096	0.074183	0.00401457	0.00834771	0.0953918	-0.0904533	-0.055447	-0.00511293	0.0344428	-0.055447	-0.00511293	-0.0372757	-0.101209
7.93333	0.00215053		0.023967	-0.00940671	-0.0219022	-0.027458	0.0668127	0.0271325	0.0607941	-0.0253578	-0.00730958	0.00131738	0.00878583	-0.00626408	0.027406	0.0469722	-0.0444432	0.000471458	-0.0376198	0.0647853	-0.0111698	-0.00204023	-0.0139998	-0.0741615	-0.0411283	0.0524771	0.0645463	0.109577	-0.0283933	0.0479485	0.0192494	0.072948	0.00445455	0.00789736	0.095351	-0.0907882	-0.0549983	-0.00497597	0.034311	-0.0549983	-0.00497597	-0.0379153	-0.101188
7.96667	0.00221226		0.0243252	-0.0103395	-0.0223	-0.0271742	0.0664173	0.027279	0.0600871	-0.0253554	-0.0072475	0.00100011	0.0093304	-0.00570579	0.0273832	0.0477456	-0.0447215	0.00297307	-0.037036	0.0649177	-0.012112	-0.00261191	-0.014957	-0.0732283	-0.0412167	0.0508217	0.0639027	0.109542	-0.0275474	0.0479646	0.0185822	0.0717068	0.00467581	0.00754083	0.0951896	-0.0913388	-0.0552599	-0.004907	0.0348724	-0.0552599	-0.004907	-0.0383074	-0.10056
8	0.00225335		0.0246359	-0.0112732	-0.0228462	-0.0270157	0.0659969	0.0273521	0.0593822	-0.0254742	-0.00713337	0.000798524	0.00988993	-0.00513596	0.027344	0.0483974	-0.04494	0.0056157	-0.0363993	0.06501	-0.0130982	-0.00328284	-0.0160436	-0.0722062	-0.0412385	0.0491267	0.0633506	0.109544	-0.0268043	0.0480253	0.0179024	0.070396	0.00505126	0.00711372	0.0950348	-0.0920099	-0.0555835	-0.00483128	0.0356874	-0.0555835	-0.00483128	-0.0387582	-0.099894
8.03333	0.00226953		0.0248591	-0.0121849	-0.0235653	-0.0270022	0.0655275	0.0273444	0.0587273	-0.0257588	-0.0069261	0.00070581	0.0104801	-0.0045336	0.0273096	0.0488713	-0.0451166	0.00838177	-0.0357408	0.0650581	-0.0141016	-0.00400959	-0.0172838	-0.0711123	-0.0416196	0.0477715	0.0631594	0.109046	-0.0259135	0.048092	0.0171119	0.0691542	0.00511116	0.00675377	0.0947969	-0.092867	-0.0560477	-0.00473495	0.0367946	-0.0560477	-0.00473495	-0.0389818	-0.0986301
8.06667	0.00226842		0.0249992	-0.0130922	-0.0244629	-0.0271135	0.0650293	0.0272014	0.0581763	-0.0261663	-0.00661858	0.000741736	0.0110456	-0.0038977	0.0272283	0.0491876	-0.045235	0.0112708	-0.0350738	0.0650624	-0.015082	-0.00476948	-0.0186094	-0.0699164	-0.0419862	0.0464314	0.063115	0.108496	-0.0250922	0.0482006	0.0163159	0.0677381	0.00530637	0.00632627	0.0945131	-0.0937401	-0.0565095	-0.00463594	0.0380702	-0.0565095	-0.00463594	-0.039232	-0.0973536
8.1	0.00224849		0.0250153	-0.0139811	-0.0255392	-0.0273541	0.0644818	0.0269431	0.0577681	-0.0266866	-0.00619152	0.000866242	0.011583	-0.00320095	0.0271195	0.0492766	-0.0453203	0.0142619	-0.0344319	0.0650359	-0.0160141	-0.00550355	-0.0200338	-0.0686274	-0.0425011	0.0459511	0.0630647	0.107504	-0.0245001	0.0483107	0.0155676	0.0663076	0.00512989	0.00592598	0.0943135	-0.0947528	-0.0563949	-0.00431964	0.0391314	-0.0563949	-0.00431964	-0.0388932	-0.095506
8.13333	0.00222605		0.0249397	-0.0148514	-0.0267635	-0.0277062	0.0639022	0.0265367	0.0575355	-0.0272691	-0.00565373	0.00109391	0.0120539	-0.00243985	0.0269609	0.0491799	-0.0453626	0.0173597	-0.0338118	0.0649763	-0.0168641	-0.00617327	-0.0214612	-0.0672087	-0.0430034	0.0456229	0.0631761	0.106449	-0.0238771	0.048418	0.014871	0.0647036	0.00507393	0.00549367	0.0940843	-0.0956861	-0.0562536	-0.00404006	0.0402734	-0.0562536	-0.00404006	-0.038589	-0.093657
8.16667	0.00220488		0.0247433	-0.015698	-0.0280922	-0.028153	0.0632849	0.0260213	0.0574905	-0.0278599	-0.00501769	0.00137364	0.0124573	-0.0015913	0.0267616	0.0488317	-0.0453845	0.0205453	-0.0332377	0.0649167	-0.017609	-0.00671095	-0.022898	-0.0656665	-0.0436668	0.0464206	0.0628614	0.105163	-0.0239166	0.048543	0.0140919	0.0631176	0.00477156	0.00495329	0.0940416	-0.0965886	-0.0551427	-0.00364109	0.0408359	-0.0551427	-0.00364109	-0.0374505	-0.0919189
8.2	0.00220069		0.0244811	-0.0165027	-0.0294804	-0.0286852	0.062637	0.0253951	0.0576324	-0.0284205	-0.00429868	0.00171067	0.0127815	-0.000647108	0.0265299	0.0482779	-0.0453875	0.0238124	-0.032692	0.0648553	-0.0182383	-0.00708808	-0.0242688	-0.0639887	-0.0442731	0.0473593	0.0626741	0.103838	-0.0238742	0.0486224	0.0133319	0.0614344	0.00459967	0.00441435	0.0939916	-0.0974499	-0.0540156	-0.00328208	0.041434	-0.0540156	-0.00328208	-0.0363246	-0.0901616
8.23333	0.00222057		0.0241446	-0.0172669	-0.0308521	-0.0292698	0.0619747	0.0247035	0.0579413	-0.0288757	-0.00353435	0.0020596	0.0130423	0.000403368	0.0262621	0.0474753	-0.0453825	0.0271344	-0.0321804	0.0648293	-0.0187362	-0.00724415	-0.0255865	-0.0621897	-0.0448909	0.0489726	0.0620352	0.102658	-0.0243564	0.0487126	0.0126828	0.0601603	0.00449522	0.00357786	0.0939276	-0.0981117	-0.0521132	-0.00307215	0.041536	-0.0521132	-0.00307215	-0.0344951	-0.0890558
8.26667	0.00227068		0.0237901	-0.0179716	-0.0321582	-0.0299126	0.0612923	0.0239658	0.0583892	-0.0292219	-0.00273645	0.00241202	0.0132477	0.00156623	0.0259903	0.0464604	-0.0453775	0.0304947	-0.031684	0.064833	-0.0191144	-0.00718534	-0.0268322	-0.0602928	-0.0454359	0.0506937	0.0614848	0.101535	-0.0248679	0.0487619	0.0120156	0.058847	0.00449193	0.00280091	0.0938398	-0.0987255	-0.0501943	-0.00289529	0.0416438	-0.0501943	-0.00289529	-0.0326205	-0.0879095
8.3	0.00235776		0.0234327	-0.0186271	-0.0333217	-0.0305757	0.0606229	0.0232151	0.0589324	-0.02939	-0.00194241	0.00273886	0.013428	0.00283968	0.0257028	0.0452251	-0.0453665	0.0338554	-0.0311958	0.0648934	-0.0193703	-0.00688039	-0.0280226	-0.0583231	-0.0459305	0.0526256	0.0608293	0.100791	-0.0255311	0.0488689	0.0116188	0.0583524	0.00485942	0.00176561	0.0935348	-0.0990893	-0.0480943	-0.00311056	0.0413816	-0.0480943	-0.00311056	-0.030498	-0.0877892
8.33333	0.00247509		0.0231044	-0.0192302	-0.034303	-0.0312812	0.0599522	0.0224802	0.0595331	-0.0294183	-0.00115011	0.00302153	0.013606	0.00421402	0.0254391	0.0437965	-0.0453622	0.0371981	-0.0307025	0.0650032	-0.0195257	-0.00638635	-0.0292055	-0.0563314	-0.0464017	0.0546004	0.0601617	0.100102	-0.0262399	0.0489514	0.0111613	0.0578223	0.00521427	0.000786298	0.0931919	-0.0993314	-0.0460108	-0.00330155	0.0412093	-0.0460108	-0.00330155	-0.0282978	-0.087596
8.36667	0.00262511		0.022829	-0.0197951	-0.0350596	-0.0319921	0.0593149	0.0217667	0.060144	-0.0292673	-0.000372038	0.00324937	0.0137984	0.00567677	0.0251864	0.0422007	-0.045342	0.0404769	-0.0301956	0.065174	-0.0195913	-0.0057183	-0.0303886	-0.0543427	-0.0467003	0.0562496	0.0597262	0.0998271	-0.0269224	0.0491063	0.0108234	0.0579823	0.00589829	-0.000297326	0.0925055	-0.0993901	-0.0442651	-0.00396001	0.0407646	-0.0442651	-0.00396001	-0.0261883	-0.088219
8.4	0.00279264		0.0225959	-0.0203304	-0.0355695	-0.0327435	0.0586967	0.0210984	0.060733	-0.0290036	0.000406904	0.00340582	0.0140398	0.00719814	0.0249805	0.0404597	-0.0453262	0.0436753	-0.029671	0.0653984	-0.0195836	-0.00496066	-0.0316503	-0.0524119	-0.0470621	0.0579432	0.059196	0.0995743	-0.0275933	0.0492527	0.0104252	0.0580307	0.00641526	-0.00132932	0.0917573	-0.099229	-0.0424891	-0.00458919	0.0403553	-0.0424891	-0.00458919	-0.0240476	-0.0888307
8.43333	0.00297584		0.0224253	-0.0208408	-0.0358439	-0.0334998	0.0581167	0.0204538	0.061266	-0.028626	0.00120348	0.00350361	0.0143116	0.00875564	0.0248162	0.0386191	-0.04528	0.0467515	-0.0291282	0.0656777	-0.0195191	-0.00416776	-0.0329802	-0.0505463	-0.0470547	0.059015	0.058964	0.0995345	-0.0280563	0.049436	0.0100325	0.0582943	0.00712299	-0.00230952	0.0907627	-0.0989924	-0.0413864	-0.00532727	0.0399709	-0.0413864	-0.00532727	-0.0222974	-0.0899171
8.46667	0.00316058		0.0222721	-0.0213326	-0.0358751	-0.0342875	0.0575672	0.0198473	0.0617274	-0.0282126	0.00204081	0.00353812	0.0146621	0.010312	0.0247203	0.0366997	-0.0452356	0.0496894	-0.028568	0.0660129	-0.0194014	-0.00341261	-0.0344457	-0.0487855	-0.0471345	0.0602018	0.0585797	0.0994446	-0.0284966	0.0496522	0.00958609	0.0584632	0.00761187	-0.00324579	0.0896957	-0.0985563	-0.0402705	-0.00604806	0.0396016	-0.0402705	-0.00604806	-0.0205708	-0.0910677
8.5	0.00334045		0.0221435	-0.0218007	-0.0357237	-0.0350751	0.0570487	0.0192393	0.0621036	-0.0278009	0.0029498	0.00354367	0.015034	0.0118338	0.0246937	0.0347434	-0.0451534	0.0524637	-0.0279985	0.0663947	-0.0192426	-0.0027657	-0.0360251	-0.0471163	-0.0467723	0.0606591	0.0582341	0.099395	-0.0287148	0.0499151	0.00901376	0.0584584	0.00819675	-0.00393335	0.088682	-0.0979614	-0.0400219	-0.00653464	0.0395284	-0.0400219	-0.00653464	-0.01932	-0.0924037
8.53333	0.00350971		0.021987	-0.0222357	-0.0353974	-0.0358624	0.0565642	0.0186257	0.0623972	-0.0274551	0.00395532	0.00353245	0.015482	0.013296	0.024751	0.0327658	-0.0450705	0.0550586	-0.0274259	0.0668359	-0.0190344	-0.00224871	-0.0377503	-0.0455572	-0.0464742	0.0612409	0.0578399	0.099283	-0.0289772	0.0502142	0.00840953	0.0584398	0.00869536	-0.00461377	0.0875733	-0.0974071	-0.0397315	-0.00706552	0.0394059	-0.0397315	-0.00706552	-0.0181357	-0.0938462
8.56667	0.0036593		0.021799	-0.0226318	-0.0349772	-0.0366362	0.0561005	0.0179701	0.0626134	-0.0272246	0.00507645	0.0035485	0.0159406	0.0146563	0.0248832	0.0308023	-0.0449525	0.0574674	-0.0268608	0.0673158	-0.0187786	-0.00192406	-0.0395973	-0.0440856	-0.0458242	0.0614251	0.0573529	0.0991496	-0.0290348	0.0505688	0.0076467	0.0581392	0.00937807	-0.00496954	0.0866862	-0.0967498	-0.0401081	-0.00717319	0.0398782	-0.0401081	-0.00717319	-0.0177895	-0.0947908
8.6	0.00379183		0.0215387	-0.0229663	-0.0344769	-0.0373655	0.0556683	0.017254	0.0627742	-0.027144	0.00633163	0.00360027	0.0164535	0.015914	0.0250898	0.0288504	-0.0448279	0.0596729	-0.0263193	0.0678501	-0.0184566	-0.00175237	-0.0415617	-0.0427071	-0.0450728	0.0616462	0.0568824	0.0989709	-0.0291416	0.0509229	0.00692256	0.0579867	0.010139	-0.00536763	0.0856902	-0.096192	-0.0404821	-0.00734818	0.0402102	-0.0404821	-0.00734818	-0.0174708	-0.095798
8.63333	0.00389721		0.0211983	-0.0232467	-0.033961	-0.0380574	0.0552561	0.0164526	0.0629008	-0.0272508	0.00770657	0.00371814	0.0169751	0.0170256	0.0253431	0.0269507	-0.044681	0.0616881	-0.0258113	0.0684011	-0.0180586	-0.00178573	-0.0436189	-0.0414063	-0.0442488	0.0616896	0.0561602	0.0986943	-0.0289698	0.0514209	0.00595608	0.057715	0.0110242	-0.00544883	0.0849774	-0.0956501	-0.0409933	-0.00713838	0.0408951	-0.0409933	-0.00713838	-0.0175714	-0.0958682
8.66667	0.0039808		0.0207515	-0.0234552	-0.0334484	-0.0386673	0.0548749	0.0155435	0.0630223	-0.0275431	0.00920688	0.00390243	0.0175242	0.0180131	0.0256347	0.0250709	-0.0445192	0.0634977	-0.0253639	0.0689768	-0.0175651	-0.00194559	-0.0457503	-0.0401835	-0.0432573	0.0616099	0.0555206	0.0984676	-0.0287679	0.0518937	0.00506201	0.0576744	0.0120381	-0.00557855	0.0841842	-0.0951432	-0.0415928	-0.0070215	0.0413372	-0.0415928	-0.0070215	-0.0176275	-0.0959368
8.7	0.00403379		0.02019	-0.0236123	-0.0329699	-0.0392182	0.0545232	0.0145246	0.0631691	-0.0280242	0.0107873	0.00414813	0.0180857	0.0188402	0.0259148	0.0232636	-0.0443497	0.0651295	-0.0249866	0.0695336	-0.0169615	-0.00227694	-0.0479318	-0.0390352	-0.04238	0.0614197	0.0546775	0.0982136	-0.0283265	0.0525083	0.00418845	0.0575862	0.0130432	-0.00562782	0.0835778	-0.0947929	-0.0416279	-0.00691562	0.0415628	-0.0416279	-0.00691562	-0.0175041	-0.0952329
8.73333	0.00405915		0.0195032	-0.0237174	-0.0325462	-0.0396716	0.0542049	0.0133881	0.0633625	-0.0286504	0.0124343	0.00444186	0.0186469	0.0195392	0.026169	0.0214812	-0.0441616	0.0665732	-0.0247114	0.0700649	-0.0162404	-0.00269845	-0.0501483	-0.0379623	-0.0412586	0.0610376	0.0538742	0.0980854	-0.0277273	0.0530996	0.00333866	0.0577425	0.0140739	-0.00567046	0.0829929	-0.0943999	-0.0417861	-0.00690352	0.0414958	-0.0417861	-0.00690352	-0.017324	-0.0944898
8.76667	0.0040525		0.0186851	-0.0237916	-0.0321641	-0.0400485	0.0539286	0.0121589	0.0636305	-0.0293991	0.014088	0.00475351	0.0192152	0.020092	0.0263437	0.0197858	-0.0439841	0.0678595	-0.0245456	0.0705325	-0.015394	-0.00325412	-0.0523706	-0.0369665	-0.0402748	0.0606666	0.0529253	0.0977958	-0.0271489	0.0536489	0.00272231	0.0576389	0.0148858	-0.00586248	0.0824562	-0.0942027	-0.0409062	-0.00707554	0.0408158	-0.0409062	-0.00707554	-0.0164269	-0.0937993
8.8	0.0040144		0.0177354	-0.0238511	-0.0318446	-0.0403242	0.0536893	0.0108508	0.0639758	-0.0301897	0.0157209	0.00506181	0.0197576	0.0205299	0.0264222	0.0181355	-0.0437969	0.0689876	-0.0245152	0.0709233	-0.0144316	-0.00388859	-0.0545886	-0.0360428	-0.0390859	0.0601334	0.0519627	0.0976416	-0.0263679	0.0541735	0.00210457	0.0577604	0.0155727	-0.00595741	0.0820409	-0.0939983	-0.0400842	-0.00733358	0.0399556	-0.0400842	-0.00733358	-0.0154957	-0.0930808
8.83333	0.00394664		0.016655	-0.023899	-0.031541	-0.040509	0.0534922	0.00950995	0.0644155	-0.03099	0.0172812	0.00534038	0.0202906	0.0208545	0.0263713	0.0165752	-0.0436377	0.0699735	-0.0246209	0.0712216	-0.0133677	-0.00463496	-0.056767	-0.0351875	-0.0379977	0.059561	0.0509224	0.0972331	-0.0257089	0.0544646	0.00194897	0.0574846	0.0156837	-0.00632424	0.0816129	-0.0939468	-0.0384439	-0.007853	0.0385579	-0.0384439	-0.007853	-0.0141332	-0.0931603
8.86667	0.00385102		0.0154599	-0.0239602	-0.0312615	-0.0405863	0.0533286	0.00816742	0.0649316	-0.031697	0.0187301	0.00556875	0.0207726	0.021082	0.0261741	0.0150933	-0.0434867	0.0708323	-0.0248697	0.0714243	-0.0122238	-0.00547694	-0.058893	-0.0343872	-0.0367129	0.0588823	0.0497877	0.096881	-0.0248796	0.0547073	0.00176688	0.0573856	0.0156077	-0.00655497	0.0812986	-0.0939241	-0.0367487	-0.00838876	0.0371988	-0.0367487	-0.00838876	-0.0127766	-0.0932172
8.9	0.0037352		0.0141655	-0.0240198	-0.0309348	-0.0405575	0.0531895	0.00687025	0.0655261	-0.0322877	0.0200399	0.00574201	0.021225	0.0212298	0.0258364	0.0136915	-0.0433773	0.0715595	-0.0252486	0.071537	-0.0110385	-0.00641598	-0.060934	-0.033624	-0.0355852	0.0582835	0.0489112	0.0963319	-0.0241573	0.054705	0.002055	0.0569778	0.014848	-0.00700797	0.0809596	-0.0939538	-0.0347642	-0.00912708	0.0356736	-0.0347642	-0.00912708	-0.0116598	-0.0939503
8.93333	0.00360403		0.0128072	-0.0241001	-0.030549	-0.0404109	0.0530704	0.0056452	0.0661649	-0.032675	0.0211682	0.0058525	0.0216121	0.021294	0.0253405	0.0123952	-0.0432892	0.0721897	-0.0257441	0.071574	-0.00983633	-0.00746879	-0.0628739	-0.0328778	-0.0344653	0.0576	0.047959	0.095713	-0.0234263	0.054697	0.00234675	0.0567234	0.0139541	-0.0072925	0.0807014	-0.0940369	-0.0326663	-0.0098211	0.0342851	-0.0326663	-0.0098211	-0.0105772	-0.0946517
8.96667	0.0034661		0.0114144	-0.0241798	-0.0300316	-0.0401507	0.0529459	0.00451527	0.0668397	-0.032851	0.0221113	0.00591894	0.0219611	0.0212982	0.0247236	0.01115	-0.043247	0.0727012	-0.0263279	0.0715452	-0.00867285	-0.00859551	-0.0646935	-0.0321208	-0.0335499	0.0570752	0.0474206	0.0950578	-0.0226806	0.0545571	0.00279666	0.0562749	0.0123657	-0.00759212	0.0803784	-0.0941815	-0.0308655	-0.0106937	0.0331144	-0.0308655	-0.0106937	-0.0105578	-0.0954696
9	0.00332642		0.0100352	-0.0242761	-0.0293607	-0.0397703	0.0528226	0.00348913	0.0675088	-0.0327767	0.0228346	0.00595001	0.0222488	0.0212179	0.0239655	0.0100083	-0.0432294	0.0731303	-0.0269681	0.0714713	-0.00757014	-0.00983344	-0.066379	-0.0313375	-0.0328139	0.0564803	0.0468269	0.0943015	-0.0219882	0.0544061	0.00325157	0.0559787	0.010767	-0.00779601	0.0801411	-0.0943169	-0.028908	-0.0114561	0.0320137	-0.028908	-0.0114561	-0.0105505	-0.0962193
9.03333	0.00318947		0.00870243	-0.0243752	-0.0284899	-0.0392861	0.0526683	0.00254923	0.0681614	-0.0324602	0.0233522	0.00597379	0.0224979	0.0210781	0.0231199	0.00888344	-0.0432519	0.0734469	-0.0276263	0.0713478	-0.00657886	-0.0111046	-0.0679368	-0.030503	-0.032433	0.0560499	0.0466268	0.0935654	-0.0216552	0.0542292	0.00349708	0.0560065	0.00869835	-0.00796251	0.0799302	-0.0944694	-0.0275467	-0.0124525	0.0312739	-0.0275467	-0.0124525	-0.011432	-0.0961999
9.06667	0.00305594		0.00746186	-0.0244935	-0.0274139	-0.0387039	0.0524974	0.00168392	0.0687614	-0.031931	0.0236514	0.00601427	0.0226959	0.0208437	0.0221692	0.00784345	-0.0432936	0.0736725	-0.0282682	0.0711883	-0.0057201	-0.0124596	-0.0693569	-0.0296119	-0.0323975	0.0555613	0.0463635	0.092732	-0.0214322	0.0540685	0.00378307	0.0561056	0.00673303	-0.00811904	0.079845	-0.0945754	-0.0261384	-0.0133263	0.0306296	-0.0261384	-0.0133263	-0.0122934	-0.0961261
9.1	0.00292407		0.00633348	-0.0246302	-0.0261327	-0.0380507	0.0522819	0.000850692	0.0693006	-0.0312065	0.0237534	0.00609042	0.0228516	0.0205352	0.0211634	0.00681277	-0.0433618	0.0737806	-0.0288566	0.0709715	-0.00501776	-0.0138102	-0.0706706	-0.0286592	-0.0325792	0.0551169	0.0462023	0.09209	-0.0213659	0.0541373	0.00370562	0.0568647	0.00468057	-0.00812061	0.0797834	-0.0945804	-0.0253797	-0.0141933	0.0303375	-0.0253797	-0.0141933	-0.013321	-0.0948126
9.13333	0.00278965		0.00534398	-0.0247954	-0.0246808	-0.0373442	0.0520346	2.74985e-05	0.0697666	-0.0303654	0.0236787	0.00622709	0.0229506	0.0201204	0.0200929	0.00586036	-0.0434408	0.0737717	-0.0293668	0.0707033	-0.00449033	-0.0152128	-0.0718654	-0.0276436	-0.0331331	0.054598	0.0459586	0.0913994	-0.0214348	0.0541914	0.0036784	0.0576107	0.00277734	-0.00820111	0.0797494	-0.0946099	-0.0246706	-0.0149489	0.0301194	-0.0246706	-0.0149489	-0.0143388	-0.093507
9.16667	0.00264633		0.0044824	-0.0249991	-0.0231011	-0.0366168	0.0517421	-0.000826833	0.0701524	-0.0294329	0.0234482	0.00643114	0.0229825	0.0196133	0.0189979	0.00496596	-0.0435329	0.0736281	-0.0297734	0.0703633	-0.00412934	-0.0166066	-0.0729796	-0.0265894	-0.0336344	0.053956	0.0457752	0.0909862	-0.0216057	0.0545752	0.00333595	0.0588857	0.00110031	-0.00815516	0.0797906	-0.0943101	-0.0245096	-0.0154483	0.0304029	-0.0245096	-0.0154483	-0.014877	-0.0909054
9.2	0.00248807		0.00374881	-0.0252391	-0.021464	-0.0358922	0.0514078	-0.00173505	0.0704747	-0.0285027	0.0231065	0.00671989	0.0229251	0.0189961	0.0178815	0.00418001	-0.0436347	0.0733421	-0.0300709	0.0699555	-0.00394704	-0.0180415	-0.0739876	-0.0254859	-0.034471	0.0532631	0.0455751	0.090523	-0.0219469	0.0549354	0.00307983	0.0600497	-0.000423344	-0.00823126	0.0797616	-0.0941281	-0.0244435	-0.0158762	0.0306772	-0.0244435	-0.0158762	-0.0154151	-0.0883386
9.23333	0.00230877		0.00310647	-0.0255259	-0.0198329	-0.0351983	0.0510325	-0.00270883	0.0707265	-0.0275913	0.0226739	0.00709388	0.0227579	0.0182739	0.0167676	0.00354791	-0.0437449	0.0728994	-0.030254	0.0694868	-0.00391102	-0.0195058	-0.0749266	-0.0243741	-0.0351177	0.0522012	0.0454346	0.0903838	-0.0220906	0.0555484	0.00284335	0.0614277	-0.00150716	-0.00825825	0.0797359	-0.0936689	-0.0248599	-0.0158215	0.0316885	-0.0248599	-0.0158215	-0.015368	-0.0847376
9.26667	0.0021044		0.00252932	-0.025841	-0.0182831	-0.0345586	0.0506086	-0.00375652	0.0709468	-0.0267736	0.0221908	0.00756155	0.0224549	0.0174463	0.0156692	0.00308752	-0.0438754	0.0723042	-0.0303286	0.0689616	-0.00402098	-0.0210253	-0.0757685	-0.0232324	-0.0358659	0.0511786	0.045316	0.0902182	-0.0222833	0.056152	0.00264838	0.0625787	-0.00251299	-0.0084171	0.0796098	-0.0933465	-0.0254163	-0.0157645	0.032747	-0.0254163	-0.0157645	-0.0152918	-0.0811487
9.3	0.00187355		0.00197562	-0.0261879	-0.0168641	-0.0339856	0.0501458	-0.0048541	0.0711259	-0.0260449	0.021674	0.00811736	0.0220021	0.0165115	0.0145963	0.00288022	-0.0440246	0.0715404	-0.0303143	0.0684229	-0.00423876	-0.0226241	-0.0765423	-0.0220934	-0.0364629	0.0498792	0.0451424	0.0902895	-0.0223447	0.0567075	0.00269236	0.0634954	-0.00303816	-0.00852261	0.0795101	-0.0930185	-0.0263185	-0.0152729	0.0344517	-0.0263185	-0.0152729	-0.0147657	-0.0774073
9.33333	0.00161709		0.00141462	-0.0265391	-0.015623	-0.0335027	0.0496334	-0.0059864	0.0713086	-0.025438	0.0211343	0.00876417	0.0213955	0.015484	0.0135671	0.00290569	-0.0442137	0.0706298	-0.0302174	0.0678701	-0.00455437	-0.0242881	-0.0772339	-0.0209345	-0.0370028	0.0486809	0.0450517	0.0903613	-0.0223237	0.0572576	0.00279671	0.064142	-0.00360812	-0.00876516	0.0793452	-0.092716	-0.0272633	-0.014815	0.0361805	-0.0272633	-0.014815	-0.0141665	-0.0736632
9.36667	0.001338		0.000816941	-0.0268931	-0.014573	-0.0331062	0.0490824	-0.00710199	0.0714813	-0.0249295	0.0205826	0.00950297	0.0206379	0.0143573	0.0125666	0.00322562	-0.0444423	0.0695628	-0.0300828	0.0673675	-0.00493858	-0.0260543	-0.0778634	-0.0197628	-0.0374701	0.047645	0.0448011	0.0903464	-0.0220998	0.0574478	0.00299235	0.0643398	-0.00388475	-0.00903939	0.0790776	-0.092556	-0.0284975	-0.014133	0.0380264	-0.0284975	-0.014133	-0.0135531	-0.0705454
9.4	0.00104095		0.000164432	-0.0272276	-0.0137093	-0.0328239	0.0484875	-0.00816628	0.0716791	-0.0245128	0.0199967	0.0103269	0.0197623	0.0131588	0.0116096	0.00379493	-0.0447402	0.0683706	-0.029906	0.0669	-0.00537592	-0.0278745	-0.0784415	-0.0185718	-0.0377227	0.0467337	0.0445996	0.0904066	-0.0217498	0.0576415	0.00319582	0.0642734	-0.00432575	-0.00943669	0.0788628	-0.092347	-0.0297545	-0.0135385	0.0399468	-0.0297545	-0.0135385	-0.0127996	-0.0673883
9.43333	0.000730962		-0.000553626	-0.0275442	-0.0130135	-0.0326385	0.0478574	-0.00912433	0.0718877	-0.0241492	0.0193801	0.0112415	0.018782	0.0118808	0.0106682	0.0046111	-0.0451006	0.0670542	-0.0297485	0.0665296	-0.00585519	-0.0297739	-0.0789724	-0.0173376	-0.0379869	0.0460886	0.0439829	0.0900799	-0.0212847	0.0573662	0.00337678	0.06342	-0.00465229	-0.0098016	0.0785175	-0.0923726	-0.0311285	-0.0130292	0.0412111	-0.0311285	-0.0130292	-0.012185	-0.0653629
9.46667	0.000415479		-0.00133338	-0.027835	-0.0124361	-0.0325795	0.0471918	-0.00993307	0.0721248	-0.0237976	0.0186958	0.0122284	0.0177654	0.0105596	0.00975386	0.00562682	-0.0455584	0.0656382	-0.0295962	0.0662309	-0.00636337	-0.0316899	-0.0794791	-0.0160734	-0.0380588	0.0454692	0.0433905	0.0897933	-0.0208102	0.0570835	0.00354834	0.0623445	-0.0051739	-0.0102384	0.0782714	-0.0923165	-0.0324928	-0.0126071	0.0426022	-0.0324928	-0.0126071	-0.011436	-0.0633756
9.5	9.84466e-05		-0.00217045	-0.0281086	-0.0119402	-0.0326295	0.0464955	-0.0105531	0.0723868	-0.023421	0.0179387	0.0132916	0.0167222	0.00918799	0.00883207	0.00676965	-0.0460978	0.06414	-0.0295092	0.0660476	-0.00690609	-0.0336297	-0.0799448	-0.0147358	-0.038182	0.0449745	0.0428571	0.0890467	-0.0205551	0.0565359	0.00367027	0.0606882	-0.00560406	-0.0107471	0.0778187	-0.0921901	-0.0338807	-0.012352	0.0431066	-0.0338807	-0.012352	-0.0106872	-0.0627461
9.53333	-0.000212592		-0.0030456	-0.0283654	-0.0114581	-0.0328054	0.0457694	-0.0109559	0.0726735	-0.0229708	0.0170818	0.0144046	0.015724	0.00780663	0.00792246	0.00799487	-0.0467517	0.0625656	-0.0294709	0.0659584	-0.0074761	-0.0355392	-0.0803926	-0.0133466	-0.038179	0.0444918	0.0422859	0.0882816	-0.0203563	0.0559615	0.00374752	0.0588401	-0.00619193	-0.0112746	0.0774301	-0.0922038	-0.0352978	-0.012196	0.0436813	-0.0352978	-0.012196	-0.00987381	-0.0621868
9.56667	-0.000514446		-0.00394168	-0.0286174	-0.0109593	-0.0330955	0.0450143	-0.0111281	0.0729958	-0.022416	0.0161035	0.0155647	0.0147764	0.00641355	0.00701164	0.00919805	-0.0474965	0.0609425	-0.0295178	0.0659813	-0.0080881	-0.0374114	-0.0807904	-0.0118574	-0.0381096	0.0439936	0.0418793	0.0873321	-0.0206286	0.0553848	0.003672	0.0569449	-0.00656025	-0.0118241	0.0769821	-0.0919789	-0.0364851	-0.0123138	0.0433965	-0.0364851	-0.0123138	-0.00933389	-0.062403
9.6	-0.000800406		-0.00483952	-0.0288631	-0.0103847	-0.0334978	0.0442239	-0.0110645	0.0733364	-0.021719	0.015008	0.0167546	0.0139234	0.00504626	0.00613732	0.0103306	-0.0483479	0.0592551	-0.0296367	0.0661171	-0.00874369	-0.0392039	-0.0811569	-0.0102839	-0.0380424	0.0435422	0.0414575	0.0863088	-0.0210216	0.0547646	0.00354339	0.0550176	-0.006982	-0.0123356	0.076571	-0.0918179	-0.0376796	-0.0124986	0.0431932	-0.0376796	-0.0124986	-0.00881443	-0.062672
9.63333	-0.00106806		-0.00571071	-0.0291042	-0.00971992	-0.0340063	0.0433954	-0.0107772	0.0737132	-0.0208687	0.0137629	0.0179589	0.0131659	0.00370638	0.00530814	0.0113072	-0.0492837	0.0575229	-0.0298314	0.0663542	-0.0094578	-0.0409033	-0.0814478	-0.00858164	-0.037895	0.0430163	0.0413439	0.0852545	-0.0220957	0.0542999	0.0032096	0.0535695	-0.00714456	-0.0129334	0.0762523	-0.0915291	-0.0383976	-0.0130464	0.0426559	-0.0383976	-0.0130464	-0.00862998	-0.062835
9.66667	-0.00131285		-0.00654304	-0.0293398	-0.00893085	-0.0346027	0.0425135	-0.0102859	0.0740975	-0.0198554	0.0124015	0.0191844	0.0125126	0.00242433	0.00457699	0.0120718	-0.0502983	0.0557208	-0.0300931	0.0667087	-0.0102369	-0.0424757	-0.0816787	-0.00675428	-0.0377755	0.0425811	0.0412091	0.0841329	-0.0232676	0.0537891	0.00288073	0.0522775	-0.00724432	-0.0134649	0.0759187	-0.0911301	-0.0391419	-0.0136159	0.0421859	-0.0391419	-0.0136159	-0.00856473	-0.0630076
9.7	-0.00153372		-0.00730129	-0.0295603	-0.00802521	-0.0352782	0.0415734	-0.00962559	0.0744962	-0.0186914	0.0108874	0.0204096	0.0119641	0.00120005	0.00396243	0.0125903	-0.0513807	0.0538579	-0.0303981	0.0671455	-0.0110856	-0.043905	-0.0818009	-0.00477667	-0.0375886	0.0419705	0.0413596	0.0832147	-0.024937	0.0534924	0.00247915	0.0519213	-0.00717099	-0.0139709	0.0758635	-0.0907975	-0.039225	-0.0144805	0.041851	-0.039225	-0.0144805	-0.0087322	-0.0626431
9.73333	-0.00172952		-0.00798447	-0.0297737	-0.00700091	-0.0360137	0.0405562	-0.00883768	0.0748812	-0.017388	0.00927099	0.0216583	0.0115063	4.94086e-05	0.00351584	0.0128036	-0.052503	0.0519097	-0.0307418	0.0676842	-0.0120056	-0.0451563	-0.0818334	-0.00264667	-0.0374373	0.0414362	0.0414914	0.0822318	-0.0267299	0.0531333	0.00216432	0.0518399	-0.0069709	-0.0143813	0.0757723	-0.0903306	-0.0393096	-0.0152812	0.0416922	-0.0393096	-0.0152812	-0.00904655	-0.0622391
9.76667	-0.00190211		-0.00856008	-0.0299611	-0.00588662	-0.0367916	0.0394569	-0.00796569	0.0752375	-0.0159851	0.0075269	0.0229112	0.0111335	-0.00103799	0.0032537	0.0127266	-0.0536684	0.0498806	-0.0310905	0.0682801	-0.0129892	-0.046207	-0.0817355	-0.000374952	-0.0373178	0.0406462	0.0417907	0.0815601	-0.0284448	0.0529158	0.00185711	0.0527489	-0.00681625	-0.0147365	0.0760047	-0.0901366	-0.0388609	-0.0161428	0.0417071	-0.0388609	-0.0161428	-0.00913365	-0.0613626
9.8	-0.00205482		-0.00904049	-0.030143	-0.00471632	-0.0376007	0.038266	-0.00706016	0.0755446	-0.0145008	0.00570607	0.024189	0.0108259	-0.00206026	0.00319876	0.0123207	-0.0548435	0.0477648	-0.0314462	0.0689372	-0.0140228	-0.0470286	-0.0815322	0.00203582	-0.0372137	0.0398741	0.0420711	0.0808909	-0.0302154	0.052691	0.00165732	0.0539837	-0.00650164	-0.0150041	0.0761326	-0.0898386	-0.0382941	-0.0169377	0.0418373	-0.0382941	-0.0169377	-0.00930467	-0.0604756
9.83333	-0.00219133		-0.00940406	-0.0302952	-0.00353625	-0.0384094	0.0369805	-0.00616309	0.0757709	-0.0129861	0.00381434	0.0254719	0.0105711	-0.00303808	0.00334461	0.0116294	-0.0560409	0.0455843	-0.0317776	0.0696198	-0.0150844	-0.0475898	-0.0812029	0.00453166	-0.0372074	0.0388491	0.0424174	0.0804888	-0.0313667	0.052665	0.00155459	0.0556047	-0.00625638	-0.0152363	0.0764877	-0.0898454	-0.0376292	-0.0175912	0.0419843	-0.0376292	-0.0175912	-0.00876809	-0.0595748
9.86667	-0.00231993		-0.009676	-0.0304479	-0.00240239	-0.0392156	0.0356081	-0.00531584	0.0759055	-0.0114526	0.00188421	0.0267596	0.010348	-0.0039797	0.00366868	0.0106541	-0.057229	0.0433478	-0.0320991	0.0703159	-0.0161436	-0.047889	-0.080774	0.00709426	-0.0371933	0.0378695	0.0427478	0.0801225	-0.0324861	0.0526642	0.00150925	0.0574604	-0.00588196	-0.0154139	0.076735	-0.0897039	-0.0368399	-0.0182247	0.0420295	-0.0368399	-0.0182247	-0.00822969	-0.0586987
9.9	-0.00244285		-0.00984422	-0.0305792	-0.00136401	-0.0399809	0.0341492	-0.00454651	0.0759189	-0.00995138	-4.33288e-05	0.0280363	0.0101451	-0.0049056	0.00415137	0.00944634	-0.0584243	0.0410922	-0.0323852	0.07101	-0.0171699	-0.0478897	-0.0802502	0.00964232	-0.037221	0.0369676	0.0429392	0.0799099	-0.0327808	0.0527831	0.00155187	0.0590617	-0.00566538	-0.0156336	0.0769676	-0.0898581	-0.0364609	-0.0185969	0.0422699	-0.0364609	-0.0185969	-0.00678167	-0.0582043
9.93333	-0.00256987		-0.00994288	-0.030713	-0.000486616	-0.0407046	0.0326288	-0.0038698	0.075808	-0.00848619	-0.00195892	0.0292762	0.00993779	-0.00583008	0.0047396	0.00805709	-0.0595991	0.0388345	-0.032666	0.0716918	-0.0181229	-0.0476289	-0.07965	0.0121479	-0.0372774	0.0361598	0.0431298	0.0797826	-0.0329283	0.0529938	0.00158198	0.0607733	-0.00540871	-0.0158348	0.0771154	-0.0899789	-0.0359852	-0.0190218	0.0423256	-0.0359852	-0.0190218	-0.00528555	-0.057692
9.96667	-0.00270156		-0.00997054	-0.0308339	0.000187982	-0.0413548	0.031053	-0.00330153	0.0755585	-0.0071013	-0.00379371	0.030462	0.00972822	-0.00676145	0.0054077	0.00653672	-0.0607674	0.036612	-0.0329207	0.0723593	-0.0189758	-0.0470798	-0.0790078	0.0145289	-0.0373658	0.0357576	0.0429641	0.0795812	-0.0322946	0.053283	0.00165466	0.0616155	-0.00544058	-0.0160679	0.0771649	-0.0903364	-0.0361443	-0.0192729	0.0430417	-0.0361443	-0.0192729	-0.00325993	-0.0575631
10	-0.00284509		-0.00995896	-0.0309498	0.000612852	-0.0419229	0.0294513	-0.00282146	0.0751757	-0.00579328	-0.00555684	0.0315544	0.00949352	-0.00771709	0.00609045	0.00495941	-0.0619097	0.0344437	-0.0331899	0.073019	-0.0196943	-0.0463174	-0.078323	0.0167624	-0.0375391	0.0354946	0.0427817	0.0794796	-0.0315083	0.0536457	0.0016522	0.0624069	-0.00548078	-0.0163327	0.0771962	-0.0907019	-0.0363404	-0.0196268	0.0436172	-0.0363404	-0.0196268	-0.001177	-0.0574779
10.0333	-0.00300004		-0.00991842	-0.0310517	0.000778647	-0.0424019	0.0278346	-0.00243464	0.0746639	-0.00460446	-0.00717515	0.0325373	0.00925578	-0.00868515	0.0067712	0.00336951	-0.0630329	0.0323474	-0.0334553	0.0736627	-0.0202696	-0.0453377	-0.0776414	0.0187865	-0.0376631	0.0359052	0.0420985	0.0791647	-0.0300329	0.0539874	0.00164437	0.0624428	-0.00590011	-0.0166823	0.0770538	-0.0911233	-0.0370455	-0.0197371	0.0447999	-0.0370455	-0.0197371	0.00113229	-0.0574783
10.0667	-0.00316738		-0.00986284	-0.0311273	0.000681654	-0.042772	0.0262261	-0.00209944	0.074036	-0.00353279	-0.00866643	0.0333774	0.00900376	-0.00968308	0.00739657	0.00182916	-0.0641262	0.0303398	-0.0337564	0.0743144	-0.0206908	-0.0442262	-0.0769422	0.0205986	-0.0378465	0.0364593	0.0414286	0.0789792	-0.0285169	0.0543632	0.0015397	0.0623407	-0.00634316	-0.0170583	0.0769959	-0.0914958	-0.0377744	-0.0199697	0.045913	-0.0377744	-0.0199697	0.00346858	-0.057454
10.1	-0.00334571		-0.00980469	-0.0311759	0.000357922	-0.0430548	0.024639	-0.00181276	0.0733096	-0.00261041	-0.00997628	0.034059	0.00877331	-0.0106811	0.00796549	0.000372612	-0.0651897	0.0284239	-0.0340764	0.07495	-0.0209703	-0.0429998	-0.0762736	0.0221692	-0.0379586	0.0375433	0.0402331	0.0786982	-0.0266293	0.0547274	0.00131255	0.0618084	-0.00706211	-0.0174318	0.076792	-0.0914912	-0.0387392	-0.0198162	0.0473126	-0.0387392	-0.0198162	0.00568008	-0.057382
10.1333	-0.00352988		-0.00972737	-0.0311752	-0.000139172	-0.0432226	0.0230832	-0.00153934	0.0725036	-0.00183512	-0.0111235	0.0345667	0.00856895	-0.0116948	0.00844268	-0.000984936	-0.0662212	0.0266167	-0.0344418	0.0755924	-0.0211247	-0.0417158	-0.0756109	0.0235249	-0.0381355	0.038758	0.0390736	0.0785486	-0.0247793	0.0550572	0.000987541	0.0611156	-0.00776639	-0.0178359	0.0767032	-0.091576	-0.0397463	-0.0197391	0.0487101	-0.0397463	-0.0197391	0.00790712	-0.0572503
10.1667	-0.00371592		-0.0096453	-0.031132	-0.000730013	-0.0433215	0.0215697	-0.00126282	0.0716483	-0.00121529	-0.0120911	0.0349006	0.00842799	-0.0126889	0.00883486	-0.00222267	-0.0672116	0.0249311	-0.0348371	0.0762099	-0.0211812	-0.0404006	-0.0749953	0.0246629	-0.0381224	0.0401322	0.0373858	0.0783991	-0.0229488	0.0553388	0.00080237	0.0601239	-0.00854397	-0.0182548	0.0764363	-0.0909797	-0.0407047	-0.0193278	0.0497881	-0.0407047	-0.0193278	0.0100853	-0.0575526
10.2	-0.00389661		-0.00952021	-0.0310274	-0.00132989	-0.0433189	0.0200972	-0.000976545	0.0707611	-0.000758561	-0.0129004	0.0350585	0.00836528	-0.0136756	0.00912716	-0.00337716	-0.0681622	0.0233865	-0.0352655	0.0768046	-0.0211738	-0.0390602	-0.0744035	0.0256239	-0.0382062	0.0416154	0.0357615	0.0783038	-0.0212094	0.0555682	0.000514476	0.0590415	-0.00925811	-0.0186914	0.0762724	-0.0906362	-0.0415794	-0.0189454	0.0508097	-0.0415794	-0.0189454	0.0122661	-0.0577717
10.2333	-0.00406412		-0.00936159	-0.0308774	-0.00184816	-0.0432663	0.0186753	-0.000648441	0.069881	-0.00043817	-0.0135714	0.0350555	0.00840375	-0.0146246	0.00932301	-0.00443926	-0.0690564	0.0220149	-0.0357176	0.07736	-0.0211392	-0.0377119	-0.073859	0.0264354	-0.0381823	0.0429135	0.0337953	0.0783006	-0.0201233	0.0556504	0.000523975	0.0579002	-0.00997373	-0.0191485	0.0758217	-0.0896702	-0.0422865	-0.0183592	0.0511563	-0.0422865	-0.0183592	0.0145764	-0.0586328
10.2667	-0.00421448		-0.00913305	-0.0306775	-0.00221448	-0.0431425	0.0172965	-0.000307439	0.0690173	-0.000277299	-0.0141264	0.0349041	0.00855257	-0.015544	0.00942186	-0.00546828	-0.0698948	0.0208429	-0.0361704	0.0778496	-0.0211105	-0.036321	-0.0733449	0.0271289	-0.0382135	0.0442543	0.0319265	0.0782779	-0.0191487	0.0556768	0.000449246	0.0567286	-0.0106368	-0.0196206	0.0754356	-0.0888325	-0.0429941	-0.0177312	0.0513961	-0.0429941	-0.0177312	0.0168745	-0.0594357
10.3	-0.00433932		-0.00884139	-0.0304544	-0.00235325	-0.0429883	0.0159709	8.57787e-05	0.0682079	-0.00021888	-0.0146137	0.0346302	0.00880432	-0.016418	0.009414	-0.00646604	-0.0706656	0.0199005	-0.0366247	0.078283	-0.0211201	-0.0348916	-0.0728612	0.0277556	-0.0383876	0.045392	0.0301219	0.0784201	-0.0191296	0.0554632	0.000868787	0.0557455	-0.0112258	-0.0201985	0.0747183	-0.0877864	-0.0433622	-0.0171187	0.0512346	-0.0433622	-0.0171187	0.0190113	-0.0605838
10.3333	-0.00443878		-0.00847058	-0.0302153	-0.00223927	-0.0427973	0.0146909	0.000480212	0.067454	-0.000292596	-0.015052	0.0342427	0.00915383	-0.0172495	0.00931977	-0.00747004	-0.071369	0.019214	-0.0370347	0.0786159	-0.0211849	-0.0333756	-0.0723956	0.0283219	-0.038545	0.0464455	0.0283851	0.0784256	-0.0191679	0.0552752	0.00124281	0.0547462	-0.0118161	-0.0207837	0.0740009	-0.0867581	-0.0437418	-0.0164348	0.0510042	-0.0437418	-0.0164348	0.0211289	-0.0617213
10.3667	-0.00450925		-0.00803105	-0.0299959	-0.00184367	-0.0425858	0.0134683	0.000911809	0.0667782	-0.000430532	-0.0154917	0.0337656	0.0095621	-0.0180334	0.00911904	-0.00849296	-0.0720028	0.0187745	-0.0374139	0.0788729	-0.0213226	-0.0317734	-0.071924	0.0288856	-0.0391534	0.0478209	0.0270873	0.0785232	-0.0200081	0.0548819	0.00193261	0.0537656	-0.0122164	-0.0214868	0.0731375	-0.0858432	-0.0435235	-0.0159427	0.0508436	-0.0435235	-0.0159427	0.0227907	-0.0629411
10.4	-0.004554		-0.00752761	-0.0298062	-0.00118954	-0.0423677	0.0122969	0.00132607	0.0661781	-0.000663317	-0.0159373	0.0332026	0.010016	-0.0187678	0.00883826	-0.00951631	-0.0725724	0.0186009	-0.0377036	0.0790068	-0.0215303	-0.0300503	-0.0714451	0.0294239	-0.0397254	0.0490393	0.0258327	0.0784959	-0.0208976	0.054563	0.00262896	0.052742	-0.0126384	-0.0221957	0.0722752	-0.0849245	-0.0432924	-0.0153725	0.050688	-0.0432924	-0.0153725	0.024467	-0.0642125
10.4333	-0.00457636		-0.00697427	-0.0296772	-0.000290283	-0.0421339	0.0111885	0.00174398	0.0656474	-0.000936504	-0.0164249	0.0325739	0.0104544	-0.0194529	0.00846019	-0.010555	-0.0730862	0.0186263	-0.0379247	0.0790365	-0.0218009	-0.0282175	-0.0709216	0.0299849	-0.0408298	0.0507522	0.025348	0.0785895	-0.0220525	0.0541367	0.00326667	0.0516866	-0.0126703	-0.0230866	0.0713793	-0.0841193	-0.0425728	-0.0151678	0.050978	-0.0425728	-0.0151678	0.0258319	-0.0649099
10.4667	-0.00457911		-0.00638714	-0.0296091	0.000802242	-0.0419067	0.0101388	0.00212997	0.0651801	-0.00126785	-0.0169393	0.0318799	0.0108694	-0.0200819	0.00801215	-0.0115345	-0.0735549	0.0188489	-0.0380219	0.0789248	-0.0221169	-0.026267	-0.0703664	0.0305268	-0.0418443	0.0522333	0.0248714	0.0785577	-0.0231546	0.0538281	0.00396486	0.0505738	-0.0126972	-0.0239957	0.070428	-0.0833105	-0.0418309	-0.0148657	0.0511585	-0.0418309	-0.0148657	0.0272166	-0.0656548
10.5	-0.0045701		-0.00578176	-0.0296168	0.00204595	-0.0416533	0.00916132	0.00248782	0.0647422	-0.00162607	-0.017493	0.0311326	0.0111959	-0.0206557	0.0074997	-0.0124692	-0.0739872	0.0191636	-0.0380156	0.0786706	-0.0224484	-0.0242223	-0.0697457	0.0310731	-0.0431121	0.0542259	0.0253386	0.0785158	-0.0240171	0.0536248	0.00425074	0.0495114	-0.0122483	-0.024988	0.0696095	-0.0825905	-0.0409091	-0.0149051	0.0517813	-0.0409091	-0.0149051	0.0284831	-0.0655744
10.5333	-0.00455142		-0.00517631	-0.0296886	0.00338846	-0.041396	0.00825629	0.00281041	0.0643229	-0.00201871	-0.0180444	0.0303363	0.0114349	-0.0211684	0.00692593	-0.0132641	-0.074403	0.019548	-0.037873	0.0782572	-0.0227754	-0.0220964	-0.0690822	0.0315748	-0.0443651	0.0560052	0.0258071	0.0784797	-0.0247501	0.0534946	0.00465106	0.0483731	-0.0117917	-0.0259544	0.0687034	-0.0818237	-0.0400999	-0.0148401	0.0521767	-0.0400999	-0.0148401	0.02978	-0.0655876
10.5667	-0.00453133		-0.00458223	-0.0298182	0.00477248	-0.0410934	0.00744389	0.00308903	0.0638733	-0.00243676	-0.018594	0.0294906	0.0115363	-0.0216221	0.00630995	-0.013933	-0.074801	0.0199074	-0.0376125	0.077674	-0.0230563	-0.0199155	-0.0683579	0.0320366	-0.0455017	0.05791	0.0271042	0.0783725	-0.0249399	0.053628	0.00463643	0.0474404	-0.0110899	-0.0269411	0.0681053	-0.0811718	-0.0393754	-0.0150662	0.0525281	-0.0393754	-0.0150662	0.031337	-0.0650303
10.6	-0.00451097		-0.00401732	-0.0299923	0.00616825	-0.0407603	0.00672959	0.00334201	0.063383	-0.00287611	-0.0190906	0.0286095	0.0115091	-0.0220129	0.00563388	-0.0144071	-0.0752032	0.0202147	-0.0372308	0.0769339	-0.0232741	-0.0177036	-0.0676079	0.0324108	-0.0466422	0.0596825	0.0283677	0.0783528	-0.0249917	0.053762	0.0047018	0.0464315	-0.0104039	-0.0278822	0.0673702	-0.0804599	-0.0387763	-0.0152037	0.052668	-0.0387763	-0.0152037	0.0329361	-0.064517
10.6333	-0.0044958		-0.00349418	-0.0301818	0.00750526	-0.0403609	0.00613831	0.00355377	0.0628112	-0.00334745	-0.0195372	0.0276836	0.0113269	-0.0223472	0.00491996	-0.0147034	-0.0755918	0.0204296	-0.0367413	0.0760461	-0.0233934	-0.0154826	-0.0668298	0.0326889	-0.0474624	0.0612625	0.0299255	0.0783551	-0.0247897	0.0541642	0.00426765	0.045633	-0.00990315	-0.0287216	0.0669269	-0.0800195	-0.0382815	-0.0152247	0.052471	-0.0382815	-0.0152247	0.0345667	-0.0638022
10.6667	-0.00448578		-0.0030288	-0.0303825	0.00878773	-0.0399036	0.00568021	0.00376326	0.0621619	-0.00383441	-0.0198904	0.0267328	0.010999	-0.0226221	0.00414319	-0.0148039	-0.0759849	0.0205218	-0.0361656	0.0750513	-0.0234079	-0.0132812	-0.066066	0.0328428	-0.0483224	0.0628602	0.0314101	0.0784635	-0.024462	0.0544675	0.00387942	0.0447824	-0.00950384	-0.029477	0.0663029	-0.0794345	-0.0377152	-0.0151733	0.0522991	-0.0377152	-0.0151733	0.0362267	-0.0630473
10.7	-0.00448238		-0.00264038	-0.0305449	0.00993728	-0.0393712	0.00537294	0.0039541	0.0614168	-0.00436163	-0.0201598	0.0257425	0.0105322	-0.0228487	0.00331963	-0.0147282	-0.0763561	0.0205181	-0.0355102	0.0739964	-0.0233004	-0.0111093	-0.0653249	0.0328532	-0.048889	0.0641954	0.0328115	0.0786799	-0.0239729	0.0549238	0.00315207	0.0441524	-0.00963659	-0.0300484	0.0658633	-0.0791505	-0.0369129	-0.0149566	0.0513196	-0.0369129	-0.0149566	0.0374571	-0.0621205
10.7333	-0.00448373		-0.00234136	-0.0306786	0.0109875	-0.038771	0.00522911	0.00417485	0.0606032	-0.00489304	-0.020329	0.0247313	0.00993928	-0.0230207	0.00243083	-0.0145025	-0.0767167	0.0203845	-0.0348062	0.0729323	-0.0230788	-0.0090008	-0.0646442	0.0327278	-0.0494688	0.0657374	0.034087	0.0790205	-0.0233814	0.0552942	0.00240023	0.0435495	-0.00986321	-0.0305584	0.0652838	-0.0787716	-0.0359455	-0.0146769	0.050438	-0.0359455	-0.0146769	0.0387068	-0.0611683
10.7667	-0.0044884		-0.00215187	-0.030726	0.0118791	-0.0381133	0.0052422	0.00440903	0.0597323	-0.00546647	-0.0204106	0.0236897	0.00925976	-0.0231521	0.00147872	-0.0141438	-0.0770404	0.020192	-0.0340504	0.0719317	-0.0227483	-0.00695893	-0.0640382	0.0324412	-0.0499427	0.0671166	0.0347381	0.0794012	-0.0229071	0.0556763	0.00132782	0.0431411	-0.010596	-0.0309372	0.064678	-0.0784871	-0.0346353	-0.0141932	0.0487969	-0.0346353	-0.0141932	0.039502	-0.0601473
10.8	-0.00449395		-0.00207618	-0.0307066	0.0126648	-0.0374131	0.00542286	0.0047014	0.0588434	-0.00603538	-0.0204262	0.0226357	0.00851088	-0.0232334	0.000467575	-0.0136967	-0.0773284	0.0198858	-0.0332718	0.0710311	-0.0223365	-0.00502534	-0.063526	0.0320451	-0.0504226	0.0687097	0.0352723	0.0798067	-0.0224132	0.056024	0.000159138	0.0427785	-0.0113711	-0.0313173	0.064043	-0.0781462	-0.0331709	-0.0136684	0.0473207	-0.0331709	-0.0136684	0.0402339	-0.0590856
10.8333	-0.00449722		-0.00212567	-0.0305759	0.0133136	-0.0367023	0.00574023	0.00503597	0.0579683	-0.0066425	-0.0203821	0.0215642	0.0077606	-0.0232767	-0.000596952	-0.013166	-0.0775678	0.0195471	-0.0324608	0.0702939	-0.0218677	-0.00319379	-0.0631167	0.0315122	-0.0507941	0.0703313	0.0351811	0.0800082	-0.0222938	0.0562771	-0.00105341	0.0422272	-0.0121871	-0.031609	0.0633598	-0.0776262	-0.0315282	-0.0132906	0.0453977	-0.0315282	-0.0132906	0.0406854	-0.0578649
10.8667	-0.00449744		-0.00229796	-0.0303549	0.013875	-0.0360067	0.00619904	0.00544349	0.0571396	-0.00723658	-0.0203297	0.0204914	0.00702455	-0.0232729	-0.00169612	-0.0125946	-0.0777525	0.0191117	-0.0316407	0.0697283	-0.021382	-0.00150802	-0.0628057	0.0309217	-0.0511436	0.0720595	0.0349835	0.0800764	-0.0222112	0.0565873	-0.00238035	0.0417342	-0.0129914	-0.0319733	0.062771	-0.0771676	-0.029836	-0.0129363	0.0436436	-0.029836	-0.0129363	0.0410156	-0.0566429
10.9	-0.00449133		-0.00257652	-0.0300401	0.0143618	-0.0353636	0.00675837	0.00590991	0.0563968	-0.00786634	-0.0202581	0.01942	0.00637335	-0.0232266	-0.00282112	-0.0119745	-0.0778914	0.0186462	-0.0308014	0.0693537	-0.0209126	4.21661e-05	-0.0625981	0.0302589	-0.0513457	0.0740784	0.0341876	0.0797752	-0.0224513	0.0566749	-0.00368641	0.0408701	-0.0136249	-0.0322737	0.0620229	-0.076538	-0.0284326	-0.0129846	0.0422995	-0.0284326	-0.0129846	0.0416283	-0.0550442
10.9333	-0.00447864		-0.00295031	-0.029646	0.0148096	-0.0348036	0.00741485	0.00645171	0.0557508	-0.00848483	-0.0202319	0.01837	0.00581146	-0.0231329	-0.00394643	-0.0113397	-0.0779736	0.0181032	-0.0299624	0.0691572	-0.0204938	0.00142542	-0.0624638	0.0296049	-0.0515131	0.0760747	0.0333312	0.0792957	-0.0227946	0.0568758	-0.00509636	0.0400068	-0.0142262	-0.0326675	0.0614993	-0.0759634	-0.0270846	-0.0131343	0.0410264	-0.0270846	-0.0131343	0.0420801	-0.0534361
10.9667	-0.00445612		-0.00337125	-0.0292095	0.0152599	-0.0343536	0.0081391	0.00705739	0.0552288	-0.00913795	-0.020227	0.0173508	0.00539068	-0.0229864	-0.00505693	-0.0106716	-0.0780236	0.0175284	-0.0291168	0.0691079	-0.0201558	0.00265224	-0.0624097	0.0289702	-0.0514092	0.0780847	0.0319741	0.0785425	-0.0232411	0.0568057	-0.00645683	0.0386325	-0.0145638	-0.0329429	0.0608214	-0.0752857	-0.0263349	-0.0138062	0.040907	-0.0263349	-0.0138062	0.0425723	-0.0516089
11	-0.00442292		-0.0038234	-0.0287362	0.0157196	-0.034033	0.00892178	0.00773096	0.0548204	-0.00978105	-0.0203034	0.0163852	0.00509708	-0.0227899	-0.00613266	-0.00999457	-0.0780333	0.0169127	-0.0282837	0.0691963	-0.0199101	0.00371505	-0.0623999	0.028418	-0.0511753	0.0799261	0.0306425	0.0776241	-0.0238159	0.0568836	-0.00782904	0.0372523	-0.0148965	-0.0332704	0.0603944	-0.0746226	-0.025637	-0.0146523	0.0408188	-0.025637	-0.0146523	0.0429388	-0.0497274
11.0333	-0.0043763		-0.00424007	-0.0282821	0.0162338	-0.0338498	0.00975574	0.00846817	0.0545336	-0.0104469	-0.0204272	0.0154857	0.00494853	-0.0225307	-0.00716502	-0.00929058	-0.0780347	0.0162828	-0.0274557	0.0693651	-0.0197727	0.00461895	-0.0624614	0.0279858	-0.0507215	0.0814751	0.0290917	0.0766669	-0.0242068	0.0567225	-0.00895684	0.0357299	-0.0151286	-0.0333542	0.0597634	-0.0739703	-0.0257539	-0.015686	0.0422528	-0.0257539	-0.015686	0.0430425	-0.0476257
11.0667	-0.00431694		-0.00461554	-0.0278466	0.016772	-0.0338012	0.0106301	0.00926305	0.0543444	-0.0111055	-0.0206407	0.0146698	0.0049126	-0.0222214	-0.00814504	-0.00858037	-0.0780257	0.0156568	-0.0266519	0.0696193	-0.0197305	0.00537622	-0.062559	0.0277065	-0.0501467	0.0828514	0.0276268	0.0756387	-0.0246631	0.0566293	-0.00997009	0.0342253	-0.0153726	-0.0334488	0.059274	-0.0733287	-0.025961	-0.0168965	0.0437389	-0.025961	-0.0168965	0.0431168	-0.0454892
11.1	-0.00424388		-0.00489605	-0.0274734	0.0173581	-0.0338786	0.0115566	0.0101171	0.0542466	-0.0117672	-0.0209103	0.0139447	0.00497868	-0.0218495	-0.009082	-0.0078532	-0.0780333	0.0150386	-0.0258612	0.069911	-0.0197825	0.00598214	-0.0627445	0.0276327	-0.0496052	0.0834929	0.0260866	0.0748665	-0.0248743	0.0564102	-0.0107857	0.0329988	-0.0156168	-0.0332432	0.0587004	-0.0725066	-0.0267831	-0.017885	0.0460167	-0.0267831	-0.017885	0.0428044	-0.0434876
11.1333	-0.00416193		-0.0050868	-0.0271575	0.0179211	-0.0340522	0.0125247	0.0110108	0.0542061	-0.0124278	-0.0212494	0.0133101	0.00510266	-0.0214327	-0.00997282	-0.00712822	-0.0780618	0.0144367	-0.0251032	0.0702532	-0.0199009	0.00646028	-0.0629863	0.0277714	-0.0489893	0.0840471	0.0246851	0.0741409	-0.0250347	0.0561489	-0.0114179	0.0318686	-0.0158836	-0.0330385	0.058167	-0.0716985	-0.0276797	-0.0189507	0.0482542	-0.0276797	-0.0189507	0.0425488	-0.0414956
11.1667	-0.00407198		-0.00517444	-0.0269174	0.0184604	-0.0343091	0.0135541	0.0119421	0.0542162	-0.013058	-0.0216331	0.0127567	0.00525662	-0.0209626	-0.0108401	-0.00639987	-0.0781255	0.0138337	-0.0243635	0.0706305	-0.0200724	0.00680303	-0.0633438	0.028163	-0.048546	0.083794	0.0233615	0.0738023	-0.0250878	0.0559444	-0.0117022	0.0314453	-0.0161437	-0.0326069	0.0576765	-0.0704762	-0.0287838	-0.0197331	0.0503256	-0.0287838	-0.0197331	0.0422534	-0.0396498
11.2	-0.00398459		-0.00517465	-0.0267433	0.0188949	-0.0346053	0.0146306	0.012878	0.0542379	-0.0136871	-0.0220451	0.0122637	0.0054006	-0.0204589	-0.0116813	-0.00568714	-0.0782346	0.0132107	-0.0236578	0.0710424	-0.0202611	0.0070298	-0.0637964	0.0287831	-0.0481223	0.0835644	0.0221983	0.0735267	-0.0250254	0.0556125	-0.0118821	0.0311974	-0.0164479	-0.0321705	0.057177	-0.069316	-0.0300107	-0.0204528	0.0523094	-0.0300107	-0.0204528	0.042031	-0.0378516
11.2333	-0.00390064		-0.00511642	-0.0266304	0.0192136	-0.0349269	0.0157735	0.0138051	0.0542739	-0.014254	-0.0224715	0.0118113	0.00550791	-0.0199162	-0.0125161	-0.00498287	-0.0783857	0.01253	-0.0229772	0.0715015	-0.0204529	0.00713482	-0.0643785	0.0296432	-0.0480326	0.0828404	0.0213357	0.0735142	-0.0248557	0.0554728	-0.0118949	0.031379	-0.0166781	-0.0317362	0.0568418	-0.0677639	-0.031091	-0.0209303	0.0530554	-0.031091	-0.0209303	0.042494	-0.0362529
11.2667	-0.00383182		-0.0050165	-0.0265584	0.0193495	-0.0352297	0.0169616	0.0146855	0.0542905	-0.0148165	-0.0228716	0.0113674	0.00556499	-0.0193493	-0.0133379	-0.00430166	-0.078586	0.0117647	-0.0223257	0.0719856	-0.020613	0.00712893	-0.0650865	0.0306941	-0.0480108	0.0821629	0.0205665	0.0735381	-0.024685	0.0551885	-0.0119221	0.0317358	-0.0169446	-0.0312738	0.0564762	-0.0662039	-0.0322416	-0.0212644	0.0537238	-0.0322416	-0.0212644	0.0430041	-0.0347152
11.3	-0.0037763		-0.00492047	-0.0265072	0.0192992	-0.0355056	0.0182115	0.0154994	0.0542942	-0.0153014	-0.0232412	0.0109123	0.00555894	-0.01875	-0.0141467	-0.00363327	-0.0788147	0.0108722	-0.0217064	0.0725114	-0.0207327	0.00701004	-0.065909	0.031921	-0.0482091	0.0813403	0.0203867	0.0735916	-0.0244265	0.0550798	-0.0117934	0.0326836	-0.0172059	-0.030971	0.0562628	-0.0647896	-0.03306	-0.0215375	0.0529994	-0.03306	-0.0215375	0.044044	-0.033346
11.3333	-0.00374067		-0.00483527	-0.0264463	0.0190372	-0.035726	0.0194966	0.0162155	0.0542676	-0.0157727	-0.0235373	0.010417	0.005509	-0.0181294	-0.0149331	-0.00298452	-0.0790706	0.00985418	-0.021108	0.0730513	-0.0207901	0.00678753	-0.0668648	0.0332674	-0.0483885	0.0805606	0.0202249	0.0736834	-0.0243567	0.0548707	-0.011719	0.0337285	-0.0174238	-0.0306251	0.0560911	-0.0632859	-0.0339146	-0.0216682	0.0523472	-0.0339146	-0.0216682	0.0451276	-0.0320216
11.3667	-0.00371912		-0.00479311	-0.0263431	0.0185768	-0.0358858	0.0208276	0.0168246	0.0542132	-0.0161755	-0.0237646	0.00987843	0.00541709	-0.0174776	-0.0156734	-0.00235212	-0.07932	0.00868083	-0.0205454	0.0736072	-0.0207837	0.00645894	-0.0678949	0.0347039	-0.0487331	0.0797005	0.0206244	0.07358	-0.0242292	0.0548128	-0.0115115	0.0352843	-0.017465	-0.0306432	0.0560554	-0.0623978	-0.0343687	-0.0217464	0.0507792	-0.0343687	-0.0217464	0.0462047	-0.030624
11.4	-0.00370993		-0.00478897	-0.026165	0.0179325	-0.0359821	0.0221808	0.0173082	0.0541389	-0.0165578	-0.023894	0.00927296	0.00532785	-0.0168016	-0.0163643	-0.00173666	-0.0795529	0.00741122	-0.0199976	0.0741698	-0.0207172	0.00604455	-0.0690327	0.0361856	-0.0490236	0.0788387	0.0209746	0.0735471	-0.0243431	0.0547171	-0.0113448	0.0368255	-0.0174096	-0.0306064	0.0560323	-0.0614588	-0.0348414	-0.0217495	0.0493119	-0.0348414	-0.0217495	0.0473333	-0.0291988
11.4333	-0.00370421		-0.00483058	-0.0258753	0.0171324	-0.0360134	0.0235558	0.0176845	0.0540401	-0.0169011	-0.0239311	0.00862521	0.00524544	-0.0160898	-0.0169662	-0.00114768	-0.0797361	0.00604029	-0.0194788	0.0747227	-0.0205917	0.00553617	-0.070201	0.0376875	-0.0492797	0.0778636	0.0216694	0.0732472	-0.0244198	0.0546941	-0.0110756	0.0386884	-0.0169456	-0.0310368	0.0559895	-0.0613187	-0.0349954	-0.0215809	0.0476812	-0.0349954	-0.0215809	0.0480808	-0.0276198
11.4667	-0.00369443		-0.00490269	-0.0254603	0.0162181	-0.0360064	0.0249336	0.0179492	0.0539476	-0.0172294	-0.0238693	0.00792009	0.0052218	-0.0153465	-0.0174927	-0.000579037	-0.0798592	0.00467305	-0.0189663	0.0752841	-0.0204379	0.00496883	-0.0714316	0.0391875	-0.0493928	0.0768974	0.022333	0.0729994	-0.0246544	0.0547012	-0.0108023	0.0404985	-0.0163888	-0.0314407	0.0559357	-0.061203	-0.0350958	-0.0213793	0.0461445	-0.0350958	-0.0213793	0.0489169	-0.0260234
11.5	-0.00367196		-0.00499918	-0.0248978	0.0152147	-0.0359583	0.026296	0.0181481	0.0538553	-0.0175624	-0.0237145	0.00720517	0.00525159	-0.0145691	-0.0179091	-4.35627e-05	-0.0798979	0.00334004	-0.0184616	0.0758304	-0.0202517	0.00432565	-0.0726521	0.0406671	-0.0493488	0.0757169	0.023018	0.0725606	-0.0249017	0.0547954	-0.0104578	0.0421276	-0.0153388	-0.0321566	0.0559175	-0.0615261	-0.0349235	-0.0210117	0.0448817	-0.0349235	-0.0210117	0.0495936	-0.0242873
11.5333	-0.00362816		-0.00510248	-0.0241934	0.0141739	-0.0359169	0.0276228	0.0182859	0.0538051	-0.0179088	-0.0234733	0.00647809	0.00537997	-0.0137585	-0.0182361	0.000470607	-0.079854	0.00214924	-0.0179436	0.0763927	-0.0200783	0.0036474	-0.0738809	0.0421212	-0.0492083	0.0745322	0.023717	0.0721175	-0.0251332	0.0549226	-0.0101353	0.0436422	-0.0142881	-0.0328768	0.055794	-0.061955	-0.0346268	-0.0206636	0.0436894	-0.0346268	-0.0206636	0.0503352	-0.0224933
11.5667	-0.00355731		-0.00520236	-0.0233505	0.013101	-0.0358821	0.028879	0.0184161	0.0537995	-0.0183057	-0.0231448	0.00578821	0.00559055	-0.0129284	-0.0184535	0.000964209	-0.0797182	0.00115855	-0.0173991	0.0769577	-0.0199084	0.00291607	-0.0750667	0.043528	-0.0489731	0.0735328	0.0242434	0.071666	-0.0254376	0.0551296	-0.00984043	0.0447332	-0.0129018	-0.0337448	0.0557303	-0.0624278	-0.0343536	-0.0204646	0.0429529	-0.0343536	-0.0204646	0.0510716	-0.0204186
11.6	-0.00345299		-0.00527595	-0.0223959	0.012053	-0.0359022	0.0300435	0.0185449	0.0538734	-0.0187548	-0.022732	0.00514543	0.0059171	-0.0120762	-0.0185754	0.00145416	-0.0795091	0.000431667	-0.0168121	0.0775389	-0.0197843	0.00216831	-0.0762121	0.0448941	-0.048741	0.0724313	0.0248435	0.0711673	-0.0255953	0.0553713	-0.00959713	0.0457089	-0.011563	-0.0346369	0.0555278	-0.0629889	-0.0339468	-0.0202875	0.0423069	-0.0339468	-0.0202875	0.0518458	-0.0184315
11.6333	-0.0033154		-0.00531499	-0.0213652	0.0110134	-0.0359788	0.0310787	0.0187026	0.0540349	-0.0192807	-0.0222281	0.00456623	0.00634126	-0.0112336	-0.0186146	0.00195342	-0.0792301	4.59515e-05	-0.0161663	0.0781457	-0.0196994	0.00139735	-0.0772925	0.0461859	-0.0484953	0.0719185	0.0253114	0.0706762	-0.0256108	0.0555704	-0.00961326	0.0462235	-0.0102315	-0.0353176	0.0555556	-0.0633	-0.0339521	-0.0205321	0.0420886	-0.0339521	-0.0205321	0.0528496	-0.0165261
11.6667	-0.00314189		-0.00529058	-0.0203001	0.0100432	-0.0361409	0.0319717	0.0188942	0.0543009	-0.0198839	-0.021629	0.00406712	0.0068739	-0.010395	-0.0185735	0.00248132	-0.0789104	-1.9426e-07	-0.0154541	0.0787564	-0.0196758	0.000620935	-0.0782991	0.0474213	-0.0483524	0.0712108	0.0259568	0.070119	-0.0254675	0.0557998	-0.00972518	0.0466544	-0.0089645	-0.0360174	0.0554528	-0.0636686	-0.0339227	-0.020797	0.0418671	-0.0339227	-0.020797	0.0538986	-0.0146065
11.7	-0.00293754		-0.00520137	-0.0192553	0.00911516	-0.0363879	0.0326974	0.0191112	0.0546759	-0.020556	-0.0209235	0.00361654	0.00750397	-0.00959766	-0.0184859	0.00304572	-0.0785585	0.000372132	-0.0146717	0.0794079	-0.019719	-0.000145193	-0.0792331	0.0485633	-0.0483633	0.0711731	0.0266258	0.0698069	-0.0253744	0.0559071	-0.0100734	0.0466849	-0.00805353	-0.0363733	0.0555094	-0.0638817	-0.0346154	-0.0215851	0.0421184	-0.0346154	-0.0215851	0.0551292	-0.0129657
11.7333	-0.00270196		-0.00501612	-0.0182802	0.00827605	-0.036717	0.0332677	0.0193571	0.0551535	-0.0212879	-0.0201018	0.00322755	0.00820981	-0.0088334	-0.0183354	0.00366131	-0.0782002	0.00110958	-0.0138215	0.0800525	-0.0198241	-0.000899146	-0.0800791	0.0496377	-0.0485072	0.0709251	0.0274486	0.069471	-0.0251237	0.0560816	-0.0104989	0.0467338	-0.00721607	-0.0367474	0.0554877	-0.064018	-0.0353429	-0.0223838	0.0422201	-0.0353429	-0.0223838	0.056388	-0.0113124
11.7667	-0.0024437		-0.00474071	-0.0174201	0.0074966	-0.0371263	0.0336764	0.0195933	0.0557215	-0.022034	-0.0191577	0.00283278	0.00899229	-0.00812588	-0.0181561	0.00431245	-0.0778488	0.00226173	-0.01292	0.0807396	-0.0200041	-0.00160383	-0.0808654	0.0506148	-0.0487091	0.0710492	0.0287722	0.0694705	-0.0250087	0.0560927	-0.0109689	0.0466438	-0.00698337	-0.0369669	0.0554287	-0.06401	-0.0366201	-0.0235556	0.0427647	-0.0366201	-0.0235556	0.057857	-0.0102562
11.8	-0.00216315		-0.00435552	-0.0167066	0.00680002	-0.0375876	0.0339599	0.019824	0.0563579	-0.0227696	-0.018083	0.00244288	0.00979533	-0.00746694	-0.0179333	0.00500434	-0.0775163	0.00375546	-0.0119759	0.0814243	-0.020229	-0.00227247	-0.0815804	0.051523	-0.0490053	0.071038	0.0301669	0.0695111	-0.0247728	0.0561766	-0.0114182	0.0466248	-0.00679752	-0.0372192	0.0553469	-0.0639687	-0.0379897	-0.0247593	0.0430565	-0.0379897	-0.0247593	0.0593447	-0.00909096
11.8333	-0.00186922		-0.00388131	-0.0161445	0.00615755	-0.0381028	0.034126	0.0200088	0.0570349	-0.0234382	-0.0168842	0.00199288	0.0106338	-0.00685733	-0.0176797	0.00570357	-0.0772186	0.00558423	-0.0110185	0.0821384	-0.0205057	-0.00286157	-0.0822591	0.0523484	-0.0493529	0.0708714	0.0318197	0.0699812	-0.0248137	0.0561205	-0.0117819	0.0465925	-0.00701499	-0.0374573	0.0551108	-0.0637893	-0.0392973	-0.0260707	0.0435589	-0.0392973	-0.0260707	0.0609336	-0.0087002
11.8667	-0.00156194		-0.00333104	-0.0157301	0.00556123	-0.0386342	0.03422	0.0201552	0.0577228	-0.0239941	-0.0155645	0.00149112	0.0114391	-0.00629234	-0.0173904	0.00640755	-0.0769457	0.00768195	-0.0100554	0.0828674	-0.0207913	-0.00338943	-0.082894	0.0531035	-0.0497348	0.0707883	0.0333533	0.0704995	-0.0248131	0.0561073	-0.0120314	0.0465863	-0.00726497	-0.0377436	0.0549161	-0.0635515	-0.0406038	-0.0274199	0.043705	-0.0406038	-0.0274199	0.06251	-0.00820322
11.9	-0.00125004		-0.00274192	-0.0154215	0.00498915	-0.0391876	0.0342522	0.0202398	0.0583894	-0.0243988	-0.0141469	0.000910238	0.0122329	-0.00575896	-0.0170472	0.00708313	-0.0767172	0.00996982	-0.00911086	0.0835981	-0.0210811	-0.00383274	-0.0835093	0.0537883	-0.0500529	0.0701292	0.0350634	0.0712628	-0.0252614	0.0561288	-0.0120234	0.0467571	-0.00765629	-0.0382001	0.0547023	-0.0631444	-0.0411434	-0.0285559	0.0436988	-0.0411434	-0.0285559	0.0642386	-0.00858303
11.9333	-0.000933358		-0.00216499	-0.0151767	0.00441414	-0.0397314	0.0342548	0.0202724	0.0590128	-0.0245967	-0.0126436	0.000259528	0.0129609	-0.00525861	-0.0166603	0.0077233	-0.0765027	0.0123941	-0.00818845	0.0843538	-0.021337	-0.00420545	-0.0840985	0.0543848	-0.0503789	0.0696734	0.0365319	0.0720814	-0.0257794	0.0561465	-0.0118704	0.0468985	-0.008059	-0.038683	0.0545283	-0.0626582	-0.0416674	-0.0296781	0.043406	-0.0416674	-0.0296781	0.0659169	-0.00900175
11.9667	-0.000619692		-0.0016473	-0.0149255	0.00382526	-0.0402724	0.034234	0.0202498	0.0595758	-0.0245831	-0.011092	-0.000435728	0.0136357	-0.00478175	-0.0161902	0.0083067	-0.0763182	0.0148265	-0.00729394	0.0850722	-0.0215468	-0.00451678	-0.0846571	0.0549017	-0.0504454	0.0687264	0.0379359	0.0729158	-0.026515	0.0562605	-0.0115883	0.0471296	-0.00850992	-0.0391715	0.0543136	-0.0619755	-0.0410684	-0.0304938	0.042563	-0.0410684	-0.0304938	0.0676363	-0.0100836
12	-0.000309725		-0.00126393	-0.0146121	0.003193	-0.0407938	0.0341985	0.0201781	0.0600677	-0.0243075	-0.00951489	-0.00116734	0.0142367	-0.00433726	-0.0156526	0.00882674	-0.0761234	0.017226	-0.00643201	0.0857944	-0.021693	-0.00477186	-0.0851597	0.0552942	-0.0505482	0.0680151	0.0390616	0.0737825	-0.0273571	0.0563352	-0.0112033	0.0472764	-0.00893453	-0.0396604	0.0541006	-0.0611944	-0.0405417	-0.0312597	0.0416171	-0.0405417	-0.0312597	0.0693103	-0.0112185
12.0333	-9.69078e-06		-0.00105277	-0.0141739	0.00252556	-0.0412971	0.0341518	0.0200714	0.0604948	-0.0237962	-0.00795677	-0.00186936	0.0147517	-0.0039291	-0.0150166	0.00927598	-0.0759245	0.01946	-0.00559076	0.0864321	-0.0217662	-0.00499954	-0.0855796	0.0555757	-0.0503589	0.0671721	0.0397696	0.0743779	-0.028038	0.0564853	-0.0110387	0.0474153	-0.00948291	-0.0401184	0.053844	-0.0604381	-0.0393321	-0.0316154	0.0402	-0.0393321	-0.0316154	0.0707755	-0.0125193
12.0667	0.000279823		-0.00107795	-0.0135693	0.00180068	-0.0417786	0.0340831	0.0199348	0.0608559	-0.0230211	-0.00644233	-0.00253461	0.0151929	-0.00357032	-0.0142855	0.00964878	-0.0756861	0.021507	-0.0047808	0.0870176	-0.0217695	-0.00519323	-0.0858645	0.0556891	-0.0501899	0.0664499	0.0402839	0.0749561	-0.0288499	0.0566016	-0.010836	0.0475022	-0.00991201	-0.0405553	0.0535508	-0.0596233	-0.0381894	-0.0319125	0.0388714	-0.0381894	-0.0319125	0.0721872	-0.013864
12.1	0.000554832		-0.00134829	-0.012774	0.00103842	-0.0422347	0.0339979	0.0197904	0.0611748	-0.0220269	-0.00501235	-0.00308897	0.0155185	-0.00327406	-0.013456	0.00994414	-0.0754029	0.0232724	-0.00398298	0.0874806	-0.0217014	-0.00537676	-0.0859851	0.0556537	-0.0499503	0.0657322	0.0400662	0.0751231	-0.0292181	0.0567273	-0.0109604	0.0476548	-0.0103432	-0.0409685	0.0531394	-0.0587949	-0.0370355	-0.0317917	0.0374325	-0.0370355	-0.0317917	0.0731945	-0.0154115
12.1333	0.000815094		-0.00188422	-0.0117764	0.000227892	-0.0426668	0.0338793	0.01965	0.0614503	-0.0208247	-0.00368644	-0.00352113	0.0157586	-0.00305145	-0.0125194	0.0101546	-0.0750592	0.0247557	-0.00321366	0.0878266	-0.0215801	-0.00554228	-0.085877	0.0554318	-0.0497508	0.0650265	0.0397575	0.0752524	-0.0296528	0.0568631	-0.0110535	0.0477903	-0.0106195	-0.0413333	0.0527245	-0.0579829	-0.0359079	-0.0316434	0.0362811	-0.0359079	-0.0316434	0.074149	-0.0168415
12.1667	0.00105909		-0.0026589	-0.0105992	-0.000611265	-0.0430695	0.0337367	0.0195333	0.0617074	-0.0194684	-0.0024843	-0.0037779	0.0158571	-0.00291379	-0.0115043	0.0102853	-0.0746355	0.0259178	-0.00245817	0.0880271	-0.0214116	-0.00569642	-0.0855302	0.0550546	-0.0496066	0.0641961	0.0385221	0.0748047	-0.0295261	0.056939	-0.0114517	0.0479742	-0.01075	-0.0416189	0.0522115	-0.0571496	-0.035422	-0.0310004	0.0354477	-0.035422	-0.0310004	0.0746892	-0.0182682
12.2	0.0012866		-0.00364258	-0.00925299	-0.00148406	-0.043446	0.0335552	0.0194613	0.0619387	-0.0180016	-0.00141512	-0.00384599	0.0158414	-0.00286568	-0.010402	0.0103175	-0.0741402	0.02678	-0.00172792	0.0880699	-0.0212143	-0.00583654	-0.0849021	0.0545182	-0.0495206	0.0632909	0.0373144	0.0743276	-0.0294076	0.0570596	-0.0118544	0.0482367	-0.0107423	-0.0418796	0.0517216	-0.0564036	-0.0349704	-0.0304092	0.0350114	-0.0349704	-0.0304092	0.0751991	-0.0195488
12.2333	0.00149625		-0.00477808	-0.00780415	-0.00239094	-0.0437936	0.0333447	0.0194404	0.0621528	-0.0164776	-0.000468201	-0.00371508	0.0156704	-0.00291113	-0.00926055	0.0102643	-0.0735493	0.0273517	-0.00102549	0.0879659	-0.0210022	-0.00596013	-0.0840036	0.0538673	-0.0495492	0.0621133	0.035379	0.0732592	-0.0289663	0.0570896	-0.0123177	0.048233	-0.0105121	-0.0419765	0.0511956	-0.0555224	-0.0351433	-0.0293429	0.034797	-0.0351433	-0.0293429	0.0753434	-0.0208148
12.2667	0.0016852		-0.00601242	-0.00627821	-0.00334349	-0.0441118	0.0330914	0.0194921	0.062342	-0.0149551	0.000354818	-0.00337509	0.0153573	-0.00304976	-0.00808805	0.0100979	-0.0728904	0.0276611	-0.000348515	0.0877053	-0.0207881	-0.00607084	-0.08284	0.0531244	-0.0496627	0.0608822	0.0335187	0.0722018	-0.0284497	0.0571241	-0.0127591	0.0483775	-0.010286	-0.0420595	0.0507057	-0.0547576	-0.0353044	-0.0283411	0.035066	-0.0353044	-0.0283411	0.0755024	-0.0220388
12.3	0.00185091		-0.00727364	-0.00476392	-0.00435902	-0.0443949	0.0328012	0.019597	0.0624939	-0.0134864	0.0010859	-0.00286081	0.0148997	-0.00327813	-0.00692838	0.00983986	-0.0721432	0.027756	0.000284832	0.0873156	-0.0205917	-0.00617646	-0.0814384	0.0523409	-0.049895	0.0594469	0.0313769	0.0706533	-0.0277292	0.0570929	-0.0129266	0.0477141	-0.00997906	-0.0418713	0.0502255	-0.0539633	-0.0359312	-0.0270031	0.0353359	-0.0359312	-0.0270031	0.07555	-0.0227732
12.3333	0.00198647		-0.00851754	-0.00330093	-0.00545682	-0.0446389	0.0324594	0.0197592	0.0626063	-0.012122	0.0017276	-0.00217654	0.0142986	-0.00359269	-0.00581125	0.00946646	-0.0713462	0.0276581	0.000891363	0.0868019	-0.0204175	-0.00628092	-0.0798548	0.0515497	-0.0502038	0.0580047	0.0293371	0.0691128	-0.0268681	0.0570166	-0.0131191	0.0471646	-0.00986175	-0.0417177	0.0497664	-0.0531948	-0.0365282	-0.0257162	0.0359971	-0.0365282	-0.0257162	0.0756261	-0.0235011
12.3667	0.00208788		-0.00968014	-0.00197505	-0.00665672	-0.0448376	0.0320712	0.0199373	0.0626564	-0.0108969	0.00231515	-0.0013897	0.0135924	-0.0039847	-0.0047678	0.00900118	-0.0704912	0.0274342	0.00144627	0.0861867	-0.0202877	-0.006405	-0.0781255	0.0507905	-0.0505601	0.0565777	0.0272614	0.0672588	-0.0260281	0.0568437	-0.0128819	0.0455682	-0.00979366	-0.0414308	0.049427	-0.0525837	-0.0373164	-0.0243796	0.0363312	-0.0373164	-0.0243796	0.0755601	-0.0233448
12.4	0.00214493		-0.0107403	-0.000831635	-0.00797889	-0.0449851	0.031624	0.020108	0.0626523	-0.00983516	0.00284513	-0.000531627	0.0127856	-0.00445359	-0.00384339	0.00843851	-0.0696163	0.027088	0.00196692	0.085486	-0.0202038	-0.00654255	-0.0763288	0.0500851	-0.0509333	0.0552707	0.025294	0.0653892	-0.0250979	0.0566116	-0.0127001	0.0440448	-0.00997732	-0.0411819	0.0490902	-0.0519985	-0.038134	-0.0230906	0.0369465	-0.038134	-0.0230906	0.0755375	-0.0232348
12.4333	0.00215607		-0.0116611	7.59946e-05	-0.00941957	-0.0450802	0.0311266	0.020221	0.0625767	-0.00894542	0.00333415	0.000335992	0.0119366	-0.00498589	-0.00304884	0.00779493	-0.0687264	0.0266973	0.00243466	0.0847145	-0.0201816	-0.00671432	-0.0745027	0.0494512	-0.0514301	0.0542449	0.0235666	0.0633848	-0.0241569	0.0562888	-0.0120729	0.0415443	-0.0102396	-0.040869	0.0488971	-0.0517665	-0.0392131	-0.0220792	0.0374096	-0.0392131	-0.0220792	0.075544	-0.0222317
12.4667	0.00211203		-0.012434	0.000716455	-0.0109815	-0.0451213	0.0305786	0.0202312	0.0624419	-0.00822071	0.00377135	0.00115549	0.0110612	-0.00557832	-0.00242088	0.00708293	-0.0678473	0.026239	0.00285273	0.0838873	-0.0202261	-0.00690134	-0.0727234	0.0489015	-0.0518747	0.0533907	0.0219399	0.0613694	-0.0232362	0.0559063	-0.0114992	0.0390271	-0.010674	-0.0406286	0.0487007	-0.051577	-0.0401767	-0.0211228	0.0379455	-0.0401767	-0.0211228	0.0755953	-0.0212121
12.5	0.00201538		-0.0130581	0.0010806	-0.0126364	-0.0451193	0.0299931	0.0200961	0.0622476	-0.00764003	0.0041502	0.00190516	0.0102073	-0.0062159	-0.00195913	0.00630439	-0.06699	0.0257834	0.00321793	0.0830176	-0.0203406	-0.00710813	-0.0710205	0.0484232	-0.0525013	0.0530437	0.0207776	0.0593516	-0.0222893	0.0554728	-0.0109346	0.0358401	-0.0111035	-0.040577	0.0485561	-0.0516716	-0.041277	-0.0205072	0.0385832	-0.041277	-0.0205072	0.0756663	-0.0202058
12.5333	0.00186094		-0.0135301	0.00116812	-0.0143655	-0.0450766	0.0293879	0.0197731	0.0619983	-0.00717459	0.00445234	0.00251942	0.00939715	-0.00688672	-0.00168411	0.00547834	-0.0661636	0.0252885	0.0035159	0.0821066	-0.0205389	-0.00731033	-0.0694472	0.0480326	-0.0529947	0.0528332	0.0196801	0.0573732	-0.0214522	0.0550243	-0.010431	0.0326308	-0.0115016	-0.0405587	0.0484417	-0.0519247	-0.0422299	-0.0199523	0.0390888	-0.0422299	-0.0199523	0.0757824	-0.0191798
12.5667	0.00165498		-0.0138871	0.00101544	-0.0161327	-0.0450114	0.0287747	0.0192386	0.0617106	-0.00678524	0.00465981	0.00302501	0.00864561	-0.00758102	-0.00157682	0.00458974	-0.065383	0.0247948	0.00375843	0.0811745	-0.0208008	-0.0074977	-0.0680123	0.0476906	-0.0536598	0.0530697	0.0190065	0.0556876	-0.0203927	0.0545383	-0.0103545	0.0292393	-0.0119614	-0.0407872	0.0481817	-0.0521605	-0.0432841	-0.0197269	0.0398724	-0.0432841	-0.0197269	0.0758454	-0.0187096
12.6	0.00139952		-0.0141308	0.00066203	-0.0179052	-0.0449327	0.028184	0.0184769	0.0613809	-0.00644846	0.00475748	0.0033863	0.00796903	-0.00827413	-0.0016195	0.0036577	-0.0646415	0.0242489	0.00392509	0.0802045	-0.0211417	-0.00765647	-0.066741	0.0474281	-0.0542048	0.0533039	0.018352	0.0540576	-0.019473	0.0540334	-0.0103464	0.0258141	-0.0121955	-0.0410176	0.0480035	-0.0524533	-0.0442279	-0.0195461	0.0404526	-0.0442279	-0.0195461	0.0759502	-0.0182418
12.6333	0.001102		-0.0143192	0.000177725	-0.0196612	-0.0448497	0.0276211	0.0174854	0.0610322	-0.00611855	0.00473544	0.00364924	0.00734936	-0.0089603	-0.00179012	0.0026579	-0.0639539	0.0236428	0.00403693	0.0792217	-0.0215196	-0.00777333	-0.065618	0.047198	-0.0548154	0.0535829	0.0180373	0.0529183	-0.0184122	0.0536081	-0.01074	0.0227707	-0.0125934	-0.0414665	0.0475459	-0.0526647	-0.0450388	-0.0195937	0.0412997	-0.0450388	-0.0195937	0.0758962	-0.0186323
12.6667	0.000769687		-0.0144562	-0.000379096	-0.021362	-0.0447808	0.0271169	0.0162827	0.0606579	-0.00580363	0.00458701	0.00382831	0.00678737	-0.00961233	-0.00204586	0.00161511	-0.0633054	0.0229286	0.00408571	0.0781918	-0.0219382	-0.00785909	-0.0646439	0.0470383	-0.0553629	0.0536305	0.017656	0.0518237	-0.0174587	0.0531779	-0.0111594	0.019741	-0.0126744	-0.0418707	0.0471699	-0.0528554	-0.045788	-0.0196221	0.0418761	-0.045788	-0.0196221	0.075881	-0.019054
12.7	0.000409274		-0.0145989	-0.000925276	-0.0230062	-0.0447218	0.0266691	0.0148896	0.0602779	-0.00546673	0.00431816	0.00395381	0.00624505	-0.0102282	-0.00236055	0.000508554	-0.0627104	0.0220482	0.00409089	0.0771398	-0.0223461	-0.00790446	-0.0637808	0.0469124	-0.0558843	0.053269	0.0171561	0.0511874	-0.0165809	0.0528924	-0.0117209	0.0175987	-0.0130103	-0.0423454	0.0465893	-0.0530208	-0.0463538	-0.0200005	0.0425235	-0.0463538	-0.0200005	0.0755738	-0.0200036
12.7333	3.07668e-05		-0.0147575	-0.00141137	-0.0245584	-0.0446922	0.0262992	0.0133484	0.0598981	-0.0051595	0.00393652	0.00408047	0.00570632	-0.0107936	-0.00268279	-0.000629566	-0.0621491	0.0209827	0.00406425	0.0760255	-0.0227329	-0.00794556	-0.0630038	0.0468517	-0.0564318	0.0525268	0.0165683	0.0505664	-0.0157941	0.0525858	-0.0122529	0.015456	-0.013082	-0.042784	0.0460572	-0.0531931	-0.0468884	-0.0203237	0.0428381	-0.0468884	-0.0203237	0.0752517	-0.0209661
12.7667	-0.000359995		-0.0149632	-0.00177252	-0.0260267	-0.0446746	0.0260035	0.0116979	0.0595266	-0.00485958	0.0034568	0.00421282	0.0051408	-0.0113044	-0.00300722	-0.00180998	-0.0616302	0.0196519	0.00401473	0.0748679	-0.0230601	-0.00796898	-0.0622637	0.0468483	-0.0569161	0.0513785	0.0157324	0.0502726	-0.015339	0.0524281	-0.0127011	0.0144499	-0.0133793	-0.0432798	0.0455947	-0.0533516	-0.0472607	-0.0210161	0.0429667	-0.0472607	-0.0210161	0.0747134	-0.0223872
12.8	-0.000754288		-0.0152257	-0.00199968	-0.0273792	-0.0446789	0.0257898	0.0099777	0.0591845	-0.00463661	0.00289977	0.00440741	0.00451825	-0.0117662	-0.00330057	-0.003002	-0.0611292	0.01808	0.00396835	0.0736406	-0.0233111	-0.00802207	-0.0615291	0.0469198	-0.0574301	0.0499208	0.0148097	0.0499529	-0.0149593	0.0522587	-0.0130473	0.0133722	-0.013608	-0.0437599	0.0451447	-0.0534368	-0.047635	-0.0216139	0.042815	-0.047635	-0.0216139	0.0741157	-0.0237583
12.8333	-0.00114641		-0.0155418	-0.0020605	-0.0286245	-0.0446864	0.0256575	0.00823216	0.058869	-0.00448855	0.00228455	0.00465331	0.003835	-0.0121739	-0.00357503	-0.00420287	-0.0606524	0.0161992	0.00391838	0.0723547	-0.023475	-0.00807944	-0.0607506	0.0470863	-0.0579876	0.0487855	0.0140081	0.0496192	-0.0150334	0.0521437	-0.013149	0.0131824	-0.0138356	-0.0442648	0.044864	-0.0534321	-0.0479228	-0.0224388	0.0425947	-0.0479228	-0.0224388	0.0736419	-0.025416
12.8667	-0.00152991		-0.0159133	-0.00198947	-0.0297417	-0.0446922	0.0256037	0.00648303	0.0586079	-0.00446469	0.00164009	0.00497676	0.00305436	-0.0125456	-0.00383007	-0.00539818	-0.0601719	0.0140835	0.00388853	0.0710147	-0.0235409	-0.00817068	-0.0599033	0.0473515	-0.0585624	0.0475672	0.0132015	0.0492869	-0.0151496	0.0520094	-0.0131883	0.0127917	-0.0142246	-0.0447804	0.0445767	-0.0533507	-0.04825	-0.0231879	0.0421189	-0.04825	-0.0231879	0.0730983	-0.0270179
12.9	-0.00189981		-0.0163045	-0.00178905	-0.0307293	-0.0446847	0.0256322	0.00477252	0.0583888	-0.00457405	0.000985546	0.00536601	0.00220088	-0.0128745	-0.00409432	-0.00656897	-0.0596965	0.0117065	0.00385951	0.0696212	-0.0235262	-0.00826437	-0.0589618	0.0477396	-0.0593356	0.0471279	0.0125439	0.0486613	-0.0156902	0.0518465	-0.0130731	0.012974	-0.0144679	-0.0452927	0.044402	-0.053286	-0.0484027	-0.023779	0.0418114	-0.0484027	-0.023779	0.073186	-0.0284989
12.9333	-0.00225139		-0.0167024	-0.00152354	-0.031583	-0.0446489	0.0257334	0.0031058	0.0582277	-0.00482107	0.000354136	0.00580316	0.00124649	-0.0131759	-0.00439786	-0.0077189	-0.0591982	0.00917586	0.00383956	0.0682145	-0.0234276	-0.00835545	-0.0579233	0.0482449	-0.0600511	0.0469057	0.0118884	0.0480386	-0.0161566	0.0516521	-0.0129274	0.0128668	-0.015001	-0.045751	0.0442582	-0.0531667	-0.0486578	-0.0243363	0.0413021	-0.0486578	-0.0243363	0.0732789	-0.0299393
12.9667	-0.00258034		-0.0170594	-0.00120606	-0.0322908	-0.0445802	0.0259119	0.00151776	0.0581097	-0.00521279	-0.000229997	0.00628412	0.000227781	-0.0134444	-0.00476023	-0.00881499	-0.0586906	0.00651096	0.0038072	0.0667774	-0.0232764	-0.00842691	-0.0567934	0.0488718	-0.0608713	0.047507	0.0114271	0.0472647	-0.0170161	0.0514152	-0.0127667	0.012812	-0.0151904	-0.0461196	0.0440193	-0.0531645	-0.0483624	-0.0244427	0.0409087	-0.0483624	-0.0244427	0.0743054	-0.0308816
13	-0.00288283		-0.0173514	-0.000898533	-0.0328696	-0.0444654	0.0261527	-1.5227e-06	0.0580296	-0.00571359	-0.000735661	0.00676227	-0.000856749	-0.0136818	-0.005215	-0.00987364	-0.0581562	0.00382216	0.00375572	0.0653752	-0.0230743	-0.0084485	-0.0555869	0.0496089	-0.0615525	0.0483671	0.0109633	0.0464955	-0.0177196	0.0511635	-0.0126463	0.0124998	-0.0156171	-0.0464233	0.0437865	-0.0531216	-0.0481675	-0.0245675	0.0404807	-0.0481675	-0.0245675	0.0753981	-0.0317862
13.0333	-0.00315785		-0.0175434	-0.000609708	-0.0333003	-0.0443055	0.0264526	-0.00142813	0.0579739	-0.00631898	-0.00113829	0.00723785	-0.00197633	-0.0138863	-0.00576411	-0.0108574	-0.0576068	0.00114848	0.00367162	0.0639753	-0.0228499	-0.0084299	-0.0543463	0.0504289	-0.0622061	0.0496596	0.0105202	0.0459877	-0.0185819	0.0508324	-0.0126715	0.0121823	-0.0156332	-0.0466597	0.043318	-0.0533551	-0.0474128	-0.0240449	0.0396428	-0.0474128	-0.0240449	0.0772153	-0.032089
13.0667	-0.00340159		-0.0176134	-0.000369098	-0.0336075	-0.0440959	0.0267937	-0.0027797	0.0579202	-0.00697398	-0.0014151	0.00766502	-0.00309466	-0.0140479	-0.00642404	-0.0117822	-0.0570415	-0.00142287	0.00354187	0.0626372	-0.0226018	-0.00834138	-0.0530917	0.0513099	-0.0627486	0.0511111	0.0100333	0.0454821	-0.0191952	0.0505598	-0.0128077	0.0117963	-0.0157823	-0.0467906	0.0428227	-0.0535672	-0.0466969	-0.0235972	0.0388677	-0.0466969	-0.0235972	0.0791128	-0.0323549
13.1	-0.00361722		-0.0175554	-0.000181572	-0.0337781	-0.0438438	0.0271577	-0.00404425	0.0578624	-0.00767311	-0.00155161	0.00804724	-0.00419218	-0.0141752	-0.00717317	-0.01261	-0.0564595	-0.00384812	0.00336441	0.0613163	-0.0223482	-0.00821664	-0.0518756	0.0521996	-0.0631925	0.0525946	0.00982073	0.0455858	-0.0198181	0.0501482	-0.0130215	0.0115396	-0.015644	-0.0469324	0.0420528	-0.0538556	-0.0458176	-0.0228114	0.0373443	-0.0458176	-0.0228114	0.0816781	-0.0322032
13.1333	-0.00380166		-0.0173653	-3.33007e-05	-0.0338381	-0.0435558	0.0275284	-0.00524364	0.0577774	-0.00835976	-0.00154075	0.008365	-0.00520694	-0.0142555	-0.00800055	-0.0133547	-0.0558817	-0.00607765	0.00312887	0.0600481	-0.0220841	-0.00804187	-0.0507053	0.0530604	-0.0636033	0.0541081	0.00951828	0.045643	-0.0202289	0.0498659	-0.013327	0.0113728	-0.015585	-0.047008	0.0411799	-0.0541035	-0.0450746	-0.0221077	0.0359106	-0.0450746	-0.0221077	0.0842624	-0.0319908
13.1667	-0.0039634		-0.0170666	5.73443e-05	-0.0337984	-0.0432422	0.0278752	-0.00636975	0.0576705	-0.00903858	-0.00138891	0.00860972	-0.00612981	-0.0143118	-0.00887719	-0.0139817	-0.055294	-0.00807245	0.00283897	0.0587881	-0.0218199	-0.00785598	-0.0496181	0.0538308	-0.0637783	0.0554586	0.00944131	0.0461823	-0.02061	0.0493735	-0.0137669	0.0114363	-0.0155366	-0.0470006	0.0402179	-0.0541834	-0.0446457	-0.0215515	0.0340351	-0.0446457	-0.0215515	0.0876348	-0.0316137
13.2	-0.00409861		-0.01668	0.000146386	-0.0336665	-0.0429152	0.0281899	-0.00744254	0.0575337	-0.00966049	-0.00110441	0.00880015	-0.00690495	-0.0143345	-0.00976771	-0.014503	-0.0547283	-0.00982429	0.00249637	0.0575472	-0.0215441	-0.00765566	-0.0486066	0.054455	-0.0640234	0.0567245	0.0093424	0.0466647	-0.0207743	0.0490111	-0.0142641	0.0116467	-0.0155251	-0.0469869	0.0391562	-0.0541912	-0.0441721	-0.0210429	0.0322669	-0.0441721	-0.0210429	0.0909342	-0.0312775
13.2333	-0.00421764		-0.0162371	0.000199453	-0.0334761	-0.0425857	0.0284434	-0.00845272	0.0573824	-0.0102426	-0.000710204	0.00891302	-0.00753048	-0.0143547	-0.0106554	-0.0148928	-0.054168	-0.0112933	0.00210692	0.0562908	-0.0212668	-0.00746993	-0.0476785	0.0548902	-0.06398	0.0578527	0.00940414	0.0471131	-0.0210046	0.0485617	-0.0147444	0.0123038	-0.0157973	-0.0470516	0.0381265	-0.0538579	-0.0442105	-0.0210518	0.0305984	-0.0442105	-0.0210518	0.0949542	-0.0310942
13.2667	-0.00431584		-0.0157824	0.000289641	-0.0332172	-0.0422715	0.0286407	-0.00940488	0.0572284	-0.010742	-0.000218455	0.0089961	-0.00798626	-0.0143705	-0.0115036	-0.0151594	-0.0536428	-0.0125146	0.0016834	0.0550201	-0.0209703	-0.00728806	-0.0468092	0.0550743	-0.0640406	0.058886	0.00954733	0.047524	-0.0210719	0.0481775	-0.0152184	0.0130732	-0.0160458	-0.0472548	0.0370554	-0.0535165	-0.044247	-0.0210042	0.0290275	-0.044247	-0.0210042	0.0988901	-0.0310057
13.3	-0.0044001		-0.0153405	0.000381983	-0.0329304	-0.0419779	0.0287721	-0.0102834	0.0570907	-0.01117	0.000343038	0.00901157	-0.0082796	-0.0144106	-0.0123107	-0.0152964	-0.0531491	-0.0134451	0.00122978	0.0537231	-0.0206665	-0.00711773	-0.0459727	0.0549963	-0.0637091	0.0599294	0.00986153	0.0475341	-0.0211606	0.0479383	-0.0156008	0.0143243	-0.0165023	-0.0475509	0.0361817	-0.0528925	-0.0447251	-0.0215567	0.0279928	-0.0447251	-0.0215567	0.103078	-0.0315733
13.3333	-0.00446565		-0.0149646	0.000545462	-0.03261	-0.0417178	0.0288499	-0.0110739	0.0569915	-0.0115006	0.000971381	0.00901711	-0.0084317	-0.0144823	-0.0130432	-0.015307	-0.0527045	-0.0141515	0.000762532	0.0524043	-0.0203367	-0.00694079	-0.0451302	0.0546085	-0.0634715	0.0608941	0.010314	0.0475816	-0.0211401	0.0476897	-0.0159143	0.015582	-0.0168277	-0.0479889	0.0352889	-0.0523164	-0.045143	-0.0220317	0.0270791	-0.045143	-0.0220317	0.107199	-0.0322008
13.3667	-0.00451156		-0.0146651	0.000761878	-0.0322831	-0.041486	0.0288919	-0.0117661	0.0569396	-0.01173	0.00165039	0.00898207	-0.00845528	-0.0146021	-0.0137043	-0.0152167	-0.05232	-0.0145896	0.000286068	0.0510793	-0.0199975	-0.00674273	-0.0442279	0.053941	-0.0628963	0.0616296	0.0107122	0.0471138	-0.0209186	0.0478276	-0.0161011	0.01693	-0.0170175	-0.0485574	0.0346956	-0.0516501	-0.0458308	-0.0229372	0.0266376	-0.0458308	-0.0229372	0.110749	-0.0336117
13.4	-0.00453665		-0.0144846	0.00107744	-0.0319673	-0.0412813	0.0289066	-0.0123262	0.0569515	-0.0118586	0.0023942	0.00894195	-0.00839368	-0.0147886	-0.0142775	-0.0150207	-0.0520004	-0.0148464	-0.000189736	0.0497535	-0.0196393	-0.00651398	-0.0432194	0.0529762	-0.0623695	0.0622848	0.0112763	0.0466778	-0.0207885	0.0478949	-0.0161898	0.0182564	-0.0169989	-0.0491776	0.0340456	-0.0510136	-0.0466009	-0.0238298	0.0262907	-0.0466009	-0.0238298	0.114296	-0.0349565
13.4333	-0.00453417		-0.0144268	0.00149584	-0.0316731	-0.0410927	0.0289297	-0.0127684	0.0570214	-0.0118793	0.00320792	0.00888575	-0.0082577	-0.0150454	-0.0147592	-0.0147744	-0.0517631	-0.014883	-0.000658081	0.0484691	-0.0192803	-0.00622441	-0.0420432	0.0517676	-0.0615463	0.0625159	0.0116227	0.0457315	-0.0204314	0.0482679	-0.0161753	0.0192817	-0.0165963	-0.0498729	0.0337187	-0.0503741	-0.0474888	-0.0249663	0.0262028	-0.0474888	-0.0249663	0.11675	-0.0370253
13.4667	-0.00450749		-0.0145057	0.00202618	-0.0314376	-0.0408994	0.0289609	-0.0130515	0.0571517	-0.0118188	0.00411549	0.00880836	-0.00808456	-0.0153964	-0.0151481	-0.014464	-0.0516037	-0.0147801	-0.00112387	0.04722	-0.0189264	-0.00588682	-0.0406567	0.0503363	-0.0606494	0.0625838	0.0121045	0.0448238	-0.0202414	0.0485706	-0.016047	0.0202808	-0.0160172	-0.0505236	0.0332885	-0.0498008	-0.0485059	-0.0261471	0.0261696	-0.0485059	-0.0261471	0.119235	-0.0389865
13.5	-0.00444811		-0.014724	0.00268516	-0.0312516	-0.0406899	0.0290313	-0.0132198	0.0573278	-0.011683	0.00513648	0.0087206	-0.00787673	-0.0158337	-0.01543	-0.0141555	-0.0515296	-0.0145119	-0.00157346	0.0460592	-0.0185904	-0.00547443	-0.0390096	0.0487346	-0.0597187	0.0621454	0.0122248	0.0436816	-0.0199045	0.0489557	-0.0158333	0.0208618	-0.015067	-0.0511296	0.0330742	-0.0493647	-0.0493391	-0.0272252	0.0261656	-0.0493391	-0.0272252	0.120709	-0.0412068
13.5333	-0.00436366		-0.0150554	0.00344107	-0.0311502	-0.0404339	0.0291343	-0.0132349	0.0575352	-0.0115154	0.00628732	0.00858125	-0.00764677	-0.016375	-0.015631	-0.0138259	-0.0515295	-0.0141314	-0.00202563	0.0449589	-0.0182979	-0.00501369	-0.0370835	0.0470115	-0.0587095	0.0615469	0.01251	0.0425697	-0.0197435	0.0492993	-0.0155526	0.0214081	-0.0140711	-0.0516416	0.0327819	-0.0489458	-0.0501545	-0.0283221	0.0261445	-0.0501545	-0.0283221	0.122269	-0.0432836
13.5667	-0.00425049		-0.0154978	0.00431469	-0.0311129	-0.0401331	0.0292773	-0.01316	0.0577581	-0.0113473	0.0075783	0.00840847	-0.00739715	-0.0170036	-0.0157399	-0.0135288	-0.0515968	-0.0136393	-0.00245755	0.0439597	-0.0180434	-0.00449215	-0.0348591	0.0452013	-0.0578179	0.0607199	0.0123129	0.0414195	-0.0198032	0.0494263	-0.015243	0.0211516	-0.0129649	-0.0520037	0.0325957	-0.0489353	-0.0503957	-0.0289223	0.0262983	-0.0503957	-0.0289223	0.123227	-0.0450101
13.6	-0.00411779		-0.0159976	0.00523957	-0.0311544	-0.0397693	0.0294519	-0.0129694	0.0579741	-0.0112272	0.00900236	0.00816032	-0.00711506	-0.0177266	-0.0157947	-0.0132382	-0.0517153	-0.0130436	-0.00289551	0.0430176	-0.0178694	-0.00393072	-0.0323485	0.043358	-0.0568727	0.0597658	0.0123139	0.0403009	-0.0199244	0.049554	-0.0149813	0.0208683	-0.0119207	-0.0522929	0.0324054	-0.0489313	-0.0504109	-0.0294944	0.0264107	-0.0504109	-0.0294944	0.1243	-0.0466862
13.6333	-0.00396922		-0.016548	0.00623012	-0.0312666	-0.0393531	0.0296421	-0.0127192	0.0581743	-0.0111941	0.010544	0.00784851	-0.00681577	-0.0185118	-0.0157972	-0.0129862	-0.0518719	-0.0123799	-0.00331125	0.042137	-0.0177504	-0.00333178	-0.0295647	0.041503	-0.0561896	0.0591021	0.0118776	0.0393618	-0.0204745	0.0493736	-0.014746	0.0196439	-0.0110191	-0.0523989	0.0323112	-0.0493798	-0.0496317	-0.0293418	0.0267449	-0.0496317	-0.0293418	0.12548	-0.0476171
13.6667	-0.0038133		-0.0170944	0.00720604	-0.0314376	-0.0388836	0.0298405	-0.0124056	0.0583349	-0.0112846	0.0121729	0.00745627	-0.00646971	-0.0193539	-0.015792	-0.0127504	-0.0520498	-0.0116096	-0.00372658	0.0412708	-0.0177336	-0.00270528	-0.0265513	0.0396738	-0.0555494	0.0585774	0.0115652	0.0384602	-0.0210004	0.0492165	-0.0146853	0.0184378	-0.0102822	-0.0524959	0.0322528	-0.0498657	-0.0485181	-0.0291371	0.0269604	-0.0485181	-0.0291371	0.126747	-0.048559
13.7	-0.00365921		-0.0176201	0.00816278	-0.03168	-0.0383662	0.0300219	-0.0120595	0.0584534	-0.0115267	0.0138402	0.00698687	-0.0061091	-0.0202106	-0.0158048	-0.0125353	-0.0522465	-0.0107955	-0.00411428	0.0403845	-0.0177721	-0.00205294	-0.0233455	0.0378867	-0.0551209	0.0587493	0.0108838	0.0378924	-0.0217643	0.0488856	-0.014754	0.0164294	-0.00981577	-0.0524343	0.0322752	-0.050684	-0.04698	-0.0283502	0.0270729	-0.04698	-0.0283502	0.12825	-0.0484169
13.7333	-0.00351443		-0.0180962	0.00903897	-0.0319735	-0.0378139	0.0301789	-0.0116956	0.0585158	-0.0119424	0.0155083	0.00644606	-0.00570885	-0.0210721	-0.0158558	-0.0123314	-0.0524497	-0.00987603	-0.00448307	0.0394418	-0.0178998	-0.00138503	-0.0200109	0.036147	-0.0547336	0.0592278	0.0102524	0.0373652	-0.0224414	0.0485664	-0.015019	0.0144412	-0.00946394	-0.0524069	0.0323366	-0.0514856	-0.0452523	-0.0275315	0.0269705	-0.0452523	-0.0275315	0.129822	-0.0483238
13.7667	-0.00338753		-0.0184981	0.00980651	-0.0323445	-0.0372095	0.0302971	-0.0113139	0.0585201	-0.0125399	0.0171155	0.00584633	-0.00530692	-0.0218991	-0.0159804	-0.0121172	-0.0526735	-0.00891601	-0.00481616	0.0383952	-0.0180685	-0.000690254	-0.0165985	0.0344662	-0.0544016	0.060272	0.00959377	0.0371646	-0.0231062	0.0482963	-0.0153892	0.0121598	-0.00939669	-0.0523316	0.0323749	-0.052141	-0.0436047	-0.0265962	0.0264517	-0.0436047	-0.0265962	0.131905	-0.0473675
13.8	-0.00328485		-0.0188319	0.0104396	-0.0327728	-0.036569	0.0303679	-0.0109418	0.0584656	-0.0133168	0.0186258	0.00519597	-0.00489939	-0.0226809	-0.0161695	-0.0118983	-0.0529112	-0.00785793	-0.00510346	0.0372266	-0.0182865	7.42033e-06	-0.0131768	0.0328209	-0.0540499	0.0616267	0.00885577	0.0370111	-0.0236792	0.0479815	-0.0158848	0.0100247	-0.00933409	-0.0523285	0.0324548	-0.0527636	-0.0419553	-0.0256706	0.0257384	-0.0419553	-0.0256706	0.134013	-0.0465424
13.8333	-0.00320976		-0.0190725	0.0108931	-0.0332801	-0.0358582	0.0303927	-0.0105568	0.058349	-0.014273	0.0199867	0.00452913	-0.00450705	-0.0233968	-0.0164549	-0.0116274	-0.0531814	-0.00674461	-0.00534291	0.0359111	-0.0185232	0.000728433	-0.00979899	0.031213	-0.0535991	0.0630735	0.00819228	0.0369651	-0.0238229	0.0478691	-0.0164569	0.00799657	-0.00948242	-0.0523947	0.0324608	-0.0527561	-0.0408356	-0.025083	0.0244903	-0.0408356	-0.025083	0.136281	-0.0455772
13.8667	-0.00316653		-0.0192519	0.0111741	-0.0338624	-0.0350857	0.0303624	-0.0101894	0.0581845	-0.0153924	0.0211703	0.00384131	-0.00415	-0.0240431	-0.0167995	-0.0113294	-0.0534799	-0.00554669	-0.00550777	0.0344519	-0.018759	0.00143495	-0.00650583	0.0296198	-0.0530413	0.0646388	0.00737397	0.0369836	-0.0238322	0.0476865	-0.0170649	0.00611825	-0.00954105	-0.0525427	0.0325476	-0.0527515	-0.0399692	-0.0245209	0.023278	-0.0399692	-0.0245209	0.138531	-0.0447563
13.9	-0.00315328		-0.0193486	0.0112414	-0.0345219	-0.0342294	0.0302849	-0.00980961	0.0579636	-0.0166778	0.0221578	0.00318167	-0.00381867	-0.0246274	-0.0172171	-0.0109419	-0.0538149	-0.00427021	-0.00560954	0.0328634	-0.018998	0.00213813	-0.00334332	0.0280255	-0.0524696	0.0658093	0.00705614	0.0370225	-0.0231484	0.0476785	-0.0175677	0.00482756	-0.00963476	-0.0527652	0.032424	-0.052161	-0.0396474	-0.0245326	0.0217161	-0.0396474	-0.0245326	0.14059	-0.0444513
13.9333	-0.00317268		-0.0193999	0.011112	-0.0352713	-0.0332931	0.030155	-0.00945049	0.0577071	-0.018112	0.0229277	0.00253269	-0.00354553	-0.0251509	-0.0176701	-0.0105048	-0.0541792	-0.00292636	-0.00561619	0.0311737	-0.0192065	0.00280782	-0.000316575	0.0264278	-0.051835	0.0668331	0.00652163	0.0370813	-0.0223823	0.0476394	-0.0180076	0.00369423	-0.00965032	-0.0529962	0.0324076	-0.0515376	-0.0395604	-0.024541	0.0204383	-0.0395604	-0.024541	0.14253	-0.0442834
13.9667	-0.00322016		-0.0193937	0.0107724	-0.0360907	-0.0322858	0.0299741	-0.00908332	0.0574063	-0.0196951	0.0235007	0.00193879	-0.00329675	-0.0256464	-0.0181427	-0.00995883	-0.0545584	-0.00149198	-0.00555031	0.0294282	-0.0194205	0.00342562	0.00253634	0.0247887	-0.0513689	0.0671757	0.00640214	0.0371041	-0.0209191	0.0475991	-0.0184785	0.00312943	-0.00947787	-0.0531916	0.0321338	-0.0505649	-0.0397511	-0.0252614	0.0194716	-0.0397511	-0.0252614	0.143513	-0.0446054
14	-0.0032948		-0.0193493	0.0102366	-0.0370026	-0.031209	0.0297475	-0.00873885	0.0570799	-0.0214167	0.0238608	0.00138179	-0.003104	-0.0261139	-0.0186157	-0.00934786	-0.0549443	-3.02094e-06	-0.00538634	0.0276688	-0.0196076	0.00398704	0.00525152	0.0231397	-0.0509351	0.0672163	0.00612299	0.037072	-0.0194911	0.0475938	-0.0188604	0.00261674	-0.00922228	-0.0533907	0.0319688	-0.0495861	-0.0401484	-0.0259296	0.0189113	-0.0401484	-0.0259296	0.144306	-0.0449379
14.0333	-0.00339392		-0.0192734	0.00952365	-0.037974	-0.0300982	0.029467	-0.00839445	0.0567259	-0.0232639	0.0240541	0.000867414	-0.00292993	-0.0265969	-0.019044	-0.0086365	-0.055306	0.00157091	-0.0051521	0.0259435	-0.0198214	0.00444854	0.00779291	0.0214306	-0.050672	0.0667775	0.0061939	0.0368975	-0.017704	0.0474454	-0.0193658	0.00251421	-0.00859137	-0.053523	0.0316332	-0.0486655	-0.0405357	-0.0271672	0.0189771	-0.0405357	-0.0271672	0.144144	-0.0454108
14.0667	-0.00351295		-0.0191565	0.00864801	-0.0390254	-0.0289542	0.0291528	-0.00807921	0.0563519	-0.0252236	0.0240781	0.000388251	-0.00279842	-0.0270839	-0.019439	-0.0078681	-0.0556433	0.00317982	-0.00483689	0.0242983	-0.0200373	0.00483734	0.0102074	0.0197189	-0.0505442	0.0660544	0.00621383	0.0365757	-0.0160245	0.0473839	-0.0197704	0.00236296	-0.0078941	-0.0536118	0.0313303	-0.0477211	-0.040908	-0.0283324	0.0194722	-0.040908	-0.0283324	0.143724	-0.0458218
14.1	-0.00365207		-0.0190226	0.00765915	-0.0401182	-0.0278134	0.0287971	-0.00778045	0.0559725	-0.0272627	0.0239762	-9.06888e-05	-0.00268312	-0.0276166	-0.0197459	-0.00704866	-0.0559201	0.00483119	-0.00446943	0.0227665	-0.0203036	0.0051076	0.0124595	0.0179601	-0.0505492	0.0651775	0.00627082	0.0360999	-0.0143502	0.0472615	-0.0202696	0.0024683	-0.00677247	-0.0536292	0.030991	-0.0469392	-0.0411888	-0.0298556	0.0206726	-0.0411888	-0.0298556	0.141992	-0.0457392
14.1333	-0.00380225		-0.0188401	0.00659043	-0.0412515	-0.0266786	0.0284317	-0.00752559	0.0555802	-0.0293565	0.0237622	-0.000556385	-0.00259604	-0.0281677	-0.019991	-0.00621156	-0.0561472	0.00647402	-0.00405066	0.0213844	-0.020605	0.00530187	0.0145823	0.0162211	-0.0506802	0.0641562	0.0063216	0.0354964	-0.0128987	0.0472244	-0.0207309	0.00243212	-0.00554695	-0.0536177	0.0306309	-0.0462277	-0.0413048	-0.0313587	0.0221904	-0.0413048	-0.0313587	0.140088	-0.0456085
14.1667	-0.00396532		-0.0186507	0.00550479	-0.0423924	-0.0255683	0.0280612	-0.00730736	0.055211	-0.0314628	0.0234564	-0.00106453	-0.00253228	-0.0287633	-0.0201406	-0.0054012	-0.0562955	0.00808007	-0.00360267	0.0201719	-0.0209702	0.00539565	0.0165498	0.0144838	-0.0508559	0.0634469	0.00611828	0.0349057	-0.0118855	0.0471569	-0.0211474	0.00274316	-0.00402169	-0.0536668	0.0303617	-0.0457812	-0.0414254	-0.0327889	0.0244173	-0.0414254	-0.0327889	0.137826	-0.044761
14.2	-0.00413057		-0.0184253	0.00445258	-0.0435169	-0.0244893	0.0277182	-0.00714671	0.0548468	-0.0335484	0.0230822	-0.00158585	-0.00249617	-0.0293697	-0.0202116	-0.00463812	-0.0563776	0.00960252	-0.0031344	0.0191537	-0.0213862	0.00542973	0.0183684	0.0127997	-0.0511361	0.0627125	0.00593148	0.0342814	-0.0110494	0.0471227	-0.021554	0.00293774	-0.00242699	-0.0536595	0.029982	-0.0453679	-0.0413881	-0.0342437	0.0267736	-0.0413881	-0.0342437	0.135551	-0.0439535
14.2333	-0.00429911		-0.0182123	0.00348436	-0.0446124	-0.0234478	0.0274261	-0.00704125	0.0545339	-0.0355671	0.02263	-0.00216047	-0.00249831	-0.0299905	-0.020199	-0.00399362	-0.0563747	0.0109823	-0.00265901	0.0183481	-0.0218576	0.00540205	0.0200439	0.0111827	-0.0515417	0.0622164	0.00562514	0.0338537	-0.0108394	0.0471215	-0.0218981	0.00343928	-0.000951227	-0.0537481	0.0297591	-0.0451992	-0.0414153	-0.035345	0.0296328	-0.0414153	-0.035345	0.133831	-0.042404
14.2667	-0.00446337		-0.0180037	0.00264646	-0.0456411	-0.0224551	0.0272051	-0.0070044	0.05425	-0.0374963	0.022123	-0.0027497	-0.00253558	-0.0305984	-0.0201012	-0.00346918	-0.0562878	0.0121798	-0.00218649	0.0177636	-0.0223733	0.005333	0.0215526	0.00965457	-0.0519654	0.0617802	0.00529851	0.0334758	-0.0107162	0.0470603	-0.0222466	0.00392595	0.000446396	-0.0537642	0.0293787	-0.0450712	-0.0412751	-0.036533	0.0323879	-0.0412751	-0.036533	0.132218	-0.0408742
14.3	-0.00462326		-0.0178336	0.00194376	-0.0466047	-0.0215174	0.027085	-0.00703586	0.0540312	-0.0392954	0.0215376	-0.00335963	-0.00262664	-0.0311752	-0.0199421	-0.00313352	-0.0561025	0.0131274	-0.00171769	0.0174124	-0.0229134	0.00522279	0.0229294	0.00825633	-0.0524615	0.0614371	0.00522526	0.0333816	-0.0110075	0.0471448	-0.0224733	0.00446818	0.00140629	-0.0538189	0.0292003	-0.0450638	-0.0412127	-0.0372294	0.035421	-0.0412127	-0.0372294	0.131701	-0.0388022
14.3333	-0.00477945		-0.0177197	0.0013915	-0.0474749	-0.0206497	0.0270664	-0.00713708	0.0538646	-0.0409629	0.0208861	-0.00396007	-0.00276872	-0.0317116	-0.0197141	-0.00296282	-0.0558046	0.0137919	-0.00126234	0.0172845	-0.0234661	0.00506834	0.0241254	0.00696779	-0.052966	0.061316	0.00514089	0.0333448	-0.0112702	0.047112	-0.0226885	0.0051223	0.00219566	-0.0538526	0.0289066	-0.0450795	-0.0411089	-0.0380281	0.0380556	-0.0411089	-0.0380281	0.131307	-0.0367004
14.3667	-0.00493268		-0.0176672	0.000941693	-0.048266	-0.0198678	0.0271712	-0.0073124	0.053754	-0.0424654	0.0201458	-0.00453794	-0.00298224	-0.0321697	-0.0194476	-0.0030008	-0.0553808	0.0141231	-0.000811858	0.0173765	-0.0239907	0.00485186	0.0251767	0.00584062	-0.0533773	0.0610363	0.00542859	0.0336939	-0.0116522	0.047217	-0.0228434	0.00533568	0.00249385	-0.0539075	0.0288107	-0.0451391	-0.041139	-0.038433	0.040323	-0.041139	-0.038433	0.131743	-0.034477
14.4	-0.00509089		-0.0177043	0.000573893	-0.0489672	-0.0191849	0.0273821	-0.0075436	0.0537008	-0.0438061	0.0193096	-0.00507766	-0.00327186	-0.0325561	-0.0191409	-0.00320608	-0.0548105	0.0140955	-0.000376928	0.017655	-0.024476	0.0045533	0.0260249	0.00482764	-0.0538106	0.0610645	0.00570572	0.0340508	-0.0119396	0.0471899	-0.0230055	0.00568512	0.0026198	-0.0540285	0.0287101	-0.0451497	-0.0412241	-0.0389979	0.0420058	-0.0412241	-0.0389979	0.132252	-0.0320496
14.4333	-0.0052568		-0.0178089	0.000215038	-0.0495937	-0.0186163	0.0277012	-0.00783971	0.0536675	-0.04497	0.0183699	-0.00556913	-0.0036512	-0.0328208	-0.0188224	-0.00358078	-0.0540856	0.0136867	5.74373e-05	0.018089	-0.0248721	0.00413979	0.0266844	0.0039701	-0.054121	0.0608032	0.00638627	0.0348391	-0.0119253	0.0472514	-0.023085	0.0053142	0.00234479	-0.0541538	0.0288033	-0.0448722	-0.0415387	-0.0394349	0.0425679	-0.0415387	-0.0394349	0.132313	-0.0295852
14.4667	-0.00544178		-0.0180048	-0.000173741	-0.0501564	-0.0181714	0.028105	-0.00816289	0.0536677	-0.0459504	0.0173068	-0.00600665	-0.00412868	-0.0329805	-0.0185048	-0.00408112	-0.0531974	0.0128773	0.000474987	0.0186255	-0.0251702	0.00359292	0.0271071	0.00321268	-0.0544789	0.0608795	0.00712222	0.035618	-0.0117719	0.0472221	-0.0232287	0.00505754	0.00202273	-0.0543592	0.0289637	-0.0445397	-0.0420164	-0.0400272	0.0425412	-0.0420164	-0.0400272	0.132479	-0.0269517
14.5	-0.0056485		-0.0182599	-0.000641981	-0.0506588	-0.0178563	0.0285778	-0.00851976	0.0536374	-0.0467511	0.0161309	-0.00639488	-0.00470289	-0.0329848	-0.0182182	-0.00467028	-0.0521485	0.0116706	0.000890813	0.019215	-0.0253302	0.00288884	0.0272827	0.0025767	-0.0546302	0.0606771	0.00782603	0.0366883	-0.0113058	0.0473107	-0.0233233	0.00396592	0.00145515	-0.0545787	0.0291805	-0.0438401	-0.0425986	-0.0406346	0.0412573	-0.0425986	-0.0406346	0.13177	-0.0244668
14.5333	-0.00588436		-0.0185923	-0.00122572	-0.0511234	-0.017667	0.0291021	-0.00886081	0.053594	-0.0473444	0.0148299	-0.00672683	-0.00537416	-0.0328554	-0.0179776	-0.00531869	-0.0509448	0.0100665	0.00128173	0.019804	-0.0253556	0.0020219	0.0271962	0.00201445	-0.054783	0.0606712	0.00856696	0.0377464	-0.0107817	0.0473569	-0.0235252	0.00293246	0.00102317	-0.0548458	0.0294511	-0.0430399	-0.0432575	-0.0413519	0.0395288	-0.0432575	-0.0413519	0.131262	-0.0219077
14.5667	-0.00612879		-0.01799	-0.00192293	-0.05185	-0.0166944	0.0290767	-0.00964648	0.0532262	-0.0495335	0.0130613	-0.00724217	-0.00614323	-0.032618	-0.0179887	-0.00537864	-0.0506445	0.00951094	0.00225183	0.0194952	-0.025194	0.00194669	0.0278681	0.00157626	-0.054884	0.0605336	0.00888219	0.0388007	-0.0101509	0.0475736	-0.0236734	0.00162915	0.000576511	-0.0552565	0.0297013	-0.0421646	-0.043758	-0.0419822	0.0370318	-0.043758	-0.0419822	0.13035	-0.0197341
14.6	-0.00642883		-0.0174748	-0.00272609	-0.0525301	-0.0156818	0.0290477	-0.0101547	0.0528178	-0.0515358	0.010897	-0.0073956	-0.00725914	-0.0322076	-0.0179989	-0.00513259	-0.0501683	0.00826334	0.00325178	0.0190301	-0.0248014	0.001723	0.0275685	0.00103338	-0.0548963	0.0604095	0.00919934	0.0398994	-0.00953467	0.0477973	-0.0238763	0.000421603	0.000340762	-0.0556406	0.0300113	-0.0412474	-0.0442634	-0.0426682	0.0343129	-0.0442634	-0.0426682	0.129654	-0.0175766
14.6333	-0.00675007		-0.0171552	-0.00362788	-0.0531345	-0.0146267	0.0290698	-0.0102469	0.0523888	-0.0531868	0.00856354	-0.00713051	-0.00858782	-0.0317627	-0.0179093	-0.00452766	-0.0494844	0.00651466	0.00417284	0.0185628	-0.0243248	0.00130792	0.0263498	0.000273544	-0.0549769	0.0602999	0.00896721	0.0406432	-0.00893632	0.0481692	-0.023981	-0.000413702	0.00026319	-0.0560952	0.0302909	-0.0407626	-0.0442632	-0.043013	0.0315208	-0.0442632	-0.043013	0.129307	-0.0159717
14.6667	-0.00705167		-0.0171092	-0.0045095	-0.0535628	-0.0136448	0.0291703	-0.00987652	0.0519825	-0.0543806	0.00635517	-0.00644758	-0.00992768	-0.0314642	-0.0175749	-0.00359055	-0.0484933	0.00453031	0.00490749	0.0183535	-0.023987	0.000595514	0.0243608	-0.000823776	-0.0549274	0.0600726	0.00872028	0.04145	-0.00846429	0.0485824	-0.0240276	-0.00117998	0.00032011	-0.0565444	0.030645	-0.0402345	-0.0442419	-0.0433013	0.0287321	-0.0442419	-0.0433013	0.129056	-0.0143884
14.7	-0.00730882		-0.0173851	-0.00515815	-0.0536941	-0.0129624	0.0293544	-0.00910469	0.0516641	-0.0550401	0.00454981	-0.00545694	-0.0111075	-0.0314685	-0.0168567	-0.00247478	-0.0470523	0.00251804	0.00536756	0.01866	-0.0240151	-0.000555072	0.0217802	-0.00235669	-0.0549864	0.0598553	0.00813103	0.0417679	-0.00818376	0.0489914	-0.0240302	-0.000915449	0.000618814	-0.0571053	0.0309623	-0.0401994	-0.0437037	-0.043256	0.0262505	-0.0437037	-0.043256	0.129227	-0.0137547
14.7333	-0.00752265		-0.0180314	-0.00532871	-0.05347	-0.0127978	0.0296457	-0.00807047	0.0515277	-0.0550683	0.00329437	-0.00437751	-0.0120592	-0.0318346	-0.0156883	-0.00148815	-0.0450529	0.000502697	0.00549364	0.0196271	-0.0245332	-0.00222657	0.0187683	-0.00433061	-0.0548946	0.0595324	0.00754545	0.0421273	-0.00801466	0.049432	-0.0238243	-0.000634238	0.000901239	-0.0577195	0.031289	-0.0401884	-0.0432189	-0.0431312	0.0239704	-0.0432189	-0.0431312	0.129346	-0.0131567
14.7667	-0.00771393		-0.0191209	-0.00485744	-0.0529346	-0.0132433	0.0301328	-0.00696215	0.0516885	-0.0543435	0.00255275	-0.00347032	-0.0128126	-0.0324988	-0.0141458	-0.00104146	-0.0424931	-0.00170542	0.00525957	0.0212549	-0.0254993	-0.00433881	0.0154724	-0.0066	-0.0549336	0.0594558	0.00684093	0.042004	-0.00810575	0.0497242	-0.0235936	0.000779061	0.00144876	-0.0583727	0.0315809	-0.0403742	-0.0424426	-0.0428285	0.0220472	-0.0424426	-0.0428285	0.129396	-0.0134381
14.8	-0.00790389		-0.0207459	-0.00373338	-0.0522393	-0.0142397	0.0309747	-0.00596928	0.0522612	-0.0527835	0.00213291	-0.00290386	-0.013445	-0.0333005	-0.012463	-0.00152726	-0.0394779	-0.00444055	0.00468139	0.0234789	-0.0267181	-0.00666443	0.0121012	-0.0088642	-0.0548656	0.059307	0.00615749	0.041881	-0.00833517	0.0500376	-0.0232155	0.00209332	0.00185376	-0.0590811	0.0318518	-0.0405185	-0.0416973	-0.0424435	0.020493	-0.0416973	-0.0424435	0.129273	-0.0137592
14.8333	-0.00810235		-0.0229866	-0.00221336	-0.051603	-0.0156594	0.0323435	-0.00521784	0.0532969	-0.0504051	0.00179179	-0.00269336	-0.014043	-0.0340176	-0.010949	-0.00317696	-0.0361556	-0.00801928	0.00382945	0.0262404	-0.0279078	-0.00897068	0.00898792	-0.0107228	-0.0547307	0.0594007	0.00554065	0.0413425	-0.00882697	0.050033	-0.0227597	0.00426017	0.00251795	-0.059874	0.0320186	-0.0404533	-0.0411127	-0.0423297	0.0191544	-0.0411127	-0.0423297	0.128981	-0.0149367
14.8667	-0.00831292		-0.025818	-0.00087221	-0.051221	-0.0174046	0.0343306	-0.0047672	0.0546893	-0.0473095	0.00135162	-0.00273503	-0.0146652	-0.0344234	-0.00985363	-0.0059774	-0.0326534	-0.0125914	0.00281717	0.0294571	-0.0287703	-0.0112094	0.00654481	-0.011803	-0.0545409	0.0594019	0.00491946	0.0407645	-0.00943524	0.0500755	-0.0222432	0.00620897	0.00301003	-0.0606995	0.0321466	-0.0404451	-0.0406495	-0.042122	0.0183754	-0.0406495	-0.042122	0.128506	-0.0162338
14.9	-0.00855198		-0.0290272	-0.000467646	-0.0512051	-0.019437	0.0368436	-0.00462674	0.0561625	-0.0436579	0.000760404	-0.00295007	-0.0153561	-0.0343243	-0.00931072	-0.00963269	-0.029049	-0.0180585	0.00178065	0.0328958	-0.0290467	-0.0135731	0.00503141	-0.0118952	-0.0542122	0.0596982	0.00434908	0.039733	-0.0100722	0.0498063	-0.0215759	0.00845712	0.00367291	-0.0615485	0.032073	-0.0401276	-0.0406244	-0.042539	0.017853	-0.0406244	-0.042539	0.127937	-0.0180239
14.9333	-0.00885516		-0.0322346	-0.00160149	-0.0515444	-0.0217417	0.0395958	-0.00479012	0.0573052	-0.0396263	2.11641e-05	-0.00338409	-0.0161356	-0.0335657	-0.00931199	-0.0136632	-0.0254125	-0.0240938	0.000826894	0.0361215	-0.0285607	-0.0163602	0.00437789	-0.0110356	-0.0538542	0.0599321	0.00371514	0.0386572	-0.0107663	0.0496125	-0.0209147	0.0105887	0.00421933	-0.0623755	0.0318975	-0.0399205	-0.040624	-0.042876	0.0178556	-0.040624	-0.042876	0.127219	-0.0199539
14.9667	-0.0092598		-0.0350255	-0.00435422	-0.0521023	-0.0242391	0.0421779	-0.00523785	0.0577192	-0.035446	-0.000834095	-0.00412779	-0.0169204	-0.0320638	-0.00986988	-0.0175052	-0.0218538	-0.030309	9.58232e-06	0.0385454	-0.0272826	-0.0197163	0.00424976	-0.00952973	-0.0534898	0.0603868	0.0031844	0.037303	-0.011265	0.0490353	-0.0201199	0.0126036	0.00487242	-0.0630433	0.0314628	-0.0395539	-0.0411167	-0.0439425	0.0183066	-0.0411167	-0.0439425	0.126442	-0.0221728
15	-0.0097763		-0.0371459	-0.00821187	-0.0526518	-0.0268185	0.0442353	-0.00589147	0.0572615	-0.0313325	-0.00180632	-0.00517346	-0.0175854	-0.0299029	-0.0109933	-0.0207601	-0.0184872	-0.0364279	-0.000682729	0.0397514	-0.0253784	-0.0234699	0.00425439	-0.00786147	-0.0531593	0.0608358	0.00256944	0.0359337	-0.011729	0.0485115	-0.0193069	0.0146351	0.00549024	-0.0636338	0.0309421	-0.0392699	-0.0415767	-0.0449508	0.0191483	-0.0415767	-0.0449508	0.125557	-0.0244456

## Sheet: Panel b
Time (s) / Sessions	Average	Sessions:	1	2	3	4	5	6	7	8	9	10	11	12	13	14	15	16	17	18	19	20	21	22	23	24	25	26	27	28	29	30	31	32	33	34	35	36	37	38	39	40	41
-15	-0.0081306		-0.0369658	0.00332612	-0.0615361	-0.053221	0.04034	0.0236051	0.0574453	-0.00976508	0.0176806	-0.00970397	0.0263424	-0.000787459	-0.00429219	0.0550838	-0.0392533	-0.0592439	-0.0148583	0.054743	-0.0127497	-0.00589893	-0.0430257	-0.106138	-0.0676632	0.0935009	0.184331	0.194622	0.0939016	0.0470954	0.122481	0.209341	0.0873373	0.0783988	0.152439	0.0111339	0.0304833	0.0909827	0.0673966	0.0304833	0.0909827	-0.058385	0.0991842
-14.9667	-0.00807479		-0.0369569	0.0026562	-0.0596258	-0.0553749	0.040165	0.0215249	0.0589311	-0.00929579	0.0183929	-0.0105747	0.0266879	-0.00109058	-0.00444705	0.0551585	-0.0397908	-0.0561647	-0.0150595	0.0549264	-0.0120032	-0.00552351	-0.0438499	-0.106331	-0.0669236	0.0940547	0.184986	0.195155	0.0950065	0.0481791	0.123647	0.21124	0.0892832	0.079103	0.15403	0.0114173	0.0320444	0.0916809	0.0688895	0.0320444	0.0916809	-0.0575379	0.0997952
-14.9333	-0.00789308		-0.0367015	0.00282061	-0.057834	-0.0575064	0.040084	0.019333	0.0598128	-0.00914795	0.0198396	-0.0107816	0.027272	-0.000946623	-0.00432367	0.0552389	-0.040436	-0.0536035	-0.0152457	0.0555535	-0.0114772	-0.00538017	-0.0436427	-0.106575	-0.0661895	0.0941813	0.185297	0.195427	0.0966361	0.0492696	0.12503	0.214134	0.0909303	0.0800974	0.155919	0.0120093	0.0337535	0.0917309	0.0698954	0.0337535	0.0917309	-0.0577416	0.100146
-14.9	-0.00762998		-0.0365003	0.00376885	-0.0563492	-0.0594128	0.0401245	0.0170594	0.0599574	-0.00974578	0.0215255	-0.0102109	0.0279408	-0.000279678	-0.00421748	0.0554025	-0.040987	-0.0514711	-0.0155041	0.0566782	-0.0113283	-0.0052266	-0.0424268	-0.106657	-0.0650478	0.0948997	0.186121	0.196076	0.0981614	0.0497658	0.126892	0.214959	0.0931553	0.0808704	0.157721	0.0124281	0.0348928	0.0932957	0.0713468	0.0348928	0.0932957	-0.0568015	0.0994632
-14.8667	-0.00729459		-0.0364779	0.00510458	-0.05564	-0.0607766	0.0401681	0.0150806	0.0593997	-0.010818	0.02298	-0.00898486	0.0286094	0.000835741	-0.00406165	0.0557187	-0.0413209	-0.0497102	-0.01567	0.0578656	-0.0115264	-0.00467929	-0.0403916	-0.106186	-0.0639958	0.0958167	0.187335	0.196015	0.099658	0.0502508	0.128755	0.216928	0.0954024	0.0816726	0.159381	0.0127455	0.0348161	0.094174	0.0722508	0.0348161	0.094174	-0.0561939	0.097783
-14.8333	-0.00690214		-0.0366016	0.00629147	-0.0556416	-0.0612701	0.0402289	0.0137668	0.0582331	-0.0119541	0.0241394	-0.00748614	0.0291221	0.00217811	-0.00378008	0.0561642	-0.0414159	-0.0483574	-0.015648	0.0588977	-0.0120001	-0.00371041	-0.0380027	-0.105001	-0.0630006	0.0960179	0.18845	0.196484	0.101149	0.0509036	0.130989	0.217927	0.097778	0.0824869	0.160773	0.0138331	0.0341217	0.0966005	0.0733466	0.0341217	0.0966005	-0.0556512	0.0980112
-14.8	-0.00650721		-0.0366992	0.00697269	-0.0561887	-0.0609639	0.0403912	0.0133658	0.0568386	-0.013011	0.0249674	-0.00606813	0.0295653	0.00335431	-0.00357596	0.0567493	-0.0414078	-0.0476426	-0.015451	0.0595733	-0.0125424	-0.00265673	-0.0356798	-0.103049	-0.0618168	0.0970191	0.189327	0.197396	0.102367	0.051815	0.133389	0.219477	0.09929	0.0834474	0.162123	0.0139521	0.0334437	0.0980746	0.0738395	0.0334437	0.0980746	-0.0555648	0.0982583
-14.7667	-0.00610886		-0.0366466	0.00706517	-0.0570524	-0.0601699	0.0408104	0.0138599	0.0556859	-0.0139827	0.0256398	-0.00482668	0.0299514	0.00408693	-0.00346209	0.0574628	-0.0414131	-0.047439	-0.0150684	0.0599202	-0.0129963	-0.00176384	-0.033716	-0.100341	-0.060731	0.098049	0.189781	0.197999	0.103845	0.05263	0.135396	0.221784	0.100242	0.0844098	0.163435	0.0150397	0.032538	0.0998782	0.0725817	0.032538	0.0998782	-0.053686	0.0984367
-14.7333	-0.00569089		-0.0363785	0.00654683	-0.0580601	-0.0590774	0.0414854	0.0149554	0.0550988	-0.0148392	0.0262479	-0.00377921	0.0303288	0.00438082	-0.00328906	0.0582539	-0.0414973	-0.0473556	-0.0145255	0.0601736	-0.0134142	-0.00114626	-0.0323104	-0.0969985	-0.0596026	0.10022	0.190566	0.198702	0.104875	0.0533437	0.13766	0.223016	0.100973	0.0853005	0.164377	0.0157073	0.0328741	0.10066	0.0736503	0.0328741	0.10066	-0.0517812	0.0993795
-14.7	-0.0052526		-0.0358956	0.00556377	-0.0590567	-0.0578082	0.0422801	0.0162802	0.0551388	-0.015457	0.0268222	-0.00303664	0.030806	0.00438088	-0.00274657	0.0589864	-0.0417124	-0.0471529	-0.0139193	0.0605087	-0.0139875	-0.000739729	-0.0314446	-0.0933673	-0.0586771	0.10151	0.190807	0.199348	0.105776	0.0543767	0.139881	0.224594	0.100983	0.0863242	0.165755	0.0161201	0.0333392	0.100168	0.0741998	0.0333392	0.100168	-0.0500869	0.0995791
-14.6667	-0.00480804		-0.0352717	0.00430027	-0.059903	-0.0564731	0.0429858	0.0176108	0.0556722	-0.0158382	0.0273535	-0.00268571	0.0314713	0.0041884	-0.00164525	0.059594	-0.0421557	-0.0467345	-0.0132683	0.0611295	-0.0147822	-0.000438453	-0.0309902	-0.0898962	-0.0578495	0.103036	0.190293	0.200666	0.106754	0.0552314	0.142177	0.225807	0.100481	0.0873423	0.167367	0.0169131	0.0345409	0.100778	0.0729433	0.0345409	0.100778	-0.0480055	0.10158
-14.6333	-0.00440465		-0.0346374	0.00302253	-0.0604977	-0.055201	0.0434045	0.0188336	0.0563599	-0.0160825	0.0278289	-0.00270559	0.0323867	0.00384114	-4.36857e-05	0.0600331	-0.0428764	-0.0461795	-0.0126606	0.0619241	-0.0158063	-0.000250961	-0.0307094	-0.0868856	-0.0572727	0.10409	0.190026	0.202043	0.107597	0.0563738	0.143837	0.227368	0.100325	0.088524	0.169174	0.0171148	0.0348223	0.101312	0.0724901	0.0348223	0.101312	-0.0470109	0.102856
-14.6	-0.00409762		-0.0340756	0.00190307	-0.0608123	-0.0541283	0.0434571	0.0198259	0.0569155	-0.0162767	0.0281811	-0.00291789	0.0335031	0.00336287	0.00172457	0.0603319	-0.0438174	-0.0456695	-0.0121434	0.062565	-0.0168682	-0.000232453	-0.0304614	-0.0845148	-0.0572129	0.105725	0.190691	0.202781	0.108592	0.056973	0.145388	0.229142	0.10031	0.0897097	0.170459	0.0178996	0.0344895	0.101947	0.0714698	0.0344895	0.101947	-0.0448017	0.103008
-14.5667	-0.00390019		-0.0336487	0.0010319	-0.0609158	-0.0533446	0.0432003	0.0205536	0.0572669	-0.01643	0.0283744	-0.00308167	0.0346123	0.00280564	0.00331477	0.0606312	-0.0448914	-0.0452136	-0.0117247	0.0628891	-0.0177347	-0.000480773	-0.0302983	-0.08272	-0.0573608	0.107377	0.190848	0.203541	0.10982	0.0578189	0.146883	0.230535	0.100277	0.0911341	0.171683	0.0184555	0.0346554	0.10225	0.0723098	0.0346554	0.10225	-0.0440354	0.104447
-14.5333	-0.00378844		-0.033384	0.000415535	-0.0608851	-0.0528679	0.0427964	0.0210067	0.0575259	-0.0164644	0.0284244	-0.00307279	0.0355262	0.0022923	0.00451802	0.0609984	-0.045963	-0.0447233	-0.0114034	0.0628148	-0.0182962	-0.000955215	-0.0303503	-0.0812984	-0.057581	0.108413	0.191541	0.20409	0.111371	0.0592047	0.148923	0.232736	0.100374	0.0920554	0.173401	0.0185812	0.0329929	0.10254	0.0723824	0.0329929	0.10254	-0.0431781	0.10535
[truncated: 886 more rows]

## Sheet: Panel c
Time (s) / Sessions	Average	Sessions:	1	2	3	4	5	6	7	8	9	10	11	12	13	14	15	16	17	18	19	20	21	22	23	24	25	26	27	28	29	30	31	32	33	34	35	36	37	38	39	40	41
[truncated: 901 more rows]

## Sheet: Panel d
Time (s) / Sessions	Average	Sessions:	1	2	3	4	5	6	7	8	9	10	11	12	13	14	15	16	17	18	19	20	21	22	23	24	25	26	27	28	29	30	31	32	33	34	35	36	37	38	39	40	41
[truncated: 901 more rows]

## Sheet: Panel e
Time (s) / Sessions	Average	Sessions:	1	2	3	4	5	6	7	8	9	10	11	12	13	14	15	16	17	18	19	20	21	22	23	24	25	26	27	28	29	30	31	32	33	34	35	36	37	38	39	40	41
[truncated: 901 more rows]

[truncated: 1 more sheets: Panel f]
