# Supplementary material for: Centripetal integration of past events in hippocampal astrocytes regulated by locus coeruleus
Source: Nat Neurosci. 2024 Apr 3;27(5):927–39. doi: 10.1038/s41593-024-01612-8 (PMC11089000; doi:10.1038/s41593-024-01612-8)
Supplement: Supplementary file 22 — Raw data for Extended Data Fig. 7a–f. [file 41593_2024_1612_MOESM22_ESM.xlsx]

## Sheet: Panel a
Time (s)	Components, ordered by earliest (left) to latest (right)
0.0971503			-0.0195196	-0.01943	-0.0286369	-0.0243386	-0.0211628	-0.0153067	-0.00192938	0.0112579
0.194301			-0.00863456	-0.0189861	-0.0285467	-0.0237136	-0.0206547	-0.0152228	-0.00279275	0.0106114
0.291451			-0.0175789	-0.0167738	-0.0279082	-0.0234389	-0.0207014	-0.0155343	-0.00347013	0.0100185
0.388601			-0.0129445	-0.0176604	-0.0266306	-0.0221576	-0.0197439	-0.0146142	-0.00239151	0.00956496
0.485751			-0.0153149	-0.0154026	-0.026695	-0.0233943	-0.0205343	-0.0150513	-0.00130659	0.011517
0.582902			-0.0154223	-0.0157547	-0.0255141	-0.0209908	-0.0190116	-0.0137326	-0.000511699	0.0115353
0.680052			-0.012081	-0.0147991	-0.0255103	-0.0227505	-0.0192007	-0.0138864	-0.00102829	0.0112141
0.777202			-0.0176846	-0.0123878	-0.0240461	-0.0197738	-0.0173022	-0.0120856	0.00046332	0.0129195
0.874352			-0.00927816	-0.0126546	-0.024736	-0.0204227	-0.0175783	-0.0126564	0.00122984	0.0130236
0.971503			-0.0106787	-0.0121197	-0.0236313	-0.019295	-0.0164296	-0.0119522	0.000820432	0.0138283
1.06865			-0.0138036	-0.011454	-0.0227506	-0.0195288	-0.0167722	-0.0118353	0.00127799	0.0143327
1.1658			-0.00949241	-0.0105267	-0.0225148	-0.0177499	-0.0153952	-0.0100208	0.00264035	0.0159416
1.26295			-0.0139105	-0.0103387	-0.0216318	-0.0179411	-0.0153521	-0.0102831	0.00263763	0.0136151
1.3601			-0.0116469	-0.00868362	-0.0213209	-0.0171416	-0.0141867	-0.0104015	0.00130452	0.0150096
1.45725			-0.0126164	-0.00874005	-0.0202002	-0.0160875	-0.0137241	-0.00925524	0.00499035	0.0149922
1.5544			-0.00755084	-0.00914332	-0.0206695	-0.0164597	-0.0143516	-0.00969234	0.00153868	0.0150141
1.65155			-0.00787372	-0.00662967	-0.0184968	-0.014277	-0.0126421	-0.00845244	0.00382475	0.0154434
1.7487			-0.0146628	-0.00628808	-0.0187057	-0.0146048	-0.0122271	-0.00876616	0.00336176	0.0145431
1.84585			-0.0147701	-0.0080162	-0.0174485	-0.0134866	-0.0115012	-0.00830878	0.00464215	0.0167526
1.94301			-0.0114288	-0.0072311	-0.0185763	-0.0137077	-0.01137	-0.00826494	0.00409088	0.0147692
2.04016			-0.0142304	-0.00485959	-0.0157872	-0.0117332	-0.0105289	-0.00701475	0.00456421	0.0137402
2.13731			-0.0178942	-0.00593951	-0.0164691	-0.0124665	-0.0103711	-0.00730105	0.00421155	0.0140945
2.23446			-0.0186481	-0.00827604	-0.0157079	-0.0109593	-0.0100647	-0.00712698	0.00613824	0.0145668
2.33161			-0.0164923	-0.00589884	-0.0143574	-0.0106059	-0.00881793	-0.00601387	0.0055649	0.0133412
2.42876			-0.0104568	-0.00271992	-0.0127591	-0.00919005	-0.00824669	-0.00591748	0.00549597	0.0155149
2.52591			-0.0175691	-0.00681912	-0.0132181	-0.0095584	-0.00848123	-0.0062552	0.00484697	0.0144895
2.62306			-0.0148745	-0.00439075	-0.0125422	-0.00880898	-0.00860383	-0.00654264	0.00412546	0.0133782
2.72021			-0.0122876	-0.00497598	-0.0127965	-0.00873048	-0.00762083	-0.00586135	0.00411328	0.0159308
2.81736			-0.0203699	-0.00251349	-0.0103975	-0.00733046	-0.00731947	-0.00413936	0.00633317	0.0140297
2.91451			-0.00970022	-0.0028599	-0.0112068	-0.00732051	-0.00740993	-0.0058742	0.00601834	0.015896
3.01166			-0.0121785	-0.00376355	-0.0110426	-0.00705984	-0.00746381	-0.00459202	0.00710958	0.0158035
3.10881			-0.0189676	-0.0023018	-0.00994011	-0.00633962	-0.00628961	-0.00452076	0.00751041	0.0170335
3.20596			-0.00991447	-0.00313154	-0.00890359	-0.00521254	-0.00553215	-0.00364183	0.00910607	0.0161046
3.30311			-0.0100218	-0.00123764	-0.00866091	-0.00431015	-0.0044638	-0.00229225	0.00713296	0.0198761
3.40026			-0.0113146	-0.000998396	-0.00643704	-0.00312784	-0.00330732	-0.00244375	0.0101347	0.0204413
3.49741			-0.0121764	0.000201797	-0.00758529	-0.00308869	-0.00343048	-0.00207204	0.0099649	0.0215713
3.59456			-0.0131459	-0.00112831	-0.00634974	-0.00228469	-0.0019559	-0.00038888	0.0116268	0.0229121
3.69171			-0.00366163	0.002352	-0.0052336	-0.00103509	-0.00154093	0.00106352	0.0124564	0.0247927
3.78886			-0.011744	0.0015109	-0.00501822	-0.000281865	-0.000703669	0.000650416	0.0132923	0.0237566
3.88601			-0.00948038	0.0029954	-0.00371669	0.00130477	0.000790864	0.00191433	0.0138507	0.0253405
3.98316			-0.00980326	0.00260349	-0.00284167	0.00164162	0.00176058	0.00323993	0.0153392	0.0271782
4.08031			-0.00958729	0.00248452	-0.0027184	0.00131072	0.000925293	0.00218023	0.0151536	0.0267319
4.17746			-0.0027973	0.00579994	-0.000247715	0.00362667	0.00288867	0.00448486	0.0158224	0.0273185
4.27461			-0.0100175	0.00403769	-0.00122537	0.00399399	0.00365389	0.00521985	0.0178122	0.0280232
4.37176			-0.0142201	0.00570415	0.00100875	0.00473897	0.00408494	0.00477019	0.0178032	0.0277805
4.46891			-0.00581359	0.00539754	0.000234672	0.00594731	0.00500145	0.00693659	0.0194398	0.0291214
4.56606			-0.0141115	0.00646128	0.00243355	0.00638889	0.00562813	0.00658974	0.0188728	0.0302728
4.66321			-0.0157277	0.00602388	0.00163786	0.00671177	0.0051442	0.00680381	0.0203613	0.0291831
4.76036			-0.00990759	0.00920853	0.00406988	0.00851867	0.00676898	0.00794206	0.0213012	0.0305418
4.85751			-0.00882945	0.0068663	0.00370751	0.00850324	0.00692957	0.00803275	0.0230419	0.0328728
4.95466			-0.0130321	0.00898765	0.0053093	0.00940691	0.00726419	0.0089928	0.0231243	0.033867
5.05181			-0.00613431	0.00956807	0.00585906	0.00992784	0.00844894	0.0101094	0.0240422	0.032073
5.14896			-0.00818153	0.0117463	0.00628144	0.0107395	0.00859735	0.0107324	0.0257798	0.0367954
5.24611			-0.00591791	0.00988737	0.00571208	0.00932063	0.00748219	0.0100463	0.0247367	0.0346333
5.34326			-0.00968947	0.0113264	0.00727975	0.0111079	0.0089119	0.0109869	0.0268368	0.0351591
5.44041			-0.0064559	0.0140334	0.00807745	0.011505	0.00977688	0.0119127	0.0241291	0.036593
5.53756			-0.00537776	0.0130217	0.00715438	0.00987861	0.00813524	0.0102852	0.0264278	0.0328259
5.63472			-0.00128201	0.0148076	0.00931119	0.012597	0.0109488	0.0129086	0.0272543	0.0365367
5.73187			-0.00376032	0.0127781	0.00833125	0.0112658	0.00990344	0.0119071	0.0268071	0.0354969
5.82902			-0.0040832	0.0150701	0.0104153	0.0129292	0.0113509	0.0131813	0.0281033	0.0354259
5.92617			-0.000202993	0.016873	0.0107808	0.0123254	0.0118229	0.0140831	0.0285766	0.0398552
6.02332			-0.000741417	0.0171634	0.011508	0.0143767	0.0132504	0.0147644	0.0295481	0.0384437
6.12047			-0.000633212	0.0137636	0.0098502	0.012113	0.0109715	0.0130913	0.0291923	0.0370715
6.21762			-0.00462033	0.0179547	0.0124403	0.0154014	0.0141835	0.015862	0.031636	0.0406143
6.31477			0.00421739	0.0187228	0.0126807	0.0145246	0.0138292	0.0160567	0.031523	0.0392171
6.41192			0.00572663	0.0183536	0.0135001	0.014937	0.0144271	0.0163164	0.0308046	0.039768
6.50907			0.0086369	0.0180982	0.0134448	0.0161803	0.0148698	0.017136	0.0323846	0.0393431
6.60622			0.00443424	0.0201513	0.0149567	0.0170694	0.01656	0.0181657	0.0334317	0.0410415
6.70337			0.00659011	0.0202427	0.0149094	0.0165995	0.015851	0.0184769	0.0330601	0.0436334
6.80052			0.010147	0.0202375	0.0162542	0.0170525	0.0164622	0.0183802	0.0323228	0.0388584
6.89767			0.00917752	0.0196977	0.0150047	0.0169856	0.0154856	0.0183864	0.0318535	0.0387373
6.99482			0.00713028	0.0197835	0.0153463	0.0169867	0.0158751	0.0184222	0.032453	0.0401711
7.09197			0.00174211	0.0197555	0.0141844	0.0164552	0.0152371	0.0183153	0.030896	0.0371725
7.18912			0.011442	0.0186073	0.0144896	0.0164112	0.0152187	0.0171813	0.0321859	0.0361042
7.28627			0.00346734	0.0187272	0.0136337	0.0168154	0.0151122	0.017954	0.0299227	0.0351503
7.38342			0.00810198	0.0207576	0.015008	0.01648	0.0157583	0.0191734	0.0318684	0.0373919
7.48057			0.00562366	0.0188134	0.0143568	0.0174339	0.016253	0.018204	0.0303808	0.0351762
7.57772			0.0100428	0.0207983	0.0161747	0.0165723	0.0161931	0.019316	0.0328025	0.0382865
7.67487			0.0103665	0.0207817	0.0150833	0.0160339	0.0154819	0.0182905	0.0325949	0.0384084
7.77202			0.00950477	0.0218284	0.0165281	0.0175571	0.0170397	0.0205369	0.0335947	0.0397815
7.86917			0.00788862	0.0215843	0.015124	0.0168485	0.0161329	0.0192613	0.0324949	0.0390206
7.96632			0.0124155	0.0225912	0.0156112	0.0165347	0.0164537	0.0203425	0.0336082	0.0396287
8.06347			0.0174813	0.0216762	0.0166727	0.0163892	0.0162773	0.0199019	0.0321553	0.0406014
8.16062			0.00832103	0.0226433	0.0162763	0.0167406	0.0169633	0.0214298	0.0329376	0.0388611
8.25777			0.0183443	0.024196	0.0176677	0.0172673	0.0173916	0.0217421	0.0342559	0.0409884
8.35492			0.0126328	0.0214899	0.0168686	0.0164464	0.0165507	0.0217311	0.0333483	0.0389835
8.45207			0.0195307	0.023435	0.0176845	0.0178382	0.018078	0.0224364	0.0336798	0.041622
8.54922			0.0140347	0.0243452	0.0190873	0.0179211	0.0180347	0.0231178	0.0363033	0.0444678
8.64637			0.0210404	0.0261368	0.0198895	0.0188528	0.0187179	0.0234655	0.0358624	0.0456836
8.74352			0.00649151	0.0238685	0.0165962	0.0166544	0.01711	0.0220311	0.0353962	0.0427207
8.84067			0.0131739	0.0213499	0.0172086	0.0171868	0.0176054	0.021939	0.0351066	0.0428248
8.93782			0.0120966	0.0240229	0.0181064	0.0171676	0.0172157	0.0223941	0.0360025	0.0429004
9.03497			0.013067	0.0240688	0.0176769	0.0180757	0.0182325	0.0230857	0.0362803	0.0446773
9.13212			0.0172706	0.0246265	0.0174214	0.0164474	0.0163559	0.022058	0.036079	0.0441631
9.22927			0.011559	0.0234044	0.017125	0.0175554	0.0177363	0.023098	0.0372113	0.0446604
9.32642			0.0109128	0.0257135	0.01843	0.0180186	0.0176891	0.0240032	0.0394218	0.0453972
9.42358			0.0149009	0.0243435	0.0183429	0.0180102	0.0181872	0.024648	0.0384985	0.0470848
9.52073			0.0153324	0.0267492	0.0186549	0.0182245	0.0179748	0.0235712	0.0396245	0.0477287
9.61788			0.017165	0.0262777	0.0189943	0.0179247	0.0180379	0.0243382	0.0392907	0.0463601
9.71503			0.0158722	0.0252035	0.0184067	0.0175583	0.0174098	0.0230568	0.0383265	0.0460925
9.81218			0.0112384	0.0248457	0.0181342	0.0176819	0.01728	0.0236845	0.0375734	0.0443557
9.90933			0.00929887	0.0253351	0.0179811	0.017655	0.0175304	0.023517	0.0390525	0.0444098
10.0065			0.0183523	0.0267173	0.0199151	0.0186964	0.018795	0.0248163	0.0385989	0.0464835
10.1036			0.00962306	0.0264505	0.0181003	0.0177022	0.0178805	0.0246945	0.0394443	0.0483963
10.2008			0.00736025	0.0265647	0.0204744	0.0191842	0.0193933	0.0254158	0.0397916	0.0476783
10.2979			0.016737	0.0281459	0.0200949	0.0199025	0.0193938	0.0255899	0.042248	0.0504669
10.3951			0.0158753	0.0308815	0.0214659	0.0195634	0.02023	0.0270081	0.0412207	0.0507962
10.4922			0.00973259	0.0295115	0.0216756	0.0207007	0.0211726	0.0281681	0.0428542	0.0520335
10.5894			0.00930193	0.0315135	0.0219502	0.0199254	0.0200662	0.0264607	0.0408716	0.0498749
10.6865			0.00563806	0.0297001	0.0209475	0.0200509	0.0200395	0.0271271	0.0412567	0.0531997
10.7837			0.00962613	0.0317419	0.0232635	0.0216453	0.0221144	0.0288938	0.0429849	0.0536327
10.8808			0.00305236	0.0307359	0.0218082	0.0196945	0.0198326	0.0281882	0.0431335	0.0508664
10.978			0.0017595	0.031049	0.0235636	0.0224783	0.0220249	0.0291083	0.0450287	0.05684
11.0751			0.00553203	0.0312826	0.0229339	0.0210924	0.0208227	0.0282862	0.0417598	0.053634
11.1723			-0.0016884	0.0314366	0.0238249	0.0222767	0.0220602	0.0298289	0.0440271	0.0563547
11.2694			-0.00136464	0.0329667	0.0241097	0.0221959	0.0221011	0.0295597	0.0447653	0.0572524
11.3666			-0.0022264	0.0319095	0.0234778	0.0228051	0.0222606	0.0292917	0.0457147	0.0564164
11.4637			0.002085	0.0322738	0.0234441	0.022252	0.0216858	0.0282229	0.0436186	0.0592515
11.5609			-0.0073987	0.0310404	0.0231977	0.0226371	0.0220697	0.0297953	0.0456809	0.0562565
11.658			-0.00190178	0.0327581	0.0228194	0.0212297	0.0208354	0.0285288	0.0444266	0.0580693
11.7552			-0.00804449	0.0308536	0.0226913	0.0222	0.0214599	0.0289839	0.0455841	0.054488
11.8523			-0.00254756	0.0348743	0.0232241	0.0223052	0.0217191	0.0294767	0.0466281	0.0588995
11.9495			-0.00869027	0.0315027	0.0233257	0.022543	0.0217489	0.0292841	0.0459822	0.0545211
12.0466			-0.00383999	0.0349661	0.0241383	0.02301	0.022338	0.030122	0.0474645	0.0579388
12.1438			-0.00416288	0.0352395	0.024853	0.0233171	0.0231043	0.0311186	0.0479032	0.0566989
12.2409			-0.004378	0.0357574	0.025214	0.0238532	0.023695	0.030998	0.047415	0.0557271
12.3381			-0.008473	0.0378163	0.0266793	0.0254101	0.0246797	0.0320403	0.0492093	0.0572968
12.4352			-0.00577821	0.0348883	0.0250863	0.02395	0.0243959	0.0314593	0.0468957	0.053165
12.5324			-0.00631665	0.0362592	0.02542	0.0242234	0.024465	0.0314334	0.0472681	0.0548777
12.6295			-0.00674732	0.0368396	0.0254671	0.0245869	0.0255262	0.0328242	0.0474767	0.0545922
12.7267			0.00133623	0.0381877	0.027235	0.0256963	0.0268989	0.0328052	0.0492112	0.0585462
12.8238			-0.00728533	0.0362605	0.0252428	0.0243275	0.0256224	0.0331061	0.048704	0.0533134
12.921			-0.00717712	0.0384047	0.0274452	0.0254928	0.0266726	0.0337155	0.0478879	0.0571351
13.0181			-0.00448232	0.0372622	0.0267461	0.0253472	0.0270654	0.0331939	0.0489603	0.0566137
13.1153			-0.00318858	0.0384568	0.0270355	0.0260719	0.0280922	0.0348577	0.0505277	0.0583871
13.2124			-0.00997798	0.0391396	0.027757	0.0246518	0.0269427	0.0342858	0.0498503	0.0586128
13.3096			-0.00879203	0.0382302	0.0262868	0.02532	0.027979	0.0343285	0.0500557	0.0572978
13.4067			-0.0131026	0.0376052	0.0273257	0.0252411	0.027704	0.0342913	0.0490378	0.0568085
13.5039			-0.00911449	0.03847	0.0271464	0.0253374	0.0279261	0.0355747	0.0505169	0.056977
13.601			-0.0105151	0.0373843	0.0263928	0.0248656	0.0267367	0.0333908	0.0483892	0.0564699
13.6982			-0.0147179	0.0375156	0.0273339	0.0253872	0.028024	0.0349472	0.0508079	0.0571674
13.7953			-0.0104065	0.0398019	0.0274025	0.0260452	0.0289001	0.0362192	0.0510006	0.0606602
13.8925			-0.0167648	0.0386708	0.0275292	0.0260666	0.0283751	0.0349298	0.051638	0.0581442
13.9896			-0.0146089	0.0399165	0.0273306	0.0260467	0.0294402	0.0368359	0.0507872	0.0590275
14.0868			-0.0127763	0.0382338	0.0275551	0.0257571	0.0281538	0.035406	0.0520424	0.0600396
14.1839			-0.0115903	0.0401051	0.0272724	0.0256991	0.0289013	0.0363284	0.0527712	0.0598792
14.2811			-0.0176253	0.0370235	0.0270465	0.0256012	0.0284977	0.035592	0.0522798	0.0589431
14.3782			-0.0122361	0.0411352	0.028198	0.02586	0.0295202	0.0368023	0.0526712	0.0606165
14.4754			-0.0205344	0.0375021	0.0263513	0.0247394	0.0273863	0.0354135	0.0527852	0.0582613
14.5725			-0.0109419	0.0405959	0.0276006	0.0257479	0.0292135	0.0366752	0.0531955	0.0623726
14.6697			-0.0126659	0.0395956	0.0281106	0.0262181	0.0290765	0.0366391	0.0550561	0.0598386
14.7668			-0.0160066	0.0397154	0.0284477	0.0257653	0.0292365	0.037381	0.0547444	0.0601358
14.864			-0.0111562	0.0393065	0.0278465	0.0257892	0.0288008	0.0372341	0.054603	0.0608905
14.9611			-0.0147124	0.0398073	0.0300318	0.0272763	0.0312398	0.0394691	0.0566338	0.0636899
15.0583			-0.0151431	0.0384203	0.0274322	0.0258307	0.0295022	0.0370396	0.0564357	0.0648736
15.1554			-0.0148193	0.0401494	0.0285143	0.0267649	0.0311903	0.0390633	0.0559916	0.0619071
15.2526			-0.0147111	0.0374261	0.0288799	0.0263737	0.031909	0.0398281	0.0568969	0.0647029
15.3497			-0.0166506	0.0383705	0.0280455	0.0272298	0.0317803	0.0396674	0.0578148	0.066362
15.4469			-0.0141714	0.0348397	0.0261192	0.0253101	0.0305775	0.0389162	0.05587	0.0648432
15.544			-0.0160031	0.0359433	0.0269192	0.0253086	0.0304732	0.0389315	0.0565136	0.0658732
15.6412			-0.0174038	0.035051	0.0255639	0.0247143	0.030022	0.0381985	0.0565898	0.0662883
15.7383			-0.0188045	0.0351709	0.0258009	0.024876	0.0295264	0.037823	0.0553354	0.0655667
15.8355			-0.0261328	0.0326409	0.024548	0.0241807	0.0295474	0.0382142	0.0561966	0.0679264
15.9326			-0.0251624	0.03379	0.0247691	0.023926	0.0288656	0.0381073	0.0553868	0.0657893
16.0298			-0.0297964	0.0318968	0.0246137	0.0240369	0.0288727	0.0372897	0.0555575	0.0691535
16.1269			-0.0281793	0.0305667	0.0233062	0.0226662	0.027313	0.0369772	0.0556809	0.0662871
16.2241			-0.0261311	0.0314769	0.0241824	0.0237617	0.0290127	0.0392031	0.0564538	0.0698658
16.3212			-0.024083	0.033769	0.0240168	0.0234047	0.0286041	0.038381	0.0576429	0.0680396
16.4184			-0.021927	0.0296696	0.023469	0.0233303	0.0284909	0.0389424	0.0578829	0.0711786
16.5155			-0.0267765	0.0305969	0.0229258	0.0230939	0.0283013	0.038351	0.0585455	0.0696491
16.6127			-0.0269917	0.0305973	0.0245675	0.0240707	0.0288227	0.0395511	0.0590851	0.0706147
16.7098			-0.0282846	0.0282152	0.0224444	0.0227406	0.0278738	0.0388718	0.059095	0.0703471
16.807			-0.0170754	0.0297339	0.0242658	0.0242296	0.0289228	0.0395417	0.0595873	0.0727211
16.9041			-0.0301159	0.0264192	0.0208632	0.021378	0.0262547	0.0372881	0.0562741	0.0691684
17.0013			-0.0246189	0.0290013	0.0232453	0.0229654	0.0275902	0.0393107	0.0587779	0.071832
17.0984			-0.0314084	0.0269944	0.0228238	0.0224231	0.0278517	0.0386645	0.0584537	0.0733159
17.1956			-0.0177203	0.0272337	0.0234225	0.0223004	0.0277923	0.0388169	0.0567453	0.070882
17.2927			-0.0310842	0.0229181	0.0206204	0.0216204	0.0260209	0.0374395	0.0569538	0.0690415
17.3899			-0.0196594	0.0237943	0.0226045	0.0220886	0.0271298	0.0383322	0.056535	0.0736855
17.487			-0.0339934	0.0240506	0.0213379	0.0223843	0.0273131	0.0382733	0.0579195	0.0708405
17.5842			-0.0251552	0.0227546	0.0208777	0.0214966	0.0270625	0.0381949	0.0575196	0.0732646
17.6813			-0.0252626	0.0219248	0.0210465	0.0225	0.0275329	0.0387963	0.0595252	0.07551
17.7785			-0.026771	0.0223631	0.0205692	0.0213008	0.0276054	0.0383992	0.0582456	0.0745167
17.8756			-0.0307584	0.0206405	0.0188476	0.0209146	0.0268821	0.038651	0.0585614	0.0781955
17.9728			-0.0273091	0.0197198	0.0192086	0.0198518	0.0263898	0.0379648	0.0588424	0.0751825
18.0699			-0.0318353	0.0151881	0.0172425	0.0194835	0.0250956	0.0364698	0.0572507	0.0769024
18.1671			-0.0277394	0.0187255	0.0164718	0.0184403	0.0253986	0.0370597	0.0571724	0.0756303
18.2642			-0.0292478	0.0155074	0.0166508	0.0181704	0.0246536	0.0360822	0.0574723	0.076217
18.3614			-0.0349596	0.0139271	0.0151317	0.0168016	0.0232475	0.0358416	0.056735	0.0758064
18.4585			-0.0296781	0.0144961	0.0152687	0.0182188	0.0246556	0.0364099	0.0580723	0.0764539
18.5557			-0.0331265	0.0128248	0.0148448	0.016341	0.0226974	0.0352382	0.0575021	0.0783811
18.6528			-0.0330183	0.012086	0.0138194	0.0155308	0.021769	0.0336597	0.055242	0.0771018
18.75			-0.0343113	0.0109946	0.0135866	0.0157648	0.022828	0.0360868	0.0585371	0.077138
18.8472			-0.0336642	0.0125702	0.0150077	0.0163677	0.0232153	0.0356234	0.0576453	0.0772207
18.9443			-0.0251493	0.0117973	0.0149319	0.0167319	0.0231143	0.0365172	0.0587934	0.078215
19.0415			-0.0280589	0.0108708	0.0150757	0.0170814	0.0233747	0.0371529	0.0600613	0.0792878
19.1386			-0.0233162	0.0111044	0.0153343	0.016475	0.0229855	0.0359972	0.0582363	0.0773365
19.2358			-0.0190047	0.00926811	0.0145181	0.0169109	0.0234238	0.0366351	0.0586813	0.0801753
19.3329			-0.020082	0.00792654	0.0139555	0.0164442	0.0226971	0.0362791	0.0609298	0.0789604
19.4301			-0.0241772	0.00823405	0.014014	0.0170273	0.0238459	0.0372769	0.0597447	0.082607
19.5272			-0.0156623	0.00825723	0.0145945	0.0162495	0.0226697	0.0364959	0.0596254	0.0811669
19.6244			-0.0156619	0.00676782	0.0142844	0.0176586	0.0241145	0.0369237	0.0598056	0.0809815
19.7215			-0.0177092	0.00400462	0.0126038	0.0155179	0.0219812	0.0359976	0.0587467	0.0813537
19.8187			-0.0135054	0.00832679	0.0146595	0.0174754	0.0239868	0.0363728	0.0595826	0.0836956
19.9158			-0.0174928	0.00422158	0.0131404	0.0158527	0.0226189	0.0352867	0.0565973	0.076157
20.013			-0.0184624	0.0051546	0.0136617	0.0161483	0.0226154	0.0354094	0.0568122	0.0781558
20.1101			-0.0195398	0.00490483	0.0128046	0.0158713	0.0228741	0.0350237	0.0568946	0.0774592
20.2073			-0.0186771	0.00452996	0.0130245	0.0167179	0.0239481	0.0366647	0.0587679	0.079272
20.3044			-0.0210478	0.0030974	0.0115418	0.015273	0.0223995	0.0344637	0.0531436	0.0749256
20.4016			-0.015874	0.00248369	0.0120165	0.015076	0.0224692	0.0340574	0.0571198	0.0798199
20.4987			-0.0184603	0.00187567	0.0113618	0.0149933	0.0224774	0.0346565	0.0564551	0.0801385
20.5959			-0.0132865	0.00170551	0.0102772	0.0138549	0.0212175	0.0332563	0.0548917	0.0785804
20.693			-0.0228783	-0.00110887	0.00980106	0.0138293	0.0212141	0.0336909	0.0554376	0.081026
20.7902			-0.0179201	-0.000170164	0.00999713	0.0130477	0.0209579	0.0320827	0.0562546	0.0777627
20.8873			-0.0174886	0.000182834	0.00909561	0.0129929	0.0212394	0.0330977	0.0549971	0.0809125
20.9845			-0.0147937	-0.000106744	0.00883217	0.0127217	0.0207028	0.0324035	0.0555399	0.0795331
21.0816			-0.0177033	-0.00383666	0.00757692	0.0119267	0.0193786	0.0307691	0.0541436	0.0786971
21.1788			-0.016625	-0.000611976	0.00794815	0.0125455	0.0205185	0.0326946	0.0562092	0.0797879
21.2759			-0.0143613	-0.00297145	0.00775409	0.0110351	0.0198572	0.031628	0.0558975	0.0817258
21.3731			-0.017702	-0.00265257	0.00750657	0.0115891	0.0189221	0.0306482	0.0556457	0.0825092
21.4702			-0.0161926	-0.00149209	0.00840101	0.0123195	0.0204484	0.0333071	0.0587486	0.0820235
21.5674			-0.0132822	-0.0028223	0.00747901	0.0118356	0.019689	0.0325524	0.0561826	0.0824422
21.6645			-0.0146829	-0.00406722	0.00805839	0.0121452	0.0199887	0.031848	0.0582955	0.0850773
21.7617			-0.0169458	-0.00486858	0.00807134	0.0120085	0.0202441	0.0322608	0.0589329	0.0834298
21.8588			-0.0129576	-0.00331573	0.00777378	0.012294	0.0197047	0.0322944	0.0584163	0.0826116
21.956			-0.0112327	-0.00324706	0.0079926	0.0126632	0.0206313	0.0331403	0.0599869	0.0844173
22.0531			-0.0117711	-0.00516868	0.00822165	0.0124218	0.0211715	0.0334378	0.0606337	0.0850041
22.1503			-0.0100462	-0.00376935	0.00829943	0.012433	0.020176	0.0324329	0.0597545	0.0850868
22.2474			-0.0123092	-0.00470152	0.00730009	0.0122894	0.0202929	0.0319203	0.0594239	0.0826922
22.3446			-0.00799756	-0.00293257	0.00825936	0.0124872	0.0202262	0.0324623	0.0596324	0.0850341
22.4417			-0.0146795	-0.00361452	0.00804597	0.0129289	0.020542	0.0323142	0.0598315	0.0845806
22.5389			-0.00519443	-0.00223794	0.00887444	0.0132257	0.0210191	0.0331521	0.0608945	0.084724
22.636			-0.0157564	-0.00227732	0.00803206	0.0143567	0.0214774	0.0332097	0.0600689	0.0837271
22.7332			-0.00982809	-0.00258964	0.00822585	0.0134031	0.0207423	0.0334455	0.0595176	0.0838599
22.8303			-0.0117677	-0.00170211	0.00888826	0.0137489	0.0223318	0.0343645	0.0614697	0.0840677
22.9275			-0.0062705	-0.00207699	0.00753291	0.0127889	0.0210514	0.0318846	0.0584213	0.0803611
23.0246			-0.0115513	-0.00188321	0.00866393	0.0146473	0.0226009	0.0348852	0.0611049	0.0848229
23.1218			-0.00551518	-0.000171122	0.00781927	0.0132132	0.0207546	0.0328155	0.0593713	0.0803835
23.2189			-0.0141371	-0.00312202	0.0079744	0.0138623	0.0217139	0.0335997	0.0603964	0.0811383
23.3161			-0.00950217	-0.00134737	0.0080772	0.0134311	0.0218967	0.0336001	0.0610338	0.0825257
23.4132			-0.0140285	-0.00264348	0.00791613	0.0132151	0.0212199	0.0333527	0.060618	0.0825655
23.5104			-0.00637569	-0.00188673	0.00698047	0.0123357	0.0211061	0.0328584	0.0590956	0.0795131
23.6075			-0.00853086	-0.00123803	0.00761331	0.013117	0.0211315	0.0331148	0.0601429	0.0827667
23.7047			-0.0110094	-0.00202234	0.0078981	0.0130038	0.0219456	0.0336476	0.0613383	0.0823346
23.8018			-0.0123023	-0.00270999	0.00790764	0.0135197	0.0219405	0.033824	0.0603992	0.0808408
23.899			-0.00939181	-0.00126516	0.00803888	0.0131735	0.0220241	0.0330807	0.0604375	0.0797581
23.9961			-0.00831358	-0.00014447	0.00976251	0.0156655	0.0241678	0.0355124	0.0610433	0.0842735
24.0933			-0.00863649	-0.00219121	0.00865055	0.014197	0.022914	0.0334872	0.0593948	0.0791871
24.1904			-0.0113306	0.00103921	0.00924472	0.0149084	0.023585	0.0356675	0.0622581	0.0822726
24.2876			-0.0114379	-0.00162168	0.00903246	0.0142341	0.0229204	0.0340148	0.0602754	0.0788913
24.3847			-0.0139164	-0.00250267	0.00804448	0.0145964	0.0230771	0.0352743	0.0595853	0.0838285
24.4819			-0.0133771	-8.5434e-05	0.0105086	0.0161863	0.0242553	0.0359419	0.0606893	0.0814768
24.579			-0.0132689	0.00138783	0.0097185	0.0153888	0.0238201	0.0351598	0.0584228	0.0806801
24.6762			-0.0135918	-0.00122189	0.00942094	0.0154451	0.0239459	0.0357257	0.0598642	0.0816636
24.7733			-0.0177948	-0.000385522	0.00957379	0.0158995	0.0241891	0.03627	0.0591741	0.0814925
24.8705			-0.0181178	0.000991071	0.011335	0.0160123	0.0248479	0.0360477	0.0605398	0.0836307
24.9676			-0.0102493	0.00362441	0.0108372	0.0170252	0.0251715	0.0362629	0.0600926	0.0828412
25.0648			-0.0173624	0.00222594	0.0111914	0.0170974	0.0253693	0.0365776	0.0589895	0.085226
25.1619			-0.0126196	0.003449	0.0114455	0.0174501	0.0260692	0.0374794	0.0608817	0.0852336
25.2591			-0.0115414	0.00313099	0.0125936	0.0180041	0.0264022	0.038018	0.0599395	0.0842725
25.3562			-0.0152055	0.002341	0.0115476	0.017119	0.0257586	0.0366795	0.0600944	0.0850594
25.4534			-0.0126183	0.00468433	0.0118574	0.0172376	0.0261515	0.0380726	0.0594927	0.0846345
25.5505			-0.0132646	0.00260916	0.0126859	0.0179941	0.0271008	0.0381417	0.0605242	0.0859005
25.6477			-0.0202699	0.00353085	0.0132892	0.0172334	0.0265536	0.0373721	0.0599981	0.0869412
25.7448			-0.0145571	0.00102918	0.0118747	0.0176331	0.025715	0.0366356	0.059863	0.086023
25.842			-0.0152033	0.00507851	0.0130467	0.0182557	0.0270174	0.0381682	0.0622534	0.0886796
25.9391			-0.0128317	-0.00121045	0.0117289	0.0161588	0.0248602	0.0358905	0.0583505	0.0855164
26.0363			-0.0152024	0.0018551	0.0131045	0.0182782	0.0275055	0.0375042	0.0605203	0.0860281
26.1334			-0.0166031	0.00106512	0.0127751	0.0178242	0.0258726	0.0365564	0.0578061	0.0847488
26.2306			-0.0212373	-0.00112946	0.0103824	0.0163119	0.0250251	0.0355903	0.0565359	0.0822004
26.3277			-0.0123987	0.0026242	0.0124428	0.0170983	0.0261036	0.0377616	0.0596358	0.0886249
26.4249			-0.0143383	-0.00253312	0.0107929	0.016092	0.0249169	0.0343654	0.0544654	0.0823695
26.522			-0.0173557	-0.00163984	0.0108059	0.0162746	0.0249916	0.0354376	0.0575054	0.0864167
26.6192			-0.0191875	-0.00130384	0.0104447	0.0159476	0.0247754	0.0354563	0.0572158	0.0873574
26.7163			-0.0114268	-0.00124079	0.0104668	0.0155627	0.0240255	0.0358065	0.0581906	0.0897566
26.8135			-0.0159531	-0.00192269	0.0109814	0.0156794	0.0242992	0.0353248	0.0578821	0.0871297
26.9106			-0.0163837	-0.00378741	0.00854325	0.0143043	0.0229418	0.0348215	0.0558995	0.0876343
27.0078			-0.014012	-0.00322392	0.00885883	0.0143594	0.0223792	0.0336293	0.0556257	0.0862049
27.1049			-0.012287	-0.00334851	0.00872059	0.0147853	0.0233076	0.0348226	0.055024	0.0888079
27.2021			-0.0179989	-0.00535539	0.00744263	0.0132223	0.0213649	0.0327266	0.0540503	0.0876038
27.2992			-0.0185373	-0.0042346	0.00738969	0.0122547	0.0208117	0.0325935	0.0535653	0.0866392
27.3964			-0.0178901	-0.0082375	0.00611174	0.0118319	0.0198889	0.0316378	0.0530267	0.0884879
27.4935			-0.0192908	-0.00604192	0.00686071	0.0124431	0.0208876	0.032061	0.0541844	0.0892285
27.5907			-0.0164879	-0.00496661	0.00635735	0.0121211	0.0197054	0.031905	0.05433	0.0902014
27.6878			-0.0129306	-0.00548357	0.00625324	0.0117414	0.0202297	0.03142	0.0531135	0.090202
27.785			-0.0131456	-0.00656352	0.00475918	0.0116582	0.0190702	0.0311544	0.0526474	0.0870245
27.8821			-0.0156241	-0.00685869	0.0046801	0.0102463	0.0178625	0.0299644	0.0514246	0.0887732
27.9793			-0.0113123	-0.00866653	0.00409713	0.0102881	0.0178176	0.0302906	0.0537395	0.0863608
28.0764			-0.0129285	-0.006488	0.00316951	0.00861652	0.0164785	0.0283454	0.0517253	0.0860503
28.1736			-0.0119579	-0.00947867	0.00339754	0.00945056	0.0172123	0.0296827	0.0511898	0.0858364
28.2707			-0.00602935	-0.0106496	0.00339125	0.00873124	0.0159497	0.0279147	0.0516476	0.0857584
28.3679			-0.00732221	-0.0105808	0.00184601	0.0073187	0.0151754	0.0280226	0.0520044	0.0860986
28.465			-0.00635162	-0.0123773	0.000853568	0.00712817	0.0144604	0.026354	0.0489687	0.0836075
28.5622			-0.00678221	-0.0121891	0.00186872	0.00708619	0.014538	0.0269029	0.0497449	0.0835652
28.6593			-0.00322483	-0.0131268	0.00109581	0.00696042	0.0137438	0.0264168	0.0497423	0.0838661
28.7565			-0.00440989	-0.0120117	0.000548113	0.00677181	0.0138474	0.0257684	0.0492762	0.0816717
28.8536			0.00173429	-0.0135807	-3.71157e-05	0.00616168	0.0129052	0.0252263	0.0464013	0.0806284
28.9508			0.00151928	-0.0137394	-0.00103183	0.00421592	0.0111167	0.0236639	0.0458942	0.0779693
29.0479			-0.00236035	-0.0153766	-0.00267943	0.00368387	0.0102742	0.0227893	0.0427166	0.0765114
29.1451			0.00249045	-0.0153192	-0.00259242	0.00276523	0.00920339	0.0210373	0.0417492	0.0735448
29.2422			-0.00688612	-0.0177753	-0.00476211	0.00111085	0.00742313	0.0193869	0.0390603	0.0718796
29.3394			-0.00472989	-0.0161711	-0.00519491	0.000312199	0.00713993	0.0198616	0.0395212	0.0729097
29.4365			-0.00268143	-0.0189456	-0.0060406	-0.000989852	0.00491684	0.0169659	0.0353819	0.0687885
29.5337			-0.00526764	-0.020452	-0.00823302	-0.00260549	0.00346195	0.0146701	0.0346983	0.0654538
29.6308			-0.0115185	-0.0197293	-0.00816533	-0.00194598	0.00283567	0.0149723	0.0354651	0.0684895
29.728			-0.00645209	-0.0202462	-0.00841385	-0.00315407	0.0025026	0.0136875	0.0332113	0.0628203
29.8251			-0.00796048	-0.0212067	-0.010207	-0.00381115	0.00131375	0.0125068	0.0312192	0.0639077
29.9223			-0.00957665	-0.0220648	-0.0102167	-0.00464153	0.000969041	0.011847	0.0310874	0.061481
30.0194			-0.0108695	-0.0212624	-0.00992149	-0.00497041	8.39287e-05	0.0101304	0.0294484	0.0609025
30.1166			-0.0104377	-0.0212959	-0.0107967	-0.00538689	0.000782889	0.0108371	0.0294585	0.0573068
30.2137			-0.00494018	-0.0207437	-0.010166	-0.00535455	-0.000649825	0.00895706	0.0266908	0.0569285
30.3109			-0.0110833	-0.0229894	-0.0110378	-0.00539839	-0.000451355	0.0093804	0.0279242	0.0564036
30.408			-0.0102204	-0.0229717	-0.0117766	-0.00628463	-0.000840951	0.00917878	0.025765	0.0555177
30.5052			-0.00989644	-0.0223797	-0.0118169	-0.00656715	-0.00138574	0.00725652	0.0243436	0.0520149
30.6023			-0.0119437	-0.0228454	-0.0113796	-0.00647006	-0.00149764	0.00814488	0.0248014	0.0513077
30.6995			-0.00666171	-0.0218099	-0.0116986	-0.00668274	-0.00197702	0.00665221	0.0222197	0.0489132
30.7966			-0.010218	-0.0236802	-0.0127979	-0.00763689	-0.00267477	0.00616269	0.0228194	0.0487387
30.8938			-0.00655269	-0.0236341	-0.0124265	-0.00720396	-0.00252118	0.0059291	0.0207706	0.0482031
30.9909			-0.00903111	-0.0235766	-0.0117365	-0.00747886	-0.00266854	0.0049003	0.0191064	0.0451293
31.0881			-0.00978498	-0.0223192	-0.0117314	-0.00759441	-0.0024318	0.00529168	0.0196778	0.042699
31.1852			-0.0163592	-0.0233138	-0.0118502	-0.00719322	-0.00271995	0.00473932	0.0179316	0.044673
31.2824			-0.0109694	-0.0224204	-0.0117415	-0.00771569	-0.00286898	0.00459256	0.0184777	0.0447666
31.3795			-0.00310048	-0.0224994	-0.0107058	-0.0069609	-0.00271482	0.00383797	0.0175608	0.0417679
31.4767			-0.0119382	-0.0233461	-0.0118017	-0.00700281	-0.00323465	0.00307539	0.0159503	0.0407104
31.5738			-0.00881181	-0.0238232	-0.0112471	-0.00817025	-0.0045188	0.00183409	0.0138352	0.0381228
31.671			-0.0142004	-0.0225544	-0.0121644	-0.00902726	-0.0044572	0.00186786	0.0123981	0.0377338
31.7681			-0.00568479	-0.0247716	-0.0111287	-0.00846037	-0.00445989	0.00158286	0.0134802	0.0367871
31.8653			-0.00859435	-0.0232356	-0.0127615	-0.00957829	-0.00489436	0.000863705	0.00999987	0.0347715
31.9624			-0.0147375	-0.0240823	-0.0118088	-0.00984047	-0.00537371	-0.000376451	0.00910505	0.0333708
32.0596			-0.00956315	-0.0238599	-0.0137441	-0.0107381	-0.00674655	-0.000472926	0.00871156	0.0321452
32.1567			-0.0132272	-0.0226309	-0.0125958	-0.0106137	-0.00719154	-0.00244431	0.0083433	0.0317062
32.2539			-0.0184003	-0.0243306	-0.0130046	-0.0102588	-0.00589614	-0.00125428	0.00802864	0.0318892
32.351			-0.00934567	-0.0224022	-0.0115503	-0.00942466	-0.00609115	-0.0014056	0.00849279	0.0312213
32.4482			-0.0215248	-0.0231636	-0.0124733	-0.0097573	-0.00550908	-0.000759418	0.0094236	0.029077
32.5453			-0.0146259	-0.0212408	-0.0119358	-0.0089955	-0.00494419	-0.000276611	0.00983731	0.0310904
32.6425			-0.01926	-0.0208818	-0.0121854	-0.00860126	-0.00513808	-0.000715832	0.00867765	0.0313592
32.7396			-0.0183971	-0.0208641	-0.0104273	-0.00761092	-0.0041802	-0.000508371	0.0114972	0.0290576
32.8368			-0.017103	-0.0187935	-0.0105233	-0.00765406	-0.00407866	0.000762804	0.0098267	0.0297912
32.9339			-0.0168867	-0.0207434	-0.0109219	-0.00734614	-0.0039544	0.000333875	0.0103066	0.0303603
33.0311			-0.0182873	-0.020356	-0.0101717	-0.00726295	-0.00397535	0.000821271	0.00893258	0.0282946
33.1282			-0.0153764	-0.0189052	-0.0111913	-0.00756572	-0.0035235	0.000506604	0.0111089	0.0281487
33.2254			-0.0127889	-0.0199566	-0.0100293	-0.00586372	-0.00253234	0.00229423	0.010233	0.0306734
33.3225			-0.0108481	-0.0177153	-0.00904925	-0.00623124	-0.00220021	0.00134317	0.0111544	0.0299126
33.4197			-0.012572	-0.0189601	-0.00842637	-0.00518754	-0.0017101	0.0024327	0.0105812	0.0288909
33.5168			-0.0164516	-0.0174922	-0.00881471	-0.00643302	-0.00197991	0.00179813	0.00882566	0.0288201
33.614			-0.00869032	-0.0180545	-0.00882427	-0.00600003	-0.00200361	0.00195192	0.00842275	0.0255354
33.7111			-0.0133245	-0.0166321	-0.00555561	-0.00502108	-0.000661035	0.00312143	0.0102554	0.0299977
33.8083			-0.00804224	-0.0155509	-0.00814952	-0.00592312	-0.00129554	0.00171679	0.00876467	0.0286184
33.9054			-0.0188202	-0.0163237	-0.00744245	-0.00559803	-0.00106206	0.00275035	0.0100424	0.0315721
34.0026			-0.00976545	-0.0160045	-0.00704137	-0.00519486	-0.00160123	0.00254424	0.00904354	0.0273936
34.0997			-0.00954919	-0.0146959	-0.00612501	-0.00547349	-0.000603396	0.00195423	0.00927757	0.0306869
34.1969			-0.0079317	-0.0129777	-0.00648831	-0.00443168	-0.000433091	0.00328601	0.00979539	0.0289073
34.294			-0.0117035	-0.013051	-0.00606219	-0.00511406	-0.00041798	0.00212016	0.00970465	0.0268488
34.3912			-0.000600806	-0.013528	-0.00624122	-0.00465374	-0.000232705	0.00299492	0.0118274	0.029781
34.4883			-0.00512715	-0.0115425	-0.00478454	-0.00359097	0.000614374	0.00285395	0.00980066	0.026289
34.5855			-0.00491088	-0.0112063	-0.00571544	-0.0040556	0.00022265	0.00356304	0.0108167	0.028592
34.6826			-0.00350895	-0.0117572	-0.00464891	-0.00410442	-0.000120297	0.00232178	0.0105998	0.0293327
34.7798			-0.00534063	-0.0109319	-0.00464821	-0.00357427	0.000737873	0.00440538	0.0123032	0.0286328
34.8769			-0.00490877	-0.00817307	-0.00557797	-0.00375195	0.000499138	0.00257	0.0105855	0.02804
34.9741			-0.00921954	-0.00983864	-0.00387898	-0.00304593	0.00128194	0.00420458	0.0115069	0.0289381
35.0712			-0.00318274	-0.00804084	-0.00493499	-0.0032928	0.00109421	0.00383512	0.0103662	0.0269011
35.1684			-0.00425989	-0.00650465	-0.00520955	-0.00339238	0.00107997	0.00405407	0.0125111	0.0276597
35.2655			-0.0074928	-0.00618546	-0.00384611	-0.00230419	0.00215266	0.00401709	0.0124298	0.0281074
35.3627			-0.00619863	-0.00635534	-0.00397051	-0.00301257	0.00123828	0.0046051	0.0112418	0.025627
35.4598			-0.0027487	-0.00402296	-0.00370589	-0.00301312	0.00148012	0.00452243	0.0133426	0.0269863
35.557			-0.00899965	-0.00645057	-0.00447524	-0.00314189	0.00163716	0.00396216	0.0110951	0.026079
35.6541			-0.0134182	-0.00503378	-0.00534697	-0.00391629	0.000380239	0.00411486	0.0116697	0.0216217
35.7513			-0.00824368	-0.00559606	-0.00274478	-0.00333405	0.00185203	0.00406304	0.0120741	0.0263415
35.8484			-0.00899746	-0.00535078	-0.0052727	-0.00369073	-0.000144297	0.00307089	0.0123428	0.0245225
35.9456			-0.00069705	-0.00382025	-0.00410262	-0.00292311	0.00167005	0.00465752	0.0119274	0.0244375

## Sheet: Panel b
Time (s)	Components, ordered by earliest (left) to latest (right)
0.0971503			-0.00503593	-0.018446	-0.010114	-0.00836697	-0.00162212	0.00389589	0.0187038	0.0657222
0.194301			-0.00187034	-0.0164974	-0.00949104	-0.00696752	-0.000810041	0.00415803	0.0172742	0.0672593
0.291451			-0.00702923	-0.015959	-0.0116	-0.00927145	-0.00248595	0.00227853	0.0155896	0.0635304
0.388601			-0.0146503	-0.0220098	-0.0113022	-0.00901168	-0.00152863	0.00403723	0.0168314	0.0625335
0.485751			0.00141276	-0.0164797	-0.0102457	-0.00829408	-0.00237907	0.00156098	0.0133171	0.0589493
0.582902			-0.00339425	-0.0175972	-0.011817	-0.00894589	-0.00299565	0.0015959	0.0130196	0.0588125
0.680052			-0.00315957	-0.0207454	-0.010929	-0.00891124	-0.00331202	0.000238769	0.0137656	0.0569102
0.777202			0.00153059	-0.0187613	-0.0116388	-0.0100867	-0.00396646	0.000589606	0.0108785	0.0540186
0.874352			0.00340692	-0.0206219	-0.0114395	-0.0103951	-0.00516637	-0.00128554	0.0107566	0.0580447
0.971503			0.0052833	-0.0193106	-0.0113047	-0.0104879	-0.00578789	-0.000504143	0.0124611	0.056995
1.06865			0.00258707	-0.0200475	-0.00968139	-0.0104103	-0.0049109	-0.00162328	0.00935101	0.0522392
1.1658			0.00704311	-0.0199065	-0.0104119	-0.0109971	-0.00524162	-0.00211633	0.00930735	0.0521029
1.26295			0.00575418	-0.0199291	-0.0100765	-0.010656	-0.00587795	-0.00162073	0.00813372	0.0516775
1.3601			0.0151349	-0.0194542	-0.00889137	-0.0102376	-0.00442616	-0.00120197	0.00901147	0.0511001
1.45725			0.019826	-0.0201788	-0.00995991	-0.00944669	-0.00506059	-0.00150757	0.00962725	0.0505533
1.5544			0.0171306	-0.0154609	-0.00740971	-0.00840121	-0.00380026	-0.000927664	0.00870565	0.0531345
1.65155			0.0177183	-0.0194739	-0.00914055	-0.00959064	-0.00472777	-0.00101064	0.00779656	0.043669
1.7487			0.0276859	-0.0180563	-0.00644917	-0.00790899	-0.00271619	0.000154953	0.00967046	0.051509
1.84585			0.0188942	-0.0212788	-0.00822427	-0.00913528	-0.00407725	-0.000694249	0.00783898	0.0481702
1.94301			0.0260486	-0.0181108	-0.0074963	-0.00886371	-0.00453514	-0.00104667	0.00807145	0.0458438
2.04016			0.0247614	-0.017295	-0.00633736	-0.00694671	-0.00345957	-0.000599054	0.00836083	0.0476346
2.13731			0.0347303	-0.017626	-0.00687221	-0.00734849	-0.00331387	-0.000134678	0.00834753	0.0447075
2.23446			0.0367263	-0.0135153	-0.0054693	-0.00696041	-0.00379607	-0.00123056	0.00582592	0.0432948
2.33161			0.0366118	-0.0147299	-0.00456168	-0.00681602	-0.00330938	-0.00069204	0.0075203	0.0453218
2.42876			0.0384906	-0.0116432	-0.00467096	-0.00583756	-0.0031644	-0.000508054	0.00727857	0.045728
2.52591			0.0367347	-0.0149411	-0.00400562	-0.00515761	-0.00204528	0.000246634	0.00647357	0.0478009
2.62306			0.0464694	-0.00932621	-0.00259992	-0.00525047	-0.00181147	-8.92102e-05	0.00773055	0.0462437
2.72021			0.0437757	-0.0101251	-0.00384978	-0.00453929	-0.00287179	-0.0012259	0.00535974	0.0424264
2.81736			0.0423718	-0.0115149	-0.00370718	-0.00493538	-0.00289281	-0.000549661	0.00596857	0.0490504
2.91451			0.059142	-0.00922967	-0.00264247	-0.00409451	-0.00206845	-0.000694346	0.00606898	0.0418085
3.01166			0.0494132	-0.00841322	-0.00295428	-0.00458861	-0.00232443	-0.000616635	0.00639267	0.0424662
3.10881			0.0623142	-0.0051213	-0.00294334	-0.00497056	-0.00304527	-0.00139917	0.00453747	0.0397981
3.20596			0.0670076	-0.0055806	-0.00194177	-0.00447575	-0.00199819	-0.0014064	0.00494088	0.0399687
3.30311			0.0645485	-0.00345325	-0.00108511	-0.00292844	-0.00139519	-0.000179376	0.00556571	0.0357633
3.40026			0.0684211	-0.00185259	-0.00102018	-0.00403036	-0.00277238	-0.00146762	0.00433403	0.0355457
3.49741			0.0732318	-0.00068499	0.000535977	-0.00254326	-0.00101263	-0.000614022	0.00480296	0.0353738
3.59456			0.0747593	-0.000213807	-0.00120649	-0.00300049	-0.0021704	-0.000325397	0.00448003	0.0343799
3.69171			0.0839085	0.00221201	0.000366779	-0.00195906	-0.000781186	-0.000317268	0.00527313	0.0338579
3.78886			0.08356	0.0042633	0.000826892	-0.00340329	-0.00204491	-0.000503552	0.00366052	0.0349645
3.88601			0.0819216	0.00342942	0.000836463	-0.0016521	-0.00092871	-0.000442421	0.00284331	0.0319386
3.98316			0.0906018	0.00594303	0.00211596	-0.000957807	-0.000148681	0.000802241	0.00395349	0.0361884
4.08031			0.0886117	0.00802944	0.00288037	-0.000325656	0.000756857	0.00102185	0.00480679	0.0310847
4.17746			0.094595	0.0103616	0.00225495	0.000119092	0.000597529	0.00101854	0.00358387	0.0315292
4.27461			0.102454	0.011974	0.00432881	0.00104738	0.00171811	0.00130655	0.00517235	0.0343101
4.37176			0.0914355	0.0116551	0.00333978	0.000301216	0.000204497	-1.8869e-05	0.00417439	0.0311395
4.46891			0.106448	0.0153919	0.00538334	0.00161643	0.00125991	0.00193556	0.00613843	0.0332507
4.56606			0.101761	0.0165185	0.00388974	0.00236604	0.00189321	0.00147043	0.00396414	0.0330635
4.66321			0.104344	0.0154622	0.00473579	0.00113533	0.000886018	5.29889e-06	0.00307775	0.0289338
4.76036			0.107278	0.017098	0.00449764	0.00103192	-0.000230716	0.000243667	0.000487109	0.0289749
4.85751			0.10306	0.0166269	0.00450845	0.00160577	0.000849461	-0.000296756	0.00027388	0.0282701
4.95466			0.117955	0.0196614	0.00529258	0.00235002	0.00220385	0.00108697	5.70994e-05	0.0275881
5.05181			0.108929	0.0191259	0.00503331	0.0014358	0.000857642	-0.000759622	-0.00124212	0.0265408
5.14896			0.118665	0.0170102	0.00386767	0.00210333	0.000351659	-0.000619347	-0.00164317	0.0243289
5.24611			0.119607	0.0201735	0.00644345	0.00276503	0.00142382	-0.0002573	-0.000111427	0.0269652
5.34326			0.124769	0.023448	0.00530676	0.00253389	0.00179884	0.00018513	-0.00140537	0.0246925
5.44041			0.131925	0.0236323	0.00536233	0.00295963	0.00116852	-0.000216808	-9.86266e-05	0.0244443
5.53756			0.124893	0.0233836	0.00523081	0.0015249	0.000692079	-9.99367e-05	-0.000990438	0.0238916
5.63472			0.134863	0.0248496	0.00592004	0.0035324	0.00231467	0.00053917	-0.000107116	0.0205914
5.73187			0.13299	0.0289845	0.0062259	0.00396831	0.00254896	0.000144048	-0.00125406	0.0237985
5.82902			0.138857	0.0258211	0.00571494	0.0025588	0.00102836	-0.00132579	-0.00113431	0.0193489
5.92617			0.145427	0.0322209	0.00736984	0.00416138	0.00213008	0.00103454	0.000757042	0.0207218
6.02332			0.13945	0.0269038	0.00578647	0.00289167	0.00209652	-0.000124594	6.18324e-05	0.0206942
6.12047			0.145081	0.0331104	0.00846896	0.00453988	0.0021333	0.000297829	0.00164847	0.0215571
6.21762			0.146961	0.0324578	0.00726104	0.00302206	0.00258182	0.00130807	0.00127391	0.0194365
6.31477			0.14755	0.0327475	0.00693844	0.00285006	0.000875284	0.000648916	0.00129441	0.0210985
6.41192			0.145795	0.0346291	0.00768296	0.00380204	0.00246107	0.00158331	0.00318222	0.0184451
6.50907			0.148847	0.0330751	0.00703625	0.00235797	0.00056903	-0.000608411	-0.000322864	0.0197951
6.60622			0.137827	0.0349216	0.00767009	0.00346336	0.00199051	0.000353911	0.000129897	0.0174384
6.70337			0.148267	0.0337422	0.00738171	0.00357633	0.00123134	-0.000398783	0.00102557	0.0194201
6.80052			0.140647	0.0320536	0.0053424	0.0021332	0.000329451	-0.000858431	-2.4049e-05	0.0163328
6.89767			0.145928	0.0335606	0.00731741	0.00358184	0.00131479	-0.000529565	0.000276331	0.0178122
6.99482			0.149918	0.0326211	0.00722531	0.00360206	0.0015206	-0.00033355	0.00192672	0.020418
7.09197			0.137842	0.0328756	0.0066668	0.00332999	-0.000233601	-0.00185714	-0.00154835	0.0141415
7.18912			0.139135	0.0331886	0.0055062	0.00111337	-0.00131983	-0.00236415	-0.00110094	0.0136343
7.28627			0.131633	0.0311136	0.0058159	0.00352479	0.000254737	-0.00237512	-0.00313745	0.0137664
7.38342			0.141252	0.0312393	0.00668553	0.00233407	-0.000689591	-0.0026347	-0.00319676	0.0116075
7.48057			0.142428	0.0322488	0.00612831	0.00238387	-0.000604945	-0.00309955	-0.00436694	0.0127215
7.57772			0.145011	0.0309522	0.00586884	0.00227635	-0.000540694	-0.0027445	-0.0054822	0.0141932
7.67487			0.141027	0.0330328	0.00493743	0.00113463	-0.000412887	-0.00282336	-0.00589589	0.0102989
7.77202			0.150529	0.0350314	0.00635248	0.00173404	-0.000507755	-0.00298205	-0.00623517	0.00920557
7.86917			0.142089	0.0353268	0.00743552	0.00287724	0.00038639	-0.00193826	-0.00562304	0.0102206
7.96632			0.14948	0.0349081	0.0076635	0.003246	0.00152439	-0.000400134	-0.00416404	0.0148891
8.06347			0.156871	0.0394528	0.00838817	0.00290733	0.00121963	-0.000854189	-0.00427302	0.0112763
8.16062			0.149838	0.0356628	0.00720112	0.00260749	0.001353	-0.00116457	-0.00565588	0.00916302
8.25777			0.154062	0.0376497	0.00864515	0.00364823	0.00111978	-0.000401318	-0.00280076	0.0135271
8.35492			0.155121	0.0408658	0.00953581	0.00403591	0.0028982	0.00106895	-0.00394622	0.0113376
8.45207			0.163802	0.0437716	0.00923675	0.00457119	0.00223961	-0.000594482	-0.00291599	0.0131823
8.54922			0.150553	0.041556	0.0104028	0.00528321	0.00358428	0.000879771	-0.00208066	0.0158262
8.64637			0.168264	0.0468967	0.0116571	0.0059219	0.00383516	0.00207521	-0.000797073	0.0177545
8.74352			0.160176	0.0436452	0.0115701	0.00547685	0.00356753	0.000836529	-0.00256977	0.0165546
8.84067			0.160296	0.0475226	0.013217	0.00626459	0.00499174	0.00232674	0.00102418	0.015758
8.93782			0.155022	0.048573	0.0129377	0.00637645	0.0043731	0.00168446	0.000153298	0.0200308
9.03497			0.162296	0.0483943	0.0148218	0.00768422	0.0058081	0.00333717	0.000526185	0.0182675
9.13212			0.145763	0.0479639	0.01425	0.00705754	0.00478526	0.00303414	0.00301634	0.0186964
9.22927			0.158432	0.0481948	0.0153659	0.00721745	0.00518523	0.00213183	3.8784e-05	0.0140482
9.32642			0.150108	0.0517621	0.0167032	0.00859076	0.00608931	0.00352396	0.000362043	0.0188082
9.42358			0.152339	0.0486099	0.0177256	0.0089847	0.00604751	0.00367591	7.75731e-05	0.0156747
9.52073			0.154336	0.0498242	0.016964	0.00948886	0.0061884	0.0033489	8.36694e-05	0.0146802
9.61788			0.149648	0.052853	0.0207137	0.0105927	0.00823786	0.00440233	-0.0011753	0.014972
9.71503			0.155397	0.0516148	0.0194106	0.0109682	0.00566261	0.00188689	-0.00457995	0.0128966
9.81218			0.149888	0.0534788	0.0222131	0.0114742	0.00765129	0.00424036	-0.00146436	0.0125109
9.90933			0.153644	0.0572217	0.0246268	0.0137157	0.00759547	0.00352729	-0.00372975	0.0121024
10.0065			0.158455	0.0564517	0.0243053	0.0137741	0.00985562	0.00505454	-0.00369004	0.0136959
10.1036			0.150718	0.0577245	0.0263264	0.0144293	0.00853285	0.0050679	-0.00388952	0.0126023
10.2008			0.160103	0.0646282	0.0277427	0.0163085	0.0113035	0.00656778	-0.00200534	0.0117828
10.2979			0.14486	0.0609375	0.029225	0.0168705	0.0118586	0.00601206	-0.00172113	0.0154314
10.3951			0.162689	0.0651779	0.0317823	0.019294	0.0135778	0.00816195	-0.00106308	0.0123739
10.4922			0.161167	0.0674574	0.032715	0.020287	0.0152034	0.00927685	-9.50347e-05	0.0171947
10.5894			0.161756	0.072049	0.0355253	0.0212796	0.0165747	0.0111821	0.00217	0.0149212
10.6865			0.157771	0.071589	0.0366661	0.0232689	0.0170552	0.0105497	0.00172581	0.0165905
10.7837			0.159533	0.0755776	0.0394288	0.024672	0.0194938	0.0124958	0.0024208	0.0146898
10.8808			0.155548	0.0801982	0.0399501	0.0250612	0.0184797	0.0125493	0.00508429	0.0185893
10.978			0.154729	0.0770689	0.0434532	0.0282172	0.0212149	0.013652	0.00507045	0.0185306
11.0751			0.161299	0.083463	0.0437558	0.0283815	0.0217151	0.0150191	0.00757969	0.0206792
11.1723			0.160246	0.0810653	0.0444206	0.02938	0.0230841	0.0149128	0.0075268	0.0221961
11.2694			0.17139	0.0860311	0.0462027	0.031551	0.0240679	0.0169379	0.00958938	0.0235834
11.3666			0.155325	0.0840194	0.0484524	0.0312711	0.0237179	0.0171786	0.00865911	0.0220095
11.4637			0.171277	0.0909398	0.0492815	0.0340211	0.0263657	0.0184705	0.0109039	0.0244546
11.5609			0.158964	0.0911345	0.0516823	0.0346775	0.0265686	0.018408	0.0121597	0.0246843
11.658			0.164946	0.0925404	0.0515634	0.0355672	0.0269703	0.0199669	0.0130573	0.0268548
11.7552			0.164595	0.0898254	0.0543551	0.0357944	0.0280578	0.0203847	0.01219	0.0248461
11.8523			0.168467	0.0927412	0.0551821	0.0371398	0.0285972	0.0206922	0.0140619	0.0255472
11.9495			0.156035	0.0930931	0.0546016	0.0369792	0.029301	0.0210926	0.013841	0.0255935
12.0466			0.167999	0.0952769	0.056817	0.0387763	0.0298732	0.0213964	0.0145537	0.030481
12.1438			0.157326	0.0934217	0.0567831	0.0380585	0.0296361	0.0212741	0.0127379	0.0238968
12.2409			0.16624	0.0955526	0.0598771	0.0398092	0.0313322	0.0224564	0.0159859	0.030314
12.3381			0.157444	0.0967644	0.0589535	0.0396529	0.0306362	0.0229052	0.0144232	0.0280837
12.4352			0.165302	0.0982511	0.0609919	0.0428019	0.0322718	0.0229736	0.0136843	0.0287384
12.5324			0.167061	0.0986843	0.062714	0.0413446	0.0326372	0.0244271	0.0158247	0.0274214
12.6295			0.161314	0.0975719	0.0610115	0.0421554	0.0328973	0.0237438	0.0136186	0.0241024
12.7267			0.164246	0.101453	0.0637137	0.0437727	0.0344256	0.0249833	0.0167493	0.0274363
12.8238			0.154746	0.0971325	0.0639125	0.0434389	0.0346848	0.0252248	0.0153086	0.0253732
12.921			0.157208	0.101048	0.064044	0.0437217	0.0350592	0.0253683	0.0162244	0.0232796
13.0181			0.154159	0.0966226	0.0623044	0.0425958	0.0338395	0.0237679	0.0153682	0.0255705
13.1153			0.154158	0.10031	0.0660751	0.0442969	0.0355255	0.0250221	0.0138511	0.0227689
13.2124			0.16225	0.09709	0.0631798	0.0440182	0.0359369	0.0260212	0.0172226	0.0205838
13.3096			0.15146	0.0971596	0.0640356	0.0424963	0.0343286	0.0240619	0.013781	0.0217022
13.4067			0.154743	0.0987217	0.064691	0.0447686	0.0361878	0.0250049	0.0154405	0.0202704
13.5039			0.15568	0.100272	0.0655176	0.0441661	0.0362433	0.0261068	0.0171141	0.018199
13.601			0.155093	0.0999197	0.0644862	0.0447415	0.0365418	0.0263927	0.0160093	0.0199564
13.6982			0.148055	0.0962076	0.0640477	0.04388	0.0353513	0.0254229	0.0175392	0.019042
13.7953			0.147584	0.0971021	0.0640295	0.0444291	0.0373109	0.0272363	0.0184861	0.0196728
13.8925			0.151102	0.099056	0.0639375	0.0449991	0.0377029	0.0282856	0.0194596	0.0201133
13.9896			0.15544	0.095894	0.0629073	0.0446129	0.03649	0.027314	0.0193682	0.0200132
14.0868			0.143945	0.0948743	0.0637468	0.0443015	0.036586	0.0278358	0.0174889	0.01766
14.1839			0.158017	0.0968515	0.0651581	0.0461926	0.0386154	0.0288097	0.0184038	0.0160298
14.2811			0.150041	0.0958609	0.0641092	0.0452624	0.0378697	0.0286624	0.0176459	0.0175814
14.3782			0.152268	0.09288	0.0638693	0.0439679	0.0390925	0.0303164	0.01827	0.0176409
14.4754			0.145816	0.0912278	0.061359	0.045579	0.0386476	0.0298068	0.0196204	0.0184996
14.5725			0.147456	0.090992	0.062849	0.0443178	0.0382858	0.0290982	0.0176061	0.0159404
14.6697			0.134436	0.0901766	0.0609407	0.0433081	0.0387135	0.0301292	0.0187438	0.0198134
14.7668			0.143817	0.0912928	0.0630801	0.0444951	0.0389545	0.0300602	0.0167328	0.0150846
14.864			0.143932	0.0873517	0.0610544	0.0450051	0.0395304	0.0306087	0.0204697	0.0187443
14.9611			0.139356	0.090095	0.0626416	0.0447304	0.0396082	0.0309468	0.0164777	0.0134065
15.0583			0.139237	0.0899701	0.0629902	0.0459147	0.0397766	0.0314376	0.0187368	0.0193115
15.1554			0.146623	0.0931815	0.0636746	0.0457695	0.0403623	0.0315155	0.0176327	0.0138442
15.2526			0.133134	0.091956	0.0649374	0.0471323	0.041225	0.0320425	0.0195053	0.0187443
15.3497			0.135829	0.0891558	0.0631459	0.0463673	0.0407083	0.0324481	0.0190602	0.0187041
15.4469			0.136061	0.0915651	0.0645561	0.0458057	0.0412142	0.0333246	0.0205942	0.020681
15.544			0.128201	0.0880565	0.0627104	0.0461598	0.0410344	0.0329385	0.0211465	0.0191335
15.6412			0.126908	0.0899389	0.0636528	0.0453097	0.0415174	0.0330953	0.0213551	0.0226251
15.7383			0.119869	0.0884029	0.0611588	0.045354	0.0419541	0.0347677	0.0233532	0.0249977
15.8355			0.127724	0.0868259	0.0631051	0.045743	0.0422232	0.0350755	0.0237655	0.023199
15.9326			0.120216	0.0874496	0.0628391	0.0454147	0.0422771	0.0345616	0.0236993	0.0234859
16.0298			0.123497	0.087002	0.0636664	0.0459053	0.0424027	0.0351257	0.0222934	0.0221283
16.1269			0.115988	0.0848743	0.0635871	0.046522	0.0438391	0.0373244	0.0261761	0.0273776
16.2241			0.125015	0.0858309	0.0622756	0.0462149	0.0425882	0.037181	0.0246263	0.0258903
16.3212			0.12161	0.088438	0.063458	0.0465088	0.0440349	0.0380011	0.0277608	0.0275768
16.4184			0.111638	0.0864093	0.062087	0.0467778	0.0440032	0.03897	0.0278178	0.0299941
16.5155			0.114449	0.0896075	0.064637	0.0485623	0.0457749	0.0390829	0.0305342	0.0302724
16.6127			0.115501	0.0894166	0.0651658	0.0491682	0.0457898	0.0411755	0.0319394	0.0335801
16.7098			0.116553	0.0921699	0.0644917	0.0490769	0.0465964	0.0414532	0.0324463	0.0349087
16.807			0.118308	0.0907674	0.0657411	0.0508617	0.0476911	0.0422732	0.0319574	0.0374781
16.9041			0.121706	0.0929353	0.0676164	0.0508461	0.0495006	0.043824	0.0339968	0.0371778
17.0013			0.119357	0.0954894	0.0691755	0.054086	0.050471	0.0445903	0.034245	0.0387423
17.0984			0.111965	0.0924246	0.068683	0.0524107	0.0500664	0.045149	0.0330101	0.0387236
17.1956			0.114893	0.0963248	0.0690852	0.0529762	0.0511914	0.0454846	0.034105	0.04162
17.2927			0.115006	0.0962156	0.0714398	0.0541436	0.0519545	0.0471641	0.03925	0.0447142
17.3899			0.119693	0.0984592	0.0714807	0.0548754	0.0529709	0.0485516	0.0386475	0.0444897
17.487			0.121096	0.0965061	0.0723186	0.0552813	0.0535854	0.0481235	0.0376018	0.0462289
17.5842			0.120153	0.102993	0.0742105	0.0567801	0.0542395	0.0496755	0.0401492	0.0444895
17.6813			0.115224	0.103363	0.0748915	0.0579671	0.0556818	0.0508837	0.0410789	0.0440061
17.7785			0.12249	0.10477	0.078251	0.0579281	0.0555067	0.0508392	0.0394344	0.046628
17.8756			0.126004	0.105743	0.077779	0.0583187	0.0555474	0.050509	0.0391486	0.0458247
17.9728			0.127876	0.104234	0.0805718	0.0596715	0.0562899	0.0502699	0.0382392	0.0456988
18.0699			0.127519	0.105839	0.0783357	0.0591027	0.0563025	0.0519916	0.0407384	0.0505125
18.1671			0.12728	0.104372	0.0802325	0.0586644	0.0561832	0.0515085	0.039712	0.0490851
18.2642			0.132436	0.106644	0.0794047	0.0587077	0.0556061	0.0505259	0.0395697	0.048236
18.3614			0.123988	0.105662	0.079822	0.0597828	0.0566392	0.0523427	0.0422744	0.0548459
18.4585			0.123749	0.104704	0.0807794	0.0604184	0.0583974	0.0537553	0.0435298	0.0537076
18.5557			0.132774	0.111705	0.0814891	0.0608021	0.0581269	0.0538918	0.042785	0.0564129
18.6528			0.133707	0.107984	0.0816585	0.0609735	0.0584512	0.0537849	0.0438667	0.0566293
18.75			0.136165	0.110654	0.0805197	0.0618027	0.0591067	0.0559031	0.0463072	0.0588016
18.8472			0.13616	0.111404	0.0829616	0.0628061	0.0608543	0.0572231	0.0482693	0.0600986
18.9443			0.143308	0.114068	0.0842705	0.0643756	0.0611832	0.0564951	0.0475279	0.060155
19.0415			0.141427	0.115854	0.0847559	0.0646701	0.0624882	0.0577523	0.0508682	0.0604625
19.1386			0.139546	0.11496	0.0867248	0.0661328	0.0635802	0.0592894	0.0502312	0.0615083
19.2358			0.130278	0.115763	0.086089	0.066401	0.0639058	0.0591816	0.0520603	0.0667704
19.3329			0.149503	0.119199	0.0903224	0.0698987	0.0668163	0.0625937	0.0549752	0.0698938
19.4301			0.145629	0.120306	0.0899539	0.0685739	0.0659482	0.0605041	0.0531458	0.0683897
19.5272			0.143865	0.11906	0.0917011	0.0712145	0.0682234	0.0631195	0.0562785	0.0715738
19.6244			0.144915	0.122859	0.0922086	0.0716024	0.068978	0.0648194	0.0601622	0.072642
19.7215			0.144089	0.122415	0.0933114	0.0732	0.0699068	0.0645538	0.0583326	0.0724239
19.8187			0.144552	0.12351	0.0934011	0.0724633	0.0707715	0.0659039	0.0599945	0.0736517
19.9158			0.141615	0.122422	0.095065	0.0747249	0.0719916	0.0659741	0.0633607	0.0744686
20.013			0.146886	0.124957	0.0953086	0.0751731	0.0723038	0.0682762	0.0635292	0.0757648
20.1101			0.151336	0.125033	0.0980131	0.0768098	0.0733314	0.0686677	0.0659173	0.0767413
20.2073			0.148986	0.127368	0.0974938	0.0767855	0.0739056	0.068879	0.0634691	0.076911
20.3044			0.143469	0.125174	0.100051	0.0782948	0.0740502	0.0687859	0.0656143	0.0754139
20.4016			0.152726	0.123846	0.0964303	0.0772844	0.0756252	0.0715689	0.0682166	0.0852641
20.4987			0.146975	0.127773	0.102371	0.0792083	0.0763002	0.0711713	0.06664	0.0822677
20.5959			0.153887	0.121347	0.0997652	0.078479	0.0765913	0.0712753	0.067623	0.0778787
20.693			0.147901	0.123565	0.100155	0.0798119	0.0769047	0.0725559	0.0707318	0.0860466
20.7902			0.140626	0.119773	0.0992863	0.0797481	0.0779932	0.0742897	0.0692453	0.0838645
20.8873			0.143786	0.12202	0.100749	0.0809925	0.078257	0.0734199	0.0722955	0.0864844
20.9845			0.146594	0.119305	0.100804	0.0814122	0.0792642	0.0743869	0.0727683	0.0871942
21.0816			0.146471	0.120721	0.100922	0.0824644	0.080178	0.0760363	0.0734801	0.0861535
21.1788			0.141306	0.117433	0.101019	0.0827748	0.080935	0.0774313	0.0765869	0.0893746
21.2759			0.151266	0.12102	0.102974	0.0844313	0.0821148	0.0782175	0.0758532	0.0922302
21.3731			0.138011	0.119814	0.102611	0.0851498	0.0829832	0.0781502	0.0766659	0.0892109
21.4702			0.142225	0.121944	0.103473	0.0855008	0.0843779	0.0793068	0.0781923	0.0938471
21.5674			0.139992	0.12106	0.105216	0.0871343	0.0849944	0.080717	0.0802537	0.0931868
21.6645			0.145144	0.122576	0.105448	0.0876731	0.0855553	0.0804113	0.0806784	0.0962021
21.7617			0.153814	0.123611	0.106789	0.0888974	0.0867713	0.0803907	0.0805344	0.095184
21.8588			0.129187	0.120229	0.107626	0.089773	0.0874496	0.0817381	0.0818216	0.100033
21.956			0.142781	0.121568	0.108064	0.0903593	0.0873774	0.0820418	0.0824215	0.0995554
22.0531			0.144064	0.120392	0.108632	0.0922116	0.0895393	0.0844677	0.0857103	0.106177
22.1503			0.13972	0.120719	0.109851	0.0913401	0.0887224	0.0836409	0.0836868	0.101902
22.2474			0.135024	0.123862	0.111461	0.0938696	0.0916461	0.0858108	0.0875052	0.107611
22.3446			0.134432	0.118174	0.111403	0.0941499	0.0916409	0.0865094	0.0884964	0.112354
22.4417			0.141343	0.11997	0.111648	0.0946444	0.0921516	0.0864282	0.0878793	0.111381
22.5389			0.13313	0.119823	0.110753	0.0947718	0.0923834	0.0868765	0.0906648	0.111481
22.636			0.129723	0.120092	0.112584	0.0971137	0.0943797	0.0882819	0.0907598	0.11318
22.7332			0.134524	0.119442	0.111933	0.096411	0.0942176	0.0883236	0.091285	0.114482
22.8303			0.137566	0.118546	0.1131	0.097199	0.0953458	0.0892769	0.0930555	0.115785
22.9275			0.14178	0.118552	0.113219	0.0984379	0.0957945	0.0893882	0.0928864	0.116897
23.0246			0.136146	0.117445	0.113735	0.0973639	0.0959462	0.0901226	0.0935906	0.119676
23.1218			0.129106	0.116304	0.113496	0.0991946	0.0968146	0.0914983	0.0973607	0.11846
23.2189			0.132734	0.118434	0.114425	0.0986361	0.0965767	0.0904508	0.09561	0.123727
23.3161			0.131789	0.113881	0.11282	0.0983645	0.0961314	0.0913585	0.0969961	0.122633
23.4132			0.13108	0.11793	0.116088	0.101608	0.0990668	0.0931816	0.0980156	0.124605
23.5104			0.132715	0.118538	0.114552	0.0999726	0.0982898	0.0911008	0.0953829	0.126897
23.6075			0.140915	0.116847	0.117887	0.101154	0.0984232	0.0906724	0.095871	0.122858
23.7047			0.137861	0.116606	0.117678	0.10164	0.100521	0.0940864	0.0985129	0.1276
23.8018			0.144185	0.117168	0.119222	0.102701	0.10001	0.0937754	0.0968349	0.130964
23.899			0.14582	0.121731	0.11993	0.103786	0.102012	0.0936834	0.0972735	0.130045
23.9961			0.150151	0.119443	0.122653	0.104346	0.102796	0.0947359	0.0995009	0.136841
24.0933			0.143932	0.122597	0.121497	0.104254	0.101801	0.0940796	0.0971801	0.135001
24.1904			0.14838	0.119355	0.12259	0.105603	0.102674	0.0935088	0.0990143	0.137787
24.2876			0.148022	0.122555	0.123471	0.105017	0.103306	0.0938255	0.097997	0.139402
24.3847			0.146023	0.121795	0.123462	0.105057	0.102565	0.0929156	0.0964928	0.142196
24.4819			0.142618	0.120525	0.125367	0.105834	0.1029	0.0930499	0.0956137	0.140607
24.579			0.137922	0.120694	0.125249	0.10641	0.103354	0.0937149	0.0975223	0.143644
24.6762			0.141081	0.119536	0.125206	0.10569	0.103453	0.0935529	0.0984764	0.144795
24.7733			0.145881	0.119261	0.125284	0.106828	0.103616	0.093624	0.0983323	0.146333
24.8705			0.13216	0.1184	0.124912	0.104989	0.102686	0.0931587	0.0981387	0.147065
24.9676			0.139656	0.114621	0.125245	0.10591	0.103887	0.0940318	0.100104	0.149395
25.0648			0.141878	0.11895	0.125988	0.106075	0.102752	0.0935415	0.0994819	0.151565
25.1619			0.141285	0.114041	0.122542	0.103211	0.101206	0.0914303	0.096862	0.147617
25.2591			0.133074	0.118026	0.124477	0.105007	0.1031	0.0937943	0.100134	0.150069
25.3562			0.143618	0.115966	0.121557	0.103469	0.101713	0.0921722	0.098423	0.149796
25.4534			0.144784	0.114673	0.122428	0.104124	0.102972	0.0934653	0.098288	0.151753
25.5505			0.149115	0.117809	0.122188	0.103633	0.102285	0.0935587	0.0986045	0.147099
25.6477			0.145241	0.112608	0.121707	0.102523	0.101632	0.0926223	0.0991973	0.150874
25.7448			0.14418	0.110671	0.119412	0.101729	0.100652	0.0921036	0.0979749	0.147505
25.842			0.14054	0.113538	0.118479	0.101451	0.100845	0.0927687	0.0977903	0.146015
25.9391			0.146395	0.112795	0.118613	0.100406	0.0995465	0.0915975	0.0984327	0.144883
26.0363			0.140763	0.109466	0.115865	0.0999438	0.0991176	0.0912334	0.0962045	0.149572
26.1334			0.139584	0.106676	0.116448	0.100265	0.0987942	0.091589	0.0990482	0.141904
26.2306			0.140399	0.110906	0.114015	0.098211	0.0975606	0.0888535	0.0946737	0.145071
26.3277			0.143675	0.106541	0.112564	0.096248	0.096144	0.0886307	0.0948292	0.14292
26.4249			0.138043	0.104851	0.110685	0.0978361	0.0964536	0.0884228	0.0946818	0.145599
26.522			0.121627	0.102259	0.111947	0.0958722	0.0952903	0.0878911	0.0972918	0.140595
26.6192			0.141665	0.101827	0.107379	0.09544	0.0948476	0.0866494	0.0945218	0.141289
26.7163			0.123491	0.100955	0.109289	0.0952403	0.0945906	0.0864153	0.0953662	0.14072
26.8135			0.123368	0.0973166	0.105147	0.0935346	0.0923454	0.0842955	0.0929806	0.136119
26.9106			0.115861	0.0955619	0.104101	0.0928681	0.0928609	0.0856993	0.0950168	0.140556
27.0078			0.122536	0.0963285	0.103745	0.0912717	0.0918336	0.0838074	0.0931589	0.13257
27.1049			0.113271	0.0932165	0.102371	0.0910589	0.0917605	0.0831494	0.0909823	0.140377
27.2021			0.110804	0.0937667	0.0994962	0.0891486	0.0900109	0.0823039	0.090233	0.135792
27.2992			0.109626	0.0884904	0.0988441	0.0878779	0.0889113	0.0808942	0.0898273	0.133329
27.3964			0.108214	0.0880169	0.0966947	0.0877657	0.0892579	0.081221	0.0896943	0.134236
27.4935			0.105981	0.0855427	0.0951643	0.0860258	0.088675	0.0813642	0.0897419	0.134786
27.5907			0.100818	0.0857069	0.095301	0.085356	0.0883343	0.0816135	0.0906324	0.134681
27.6878			0.0988203	0.0839114	0.0921576	0.0845799	0.0867793	0.0789981	0.0891412	0.136478
27.785			0.103972	0.0856141	0.0926209	0.085297	0.0870843	0.0803866	0.0884151	0.135872
27.8821			0.0974028	0.0814846	0.090606	0.0824736	0.085181	0.0787998	0.0862245	0.133645
27.9793			0.0976318	0.0819296	0.0890796	0.0831966	0.0859499	0.0795495	0.0884803	0.133502
28.0764			0.0965715	0.0786016	0.0885225	0.0817756	0.0851594	0.0784477	0.0861074	0.134386
28.1736			0.0999649	0.0777831	0.0865406	0.0801883	0.0834843	0.0769316	0.0872583	0.132372
28.2707			0.0938649	0.0761164	0.085803	0.0817615	0.0846896	0.0781378	0.0854149	0.134307
28.3679			0.0939766	0.0755788	0.0846929	0.0796637	0.0832227	0.0768235	0.0852413	0.132787
28.465			0.0867047	0.0718414	0.0819632	0.0774101	0.0817458	0.0751337	0.0836228	0.131641
28.5622			0.0965443	0.0714501	0.0801605	0.077579	0.0810685	0.0749609	0.0848658	0.132046
28.6593			0.0851703	0.0686019	0.0802184	0.0761907	0.0797623	0.0734262	0.0820982	0.128975
28.7565			0.0856338	0.0662627	0.0771648	0.0741872	0.0778959	0.0724892	0.0823532	0.132331
28.8536			0.0780104	0.066509	0.0760903	0.0737452	0.0782203	0.072529	0.0825922	0.12551
28.9508			0.086092	0.062649	0.0729921	0.071795	0.0763256	0.0702934	0.0798884	0.129574
29.0479			0.0763591	0.0630123	0.0737268	0.0710042	0.075787	0.0703127	0.0801488	0.130459
29.1451			0.0748303	0.0578129	0.0707248	0.0698281	0.0746259	0.0686863	0.0790917	0.126695
29.2422			0.0749423	0.0582991	0.0702745	0.0687049	0.0740226	0.0677797	0.0776381	0.128295
29.3394			0.0703663	0.0568316	0.0671804	0.0675482	0.0724009	0.0664211	0.0782703	0.127072
29.4365			0.0648529	0.0548085	0.0664642	0.0667715	0.0714964	0.0653151	0.07446	0.129425
29.5337			0.0622694	0.0532708	0.0658389	0.0664714	0.0721225	0.0658632	0.0786016	0.128765
29.6308			0.0648426	0.0533067	0.0634795	0.0649746	0.0699699	0.0643937	0.0751898	0.12898
29.728			0.057923	0.0513831	0.0633914	0.0642513	0.0698321	0.0639299	0.0762151	0.128397
29.8251			0.0536989	0.0483891	0.0599683	0.0617847	0.0671103	0.0608535	0.0745225	0.125585
29.9223			0.0540454	0.0493024	0.060765	0.0629034	0.0682031	0.0616986	0.0738517	0.125564
30.0194			0.0594313	0.0477239	0.058178	0.0613441	0.0672347	0.0612958	0.0755374	0.12492
30.1166			0.0540353	0.0452448	0.0569406	0.0597281	0.0656552	0.0604497	0.0725772	0.125051
30.2137			0.0518036	0.0465968	0.0577334	0.0605431	0.0653529	0.0606452	0.0723791	0.12424
30.3109			0.0527362	0.0437492	0.0553203	0.0584395	0.0643542	0.0592299	0.0734116	0.124965
30.408			0.055661	0.0422702	0.0541882	0.0596907	0.0652241	0.0594739	0.07341	0.124807
30.5052			0.0587029	0.0427449	0.0538659	0.0577196	0.0625021	0.0579737	0.0722311	0.123554
30.6023			0.0544791	0.0406519	0.053961	0.0570523	0.0625662	0.0587334	0.073044	0.123237
30.6995			0.0543569	0.044092	0.0516046	0.0558187	0.0620278	0.056831	0.0716561	0.124943
30.7966			0.0502503	0.0420751	0.0522882	0.0563916	0.0618027	0.0569782	0.0729542	0.122367
30.8938			0.056808	0.038245	0.0485599	0.055033	0.0607431	0.0565049	0.071076	0.121837
30.9909			0.0470764	0.0387548	0.0497544	0.055553	0.0608408	0.0578417	0.0730875	0.121467
31.0881			0.0492981	0.0363403	0.0478102	0.0534971	0.0590561	0.055389	0.072585	0.123363
31.1852			0.049176	0.0370139	0.0472273	0.0535155	0.0593951	0.0546753	0.0712876	0.123997
31.2824			0.0441321	0.0342426	0.0447723	0.0521181	0.0575533	0.0542072	0.0710312	0.12136
31.3795			0.0530333	0.0328809	0.0437076	0.0513932	0.0571086	0.0536918	0.0728852	0.120107
31.4767			0.042013	0.0324374	0.0437593	0.0501093	0.0565884	0.0523662	0.0700085	0.119204
31.5738			0.0478674	0.0324794	0.042409	0.0500977	0.0558812	0.052179	0.0713155	0.119344
31.671			0.038605	0.0296614	0.041376	0.0503218	0.0557137	0.0520499	0.0706909	0.117034
31.7681			0.0410611	0.028756	0.0390251	0.0471541	0.0539364	0.0507466	0.0682109	0.112039
31.8653			0.0366033	0.0284705	0.0400261	0.0482623	0.05421	0.0513542	0.0713608	0.114065
31.9624			0.0414031	0.0286061	0.0385086	0.0470717	0.0537377	0.0504298	0.0681249	0.1139
32.0596			0.0387031	0.0259579	0.038184	0.0474846	0.0536123	0.050294	0.070241	0.113819
32.1567			0.0365891	0.0286377	0.038095	0.0466841	0.0532647	0.0509997	0.0693296	0.112658
32.2539			0.0433809	0.025697	0.0364077	0.0460612	0.0521026	0.0496708	0.0696788	0.108865
32.351			0.0372827	0.0272305	0.0344796	0.0451895	0.0523587	0.0503799	0.0710637	0.111377
32.4482			0.0375124	0.0248572	0.0341787	0.044651	0.0511787	0.0491997	0.0704445	0.106695
32.5453			0.033172	0.0237355	0.0343701	0.0442999	0.0510753	0.0498952	0.0717284	0.10402
32.6425			0.0481662	0.025462	0.0326171	0.0435014	0.0504649	0.0494363	0.0716333	0.104236
32.7396			0.0349203	0.0214161	0.0318897	0.0430494	0.0507594	0.050861	0.0726216	0.102558
32.8368			0.0398371	0.0242421	0.0309043	0.0424091	0.0504215	0.0500216	0.0724238	0.101237
32.9339			0.0377232	0.0212665	0.0302796	0.042352	0.0500293	0.0508818	0.0746407	0.107963
33.0311			0.045921	0.0238995	0.0309477	0.0428388	0.0509513	0.0499712	0.0726567	0.103379
33.1282			0.036425	0.0204035	0.0303809	0.0419143	0.0494806	0.0496041	0.0723545	0.100271
33.2254			0.0346627	0.0212645	0.029697	0.041081	0.0496708	0.0491966	0.0730843	0.100639
33.3225			0.0325489	0.0212365	0.0303928	0.0420995	0.0499853	0.0505251	0.0746321	0.103684
33.4197			0.0360596	0.0209863	0.0291441	0.0405448	0.0492816	0.0490295	0.0712655	0.097032
33.5168			0.0321882	0.0213502	0.0282773	0.0405853	0.0485339	0.0478501	0.0721512	0.0952856
33.614			0.035816	0.019562	0.0284899	0.0411837	0.0487801	0.0480984	0.0735432	0.0995776
33.7111			0.030773	0.0203587	0.0273427	0.0396291	0.0490395	0.0489728	0.0727577	0.0966524
33.8083			0.0375644	0.0198278	0.026988	0.0397021	0.0476928	0.0469668	0.0719458	0.0945409
33.9054			0.0281861	0.0186011	0.0261304	0.0379384	0.0467311	0.0459498	0.071394	0.0945285
34.0026			0.0291189	0.0160468	0.0256849	0.0386965	0.0466798	0.0454444	0.0699129	0.0929874
34.0997			0.0292315	0.0169196	0.0240823	0.0364923	0.0460596	0.0447271	0.0682283	0.0906935
34.1969			0.0335623	0.0155525	0.0240185	0.0364038	0.045763	0.0442406	0.0694379	0.0906659
34.294			0.0244185	0.015203	0.0220066	0.0345393	0.0439147	0.0431656	0.0674134	0.0891325
34.3912			0.0194929	0.0137659	0.0219073	0.0343543	0.043728	0.0417254	0.0678389	0.0921013
34.4883			0.017731	0.0112819	0.0216712	0.0345958	0.0438601	0.0438794	0.067636	0.0919064
34.5855			0.019484	0.0134295	0.0218734	0.0341547	0.0431989	0.0417972	0.0668542	0.0907305
34.6826			0.0124495	0.0104719	0.0215662	0.0348934	0.0445711	0.0427247	0.0686198	0.0915318
34.7798			0.00564941	0.0121517	0.0216276	0.0336484	0.0428926	0.0423972	0.0699693	0.0856486
34.8769			-0.00443131	0.0091942	0.0212427	0.0348058	0.0437065	0.0424114	0.0704126	0.0871572
34.9741			0.00552354	0.011412	0.0216753	0.0346005	0.0428453	0.0422189	0.0698008	0.0859662
35.0712			0.0072767	0.00792821	0.0209759	0.0344195	0.0428128	0.042714	0.07297	0.0857866
35.1684			-0.000109072	0.0100115	0.0207991	0.0344781	0.0426649	0.0425056	0.0707616	0.0833028
35.2655			0.00258143	0.00775581	0.019552	0.0324221	0.0420861	0.0417144	0.0688328	0.0824844
35.3627			0.0039831	0.00917247	0.0184327	0.0324579	0.0407887	0.0412206	0.0710498	0.0813087
35.4598			0.000112389	0.00815066	0.0166013	0.0310768	0.0408066	0.0398934	0.0677651	0.0809086
35.557			-9.04865e-06	0.00428105	0.0177356	0.0313247	0.0408893	0.0404769	0.0684138	0.0792994
35.6541			0.00420456	0.0097326	0.0166321	0.0309754	0.0405821	0.0396948	0.068087	0.0812188
35.7513			-0.00154068	0.00415554	0.0158051	0.0295787	0.0391286	0.0387676	0.0668027	0.0761724
35.8484			-2.18192e-05	0.00532079	0.0147873	0.0294686	0.0397972	0.0392861	0.066099	0.0775138
35.9456			-0.00436104	0.0045388	0.0143459	0.0282346	0.0381812	0.0372555	0.0662538	0.0772431
36.0427			0.00160996	0.00520117	0.0140508	0.028334	0.0381688	0.038277	0.0660369	0.0784932
36.1399			0.000316965	0.00137851	0.0104622	0.0255016	0.0360532	0.0349704	0.0620532	0.0739489
36.237			-0.00589674	0.00197657	0.01154	0.0256855	0.0365956	0.0359823	0.0638241	0.0748721
36.3342			-0.00953287	0.000434478	0.0100325	0.0248468	0.0351059	0.0341312	0.0627417	0.0732631
36.4313			-0.00567078	-0.00222446	0.0098361	0.0240397	0.0344514	0.0346999	0.0589617	0.0714411
36.5285			-0.0118844	-0.00173746	0.00732965	0.023464	0.0333356	0.0331576	0.059883	0.0739841
36.6256			-0.0114199	-0.0029345	0.00653305	0.0225182	0.0320608	0.0326525	0.0587847	0.0716831
36.7228			-0.0122441	-0.00429525	0.00495856	0.0208676	0.0305676	0.0308402	0.0563996	0.0698992
36.8199			-0.0181061	-0.00870828	0.00418701	0.0204636	0.0307993	0.0315593	0.0559474	0.0690355
36.9171			-0.0130724	-0.00692898	0.00308377	0.0186826	0.0285884	0.0297573	0.0548066	0.0690235
37.0142			-0.017177	-0.00731318	0.00173968	0.0177718	0.0281556	0.0297924	0.0535296	0.069787
37.1114			-0.0235075	-0.00862708	0.000262669	0.0170521	0.0273954	0.0290875	0.0517924	0.0682846
37.2085			-0.0233943	-0.00937378	-1.91918e-05	0.0170319	0.0268144	0.028292	0.0504783	0.0604176
37.3057			-0.0242185	-0.0107987	-0.000898604	0.0149191	0.0246048	0.0275399	0.0509731	0.0682073
37.4028			-0.0325404	-0.0107093	-0.00110673	0.0156406	0.0260228	0.0283012	0.0534432	0.0634429
37.5			-0.0282097	-0.0129236	-0.00101608	0.0150373	0.0241199	0.0272455	0.0522512	0.0663812
37.5972			-0.0298539	-0.0122493	-0.00370259	0.0132482	0.0231317	0.0263202	0.051746	0.0602861
37.6943			-0.0251717	-0.0139315	-0.00236021	0.0134244	0.0230624	0.0268104	0.0495151	0.0642358
37.7915			-0.023067	-0.0123451	-0.0035844	0.0127888	0.0217231	0.0255257	0.0493798	0.0570458
37.8886			-0.0401751	-0.0146997	-0.00495993	0.0112747	0.0210624	0.0252009	0.0480746	0.05803
37.9858			-0.0282296	-0.0151364	-0.0063236	0.0104615	0.0193038	0.0228859	0.0477093	0.0591206
38.0829			-0.0313966	-0.0153041	-0.00726344	0.0097657	0.0188428	0.0226128	0.044859	0.0541891
38.1801			-0.0256602	-0.0154543	-0.00640801	0.0102961	0.0194333	0.0234095	0.0467043	0.0571883
38.2772			-0.0271871	-0.0158559	-0.00697272	0.00903189	0.0179807	0.0218168	0.0431673	0.0540589
38.3744			-0.0304712	-0.017877	-0.00767035	0.00879838	0.0177865	0.0217386	0.0452622	0.0556894
38.4715			-0.0349268	-0.016811	-0.0096499	0.00700695	0.0167537	0.0198196	0.0446102	0.0534725
38.5687			-0.0334077	-0.0194578	-0.00908137	0.00726481	0.0160455	0.020258	0.0425016	0.0537039
38.6658			-0.02978	-0.0172399	-0.00939333	0.00739026	0.0160734	0.0210468	0.0443965	0.057722
38.763			-0.0317754	-0.0183781	-0.0117887	0.00489509	0.0139911	0.0183691	0.0417163	0.053148
38.8601			-0.0379881	-0.0224105	-0.0122744	0.00491823	0.0135258	0.0187546	0.0388555	0.0505206
38.9573			-0.0337747	-0.0195437	-0.0113979	0.00431423	0.0131958	0.0181542	0.0425999	0.0548352
39.0544			-0.0321385	-0.019606	-0.0117019	0.00436648	0.0124171	0.0167564	0.0378986	0.050056
39.1516			-0.0351881	-0.0210658	-0.0133944	0.00329834	0.0122868	0.0175651	0.0388059	0.0538687
39.2487			-0.0327319	-0.019953	-0.0124454	0.00404225	0.0122641	0.0167141	0.0372231	0.0508308
39.3459			-0.0390616	-0.0221143	-0.0131101	0.00303282	0.0109782	0.0159343	0.0371517	0.0497926
39.443			-0.0310996	-0.0230419	-0.0138049	0.0015733	0.00981526	0.014421	0.0350061	0.0452644
39.5402			-0.0378977	-0.0206662	-0.013181	0.00246711	0.00997859	0.015674	0.0358356	0.0492216
39.6373			-0.0417673	-0.0227281	-0.0148998	0.00135295	0.00884608	0.0144198	0.0341821	0.0519014
39.7345			-0.0398968	-0.022884	-0.0154933	-0.000590563	0.00703831	0.0130722	0.0322578	0.045541
39.8316			-0.0411891	-0.020824	-0.0140587	0.000891094	0.00797238	0.0131548	0.0338129	0.0467002
39.9288			-0.0361558	-0.0231957	-0.0162301	-0.00112659	0.00524299	0.0118335	0.031078	0.0454795
40.0259			-0.0383852	-0.0227025	-0.0149785	-0.000936505	0.00662752	0.0122994	0.0325712	0.0475815
40.1231			-0.0437775	-0.0216891	-0.0141611	-5.86729e-05	0.00645187	0.0129618	0.0340396	0.0476002
40.2202			-0.0408527	-0.0203774	-0.0143834	-0.00101124	0.00516052	0.011481	0.031588	0.0437186
40.3174			-0.0453078	-0.0205683	-0.0149597	-0.00160102	0.00438231	0.0106541	0.0311186	0.0433648
40.4145			-0.0399231	-0.0219694	-0.0142213	-0.00197108	0.00500015	0.010264	0.0311216	0.0445468
40.5117			-0.0392239	-0.0195236	-0.0144081	-0.00138617	0.00468118	0.0104429	0.0298115	0.043121
40.6088			-0.0468417	-0.0191064	-0.0142619	-0.00202296	0.00434226	0.00970142	0.0284909	0.0446831
40.706			-0.0418084	-0.0205601	-0.0159962	-0.00284403	0.00439068	0.00907787	0.0280232	0.0393114
40.8031			-0.0388837	-0.0200377	-0.0146959	-0.00240411	0.00380659	0.00878294	0.0267309	0.0405163
40.9003			-0.0414644	-0.0176621	-0.0147405	-0.00265385	0.00372166	0.0074008	0.0248581	0.0358821
40.9974			-0.0425223	-0.0226001	-0.0164906	-0.00420383	0.00198797	0.00716114	0.0241127	0.0374519
41.0946			-0.0441659	-0.0182192	-0.0163615	-0.00279586	0.00386808	0.00670393	0.0250803	0.0377216
41.1917			-0.0425297	-0.0206374	-0.0160981	-0.00376965	0.0019124	0.00601665	0.0234624	0.0404699
41.2889			-0.0393707	-0.0180864	-0.0152951	-0.00371139	0.00293559	0.00597293	0.0222586	0.0364516
41.386			-0.0406628	-0.0200778	-0.0178098	-0.00578121	0.000196501	0.00508064	0.0226547	0.0384092
41.4832			-0.0466404	-0.0223207	-0.0161173	-0.00510361	0.00106477	0.00435296	0.0227481	0.0375841
41.5803			-0.0457069	-0.0190915	-0.0164118	-0.00509963	0.000178499	0.00455245	0.0204649	0.0378311
41.6775			-0.0453591	-0.0204281	-0.0168235	-0.00426586	0.000994469	0.00443758	0.0216077	0.0391272
41.7746			-0.0474712	-0.0211684	-0.0168746	-0.00637733	-0.000893233	0.0026085	0.0200855	0.0383021
41.8718			-0.0482947	-0.0197515	-0.01579	-0.00562987	0.000288508	0.00401366	0.0223468	0.0378192
41.9689			-0.048884	-0.0190537	-0.0150279	-0.00460889	0.000577414	0.00397342	0.0189081	0.0369943
42.0661			-0.0424453	-0.0178005	-0.0167436	-0.00536289	-0.000655397	0.00249349	0.0203005	0.0329534
42.1632			-0.0419804	-0.0173073	-0.0165565	-0.00552618	-0.000342118	0.00274656	0.018619	0.0325542
42.2604			-0.0410469	-0.0178079	-0.0157614	-0.00594408	-0.00148706	0.00175528	0.0182843	0.0327556
42.3575			-0.0402306	-0.0152686	-0.0152124	-0.00550407	-0.000728154	0.0031297	0.0186662	0.0317482
42.4547			-0.0455051	-0.0167045	-0.0150187	-0.00561157	-0.00147019	0.000952194	0.017337	0.0305127
42.5518			-0.046797	-0.0191869	-0.0158975	-0.00606776	-0.000720058	0.00215122	0.0188055	0.0280457
42.649			-0.0446923	-0.0140636	-0.014551	-0.00597059	-0.00175675	0.00142195	0.0178443	0.029874
42.7461			-0.0497324	-0.0181653	-0.0148613	-0.00555627	-0.00124738	0.0012525	0.0202029	0.030007
42.8433			-0.0356805	-0.0116157	-0.0117318	-0.00362985	0.000631937	0.00267363	0.020661	0.0301096
42.9404			-0.0413062	-0.0139519	-0.013358	-0.00497832	-0.00118892	0.00133276	0.019323	0.0294596
43.0376			-0.0393186	-0.0123245	-0.0117904	-0.0030068	0.000129008	0.00157962	0.0187653	0.0302084
43.1347			-0.037331	-0.00969756	-0.0108611	-0.00268897	0.00189732	0.00438174	0.0215362	0.0311625
43.2319			-0.0367489	-0.00930955	-0.00996204	-0.00231148	0.00149754	0.00260127	0.0176447	0.0260652
43.329			-0.032653	-0.00865262	-0.00990121	-0.0011605	0.00242297	0.00355941	0.0185399	0.0251416
43.4262			-0.0373416	-0.00798985	-0.00879424	-0.0021394	0.00186947	0.00230972	0.0162269	0.0249706
43.5233			-0.031606	-0.0070874	-0.00894263	-0.00164599	0.00122536	0.00236868	0.0165735	0.0258335
43.6205			-0.0275102	-0.00802051	-0.0080383	-0.000528959	0.00195476	0.00244929	0.0165203	0.0221959
43.7176			-0.0351268	-0.00579692	-0.00896041	-0.00136331	0.00128191	0.00226909	0.0172367	0.0262593
43.8148			-0.0257604	-0.00681186	-0.00615069	0.000371535	0.00248046	0.00354558	0.0173675	0.0224849
43.9119			-0.027638	-0.00733574	-0.00788468	-0.000460864	0.00227837	0.00264673	0.0158597	0.0269436
44.0091			-0.0292812	-0.00652096	-0.00508682	0.00151257	0.00336033	0.00428255	0.0185457	0.0259136
44.1062			-0.0311587	-0.00469489	-0.00549572	0.00116123	0.0031834	0.00384896	0.0169211	0.0272934
44.2034			-0.0240177	-0.00328387	-0.00366897	0.0032685	0.00492336	0.00561974	0.0188532	0.0271908
44.3005			-0.0281206	-0.00467288	-0.00273306	0.00332451	0.00466179	0.00524881	0.0173933	0.0280309
44.3977			-0.0256645	-0.00132697	-0.00194978	0.00384946	0.00509136	0.00494849	0.0180726	0.0263548
44.4948			-0.0311727	-0.00480866	-0.00227971	0.00360725	0.00480546	0.00486685	0.0183857	0.0246255
44.592			-0.024149	0.00144246	-0.000633247	0.00546913	0.00585709	0.00617068	0.0194012	0.0240061
44.6891			-0.0193505	0.00181881	0.00172376	0.00666473	0.00682327	0.00696657	0.0182722	0.0207108
44.7863			-0.0273182	0.000575979	0.00110699	0.00627076	0.00628705	0.00607462	0.0194753	0.0227216
44.8834			-0.0170152	0.00207468	0.00326399	0.00710654	0.00852246	0.00864261	0.0198061	0.0213953
44.9806			-0.0177214	0.00186651	0.00559334	0.00843209	0.00853722	0.00902395	0.0206004	0.0201373
45.0777			-0.018779	0.000863364	0.00414631	0.00953167	0.0100472	0.009243	0.0216939	0.0206278
45.1749			-0.0178455	0.000368786	0.00530591	0.00846273	0.00815833	0.00894671	0.0218548	0.0202973
45.272			-0.0137499	0.000499672	0.00687208	0.00929027	0.00922473	0.00955469	0.0228438	0.0195715
45.3692			-0.0109426	0.000122017	0.00711719	0.0108156	0.0107187	0.0101325	0.021775	0.0197807
45.4663			-0.00790103	0.00304698	0.00810442	0.0105735	0.0100628	0.0101215	0.0236239	0.022088
45.5635			-0.0104811	0.00145936	0.00877585	0.0102741	0.0107391	0.0100439	0.022479	0.0170522
45.6606			-0.00919632	0.00307496	0.00860782	0.0117039	0.0109727	0.0103979	0.0213501	0.0178315
45.7578			0.000520802	0.00278501	0.0101095	0.0117226	0.0121006	0.0115776	0.0201981	0.0169842
45.8549			-0.00908619	0.00376933	0.0111388	0.013119	0.0124771	0.0109426	0.0203255	0.0168362
45.9521			0.0103514	0.00983315	0.011059	0.0115133	0.0117453	0.0104562	0.0187065	0.0142861
46.0492			-0.00276895	0.00390841	0.0101554	0.0123011	0.0118592	0.0106542	0.0194372	0.0145942
46.1464			0.00284901	0.00389902	0.0105519	0.0109103	0.0112631	0.00988819	0.016753	0.00979419
46.2435			-0.000785088	0.00390714	0.0096904	0.0111375	0.0112547	0.00970125	0.0166078	0.00969178
46.3407			0.0119767	0.00680855	0.0107341	0.0110645	0.0111461	0.0094909	0.0160079	0.011026
46.4378			0.00412642	0.00964562	0.0100397	0.0106545	0.0104046	0.00849021	0.0147002	0.00757891
46.535			0.00470834	0.00843202	0.0104754	0.0113932	0.011536	0.00870634	0.0154927	0.00866223

## Sheet: Panel c
Time (s)	Components, ordered by earliest (left) to latest (right)
0.0647668				-0.000700646	0.00779385	0.00947831	0.00839704	-0.00100043	0.00310823
0.129534				-0.000795458	0.00799323	0.00993484	0.00829857	-0.00108742	0.000779824
0.194301				-0.000267093	0.00776438	0.00975561	0.00846076	-0.000227759	0.00876624
0.259067				0.000491703	0.00926673	0.0107018	0.00971691	0.00160008	-0.00195322
0.323834				0.0017899	0.00858938	0.0104397	0.00985352	0.00182742	0.0102493
0.388601				0.00319284	0.0100613	0.0114671	0.0102045	0.00140744	0.00763436
0.453368				0.00302474	0.0105961	0.011607	0.0110018	0.0033326	0.00952199
0.518135				0.00393019	0.0106353	0.0118751	0.0117758	0.00308848	0.00535159
0.582902				0.00525985	0.012403	0.0130552	0.012556	0.00339815	0.00985895
0.647668				0.00415434	0.0127407	0.0141053	0.0127096	0.00448986	0.013957
0.712435				0.00790348	0.0143469	0.0141631	0.0139386	0.00461338	0.00929536
0.777202				0.00759399	0.0163263	0.0160128	0.0150738	0.00675	0.0132297
0.841969				0.0112332	0.018364	0.0169367	0.0156855	0.00684359	0.0151993
0.906736				0.0122277	0.0176757	0.0174666	0.0166614	0.00851718	0.0174554
0.971503				0.0136046	0.0210977	0.0200928	0.0178368	0.00923661	0.0165597
1.03627				0.0144001	0.020396	0.0195588	0.0175676	0.00812158	0.0173422
1.10104				0.0137817	0.0218506	0.0212257	0.0187071	0.010334	0.0172241
1.1658				0.0145982	0.0225436	0.0218893	0.0193886	0.0115175	0.0164511
1.23057				0.0166192	0.0229406	0.021844	0.0193371	0.00883174	0.020795
1.29534				0.0151942	0.0228736	0.0221039	0.0197585	0.0104202	0.0175659
1.3601				0.0177966	0.0245813	0.0233947	0.020423	0.0101752	0.0238337
1.42487				0.0186026	0.0251798	0.024274	0.0212622	0.0128517	0.0231835
1.48964				0.0165753	0.0258947	0.0251363	0.0216146	0.0125421	0.0269135
1.5544				0.0188373	0.0260557	0.0252329	0.0219292	0.0135244	0.0189767
1.61917				0.0207746	0.0274195	0.0264283	0.0227971	0.0154488	0.0231569
1.68394				0.0182445	0.0268678	0.0266339	0.0228133	0.0161532	0.023571
1.7487				0.0173327	0.0268783	0.0263396	0.0232298	0.015737	0.0182131
1.81347				0.0194638	0.0276743	0.0277299	0.0234832	0.017769	0.0145745
1.87824				0.0169965	0.0273648	0.0279897	0.0249627	0.0190975	0.0182226
1.94301				0.0222753	0.0282586	0.028678	0.0247586	0.0203063	0.0229351
2.00777				0.0201798	0.0297312	0.0301809	0.0260821	0.0199331	0.024741
2.07254				0.0209702	0.0311271	0.0314059	0.0268241	0.0232861	0.0258102
2.13731				0.0221115	0.0322023	0.0330041	0.0278724	0.0217164	0.0282712
2.20207				0.0214354	0.0334656	0.0341876	0.0277553	0.0232105	0.0385923
2.26684				0.025583	0.0358139	0.0355861	0.0293752	0.0232751	0.0290995
2.33161				0.0262582	0.0357903	0.036669	0.0301282	0.0246346	0.0385201
2.39637				0.0269595	0.0376637	0.038035	0.0311217	0.0262653	0.0379518
2.46114				0.02709	0.0381613	0.0394012	0.0324698	0.0260643	0.0338218
2.52591				0.0273305	0.0391322	0.0400523	0.0324211	0.0281451	0.0443888
2.59067				0.0297079	0.0402147	0.0405472	0.0325255	0.0269448	0.0370246
2.65544				0.0276228	0.0418253	0.0422459	0.0346332	0.0300164	0.0395677
2.72021				0.0319435	0.0426888	0.0439058	0.0343226	0.0290098	0.0387537
2.78497				0.0291042	0.0425099	0.0437873	0.0349241	0.0292223	0.0371619
2.84974				0.0326654	0.0430777	0.0442499	0.0352609	0.0304911	0.0406875
2.91451				0.0309103	0.0432793	0.0450068	0.0357076	0.0295715	0.0423709
2.97927				0.0327378	0.0457887	0.0474493	0.0368353	0.0306073	0.039469
3.04404				0.0306632	0.0441679	0.0467228	0.0368081	0.0311763	0.0407429
3.10881				0.033774	0.0459116	0.0477307	0.0370782	0.030513	0.0435317
3.17358				0.0334383	0.0464632	0.048474	0.0378831	0.0311437	0.0442735
3.23834				0.0342131	0.0478699	0.0507948	0.0383147	0.0304926	0.040348
3.30311				0.0333065	0.0482784	0.0507468	0.0393789	0.0309531	0.049933
3.36788				0.0386121	0.0500156	0.0530675	0.0397407	0.0322799	0.0389247
3.43264				0.0386484	0.0513874	0.0537328	0.0411928	0.0318169	0.0460124
3.49741				0.0354004	0.0510694	0.0550268	0.0413871	0.0326057	0.0488422
3.56218				0.0383647	0.0516381	0.056058	0.0419696	0.0330119	0.0386935
3.62694				0.0424761	0.0545769	0.057073	0.0431824	0.0344838	0.0461907
3.69171				0.0415591	0.0552317	0.0591849	0.0437504	0.0335689	0.0443123
3.75648				0.0439787	0.0550398	0.0601921	0.0449146	0.0342212	0.0462824
3.82124				0.0445231	0.0580943	0.0624066	0.0455742	0.0346442	0.0467376
3.88601				0.045167	0.0588038	0.0633069	0.0454976	0.0340464	0.055627
3.95078				0.0477071	0.0607217	0.065082	0.0470706	0.0355792	0.0560414
4.01554				0.0494406	0.0618085	0.0668406	0.0486271	0.0346184	0.0539991
4.08031				0.0509174	0.0628571	0.0682639	0.0499189	0.0368127	0.0584669
4.14508				0.0517866	0.0636588	0.0694816	0.0503578	0.0373415	0.0560971
4.20984				0.0506705	0.0647776	0.0715307	0.0522381	0.0394806	0.0617931
4.27461				0.0550546	0.0665423	0.0712541	0.0527556	0.0403903	0.0622485
4.33938				0.0548709	0.0651814	0.0728159	0.0544516	0.0426614	0.0679856
4.40415				0.0526181	0.066594	0.0730039	0.0547748	0.0449063	0.0624221
4.46891				0.0544512	0.0665722	0.073448	0.0560884	0.0449729	0.0605027
4.53368				0.0529003	0.0685125	0.0748643	0.0569552	0.0464974	0.0638651
4.59845				0.0556973	0.0677601	0.0754103	0.0575443	0.0469598	0.0668181
4.66321				0.0564147	0.0705857	0.0772158	0.0587863	0.0489559	0.0704262
4.72798				0.0549057	0.0696678	0.0774634	0.0610102	0.0519907	0.0737887
4.79275				0.0568646	0.0708938	0.0787793	0.0610989	0.0511216	0.0695354
4.85751				0.0589597	0.0729271	0.0797856	0.0627192	0.0540947	0.0759279
4.92228				0.0586136	0.0743069	0.0814894	0.0642011	0.053497	0.0769566
4.98705				0.0596872	0.0749371	0.0824809	0.0654384	0.0549252	0.0786814
5.05181				0.0597865	0.0771631	0.0845491	0.0663315	0.0558696	0.0798329
5.11658				0.063406	0.0789361	0.0859278	0.0676397	0.0572108	0.0831136
5.18135				0.0628662	0.0798015	0.08772	0.0690566	0.0588748	0.078287
5.24611				0.0661558	0.0822857	0.0897217	0.0709217	0.0599764	0.0823048
5.31088				0.0657731	0.0827094	0.0909228	0.0714214	0.0603828	0.0824327
5.37565				0.069288	0.0856718	0.0930871	0.0736012	0.063006	0.087679
5.44041				0.0686748	0.0861033	0.0939446	0.0745932	0.0627958	0.0878069
5.50518				0.0720745	0.0898576	0.0973002	0.0764839	0.0645937	0.0903507
5.56995				0.0714666	0.0893029	0.0967717	0.0767025	0.0650544	0.0930174
5.63472				0.0750235	0.0920605	0.0996043	0.0787511	0.0666651	0.094169
5.69948				0.0770559	0.0947773	0.101298	0.0804304	0.0671315	0.103224
5.76425				0.0736557	0.0932927	0.101736	0.0817412	0.0715955	0.1011
5.82902				0.0777261	0.0968545	0.104533	0.0842833	0.0730154	0.104094
5.89378				0.079067	0.0982816	0.106087	0.0859473	0.0747095	0.105696
5.95855				0.0767565	0.098793	0.106374	0.0877106	0.0766067	0.115201
6.02332				0.0785218	0.101597	0.109707	0.0899066	0.0790804	0.11578
6.08808				0.079407	0.102945	0.109769	0.0919002	0.0816449	0.117218
6.15285				0.0780551	0.103332	0.111237	0.0929979	0.0825577	0.118657
6.21762				0.0802815	0.106014	0.113569	0.0957597	0.0848125	0.122143
6.28238				0.0806375	0.106398	0.1138	0.0972158	0.0863158	0.122271
6.34715				0.0780807	0.108598	0.116313	0.0980751	0.0877162	0.125306
6.41192				0.0796574	0.109211	0.116985	0.100541	0.0897829	0.135795
6.47668				0.0810351	0.111786	0.120034	0.103033	0.091101	0.132237
6.54145				0.0837959	0.11435	0.121519	0.105534	0.0931088	0.134167
6.60622				0.0843354	0.116896	0.125198	0.10687	0.0935771	0.143673
6.67098				0.0840575	0.118639	0.126569	0.109619	0.096869	0.147896
6.73575				0.0860064	0.121723	0.129823	0.112821	0.0989021	0.14651
6.80052				0.0882905	0.124876	0.132855	0.11515	0.101515	0.153722
6.86528				0.0887095	0.125665	0.134561	0.116791	0.103206	0.149796
6.93005				0.0919053	0.130124	0.13858	0.12035	0.106037	0.157173
6.99482				0.0924658	0.13204	0.142099	0.12278	0.106361	0.1607
7.05959				0.0959131	0.135955	0.145297	0.125864	0.110683	0.158085
7.12435				0.0962379	0.137702	0.147898	0.12764	0.112502	0.166363
7.18912				0.0987317	0.138537	0.150765	0.131567	0.116451	0.165139
7.25389				0.0966673	0.143754	0.154338	0.13348	0.116177	0.166906
7.31865				0.0997637	0.144919	0.156757	0.136651	0.118359	0.168754
7.38342				0.100052	0.147242	0.160042	0.139796	0.12301	0.174616
7.44819				0.105464	0.151627	0.163428	0.143258	0.125049	0.17028
7.51295				0.104579	0.154572	0.167303	0.146991	0.128064	0.184497
7.57772				0.105695	0.15769	0.170589	0.150953	0.132947	0.182455
7.64249				0.10843	0.160633	0.174546	0.154145	0.134064	0.187743
7.70725				0.11041	0.163544	0.177889	0.158196	0.137422	0.185414
7.77202				0.108445	0.165179	0.181003	0.16195	0.142243	0.196109
7.83679				0.113533	0.169326	0.185615	0.165367	0.143868	0.197466
7.90155				0.111746	0.171377	0.188799	0.170059	0.148175	0.199274
7.96632				0.112925	0.174282	0.191934	0.172709	0.150453	0.196372
8.03109				0.115833	0.177159	0.196237	0.175865	0.153956	0.20334
8.09585				0.115875	0.180708	0.199251	0.180553	0.158485	0.202936
8.16062				0.116802	0.183336	0.203537	0.183008	0.16142	0.205685
8.22539				0.118982	0.185729	0.206821	0.187416	0.163072	0.199425
8.29016				0.121015	0.18938	0.212278	0.192453	0.168969	0.199758
8.35492				0.122577	0.192792	0.216926	0.19577	0.173805	0.210003
8.41969				0.123913	0.196488	0.220911	0.20083	0.176283	0.21693
8.48446				0.123195	0.199517	0.225536	0.205049	0.181514	0.217673
8.54922				0.127288	0.204026	0.230839	0.209995	0.186012	0.214566
8.61399				0.129504	0.207249	0.236364	0.21492	0.191129	0.220715
8.67876				0.131957	0.210767	0.240496	0.219733	0.196596	0.230674
8.74352				0.133702	0.21373	0.245536	0.224544	0.201378	0.228017
8.80829				0.136385	0.217413	0.249389	0.228979	0.207245	0.230563
8.87306				0.139319	0.220965	0.25471	0.234134	0.211865	0.240398
8.93782				0.13987	0.222844	0.258453	0.237374	0.216123	0.238029
9.00259				0.141767	0.225411	0.262865	0.243113	0.222624	0.242745
9.06736				0.142328	0.22851	0.266049	0.24722	0.224889	0.254997
9.13212				0.142118	0.230569	0.270051	0.252055	0.231822	0.247344
9.19689				0.1427	0.23343	0.274154	0.25643	0.232967	0.257999
9.26166				0.145001	0.23741	0.278786	0.261759	0.240251	0.255916
9.32642				0.148753	0.239226	0.282956	0.266357	0.243245	0.266735
9.39119				0.149565	0.242276	0.285844	0.270535	0.248003	0.270141
9.45596				0.149754	0.245195	0.290891	0.275786	0.253661	0.275103
9.52073				0.152804	0.247377	0.294385	0.278992	0.257023	0.279573
9.58549				0.150163	0.248073	0.296648	0.282212	0.262261	0.286502
9.65026				0.151893	0.250119	0.300756	0.287055	0.264689	0.285033
9.71503				0.151212	0.252595	0.303618	0.289792	0.269298	0.291839
9.77979				0.152826	0.253051	0.305989	0.292932	0.272903	0.305321
9.84456				0.149604	0.255059	0.308955	0.296135	0.275698	0.300494
9.90933				0.153084	0.25593	0.311391	0.299522	0.279371	0.297592
9.97409				0.151983	0.256656	0.314429	0.302708	0.285611	0.307592
10.0389				0.152508	0.257381	0.316349	0.305345	0.286899	0.316446
10.1036				0.152267	0.258223	0.31867	0.308016	0.292703	0.31551
10.1684				0.151874	0.259626	0.321191	0.311323	0.295872	0.329116
10.2332				0.150213	0.260071	0.323612	0.314764	0.299706	0.326951
10.2979				0.153342	0.26111	0.326347	0.317703	0.302169	0.342441
10.3627				0.149517	0.261307	0.326863	0.319776	0.305805	0.337205
10.4275				0.150004	0.262045	0.328728	0.32205	0.308324	0.353063
10.4922				0.150639	0.262009	0.330134	0.324804	0.312266	0.359706
10.557				0.151346	0.261908	0.331724	0.327375	0.313626	0.345293
10.6218				0.152736	0.261239	0.332405	0.327378	0.315516	0.356688
10.6865				0.14902	0.261593	0.334221	0.330027	0.318531	0.374472
10.7513				0.152018	0.261511	0.334591	0.332756	0.321683	0.366163
10.8161				0.150179	0.260763	0.335237	0.333641	0.322766	0.37297
10.8808				0.14737	0.260778	0.33735	0.335374	0.323671	0.381005
10.9456				0.147601	0.260438	0.336606	0.337426	0.326706	0.389737
11.0104				0.146946	0.259606	0.337578	0.338287	0.329414	0.392202
11.0751				0.146166	0.260373	0.338614	0.341344	0.330387	0.394093
11.1399				0.146281	0.259212	0.338	0.34089	0.333445	0.407945
11.2047				0.145453	0.258555	0.337676	0.341581	0.333758	0.397096
11.2694				0.14461	0.258974	0.338314	0.343234	0.335709	0.424099
11.3342				0.144757	0.258266	0.338033	0.344296	0.334782	0.404811
11.399				0.142776	0.256389	0.337489	0.343747	0.338522	0.427103
11.4637				0.143495	0.256737	0.337772	0.345016	0.338153	0.430551
11.5285				0.139045	0.256112	0.337082	0.344895	0.338941	0.426584
11.5933				0.138836	0.254888	0.336165	0.344789	0.339571	0.44097
11.658				0.138417	0.25388	0.336068	0.345388	0.337897	0.427745
11.7228				0.134649	0.25304	0.334531	0.344752	0.339231	0.441107
11.7876				0.136436	0.251268	0.333227	0.344138	0.338997	0.442343
11.8523				0.133197	0.249584	0.332372	0.344178	0.338108	0.436738
11.9171				0.132736	0.248098	0.331405	0.343833	0.338582	0.444856
11.9819				0.130169	0.246793	0.329716	0.344014	0.341065	0.443225
12.0466				0.134136	0.245798	0.329112	0.343721	0.33853	0.452326
12.1114				0.128539	0.244164	0.328312	0.343308	0.339651	0.448073
12.1762				0.130479	0.243593	0.326886	0.342918	0.3399	0.464672
12.2409				0.12866	0.241432	0.325225	0.342311	0.338208	0.466973
12.3057				0.131381	0.240712	0.324796	0.342244	0.338679	0.463088
12.3705				0.130223	0.239757	0.324068	0.341544	0.336743	0.477762
12.4352				0.129615	0.237687	0.322067	0.339982	0.336578	0.484529
12.5				0.130443	0.237016	0.321385	0.340433	0.337125	0.483348
12.5648				0.129836	0.235919	0.319834	0.340412	0.335263	0.48311
12.6295				0.129894	0.234757	0.319997	0.339407	0.335536	0.492376
12.6943				0.129286	0.2334	0.318406	0.338555	0.33423	0.502339
12.7591				0.129071	0.231676	0.317162	0.337991	0.332784	0.496529
12.8238				0.127782	0.23126	0.316973	0.33846	0.333889	0.494405
12.8886				0.129182	0.229696	0.315321	0.337674	0.331233	0.502894
12.9534				0.126666	0.228173	0.31488	0.336809	0.331454	0.485325
13.0181				0.129565	0.227351	0.313679	0.336698	0.328253	0.497213
13.0829				0.125708	0.226583	0.312283	0.334767	0.327034	0.491731
13.1477				0.129115	0.22375	0.311653	0.335047	0.328608	0.508618
13.2124				0.12781	0.223592	0.310506	0.333851	0.324809	0.508789
13.2772				0.126773	0.223118	0.309634	0.333346	0.324661	0.510722
13.342				0.124524	0.219687	0.307638	0.331855	0.32492	0.500938
13.4067				0.124205	0.219181	0.306804	0.331148	0.32503	0.521882
13.4715				0.124724	0.217654	0.305237	0.32925	0.321834	0.506484
13.5363				0.121558	0.214929	0.303042	0.328935	0.324866	0.516939
13.601				0.122167	0.213612	0.301373	0.327085	0.321763	0.511702
13.6658				0.119027	0.211006	0.299535	0.327409	0.324733	0.515438
13.7306				0.119751	0.208676	0.297923	0.324862	0.322688	0.50848
13.7953				0.117602	0.206423	0.295549	0.323653	0.326124	0.518526
13.8601				0.118409	0.205091	0.295121	0.32382	0.323606	0.521565
13.9249				0.118184	0.202984	0.293426	0.322946	0.326805	0.519524
13.9896				0.114966	0.200388	0.291191	0.32111	0.324866	0.514615
14.0544				0.119558	0.200635	0.291008	0.320701	0.324785	0.525726
14.1192				0.114589	0.198119	0.289151	0.319461	0.323676	0.52471
14.1839				0.116172	0.197176	0.288564	0.320502	0.324726	0.524266
14.2487				0.113971	0.195353	0.287675	0.31951	0.325835	0.532387
14.3135				0.114737	0.195061	0.286229	0.318349	0.322801	0.53305
14.3782				0.115707	0.192721	0.285474	0.31775	0.323851	0.538016
14.443				0.112955	0.191028	0.284013	0.31703	0.325309	0.526346
14.5078				0.112877	0.188042	0.28191	0.316353	0.322303	0.526394
14.5725				0.110817	0.187853	0.280789	0.315835	0.326519	0.526443
14.6373				0.108138	0.184078	0.279044	0.313747	0.324207	0.517559
14.7021				0.11195	0.182903	0.278063	0.31407	0.324956	0.517238
14.7668				0.10535	0.181408	0.276025	0.312306	0.327091	0.509747
14.8316				0.109334	0.180822	0.275535	0.312998	0.324795	0.520286
14.8964				0.104281	0.178464	0.273142	0.311992	0.325259	0.526194
14.9611				0.106923	0.177577	0.273792	0.312746	0.327575	0.522145
15.0259				0.105241	0.177204	0.272245	0.312008	0.325096	0.523628
15.0907				0.103396	0.174647	0.269711	0.310862	0.32617	0.522324
15.1554				0.102358	0.174093	0.269525	0.309716	0.324353	0.515693
15.2202				0.100759	0.171378	0.26763	0.309882	0.32661	0.51861
15.285				0.0989091	0.170382	0.265881	0.308565	0.323535	0.507923
15.3497				0.0983799	0.169226	0.265494	0.308537	0.324035	0.508299
15.4145				0.0942385	0.167209	0.263341	0.307712	0.32384	0.509495
15.4793				0.0973948	0.167189	0.263358	0.307294	0.322654	0.512084
15.544				0.0953977	0.165598	0.26226	0.306704	0.3224	0.514428
15.6088				0.095398	0.164859	0.260565	0.30612	0.323242	0.513411
15.6736				0.092499	0.162572	0.258948	0.304849	0.321942	0.514566
15.7383				0.0938205	0.161625	0.2584	0.304264	0.32053	0.498469
15.8031				0.0933594	0.161019	0.257409	0.303438	0.321254	0.512901
15.8679				0.0902664	0.159884	0.256037	0.302861	0.319471	0.498443
15.9326				0.0939262	0.15949	0.255674	0.302972	0.319872	0.50595
15.9974				0.0901883	0.158276	0.25439	0.302706	0.317418	0.500753
16.0622				0.0929254	0.157155	0.253788	0.302608	0.321165	0.508916
16.1269				0.088055	0.155749	0.251679	0.302292	0.318858	0.499375
16.1917				0.0887211	0.15509	0.250356	0.301428	0.318284	0.496514
16.2565				0.086467	0.152538	0.248864	0.300587	0.319154	0.505537
16.3212				0.0866035	0.151457	0.246221	0.299992	0.318174	0.491079
16.386				0.0852092	0.149347	0.244238	0.297307	0.317194	0.503791
16.4508				0.0837414	0.147514	0.242655	0.296372	0.318326	0.484414
16.5155				0.0831125	0.144907	0.239794	0.295967	0.319371	0.50647
16.5803				0.0816657	0.143007	0.237949	0.29428	0.319393	0.506518
16.6451				0.0793958	0.142383	0.237342	0.294106	0.319304	0.498494
16.7098				0.0801091	0.141665	0.23505	0.29335	0.318636	0.503214
16.7746				0.0780279	0.140901	0.234508	0.292613	0.32049	0.506378
16.8394				0.0755848	0.138919	0.232281	0.291336	0.319434	0.498476
16.9041				0.0772839	0.137455	0.230287	0.289958	0.319141	0.506557
16.9689				0.0738184	0.135165	0.227767	0.289641	0.319356	0.499024
17.0337				0.0745684	0.13512	0.227242	0.288272	0.317891	0.489114
17.0984				0.0731635	0.133117	0.224868	0.28705	0.31663	0.495597
17.1632				0.0720889	0.131838	0.223143	0.285361	0.317856	0.498063
17.228				0.0703536	0.130071	0.221686	0.284591	0.314354	0.502497
17.2927				0.0685029	0.129268	0.220007	0.282781	0.315382	0.499923
17.3575				0.0685766	0.127025	0.217087	0.281814	0.313957	0.491037
17.4223				0.0693214	0.127579	0.217237	0.280393	0.311787	0.499816
17.487				0.0652528	0.12331	0.212951	0.278344	0.313183	0.482364
17.5518				0.0672456	0.123855	0.212145	0.276913	0.312899	0.502495
17.6166				0.0664278	0.120449	0.209276	0.274896	0.311876	0.494306
17.6813				0.0645509	0.120461	0.207662	0.274727	0.312456	0.492879
17.7461				0.0659826	0.1182	0.205743	0.272598	0.312338	0.494485
17.8109				0.0605243	0.11713	0.204237	0.272224	0.31327	0.501542
17.8756				0.0645255	0.116163	0.202793	0.271041	0.311161	0.497042
17.9404				0.0606559	0.11379	0.199699	0.268691	0.312476	0.500861
18.0052				0.0607033	0.112604	0.198561	0.266949	0.312236	0.504558
18.0699				0.0601792	0.111109	0.195874	0.265918	0.310646	0.496696
18.1347				0.0569598	0.108624	0.193621	0.264183	0.310349	0.504778
18.1995				0.0583654	0.107624	0.191983	0.26142	0.31149	0.499458
18.2642				0.0575529	0.105794	0.189937	0.260501	0.310666	0.492621
18.329				0.0546061	0.104273	0.188026	0.259241	0.310862	0.491809
18.3938				0.0557705	0.104359	0.187269	0.258092	0.31158	0.508498
18.4585				0.0554456	0.102173	0.184896	0.255874	0.309971	0.485594
18.5233				0.0535004	0.101719	0.183353	0.254404	0.310979	0.48884
18.5881				0.0526039	0.100585	0.181686	0.253056	0.311863	0.490405
18.6528				0.0538522	0.0998705	0.180448	0.251431	0.309568	0.488446
18.7176				0.0541776	0.0992001	0.179037	0.249431	0.308056	0.496077
18.7824				0.0501924	0.0966686	0.175409	0.24702	0.308971	0.484075
18.8472				0.0522641	0.0960981	0.175134	0.245802	0.306579	0.491666
18.9119				0.0489291	0.0944633	0.172624	0.243059	0.307805	0.480525
18.9767				0.0513889	0.0937417	0.171141	0.241437	0.304324	0.477417
19.0415				0.0494121	0.0920187	0.169069	0.240201	0.304578	0.469637
19.1062				0.0478444	0.0917332	0.167795	0.237554	0.301389	0.475301
19.171				0.0460878	0.0913463	0.165995	0.236583	0.301139	0.461209
19.2358				0.0476194	0.0897828	0.164419	0.233308	0.299012	0.477326
19.3005				0.0479605	0.0891046	0.162415	0.232468	0.296798	0.447164
19.3653				0.0458683	0.0875282	0.159779	0.229536	0.294894	0.456969
19.4301				0.0452498	0.0863411	0.158478	0.228338	0.294132	0.448245
19.4948				0.0463985	0.0851448	0.155875	0.225509	0.289433	0.458583
19.5596				0.0430791	0.0842416	0.154512	0.22368	0.290513	0.440923
19.6244				0.0455652	0.0825927	0.152527	0.221777	0.285812	0.451302
19.6891				0.0426863	0.0808708	0.150213	0.219536	0.282823	0.45053
19.7539				0.0449731	0.0805394	0.149119	0.217265	0.281312	0.450907
19.8187				0.0432898	0.0798299	0.147255	0.215061	0.276395	0.44411
19.8834				0.0449316	0.078577	0.145735	0.213285	0.274729	0.445511
19.9482				0.0442186	0.0779532	0.143843	0.211149	0.270935	0.441338
20.013				0.0455719	0.0775308	0.142016	0.20812	0.268752	0.438025
20.0777				0.0421003	0.0766494	0.14034	0.20735	0.267344	0.433031
20.1425				0.0450113	0.0759464	0.139208	0.204254	0.261996	0.429267
20.2073				0.0457982	0.0767339	0.13848	0.201801	0.258322	0.424356
20.272				0.0463701	0.0753814	0.136613	0.200136	0.257601	0.428216
20.3368				0.0455732	0.0753375	0.135201	0.198245	0.254215	0.422239
20.4016				0.0468426	0.0759857	0.135728	0.196832	0.249159	0.421467
20.4663				0.046759	0.0744512	0.133129	0.194073	0.249054	0.426517
20.5311				0.0462033	0.073357	0.132052	0.192143	0.244619	0.419105
20.5959				0.045013	0.0733972	0.1302	0.190622	0.244126	0.423909
20.6606				0.0464923	0.0707852	0.129097	0.188351	0.240577	0.4117
20.7254				0.0450659	0.0712908	0.127778	0.187209	0.240565	0.422325
20.7902				0.0464194	0.0694858	0.125483	0.184647	0.237285	0.416224
20.8549				0.0432465	0.0698131	0.124874	0.183427	0.236064	0.400571
20.9197				0.0422659	0.0679934	0.122787	0.180798	0.233347	0.413082
20.9845				0.0442802	0.0676509	0.122367	0.179642	0.23349	0.3946
21.0492				0.0459326	0.066696	0.11979	0.177453	0.230734	0.404652
21.114				0.0405148	0.065687	0.118466	0.174693	0.228141	0.387154
21.1788				0.0419207	0.0644773	0.116823	0.173473	0.226099	0.401018
21.2435				0.0414278	0.062991	0.115234	0.171821	0.224695	0.386676
21.3083				0.0430226	0.0627513	0.113684	0.16859	0.222622	0.38611
21.3731				0.0408723	0.0610306	0.112579	0.168502	0.221684	0.389397
21.4378				0.0388322	0.0603689	0.110559	0.165704	0.219031	0.378212
21.5026				0.0411875	0.059398	0.109604	0.164156	0.218594	0.386541
21.5674				0.0412034	0.0600551	0.10945	0.162432	0.216877	0.395158
21.6321				0.0397875	0.0587962	0.108311	0.160592	0.213308	0.384424
21.6969				0.044949	0.0594707	0.10736	0.159532	0.212194	0.386604
21.7617				0.0423109	0.0591006	0.10601	0.157489	0.208937	0.371565
21.8264				0.0453272	0.0589534	0.106421	0.156138	0.210386	0.38297
21.8912				0.0435702	0.0576433	0.104508	0.154331	0.206537	0.376663
21.956				0.0435023	0.0581071	0.104249	0.153171	0.2052	0.377368
22.0207				0.046933	0.0568904	0.103065	0.151408	0.204506	0.381721
22.0855				0.044085	0.057381	0.102558	0.149484	0.202442	0.372052
22.1503				0.0423543	0.0549026	0.100616	0.147313	0.20089	0.385138
22.215				0.0423912	0.0551064	0.100033	0.147298	0.203363	0.357143
22.2798				0.0436031	0.0538332	0.0990646	0.145405	0.201022	0.374247
22.3446				0.0448099	0.0531429	0.097783	0.143959	0.199529	0.363471
22.4093				0.0415998	0.0518547	0.0956853	0.142051	0.198561	0.365897
22.4741				0.0437403	0.0512651	0.0955143	0.141445	0.197975	0.358155
22.5389				0.0429379	0.0498485	0.0931372	0.138904	0.196339	0.350372
22.6036				0.0420307	0.0491439	0.0916514	0.137225	0.193315	0.359727
22.6684				0.040966	0.0476614	0.0910563	0.13613	0.19174	0.342227
22.7332				0.0393506	0.0457317	0.0885901	0.133748	0.191262	0.350393
22.7979				0.0413547	0.0460849	0.0876982	0.132999	0.192205	0.336091
22.8627				0.0397864	0.0453471	0.0867722	0.131039	0.18831	0.342371
22.9275				0.0377093	0.0449723	0.0861049	0.130226	0.189667	0.348365
22.9922				0.041754	0.0445566	0.0861375	0.128922	0.187772	0.349438
23.057				0.0406264	0.0439466	0.084096	0.127254	0.185014	0.328369
23.1218				0.0389637	0.0436478	0.0844191	0.126513	0.186244	0.343506
23.1865				0.041015	0.0433543	0.0824828	0.125347	0.184122	0.338757
23.2513				0.0384867	0.0414996	0.081146	0.123337	0.184417	0.331835
23.3161				0.0387125	0.0426922	0.0814046	0.122902	0.183427	0.334138
23.3808				0.0386078	0.0410385	0.0799386	0.120617	0.181671	0.335211
23.4456				0.0385871	0.0398586	0.0779147	0.120065	0.182567	0.329518
23.5104				0.0355183	0.0401066	0.0776493	0.117912	0.180984	0.32891
23.5751				0.0392905	0.0405301	0.0775513	0.117032	0.177048	0.326867
23.6399				0.0361588	0.0399116	0.0761742	0.115271	0.176686	0.325193
23.7047				0.0397053	0.0386987	0.0747737	0.114097	0.174992	0.332786
23.7694				0.0338404	0.0372034	0.0733772	0.112425	0.17247	0.314873
23.8342				0.0398527	0.0377508	0.073311	0.111033	0.172593	0.3271
23.899				0.0330014	0.035649	0.0711254	0.110325	0.172227	0.320956
23.9637				0.038594	0.0357174	0.07075	0.108355	0.168861	0.321332
24.0285				0.0333952	0.0340873	0.0686267	0.10782	0.170832	0.315762
24.0933				0.0365327	0.0341691	0.0683529	0.106835	0.168828	0.309249
24.158				0.0332801	0.0328765	0.0669912	0.105689	0.16678	0.313931
24.2228				0.0357304	0.0327064	0.0664452	0.103841	0.165988	0.304711
24.2876				0.0326352	0.0320716	0.0655007	0.103483	0.16362	0.29992
24.3523				0.034309	0.0313709	0.0645542	0.101525	0.161911	0.29599
24.4171				0.0338999	0.0314063	0.0636063	0.100317	0.160459	0.299729
24.4819				0.0328193	0.0323312	0.0642088	0.0993886	0.159351	0.28485
24.5466				0.0345194	0.0309532	0.0624766	0.0979367	0.157483	0.302285
24.6114				0.0328249	0.0314173	0.061789	0.0964371	0.157055	0.291712
24.6762				0.034824	0.0307905	0.06198	0.0963897	0.153242	0.294466
24.7409				0.0332397	0.0309808	0.0611799	0.0945693	0.154588	0.296441
24.8057				0.0344413	0.0301212	0.0601505	0.0939837	0.154813	0.296858
24.8705				0.0317028	0.0292656	0.0592531	0.0926571	0.151463	0.297357
24.9352				0.0302338	0.0283763	0.0593361	0.0908966	0.150063	0.289285
25				0.0323274	0.029022	0.0579765	0.0911741	0.151664	0.295894
25.0648				0.0291795	0.0272364	0.0564555	0.0877944	0.148082	0.293604
25.1295				0.0315721	0.0286569	0.0569008	0.0879654	0.148291	0.296359
25.1943				0.0301609	0.0277599	0.0559604	0.0868287	0.1469	0.278895
25.2591				0.0311474	0.0276779	0.0553814	0.0864967	0.14599	0.282593
25.3238				0.0296889	0.0276385	0.0543426	0.0842177	0.143761	0.284568
25.3886				0.0283196	0.0268581	0.0539904	0.083858	0.142272	0.281294
25.4534				0.0294163	0.0275375	0.05377	0.0827727	0.140767	0.275723
25.5181				0.0262945	0.0273445	0.0527608	0.0810477	0.139656	0.277575
25.5829				0.0294322	0.0268204	0.0525429	0.0798034	0.135773	0.269872
25.6477				0.0307335	0.0293286	0.0529344	0.0799946	0.13737	0.279803
25.7124				0.0280367	0.0269745	0.0518194	0.0781276	0.135122	0.276734
25.7772				0.0288762	0.0281508	0.0519849	0.0779009	0.134041	0.257998
25.842				0.0290127	0.0284811	0.051572	0.0770502	0.134626	0.283801
25.9067				0.0294273	0.0272971	0.0506928	0.0763605	0.133397	0.262604
25.9715				0.0282258	0.0273711	0.0505859	0.0758585	0.132669	0.265892
26.0363				0.0298892	0.0278319	0.0504902	0.0749495	0.131046	0.259582
26.101				0.0262844	0.0269798	0.0499643	0.0746676	0.13104	0.25557
26.1658				0.0306449	0.0274731	0.050028	0.0734948	0.12895	0.26099
26.2306				0.0295902	0.0286771	0.0499853	0.0723381	0.12683	0.259889
26.2953				0.0297844	0.0286633	0.0507484	0.0718244	0.125718	0.258788
26.3601				0.0337986	0.028493	0.0488899	0.0710484	0.125932	0.259656
26.4249				0.0304929	0.0277746	0.0489406	0.070421	0.124716	0.263805
26.4896				0.028987	0.0287133	0.0489098	0.0700677	0.122346	0.26217
26.5544				0.0309127	0.0276141	0.048576	0.0691688	0.120472	0.261111
26.6192				0.0304458	0.0268835	0.0469403	0.0683139	0.12215	0.258574
26.6839				0.0322824	0.0266482	0.0465145	0.0677334	0.119085	0.261616
26.7487				0.0292284	0.0262808	0.0465237	0.0668702	0.119101	0.257767
26.8135				0.031658	0.0279033	0.0465217	0.0671787	0.118973	0.259988
26.8782				0.0328492	0.0275969	0.0461589	0.0654823	0.11687	0.248551
26.943				0.0321775	0.0286392	0.046337	0.0652079	0.115495	0.252331
27.0078				0.0346596	0.0288931	0.0473551	0.0655652	0.115739	0.252296
27.0725				0.0334107	0.028822	0.0454785	0.0644609	0.116376	0.244838
27.1373				0.0341349	0.0282985	0.0458465	0.0641862	0.114938	0.244926
27.2021				0.0338411	0.0290019	0.0460789	0.0642762	0.114476	0.242636
27.2668				0.0339356	0.0281818	0.0439964	0.0630079	0.112328	0.23854
27.3316				0.0320202	0.0278741	0.0445251	0.0625656	0.112424	0.23465
27.3964				0.0341402	0.0272934	0.0438673	0.0615708	0.111414	0.226535
27.4611				0.0317735	0.0283048	0.043862	0.0611687	0.109305	0.24504
27.5259				0.034177	0.0277163	0.0433769	0.0600491	0.108324	0.230813
27.5907				0.033626	0.0284241	0.0436772	0.0590896	0.107179	0.233896
27.6554				0.0337467	0.0277592	0.0433743	0.0597927	0.108532	0.234435
27.7202				0.0332219	0.0272256	0.0435586	0.0587531	0.107031	0.221849
27.785				0.0350481	0.0267431	0.0424281	0.0580488	0.10634	0.236129
27.8497				0.0316212	0.0259258	0.042292	0.057397	0.105959	0.231172
27.9145				0.0320725	0.026174	0.0409194	0.0574029	0.105931	0.230933
27.9793				0.0329437	0.0254716	0.0408325	0.0556845	0.10392	0.228396
28.044				0.0332637	0.0267724	0.0413197	0.0558733	0.101989	0.230617
28.1088				0.0329698	0.0250325	0.0402166	0.0541274	0.101241	0.22566
28.1736				0.035048	0.0252596	0.0393934	0.0539685	0.100695	0.224804
28.2383				0.0320986	0.0250774	0.0386597	0.0533115	0.0981994	0.22358
28.3031				0.0308128	0.0243917	0.0386757	0.0524663	0.0973894	0.223586
28.3679				0.0341138	0.0238478	0.037105	0.0515754	0.0962203	0.215552
28.4326				0.0317416	0.0226708	0.036202	0.0513345	0.0962652	0.217363
28.4974				0.0301041	0.0228336	0.035939	0.0505766	0.095082	0.218723
28.5622				0.0313479	0.0222677	0.0359757	0.0496058	0.0917033	0.212781
28.6269				0.0310119	0.0220981	0.034688	0.0487711	0.0930766	0.20926
28.6917				0.0315157	0.0221736	0.0344916	0.0481271	0.091359	0.205205
28.7565				0.0335467	0.0231358	0.0352776	0.0474392	0.0907833	0.210708
28.8212				0.0297837	0.0212577	0.0335179	0.0472878	0.0896301	0.207391
28.886				0.0291696	0.0207812	0.03272	0.046251	0.0888453	0.204279
28.9508				0.0277577	0.0193582	0.0317347	0.0458157	0.0887561	0.197066
29.0155				0.0276159	0.0201258	0.0322453	0.0459917	0.0896259	0.194446
29.0803				0.0262566	0.0182353	0.0301474	0.0443743	0.0851062	0.184525
29.1451				0.0239734	0.0167903	0.0304907	0.0449079	0.0862122	0.19614
29.2098				0.025889	0.018122	0.0302413	0.0428593	0.083259	0.188393
29.2746				0.0226769	0.0176557	0.0297183	0.0427909	0.0816041	0.192829
29.3394				0.0246345	0.0169638	0.0297401	0.0409294	0.0794645	0.185287
29.4041				0.0260357	0.0171437	0.0298083	0.0413361	0.0795347	0.188903
29.4689				0.0229548	0.0164526	0.0284204	0.0408248	0.0797473	0.19055
29.5337				0.0228182	0.0166747	0.0288754	0.0398707	0.0769139	0.185264
29.5984				0.0223825	0.0164185	0.0276819	0.0394885	0.0769775	0.183137
29.6632				0.0235003	0.0175101	0.0286804	0.03955	0.0743737	0.186219
29.728				0.0201989	0.015954	0.0274516	0.0382753	0.073902	0.169487
29.7927				0.0226341	0.0171391	0.0266508	0.0371788	0.072051	0.192672
29.8575				0.0217627	0.0158183	0.0273125	0.0375271	0.0718145	0.174791
29.9223				0.024219	0.0168997	0.0260848	0.0362337	0.0701989	0.184028
29.987				0.023122	0.0172093	0.0271489	0.0356198	0.0686667	0.187562
30.0518				0.0239459	0.016106	0.0257505	0.0354457	0.0690837	0.182153
30.1166				0.0197153	0.0156051	0.0248117	0.034998	0.0675299	0.18942
30.1813				0.021736	0.0154797	0.0259499	0.0353186	0.0679394	0.174575
30.2461				0.0237619	0.016616	0.0249953	0.0343663	0.0654733	0.180653
30.3109				0.0228066	0.0152164	0.0250884	0.0336434	0.0653352	0.184228
30.3756				0.0231581	0.0152854	0.0239854	0.0335981	0.0639652	0.179557
30.4404				0.0230583	0.0155791	0.0241101	0.0323939	0.0643456	0.182722
30.5052				0.0217302	0.0154	0.0241225	0.0321323	0.0628658	0.174686
30.5699				0.019767	0.0137691	0.0228409	0.0313345	0.0635284	0.180559
30.6347				0.0234727	0.0133673	0.0221112	0.0315209	0.0639688	0.172524
30.6995				0.0177354	0.0131668	0.0219979	0.031136	0.062984	0.174909
30.7642				0.0175201	0.0121675	0.0208999	0.0306847	0.0645158	0.171756
30.829				0.0167746	0.0115758	0.0199444	0.0302678	0.0633942	0.165321
30.8938				0.0160606	0.012387	0.0203482	0.0301367	0.0633658	0.16467
30.9585				0.015966	0.0111641	0.0190962	0.0283457	0.060787	0.170092
31.0233				0.0141339	0.0120631	0.019773	0.0293943	0.0617975	0.167718
31.0881				0.0147742	0.0117897	0.0188942	0.027138	0.0611568	0.163211
31.1528				0.0152307	0.0119696	0.019832	0.0277819	0.0598298	0.170602
31.2176				0.0135613	0.0125808	0.018505	0.0269269	0.0613954	0.168023
31.2824				0.014947	0.0127135	0.0194622	0.0275809	0.0606966	0.169259
31.3472				0.0127159	0.0125133	0.0184364	0.0272646	0.0607722	0.159131
31.4119				0.0131987	0.0127916	0.0192882	0.0274151	0.0627963	0.167917
31.4767				0.017566	0.0141882	0.0190206	0.0272054	0.0603722	0.151347
31.5415				0.0137758	0.0135034	0.0197035	0.0268169	0.0612149	0.168668
31.6062				0.0169778	0.0153281	0.0200833	0.0272244	0.0610702	0.162355
31.671				0.0177074	0.0154824	0.0199736	0.0268195	0.0589358	0.156698
31.7358				0.0158332	0.01482	0.0202045	0.0263179	0.0602136	0.166593
31.8005				0.018967	0.015819	0.0206132	0.0266285	0.0591396	0.15909
31.8653				0.014909	0.015303	0.020177	0.0256789	0.0597751	0.160409
31.9301				0.0201059	0.016059	0.0199435	0.0254798	0.0593341	0.159389
31.9948				0.0179902	0.0156059	0.0206787	0.0264624	0.0610479	0.164195
32.0596				0.0203104	0.0155427	0.0198619	0.0255505	0.0601371	0.15899
32.1244				0.0174965	0.0156381	0.0198411	0.0255994	0.0593482	0.153457
32.1891				0.0198377	0.0168717	0.0203617	0.0258876	0.0590619	0.1613
32.2539				0.0198271	0.0164065	0.0204275	0.0251152	0.0569836	0.154699
32.3187				0.0201367	0.0168482	0.0207646	0.0251668	0.0596465	0.150848
32.3834				0.017811	0.0146711	0.0193068	0.0242303	0.0593742	0.160661
32.4482				0.02042	0.0153913	0.019865	0.0246585	0.0584353	0.152337
32.513				0.0187452	0.016812	0.0207125	0.0248951	0.0597994	0.16059
32.5777				0.0176899	0.0146365	0.0193008	0.0243636	0.0582922	0.145167
32.6425				0.0220156	0.0165238	0.0204679	0.0245455	0.0591246	0.159658
32.7073				0.0208448	0.0154484	0.0194478	0.0241812	0.0590315	0.152852
32.772				0.020703	0.015147	0.0194058	0.0239242	0.0589168	0.149575
32.8368				0.0209443	0.0164441	0.0206574	0.0243924	0.0570081	0.148391
32.9016				0.0223355	0.017094	0.0204201	0.0242157	0.0587042	0.147453
32.9663				0.0223459	0.0178374	0.0214846	0.0248726	0.0580531	0.149593
33.0311				0.0233065	0.0181011	0.0211313	0.0246433	0.058865	0.144839
33.0959				0.0237054	0.017966	0.0214918	0.0254815	0.0601185	0.149974
33.1606				0.0216316	0.017223	0.0210687	0.0253113	0.057724	0.141485
33.2254				0.0235162	0.0177022	0.021308	0.0252631	0.060494	0.148221
33.2902				0.0229176	0.0187449	0.0225995	0.0256955	0.0602142	0.141784
33.3549				0.0210065	0.0170054	0.0210601	0.0256973	0.0619151	0.147001
33.4197				0.0200876	0.0169638	0.0214199	0.0254324	0.0600158	0.153121
33.4845				0.0221193	0.016801	0.0210314	0.0243205	0.0597904	0.146151
33.5492				0.0223765	0.0181978	0.0216503	0.025048	0.0604879	0.148127
33.614				0.0235367	0.0178887	0.0212346	0.0247011	0.0602034	0.153426
33.6788				0.0235471	0.017177	0.0214245	0.0252219	0.0588836	0.146743
33.7435				0.0259043	0.0184494	0.0211768	0.0250828	0.0588946	0.151591
33.8083				0.025584	0.0175902	0.022061	0.0253072	0.0614368	0.151556
33.8731				0.026718	0.0184483	0.0219532	0.0254244	0.0588283	0.156035
33.9378				0.0263189	0.0179773	0.0218406	0.0250878	0.0593354	0.154194
34.0026				0.0285555	0.0175157	0.0217061	0.02598	0.0623212	0.160971
34.0674				0.0283716	0.0183287	0.0225681	0.0256043	0.0602652	0.158925
34.1321				0.0295109	0.0178378	0.0221353	0.0252359	0.0604834	0.165825
34.1969				0.0260455	0.0178596	0.0216337	0.0245409	0.0586937	0.15512
34.2617				0.0305976	0.0177985	0.0216856	0.0249855	0.0587544	0.167971
34.3264				0.0258511	0.0174637	0.0215272	0.0239961	0.0593168	0.157266
34.3912				0.0320571	0.0191985	0.0222669	0.0244652	0.0578863	0.158831
34.456				0.0311225	0.0185457	0.0220657	0.0243921	0.0585068	0.159206
34.5207				0.0319153	0.0194653	0.0220518	0.0247993	0.057654	0.15716
34.5855				0.0301353	0.0195949	0.0219367	0.0236526	0.0568668	0.147809
34.6503				0.0342412	0.0207295	0.0228019	0.0241215	0.0569453	0.157295
34.715				0.0338106	0.0204781	0.0227411	0.0240983	0.0565717	0.145399
34.7798				0.0312272	0.0188837	0.0224255	0.0238321	0.0564579	0.157881
34.8446				0.0312272	0.0196122	0.0220306	0.0241341	0.0565111	0.151279
34.9093				0.0315317	0.0201296	0.0227508	0.0233314	0.0548047	0.149849
34.9741				0.0330596	0.0208154	0.0222456	0.0239362	0.0553437	0.152071
35.0389				0.0332223	0.0208263	0.0220984	0.0224606	0.0544027	0.142432
35.1036				0.0324347	0.0201532	0.0220607	0.0223348	0.0553759	0.152288
35.1684				0.0314264	0.0204373	0.0220831	0.0228903	0.0543195	0.156398
35.2332				0.0336738	0.0217411	0.0226506	0.0220225	0.0535426	0.15193
35.2979				0.0286539	0.020289	0.0216634	0.0219932	0.0547597	0.151238
35.3627				0.0324345	0.0204482	0.0214383	0.0212722	0.0527569	0.156415
35.4275				0.0320091	0.0212869	0.0219005	0.0210472	0.0526946	0.155969
35.4922				0.031694	0.0210046	0.0222322	0.0214469	0.0531877	0.16049
35.557				0.0287639	0.0204823	0.0220257	0.0206908	0.0530786	0.161645
35.6218				0.030796	0.0200231	0.0215788	0.0205328	0.052538	0.164688
35.6865				0.0325025	0.020907	0.0225593	0.0209304	0.0524401	0.158291
35.7513				0.0315782	0.0206165	0.0220516	0.0194204	0.0509737	0.164782
35.8161				0.0305595	0.0215907	0.0224025	0.0197633	0.0509556	0.167948
35.8808				0.0317357	0.0209045	0.0227581	0.0194939	0.0504534	0.17645
35.9456				0.0314206	0.0214143	0.0223015	0.018884	0.0503049	0.182777
36.0104				0.0337783	0.0217863	0.0228587	0.0185852	0.0490139	0.173999
36.0751				0.0292675	0.021741	0.0226857	0.01812	0.0497292	0.16358
36.1399				0.0310738	0.0213411	0.0226856	0.0180674	0.0493659	0.179388
36.2047				0.0329485	0.0220839	0.0230791	0.0176527	0.0487727	0.175741
36.2694				0.0297189	0.0204186	0.0218806	0.0174242	0.0496185	0.174844
36.3342				0.0273977	0.0210174	0.0214946	0.016244	0.0483255	0.174768
36.399				0.033736	0.0217615	0.0224955	0.0166015	0.0470382	0.165292
36.4637				0.0351539	0.0216881	0.0223446	0.0160034	0.0470548	0.17638
36.5285				0.0321605	0.022004	0.0222174	0.0161549	0.0477354	0.17811
36.5933				0.0354636	0.020903	0.0218606	0.0165376	0.0479246	0.177049
36.658				0.0341507	0.0220627	0.021727	0.0158695	0.0460819	0.17295
36.7228				0.0347651	0.0221272	0.0226624	0.0165673	0.0468761	0.174434
36.7876				0.031798	0.0216102	0.0211662	0.0153276	0.0446732	0.176985
36.8523				0.0331213	0.0224165	0.0217513	0.0154122	0.0441531	0.16952
36.9171				0.0316351	0.0221792	0.022004	0.0151959	0.0430374	0.178474
36.9819				0.0297024	0.0211982	0.021207	0.0151452	0.0435201	0.177002
37.0466				0.0314774	0.0232192	0.0220754	0.0145939	0.0408885	0.174997
37.1114				0.0346546	0.0232793	0.0223236	0.0146505	0.0415907	0.173977
37.1762				0.0330843	0.0224642	0.0222888	0.0146101	0.0421326	0.184245
37.2409				0.0327009	0.0235796	0.0224199	0.0142598	0.0402138	0.176493
37.3057				0.0331473	0.0234969	0.0223191	0.014763	0.0413982	0.176375
37.3705				0.0312198	0.0236712	0.0222563	0.0136544	0.0383987	0.176997
37.4352				0.0332837	0.0244438	0.0235746	0.014294	0.0391216	0.173391
37.5				0.0334675	0.0240464	0.0222673	0.0134067	0.0384786	0.177173
37.5648				0.0343445	0.0250902	0.023148	0.0140262	0.0388507	0.178534
37.6295				0.0331208	0.0244951	0.022377	0.0128278	0.0368568	0.17542
37.6943				0.034607	0.0250131	0.0236647	0.0138264	0.0366697	0.182445
37.7591				0.0347645	0.0251008	0.0231385	0.0122729	0.0351889	0.178059
37.8238				0.0330891	0.0249596	0.0225758	0.0134138	0.0362411	0.186193
37.8886				0.0362192	0.0245902	0.0224146	0.0123751	0.0340033	0.178194
37.9534				0.0336563	0.025131	0.0225154	0.0130334	0.0356033	0.175491
38.0181				0.0339608	0.023602	0.0224601	0.0121868	0.0334996	0.186744
38.0829				0.0366393	0.0254256	0.0226419	0.0120547	0.0329954	0.174558
38.1477				0.034738	0.0248874	0.0217801	0.0115222	0.0328092	0.186551
38.2124				0.0364922	0.0250174	0.0227437	0.0130639	0.0324223	0.174488
38.2772				0.038656	0.0249673	0.021943	0.0117098	0.032571	0.183197
38.342				0.0321749	0.0243046	0.0217615	0.0123897	0.0320583	0.176634
38.4067				0.0369596	0.0243427	0.0214636	0.0125102	0.0329979	0.172371
38.4715				0.0364343	0.0241958	0.0207917	0.0121142	0.0329966	0.173075
38.5363				0.0324531	0.0243705	0.0211792	0.0136194	0.0352318	0.184288
38.601				0.033015	0.0238802	0.0208669	0.0129908	0.0345831	0.175344
38.6658				0.0341021	0.0238024	0.0201912	0.0125899	0.0340291	0.175638
38.7306				0.0329518	0.023426	0.0200923	0.0124046	0.0331505	0.17162
38.7953				0.0322899	0.0236646	0.020035	0.012203	0.0336632	0.175362
38.8601				0.0309504	0.0236335	0.0201546	0.011928	0.0334413	0.173726
38.9249				0.0320481	0.0235568	0.0192881	0.0119895	0.032785	0.174676
38.9896				0.0301413	0.0225483	0.0184254	0.0113916	0.033764	0.169221
39.0544				0.0294269	0.0219551	0.0184451	0.0110297	0.0314171	0.165656
39.1192				0.0306453	0.0239162	0.0187685	0.0118832	0.0330463	0.173462
39.1839				0.0294896	0.0215764	0.0180074	0.011588	0.0312828	0.174207
39.2487				0.0289117	0.0227753	0.0183129	0.0111092	0.0326474	0.169614
39.3135				0.0298308	0.0220445	0.0173479	0.0120217	0.032494	0.168142
39.3782				0.0268629	0.0215412	0.0176796	0.0110677	0.0333069	0.184816
39.443				0.0277557	0.020653	0.0169534	0.0120358	0.0321261	0.17345
39.5078				0.0254076	0.0211661	0.0169976	0.0122119	0.03604	0.177561
39.5725				0.028123	0.0211963	0.0166751	0.0118438	0.0344069	0.178922
39.6373				0.0267257	0.0214007	0.0168095	0.0120564	0.0345012	0.170388
39.7021				0.0288738	0.0223063	0.0178442	0.0124303	0.0339527	0.176101
39.7668				0.028963	0.0219054	0.0173049	0.0124303	0.0362218	0.17935
39.8316				0.0295721	0.0217002	0.0168789	0.0132513	0.0343973	0.180505
39.8964				0.0269088	0.0229865	0.0172745	0.0127106	0.0350639	0.173162
39.9611				0.0299867	0.0223468	0.0172673	0.0137351	0.037091	0.180804
40.0259				0.0273707	0.0225536	0.0169561	0.0143373	0.0363099	0.179414
40.0907				0.0262306	0.0223529	0.0167154	0.014055	0.0370187	0.165912
40.1554				0.0268923	0.0220658	0.0172832	0.0143329	0.0375483	0.182998
40.2202				0.0259623	0.0219208	0.016604	0.0147291	0.0380376	0.16539
40.285				0.0260041	0.021877	0.0167705	0.0152484	0.0385193	0.175003
40.3497				0.0258253	0.0214903	0.0163264	0.0152604	0.0391794	0.175543
40.4145				0.0251737	0.0216926	0.0158769	0.0151886	0.0400731	0.168158
40.4793				0.0261873	0.021037	0.0156018	0.0150044	0.0396137	0.169478
40.544				0.0233978	0.0201804	0.0153768	0.0151903	0.0406594	0.169278
40.6088				0.0252466	0.0207623	0.0158624	0.0160719	0.040247	0.17536
40.6736				0.0235287	0.0196555	0.0151696	0.0151438	0.0411698	0.184071
40.7383				0.0236335	0.0197634	0.0159576	0.0161722	0.0400207	0.168926
40.8031				0.0264384	0.0195378	0.0162701	0.0160823	0.0426241	0.189461
40.8679				0.0257133	0.0203889	0.0162666	0.0166634	0.0431941	0.185361
40.9326				0.0254819	0.0208866	0.0170143	0.0173612	0.0422308	0.179003
40.9974				0.0255868	0.0209937	0.0171523	0.0175773	0.0442694	0.18759
41.0622				0.0277561	0.0220718	0.0178526	0.0182841	0.0446161	0.192195
41.1269				0.0277664	0.021546	0.0165027	0.0179428	0.0452855	0.196594
41.1917				0.0271673	0.0223495	0.0181328	0.0196838	0.0465265	0.183871
41.2565				0.0285539	0.0221389	0.0174696	0.0185817	0.0457002	0.191514
41.3212				0.0270775	0.0222318	0.0184445	0.019863	0.0464729	0.193162
41.386				0.0271403	0.0223137	0.0182877	0.0189969	0.0459272	0.192511
41.4508				0.0269352	0.0234215	0.0196108	0.0203109	0.0470687	0.192435
41.5155				0.0262363	0.023451	0.019345	0.0203074	0.0470691	0.184187
41.5803				0.028889	0.025322	0.0203378	0.0212735	0.0477142	0.199879
41.6451				0.0275649	0.0233751	0.0200645	0.0207077	0.047222	0.192699
41.7098				0.0290094	0.0249651	0.0203097	0.0214379	0.0478258	0.191062
41.7746				0.0292561	0.0250962	0.0211593	0.0216286	0.0471318	0.184046
41.8394				0.0290562	0.024091	0.020908	0.0222003	0.0480668	0.191279
41.9041				0.028373	0.0248527	0.020184	0.0211811	0.0486998	0.187343
41.9689				0.0284568	0.0247271	0.0210109	0.0222464	0.0478096	0.188047
42.0337				0.0274058	0.0256251	0.0214096	0.0222285	0.0486424	0.181605
42.0984				0.0282777	0.0247651	0.0204495	0.021738	0.0478526	0.191631
42.1632				0.0280252	0.0256281	0.0208084	0.0223968	0.0492278	0.18946
42.228				0.0283086	0.0246339	0.0202492	0.0214316	0.0479585	0.191273
42.2927				0.0234119	0.023433	0.0194156	0.0215271	0.0483324	0.189061
42.3575				0.0266531	0.0238403	0.0185641	0.0206082	0.0478532	0.187835
42.4223				0.0257545	0.0244323	0.0194379	0.0211383	0.0482778	0.194945
42.487				0.0255335	0.023947	0.0188734	0.0213368	0.048874	0.191173
42.5518				0.0268309	0.0247319	0.0192742	0.0215502	0.0468276	0.194628
42.6166				0.0255644	0.0244333	0.0202726	0.022388	0.0500976	0.198576
42.6813				0.028254	0.0256698	0.0203445	0.0226781	0.0499346	0.200388
42.7461				0.0257213	0.0250017	0.0195669	0.0225833	0.0474799	0.187828
42.8109				0.0274811	0.0252027	0.020412	0.0235311	0.0504946	0.192474
42.8756				0.0273809	0.026106	0.0194535	0.0230101	0.049946	0.206648
42.9404				0.025715	0.0248175	0.019599	0.0221933	0.0477493	0.194744
43.0052				0.0223679	0.0257728	0.019887	0.022379	0.0486759	0.202594
43.0699				0.0232397	0.0242955	0.0190908	0.0227569	0.0481018	0.200259
43.1347				0.0266124	0.0261296	0.0195472	0.0222047	0.048761	0.204412
43.1995				0.022724	0.0240937	0.0187708	0.0217884	0.048979	0.202898
43.2642				0.0225923	0.0249945	0.0184824	0.0221994	0.0488141	0.199249
43.329				0.0245307	0.0245502	0.0194618	0.0225689	0.0483405	0.200446
43.3938				0.0242045	0.025523	0.0187084	0.0221272	0.049268	0.197577
43.4585				0.0246875	0.0243602	0.0182464	0.0215558	0.0494213	0.212285
43.5233				0.0232528	0.0238162	0.0181577	0.0219736	0.0493766	0.197629
43.5881				0.0242034	0.0243565	0.0181226	0.0211976	0.0477635	0.205027
43.6528				0.0216757	0.0231769	0.0174822	0.0213068	0.0488919	0.195957
43.7176				0.0210658	0.0238792	0.0174236	0.0212546	0.0479649	0.207503
43.7824				0.0182964	0.0229246	0.0177491	0.0205377	0.0492914	0.198309
43.8472				0.0210545	0.0236785	0.017411	0.0211981	0.0487783	0.214003
43.9119				0.0166036	0.0216701	0.0169767	0.0199138	0.0487391	0.207027
43.9767				0.0182688	0.0221839	0.0161124	0.0194248	0.04821	0.202351
44.0415				0.0195557	0.0210824	0.017041	0.0197355	0.048902	0.206792
44.1062				0.0211369	0.0221765	0.0162823	0.0195774	0.0464733	0.209344
44.171				0.0174268	0.0214249	0.0159775	0.0183398	0.045886	0.200889
44.2358				0.0215721	0.0220307	0.0160233	0.0188463	0.0473373	0.207959
44.3005				0.0171211	0.0214325	0.0151577	0.0183664	0.0453928	0.205008
44.3653				0.0197637	0.0215244	0.0155691	0.0186962	0.0468497	0.204438
44.4301				0.0205514	0.0220924	0.0164702	0.0194747	0.0482071	0.212248
44.4948				0.0199309	0.021814	0.0160803	0.0189211	0.0461706	0.209214
44.5596				0.019137	0.0215087	0.0158592	0.0192164	0.0475233	0.202689
44.6244				0.0183746	0.0204758	0.0156691	0.0202545	0.0477366	0.20097
44.6891				0.0209856	0.0220265	0.0150669	0.019357	0.0476185	0.204508
44.7539				0.0192301	0.0206787	0.0151215	0.0184282	0.0478825	0.200078
44.8187				0.0181787	0.0201032	0.014049	0.0184023	0.0475589	0.203574
44.8834				0.01966	0.0201303	0.0142063	0.0179237	0.047744	0.201814
44.9482				0.0210047	0.0204276	0.0148847	0.01841	0.0484641	0.206995
45.013				0.0170894	0.0186798	0.0141908	0.017568	0.0460923	0.200059
45.0777				0.0181188	0.019207	0.0138863	0.0183161	0.0489629	0.197723
45.1425				0.0189643	0.0194892	0.0143715	0.0173979	0.047694	0.193375
45.2073				0.0167357	0.0195684	0.0138566	0.0173276	0.0476265	0.19067
45.272				0.017907	0.0206796	0.0147096	0.0168472	0.0466317	0.197124
45.3368				0.0180273	0.019636	0.0149116	0.0171796	0.0470721	0.19142
45.4016				0.0177692	0.0210214	0.0146989	0.0167265	0.0473885	0.19923
45.4663				0.0173325	0.0195953	0.0146112	0.0167127	0.046297	0.198249
45.5311				0.0184302	0.0212294	0.0153845	0.0168927	0.0481219	0.202978
45.5959				0.0158599	0.0196487	0.0146472	0.0161957	0.0493075	0.201094
45.6606				0.020778	0.021238	0.0159622	0.017097	0.0470351	0.209726
45.7254				0.018996	0.0213334	0.015709	0.0169841	0.0474952	0.199339
45.7902				0.0183123	0.0222415	0.0160485	0.0170239	0.0482237	0.204972
45.8549				0.0209707	0.0237727	0.0168057	0.0181174	0.0477508	0.200131
45.9197				0.0226676	0.0231108	0.0171023	0.0173555	0.0473341	0.201163
45.9845				0.0207226	0.024073	0.0181277	0.0176126	0.0462932	0.203839
46.0492				0.025562	0.0247093	0.0176878	0.017412	0.0473183	0.197888
46.114				0.0254196	0.0252621	0.0188178	0.0179885	0.0461629	0.200933
46.1788				0.0278889	0.0256018	0.0195001	0.0177715	0.0467853	0.196585
46.2435				0.0269529	0.0257831	0.0180317	0.0178188	0.0451615	0.205134
46.3083				0.0314561	0.0258459	0.0195239	0.0189166	0.0467564	0.194829
46.3731				0.0280869	0.026555	0.0192164	0.0189317	0.0459342	0.197751
46.4378				0.0281599	0.0258036	0.0180529	0.0180329	0.0466092	0.197674
46.5026				0.0288057	0.02659	0.0198033	0.0180934	0.0449036	0.199446
46.5674				0.0308915	0.0262573	0.0189122	0.0177582	0.0482023	0.195714
46.6321				0.0280163	0.0261281	0.0196232	0.018604	0.0460367	0.191529
46.6969				0.0303228	0.0267415	0.0199659	0.0181341	0.0472628	0.199298
46.7617				0.0305166	0.0278479	0.0202706	0.0183405	0.0491713	0.193963
46.8264				0.0294544	0.0285749	0.020296	0.0183203	0.0456284	0.192326
46.8912				0.0334479	0.0290048	0.0211395	0.0183709	0.0457768	0.190359
46.956				0.0337364	0.028808	0.0213397	0.0187132	0.0476055	0.194883
47.0207				0.0314076	0.0295863	0.0221603	0.0182995	0.0469887	0.188111
47.0855				0.0322478	0.0299502	0.0219191	0.0193413	0.0451891	0.182735
47.1503				0.0304498	0.029766	0.0219163	0.0183883	0.046233	0.18426
47.215				0.0344907	0.0312602	0.0232241	0.018848	0.0464414	0.186073
47.2798				0.0358828	0.0311162	0.0229812	0.0183286	0.0474853	0.188173
47.3446				0.0351832	0.0324582	0.0242309	0.0193828	0.0451224	0.186289
47.4093				0.0345098	0.0322919	0.0245761	0.0194594	0.0475848	0.188882
47.4741				0.0357915	0.0331613	0.0241207	0.0191595	0.0464122	0.187491
47.5389				0.0369997	0.0344769	0.0257139	0.01978	0.0461531	0.184579
47.6036				0.0380134	0.0337643	0.0258292	0.019427	0.0459174	0.18327
47.6684				0.036846	0.0337531	0.0247104	0.0196052	0.0476288	0.185699
47.7332				0.0388478	0.0359852	0.0269985	0.020414	0.0451625	0.184349
47.7979				0.0396723	0.0346666	0.0255483	0.0191416	0.045722	0.184641
47.8627				0.0377008	0.0345687	0.0257426	0.0193591	0.0447681	0.193397
47.9275				0.041211	0.0358797	0.0265196	0.0200193	0.0459087	0.183707
47.9922				0.0409108	0.0356141	0.026244	0.0200409	0.0456871	0.187328
48.057				0.0421032	0.0357851	0.0265294	0.0204244	0.0470427	0.18532
48.1218				0.0425809	0.0354605	0.0255833	0.0195196	0.0469554	0.183559
48.1865				0.0448613	0.0348737	0.0256676	0.0205546	0.0474107	0.183934
48.2513				0.0428582	0.0345327	0.0252679	0.0195206	0.0474913	0.175312
48.3161				0.0457903	0.0354066	0.0251629	0.0196389	0.0479241	0.187272
48.3808				0.0385575	0.0350445	0.0253815	0.0198438	0.0491314	0.184483
48.4456				0.0428246	0.0351687	0.0244299	0.018911	0.0475737	0.190692
48.5104				0.0418096	0.0354736	0.0261073	0.0198349	0.0478788	0.175866
48.5751				0.042981	0.0359068	0.0256973	0.0191577	0.0487143	0.191935
48.6399				0.0401315	0.0354017	0.0256813	0.0196492	0.0478035	0.181957
48.7047				0.0418233	0.0349569	0.0259684	0.0195706	0.0461641	0.179867
48.7694				0.044088	0.0359232	0.026271	0.018786	0.0474343	0.181269
48.8342				0.040245	0.0364948	0.0270691	0.0192123	0.046208	0.177946
48.899				0.040402	0.0351386	0.0258832	0.0193508	0.0457854	0.183498
48.9637				0.0400965	0.0356592	0.0265285	0.0191584	0.0467457	0.178984
49.0285				0.0386871	0.0364754	0.0275717	0.0194191	0.0460903	0.175825
49.0933				0.0398637	0.0358103	0.0268126	0.0190974	0.0470149	0.176282
49.158				0.0365831	0.0349214	0.0267336	0.0197054	0.0473594	0.181382
49.2228				0.0375127	0.0360367	0.0274783	0.0197921	0.047578	0.179374
49.2876				0.0355514	0.0341387	0.026775	0.0204373	0.0491083	0.185994
49.3523				0.0365756	0.0359533	0.0276063	0.0209337	0.0490932	0.187026
49.4171				0.0351872	0.0348853	0.0272049	0.0201241	0.047357	0.190523
49.4819				0.0385978	0.0350925	0.028129	0.0218795	0.0506478	0.180586
49.5466				0.0361791	0.0351597	0.0278514	0.0208227	0.0486036	0.184412
49.6114				0.0380129	0.0343089	0.0280203	0.0218066	0.0504813	0.182281
49.6762				0.0346112	0.0348491	0.0278711	0.0213158	0.0493122	0.184094
49.7409				0.0371125	0.0342068	0.0285486	0.0216794	0.050067	0.187345
49.8057				0.0351616	0.0329726	0.0268051	0.021019	0.0510771	0.183077
49.8705				0.0340202	0.0331741	0.0273203	0.0221647	0.0509023	0.194257
49.9352				0.0327263	0.0305005	0.0258081	0.0216559	0.0506919	0.181978
50				0.0346967	0.0321316	0.0256167	0.0213967	0.0521941	0.189666
50.0648				0.0316997	0.031451	0.026111	0.0221383	0.0523451	0.191191
50.1295				0.0300904	0.0306259	0.0251554	0.0214528	0.0509891	0.186307
50.1943				0.026063	0.0289854	0.0244278	0.0215692	0.0520387	0.194653
50.2591				0.027287	0.0288592	0.0247158	0.0213268	0.0506536	0.189481
50.3238				0.025993	0.0289515	0.0253348	0.0217357	0.0509614	0.186939
50.3886				0.0269174	0.0287903	0.0248842	0.0211879	0.0514636	0.18452
50.4534				0.0218649	0.0265762	0.0232949	0.0201873	0.0509386	0.191222
50.5181				0.0230626	0.0261467	0.0230861	0.0209184	0.053546	0.180545
50.5829				0.0219	0.0255519	0.0230568	0.0204398	0.0504406	0.180303
50.6477				0.0227297	0.0263933	0.0236278	0.0211983	0.0527438	0.179076
50.7124				0.0181449	0.0240664	0.0227023	0.0201095	0.0518431	0.174684
50.7772				0.0168666	0.0241221	0.0228029	0.021619	0.0526834	0.178346
50.842				0.0169972	0.0252288	0.0231891	0.0211457	0.052718	0.1802
50.9067				0.0204658	0.0250155	0.0231028	0.0217715	0.0523431	0.181849
50.9715				0.0146981	0.0246014	0.0229228	0.0210053	0.0529956	0.172403
51.0363				0.0148339	0.0249604	0.0238626	0.0224881	0.0518827	0.171628
51.101				0.0154218	0.0249701	0.023364	0.0219918	0.0528957	0.175988
51.1658				0.0145009	0.0241033	0.0229323	0.0208502	0.0494005	0.171268
51.2306				0.0160614	0.0245197	0.0238017	0.0221453	0.0500623	0.174642
51.2953				0.0152877	0.0253688	0.0237813	0.0224184	0.050219	0.181099
51.3601				0.0151764	0.024305	0.0242148	0.0220657	0.0476496	0.17079
51.4249				0.0171417	0.0252909	0.0236838	0.0222052	0.0488645	0.166481
51.4896				0.0164258	0.0245846	0.0232193	0.0214162	0.0488042	0.167266
51.5544				0.0166405	0.025012	0.0247994	0.0224483	0.0483054	0.16645
51.6192				0.0149363	0.0233631	0.023149	0.0217806	0.048479	0.162469
51.6839				0.0153297	0.0237913	0.0230013	0.021859	0.0459903	0.163871
51.7487				0.0127003	0.0233377	0.0227248	0.0212233	0.0468043	0.159808
51.8135				0.0140242	0.0237098	0.0228538	0.0207054	0.0446142	0.15706
51.8782				0.0117995	0.0227705	0.0231702	0.0211906	0.0452178	0.152709
51.943				0.0105106	0.0237609	0.0221785	0.0199225	0.0426089	0.148933
52.0078				0.0104045	0.0222	0.0216362	0.0204424	0.0430284	0.15276
52.0725				0.0132478	0.0238825	0.0224794	0.0196447	0.0404843	0.14241
52.1373				0.012227	0.0233952	0.0222492	0.0192627	0.040285	0.145044
52.2021				0.0111063	0.0228117	0.0231208	0.0206601	0.0389306	0.134119
52.2668				0.014591	0.0240244	0.0229883	0.0191298	0.0370202	0.137
52.3316				0.0135965	0.0237658	0.0234486	0.0194905	0.0382624	0.135813
52.3964				0.0165976	0.0253096	0.0240366	0.0196603	0.0358741	0.130188
52.4611				0.0181161	0.0249916	0.0233815	0.0192343	0.035424	0.130892
52.5259				0.0162015	0.0240979	0.0231278	0.0187667	0.0354331	0.131308
52.5907				0.012063	0.0249703	0.0232632	0.0185789	0.0330447	0.122724
52.6554				0.0135237	0.0240196	0.0232435	0.0184637	0.0343086	0.13292
52.7202				0.00944824	0.023467	0.0223012	0.0182004	0.033604	0.124419
52.785				0.010073	0.0228241	0.0217264	0.0177842	0.0319142	0.117437
52.8497				0.0108923	0.0237441	0.0219782	0.0172151	0.0308021	0.122168
52.9145				0.0111227	0.0235405	0.0212883	0.0164803	0.030798	0.117529
52.9793				0.0155329	0.0241593	0.022124	0.0170477	0.0300709	0.119671
53.044				0.00846054	0.0216797	0.0200546	0.0155772	0.0274035	0.110553
53.1088				0.0107309	0.0228009	0.0210597	0.0159697	0.0288833	0.107599
53.1736				0.0105723	0.0227304	0.0199523	0.0149586	0.0285722	0.102302
53.2383				0.0108606	0.0220382	0.0199539	0.0152025	0.0260926	0.106457
53.3031				0.0106967	0.0210081	0.0188644	0.0148194	0.0280176	0.0949554
53.3679				0.00783037	0.0195044	0.0175322	0.0139005	0.0273768	0.0996451
53.4326				0.00881793	0.018804	0.0179226	0.0140513	0.0281354	0.0933211
53.4974				0.00781279	0.0173895	0.0165006	0.0126919	0.0269368	0.0973532
53.5622				0.00691806	0.0181243	0.0153729	0.0131411	0.0286646	0.0961662
53.6269				0.00517681	0.0158739	0.015179	0.0124546	0.0272612	0.0857323
53.6917				0.00175305	0.0159516	0.0137912	0.0120976	0.0265265	0.0979428
53.7565				0.00584276	0.0161139	0.0139855	0.0125207	0.0267207	0.0796183
53.8212				0.00195627	0.0149013	0.0132326	0.0117433	0.0279912	0.0866917
53.886				0.00338025	0.0139729	0.0124427	0.0114457	0.0286024	0.0880115
53.9508				0.00552983	0.0146035	0.012205	0.0119313	0.0277578	0.0793035
54.0155				0.00225322	0.0146979	0.0125707	0.0112224	0.0276599	0.0787329
54.0803				0.00413466	0.0132409	0.0116461	0.010976	0.0262884	0.0729016
54.1451				0.00184126	0.0133854	0.0107506	0.0112394	0.0267821	0.0821944
54.2098				0.00372799	0.0123132	0.0108003	0.00999795	0.0272543	0.072952
54.2746				0.00457889	0.0127175	0.00961382	0.0102449	0.0266708	0.0817518
54.3394				0.000907859	0.0119641	0.00926165	0.00933982	0.0243855	0.0641663
54.4041				0.0017167	0.0107987	0.00783591	0.00796825	0.0237296	0.0724728
54.4689				0.000664175	0.0107941	0.00738534	0.00859843	0.0243747	0.0730118
54.5337				0.000636981	0.00946337	0.00775934	0.00812175	0.0227486	0.0615909
54.5984				0.00263944	0.00911962	0.00614461	0.00749376	0.021934	0.0676782
54.6632				0.00203912	0.00886952	0.0063458	0.00610572	0.0213204	0.0615179
54.728				0.000418699	0.00738931	0.004468	0.005782	0.0195319	0.0584812
54.7927				-0.00029731	0.00722961	0.00478963	0.0051684	0.0191625	0.0529784
54.8575				0.00149487	0.00723686	0.00456392	0.00632449	0.0198986	0.0499005
54.9223				0.000489658	0.00673634	0.00410764	0.00513031	0.0193048	0.0474802
54.987				0.000236378	0.00630179	0.00267483	0.00442871	0.0188452	0.0493754
55.0518				-0.00182577	0.00513509	0.00245075	0.00432949	0.0175808	0.0488868
55.1166				-0.000249147	0.00461746	0.00173956	0.00381498	0.0186381	0.0425208
55.1813				-0.000660178	0.00507386	0.00160899	0.00420014	0.0183326	0.0470465
55.2461				-0.000934492	0.00513853	0.00177282	0.00360215	0.0186189	0.0422833
55.3109				0.0009787	0.00505214	0.000763138	0.00248319	0.0151564	0.0410137
55.3756				-0.00185647	0.00372661	0.000127979	0.00275239	0.0156108	0.0415937
55.4404				-0.0013683	0.00374487	0.00118106	0.00334501	0.0159036	0.0364606
55.5052				0.00073949	0.00499128	0.000987343	0.00305789	0.0159166	0.0434936
55.5699				-0.000528666	0.00512275	0.00139549	0.00381623	0.015596	0.0376617
55.6347				0.000553742	0.0049871	0.000334405	0.00278588	0.015346	0.0325696
55.6995				-0.00324905	0.00480707	0.000924205	0.00313797	0.0144346	0.0403836
55.7642				-0.000936124	0.00422877	0.000264411	0.0021584	0.0141855	0.0289617
55.829				-0.00345584	0.00457772	-7.20901e-05	0.00261556	0.0146709	0.0364469
55.8938				-0.00309385	0.0043981	-0.00015041	0.00183932	0.0148416	0.0320535
55.9585				0.00236905	0.00481017	0.000168171	0.00198192	0.0140421	0.0277833
56.0233				0.000706482	0.00470019	-0.00090746	0.00159982	0.0126347	0.0298842
56.0881				0.00234637	0.00456414	-0.000649587	0.00143668	0.0119281	0.0277924
56.1528				0.000299902	0.00311356	-0.00114325	0.00133688	0.0113446	0.02977
56.2176				0.000115017	0.00311759	-0.00182444	0.000367967	0.0104107	0.0207728
56.2824				-0.00220493	0.0026586	-0.00174593	0.000480753	0.0111685	0.026573
56.3472				0.000318462	0.00225623	-0.00269101	0.000381773	0.00947744	0.0199186
56.4119				-0.00231176	0.00250828	-0.0021893	-0.000629285	0.00981916	0.0160594
56.4767				-0.00373247	0.00131017	-0.00294131	-0.000694952	0.00852358	0.0199688
56.5415				-0.00277092	0.00165793	-0.00212427	-0.00061751	0.00931807	0.011218
56.6062				-0.00184092	0.00254162	-0.00202191	-0.000878508	0.0091873	0.0131956
56.671				0.000719357	0.00230092	-0.00210821	-0.000730135	0.00824301	0.0129124
56.7358				-0.0019267	0.00193682	-0.00286089	-0.00170997	0.00750257	0.00991617
56.8005				-0.00302664	0.00150267	-0.00233158	-0.000661825	0.00905328	0.0137435
56.8653				0.00010163	0.00291336	-0.0022617	-0.00119116	0.00788729	0.0102951
56.9301				0.000295401	0.00269749	-0.00329609	-0.00113511	0.00879922	0.0126426
56.9948				2.63733e-05	0.0026205	-0.00227503	-0.00185219	0.007962	0.00660454

## Sheet: Panel d
Time (s)	Components, ordered by earliest (left) to latest (right)
0.0647668			0.0561783	0.0579809	0.0350728	0.0313694	0.0227141	0.0101008	0.0219459	0.0957289
0.129534			0.0545432	0.0589216	0.0356702	0.0311863	0.0225737	0.00955036	0.0211167	0.0901122
0.194301			0.0542098	0.0607939	0.0364304	0.0321699	0.0225088	0.00863774	0.0216493	0.0878216
0.259067			0.0537315	0.0624929	0.0378923	0.0325889	0.0240424	0.0109127	0.0227543	0.0887369
0.323834			0.052843	0.0620638	0.037975	0.0330097	0.022753	0.00958818	0.0218648	0.0871296
0.388601			0.05914	0.0645438	0.0388824	0.0334208	0.0243844	0.00972102	0.0206273	0.0843893
0.453368			0.0547305	0.0654624	0.0396824	0.0336157	0.0234585	0.00929233	0.0232054	0.0824421
0.518135			0.0554329	0.0667228	0.0404594	0.0341469	0.0233488	0.00814394	0.0211067	0.0795971
0.582902			0.0620432	0.0678073	0.0418442	0.03494	0.0244383	0.0089349	0.0228044	0.0779502
0.647668			0.0608403	0.0694185	0.0423586	0.0351689	0.0237576	0.00754995	0.0220022	0.0773756
0.712435			0.0630615	0.0713236	0.0438548	0.0363432	0.0246711	0.00842148	0.0198354	0.0730794
0.777202			0.0735547	0.0729355	0.04457	0.036536	0.0241873	0.00830873	0.0216691	0.0720773
0.841969			0.0667802	0.0741563	0.0454113	0.0377406	0.0249779	0.00860953	0.0206086	0.0707849
0.906736			0.0696041	0.0748834	0.0458596	0.037001	0.0244603	0.00759767	0.0197055	0.0699794
0.971503			0.0715596	0.0758892	0.0468016	0.0378193	0.0257317	0.0087391	0.0213966	0.0636896
1.03627			0.0741663	0.0780301	0.0477285	0.0382022	0.0255308	0.00917278	0.0215731	0.0652751
1.10104			0.074385	0.0776361	0.0477588	0.0384633	0.0256946	0.00823526	0.0214093	0.064414
1.1658			0.0719986	0.0792356	0.0492221	0.039686	0.026789	0.00809436	0.0216085	0.062261
1.23057			0.0769205	0.0804217	0.0497752	0.0400873	0.026306	0.0100028	0.0234104	0.0639829
1.29534			0.0791167	0.0817865	0.0511848	0.0415202	0.0292291	0.00919962	0.0245742	0.066575
1.3601			0.0779839	0.08275	0.0523077	0.0429316	0.0293647	0.0109691	0.0231354	0.0641147
1.42487			0.0793597	0.0833243	0.0529061	0.0423343	0.028952	0.011554	0.0245083	0.065672
1.48964			0.0865973	0.0852334	0.0538693	0.044031	0.0302407	0.0110412	0.0233401	0.0646345
1.5544			0.0820385	0.0857295	0.054496	0.0443425	0.0319749	0.0129295	0.0261313	0.06704
1.61917			0.0955483	0.0865742	0.0559848	0.0461255	0.0317851	0.0122784	0.0258354	0.0664127
1.68394			0.0891558	0.0871125	0.0562364	0.0460692	0.0324886	0.0138321	0.0250819	0.0650461
1.7487			0.0912789	0.0877239	0.0576194	0.0473661	0.0334848	0.0149037	0.027102	0.0668655
1.81347			0.0853922	0.0896638	0.0583752	0.0476812	0.0338816	0.0144747	0.0257079	0.0636645
1.87824			0.0907479	0.0902193	0.0593786	0.0490515	0.0344203	0.01557	0.0236888	0.0595708
1.94301			0.090072	0.0909875	0.0611879	0.0493211	0.0354877	0.0156633	0.026712	0.0635577
2.00777			0.0931115	0.0935112	0.0621305	0.0509258	0.0358008	0.0162079	0.0271053	0.0607063
2.07254			0.0943896	0.0936863	0.063215	0.0516926	0.0372425	0.0176132	0.0276541	0.0640853
2.13731			0.0891771	0.0950222	0.0649601	0.0533411	0.038534	0.0185393	0.0298754	0.0629582
2.20207			0.0969455	0.0969468	0.0655632	0.0546533	0.0399372	0.0194907	0.0295376	0.063917
2.26684			0.0957862	0.0973979	0.0667543	0.05539	0.0399933	0.020571	0.030859	0.0653301
2.33161			0.101938	0.0987461	0.0677823	0.0568981	0.0410623	0.0204251	0.0278157	0.0626419
2.39637			0.0994272	0.0998904	0.0691799	0.0578247	0.0419992	0.0216971	0.0310479	0.062182
2.46114			0.100994	0.100821	0.0702055	0.0595096	0.0436427	0.0232255	0.0329977	0.0647721
2.52591			0.108232	0.101487	0.0713652	0.0604653	0.0450259	0.0256891	0.0344339	0.0688679
2.59067			0.110016	0.101636	0.0716022	0.0601215	0.0449764	0.0253551	0.0338146	0.0661844
2.65544			0.104198	0.102338	0.0728709	0.0620759	0.0465654	0.026992	0.0376677	0.0730347
2.72021			0.113053	0.102455	0.0733641	0.0623286	0.0478916	0.0283829	0.0381499	0.071928
2.78497			0.1068	0.104299	0.0740563	0.0630923	0.0473594	0.0291428	0.0378013	0.0727105
2.84974			0.10926	0.104209	0.0746963	0.0638435	0.0496747	0.0308485	0.0398563	0.0743855
2.91451			0.114639	0.104137	0.0758731	0.0654461	0.050608	0.0311312	0.0412958	0.0783771
2.97927			0.108676	0.105234	0.0762636	0.0660995	0.0504626	0.0324616	0.0426122	0.0740003
3.04404			0.116058	0.106233	0.0772383	0.0672811	0.0522413	0.0329293	0.0424304	0.0766389
3.10881			0.111783	0.107156	0.0787549	0.0687428	0.0529768	0.0343008	0.0438639	0.0763474
3.17358			0.117332	0.107751	0.0792467	0.0699373	0.0547419	0.035274	0.044503	0.0794241
3.23834			0.117232	0.109372	0.0802803	0.0704233	0.0544219	0.0361374	0.0473364	0.0788639
3.30311			0.119015	0.109577	0.080955	0.071536	0.0568265	0.0383068	0.0474561	0.0801713
3.36788			0.112978	0.110748	0.0821288	0.0727211	0.0570554	0.0386975	0.0481373	0.0820209
3.43264			0.113312	0.111972	0.0833669	0.0739309	0.0583458	0.0402269	0.0524688	0.0819972
3.49741			0.115698	0.112029	0.0843066	0.0751764	0.0596812	0.0415026	0.0525978	0.0814255
3.56218			0.116636	0.112995	0.0850582	0.0753392	0.0609837	0.0422389	0.0525035	0.0817027
3.62694			0.114918	0.11423	0.0855169	0.076667	0.061122	0.0435399	0.0518956	0.0863018
3.69171			0.115976	0.115297	0.08746	0.0781262	0.0630712	0.0447149	0.0549614	0.0834346
3.75648			0.116889	0.116517	0.0885024	0.0799718	0.0651376	0.046526	0.0566883	0.0885047
3.82124			0.113143	0.117132	0.0892897	0.0803193	0.0651011	0.0475027	0.0593847	0.0867382
3.88601			0.124147	0.118223	0.0907073	0.0818175	0.0671759	0.0500706	0.0588821	0.0891788
3.95078			0.120256	0.11905	0.0919267	0.0836088	0.0683453	0.0503795	0.0594894	0.0905182
4.01554			0.127494	0.122279	0.093297	0.0854321	0.0697518	0.0530959	0.0642246	0.09034
4.08031			0.130869	0.122648	0.0941582	0.086585	0.0713917	0.053424	0.0633158	0.0932844
4.14508			0.128909	0.124626	0.0957462	0.0879752	0.07341	0.0559685	0.0638247	0.0931115
4.20984			0.127094	0.125609	0.0972415	0.0891699	0.0743789	0.0579225	0.0647048	0.0978856
4.27461			0.133245	0.128217	0.0982691	0.0909723	0.0754455	0.060109	0.0671526	0.0985508
4.33938			0.13522	0.129653	0.0994402	0.0920133	0.076513	0.0617425	0.0685865	0.100399
4.40415			0.14014	0.130027	0.100629	0.0927733	0.0777215	0.0635537	0.0717614	0.106368
4.46891			0.137165	0.130784	0.101556	0.0934412	0.079711	0.0644456	0.0736935	0.106978
4.53368			0.139864	0.132104	0.102205	0.0947922	0.0799283	0.066695	0.0744251	0.10961
4.59845			0.142249	0.132126	0.103602	0.0956366	0.0818928	0.068398	0.0764783	0.114768
4.66321			0.143379	0.134648	0.10471	0.0969965	0.0827146	0.0694136	0.0816175	0.115252
4.72798			0.145088	0.136601	0.106647	0.0989533	0.0850177	0.0716605	0.0774447	0.114886
4.79275			0.147159	0.138087	0.10823	0.100508	0.0855904	0.0731412	0.0810273	0.111151
4.85751			0.14696	0.140031	0.109765	0.102317	0.0873248	0.0738496	0.0817123	0.111843
4.92228			0.147171	0.141582	0.111346	0.104218	0.0879293	0.0744506	0.0815198	0.113466
4.98705			0.152623	0.14353	0.111725	0.105286	0.0903251	0.0765721	0.0832321	0.113095
5.05181			0.152858	0.144479	0.11408	0.107078	0.091206	0.076914	0.0853523	0.115551
5.11658			0.152925	0.146865	0.115203	0.107692	0.092366	0.0791456	0.087838	0.115458
5.18135			0.154343	0.148353	0.116242	0.109361	0.0937631	0.0807055	0.0873892	0.115777
5.24611			0.157814	0.150801	0.118291	0.111308	0.0958935	0.0823374	0.0890166	0.116288
5.31088			0.159523	0.150751	0.118723	0.111666	0.0958788	0.084048	0.0922103	0.121917
5.37565			0.155845	0.153758	0.121289	0.113081	0.097776	0.0856228	0.0946362	0.120196
5.44041			0.162287	0.152906	0.121708	0.114525	0.0984674	0.0873588	0.0971622	0.124132
5.50518			0.156822	0.157056	0.123532	0.115881	0.100104	0.0883397	0.0984411	0.123239
5.56995			0.166331	0.158139	0.12594	0.11759	0.101581	0.0907775	0.104308	0.125251
5.63472			0.163933	0.159771	0.126748	0.119388	0.103106	0.09209	0.104644	0.127602
5.69948			0.166849	0.161594	0.128648	0.120671	0.103563	0.0939481	0.108097	0.127476
5.76425			0.162735	0.164573	0.130611	0.12195	0.106417	0.0940194	0.109314	0.130145
5.82902			0.171423	0.16484	0.131016	0.12398	0.108986	0.096993	0.112759	0.12986
5.89378			0.167043	0.16659	0.133909	0.12501	0.108674	0.0973564	0.112035	0.133032
5.95855			0.172541	0.169425	0.135185	0.127776	0.111207	0.0996252	0.114273	0.131403
6.02332			0.167048	0.169862	0.136236	0.127607	0.112332	0.100746	0.11828	0.135961
6.08808			0.172159	0.171697	0.137737	0.129978	0.114364	0.102852	0.11764	0.136303
6.15285			0.165361	0.172011	0.138752	0.130758	0.115554	0.10385	0.119818	0.138476
6.21762			0.173827	0.172523	0.139822	0.132167	0.116536	0.105007	0.12348	0.138746
6.28238			0.163839	0.17287	0.140295	0.133161	0.116522	0.106024	0.125532	0.138389
6.34715			0.175685	0.173292	0.141838	0.13488	0.11918	0.107691	0.127899	0.141645
6.41192			0.170503	0.174828	0.143875	0.136555	0.120446	0.109454	0.128596	0.138739
6.47668			0.171456	0.174846	0.143921	0.13694	0.121857	0.110255	0.1304	0.141956
6.54145			0.176586	0.174972	0.145768	0.138989	0.123161	0.110538	0.133634	0.138523
6.60622			0.173117	0.177289	0.147284	0.140778	0.12433	0.111692	0.134285	0.13953
6.67098			0.175637	0.176295	0.147997	0.1415	0.125665	0.113136	0.133741	0.137449
6.73575			0.169316	0.179846	0.150225	0.143828	0.127306	0.114387	0.137776	0.137637
6.80052			0.171183	0.179173	0.151147	0.144635	0.128067	0.115891	0.141671	0.139206
6.86528			0.177301	0.18098	0.152954	0.146744	0.129519	0.116614	0.140826	0.132941
6.93005			0.168514	0.181203	0.153241	0.147095	0.130916	0.117961	0.141783	0.135058
6.99482			0.172602	0.18205	0.154825	0.148876	0.132596	0.119895	0.145281	0.138101
7.05959			0.167873	0.182613	0.155868	0.150271	0.133704	0.1218	0.14748	0.138309
7.12435			0.172081	0.183003	0.157259	0.150673	0.135146	0.122809	0.146074	0.134958
7.18912			0.169501	0.18358	0.158552	0.152068	0.135886	0.124052	0.14711	0.13163
7.25389			0.174603	0.184777	0.15873	0.153685	0.136871	0.1252	0.15347	0.140597
7.31865			0.170549	0.185278	0.159678	0.154795	0.138209	0.126793	0.150135	0.135503
7.38342			0.167195	0.187308	0.162511	0.156303	0.140021	0.127923	0.154515	0.135924
7.44819			0.173384	0.187472	0.163154	0.158072	0.140826	0.128995	0.153853	0.135879
7.51295			0.164716	0.188765	0.164424	0.159676	0.142308	0.131951	0.155153	0.135291
7.57772			0.172499	0.190317	0.166475	0.160748	0.143409	0.131919	0.158535	0.136447
7.64249			0.171803	0.190283	0.167014	0.162927	0.144611	0.133842	0.155514	0.136166
7.70725			0.169512	0.192006	0.169208	0.164007	0.145925	0.134076	0.158032	0.134262
7.77202			0.174348	0.191989	0.168975	0.165745	0.147034	0.135622	0.158548	0.137512
7.83679			0.171743	0.1943	0.171202	0.168134	0.148737	0.138031	0.161257	0.138097
7.90155			0.170491	0.194349	0.172183	0.169112	0.150759	0.138482	0.163065	0.141911
7.96632			0.167572	0.19529	0.173108	0.170412	0.151162	0.140417	0.162528	0.143132
8.03109			0.171732	0.196554	0.174233	0.172875	0.152278	0.142882	0.166134	0.144754
8.09585			0.1706	0.196572	0.175757	0.173981	0.154446	0.143537	0.167745	0.143573
8.16062			0.176257	0.197114	0.176452	0.175259	0.154332	0.145383	0.170001	0.144904
8.22539			0.174426	0.197135	0.177047	0.176081	0.156736	0.146498	0.171567	0.143132
8.29016			0.172014	0.197932	0.178607	0.178491	0.158494	0.147552	0.175199	0.145488
8.35492			0.174603	0.198818	0.180317	0.180082	0.160641	0.149913	0.175182	0.145706
8.41969			0.176685	0.199803	0.181056	0.181477	0.162798	0.151648	0.178389	0.148961
8.48446			0.17176	0.200979	0.18321	0.183396	0.164142	0.153416	0.180857	0.152243
8.54922			0.171813	0.201739	0.184349	0.185064	0.166433	0.155289	0.1831	0.150717
8.61399			0.171478	0.202152	0.185994	0.18757	0.168229	0.158198	0.186147	0.155441
8.67876			0.174285	0.202266	0.186859	0.188278	0.169801	0.159776	0.188475	0.159206
8.74352			0.171293	0.202017	0.187334	0.190129	0.171323	0.162489	0.190215	0.157554
8.80829			0.172529	0.203184	0.189153	0.191924	0.1733	0.164199	0.194235	0.165294
8.87306			0.167967	0.202747	0.189347	0.193221	0.175321	0.166606	0.194916	0.165128
8.93782			0.174711	0.203344	0.191216	0.19448	0.176748	0.167653	0.197929	0.163262
9.00259			0.171381	0.203395	0.190978	0.19539	0.177701	0.169625	0.201641	0.167542
9.06736			0.17583	0.204199	0.19336	0.19776	0.181115	0.172353	0.205997	0.172195
9.13212			0.174699	0.203771	0.193771	0.198754	0.18172	0.173705	0.208684	0.17409
9.19689			0.179824	0.205088	0.195927	0.200574	0.183021	0.17659	0.211896	0.174088
9.26166			0.174175	0.205797	0.197133	0.201733	0.185474	0.178527	0.21711	0.177661
9.32642			0.17947	0.205439	0.197803	0.203787	0.186924	0.181632	0.221128	0.178581
9.39119			0.175342	0.206466	0.199596	0.204836	0.18911	0.183173	0.222104	0.183579
9.45596			0.179429	0.206434	0.199854	0.206327	0.190401	0.186166	0.221898	0.182853
9.52073			0.176968	0.207119	0.201535	0.208766	0.192456	0.187146	0.228282	0.186854
9.58549			0.180258	0.20701	0.201107	0.208665	0.193333	0.189887	0.230182	0.189752
9.65026			0.176275	0.2073	0.201362	0.211463	0.195424	0.191402	0.23438	0.191521
9.71503			0.176158	0.207154	0.20116	0.212084	0.195414	0.191381	0.233574	0.192249
9.77979			0.181042	0.207785	0.201737	0.212986	0.196802	0.194247	0.239326	0.194621
9.84456			0.177663	0.207676	0.202465	0.215108	0.197511	0.195444	0.242953	0.195217
9.90933			0.176024	0.208474	0.203525	0.216437	0.200651	0.19804	0.244901	0.197265
9.97409			0.178129	0.208376	0.203519	0.217653	0.200305	0.199938	0.248081	0.1983
10.0389			0.180597	0.208288	0.204904	0.219392	0.202169	0.199762	0.249159	0.19855
10.1036			0.181471	0.207817	0.204264	0.22002	0.202443	0.202825	0.252969	0.200007
10.1684			0.179469	0.208602	0.205809	0.221373	0.204655	0.205011	0.255851	0.207154
10.2332			0.180197	0.207934	0.206208	0.222598	0.206422	0.20631	0.257539	0.206478
10.2979			0.178051	0.208191	0.206703	0.224195	0.207409	0.208612	0.261528	0.210889
10.3627			0.177957	0.208503	0.207497	0.224895	0.207784	0.211251	0.264637	0.20972
10.4275			0.181392	0.207613	0.20881	0.226744	0.210269	0.212599	0.265715	0.217333
10.4922			0.17968	0.20854	0.207982	0.227903	0.210255	0.214497	0.266862	0.211575
10.557			0.176663	0.208012	0.209192	0.229311	0.212401	0.217772	0.274447	0.220235
10.6218			0.174613	0.207541	0.209467	0.229247	0.213695	0.218912	0.274799	0.214246
10.6865			0.175704	0.208978	0.209295	0.230656	0.214622	0.219849	0.279473	0.221789
10.7513			0.176214	0.208345	0.210338	0.232475	0.215946	0.223057	0.281991	0.21995
10.8161			0.173439	0.2079	0.210086	0.232143	0.216644	0.223997	0.284634	0.22219
10.8808			0.174675	0.208944	0.211489	0.23464	0.218083	0.226481	0.289181	0.219474
10.9456			0.172552	0.209787	0.210883	0.234783	0.21871	0.228649	0.291114	0.218464
11.0104			0.171226	0.209164	0.212441	0.236794	0.219907	0.229122	0.294766	0.216466
11.0751			0.174878	0.21087	0.212233	0.237013	0.219824	0.232542	0.294448	0.219934
11.1399			0.168382	0.209005	0.212522	0.237409	0.221283	0.233153	0.295763	0.219713
11.2047			0.172807	0.209393	0.212173	0.238075	0.222749	0.236035	0.299959	0.227332
11.2694			0.165948	0.209102	0.212208	0.237411	0.222726	0.236683	0.300487	0.226875
11.3342			0.160998	0.207912	0.211519	0.238298	0.223172	0.23933	0.301522	0.229982
11.399			0.161243	0.209369	0.212169	0.238543	0.22506	0.240228	0.302342	0.229678
11.4637			0.162865	0.207867	0.211157	0.239078	0.224527	0.24269	0.303591	0.230175
11.5285			0.152648	0.207495	0.211976	0.239249	0.226185	0.242303	0.306571	0.226691
11.5933			0.164901	0.206598	0.21072	0.239607	0.226293	0.244209	0.307447	0.231706
11.658			0.152122	0.206606	0.210632	0.239545	0.227171	0.246835	0.309018	0.234982
11.7228			0.156378	0.20684	0.211942	0.240574	0.228154	0.247532	0.312067	0.231378
11.7876			0.155898	0.206787	0.211286	0.240803	0.229177	0.248234	0.313603	0.231951
11.8523			0.150947	0.20537	0.211294	0.240351	0.22821	0.249462	0.317026	0.236588
11.9171			0.151748	0.205853	0.210997	0.240037	0.230079	0.250948	0.319172	0.236586
11.9819			0.152065	0.206228	0.210677	0.240571	0.230213	0.252114	0.319183	0.233562
12.0466			0.14668	0.205605	0.21116	0.240421	0.230452	0.253205	0.324789	0.235304
12.1114			0.149172	0.204754	0.21074	0.240351	0.230914	0.254096	0.327569	0.237089
12.1762			0.147725	0.205089	0.210439	0.239946	0.232072	0.256814	0.330584	0.231911
12.2409			0.14466	0.204508	0.210294	0.240271	0.231875	0.25723	0.331745	0.236554
12.3057			0.14377	0.20481	0.211148	0.241225	0.233173	0.259425	0.335083	0.234453
12.3705			0.142446	0.203627	0.210395	0.241198	0.232988	0.259656	0.337548	0.236683
12.4352			0.136119	0.20214	0.209846	0.240388	0.23263	0.259875	0.339192	0.236359
12.5			0.136197	0.201977	0.209095	0.240122	0.233199	0.262633	0.341698	0.236254
12.5648			0.138545	0.202485	0.209286	0.240696	0.233767	0.263449	0.344496	0.234187
12.6295			0.131447	0.201614	0.208758	0.241103	0.234589	0.265742	0.346579	0.240285
12.6943			0.138701	0.202476	0.209427	0.240782	0.233828	0.26548	0.347824	0.236853
12.7591			0.125176	0.20089	0.208603	0.241044	0.234663	0.266702	0.352475	0.23601
12.8238			0.136322	0.201435	0.208328	0.240374	0.234253	0.266468	0.356356	0.236714
12.8886			0.130312	0.199748	0.20789	0.240428	0.234639	0.269373	0.353199	0.239194
12.9534			0.134331	0.200233	0.20756	0.240746	0.23497	0.269956	0.354934	0.236729
13.0181			0.125397	0.198151	0.206324	0.239909	0.233711	0.270014	0.357561	0.246059
13.0829			0.126999	0.19849	0.206546	0.239763	0.235292	0.271039	0.355786	0.244839
13.1477			0.129037	0.198053	0.206474	0.240823	0.23563	0.272677	0.35922	0.246871
13.2124			0.129553	0.197202	0.205005	0.239039	0.235334	0.270876	0.357908	0.247779
13.2772			0.125043	0.197037	0.205307	0.239424	0.235338	0.272193	0.360494	0.248025
13.342			0.127492	0.196524	0.204735	0.238906	0.236204	0.271465	0.363347	0.24277
13.4067			0.126777	0.195132	0.204265	0.238978	0.236023	0.273808	0.366647	0.24793
13.4715			0.123766	0.19421	0.203095	0.238377	0.235696	0.272136	0.367662	0.254022
13.5363			0.128464	0.194693	0.203544	0.237974	0.235751	0.271826	0.367175	0.251346
13.601			0.126903	0.193258	0.202122	0.238111	0.236105	0.273258	0.372662	0.249449
13.6658			0.125198	0.192441	0.200992	0.237765	0.236367	0.273521	0.373038	0.255032
13.7306			0.121752	0.192813	0.201918	0.237717	0.236317	0.272405	0.374122	0.253897
13.7953			0.126911	0.193362	0.200944	0.237376	0.235915	0.272026	0.376145	0.256777
13.8601			0.11537	0.192358	0.200583	0.237106	0.23668	0.273119	0.380129	0.25527
13.9249			0.118547	0.192819	0.200359	0.236751	0.23698	0.27273	0.377408	0.255809
13.9896			0.116238	0.191653	0.19934	0.236541	0.235595	0.271823	0.382471	0.258811
14.0544			0.119802	0.19226	0.19913	0.236048	0.236865	0.27232	0.382239	0.257255
14.1192			0.11382	0.191041	0.198493	0.235903	0.236386	0.273546	0.386813	0.254022
14.1839			0.115524	0.190722	0.197873	0.235642	0.236402	0.272488	0.386547	0.25579
14.2487			0.106449	0.187803	0.196591	0.23444	0.236292	0.272201	0.385929	0.256764
14.3135			0.103488	0.188009	0.195699	0.233749	0.236168	0.272384	0.390784	0.252352
14.3782			0.104758	0.187054	0.19486	0.23358	0.236147	0.27121	0.389881	0.257615
14.443			0.101773	0.185296	0.193619	0.232511	0.236026	0.271536	0.394496	0.257201
14.5078			0.108433	0.186328	0.193724	0.232725	0.237063	0.273824	0.396043	0.260589
14.5725			0.101267	0.183344	0.1917	0.231472	0.235888	0.271045	0.39795	0.264223
14.6373			0.102827	0.183672	0.191541	0.231754	0.236	0.27081	0.398007	0.26448
14.7021			0.106683	0.183513	0.190893	0.23139	0.234949	0.271228	0.398588	0.273073
14.7668			0.107664	0.182657	0.190479	0.230993	0.235932	0.269446	0.399644	0.270248
14.8316			0.102094	0.180604	0.189058	0.229995	0.233851	0.268475	0.399619	0.277378
14.8964			0.101262	0.180916	0.188408	0.229564	0.234817	0.269767	0.400357	0.281776
14.9611			0.11167	0.17969	0.188095	0.229545	0.235659	0.268659	0.402366	0.281304
15.0259			0.0993565	0.179688	0.1878	0.229749	0.236236	0.268531	0.404108	0.288342
15.0907			0.099202	0.178213	0.186328	0.227802	0.235531	0.269609	0.408196	0.289642
15.1554			0.0987093	0.176809	0.185963	0.228181	0.236235	0.269393	0.409968	0.28893
15.2202			0.103656	0.176411	0.185056	0.226965	0.235861	0.268793	0.409725	0.289716
15.285			0.101833	0.175384	0.184237	0.226598	0.234612	0.26686	0.412977	0.296618
15.3497			0.101002	0.174323	0.183264	0.226469	0.235778	0.26736	0.418102	0.297683
15.4145			0.0971497	0.1737	0.183	0.225744	0.234621	0.26924	0.419071	0.300268
15.4793			0.0971165	0.172861	0.182289	0.22616	0.233345	0.265514	0.414687	0.308942
15.544			0.0949559	0.172264	0.181947	0.223897	0.234128	0.267381	0.42236	0.313942
15.6088			0.0955995	0.171862	0.180746	0.224048	0.23331	0.266007	0.420338	0.315375
15.6736			0.0952036	0.170701	0.180635	0.22401	0.232996	0.265696	0.42357	0.319875
15.7383			0.0907946	0.170133	0.179886	0.222641	0.232059	0.265539	0.424037	0.320305
15.8031			0.094025	0.167869	0.179112	0.221462	0.231539	0.265207	0.428227	0.328064
15.8679			0.0925411	0.167638	0.178017	0.221433	0.232236	0.264888	0.432916	0.327808
15.9326			0.0917584	0.165653	0.177296	0.220044	0.230621	0.266034	0.436203	0.332248
15.9974			0.097455	0.164875	0.176667	0.219861	0.230186	0.266994	0.43827	0.331783
16.0622			0.0894435	0.164446	0.175675	0.21826	0.229068	0.264138	0.438373	0.337008
16.1269			0.0927951	0.162293	0.174489	0.21768	0.229501	0.265707	0.441676	0.343205
16.1917			0.0957843	0.161145	0.173283	0.217	0.227995	0.263544	0.435911	0.345226
16.2565			0.0870229	0.160704	0.172417	0.215973	0.228049	0.264185	0.438688	0.351746
16.3212			0.0965402	0.159014	0.171786	0.215032	0.227607	0.264415	0.441149	0.348572
16.386			0.0933398	0.158131	0.170819	0.215384	0.227885	0.264185	0.43774	0.363954
16.4508			0.0968127	0.156893	0.169722	0.214121	0.227594	0.263159	0.441842	0.359792
16.5155			0.091847	0.155652	0.169394	0.213789	0.226394	0.263048	0.4426	0.368134
16.5803			0.100422	0.154784	0.16863	0.213863	0.228581	0.263401	0.442728	0.371149
16.6451			0.0986962	0.153527	0.167378	0.212084	0.226364	0.263193	0.446104	0.37468
16.7098			0.0929807	0.152124	0.166599	0.211558	0.226567	0.263903	0.447556	0.38271
16.7746			0.0951721	0.149518	0.16524	0.210802	0.227214	0.265181	0.450738	0.384979
16.8394			0.0932528	0.149213	0.165286	0.209746	0.226803	0.26533	0.453694	0.385141
16.9041			0.0946463	0.147241	0.163999	0.20965	0.228428	0.267536	0.459823	0.39169
16.9689			0.0920742	0.145441	0.163068	0.207799	0.226424	0.268207	0.461725	0.39622
17.0337			0.0902033	0.144328	0.16313	0.208124	0.227775	0.267819	0.463831	0.402468
17.0984			0.0935799	0.143209	0.161419	0.207045	0.226963	0.267733	0.468364	0.402653
17.1632			0.090403	0.142221	0.160936	0.206617	0.227513	0.268506	0.467001	0.416249
17.228			0.0933444	0.141358	0.160215	0.206018	0.2254	0.267927	0.467628	0.417679
17.2927			0.0926101	0.140898	0.159248	0.204661	0.225279	0.267021	0.4703	0.416947
17.3575			0.086265	0.138572	0.157654	0.204722	0.226111	0.268466	0.471238	0.430604
17.4223			0.0897387	0.138197	0.157834	0.203484	0.225791	0.26905	0.475523	0.42355
17.487			0.0887868	0.137132	0.156525	0.203146	0.225802	0.26885	0.475381	0.428872
17.5518			0.0935909	0.136258	0.156298	0.202636	0.224572	0.267682	0.476279	0.42639
17.6166			0.0909462	0.135497	0.155419	0.201547	0.225649	0.268965	0.476032	0.436278
17.6813			0.10245	0.134777	0.155538	0.202272	0.22419	0.269352	0.476855	0.435195
17.7461			0.0908084	0.13305	0.15333	0.200513	0.224062	0.269021	0.473789	0.443877
17.8109			0.099749	0.133546	0.15373	0.201171	0.224874	0.268811	0.471706	0.450797
17.8756			0.0968385	0.131709	0.15225	0.200594	0.224056	0.269086	0.471704	0.461932
17.9404			0.0979914	0.130951	0.151109	0.199222	0.223531	0.271141	0.471046	0.459791
18.0052			0.0996283	0.128632	0.149189	0.19821	0.224102	0.270072	0.472686	0.47455
18.0699			0.0971292	0.127606	0.147819	0.197411	0.223137	0.269983	0.470309	0.48247
18.1347			0.0899618	0.126279	0.146642	0.197365	0.224234	0.270834	0.471316	0.489128
18.1995			0.104032	0.125081	0.145271	0.1958	0.224045	0.273234	0.478696	0.49717
18.2642			0.0944209	0.122735	0.14384	0.195208	0.223196	0.274035	0.481579	0.505492
18.329			0.0933247	0.121374	0.142457	0.195528	0.224512	0.276395	0.48571	0.511613
18.3938			0.096244	0.120392	0.141382	0.194024	0.224009	0.275369	0.486494	0.526681
18.4585			0.0925114	0.118747	0.140459	0.192961	0.223521	0.278033	0.492931	0.525019
18.5233			0.0931088	0.11753	0.138812	0.192104	0.223474	0.279277	0.495146	0.529857
18.5881			0.0897877	0.114354	0.137477	0.191128	0.223288	0.280969	0.499743	0.531588
18.6528			0.0927563	0.113972	0.136821	0.190329	0.222452	0.281321	0.504551	0.53085
18.7176			0.0851535	0.111712	0.135491	0.187813	0.221982	0.281209	0.507816	0.538785
18.7824			0.089332	0.109851	0.134206	0.187201	0.223052	0.284239	0.511792	0.538656
18.8472			0.0901726	0.110186	0.133386	0.186988	0.221775	0.282085	0.51418	0.541014
18.9119			0.0944486	0.108047	0.131812	0.184874	0.221742	0.282746	0.517253	0.546305
18.9767			0.0910799	0.106598	0.131098	0.183893	0.220352	0.281633	0.517184	0.550108
19.0415			0.0918241	0.106367	0.129987	0.182429	0.219652	0.28203	0.522046	0.548037
19.1062			0.0857945	0.105228	0.128314	0.181032	0.21828	0.280044	0.518618	0.552187
19.171			0.0957087	0.104619	0.126699	0.179096	0.217093	0.279146	0.520896	0.548766
19.2358			0.0870419	0.103437	0.126397	0.178171	0.21682	0.280181	0.524864	0.551977
19.3005			0.0939325	0.101808	0.12453	0.176254	0.214774	0.278319	0.520897	0.552982
19.3653			0.0822656	0.101671	0.123733	0.1755	0.21425	0.277731	0.525389	0.547519
19.4301			0.0916246	0.10053	0.12301	0.173711	0.212666	0.275577	0.525073	0.552109
19.4948			0.0902169	0.100005	0.121853	0.173537	0.213513	0.277103	0.524999	0.547525
19.5596			0.0836312	0.0974905	0.11956	0.170883	0.209315	0.273891	0.524672	0.545572
19.6244			0.0853934	0.0979968	0.119017	0.170268	0.209198	0.273082	0.525974	0.547796
19.6891			0.0841309	0.0962902	0.1176	0.168551	0.206878	0.272506	0.522592	0.542883
19.7539			0.0813201	0.0948251	0.115343	0.166421	0.205962	0.270051	0.524028	0.53775
19.8187			0.082623	0.0935968	0.114285	0.165365	0.203867	0.270101	0.521432	0.533178
19.8834			0.0805139	0.0921494	0.11266	0.162765	0.20293	0.268422	0.519126	0.536139
19.9482			0.0771705	0.0912505	0.111399	0.16181	0.200862	0.266587	0.518661	0.530665
20.013			0.0773844	0.088595	0.109009	0.159997	0.199147	0.264499	0.515007	0.523857
20.0777			0.0764367	0.0881558	0.108102	0.158004	0.196794	0.26496	0.515708	0.526901
20.1425			0.0723187	0.0873709	0.106701	0.156707	0.195818	0.262345	0.509933	0.521488
20.2073			0.0713712	0.0862744	0.105449	0.154608	0.194063	0.261233	0.507474	0.516003
20.272			0.074296	0.0841919	0.104394	0.153376	0.193218	0.259276	0.50634	0.513396
20.3368			0.06466	0.0832543	0.102462	0.151982	0.191333	0.258218	0.502763	0.506104
20.4016			0.0647532	0.083118	0.102131	0.150284	0.189393	0.255453	0.494432	0.506034
20.4663			0.0680654	0.0816302	0.100512	0.1481	0.187859	0.255667	0.494465	0.501011
20.5311			0.0720797	0.0808267	0.0991069	0.147498	0.187051	0.252316	0.489707	0.496481
20.5959			0.0647666	0.0795285	0.0978028	0.145096	0.184993	0.249964	0.487763	0.491193
20.6606			0.0648358	0.0789061	0.096941	0.14419	0.183312	0.249078	0.486575	0.485543
20.7254			0.0723117	0.0773133	0.0955973	0.142516	0.181904	0.246888	0.481368	0.483139
20.7902			0.066862	0.076812	0.0939648	0.141119	0.179758	0.242704	0.477979	0.478685
20.8549			0.0608071	0.0751627	0.0920315	0.138496	0.177539	0.242285	0.474979	0.466421
20.9197			0.0708251	0.0746782	0.091847	0.137972	0.175594	0.240385	0.472941	0.468707
20.9845			0.0606305	0.0732469	0.0904201	0.135298	0.173776	0.237827	0.467362	0.461496
21.0492			0.0614258	0.0731617	0.0891255	0.133765	0.171435	0.235444	0.461666	0.455872
21.114			0.0607201	0.0711278	0.0877911	0.132394	0.16969	0.232718	0.460903	0.45184
21.1788			0.0566494	0.0706197	0.0866188	0.130266	0.168432	0.231857	0.457228	0.451171
21.2435			0.0497703	0.0711399	0.0865939	0.129762	0.167004	0.232149	0.45009	0.443305
21.3083			0.0584093	0.068147	0.0834982	0.127318	0.163806	0.227331	0.448722	0.439932
21.3731			0.0457923	0.0669968	0.0829885	0.126112	0.162086	0.225078	0.443798	0.437125
21.4378			0.0523735	0.0668156	0.0818079	0.124087	0.160743	0.224824	0.438091	0.430967
21.5026			0.051837	0.0654507	0.0807238	0.123258	0.158465	0.223126	0.435941	0.428918
21.5674			0.0508404	0.0644195	0.0794518	0.121814	0.157345	0.219831	0.429631	0.424764
21.6321			0.0420961	0.0631772	0.0784982	0.119848	0.154561	0.218022	0.427919	0.419941
21.6969			0.0481934	0.0633199	0.0781687	0.118859	0.154289	0.216216	0.423185	0.421369
21.7617			0.0478503	0.0625623	0.0767946	0.117729	0.151837	0.214853	0.418285	0.415666
21.8264			0.0457639	0.0614836	0.0756004	0.115528	0.149803	0.212373	0.414156	0.408907
21.8912			0.0415224	0.0594691	0.0747571	0.114994	0.149938	0.210941	0.412005	0.40617
21.956			0.0412033	0.060487	0.0736873	0.112973	0.146647	0.208498	0.408663	0.403296
22.0207			0.0410053	0.0575842	0.0723528	0.111278	0.144215	0.205872	0.40667	0.404444
22.0855			0.0402745	0.0579468	0.0711441	0.110037	0.143543	0.205916	0.401607	0.39814
22.1503			0.0313104	0.0558026	0.0702853	0.108583	0.140566	0.201611	0.3972	0.395293
22.215			0.0357374	0.0565147	0.0700377	0.107383	0.139779	0.200849	0.39534	0.39299
22.2798			0.0351519	0.0537496	0.0672712	0.104632	0.136741	0.196728	0.388073	0.386818
22.3446			0.0361646	0.0535593	0.0670182	0.104209	0.136448	0.195374	0.38495	0.390004
22.4093			0.0344407	0.0518313	0.0662946	0.102458	0.13373	0.192915	0.38122	0.381518
22.4741			0.0354534	0.0519225	0.0645035	0.101077	0.131964	0.189626	0.374299	0.37789
22.5389			0.0348435	0.0506804	0.0639959	0.0989177	0.131176	0.188605	0.371834	0.376724
22.6036			0.0371398	0.0492353	0.0627225	0.0978681	0.128476	0.185614	0.371034	0.376937
22.6684			0.0288282	0.0485213	0.0616643	0.0962297	0.126518	0.182993	0.36415	0.364603
22.7332			0.0373004	0.0473358	0.0607222	0.0948705	0.12503	0.181596	0.363037	0.366344
22.7979			0.0290612	0.0470793	0.0602217	0.0937749	0.124186	0.179633	0.35682	0.365699
22.8627			0.0323264	0.0465884	0.0592309	0.0930222	0.121954	0.17829	0.355848	0.36478
22.9275			0.0321523	0.046208	0.0588489	0.0919902	0.121025	0.176379	0.350345	0.361756
22.9922			0.0269644	0.0446491	0.0568025	0.0887571	0.118241	0.172808	0.345096	0.356219
23.057			0.0287764	0.0447949	0.0566161	0.088865	0.11714	0.172289	0.342972	0.356729
23.1218			0.0296195	0.0426117	0.0551048	0.0869035	0.11558	0.169497	0.340172	0.353666
23.1865			0.0307776	0.0431856	0.0548094	0.0864369	0.114198	0.1674	0.335882	0.350229
23.2513			0.0229246	0.041845	0.0535834	0.0845044	0.112207	0.167235	0.330968	0.342965
23.3161			0.0281036	0.0412362	0.0521305	0.0835739	0.109911	0.164801	0.328922	0.341265
23.3808			0.0309332	0.040989	0.0519233	0.0829743	0.108746	0.161368	0.324303	0.34167
23.4456			0.0303955	0.0399432	0.0511885	0.0817343	0.108588	0.16094	0.321601	0.335736
23.5104			0.0302697	0.0410666	0.0515516	0.0812059	0.107874	0.158694	0.319256	0.334843
23.5751			0.031767	0.0408793	0.050113	0.0804181	0.105878	0.157236	0.315192	0.329311
23.6399			0.0237435	0.0392193	0.049238	0.0795643	0.10498	0.155093	0.314381	0.329144
23.7047			0.032969	0.0394252	0.0492216	0.0789612	0.104164	0.153341	0.308223	0.32438
23.7694			0.028022	0.0398483	0.0483244	0.0777547	0.103009	0.152445	0.307256	0.320167
23.8342			0.0257156	0.0378858	0.046237	0.0746544	0.100279	0.148803	0.29959	0.31377
23.899			0.0252262	0.0370223	0.0451023	0.0745981	0.098433	0.146622	0.297138	0.310854
23.9637			0.0298974	0.036916	0.0444619	0.0731067	0.097489	0.144906	0.293695	0.307277
24.0285			0.0272274	0.0363468	0.0441066	0.0725593	0.0961956	0.14293	0.286883	0.302662
24.0933			0.0252842	0.0358645	0.0432949	0.0703772	0.0942587	0.140866	0.285124	0.297771
24.158			0.0268543	0.0358023	0.0428495	0.0704514	0.0941423	0.140146	0.279684	0.294557
24.2228			0.0289575	0.0360478	0.0422216	0.0693428	0.0924361	0.137249	0.273217	0.289188
24.2876			0.0262389	0.0350228	0.0420144	0.0682531	0.0912733	0.134866	0.27121	0.286204
24.3523			0.0273971	0.0349636	0.0408498	0.0669024	0.0904775	0.135951	0.269167	0.283138
24.4171			0.0246056	0.0344212	0.0408538	0.0669325	0.0886325	0.132793	0.262987	0.277889
24.4819			0.0254972	0.0334032	0.039531	0.065178	0.0876718	0.130864	0.261686	0.277297
24.5466			0.0234325	0.0338729	0.0393677	0.0651812	0.0870456	0.130952	0.258186	0.272477
24.6114			0.0256812	0.0334056	0.0385478	0.0634187	0.0848561	0.128764	0.253705	0.271742
24.6762			0.0225259	0.0316062	0.0379519	0.0627266	0.0847239	0.128827	0.251467	0.268279
24.7409			0.0214788	0.0324464	0.0367895	0.0620564	0.0833203	0.126694	0.250607	0.262117
24.8057			0.0251088	0.0310499	0.0363035	0.0606628	0.0816637	0.125364	0.247129	0.262476
24.8705			0.0217837	0.030582	0.0356766	0.0606181	0.0807756	0.124425	0.242958	0.260558
24.9352			0.0225541	0.030217	0.0353028	0.0595879	0.079538	0.121911	0.241723	0.255715
25			0.0285352	0.0312952	0.0345351	0.0594224	0.0784284	0.12248	0.237706	0.250497
25.0648			0.0215017	0.0295249	0.033897	0.0582072	0.0774482	0.120901	0.234435	0.252198
25.1295			0.0243563	0.0299309	0.0338461	0.0583344	0.0766222	0.118889	0.23277	0.247134
25.1943			0.0278897	0.0293067	0.0336166	0.0572877	0.075983	0.118484	0.229743	0.243912
25.2591			0.0236671	0.0294521	0.0335228	0.0579328	0.0764565	0.117484	0.228501	0.244496
25.3238			0.0218923	0.0300915	0.0327614	0.0562769	0.0746796	0.117259	0.223305	0.244497
25.3886			0.0263225	0.0302795	0.0332098	0.0569277	0.074712	0.116239	0.22409	0.237639
25.4534			0.022972	0.0301333	0.0326695	0.056075	0.0736148	0.115269	0.221969	0.240126
25.5181			0.0176581	0.0288965	0.0320843	0.0554562	0.0736684	0.111886	0.217132	0.234895
25.5829			0.0209489	0.030771	0.0319709	0.0553629	0.072907	0.113705	0.214238	0.23088
25.6477			0.0188343	0.0293162	0.0309264	0.0548487	0.0715021	0.109792	0.212801	0.228614
25.7124			0.0232402	0.0288123	0.0314428	0.0547362	0.0711937	0.110157	0.208064	0.228048
25.7772			0.0209073	0.0290669	0.0308825	0.053528	0.0701921	0.107507	0.207124	0.229203
25.842			0.0138229	0.0292951	0.0310624	0.0536618	0.0703571	0.107011	0.201063	0.226475
25.9067			0.0239257	0.0287322	0.0303246	0.0520908	0.0686681	0.105945	0.203393	0.225688
25.9715			0.0208653	0.0299404	0.0313622	0.0536883	0.0697186	0.106218	0.199777	0.223009
26.0363			0.0229684	0.0292864	0.0301881	0.0520527	0.0683133	0.103781	0.196905	0.223163
26.101			0.0189139	0.0296101	0.0307643	0.0518711	0.0668229	0.103935	0.196645	0.222503
26.1658			0.0170411	0.0279456	0.0288806	0.0503158	0.0659382	0.102284	0.193214	0.218019
26.2306			0.0167441	0.0282057	0.0295233	0.0510917	0.0658776	0.102367	0.190587	0.218695
26.2953			0.0182411	0.0275196	0.0285863	0.0498144	0.0642348	0.0992714	0.188688	0.215515
26.3601			0.0178471	0.0267711	0.0274717	0.0492961	0.0631335	0.0986957	0.188307	0.215383
26.4249			0.0167984	0.0270234	0.0276424	0.0485388	0.0623713	0.0979949	0.185516	0.210932
26.4896			0.0179075	0.0248609	0.0264063	0.0478766	0.0618218	0.0970679	0.185859	0.213192
26.5544			0.0159616	0.0263006	0.0269077	0.0478564	0.061218	0.095688	0.181873	0.207976
26.6192			0.0182345	0.0263177	0.0266101	0.0470571	0.0601132	0.0939765	0.180188	0.202594
26.6839			0.0203135	0.0251214	0.0257153	0.046357	0.059248	0.0932942	0.178509	0.204866
26.7487			0.0161609	0.0253213	0.0260184	0.0458649	0.0594061	0.0930505	0.17773	0.201481
26.8135			0.0192824	0.0243088	0.0249776	0.0457719	0.0585788	0.0900538	0.17282	0.198041
26.8782			0.0187668	0.0244313	0.0252722	0.045087	0.0579239	0.0898754	0.174301	0.199361
26.943			0.0129407	0.0241755	0.0246651	0.044551	0.0573378	0.0895538	0.171188	0.19553
27.0078			0.0235795	0.0246936	0.0250226	0.0446006	0.0577008	0.0885215	0.169067	0.196178
27.0725			0.0127093	0.0240511	0.0244058	0.0440006	0.0570748	0.0875456	0.165776	0.192765
27.1373			0.0143273	0.0236077	0.0242932	0.0436212	0.0567856	0.0880853	0.166009	0.189754
27.2021			0.0142964	0.0239988	0.0242747	0.0427151	0.0551585	0.0849945	0.161355	0.189951
27.2668			0.0172969	0.0237773	0.0242541	0.0427187	0.0554545	0.0856818	0.160648	0.184732
27.3316			0.00957833	0.0230254	0.0236287	0.0426067	0.0547648	0.0848693	0.160166	0.186288
27.3964			0.0146401	0.0224213	0.0231732	0.0406069	0.0532231	0.0825696	0.156611	0.181422
27.4611			0.013251	0.0216064	0.0226548	0.0414688	0.0522036	0.0822039	0.154693	0.183412
27.5259			0.0125652	0.0223824	0.0224856	0.040103	0.0527956	0.0820974	0.155977	0.183493
27.5907			0.0186701	0.0209379	0.0218081	0.0389929	0.0506685	0.0798299	0.15028	0.175313
27.6554			0.0150495	0.0224994	0.021998	0.0391709	0.0509638	0.0791429	0.150524	0.178151
27.7202			0.0218337	0.02161	0.0216917	0.0382058	0.0489221	0.0786443	0.148039	0.175871
27.785			0.013629	0.020965	0.0211974	0.0375067	0.0498106	0.0788964	0.145692	0.173194
27.8497			0.0161202	0.0218537	0.0213352	0.0376243	0.0482589	0.0770461	0.144811	0.173577
27.9145			0.0153129	0.0220484	0.0206298	0.0363189	0.0478568	0.0758945	0.142517	0.170025
27.9793			0.0157425	0.0206716	0.020114	0.0357286	0.0466247	0.0754552	0.142567	0.168185
28.044			0.0162691	0.0212849	0.0202608	0.0357491	0.0467535	0.0750973	0.137888	0.170786
28.1088			0.015316	0.0200076	0.0194638	0.0349482	0.0458162	0.0734917	0.136363	0.165445
28.1736			0.011816	0.0201051	0.0191761	0.0342636	0.0463572	0.0726723	0.135107	0.163114
28.2383			0.0184552	0.0201747	0.0190174	0.0339087	0.0448581	0.0733885	0.133521	0.164235
28.3031			0.0151006	0.0199418	0.0190983	0.0334819	0.0446582	0.0700359	0.130413	0.158502
28.3679			0.0151176	0.0196013	0.0187484	0.0330674	0.044094	0.0707188	0.132344	0.159055
28.4326			0.0186764	0.0194624	0.0189372	0.0337691	0.0443825	0.0700266	0.12779	0.158106
28.4974			0.0136719	0.020077	0.0180252	0.0327989	0.0436175	0.0685577	0.126987	0.155615
28.5622			0.0228345	0.0188384	0.0179571	0.0317046	0.042268	0.0680116	0.126093	0.15564
28.6269			0.0173447	0.0193473	0.0186439	0.0323528	0.043506	0.0672944	0.124711	0.150908
28.6917			0.0231112	0.0180492	0.0178782	0.031913	0.0433866	0.0666977	0.122634	0.153031
28.7565			0.01881	0.0188589	0.0181035	0.0323363	0.0431317	0.0664448	0.123436	0.155257
28.8212			0.0199429	0.0184328	0.0180464	0.0315363	0.0422193	0.0645399	0.119368	0.15019
28.886			0.0282572	0.0186891	0.0175761	0.0324571	0.0433843	0.065476	0.120028	0.155318
28.9508			0.0215053	0.0181795	0.0187475	0.0316672	0.0424882	0.0645044	0.11804	0.152568
29.0155			0.0197511	0.0192026	0.0177446	0.0318044	0.0418683	0.0632205	0.115793	0.150021
29.0803			0.0240866	0.0177685	0.0181835	0.0313222	0.0416454	0.0641867	0.116247	0.153724
29.1451			0.0239337	0.0181075	0.0175275	0.0310737	0.041983	0.0629887	0.112051	0.151794
29.2098			0.0254064	0.0175866	0.0180312	0.0310413	0.0404051	0.0605789	0.109936	0.14939
29.2746			0.0255931	0.0170311	0.0178113	0.0304748	0.0399491	0.0610066	0.110941	0.148032
29.3394			0.0242027	0.0188602	0.0179063	0.0310819	0.0401434	0.0610308	0.109708	0.152814
29.4041			0.0288782	0.0181796	0.0177332	0.0302518	0.0400204	0.0591818	0.106364	0.146104
29.4689			0.0249399	0.0181215	0.0175681	0.030024	0.0393033	0.0583991	0.108569	0.149141
29.5337			0.0305134	0.0178637	0.0170405	0.0290316	0.0385603	0.0571585	0.104001	0.147095
29.5984			0.0214064	0.0184649	0.0173309	0.0290991	0.0380928	0.0561019	0.102639	0.147113
29.6632			0.0292609	0.0183209	0.0174819	0.0285969	0.0383227	0.0566379	0.10313	0.147644
29.728			0.0229199	0.0185494	0.0168554	0.0282532	0.0378638	0.0559394	0.101957	0.149254
29.7927			0.0275229	0.0186356	0.017317	0.028201	0.0378367	0.0559196	0.0999293	0.143375
29.8575			0.0227347	0.0174865	0.0166086	0.0282841	0.0370893	0.0548861	0.100516	0.14911
29.9223			0.0244742	0.0182685	0.0169648	0.0272413	0.0374125	0.055005	0.10012	0.14605
29.987			0.0244665	0.0172688	0.0168918	0.0278894	0.0366642	0.0543923	0.0993871	0.146129
30.0518			0.0312054	0.0174708	0.0166867	0.0271701	0.0373381	0.0542947	0.0965566	0.145894
30.1166			0.0255917	0.0168461	0.0168041	0.0271308	0.0367248	0.0539828	0.0963712	0.144844
30.1813			0.0238608	0.0170653	0.0158136	0.0261924	0.036058	0.0532176	0.0960601	0.143001
30.2461			0.0254305	0.0166689	0.0161042	0.0252234	0.0357206	0.051588	0.0933472	0.141505
30.3109			0.0212726	0.0157498	0.0158599	0.0259738	0.0357559	0.0530191	0.0935272	0.142493
30.3756			0.0268711	0.0162353	0.0160919	0.0250709	0.0359424	0.0529681	0.0930342	0.1419
30.4404			0.0267904	0.0161128	0.0158719	0.0253425	0.0353575	0.0511664	0.0900909	0.139511
30.5052			0.0273165	0.0169501	0.0164351	0.0253093	0.0364883	0.0532741	0.0913171	0.137161
30.5699			0.027066	0.0153115	0.0151866	0.0245828	0.0346748	0.0494778	0.0872249	0.140374
30.6347			0.0318881	0.0156988	0.0158375	0.0247596	0.0350041	0.0509542	0.0890021	0.138641
30.6995			0.0269773	0.0160943	0.0156233	0.0246806	0.0348465	0.0499812	0.0864859	0.138251
30.7642			0.0261684	0.0157713	0.0156189	0.0249496	0.0347315	0.049669	0.0851397	0.139966
30.829			0.0269371	0.0159237	0.0157439	0.0239561	0.0340852	0.0480246	0.084832	0.135368
30.8938			0.0324878	0.0164722	0.0152639	0.0247292	0.0331754	0.0479454	0.0854353	0.138421
30.9585			0.022819	0.0145552	0.0143576	0.0234587	0.0325675	0.0458852	0.0794315	0.134897
31.0233			0.0252626	0.016205	0.0155561	0.024434	0.0332812	0.0473623	0.0833905	0.135505
31.0881			0.0329981	0.0147668	0.0146987	0.0237481	0.0326647	0.0466207	0.0820963	0.131424
31.1528			0.0323834	0.0153331	0.0148883	0.0232919	0.0315019	0.045938	0.0792586	0.129669
31.2176			0.0302878	0.0148199	0.01474	0.0236161	0.0317594	0.0443748	0.0806103	0.129725
31.2824			0.0315179	0.0147348	0.0135921	0.0224411	0.0304755	0.0442322	0.0787493	0.130718
31.3472			0.0316071	0.0148806	0.01425	0.0227413	0.0298734	0.043498	0.0763369	0.127458
31.4119			0.0309437	0.0147655	0.013791	0.0221473	0.0307793	0.0439182	0.077766	0.128082
31.4767			0.0353541	0.0154797	0.0134113	0.0226469	0.0298022	0.043052	0.0757288	0.1294
31.5415			0.0329671	0.0146516	0.013441	0.0222867	0.0306333	0.0437468	0.0761501	0.126355
31.6062			0.0291233	0.0146473	0.0136689	0.022078	0.02937	0.0435203	0.0744067	0.128791
31.671			0.0351847	0.0139524	0.0133229	0.021291	0.0289142	0.0421069	0.0752478	0.126881
31.7358			0.0346912	0.0132752	0.0122224	0.0210102	0.02835	0.0435592	0.0738332	0.127031
31.8005			0.0347075	0.0143871	0.0128808	0.0206901	0.0289063	0.0415618	0.0722309	0.122476
31.8653			0.0348452	0.0140202	0.013191	0.0209258	0.0281802	0.0420694	0.0735807	0.125584
31.9301			0.0307582	0.0135514	0.0134498	0.0202218	0.0283247	0.0414323	0.0697265	0.123916
31.9948			0.0384711	0.0134641	0.0124172	0.0204041	0.0277001	0.0416615	0.0697858	0.123438
32.0596			0.0396528	0.0135791	0.0130052	0.0201244	0.0280567	0.0410386	0.0686689	0.123995
32.1244			0.0316322	0.0135827	0.0133587	0.0207232	0.0274107	0.0416314	0.0688984	0.120073
32.1891			0.0386169	0.0142669	0.0129648	0.0201075	0.0272898	0.0420461	0.0668797	0.119601
32.2539			0.0400414	0.0131286	0.012989	0.0198176	0.0271947	0.0407281	0.0667822	0.118004
32.3187			0.0380907	0.0145792	0.0138996	0.0207964	0.0272079	0.0405685	0.0652781	0.11866
32.3834			0.0400494	0.0136988	0.0131964	0.0201205	0.0267196	0.0401598	0.0637275	0.117801
32.4482			0.047836	0.0131683	0.013072	0.0200887	0.0266186	0.0394802	0.0635118	0.115989
32.513			0.038382	0.0134327	0.0132926	0.020103	0.0260753	0.0397899	0.0626035	0.11766
32.5777			0.0442746	0.0130436	0.013305	0.0201179	0.0263366	0.0378061	0.0631463	0.120047
32.6425			0.0398469	0.0129006	0.0130029	0.0203096	0.0256781	0.0382342	0.0633349	0.114735
32.7073			0.0429956	0.0129696	0.0132987	0.0202444	0.0255316	0.0383854	0.0617938	0.112003
32.772			0.0433274	0.0135031	0.0138256	0.0204412	0.025537	0.0370942	0.062768	0.113855
32.8368			0.0408422	0.0131764	0.013649	0.0203771	0.0256331	0.0386106	0.0621516	0.115564
32.9016			0.0378955	0.0132882	0.0136806	0.020203	0.0247119	0.0369715	0.0615701	0.111167
32.9663			0.0448328	0.0136105	0.014459	0.0211605	0.0252207	0.037875	0.0589683	0.110005
33.0311			0.0380003	0.012829	0.0136561	0.0194744	0.0248754	0.0371747	0.0607571	0.112044
33.0959			0.0418535	0.0132439	0.0139424	0.020274	0.0255643	0.0372269	0.0571586	0.109934
33.1606			0.0364536	0.0152105	0.0152525	0.0207707	0.0260029	0.0392424	0.0595881	0.112668
33.2254			0.0409627	0.0131291	0.0138286	0.0195775	0.025014	0.0377918	0.057259	0.111153
33.2902			0.0335468	0.0154254	0.014961	0.0207101	0.0255001	0.0383996	0.0566928	0.111121
33.3549			0.0383717	0.0144373	0.0148384	0.0204966	0.0254597	0.0382495	0.0573689	0.111656
33.4197			0.0381447	0.0151667	0.0149975	0.0197385	0.0252323	0.038473	0.0551751	0.108493
33.4845			0.0365576	0.0150281	0.0147843	0.0201479	0.0252684	0.0382225	0.055439	0.114573
33.5492			0.0365978	0.0152176	0.015057	0.0196427	0.0251022	0.0383388	0.0539049	0.109679
33.614			0.0411071	0.0148917	0.0149865	0.0197048	0.0244496	0.037023	0.0524173	0.110727
33.6788			0.0358036	0.0139181	0.0142082	0.0186719	0.0241949	0.036059	0.051454	0.109459
33.7435			0.0343134	0.015084	0.0150509	0.0196246	0.0248012	0.0373023	0.0515165	0.111367

## Sheet: Panel e
Time (s)	Components, ordered by earliest (left) to latest (right)
0.0971503			0.00275328	-0.00119541	-0.00289353	-0.0022124	-0.00243227	-0.0026139	-0.0013628
0.194301			0.00436289	0.000855952	-0.00138682	-0.000764209	-0.00128903	-0.00277108	-0.000810636
0.291451			0.00400669	0.00130786	-0.000809928	0.000342438	-0.00133181	-0.00154307	-0.000239976
0.388601			0.00573426	0.00176419	-0.00017013	0.000548952	-0.000154741	-0.000614392	-0.000704406
0.485751			0.00580401	0.00161927	-0.00133255	-0.000550045	-0.00145645	-0.00136813	-0.00316508
0.582902			0.00601136	0.00255486	0.000361248	0.0012201	0.000221156	-7.81773e-05	0.00105616
0.680052			0.00568796	0.00360952	0.000906987	0.000728503	-8.87621e-05	-0.00124476	0.00030526
0.777202			0.00790044	0.0042908	0.00140898	0.002122	0.000374992	0.000895697	-0.00108332
0.874352			0.00622721	0.00431054	0.00147231	0.00156567	0.000713452	0.000804635	0.00119712
0.971503			0.00894423	0.00499182	0.00148423	0.00223413	0.000217924	0.000864268	0.00158298
1.06865			0.00754622	0.00650662	0.00301121	0.00276534	0.00202878	0.00150603	0.00256032
1.1658			0.00730802	0.00504602	0.00176297	0.00282598	0.000945893	0.00170398	0.00210518
1.26295			0.0100447	0.00667107	0.00242248	0.00314379	0.000660531	0.000384675	0.0013081
1.3601			0.0101865	0.00746701	0.00331554	0.00446705	0.00352347	0.00442012	0.00405985
1.45725			0.0114882	0.00711631	0.0028571	0.00354458	0.00143028	0.00143495	0.0047322
1.5544			0.0101361	0.00610409	0.00192392	0.00214288	0.00080881	0.000384022	0.000811432
1.65155			0.0128662	0.00814663	0.00386164	0.00366449	0.00278539	0.00403756	0.00400677
1.7487			0.0130473	0.00772684	0.00384459	0.00399097	0.0026492	0.00237148	0.00663836
1.84585			0.0116887	0.00621924	0.00271999	0.00365217	0.00170754	0.00160336	0.0050003
1.94301			0.0144646	0.00835143	0.00356273	0.00332797	0.00301124	0.00253619	0.00495181
2.04016			0.0136826	0.00795372	0.00406091	0.00486373	0.00327548	0.00338646	0.00419173
2.13731			0.0133789	0.00766334	0.00334109	0.0034557	0.00259838	0.000843139	0.00649064
2.23446			0.0140253	0.00787867	0.00393666	0.00399563	0.00242312	0.00159023	0.00529625
2.33161			0.0146783	0.00791907	0.0036287	0.0044202	0.00303146	0.00196164	0.00470256
2.42876			0.014853	0.00795801	0.00473457	0.0047659	0.00405811	0.00215553	0.00666879
2.52591			0.0165413	0.00861876	0.0046711	0.00372907	0.00303565	0.000803321	0.0029977
2.62306			0.0156414	0.00929274	0.00472686	0.00434015	0.00384088	0.00236992	0.00586034
2.72021			0.0166154	0.00908325	0.00591696	0.00504789	0.0033395	0.0007597	0.00271604
2.81736			0.0173798	0.00905606	0.00495436	0.00369192	0.00276786	0.000522198	0.0016973
2.91451			0.0180787	0.0100961	0.00530002	0.00456156	0.00299771	0.00173584	0.00371899
3.01166			0.0173361	0.00974552	0.00492047	0.00415448	0.00317585	0.000565338	0.00203489
3.10881			0.0166787	0.00970806	0.00459015	0.00380076	0.00273749	0.000109054	0.00169079
3.20596			0.0145536	0.00929723	0.00403449	0.00365542	0.00219903	4.29079e-05	-0.000141155
3.30311			0.0194787	0.0106886	0.00585303	0.00418401	0.00269936	0.000920097	0.00146468
3.40026			0.0158793	0.0112274	0.0057218	0.00455848	0.00330907	0.00118629	0.00298735
3.49741			0.0186487	0.0119235	0.00652525	0.0053456	0.00367351	0.00162381	0.00297596
3.59456			0.018201	0.0116523	0.0057689	0.00404669	0.00314236	-0.000110168	0.00382401
3.69171			0.019103	0.0131818	0.00744142	0.00528933	0.00346107	0.00121909	0.00497703
3.78886			0.0213941	0.0137324	0.00685571	0.00591049	0.00404295	0.000189007	0.00523364
3.88601			0.0188825	0.0135053	0.0069739	0.00464306	0.00328511	0.000830899	0.00674707
3.98316			0.0216126	0.0135899	0.00620827	0.00448864	0.00314178	-0.00101658	0.00564523
4.08031			0.0217676	0.0145697	0.00773585	0.00559358	0.00518736	0.00336556	0.00956136
4.17746			0.0220341	0.0122494	0.00557014	0.00290084	0.00219026	-0.00269896	0.00501257
4.27461			0.0243252	0.0133145	0.00651964	0.00491086	0.00318712	0.000252721	0.00849436
4.37176			0.0223574	0.0138665	0.00590333	0.00349026	0.00284295	0.00138382	0.0101741
4.46891			0.0227811	0.0122195	0.00535266	0.00409639	0.00281631	4.82759e-05	0.00863796
4.56606			0.0225824	0.0111972	0.00443612	0.00274829	0.0015779	-2.40127e-05	0.0102715
4.66321			0.0240283	0.0114979	0.00592596	0.00251593	0.0016633	8.74125e-05	0.0097796
4.76036			0.0239147	0.012266	0.0050674	0.00336144	0.00324153	0.00246112	0.0111821
4.85751			0.0203942	0.0101399	0.00488975	0.0024365	0.000954452	-0.000150019	0.00999716
4.95466			0.0221676	0.010442	0.00318952	0.00147646	0.00087812	-0.000496812	0.00861814
5.05181			0.0228338	0.00967409	0.0041549	0.00136676	0.00140369	0.00131133	0.00864376
5.14896			0.0220979	0.010085	0.00399585	0.00180923	0.00127168	0.000384528	0.0075882
5.24611			0.0218795	0.00935093	0.00364595	0.000741612	3.26749e-05	-0.00116561	0.00899998
5.34326			0.021137	0.00971193	0.00379154	0.000763261	0.000152586	0.00100995	0.00931209
5.44041			0.0212201	0.00891463	0.00400988	0.000756646	0.00019627	-0.000218177	0.00716613
5.53756			0.0214474	0.0110292	0.00384321	0.00087588	-5.36922e-05	0.000791181	0.00915086
5.63472			0.0225853	0.010232	0.00345069	0.000280661	0.000458667	0.000107997	0.00741152
5.73187			0.0217511	0.0100682	0.00287168	0.000456908	-0.000733224	0.000805693	0.00862927
5.82902			0.0197049	0.0096355	0.0030649	6.36856e-05	-0.00093477	-0.00224703	0.0057441
5.92617			0.0220812	0.00846195	0.00170713	-0.00113153	-0.00130601	-0.000370742	0.00564966
6.02332			0.0218301	0.0105825	0.00312812	-0.000103118	-0.00127156	-0.00103119	0.00685818
6.12047			0.0220639	0.0104437	0.00417284	-0.000141607	-0.000592141	-0.00159669	0.00836239
6.21762			0.0206467	0.0100654	0.00257391	-0.000486487	-0.00163552	-0.00151614	0.00811086
6.31477			0.0248116	0.0104882	0.00392871	-0.000156578	-0.00126699	-0.00206926	0.00479141
6.41192			0.0215336	0.0109447	0.00316597	-0.000916815	-0.00137042	-0.000704866	0.00643423
6.50907			0.0237723	0.0109265	0.00360693	-0.000818522	-0.00125709	-0.00182972	0.00782755
6.60622			0.0247464	0.0105452	0.00310232	-0.00160429	-0.0016734	-0.00168106	0.00627309
6.70337			0.0230671	0.0112194	0.00358702	-0.000314637	-0.000852794	-0.000440516	0.00870135
6.80052			0.0253975	0.0101517	0.00302172	-0.00129554	-0.0026558	-0.00214742	0.00567763
6.89767			0.0247468	0.00984095	0.00233719	-0.00192081	-0.00220972	-0.00160453	0.00728347
6.99482			0.0223927	0.00841903	0.00132946	-0.00296462	-0.0035792	-0.00315662	0.00596004
7.09197			0.0244282	0.0102823	0.00246222	-0.00119261	-0.00142958	6.53708e-05	0.00567155
7.18912			0.023142	0.00794461	0.00151574	-0.0031729	-0.00276393	-0.00126587	0.00403395
7.28627			0.0235134	0.00846585	0.00164552	-0.00246867	-0.00253195	-0.00138553	0.00371774
7.38342			0.0228692	0.00819483	0.00278374	-0.00228831	-0.00261483	-0.00202532	0.00484307
7.48057			0.0234568	0.00845444	0.00294086	-0.000995944	-0.00120231	5.73129e-05	0.00509054
7.57772			0.02145	0.00737794	0.00148525	-0.00172151	-0.00281439	-0.0015959	0.00132763
7.67487			0.0237541	0.00878256	0.00311181	-0.00159814	-0.0014602	0.000847922	0.00334004
7.77202			0.0222058	0.00839102	0.00362112	-0.00117113	-0.00115465	-0.000384233	0.00244169
7.86917			0.02375	0.00875792	0.00400081	-9.16862e-06	-0.00075233	0.000878978	0.00274461
7.96632			0.0216383	0.00928209	0.00313474	-0.000705552	-0.00253342	-0.000598786	0.00236373
8.06347			0.0216493	0.00813505	0.00312561	-0.000479149	-0.00105795	0.000105082	0.000864767
8.16062			0.0213983	0.00983068	0.00525745	9.10179e-05	-0.00158957	0.000146411	0.000742626
8.25777			0.0234141	0.00881005	0.00394077	0.000228515	-0.00086047	0.00142612	0.00194186
8.35492			0.0202149	0.00918724	0.00372	-0.000564519	-0.00187133	-0.00130033	0.000313539
8.45207			0.0215756	0.00956589	0.0050299	0.000434663	-0.000377972	0.00175026	0.00393373
8.54922			0.0208594	0.00850999	0.00331729	0.000315477	-0.00179249	-0.000354934	0.0017972
8.64637			0.0218728	0.00875489	0.00360183	-0.000486214	-0.0012649	-0.0013043	0.000871152
8.74352			0.0207636	0.00857207	0.00322849	-1.1796e-05	-0.00232877	-0.00116597	0.00188557
8.84067			0.0225042	0.00905655	0.0046565	0.000598938	-0.00145253	-0.00149821	0.00335275
8.93782			0.0221942	0.00829462	0.00275251	-0.000466267	-0.00227247	-0.00167359	-0.000252965
9.03497			0.0243476	0.0103885	0.00537211	0.00153545	-0.000692967	-0.00145889	0.00354275
9.13212			0.0222622	0.00907397	0.0038028	-0.000149788	-0.00205179	-0.00203674	0.00274607
9.22927			0.0248283	0.0109254	0.0049366	0.00158066	-0.000111715	0.00128005	0.00547914
9.32642			0.026333	0.0112599	0.00450365	0.00147515	-0.00106953	-0.00294476	0.00186422
9.42358			0.0247128	0.0112064	0.00543838	0.00171932	-0.000348395	0.000192458	0.00619582
9.52073			0.0280126	0.0104342	0.0047528	0.00184587	-0.00104372	-0.00105823	0.00253471
9.61788			0.0258224	0.0113346	0.00508052	0.00209506	0.000558959	0.00118736	0.00389099
9.71503			0.0276154	0.0112723	0.00602564	0.00321229	0.00032098	-0.000911585	0.00474829
9.81218			0.0261851	0.0123785	0.00561621	0.00293809	0.000854523	0.000729271	0.00441362
9.90933			0.0286398	0.0121046	0.00770805	0.00465665	0.00163132	0.00244648	0.00429148
10.0065			0.029057	0.0119159	0.00670585	0.00430495	0.00164985	0.000180371	0.000538007
10.1036			0.0281116	0.0126267	0.00808405	0.00494484	0.00194544	0.00166849	0.00553484
10.2008			0.0263996	0.0134403	0.00818756	0.0057762	0.00361636	0.00259935	0.00256677
10.2979			0.0308524	0.0155665	0.00932405	0.0066299	0.00442563	0.00485728	0.00729562
10.3951			0.0291536	0.0146856	0.00909945	0.00643822	0.00395499	0.00342499	0.00487272
10.4922			0.0316017	0.0152508	0.0105389	0.0081686	0.005323	0.00486974	0.0065154
10.5894			0.0286777	0.0147403	0.00873775	0.00653035	0.0033796	0.00434761	0.00558014
10.6865			0.0312961	0.016571	0.0101154	0.00780984	0.00450169	0.00404013	0.00221478
10.7837			0.0307568	0.0160516	0.0101871	0.00705602	0.0038448	0.00428163	0.00516951
10.8808			0.031043	0.0163302	0.010231	0.00776699	0.00426629	0.00459535	0.00411412
10.978			0.0306413	0.0170116	0.00955581	0.00717957	0.00280342	0.00347057	0.0051377
11.0751			0.0309995	0.0170389	0.0109449	0.00864913	0.00528092	0.00706168	0.00927508
11.1723			0.0300016	0.0173366	0.0103823	0.00752694	0.00402219	0.00522279	0.00740658
11.2694			0.0313359	0.0165233	0.00936752	0.00784263	0.00305377	0.00449426	0.00618486
11.3666			0.0321592	0.017381	0.0101923	0.0075725	0.00355345	0.00483686	0.00601648
11.4637			0.032976	0.0182637	0.0108185	0.00878401	0.00423805	0.00461191	0.00692915
11.5609			0.0318078	0.0167742	0.0106032	0.00774206	0.00471651	0.00538378	0.00749071
11.658			0.0337383	0.0175202	0.0114787	0.00894125	0.00415306	0.00465319	0.00683262
11.7552			0.0357015	0.0183764	0.010757	0.00864513	0.00474618	0.00641362	0.00770832
11.8523			0.0343563	0.0180451	0.0118163	0.00889606	0.00396665	0.00449838	0.00953569
11.9495			0.0328606	0.0178622	0.0111203	0.00875674	0.00504558	0.00641151	0.00663234
12.0466			0.0357736	0.0182305	0.0117563	0.00992809	0.00508525	0.00675614	0.00933746
12.1438			0.0342058	0.019482	0.0121704	0.0093183	0.00473519	0.00665292	0.00739505
12.2409			0.0329655	0.0167345	0.0108165	0.00880561	0.00428771	0.00602343	0.00737447
12.3381			0.0365205	0.0199202	0.0127283	0.0107314	0.00486953	0.00627724	0.00549673
12.4352			0.0318868	0.0179618	0.0121772	0.00954494	0.00477265	0.00657026	0.00764745
12.5324			0.0331097	0.0168883	0.0126901	0.0103497	0.00555196	0.00662388	0.00689693
12.6295			0.0367367	0.0191275	0.0126935	0.0101347	0.00527745	0.00683434	0.00713505
12.7267			0.0314479	0.0168047	0.0122987	0.0100683	0.004879	0.00757106	0.00709598
12.8238			0.0319437	0.018794	0.0125585	0.010332	0.00633832	0.00661341	0.0092097
12.921			0.0333172	0.0187874	0.0130781	0.0102911	0.00547326	0.00775669	0.00538245
13.0181			0.0336491	0.0181901	0.0128047	0.0104722	0.00545524	0.00637184	0.0052787
13.1153			0.0314196	0.0172929	0.0128365	0.00959118	0.00389229	0.00525736	0.00608965
13.2124			0.0286923	0.0168322	0.0120541	0.00956307	0.00473521	0.0066751	0.00478477
13.3096			0.0280547	0.0170167	0.0118605	0.00907179	0.00380653	0.00439253	0.00316576
13.4067			0.0294937	0.0178478	0.0109146	0.00762043	0.00237481	0.00416545	0.00346853
13.5039			0.0282468	0.017346	0.0118551	0.00838232	0.00325283	0.00425205	0.00123971
13.601			0.0243993	0.0163973	0.0108195	0.00815725	0.00245006	0.00452438	0.00443437
13.6982			0.0243774	0.0154223	0.0104969	0.00759939	0.0012735	0.00196114	4.35599e-05
13.7953			0.0251744	0.016371	0.0107206	0.00747005	0.000922747	0.00238207	0.0005773
13.8925			0.0219296	0.0142113	0.0101607	0.00696371	0.00152703	0.00255327	-3.46328e-05
13.9896			0.0226939	0.0152893	0.00951661	0.00643913	0.00015496	0.00131289	0.000129532
14.0868			0.0232092	0.0147934	0.0109842	0.00761036	0.00082883	0.00146346	-0.00119382
14.1839			0.0209273	0.0140916	0.0101777	0.00678218	0.000889642	0.00207011	0.00322037
14.2811			0.0202832	0.0139072	0.00961126	0.00604835	0.000231359	0.000685265	-0.00223291
14.3782			0.0206216	0.0129836	0.00905627	0.00544673	-0.000842472	-0.00134964	-0.0015144
14.4754			0.0179598	0.0120849	0.00895895	0.0051013	-0.000682254	0.000978121	-0.00511058
14.5725			0.0188878	0.0123884	0.00901965	0.00528192	-7.40225e-05	0.000695292	-0.001491
14.6697			0.015191	0.0111679	0.00729289	0.00408995	-0.00153491	-0.00100323	-0.00736924
14.7668			0.0157325	0.0106175	0.00717916	0.0041525	-0.00177103	-0.00113129	-0.00556977
14.864			0.0151211	0.00918978	0.00603965	0.00291131	-0.00273816	-0.000343067	-0.00550726
14.9611			0.0112671	0.00791636	0.00621188	0.00205075	-0.00393791	-0.00354601	-0.00857679
15.0583			0.0122737	0.00903548	0.00599097	0.00226919	-0.0030984	-0.00223362	-0.00768277
15.1554			0.0101884	0.00879813	0.0057717	0.00195018	-0.00320861	-0.00218628	-0.00831319
15.2526			0.0102255	0.00741595	0.00544197	0.000990692	-0.00435469	-0.00393433	-0.010117
15.3497			0.0090507	0.00797072	0.0056541	0.00163854	-0.00374053	-0.00326583	-0.0111262
15.4469			0.0103062	0.00738802	0.00468518	0.00101684	-0.00384279	-0.0032577	-0.00756213
15.544			0.0070811	0.00620718	0.00467477	0.000225564	-0.00463762	-0.00469619	-0.0111398
15.6412			0.00863136	0.0070735	0.00421382	0.000637272	-0.00474783	-0.00501618	-0.0114746
15.7383			0.00825576	0.00801476	0.00502302	0.000202469	-0.00496873	-0.00599241	-0.0111257
15.8355			0.00554163	0.00636513	0.00376595	-0.000211364	-0.00532747	-0.00651051	-0.0101485
15.9326			0.00506777	0.00598375	0.00411532	-0.000441948	-0.00587642	-0.00751975	-0.0127376
16.0298			0.00542583	0.00633864	0.00403382	-0.000405864	-0.00559696	-0.00804817	-0.0120006
16.1269			0.00619656	0.00692425	0.00318356	-0.00140865	-0.00742564	-0.010438	-0.0102475
16.2241			0.00229682	0.00524818	0.00350284	-0.00135205	-0.00715213	-0.00862624	-0.00890078
16.3212			0.0038274	0.00588227	0.00359849	-0.0017431	-0.00737304	-0.00940229	-0.0100393
16.4184			0.00216136	0.00477051	0.00208663	-0.00244776	-0.00782855	-0.00989357	-0.00970896
16.5155			0.00286002	0.00419955	0.00156387	-0.00278548	-0.00932984	-0.0114022	-0.0111709
16.6127			0.00133809	0.00329205	0.00126584	-0.00327683	-0.00876609	-0.00994958	-0.00942698
16.7098			0.00244942	0.004874	0.00254795	-0.00162391	-0.00737858	-0.0103563	-0.0109721
16.807			-0.000972111	0.000870142	0.000172209	-0.00462007	-0.00950614	-0.0111385	-0.00989334
16.9041			0.000152309	0.00322213	0.00181627	-0.00249629	-0.00838704	-0.0104391	-0.0105607
17.0013			-0.000111953	0.00261295	0.000274337	-0.00418101	-0.00984526	-0.0118796	-0.0113113
17.0984			0.000101956	0.00139684	0.000420256	-0.00423796	-0.0105122	-0.0125071	-0.0131797
17.1956			0.000152103	0.00104189	-0.000437129	-0.00436464	-0.0104051	-0.0124784	-0.0143275
17.2927			-0.00111436	0.00196397	0.000185009	-0.00449407	-0.0105173	-0.0111104	-0.0149857
17.3899			-0.0018044	0.00064941	4.00446e-05	-0.00385223	-0.0100265	-0.0112777	-0.0125397
17.487			-0.00180011	8.5784e-05	-0.00126513	-0.00462985	-0.0106424	-0.0117856	-0.00938237
17.5842			-0.0041801	0.000312767	-0.0020323	-0.0055196	-0.0119376	-0.0126483	-0.0144103
17.6813			-0.00344219	0.00091447	0.000400664	-0.00503914	-0.0112692	-0.0107562	-0.0147082
17.7785			-0.00315625	-0.00152428	-0.00209261	-0.00531034	-0.0112356	-0.0126714	-0.0138975
17.8756			-0.00366945	-0.000192244	-0.000798553	-0.00485087	-0.0108284	-0.0105482	-0.0124493
17.9728			-0.00195559	7.5848e-05	0.00065131	-0.00402903	-0.0101255	-0.0107671	-0.0119712
18.0699			-0.00490547	-0.00096834	-0.000979204	-0.0054699	-0.0112259	-0.0100616	-0.0128511
18.1671			-0.00287722	-0.000335817	-0.000104531	-0.00398303	-0.00808632	-0.00734417	-0.0103867
18.2642			-0.000665577	0.000849233	3.25757e-05	-0.00486233	-0.0108772	-0.00897871	-0.0132437
18.3614			-0.00223338	0.00115403	0.000216145	-0.00380441	-0.00929305	-0.00782132	-0.0137633
18.4585			-0.000938784	0.00110908	-0.000280442	-0.00438425	-0.0102867	-0.00898745	-0.0122321
18.5557			-0.00182538	0.00100388	0.000251937	-0.00370513	-0.00967607	-0.00825103	-0.00936125
18.6528			-0.00107445	0.0014953	0.000783766	-0.00367008	-0.00914226	-0.00727112	-0.00986243
18.75			-0.00249815	0.0023482	0.00139487	-0.00397279	-0.00999282	-0.00941328	-0.00803558
18.8472			8.02355e-05	0.00171103	0.00130887	-0.00247367	-0.00859952	-0.00760592	-0.0111789
18.9443			-0.00199192	0.000994518	-0.000111705	-0.00488817	-0.0105197	-0.00799206	-0.00931509
19.0415			-0.000664604	0.00212661	0.00127903	-0.00363474	-0.0107572	-0.00922422	-0.0101027
19.1386			-0.0011189	-0.000444389	-0.000826056	-0.00434723	-0.00956871	-0.00836607	-0.00673306
19.2358			-0.00190725	0.00133573	-8.04759e-05	-0.00438148	-0.010909	-0.0110819	-0.0107909
19.3329			0.000854493	0.000404673	0.000101967	-0.00434143	-0.0113381	-0.00928279	-0.0120219
19.4301			-0.0016172	0.000575712	0.00034017	-0.00463549	-0.00985336	-0.00920465	-0.00868931
19.5272			-0.000722215	0.000366154	-0.000302958	-0.00585348	-0.0131333	-0.0113117	-0.0142345
19.6244			-0.000528082	7.87115e-05	-0.00115658	-0.00584854	-0.0118633	-0.0109798	-0.0136456
19.7215			-0.000523901	0.000872786	-0.00132241	-0.0060045	-0.0126237	-0.0111224	-0.0121976
19.8187			0.00162864	0.000272345	-0.00135102	-0.00577166	-0.0128262	-0.0102911	-0.0141768
19.9158			0.00132497	-0.000379525	-0.00131895	-0.00628543	-0.0131904	-0.0107206	-0.0128119
20.013			-3.32302e-05	0.000244083	-0.00169747	-0.00672445	-0.0127991	-0.0105682	-0.0123432
20.1101			0.00109751	-0.000662005	-0.00161674	-0.00587766	-0.01348	-0.0106964	-0.0143686
20.2073			0.0001585	-0.00104644	-0.0016481	-0.00627931	-0.0131013	-0.00895521	-0.0121908
20.3044			0.00153157	0.00208988	-0.000463564	-0.00537419	-0.0122436	-0.00978295	-0.0140315
20.4016			0.000455008	-0.000326789	-0.00189234	-0.00572754	-0.0126051	-0.0103858	-0.0134981
20.4987			0.00323627	8.78368e-06	-0.000963127	-0.00575134	-0.0123768	-0.0100436	-0.0133711
20.5959			0.00130823	0.000143039	-0.00157839	-0.00616941	-0.0119299	-0.00944135	-0.0153966
20.693			0.0017774	0.000294917	-0.000296025	-0.00417954	-0.0108018	-0.0101659	-0.015011
20.7902			0.00393638	0.000599604	-0.00132735	-0.00509034	-0.0114702	-0.0096174	-0.0144591
20.8873			0.00415663	0.00134804	-0.000918656	-0.00487763	-0.011621	-0.00853859	-0.0157732
20.9845			0.00412143	0.00161009	-7.53452e-05	-0.00480167	-0.0118931	-0.00944272	-0.012644

## Sheet: Panel f
Time (s)	Components, ordered by earliest (left) to latest (right)
0.0971503	-0.000353569	-0.00377551	0.00858227	0.00542294	0.00549595	-0.000300462	-0.0110056	-0.00398226	0.0052307	-0.0107685
0.194301	0.000881228	-0.00264162	0.00781751	0.00535791	0.00484775	-0.000641776	-0.0122676	-0.00525838	0.00354961	-0.0208367
0.291451	0.00361913	-0.00148819	0.0084046	0.00533769	0.00526712	-0.00071621	-0.0115058	-0.00455789	0.00287419	-0.0122516
0.388601	0.00471393	0.000485512	0.00893728	0.00642362	0.0060898	0.000589087	-0.0112835	-0.00367711	0.00440746	-0.0128294
0.485751	0.00616766	0.000564081	0.0106526	0.00760133	0.00620471	0.000204389	-0.0108547	-0.0021052	0.00479403	-0.0237003
0.582902	0.0109927	0.000788433	0.00912928	0.00723451	0.00582174	9.91124e-05	-0.0112107	-0.00604274	0.00314591	-0.0193398
0.680052	0.00980538	0.00532057	0.0103144	0.00723875	0.00610495	0.000208784	-0.010979	-0.00204754	0.00612645	-0.0192035
0.777202	0.0120559	0.0055315	0.0116081	0.00834862	0.00650106	0.00091729	-0.0103042	-0.00411384	0.00453445	-0.0156168
0.874352	0.0152316	0.00789874	0.0112074	0.00818888	0.00649126	0.00125811	-0.00929614	-0.00256858	0.00431491	-0.0189016
0.971503	0.0169776	0.00774049	0.0128733	0.00864261	0.00622744	0.00158096	-0.0100139	-0.00309033	0.00321233	-0.01347
1.06865	0.0199105	0.0126232	0.0136873	0.00967575	0.00728817	0.00132706	-0.00977331	-0.00327006	0.00376408	-0.0157724
1.1658	0.0204887	0.0122893	0.0133277	0.00821079	0.00718532	0.00118813	-0.0103109	-0.00273323	0.00446648	-0.0145942
1.26295	0.0261846	0.0159324	0.0145159	0.00949463	0.00651681	0.00220647	-0.00915553	-0.00362389	0.00316284	-0.0155871
1.3601	0.0264895	0.0170849	0.0158247	0.00969377	0.00756574	0.00265479	-0.0089725	-0.00206464	0.00462229	-0.0134861
1.45725	0.0331654	0.0202695	0.0169943	0.0112833	0.00939425	0.00358119	-0.00758388	-0.00274472	0.00490266	-0.0173935
1.5544	0.0336169	0.0211789	0.0164419	0.0106311	0.00782191	0.00297905	-0.00830403	-0.00220365	0.00362809	-0.0204082
1.65155	0.0378045	0.0225126	0.0189464	0.0124859	0.00995587	0.00515343	-0.00677509	-0.00242087	0.00375864	-0.0171167
1.7487	0.0462333	0.0275121	0.0204864	0.015283	0.0126795	0.00739256	-0.00450294	0.000599978	0.00680244	-0.0183462
1.84585	0.0436066	0.0290007	0.0213025	0.0139141	0.0114629	0.00672853	-0.00510759	-0.000495957	0.00557562	-0.0195754
1.94301	0.0496201	0.0307614	0.0206422	0.0143501	0.0129056	0.00678721	-0.00626609	-0.00138321	0.00470143	-0.0195848
2.04016	0.0535772	0.0321047	0.0227206	0.0154753	0.0135686	0.00818506	-0.00467473	-0.00125158	0.00572558	-0.0164115
2.13731	0.0562568	0.0355299	0.0245489	0.016704	0.0139679	0.00811123	-0.0036331	-0.000405123	0.00615795	-0.0240051
2.23446	0.0600012	0.037909	0.0245817	0.0168026	0.0160392	0.00993426	-0.00397911	-0.000683664	0.00427902	-0.0152397
2.33161	0.0658875	0.0403339	0.0251916	0.0168039	0.0154951	0.00940137	-0.00320945	7.69871e-05	0.0062481	-0.0176575
2.42876	0.067734	0.0420651	0.026477	0.0177507	0.0163487	0.0108973	-0.00226847	0.00128131	0.00596225	-0.0145133
2.52591	0.0761271	0.0459782	0.0277816	0.0181521	0.0169416	0.0122536	-0.00161428	0.00117885	0.00731152	-0.0129452
2.62306	0.0780104	0.0488473	0.029394	0.0187465	0.0168784	0.0116722	-0.00131051	0.0015467	0.00745356	-0.0185151
2.72021	0.0841586	0.0515273	0.0301393	0.0191546	0.0179363	0.0134595	-0.0011297	0.00194136	0.00494612	-0.0112363
2.81736	0.0890294	0.0550949	0.0310232	0.0206561	0.0183875	0.0126337	8.63657e-05	0.00218418	0.00633818	-0.0152889
2.91451	0.0944965	0.0576816	0.0336217	0.0214489	0.0184772	0.0144829	0.000959289	0.00182543	0.00543311	-0.0100026
3.01166	0.0969765	0.0622456	0.0349931	0.0228844	0.0206866	0.0151813	0.00183653	0.00342404	0.00581073	-0.0106049
3.10881	0.101927	0.06147	0.0358287	0.0231722	0.0204253	0.0158162	0.00144722	0.00333669	0.00502343	-0.0131105
3.20596	0.107546	0.0657036	0.0368374	0.024067	0.0210681	0.0165476	0.00271916	0.00267441	0.0059651	-0.00776432
3.30311	0.110927	0.0671033	0.039595	0.025119	0.0234587	0.0175488	0.00363439	0.00391929	0.00487746	-0.0171099
3.40026	0.11449	0.0698907	0.0392477	0.0264852	0.022447	0.0175638	0.00323195	0.00402511	0.00733677	-0.0121501
3.49741	0.119313	0.0722629	0.0413923	0.0272296	0.0244424	0.0192809	0.00517308	0.00527809	0.00744263	-0.00950999
3.59456	0.122189	0.076138	0.0432792	0.0290645	0.025962	0.0207111	0.00550857	0.00495953	0.00674062	-0.0137992
3.69171	0.126878	0.0775534	0.0449618	0.0301175	0.0266356	0.0211417	0.00598817	0.00673923	0.00785675	-0.00405105
3.78886	0.132018	0.0836168	0.0479081	0.031076	0.0273599	0.0224402	0.00685706	0.00675468	0.00751202	-0.00631766
3.88601	0.140004	0.0865744	0.049653	0.032669	0.02973	0.0243031	0.00842406	0.00692381	0.00688088	-0.00730533
3.98316	0.143288	0.0914786	0.0523033	0.0344533	0.0298893	0.0248746	0.009265	0.00876808	0.00608074	-0.0082334
4.08031	0.152066	0.0957	0.0552183	0.0374993	0.0330978	0.0286149	0.0116283	0.0102239	0.0116553	-0.00571164
4.17746	0.159371	0.0994778	0.0570714	0.0379666	0.0346005	0.028264	0.0111569	0.0106518	0.0087086	-0.00161364
4.27461	0.164267	0.104195	0.0590813	0.0403119	0.0356315	0.0304625	0.0139919	0.011199	0.011648	-0.00489073
4.37176	0.173787	0.10972	0.0634032	0.0446425	0.0393602	0.0333911	0.0162115	0.0152796	0.0125253	-0.00177394
4.46891	0.177138	0.112641	0.0635405	0.0432451	0.039235	0.0338803	0.0168463	0.0137524	0.0124773	-0.00219592
4.56606	0.182801	0.114775	0.0659898	0.044383	0.0405664	0.0353886	0.0170327	0.0155596	0.014158	0.00487618
4.66321	0.187801	0.120923	0.0682483	0.0462881	0.0427329	0.0362275	0.0190438	0.0157452	0.0127762	0.00852844
4.76036	0.196068	0.123788	0.0700255	0.0481054	0.0442458	0.0381269	0.0193065	0.0157116	0.0138135	-0.00512655
4.85751	0.199195	0.129193	0.0737481	0.0502693	0.0457545	0.0396528	0.0218133	0.0167388	0.0116568	0.00848798
4.95466	0.209974	0.134666	0.0758387	0.0521066	0.0479948	0.0406923	0.0230955	0.0191777	0.0145733	0.011962
5.05181	0.209317	0.138494	0.0773841	0.0524091	0.0481051	0.041651	0.0238675	0.0181134	0.013981	0.0098158
5.14896	0.219925	0.143932	0.0810906	0.0562968	0.0507523	0.0444714	0.0258759	0.0191455	0.0171325	0.00585572
5.24611	0.225364	0.147928	0.0832234	0.0571132	0.0521468	0.0449825	0.0265896	0.0209878	0.0149667	0.0148016
5.34326	0.235796	0.152143	0.0865682	0.0598823	0.0544958	0.0469767	0.0277688	0.0219699	0.019302	0.0179488
5.44041	0.240772	0.159626	0.0900409	0.0613191	0.0558399	0.0490038	0.0300632	0.0231605	0.0187382	0.0173194
5.53756	0.246977	0.161538	0.0913956	0.0637579	0.0576582	0.0495594	0.031279	0.0234894	0.0202506	0.0128839
5.63472	0.255268	0.16886	0.0957929	0.0666043	0.0592079	0.0515942	0.0333409	0.0258489	0.0189495	0.0201052
5.73187	0.262477	0.172643	0.0979031	0.068678	0.0618325	0.053294	0.0346768	0.026576	0.0219135	0.0199816
5.82902	0.266778	0.178464	0.10037	0.0700935	0.0628611	0.0545846	0.0357926	0.0276133	0.0229329	0.0228912
5.92617	0.273178	0.182923	0.104459	0.0728505	0.0660733	0.0563596	0.0371432	0.027145	0.0249763	0.0211621
6.02332	0.282393	0.189609	0.107337	0.0765907	0.0688294	0.0592557	0.0396425	0.03005	0.0273956	0.0350145
6.12047	0.287175	0.191153	0.110928	0.079133	0.0702444	0.0597799	0.0405342	0.0314854	0.0290915	0.0304011
6.21762	0.296878	0.19929	0.113531	0.0811446	0.0724337	0.0627088	0.043334	0.0322895	0.0261986	0.0281964
6.31477	0.298691	0.205924	0.118405	0.0843899	0.076645	0.066256	0.0451919	0.0339961	0.031051	0.0380345
6.41192	0.313303	0.211693	0.120757	0.0875401	0.0777686	0.0676701	0.0468954	0.0365065	0.0328082	0.0378817
6.50907	0.315761	0.216438	0.124562	0.0901404	0.0801267	0.0694946	0.0500229	0.0368392	0.0290136	0.0399292
6.60622	0.322319	0.221182	0.127249	0.0928682	0.0830831	0.0721155	0.0514146	0.0384849	0.0351344	0.0430473
6.70337	0.332277	0.228704	0.131752	0.0960679	0.0851154	0.073916	0.0520208	0.0403718	0.0365723	0.0422999
6.80052	0.339498	0.234477	0.134955	0.09909	0.0875532	0.0769029	0.054824	0.0405668	0.041331	0.0477077
6.89767	0.34712	0.238965	0.137741	0.102037	0.0897542	0.0783655	0.0573904	0.0442963	0.041684	0.0447897
6.99482	0.354068	0.246585	0.14084	0.105474	0.093176	0.0813766	0.058752	0.042873	0.0432067	0.0431802
7.09197	0.363302	0.251649	0.144578	0.108106	0.0950578	0.0826996	0.0601971	0.0459179	0.0445649	0.0469526
7.18912	0.369288	0.256224	0.14856	0.110903	0.0978482	0.0859361	0.062602	0.0463857	0.0465855	0.0490897
7.28627	0.378602	0.264353	0.152943	0.11309	0.100272	0.088488	0.0637447	0.0477779	0.046314	0.0499483
7.38342	0.385957	0.267391	0.154336	0.116324	0.102145	0.0893672	0.0668893	0.0489351	0.04469	0.0523531
7.48057	0.390088	0.2752	0.158097	0.118572	0.104736	0.0924632	0.0694299	0.0513864	0.0477064	0.056988
7.57772	0.397011	0.280723	0.161364	0.121438	0.106354	0.0943074	0.0685948	0.0494183	0.0462985	0.0466072
7.67487	0.402304	0.28651	0.166449	0.125681	0.110231	0.0971242	0.0735003	0.0540269	0.0505831	0.0568619
7.77202	0.41323	0.291015	0.169712	0.128009	0.111398	0.0978621	0.0744471	0.0536897	0.0499221	0.0535282
7.86917	0.414466	0.297502	0.172824	0.132098	0.115771	0.102637	0.0777212	0.056724	0.0540236	0.0551601
7.96632	0.422873	0.304163	0.176612	0.136542	0.117358	0.104454	0.0798551	0.0588277	0.0504037	0.0584869
8.06347	0.421932	0.311624	0.181501	0.139228	0.121967	0.10796	0.0821247	0.0597705	0.0566047	0.060773
8.16062	0.433733	0.312431	0.185492	0.14295	0.124282	0.11025	0.0848158	0.0602748	0.0535486	0.0599966
8.25777	0.440687	0.321892	0.18879	0.146682	0.127331	0.113196	0.0862718	0.0634924	0.0557856	0.0607069
8.35492	0.436157	0.324924	0.19266	0.149614	0.130762	0.115826	0.0902616	0.0647879	0.059164	0.0775029
8.45207	0.448481	0.329084	0.197328	0.153842	0.13492	0.119092	0.0932427	0.0655836	0.0600907	0.0664092
8.54922	0.455666	0.336904	0.203512	0.158522	0.137445	0.121431	0.0942961	0.0667178	0.0613885	0.0706876
8.64637	0.457949	0.340229	0.205312	0.162602	0.142151	0.125958	0.0982297	0.0713674	0.0665329	0.0790394
8.74352	0.46607	0.345894	0.211926	0.167548	0.147136	0.131003	0.101313	0.0720286	0.0667129	0.0791255
8.84067	0.468651	0.349446	0.214495	0.172068	0.149727	0.134226	0.10491	0.0746276	0.0723223	0.0816794
8.93782	0.472375	0.35533	0.219003	0.175934	0.154712	0.137967	0.106271	0.077471	0.0728406	0.0783463
9.03497	0.479402	0.356766	0.223136	0.180376	0.15783	0.141314	0.109194	0.0796769	0.0758997	0.0878875
9.13212	0.482215	0.363351	0.226384	0.185146	0.161851	0.144633	0.113599	0.0816873	0.0790109	0.0861306
9.22927	0.484583	0.366751	0.230519	0.188819	0.165113	0.149059	0.116853	0.0850042	0.081784	0.0874065
9.32642	0.488582	0.371343	0.233761	0.193036	0.169199	0.152368	0.119123	0.0871918	0.0811475	0.0923396
9.42358	0.48704	0.374769	0.237955	0.196633	0.172527	0.155923	0.122299	0.0883457	0.0853816	0.085826
9.52073	0.490547	0.378717	0.241304	0.201363	0.176603	0.158686	0.126161	0.0922397	0.0855862	0.0911461
9.61788	0.491864	0.379333	0.244525	0.20372	0.179618	0.161624	0.128084	0.0925621	0.0854951	0.0958717
9.71503	0.496977	0.384169	0.248809	0.208692	0.184496	0.165798	0.132433	0.0960037	0.0858786	0.0891803
9.81218	0.494535	0.383758	0.254285	0.213281	0.187483	0.170149	0.13649	0.0977614	0.0888217	0.0976226
9.90933	0.499691	0.391138	0.256479	0.216868	0.192127	0.173964	0.138616	0.0993109	0.0899522	0.090426
10.0065	0.499276	0.392261	0.260387	0.220619	0.194969	0.176917	0.140875	0.0990497	0.0871754	0.0965795
10.1036	0.499372	0.394565	0.262528	0.224251	0.197869	0.179627	0.145452	0.103988	0.0920732	0.0967275
10.2008	0.502382	0.397807	0.267016	0.22855	0.202029	0.184643	0.147693	0.104685	0.090725	0.104339
10.2979	0.500096	0.401584	0.272192	0.233782	0.207122	0.187688	0.152227	0.109117	0.0954968	0.103031
10.3951	0.498941	0.401075	0.272171	0.235579	0.207735	0.189478	0.155039	0.109617	0.0917493	0.101663
10.4922	0.498546	0.402976	0.277171	0.240387	0.212065	0.195144	0.159811	0.113958	0.0965166	0.107104
10.5894	0.503412	0.408032	0.279215	0.244729	0.217789	0.199252	0.162862	0.116196	0.0965874	0.105529
10.6865	0.496972	0.406087	0.282944	0.24739	0.220021	0.200881	0.166625	0.115925	0.0989219	0.109514
10.7837	0.500944	0.409649	0.28672	0.251894	0.223274	0.206706	0.172007	0.120723	0.101769	0.11555
10.8808	0.501049	0.410433	0.288898	0.255268	0.227472	0.210902	0.174326	0.123432	0.101065	0.113083
10.978	0.500308	0.413983	0.293692	0.260459	0.232299	0.213626	0.180067	0.125408	0.100047	0.114392
11.0751	0.50197	0.412532	0.297254	0.264854	0.235864	0.217992	0.183743	0.129667	0.106008	0.116118
11.1723	0.503638	0.415312	0.299666	0.267495	0.239253	0.220724	0.186465	0.12889	0.106798	0.117932
11.2694	0.499121	0.417247	0.303075	0.273	0.242997	0.22575	0.192592	0.134421	0.107358	0.124386
11.3666	0.503611	0.421519	0.308408	0.278322	0.248012	0.228803	0.19559	0.137106	0.109722	0.1196
11.4637	0.501247	0.420882	0.311374	0.28263	0.252558	0.234719	0.200161	0.137599	0.11078	0.122723
11.5609	0.499102	0.420255	0.313638	0.284011	0.254964	0.236727	0.203968	0.140726	0.113524	0.128909
11.658	0.499408	0.424354	0.315785	0.289426	0.258627	0.240849	0.208723	0.143439	0.115522	0.125819
11.7552	0.496035	0.423352	0.319285	0.294197	0.262799	0.244472	0.212901	0.145454	0.115636	0.127307
11.8523	0.490935	0.426175	0.320992	0.297247	0.268377	0.249537	0.217673	0.149056	0.117249	0.131264
11.9495	0.493352	0.425594	0.323321	0.299993	0.26932	0.251471	0.220993	0.15013	0.121422	0.133377
12.0466	0.4879	0.426922	0.324757	0.303938	0.273971	0.256028	0.225884	0.15376	0.122476	0.129008
12.1438	0.485367	0.426516	0.327535	0.307714	0.276631	0.259466	0.232454	0.157156	0.121934	0.132817
12.2409	0.482664	0.425606	0.328348	0.31134	0.280447	0.26305	0.2364	0.159372	0.124496	0.142393
12.3381	0.484035	0.429467	0.331921	0.315885	0.283494	0.266668	0.24203	0.162648	0.129796	0.146202
12.4352	0.479009	0.426465	0.333421	0.3185	0.286793	0.270925	0.245782	0.166297	0.130513	0.142636
12.5324	0.479146	0.429054	0.33662	0.321783	0.290284	0.273879	0.250087	0.167804	0.128613	0.143174
12.6295	0.478572	0.428873	0.33809	0.325525	0.292792	0.277059	0.254932	0.170401	0.132134	0.146061
12.7267	0.474653	0.427215	0.339283	0.329119	0.296757	0.280668	0.258641	0.17251	0.131127	0.154955
12.8238	0.478811	0.429057	0.341626	0.332553	0.29986	0.284905	0.263336	0.175202	0.135724	0.150379
12.921	0.481699	0.432433	0.343531	0.336417	0.304229	0.289677	0.269696	0.179822	0.132646	0.155853
13.0181	0.475305	0.430083	0.344236	0.338562	0.306746	0.291934	0.274416	0.182535	0.135167	0.156986
13.1153	0.478575	0.430354	0.343357	0.342262	0.31001	0.294795	0.280239	0.186163	0.136852	0.158268
13.2124	0.475958	0.429332	0.34587	0.344669	0.311518	0.299537	0.28398	0.187219	0.14065	0.161751
13.3096	0.479788	0.433675	0.346871	0.348504	0.316856	0.30353	0.292587	0.194062	0.142039	0.163865
13.4067	0.474902	0.430534	0.346376	0.349602	0.317281	0.305059	0.294773	0.192772	0.140802	0.162828
13.5039	0.472565	0.427714	0.345799	0.352517	0.321007	0.308984	0.301019	0.196454	0.147301	0.17303
13.601	0.479886	0.431682	0.347881	0.3565	0.325207	0.313745	0.307609	0.199387	0.144801	0.166254
13.6982	0.473491	0.430553	0.348386	0.35966	0.328744	0.317295	0.314761	0.203317	0.149905	0.175237
13.7953	0.475052	0.431015	0.348771	0.362747	0.331062	0.32238	0.319415	0.206309	0.151814	0.176548
13.8925	0.477258	0.43213	0.349582	0.366152	0.33424	0.325526	0.326835	0.209109	0.152094	0.183271
13.9896	0.471647	0.432999	0.350039	0.368907	0.338154	0.328794	0.332347	0.21297	0.15135	0.186425
14.0868	0.472744	0.43201	0.349848	0.371192	0.340886	0.333341	0.339897	0.214401	0.156857	0.180629
14.1839	0.466951	0.430506	0.349957	0.373723	0.343175	0.33743	0.347387	0.218502	0.160029	0.191603
14.2811	0.462811	0.431787	0.35098	0.376503	0.345803	0.342755	0.354201	0.221791	0.160008	0.189286
14.3782	0.463373	0.430552	0.34961	0.378505	0.349006	0.345174	0.360633	0.221771	0.164261	0.186493
14.4754	0.461746	0.42868	0.351769	0.378872	0.352143	0.350488	0.368236	0.226699	0.163864	0.188042
14.5725	0.456991	0.427225	0.349827	0.381797	0.354616	0.354232	0.375887	0.229106	0.171709	0.198153
14.6697	0.453496	0.426098	0.35063	0.383404	0.356276	0.356496	0.383188	0.231965	0.167925	0.199463
14.7668	0.454635	0.426257	0.350507	0.386927	0.360429	0.362187	0.389862	0.234694	0.170636	0.200178
14.864	0.44603	0.424064	0.349153	0.38781	0.362307	0.364715	0.393236	0.237426	0.173526	0.205175
14.9611	0.448848	0.424439	0.349787	0.390459	0.364564	0.368844	0.402378	0.24412	0.175594	0.208031
15.0583	0.440309	0.421664	0.351183	0.390223	0.367287	0.373948	0.407554	0.243767	0.178084	0.208864
15.1554	0.440559	0.420403	0.349996	0.392428	0.369628	0.375426	0.415863	0.246506	0.181143	0.218856
15.2526	0.438036	0.420737	0.35	0.392799	0.372179	0.380478	0.422058	0.25066	0.180397	0.207914
15.3497	0.439198	0.419648	0.34822	0.39321	0.374944	0.38382	0.427614	0.252251	0.18856	0.21294
15.4469	0.43339	0.417167	0.350166	0.393915	0.376728	0.387548	0.433665	0.253654	0.191111	0.22311
15.544	0.43631	0.415789	0.348754	0.394549	0.379635	0.391363	0.442686	0.25714	0.189839	0.214903
15.6412	0.431244	0.414372	0.346832	0.394846	0.381277	0.393992	0.448982	0.260018	0.194043	0.220137
15.7383	0.431134	0.412719	0.347953	0.395013	0.383573	0.39767	0.45497	0.260984	0.196847	0.217491
15.8355	0.42448	0.411954	0.346139	0.394799	0.384976	0.401381	0.46203	0.265065	0.199731	0.225727
15.9326	0.427491	0.408616	0.344213	0.393851	0.385587	0.403783	0.466004	0.265558	0.198453	0.223586
16.0298	0.422278	0.407172	0.343929	0.393809	0.387679	0.408345	0.474709	0.26922	0.204832	0.233339
16.1269	0.420483	0.40838	0.343024	0.394086	0.388828	0.409158	0.477373	0.272732	0.206358	0.223378
16.2241	0.415532	0.401602	0.341608	0.393179	0.388548	0.412915	0.484821	0.271549	0.2112	0.237918
16.3212	0.41263	0.405372	0.342748	0.394666	0.39273	0.418194	0.488338	0.275273	0.211571	0.240088
16.4184	0.41322	0.404415	0.340928	0.394763	0.393085	0.419805	0.492122	0.279679	0.212491	0.236847
16.5155	0.401589	0.400585	0.342258	0.394333	0.396487	0.423279	0.497941	0.281023	0.213299	0.239106
16.6127	0.405056	0.400593	0.342754	0.396591	0.396535	0.426283	0.50324	0.282398	0.215177	0.244904
16.7098	0.39994	0.398344	0.338857	0.394454	0.397512	0.426637	0.504195	0.286929	0.21574	0.244755
16.807	0.396181	0.397107	0.33972	0.394163	0.399549	0.431984	0.510112	0.290059	0.221306	0.242941
16.9041	0.390847	0.395076	0.337504	0.393392	0.397799	0.432407	0.515274	0.29354	0.223481	0.24862
17.0013	0.388602	0.393271	0.336905	0.393041	0.399102	0.434355	0.517791	0.294563	0.223438	0.254805
17.0984	0.38525	0.391429	0.335327	0.392524	0.400051	0.436153	0.520659	0.299264	0.226566	0.256946
17.1956	0.380081	0.389185	0.334493	0.390623	0.400784	0.439393	0.52213	0.300883	0.233823	0.261317
17.2927	0.378183	0.387404	0.33373	0.391158	0.399935	0.439178	0.524282	0.30483	0.232288	0.26777
17.3899	0.373999	0.385889	0.332183	0.389084	0.400082	0.441825	0.52546	0.304905	0.230799	0.264024
17.487	0.369729	0.382686	0.331085	0.38915	0.400989	0.443152	0.533452	0.309947	0.236159	0.276513
17.5842	0.366549	0.381967	0.329498	0.386535	0.402202	0.443739	0.53021	0.310722	0.239748	0.27797
17.6813	0.359603	0.378068	0.327137	0.384273	0.399785	0.44604	0.533444	0.314586	0.239551	0.274968
17.7785	0.359847	0.379159	0.327951	0.384962	0.401574	0.446483	0.536876	0.317692	0.244014	0.283443
17.8756	0.353035	0.373323	0.322925	0.381436	0.399526	0.446904	0.539651	0.319577	0.244183	0.289985
17.9728	0.355354	0.375242	0.322722	0.379752	0.400774	0.450145	0.542908	0.324333	0.24696	0.285466
18.0699	0.344467	0.368932	0.320433	0.377679	0.398659	0.449884	0.541708	0.326311	0.247445	0.296142
18.1671	0.344681	0.368681	0.319735	0.375664	0.398844	0.451127	0.544911	0.328959	0.253688	0.300336
18.2642	0.344148	0.365351	0.316082	0.372886	0.39666	0.448777	0.54536	0.329176	0.247612	0.2888
18.3614	0.333742	0.361221	0.312376	0.370683	0.395255	0.450311	0.547237	0.334949	0.251037	0.308516
18.4585	0.33117	0.361433	0.312177	0.368493	0.394189	0.452432	0.548999	0.336651	0.253641	0.297337
18.5557	0.324871	0.355494	0.309664	0.36706	0.392986	0.45019	0.548483	0.339714	0.250007	0.301294
18.6528	0.323686	0.353808	0.306386	0.363407	0.390815	0.45105	0.553281	0.34433	0.254466	0.30079
18.75	0.318506	0.349528	0.305027	0.362164	0.38895	0.450802	0.550926	0.346957	0.250781	0.317919
18.8472	0.315095	0.347891	0.302144	0.359282	0.387554	0.451528	0.551669	0.348824	0.254305	0.317594
18.9443	0.311113	0.344141	0.301994	0.357061	0.387711	0.452924	0.552051	0.348966	0.259234	0.313611
19.0415	0.307082	0.343149	0.300023	0.354707	0.385574	0.453999	0.55565	0.354397	0.255845	0.321374
19.1386	0.306689	0.338074	0.297245	0.352758	0.385901	0.452894	0.549118	0.350965	0.261742	0.315518
19.2358	0.303066	0.336567	0.295487	0.350786	0.383449	0.45282	0.551651	0.353385	0.264205	0.312785
19.3329	0.300234	0.335084	0.294808	0.348649	0.383291	0.455223	0.55321	0.353503	0.263338	0.318199
19.4301	0.2963	0.331648	0.29144	0.345676	0.382911	0.453001	0.552627	0.355776	0.262392	0.311214
19.5272	0.292969	0.329095	0.2896	0.343258	0.380489	0.454341	0.551727	0.358799	0.267363	0.312019
19.6244	0.289225	0.32667	0.287512	0.340807	0.378431	0.452431	0.551474	0.359338	0.262711	0.317611
19.7215	0.287043	0.324729	0.285653	0.338546	0.378591	0.45401	0.550969	0.357053	0.265395	0.309288
19.8187	0.284983	0.321732	0.283281	0.336557	0.376097	0.453971	0.553254	0.363691	0.266933	0.32279
19.9158	0.282431	0.318259	0.282601	0.333861	0.375204	0.454031	0.55182	0.362952	0.265954	0.316102
20.013	0.279154	0.315517	0.281686	0.333722	0.375261	0.454209	0.550935	0.36231	0.27581	0.310989
20.1101	0.277946	0.313416	0.27797	0.330235	0.373803	0.455306	0.552892	0.364641	0.272933	0.323986
20.2073	0.270071	0.308471	0.276279	0.327814	0.372526	0.454589	0.550772	0.36372	0.272404	0.315781
20.3044	0.266904	0.307268	0.274304	0.324971	0.371606	0.45378	0.5531	0.36928	0.273787	0.322712
20.4016	0.262599	0.30602	0.271219	0.323447	0.370058	0.454624	0.553568	0.368867	0.272019	0.321406
20.4987	0.260345	0.300053	0.26842	0.319492	0.367796	0.453925	0.551189	0.365982	0.275492	0.319921
20.5959	0.257756	0.301042	0.266743	0.317609	0.366612	0.45333	0.554358	0.369735	0.273737	0.323581
20.693	0.252751	0.294585	0.264838	0.314028	0.364968	0.453128	0.553998	0.370859	0.275087	0.328014
20.7902	0.251464	0.293226	0.26129	0.311558	0.361902	0.450368	0.551311	0.368102	0.27531	0.32525
20.8873	0.244793	0.290612	0.259126	0.308648	0.361302	0.45154	0.553785	0.370031	0.27488	0.330754
20.9845	0.244971	0.287798	0.258426	0.307501	0.361001	0.452797	0.552499	0.372625	0.279434	0.328228
21.0816	0.239201	0.284972	0.256278	0.305552	0.35873	0.450227	0.553611	0.372428	0.277336	0.340571
21.1788	0.236155	0.281056	0.253668	0.302268	0.356901	0.449135	0.549966	0.374443	0.278841	0.325021
21.2759	0.233055	0.279601	0.251644	0.299589	0.353417	0.447698	0.551628	0.372893	0.278881	0.333617
21.3731	0.229389	0.278287	0.250229	0.299644	0.35386	0.447458	0.549405	0.375665	0.28319	0.334541
21.4702	0.230729	0.274024	0.249301	0.296666	0.351042	0.446468	0.55094	0.376631	0.286208	0.328774
21.5674	0.223127	0.270583	0.246223	0.293834	0.349162	0.443769	0.548607	0.374549	0.283156	0.339124
21.6645	0.22232	0.269341	0.245755	0.2922	0.347596	0.444284	0.549049	0.375886	0.285568	0.340672
21.7617	0.220174	0.26335	0.242929	0.289839	0.345183	0.440999	0.546403	0.375374	0.287012	0.338533
21.8588	0.218728	0.262162	0.239585	0.288338	0.344145	0.440409	0.544979	0.375431	0.289034	0.341747
21.956	0.214387	0.257447	0.239597	0.285406	0.342911	0.439596	0.544078	0.377637	0.287603	0.342433
22.0531	0.209121	0.257238	0.239035	0.284419	0.341216	0.438611	0.543135	0.377395	0.290639	0.347014
22.1503	0.206769	0.253299	0.235001	0.281277	0.338055	0.436295	0.540788	0.376161	0.287174	0.350495
22.2474	0.206503	0.251639	0.236297	0.281251	0.338819	0.435928	0.540247	0.378085	0.295251	0.354958
22.3446	0.199752	0.248894	0.232223	0.276401	0.3358	0.433327	0.537101	0.377044	0.288714	0.352878
22.4417	0.2006	0.246899	0.231369	0.276472	0.335203	0.433245	0.536673	0.374522	0.295381	0.355408
22.5389	0.198783	0.244437	0.22915	0.274577	0.332926	0.429573	0.531039	0.371927	0.301147	0.361506
22.636	0.194544	0.24119	0.22703	0.271694	0.331235	0.430074	0.534578	0.376023	0.293384	0.357672
22.7332	0.19263	0.241424	0.225643	0.270001	0.330191	0.426911	0.528735	0.370788	0.297153	0.355116
22.8303	0.189316	0.237368	0.224143	0.268483	0.329821	0.427243	0.527716	0.371632	0.302265	0.352293
22.9275	0.185954	0.235208	0.219651	0.264773	0.324741	0.422906	0.524121	0.36883	0.298641	0.361841
23.0246	0.181442	0.231554	0.218269	0.262525	0.323633	0.42229	0.522594	0.369693	0.301226	0.356728
23.1218	0.180896	0.22885	0.215154	0.258611	0.320768	0.418952	0.521605	0.368058	0.29538	0.356759
23.2189	0.178282	0.227177	0.212688	0.258311	0.319691	0.419389	0.522139	0.369429	0.292568	0.352865
23.3161	0.175041	0.2264	0.210934	0.255326	0.31737	0.417271	0.517938	0.368829	0.301823	0.359499
23.4132	0.171259	0.220797	0.207885	0.253071	0.31504	0.415872	0.516377	0.367896	0.291421	0.355397
23.5104	0.169691	0.220159	0.207068	0.251631	0.313022	0.412799	0.51296	0.364404	0.293508	0.351979
23.6075	0.168178	0.218389	0.205105	0.249792	0.309988	0.412676	0.513913	0.366897	0.295901	0.363519
23.7047	0.163094	0.214965	0.203303	0.247513	0.308188	0.409751	0.509855	0.364061	0.292877	0.354569
23.8018	0.162944	0.213072	0.201108	0.246648	0.307415	0.407375	0.507985	0.36544	0.299685	0.358556
23.899	0.157057	0.211027	0.198608	0.242808	0.303588	0.405585	0.505987	0.363176	0.2918	0.353711
23.9961	0.15749	0.207105	0.196103	0.241235	0.300439	0.402678	0.503656	0.361772	0.293061	0.352999
24.0933	0.151433	0.206354	0.194627	0.239504	0.300729	0.400439	0.501967	0.362401	0.29216	0.355379
24.1904	0.150266	0.202565	0.190958	0.235612	0.297186	0.397974	0.498579	0.360555	0.29561	0.352467
24.2876	0.148473	0.201988	0.189989	0.235603	0.295604	0.395806	0.496663	0.359289	0.292126	0.355799
24.3847	0.146309	0.199656	0.187756	0.232919	0.292948	0.393821	0.493416	0.358078	0.292104	0.348753
24.4819	0.142405	0.195778	0.184935	0.229749	0.291857	0.390182	0.492671	0.355578	0.291871	0.346078
24.579	0.140515	0.194479	0.183135	0.227673	0.287937	0.3885	0.490332	0.356162	0.291915	0.36199
24.6762	0.139555	0.19231	0.1807	0.224212	0.285985	0.384223	0.486948	0.356609	0.290784	0.352862
24.7733	0.135158	0.189018	0.179187	0.223289	0.284391	0.383493	0.484895	0.353124	0.288104	0.347867
24.8705	0.134174	0.188241	0.176464	0.221094	0.28161	0.378552	0.481137	0.351019	0.289914	0.346323
24.9676	0.129504	0.185568	0.174671	0.218708	0.27931	0.378437	0.479309	0.349765	0.289929	0.357357
25.0648	0.127023	0.183503	0.171573	0.214792	0.277919	0.373949	0.475844	0.347099	0.287648	0.34478
25.1619	0.12596	0.180355	0.170151	0.214347	0.276153	0.372088	0.47072	0.344502	0.293902	0.349093
25.2591	0.123284	0.178947	0.168705	0.21182	0.274277	0.370172	0.46989	0.342398	0.293034	0.343028
25.3562	0.121394	0.177915	0.167208	0.210153	0.273421	0.368081	0.466648	0.342845	0.290109	0.348264
25.4534	0.117295	0.17465	0.164048	0.206326	0.268434	0.365481	0.464563	0.339092	0.286076	0.336489
25.5505	0.117978	0.172662	0.163235	0.205039	0.267708	0.362762	0.461002	0.339546	0.283837	0.348713
25.6477	0.113994	0.17059	0.160772	0.20312	0.266333	0.36218	0.458421	0.338036	0.285308	0.340774
25.7448	0.1102	0.170033	0.159136	0.199757	0.262055	0.358547	0.456585	0.337169	0.282971	0.345921
25.842	0.108321	0.16876	0.157391	0.198477	0.260977	0.35584	0.452643	0.334413	0.282206	0.344078
25.9391	0.106638	0.166053	0.155032	0.196295	0.257638	0.354395	0.449604	0.332179	0.280197	0.337656
26.0363	0.105945	0.165398	0.153915	0.194522	0.256789	0.351898	0.446178	0.330947	0.279367	0.34649
26.1334	0.1033	0.161865	0.151561	0.19185	0.253177	0.349896	0.443897	0.328569	0.276752	0.332455
26.2306	0.106009	0.162473	0.151996	0.1915	0.252308	0.348873	0.442853	0.326369	0.279502	0.351608
26.3277	0.0980164	0.158194	0.147966	0.187075	0.248577	0.343911	0.43584	0.327282	0.277474	0.344026
26.4249	0.100712	0.158643	0.147458	0.186134	0.247996	0.344324	0.436812	0.323688	0.275606	0.33698
26.522	0.0998499	0.157768	0.148048	0.186163	0.246302	0.340521	0.43192	0.322414	0.278379	0.359731
26.6192	0.0966634	0.154659	0.145487	0.183006	0.243362	0.339613	0.431003	0.321616	0.277971	0.339362
26.7163	0.0952776	0.152455	0.143505	0.180433	0.240337	0.33557	0.426319	0.321783	0.275427	0.344835
26.8135	0.0963616	0.152967	0.143236	0.180773	0.240998	0.335215	0.42505	0.320542	0.276457	0.350755
26.9106	0.0930839	0.147814	0.13935	0.176487	0.236741	0.331445	0.420187	0.319416	0.274283	0.350429
27.0078	0.0969236	0.149571	0.140305	0.178257	0.237554	0.330508	0.417544	0.316473	0.280556	0.345078
27.1049	0.0915593	0.146164	0.138704	0.176627	0.234959	0.327596	0.412021	0.316382	0.282027	0.34496
27.2021	0.0921261	0.14426	0.137128	0.173569	0.232529	0.326247	0.411382	0.316272	0.282325	0.347311
27.2992	0.0903205	0.144054	0.137726	0.174682	0.232344	0.323812	0.407078	0.313232	0.281621	0.336904
27.3964	0.0884176	0.142094	0.134929	0.17262	0.229985	0.322346	0.4023	0.309868	0.285639	0.338362
27.4935	0.0876035	0.141658	0.135005	0.172909	0.229973	0.321059	0.399892	0.307243	0.286007	0.342021
27.5907	0.0885536	0.13837	0.1308	0.169278	0.225827	0.318363	0.398951	0.30802	0.279267	0.337175
27.6878	0.081498	0.136525	0.13177	0.167945	0.225585	0.315242	0.39391	0.307493	0.279113	0.333935
27.785	0.0832755	0.135719	0.12858	0.16604	0.221335	0.311303	0.392727	0.303693	0.279594	0.340955
27.8821	0.0830697	0.132247	0.128066	0.164746	0.22096	0.310184	0.389148	0.30402	0.27408	0.333284
27.9793	0.0789949	0.13262	0.12731	0.165352	0.220017	0.30907	0.38666	0.304307	0.276642	0.332869
28.0764	0.0802553	0.129805	0.126227	0.162064	0.217839	0.306663	0.383249	0.30179	0.275849	0.342535
28.1736	0.0798305	0.131561	0.125175	0.162137	0.216567	0.303785	0.379911	0.302547	0.274667	0.346046
28.2707	0.0787487	0.127288	0.124339	0.16041	0.214048	0.301351	0.377841	0.295972	0.271671	0.332932
28.3679	0.0762982	0.127126	0.123698	0.159913	0.213544	0.299574	0.375929	0.299262	0.270761	0.339208
28.465	0.0736712	0.126975	0.122571	0.158927	0.211742	0.297551	0.369419	0.294923	0.270466	0.337544
28.5622	0.0754182	0.12491	0.121001	0.156624	0.208828	0.294941	0.369234	0.291456	0.268621	0.332163
28.6593	0.0762344	0.123674	0.120604	0.155495	0.206637	0.293212	0.365992	0.291218	0.26718	0.33603
28.7565	0.0734066	0.125926	0.120584	0.154966	0.206734	0.291826	0.362869	0.290755	0.267999	0.333028
28.8536	0.0713088	0.1203	0.118057	0.152169	0.20323	0.288771	0.36106	0.28791	0.269405	0.346412
28.9508	0.0730436	0.124058	0.117533	0.153047	0.20353	0.288356	0.358156	0.285904	0.267522	0.347067
29.0479	0.073945	0.122723	0.116888	0.151169	0.20004	0.284782	0.355025	0.288575	0.266321	0.335708
29.1451	0.0708982	0.119782	0.116332	0.150426	0.200569	0.28438	0.353843	0.285394	0.267863	0.347189
29.2422	0.0728337	0.119271	0.115846	0.150528	0.199638	0.281657	0.347818	0.283261	0.265228	0.345287
29.3394	0.0730051	0.12038	0.116369	0.150657	0.198877	0.280301	0.347117	0.281214	0.268701	0.346388
29.4365	0.0727931	0.118876	0.114574	0.148097	0.196285	0.277141	0.343221	0.280801	0.266903	0.350464
29.5337	0.0722527	0.118111	0.116597	0.148969	0.196366	0.277871	0.342007	0.280099	0.261582	0.342287
29.6308	0.0704347	0.117945	0.114477	0.147265	0.193563	0.273499	0.336482	0.276709	0.268287	0.349812
29.728	0.0705574	0.116336	0.11357	0.146914	0.192811	0.273698	0.335138	0.27789	0.266831	0.341159
29.8251	0.069512	0.114723	0.112827	0.145868	0.191523	0.270867	0.332743	0.276226	0.268007	0.347495
29.9223	0.0683449	0.115155	0.113198	0.1453	0.19023	0.269655	0.330309	0.276446	0.269281	0.344135
30.0194	0.0673481	0.11364	0.113113	0.1455	0.189772	0.26636	0.325552	0.272422	0.263894	0.346308
30.1166	0.0664974	0.113861	0.110516	0.142883	0.187902	0.265004	0.322608	0.272423	0.265427	0.341313
30.2137	0.0643326	0.110958	0.109853	0.142065	0.185481	0.262159	0.321949	0.2715	0.26089	0.34515
30.3109	0.0598804	0.110356	0.107253	0.14026	0.18389	0.259918	0.31724	0.270533	0.261967	0.351872
30.408	0.0606174	0.108187	0.108143	0.139887	0.182945	0.258714	0.315249	0.269584	0.258975	0.34426
30.5052	0.057607	0.108766	0.105733	0.137861	0.18073	0.255485	0.311962	0.269059	0.256928	0.344886
30.6023	0.0600961	0.106255	0.103385	0.136294	0.178036	0.252594	0.30881	0.265867	0.256352	0.360441
30.6995	0.0571343	0.107013	0.106198	0.137628	0.179338	0.252683	0.307405	0.26586	0.257786	0.356725
30.7966	0.0562044	0.103767	0.103291	0.136381	0.17717	0.251426	0.305115	0.263054	0.254127	0.348369
30.8938	0.0560228	0.106051	0.104135	0.13643	0.177478	0.246819	0.301876	0.260777	0.259235	0.354229
30.9909	0.0535538	0.104293	0.103612	0.137407	0.176692	0.247586	0.299082	0.260822	0.258085	0.351791
31.0881	0.0562436	0.103613	0.103232	0.136199	0.176188	0.245775	0.29514	0.255273	0.25958	0.35551
31.1852	0.0548757	0.102559	0.103002	0.136799	0.175321	0.244226	0.293962	0.256376	0.25951	0.34305
31.2824	0.052583	0.104191	0.10242	0.135445	0.174945	0.242715	0.290405	0.253389	0.260399	0.350427
31.3795	0.0526204	0.102815	0.102902	0.135913	0.173064	0.241227	0.288018	0.251972	0.260461	0.351617
31.4767	0.0535156	0.103216	0.102646	0.135919	0.17335	0.240459	0.287584	0.250907	0.258137	0.344719
31.5738	0.0518009	0.100527	0.099655	0.132612	0.170161	0.236874	0.28463	0.252122	0.256179	0.352542
31.671	0.0520451	0.102024	0.100362	0.133953	0.170874	0.237321	0.282328	0.249471	0.257138	0.345465
31.7681	0.0506406	0.101945	0.10089	0.134484	0.170863	0.236564	0.279991	0.248221	0.257478	0.347101
31.8653	0.051043	0.100941	0.100404	0.133245	0.169109	0.234515	0.278299	0.248788	0.255637	0.340857
31.9624	0.0548096	0.0991689	0.10039	0.132986	0.169789	0.233561	0.274416	0.246028	0.255939	0.34184
32.0596	0.051647	0.0993981	0.09799	0.130586	0.166506	0.232058	0.273148	0.247143	0.254314	0.34416
32.1567	0.0500052	0.0978765	0.0994388	0.131774	0.167936	0.229831	0.268314	0.242824	0.253564	0.341098
32.2539	0.050146	0.0961548	0.0978591	0.130009	0.164851	0.229	0.268918	0.243251	0.253565	0.343122
32.351	0.0491674	0.0950791	0.0954638	0.126706	0.161248	0.225913	0.265547	0.24124	0.246435	0.33316
32.4482	0.0498316	0.0955043	0.0969012	0.127642	0.1615	0.225377	0.26427	0.241741	0.247112	0.342738
32.5453	0.0475695	0.0911532	0.0942367	0.12458	0.158373	0.220678	0.262698	0.240766	0.246799	0.335006
32.6425	0.0453074	0.0919634	0.0940306	0.123957	0.158113	0.218807	0.258615	0.240794	0.246039	0.346666
32.7396	0.0482164	0.092282	0.0939791	0.124218	0.157266	0.219096	0.258071	0.238599	0.245622	0.339708
32.8368	0.0456076	0.0859517	0.0898506	0.121328	0.154709	0.214562	0.254032	0.236373	0.243707	0.329181
32.9339	0.0465517	0.0880452	0.0905556	0.120886	0.154008	0.214056	0.251885	0.2377	0.241679	0.33638
33.0311	0.0443932	0.0857387	0.0899485	0.118984	0.152386	0.210596	0.249938	0.235867	0.242286	0.343132
33.1282	0.0478195	0.0845937	0.0884684	0.118519	0.151047	0.210039	0.247449	0.235718	0.241226	0.332933
33.2254	0.0459895	0.083216	0.0863943	0.116006	0.148409	0.206492	0.245858	0.231704	0.238855	0.342243
33.3225	0.0486979	0.0813619	0.0860269	0.115446	0.148133	0.205275	0.244549	0.23413	0.239707	0.34275
33.4197	0.0479083	0.0828771	0.0869556	0.115328	0.146531	0.203076	0.242523	0.231899	0.241324	0.34183
33.5168	0.0478428	0.0823848	0.0869599	0.116062	0.147593	0.203313	0.243036	0.233339	0.242566	0.343646
33.614	0.0518899	0.0819251	0.0874102	0.116779	0.14791	0.202288	0.239092	0.231018	0.241915	0.343351
33.7111	0.049902	0.0809609	0.0859294	0.11489	0.146086	0.200047	0.237377	0.229666	0.237303	0.33907
33.8083	0.049216	0.0813213	0.0866721	0.114402	0.144805	0.199082	0.236594	0.227615	0.243511	0.348024
33.9054	0.0514929	0.0814251	0.0871856	0.112718	0.143889	0.197189	0.235952	0.230431	0.237584	0.341155
34.0026	0.0507766	0.0808525	0.0858855	0.113792	0.143557	0.195954	0.23283	0.229397	0.237581	0.340414
34.0997	0.0516968	0.0786748	0.0843161	0.111765	0.140986	0.194601	0.23018	0.224218	0.236103	0.34342
34.1969	0.0534263	0.0804492	0.0863922	0.112133	0.141857	0.195462	0.2299	0.225664	0.233667	0.340656
34.294	0.0538113	0.0801573	0.0848315	0.111869	0.140589	0.192521	0.227032	0.224674	0.233862	0.339855
34.3912	0.0527058	0.0799329	0.0845802	0.110955	0.139464	0.191545	0.224985	0.220951	0.233643	0.333315
34.4883	0.0524765	0.0797521	0.0855449	0.112149	0.139753	0.190622	0.222969	0.223879	0.233988	0.343042
34.5855	0.0574003	0.0802022	0.0849128	0.11066	0.139572	0.189327	0.219955	0.220816	0.23158	0.344443
34.6826	0.0568366	0.0791233	0.084317	0.110996	0.137753	0.186582	0.21738	0.220408	0.22937	0.33475
34.7798	0.0583048	0.0787035	0.0851004	0.111188	0.138826	0.186507	0.217443	0.21871	0.234413	0.33151
34.8769	0.0599739	0.0775332	0.0843566	0.110454	0.136082	0.183416	0.212407	0.21763	0.230084	0.334011
34.9741	0.0602437	0.0766784	0.0834418	0.108173	0.135343	0.181761	0.211611	0.21472	0.227658	0.33101
35.0712	0.0605074	0.079171	0.0846054	0.109568	0.135122	0.181809	0.211271	0.2149	0.227787	0.329615
35.1684	0.0650299	0.0779333	0.0855799	0.108875	0.134467	0.179403	0.208784	0.213251	0.227339	0.324591
35.2655	0.0640038	0.0794994	0.0863299	0.110701	0.13627	0.180943	0.204845	0.211373	0.231729	0.318616
35.3627	0.0663849	0.0800694	0.085953	0.11006	0.135087	0.179367	0.204846	0.210477	0.227283	0.326589
35.4598	0.0649697	0.0790647	0.0864148	0.111284	0.136444	0.178625	0.202324	0.208875	0.230945	0.305595
35.557	0.0723032	0.0820883	0.0892892	0.111799	0.136488	0.176604	0.198609	0.209339	0.237717	0.31113
35.6541	0.0696225	0.0804115	0.0879936	0.111543	0.13619	0.177173	0.197038	0.207043	0.23057	0.306612
35.7513	0.0755629	0.0817799	0.0888059	0.112934	0.137589	0.177294	0.197645	0.205762	0.233359	0.310065
35.8484	0.0768612	0.0832048	0.0891073	0.11234	0.136278	0.175615	0.197104	0.207158	0.231186	0.304922
35.9456	0.0784819	0.0843253	0.090211	0.113002	0.136535	0.176537	0.19532	0.20559	0.231626	0.313818
36.0427	0.0813621	0.0845191	0.09084	0.113003	0.136764	0.174574	0.19367	0.203579	0.22802	0.312572
36.1399	0.0837556	0.0859703	0.0930794	0.115202	0.13823	0.175898	0.191249	0.201278	0.2294	0.304188
36.237	0.0820971	0.0859488	0.0916206	0.1154	0.138508	0.176217	0.191262	0.200161	0.231977	0.318913
36.3342	0.0862186	0.0876067	0.0929087	0.116398	0.139724	0.17757	0.189609	0.199899	0.231801	0.308179
36.4313	0.0880707	0.087805	0.0936592	0.116946	0.13944	0.175037	0.18993	0.199334	0.231175	0.311811
36.5285	0.0871424	0.0858717	0.0923141	0.115258	0.138287	0.174193	0.187541	0.199517	0.227988	0.305955
36.6256	0.0904731	0.0877058	0.0934324	0.117889	0.139996	0.176186	0.187704	0.198125	0.226191	0.311014
36.7228	0.091498	0.0911149	0.0959424	0.117874	0.139724	0.176079	0.188544	0.199489	0.230136	0.313397
36.8199	0.0941353	0.0900977	0.0962891	0.117681	0.140359	0.175934	0.186371	0.199649	0.229021	0.310932
36.9171	0.0966571	0.0907401	0.0964496	0.120307	0.14116	0.175223	0.186581	0.197641	0.23049	0.319352
37.0142	0.0988929	0.0931357	0.0970849	0.118976	0.141065	0.176812	0.187759	0.199364	0.224734	0.313199
37.1114	0.100387	0.0943046	0.100497	0.122621	0.143506	0.178342	0.187185	0.198469	0.228632	0.303923
37.2085	0.105214	0.0942119	0.101049	0.123545	0.145124	0.179034	0.187024	0.197499	0.2323	0.314277
37.3057	0.105613	0.0950415	0.101302	0.124044	0.144569	0.177655	0.184472	0.193367	0.22581	0.30158
37.4028	0.112211	0.0971154	0.103157	0.124595	0.14507	0.179011	0.186425	0.19571	0.227923	0.305659
37.5	0.109908	0.0955588	0.102592	0.124638	0.145242	0.17716	0.184635	0.193615	0.224638	0.296204
37.5972	0.111469	0.0983072	0.103013	0.124068	0.144101	0.176845	0.183317	0.191633	0.220944	0.300759
37.6943	0.114016	0.0967703	0.103101	0.123453	0.144272	0.175914	0.182995	0.19157	0.224626	0.29761
37.7915	0.115656	0.0978112	0.104323	0.125688	0.145267	0.176367	0.18276	0.191604	0.220956	0.284378
37.8886	0.116767	0.0978995	0.104281	0.126052	0.146719	0.176454	0.180858	0.187182	0.226565	0.294048
37.9858	0.116466	0.0978355	0.104158	0.126084	0.146308	0.176393	0.180965	0.189518	0.225906	0.290335
38.0829	0.12186	0.100804	0.106369	0.127363	0.146691	0.177177	0.180626	0.187838	0.225182	0.286353
38.1801	0.121359	0.0981818	0.103959	0.125441	0.144901	0.175011	0.180262	0.189599	0.226266	0.285257
38.2772	0.121843	0.0988793	0.105228	0.127214	0.146442	0.174893	0.178122	0.185877	0.226181	0.281245
38.3744	0.12495	0.100068	0.104763	0.127741	0.146862	0.176813	0.178161	0.185005	0.227674	0.284016
38.4715	0.126469	0.0984493	0.103577	0.125541	0.145634	0.176405	0.178572	0.184798	0.223948	0.275097
38.5687	0.127379	0.0983399	0.102905	0.125644	0.14428	0.173476	0.177994	0.183908	0.226752	0.282478
38.6658	0.125703	0.0967426	0.10253	0.12384	0.143381	0.172758	0.177011	0.185053	0.223886	0.27686
38.763	0.127399	0.0963613	0.103129	0.125819	0.144395	0.17295	0.175714	0.180885	0.225426	0.281356
38.8601	0.129477	0.0977616	0.101188	0.123509	0.141682	0.171446	0.175803	0.182844	0.223345	0.284781
38.9573	0.125739	0.0949941	0.102281	0.122601	0.141597	0.171484	0.177029	0.183276	0.22816	0.276398
39.0544	0.129346	0.0946369	0.102598	0.12405	0.142649	0.170426	0.17509	0.180448	0.220576	0.283095
39.1516	0.130554	0.0955088	0.102274	0.123569	0.142807	0.170261	0.175359	0.182961	0.22878	0.292023
39.2487	0.129518	0.0957456	0.102882	0.124301	0.142154	0.170678	0.174573	0.184025	0.225782	0.28703
39.3459	0.131451	0.0930064	0.101012	0.122668	0.140999	0.169825	0.175086	0.184747	0.227384	0.290961
39.443	0.130457	0.094246	0.103019	0.122367	0.141937	0.168548	0.173348	0.184796	0.225998	0.291026
39.5402	0.131411	0.093419	0.101208	0.121737	0.139938	0.16731	0.173095	0.183485	0.228342	0.289186
39.6373	0.133514	0.092133	0.101164	0.12233	0.141471	0.168348	0.17198	0.182814	0.229018	0.287674
39.7345	0.136354	0.0930942	0.102176	0.12157	0.14097	0.168054	0.173092	0.183762	0.225922	0.291486
39.8316	0.138542	0.0931221	0.102974	0.122625	0.141788	0.167159	0.172509	0.182012	0.226316	0.297916
39.9288	0.140542	0.0928106	0.102553	0.121586	0.140676	0.167429	0.171518	0.183783	0.22547	0.288372
40.0259	0.139207	0.0924447	0.102115	0.120968	0.139518	0.166573	0.170606	0.181115	0.223341	0.288674
40.1231	0.141913	0.0932578	0.10243	0.121892	0.139939	0.166773	0.172907	0.182865	0.225512	0.28963
40.2202	0.142806	0.0914975	0.103519	0.120588	0.139094	0.165673	0.170264	0.182123	0.224327	0.28553
40.3174	0.140266	0.0919386	0.10188	0.119265	0.137868	0.164055	0.169829	0.179627	0.219074	0.286635
40.4145	0.143702	0.0912354	0.102968	0.120122	0.138424	0.165254	0.169312	0.181802	0.223955	0.285985
40.5117	0.137347	0.0901537	0.100627	0.117928	0.135814	0.162623	0.170023	0.179136	0.221643	0.280308
40.6088	0.142183	0.091006	0.102957	0.120037	0.13868	0.16393	0.168954	0.181787	0.223884	0.297714
40.706	0.138877	0.089476	0.100201	0.116718	0.13491	0.160727	0.16879	0.180487	0.221581	0.290163
40.8031	0.140402	0.0885618	0.100293	0.116321	0.134757	0.160843	0.167277	0.179705	0.222516	0.29579
40.9003	0.137059	0.0897708	0.0993008	0.115359	0.133834	0.160705	0.168428	0.181381	0.225391	0.293772
40.9974	0.13887	0.0867571	0.0978335	0.115486	0.133839	0.160504	0.165417	0.179496	0.220861	0.291307
41.0946	0.13131	0.0870415	0.0975898	0.113146	0.13125	0.156825	0.164777	0.179157	0.223647	0.29732
41.1917	0.134132	0.0845368	0.0953783	0.111468	0.128251	0.155284	0.165153	0.177204	0.218901	0.28968
41.2889	0.130229	0.0833723	0.0958253	0.110894	0.128816	0.153896	0.164132	0.176227	0.218176	0.288822
41.386	0.13019	0.0824557	0.0940636	0.109363	0.128103	0.153257	0.162616	0.176687	0.220915	0.290879
41.4832	0.128898	0.0836189	0.0947637	0.109752	0.127368	0.152104	0.162955	0.175338	0.217926	0.300075
41.5803	0.131853	0.0828045	0.0948639	0.108805	0.126195	0.151238	0.162271	0.17561	0.214054	0.291928
41.6775	0.126088	0.0806783	0.0930802	0.107135	0.12494	0.149699	0.161232	0.175291	0.218141	0.301363
41.7746	0.128136	0.0809277	0.0936847	0.107034	0.125414	0.148968	0.160487	0.175864	0.215589	0.29271
41.8718	0.125463	0.0801677	0.0925315	0.105341	0.122107	0.147003	0.157747	0.172941	0.217801	0.300181
41.9689	0.124979	0.0779935	0.0922877	0.103915	0.122007	0.145392	0.157597	0.172221	0.214216	0.292184
42.0661	0.124131	0.0757889	0.0897874	0.102858	0.120058	0.143967	0.154834	0.172269	0.21491	0.291474
42.1632	0.121676	0.0772131	0.090411	0.103088	0.119344	0.142482	0.154297	0.170839	0.214905	0.294661
42.2604	0.119848	0.0763572	0.0894774	0.101269	0.117942	0.141769	0.153349	0.170374	0.209524	0.292464
42.3575	0.121422	0.0740633	0.0877231	0.0990446	0.115534	0.138836	0.149706	0.167967	0.206624	0.288482
42.4547	0.116612	0.0724003	0.0878881	0.0997481	0.115381	0.138332	0.150412	0.166706	0.20847	0.301575
42.5518	0.120979	0.0722928	0.0873729	0.0973909	0.112532	0.135716	0.147793	0.166384	0.205255	0.290573
42.649	0.11511	0.0708494	0.0851123	0.0960836	0.11013	0.133762	0.146461	0.163897	0.20492	0.290726
42.7461	0.116994	0.0707332	0.0857558	0.0954411	0.1103	0.133033	0.145091	0.163136	0.201846	0.290968
42.8433	0.113176	0.0684653	0.0852004	0.0956142	0.107928	0.131625	0.144756	0.162022	0.196878	0.282137
42.9404	0.114829	0.0682837	0.0833639	0.0925706	0.105471	0.129933	0.142721	0.160425	0.195792	0.288894
43.0376	0.112404	0.0672754	0.0838326	0.0923579	0.105371	0.127397	0.141363	0.159462	0.190636	0.283513
43.1347	0.108866	0.0643504	0.0811658	0.08978	0.101425	0.125161	0.137936	0.157936	0.186228	0.28551
43.2319	0.106721	0.0654524	0.0806552	0.0890018	0.10001	0.122576	0.139304	0.157991	0.187589	0.295302
43.329	0.104656	0.0626535	0.077954	0.0864759	0.0988287	0.120727	0.135338	0.15456	0.184139	0.293075
43.4262	0.101787	0.0596109	0.0770584	0.0841543	0.0957694	0.118666	0.133931	0.153388	0.180412	0.308727
43.5233	0.099843	0.0587373	0.0737849	0.082549	0.0922573	0.115769	0.131801	0.156392	0.180617	0.309504
43.6205	0.0976251	0.058386	0.0740414	0.0809402	0.0912438	0.113811	0.130435	0.152852	0.175245	0.315785
43.7176	0.0939285	0.055687	0.0701258	0.0784177	0.0880391	0.111442	0.127957	0.150857	0.176781	0.308769
43.8148	0.09266	0.0547177	0.0700049	0.0771669	0.0867741	0.109427	0.126107	0.149439	0.17115	0.309695
43.9119	0.0879348	0.0504892	0.0680315	0.0749733	0.083594	0.107183	0.124987	0.146975	0.17074	0.29893
44.0091	0.0889605	0.0524418	0.0668931	0.0748268	0.0834093	0.106146	0.123293	0.147275	0.168037	0.288789
44.1062	0.085708	0.0486114	0.0656582	0.0723694	0.0809151	0.104458	0.121662	0.142949	0.163153	0.2832
44.2034	0.0861312	0.0498221	0.0654636	0.0731503	0.0821168	0.104889	0.121334	0.144883	0.165821	0.281716
44.3005	0.0829881	0.0455217	0.062422	0.070559	0.0784357	0.101929	0.117849	0.140408	0.163813	0.277585
44.3977	0.081896	0.0453529	0.0622743	0.069692	0.0788157	0.101056	0.117911	0.13918	0.164075	0.268604
44.4948	0.0782539	0.0424645	0.0618341	0.0691989	0.0778056	0.100371	0.116382	0.139868	0.16218	0.263699
44.592	0.0785979	0.0419323	0.0595998	0.0676047	0.0767044	0.0984763	0.113679	0.134233	0.160332	0.271051
44.6891	0.0764589	0.0415481	0.0604628	0.0666991	0.0754037	0.0973986	0.113999	0.136323	0.158785	0.251479
44.7863	0.0743564	0.0388598	0.0578071	0.0657175	0.0746998	0.0968102	0.111314	0.133851	0.161547	0.250055
44.8834	0.0705133	0.0377728	0.0574452	0.0649418	0.0732062	0.0963914	0.109111	0.132917	0.158806	0.255384
44.9806	0.0690255	0.0368033	0.0562579	0.0640703	0.0735565	0.0940052	0.108761	0.131753	0.156497	0.243279
45.0777	0.0710856	0.0368389	0.0554374	0.0637614	0.0717235	0.0931865	0.106446	0.132397	0.159273	0.241111
45.1749	0.0678389	0.0343137	0.0530443	0.0625449	0.0710147	0.093816	0.105268	0.127757	0.157232	0.245696
45.272	0.0640322	0.0329764	0.0505223	0.0607974	0.0690049	0.0910336	0.103719	0.12946	0.159999	0.229664
45.3692	0.0634997	0.0331121	0.0506896	0.0602383	0.069005	0.0919251	0.104024	0.125712	0.151191	0.229876
45.4663	0.0652008	0.0302234	0.0493627	0.0600513	0.0680815	0.0908877	0.101281	0.125438	0.157115	0.226636
45.5635	0.0613393	0.0297237	0.0464039	0.0577019	0.0666203	0.0879607	0.0991964	0.123659	0.154774	0.219589
45.6606	0.0596139	0.0305557	0.0471149	0.058772	0.0655781	0.0890931	0.0996108	0.121682	0.150698	0.212422
45.7578	0.0583389	0.0272905	0.0445182	0.0564214	0.0649107	0.0872742	0.0980138	0.120688	0.15173	0.212604
45.8549	0.0580315	0.0262555	0.042809	0.055582	0.0646232	0.08644	0.0963323	0.119105	0.14991	0.207967
45.9521	0.0528553	0.0261692	0.0424967	0.0548957	0.0631679	0.0863033	0.0962602	0.118673	0.14934	0.208506
46.0492	0.0547023	0.0251843	0.041206	0.0536269	0.063283	0.0850355	0.0917959	0.114655	0.147435	0.213329
46.1464	0.050512	0.0233181	0.0382356	0.0508587	0.0596171	0.0815129	0.090655	0.115487	0.148378	0.198069
46.2435	0.0523833	0.0224876	0.0400777	0.0516014	0.0602416	0.0820661	0.0903136	0.112749	0.145938	0.208902
46.3407	0.0479495	0.0214025	0.0388022	0.0502162	0.0593174	0.0800361	0.0884462	0.11128	0.14658	0.2012
46.4378	0.0462058	0.020424	0.0356598	0.0486455	0.0572508	0.0797645	0.0866685	0.108754	0.141174	0.199329
46.535	0.0451679	0.0187057	0.036555	0.0486852	0.0581381	0.0777325	0.0872925	0.109864	0.145722	0.200255
46.6321	0.0400889	0.0175096	0.0360878	0.0480857	0.0553992	0.0779108	0.084875	0.107704	0.14283	0.204007
46.7293	0.0417776	0.016827	0.0354572	0.0477357	0.0567489	0.0777413	0.0855982	0.105716	0.141635	0.196572
46.8264	0.0402833	0.0163859	0.0355804	0.0471157	0.0558137	0.0763962	0.0847337	0.10628	0.143019	0.188721
46.9236	0.0372796	0.0145565	0.0343134	0.047401	0.0562904	0.0764849	0.0831699	0.105232	0.144061	0.192532
47.0207	0.0390595	0.0162739	0.035437	0.0472093	0.055254	0.0770525	0.0850538	0.10505	0.143872	0.18956
47.1179	0.0380581	0.015885	0.0355162	0.0479859	0.0571227	0.0763992	0.0833125	0.104748	0.143908	0.18031
47.215	0.0370323	0.0147823	0.0323832	0.0463385	0.0562387	0.0763818	0.0820848	0.103853	0.144658	0.184806
47.3122	0.0353918	0.0145762	0.0337417	0.0470453	0.0564646	0.0757507	0.0823225	0.101719	0.144031	0.188796
47.4093	0.0332888	0.0143918	0.032682	0.0464337	0.054062	0.0751562	0.0795301	0.101923	0.141445	0.185854
47.5065	0.0286782	0.0144119	0.0321497	0.0458306	0.0552501	0.0744229	0.0804567	0.099109	0.137951	0.178746
47.6036	0.0272263	0.013455	0.0313613	0.0446954	0.0535914	0.074524	0.0785818	0.100153	0.139087	0.18348
47.7008	0.0270951	0.0124023	0.0320558	0.0449347	0.0537201	0.0724195	0.0775053	0.0980723	0.134804	0.178009
47.7979	0.0289298	0.0113344	0.0299871	0.0434478	0.0512451	0.0726189	0.077647	0.0983747	0.132931	0.170335
47.8951	0.0245016	0.0124599	0.0298541	0.0432174	0.0521148	0.0719665	0.0765955	0.0957596	0.133926	0.177271
47.9922	0.0272979	0.0131653	0.0288086	0.0420673	0.0507304	0.0707793	0.0750284	0.094941	0.132204	0.176828
48.0894	0.0272763	0.0108527	0.0281578	0.040371	0.0500103	0.0686785	0.0740615	0.0941146	0.125787	0.164215
48.1865	0.0278389	0.0111491	0.028428	0.0420529	0.0506327	0.0703975	0.0754536	0.093854	0.130499	0.181475
48.2837	0.0213535	0.0113302	0.0271598	0.0390659	0.0486104	0.0685289	0.0732278	0.0912216	0.127259	0.170827
48.3808	0.0270469	0.0110673	0.0275523	0.0397567	0.0491274	0.0671085	0.0727065	0.0907839	0.127761	0.166129
48.478	0.0232394	0.0110112	0.0259488	0.0382594	0.0487297	0.0673309	0.0719901	0.0916239	0.12836	0.170892
48.5751	0.0242828	0.0114163	0.0267693	0.0383046	0.0475417	0.0673905	0.0700544	0.0900637	0.124674	0.170508
48.6723	0.0256427	0.0113754	0.0270844	0.0383056	0.0485898	0.0655624	0.0705373	0.0899787	0.128596	0.171969
48.7694	0.0240202	0.0100789	0.0243686	0.0364321	0.0464926	0.0656721	0.0696924	0.0897792	0.122475	0.163939
48.8666	0.0225743	0.0105188	0.0258933	0.0360319	0.0465857	0.0641301	0.0690928	0.0890969	0.12456	0.17022
48.9637	0.0193145	0.00873265	0.0259169	0.0374988	0.0468657	0.0647216	0.0696581	0.0902864	0.12273	0.166444
49.0609	0.0203092	0.00969917	0.0251111	0.0362329	0.0450301	0.0629984	0.0668539	0.0879094	0.12012	0.165346
49.158	0.0192953	0.00747344	0.0235572	0.0333388	0.0435954	0.0611452	0.0658367	0.0865325	0.115629	0.165051
49.2552	0.0153294	0.00857921	0.023254	0.0347642	0.0438802	0.0611218	0.0661003	0.0871984	0.117014	0.167375
49.3523	0.014845	0.00708461	0.0240601	0.0343867	0.0427801	0.0607785	0.0657251	0.0857102	0.112914	0.159969
49.4495	0.0171482	0.00682163	0.0233002	0.0333419	0.0424427	0.0609189	0.0665847	0.0863274	0.113457	0.166399
49.5466	0.011898	0.00819068	0.0227227	0.0332293	0.043396	0.0604725	0.0650957	0.0848486	0.113117	0.154589
49.6438	0.0137387	0.00870454	0.0234151	0.033132	0.0423073	0.0603257	0.0661391	0.0859659	0.111559	0.159591
49.7409	0.0134003	0.00767338	0.0231376	0.0330495	0.0417842	0.0598224	0.0648086	0.0850092	0.113456	0.155934
49.8381	0.0129889	0.00903154	0.0225496	0.0333192	0.0425831	0.0594579	0.0641181	0.084021	0.113665	0.142012
49.9352	0.0142757	0.00925378	0.0231407	0.0324707	0.0410061	0.0596744	0.0635893	0.0821565	0.109993	0.149453
50.0324	0.0119409	0.00895158	0.0231184	0.0326168	0.0402363	0.057717	0.0620522	0.0819663	0.10922	0.144427
50.1295	0.012485	0.00725668	0.0221902	0.0311527	0.0396564	0.0587843	0.0611006	0.0791266	0.104687	0.135653
50.2267	0.0123962	0.00736791	0.0199748	0.0306656	0.0383608	0.0550171	0.0598182	0.0806954	0.107303	0.142529
50.3238	0.0075475	0.00661305	0.0207283	0.0294165	0.0379081	0.055806	0.0578853	0.080085	0.105684	0.140002
50.421	0.00929071	0.004472	0.0186219	0.0275859	0.0365897	0.0541829	0.0581426	0.0775227	0.102547	0.137625
50.5181	0.0103157	0.0080084	0.018955	0.0281035	0.0360592	0.0533441	0.0575	0.0775504	0.0981221	0.134324
50.6153	0.00617303	0.00562796	0.0195364	0.0265191	0.035191	0.0531549	0.0560817	0.0750226	0.0973304	0.138761
50.7124	0.00677192	0.00468373	0.0163521	0.0260904	0.0347811	0.0519499	0.0570686	0.0779757	0.100261	0.134419
50.8096	0.00735863	0.00619416	0.016838	0.0250302	0.0342632	0.0507979	0.0532588	0.0741309	0.0955965	0.132666
50.9067	0.0065819	0.00526732	0.0177205	0.0249668	0.032964	0.0496016	0.0544085	0.0729498	0.0931362	0.137013
51.0039	0.0059695	0.00585724	0.0166832	0.0234657	0.0329598	0.0493083	0.052035	0.0723503	0.0943091	0.131868
51.101	0.00555795	0.00451474	0.0139823	0.0224634	0.0315833	0.0464573	0.0494099	0.0709183	0.0945279	0.133031
51.1982	0.00582811	0.00454972	0.0154056	0.0226212	0.0318245	0.0470197	0.0476993	0.070347	0.0907092	0.132915
51.2953	0.0082104	0.00328554	0.0137596	0.0218185	0.0306264	0.0452123	0.04904	0.0677344	0.0922769	0.135238
51.3925	0.00580235	0.00385802	0.0150596	0.0204921	0.0300579	0.044175	0.0457144	0.0675472	0.0920961	0.127505
51.4896	0.00698552	0.00438044	0.0145613	0.0204474	0.0300934	0.0438353	0.0461908	0.0661151	0.0894195	0.132744
51.5868	0.00303746	0.00418907	0.0121575	0.0189758	0.0276316	0.0424827	0.0439863	0.0652725	0.0876688	0.133759
51.6839	0.00660058	0.00271375	0.01207	0.0178672	0.0268658	0.0420823	0.0423717	0.0640788	0.086031	0.127215
51.7811	0.00433247	0.00448528	0.010854	0.0171082	0.0267144	0.0401641	0.0434409	0.0647992	0.0846845	0.126087
51.8782	0.00164434	0.00284672	0.0108133	0.0168665	0.0263954	0.0394861	0.0414463	0.062381	0.0828162	0.1235
51.9754	0.000934447	0.00311885	0.00994598	0.0153466	0.0240765	0.0380121	0.0394411	0.0604221	0.0809527	0.121985
52.0725	0.00202631	0.0012888	0.00861623	0.0145478	0.0240836	0.0369622	0.0391585	0.0581966	0.077148	0.116662
52.1697	-0.00144086	0.00306914	0.0102221	0.0144356	0.0230671	0.0360173	0.0384292	0.0576128	0.0777099	0.117379
52.2668	0.00190327	0.00291921	0.00856372	0.0140852	0.0225203	0.0359928	0.0377771	0.0569365	0.0764245	0.114733
52.364	-0.00124128	0.00305003	0.00891398	0.0143112	0.0224166	0.0355299	0.0376679	0.0562398	0.0752991	0.111373
52.4611	-0.00221882	0.00275436	0.00756719	0.0121889	0.0196951	0.033103	0.0355836	0.0545272	0.0735908	0.103966
52.5583	0.000455899	0.00448481	0.00954207	0.0139599	0.0232056	0.0346581	0.0364016	0.0549046	0.0741012	0.103791
52.6554	-0.000156304	0.00267026	0.00727228	0.011764	0.0199017	0.0315924	0.033953	0.052648	0.0741321	0.105936
52.7526	-0.00155373	0.00167615	0.0079333	0.0125763	0.01992	0.0314861	0.0330067	0.052287	0.0734158	0.106504
52.8497	0.000707223	0.00312818	0.00756807	0.0125182	0.0200113	0.0307642	0.0323894	0.0508286	0.0712424	0.0982348
52.9469	-0.000537882	0.00204282	0.00635532	0.00997862	0.0183169	0.0300442	0.0316886	0.051247	0.071673	0.101333
53.044	0.000408377	0.00253306	0.00691712	0.0106486	0.0177818	0.0286545	0.031706	0.0493308	0.0690297	0.104073
53.1412	0.00107464	0.00427466	0.00686735	0.0116665	0.0193939	0.0305231	0.0310512	0.0512449	0.0720879	0.110653
53.2383	-0.001047	0.00346352	0.00649554	0.0102168	0.0178652	0.0276994	0.0301228	0.0485715	0.065938	0.105924
53.3355	0.00212719	0.00565999	0.00786678	0.0114196	0.0191047	0.0294206	0.0308941	0.0489915	0.0702325	0.107564
53.4326	0.00116823	0.00628305	0.00750265	0.011048	0.0186825	0.0291527	0.0298373	0.0477135	0.0674387	0.103967
53.5298	0.00102501	0.00564176	0.00689013	0.0113618	0.0182266	0.0277466	0.0288495	0.0465171	0.0671221	0.110427
53.6269	0.000967072	0.0058384	0.00727054	0.0100955	0.0169628	0.0276051	0.0282637	0.045501	0.0651652	0.1043
53.7241	0.00069613	0.00479895	0.00614687	0.00962931	0.0166752	0.0255622	0.0258771	0.0447406	0.0663294	0.104214
53.8212	0.000960882	0.00700655	0.00785663	0.00967603	0.0168669	0.0264673	0.0259856	0.0461422	0.0665159	0.108175
53.9184	0.00132304	0.00677018	0.00635932	0.00865322	0.0154259	0.0254604	0.0252662	0.041771	0.0630783	0.10925
54.0155	0.00166697	0.00571121	0.00647133	0.00872097	0.0158492	0.0262461	0.0249948	0.044449	0.0658408	0.107498
54.1127	0.000306495	0.00512452	0.00499606	0.00779809	0.0145831	0.0224598	0.0229726	0.0419921	0.0621588	0.0962823
54.2098	0.00230016	0.00936712	0.00791101	0.00879303	0.016324	0.0260867	0.0249281	0.0408775	0.0631069	0.107445
54.307	0.000617155	0.00633	0.00534928	0.00811536	0.0139027	0.0227795	0.0235866	0.0407522	0.0602429	0.0973605
54.4041	0.00374318	0.00864015	0.00743581	0.00829733	0.0149214	0.0247922	0.0244679	0.0438491	0.0586999	0.0923646
54.5013	9.4019e-05	0.00656937	0.0062321	0.00820755	0.0148813	0.0225567	0.022972	0.037783	0.0595635	0.097308
54.5984	0.00178349	0.00802211	0.00608535	0.00771721	0.0136539	0.0227258	0.0241155	0.039577	0.0587209	0.0913004
54.6956	0.000928453	0.00689588	0.00683501	0.00787258	0.0140058	0.0218223	0.0216737	0.0384891	0.055918	0.0884472
54.7927	0.00127264	0.00723	0.00566383	0.00779645	0.0136117	0.0219769	0.0224987	0.0369701	0.0566219	0.0924682
54.8899	0.0014403	0.00829104	0.0067241	0.00813852	0.0137682	0.0217114	0.0226378	0.0358618	0.053476	0.0839013
54.987	0.00146193	0.00891687	0.00648474	0.0078548	0.0131771	0.0212619	0.0219125	0.0360017	0.0532774	0.087714
55.0842	0.00244544	0.00808459	0.00672041	0.0087922	0.0134483	0.0221501	0.0230634	0.035262	0.0540754	0.0889676
55.1813	0.000634829	0.0104081	0.00709469	0.00932792	0.0134126	0.0206598	0.021409	0.0359524	0.0528333	0.0830493
55.2785	0.00237327	0.0109971	0.0067943	0.00832088	0.012189	0.0206499	0.0216287	0.0343739	0.0495277	0.0820116
55.3756	0.00364305	0.00878075	0.00860029	0.00923801	0.013105	0.0195664	0.0203596	0.0332471	0.0495737	0.0819559
55.4728	0.00161353	0.0108499	0.00797615	0.00883208	0.0118979	0.0196588	0.020757	0.0357111	0.0518669	0.0873761
55.5699	0.00222	0.0110866	0.00840047	0.00900443	0.0127942	0.0203923	0.0199267	0.0342646	0.0494453	0.0834817
55.6671	0.00496934	0.00926011	0.00725751	0.00806693	0.0113732	0.0194497	0.0184877	0.0341384	0.0492331	0.0896759
55.7642	0.00245292	0.00742271	0.00664591	0.00843736	0.0124775	0.0182316	0.0181189	0.0327736	0.0480431	0.076437
55.8614	0.000155652	0.00906983	0.00559854	0.00764856	0.0116927	0.0192108	0.0179286	0.0335616	0.0533121	0.0908151
55.9585	0.00494448	0.00968971	0.00648362	0.00796572	0.0115815	0.0184448	0.0172038	0.0314362	0.0481735	0.0778441
56.0557	0.00133237	0.00792207	0.00528917	0.00694607	0.0110024	0.0167554	0.0152888	0.0300793	0.0479661	0.079753
56.1528	0.00272437	0.00984357	0.00802171	0.0074256	0.0111524	0.0187198	0.0160833	0.0314476	0.0490985	0.0753528
56.25	-0.000820746	0.00866582	0.00741604	0.00697175	0.0111649	0.0167183	0.0145223	0.0278955	0.0451586	0.069167
56.3472	-0.00140111	0.00629537	0.00522297	0.00478213	0.00826668	0.0168072	0.0138384	0.0287636	0.0433718	0.0744985
56.4443	-0.00119611	0.00746393	0.00444532	0.00470171	0.0088461	0.0153936	0.0133038	0.0278365	0.0408799	0.0719435
56.5415	-0.00130155	0.00690657	0.00433862	0.00480404	0.00738253	0.0146682	0.011533	0.0251202	0.039347	0.065103
56.6386	0.000376764	0.00686069	0.00359255	0.00447116	0.00792582	0.0142156	0.0112668	0.0236693	0.0380539	0.0581732
56.7358	-0.00434329	0.00549801	0.000851876	0.00181059	0.0046031	0.011923	0.00858136	0.0229993	0.0360273	0.0637131
56.8329	0.000147677	0.00709545	0.0020297	0.0032981	0.00636212	0.0122771	0.0106519	0.0225112	0.0333286	0.0599379
56.9301	-0.00428012	0.00311009	9.18881e-05	0.000957061	0.00441255	0.0116539	0.00955044	0.021018	0.0345082	0.0546746
57.0272	-0.00205987	0.00614194	-0.000968556	0.00120645	0.00456215	0.0111387	0.00794051	0.0194229	0.0307753	0.0474769
57.1244	-0.00139201	0.0046183	0.000299208	0.000486093	0.00328258	0.0100249	0.00706045	0.0210737	0.0298536	0.0517075
57.2215	-0.00465701	0.00279208	-0.00261824	-0.00123812	0.00241608	0.00825481	0.00624093	0.0177553	0.0290494	0.0523072
57.3187	-0.00272893	0.00410451	-0.000729226	0.000610411	0.00268329	0.00919214	0.00606043	0.0188809	0.0278409	0.0462999
57.4158	-0.002682	0.0027093	-0.0022436	-0.00136912	0.00190186	0.00774493	0.0039577	0.0177437	0.0269145	0.0443996
57.513	-0.00350565	0.00285296	-0.00318929	-0.00159971	0.00142498	0.00618496	0.00357991	0.016514	0.0240465	0.045922
57.6101	-0.00470067	0.00249601	-0.00260862	-0.000944474	0.00171338	0.00713201	0.00346316	0.0148359	0.0252968	0.0371766
57.7073	-0.00425796	0.00378896	-0.00321211	-0.00185089	0.00121061	0.00648774	0.00286091	0.0152872	0.0234302	0.046586
57.8044	-0.00288371	0.00267244	-0.0030328	-0.00215177	0.00186694	0.00590519	0.00247587	0.0136671	0.019387	0.0353702
57.9016	-0.00260532	0.00384792	-0.00446873	-0.00294352	1.90108e-06	0.00652364	0.00379805	0.0138457	0.0213425	0.0417142
57.9987	-0.00144413	0.00310578	-0.00302969	-0.00301513	-0.000313885	0.00458203	0.00129651	0.0124436	0.0186062	0.036927
58.0959	-0.00125086	0.00391134	-0.0043604	-0.00327336	-0.000577115	0.00383667	0.0013637	0.0120984	0.0175578	0.0335388
58.193	-0.00184294	0.00278624	-0.00545882	-0.0049582	-0.00127572	0.00393862	-0.000128025	0.0111732	0.0154609	0.0302696
58.2902	0.000109934	0.00319575	-0.00589006	-0.00464091	-0.00155695	0.0020627	-0.0019904	0.00868446	0.0138155	0.0311375
58.3873	-0.00010448	0.00301986	-0.00619882	-0.00575639	-0.00231448	0.00158263	-0.0012568	0.00947649	0.011841	0.0272732
58.4845	0.000667458	0.00645299	-0.00528317	-0.00555129	-0.00376008	0.000614861	-0.00341139	0.00756973	0.012772	0.0270103
58.5816	0.00620055	0.00517792	-0.00562534	-0.0047208	-0.00172472	0.00150937	-0.00303277	0.00873033	0.0130449	0.0290094
58.6788	0.00252801	0.00681317	-0.00496961	-0.00656318	-0.00343926	-9.84056e-05	-0.00411912	0.00568665	0.00984344	0.0266035
58.7759	0.0051814	0.00527478	-0.00485578	-0.00414814	-0.00173972	0.00141213	-0.00364645	0.007426	0.012406	0.0213999
58.8731	0.00426698	0.00611995	-0.00507933	-0.00640474	-0.00344275	-7.41379e-05	-0.00460013	0.00687738	0.0103893	0.0232503
58.9702	0.00574537	0.00675183	-0.0039733	-0.004392	-0.00211706	0.00108848	-0.00397704	0.00563562	0.00760632	0.021529
59.0674	0.00591482	0.0064565	-0.00448062	-0.00648224	-0.003273	0.000305018	-0.00454009	0.00441433	0.00946379	0.0227843
59.1645	0.00893983	0.00666837	-0.00547731	-0.00680354	-0.00412979	-0.000115995	-0.00589882	0.00461072	0.00643638	0.0144852
59.2617	0.00819604	0.00560249	-0.00481657	-0.00676844	-0.00435514	2.81136e-06	-0.0054761	0.00245163	0.00361113	0.017943
59.3588	0.00874912	0.00821538	-0.00493197	-0.00716521	-0.00479519	-0.000878001	-0.00550031	0.00443897	0.00766428	0.0206567
