# Supplementary material for: Centripetal integration of past events in hippocampal astrocytes regulated by locus coeruleus
Source: Nat Neurosci. 2024 Apr 3;27(5):927–39. doi: 10.1038/s41593-024-01612-8 (PMC11089000; doi:10.1038/s41593-024-01612-8)
Supplement: Supplementary file 23 — Raw data for Extended Data Fig. 8d–f. [file 41593_2024_1612_MOESM23_ESM.xlsx]

## Sheet: Panel d
Time (s) /Astrocytic Domain ID	1	2	3	4	5	6	7	8	9	10	11	12	13	14	15	16	17	18	19	20	21	22	23	24	25	26	27	28	29	30	31	32	33	34	35	36	37	38	39	40	41	42	43	44	45
1.00389	179.303	175.397	171.62	167.15	163.053	159.321	155.221	151.325	147.29	142.991	138.923	135.423	131.625	127.133	123.434	119.462	115.101	111.162	106.94	103.269	99.1133	95.3675	91.4644	87.414	83.2724	79.5814	75.3951	71.0321	67.2786	63.3759	59.2595	54.9866	51.4279	47.3824	43.3122	39.4185	35.4169	31.1703	27.3759	23.0594	19.71	15.4973	11.151	7.40501	3.10146
1.1658	179.335	175.394	171.603	167.144	163.079	159.284	155.238	151.25	147.273	142.99	138.922	135.447	131.591	127.147	123.443	119.442	115.114	111.195	106.936	103.257	99.111	95.3467	91.405	87.3992	83.2517	79.6386	75.3565	70.9797	67.2813	63.4088	59.3004	54.965	51.4029	47.3925	43.2741	39.4259	35.4157	31.1463	27.3724	23.0617	19.7288	15.5382	11.1481	7.37995	3.10155
1.32772	179.351	175.385	171.582	167.134	163.13	159.292	155.239	151.313	147.286	143.029	138.937	135.48	131.667	127.144	123.426	119.443	115.108	111.206	106.927	103.298	99.1211	95.3433	91.376	87.4396	83.2647	79.5691	75.3766	71.0028	67.2424	63.3684	59.238	54.9704	51.4263	47.3758	43.2865	39.4143	35.3744	31.132	27.3804	23.1111	19.7506	15.5727	11.1303	7.38601	3.05057
1.48964	179.363	175.358	171.528	167.151	163.097	159.265	155.234	151.251	147.287	143.027	138.96	135.407	131.664	127.161	123.446	119.464	115.095	111.179	106.931	103.274	99.1109	95.3174	91.3635	87.4779	83.2955	79.5603	75.3215	71.0385	67.2722	63.3649	59.2736	54.9644	51.4201	47.3793	43.2891	39.4068	35.3925	31.1579	27.4203	23.1019	19.7428	15.6118	11.1572	7.39542	3.08274
1.65155	179.349	175.326	171.535	167.202	163.152	159.259	155.253	151.294	147.289	142.982	138.941	135.427	131.657	127.13	123.402	119.487	115.091	111.189	106.914	103.28	99.0996	95.2928	91.413	87.5014	83.2836	79.6167	75.3501	70.9763	67.2878	63.3484	59.2525	54.9584	51.4018	47.4218	43.2951	39.4558	35.3737	31.1385	27.4089	23.1312	19.7393	15.5963	11.1298	7.38641	3.08703
1.81347	179.33	175.305	171.456	167.168	163.163	159.238	155.259	151.313	147.3	142.996	138.978	135.431	131.671	127.195	123.39	119.508	115.114	111.172	106.939	103.304	99.1427	95.2692	91.4318	87.462	83.302	79.6112	75.3015	70.9974	67.293	63.3105	59.249	54.9547	51.3927	47.3925	43.3056	39.4445	35.3932	31.1704	27.4067	23.1321	19.7483	15.6093	11.1662	7.35307	3.09462
1.97539	179.353	175.309	171.448	167.191	163.181	159.273	155.219	151.281	147.305	142.997	138.97	135.451	131.586	127.174	123.377	119.541	115.055	111.177	106.941	103.312	99.1785	95.2983	91.4031	87.4597	83.3131	79.6351	75.3476	70.9836	67.2925	63.334	59.2356	54.9589	51.4064	47.4068	43.2689	39.4595	35.3776	31.1935	27.3869	23.1477	19.7488	15.5533	11.1496	7.35872	3.08838
2.13731	179.34	175.336	171.395	167.174	163.222	159.306	155.253	151.332	147.326	143.037	138.972	135.486	131.614	127.206	123.352	119.501	115.076	111.208	106.951	103.338	99.1784	95.2495	91.3929	87.4414	83.3051	79.6436	75.2989	70.9867	67.2605	63.294	59.2464	54.9474	51.3793	47.3719	43.2736	39.4234	35.3776	31.2346	27.392	23.1154	19.7406	15.5209	11.1528	7.3704	3.15094
2.29922	179.309	175.318	171.366	167.202	163.188	159.3	155.262	151.323	147.339	143.034	138.963	135.48	131.648	127.181	123.358	119.453	115.032	111.187	106.927	103.331	99.1524	95.2124	91.438	87.4515	83.3087	79.6346	75.2918	70.9175	67.3154	63.2898	59.2428	54.9604	51.4127	47.3828	43.2617	39.4177	35.3674	31.2643	27.3946	23.1925	19.7579	15.5322	11.1537	7.36326	3.15139
2.46114	179.33	175.254	171.373	167.177	163.203	159.341	155.251	151.32	147.34	142.998	138.937	135.39	131.635	127.17	123.3	119.451	115.045	111.171	106.925	103.309	99.1517	95.1549	91.4195	87.4078	83.29	79.6556	75.2897	70.9038	67.3066	63.2857	59.2303	54.9553	51.4173	47.3992	43.2736	39.3908	35.3305	31.2427	27.3656	23.1355	19.7094	15.4518	11.1424	7.35195	3.15151
2.62306	179.282	175.209	171.29	167.174	163.196	159.342	155.249	151.28	147.349	143.02	138.967	135.374	131.562	127.208	123.259	119.426	115.043	111.15	106.921	103.329	99.1687	95.1637	91.4339	87.3612	83.3151	79.5729	75.2388	70.8945	67.2472	63.2989	59.2051	54.9665	51.3195	47.3283	43.277	39.3911	35.316	31.297	27.3231	23.1197	19.7381	15.4158	11.1393	7.32347	3.18504
2.78497	179.228	175.167	171.326	167.199	163.239	159.37	155.256	151.195	147.352	142.963	138.98	135.385	131.549	127.159	123.227	119.389	114.979	111.085	106.902	103.304	99.1138	95.0961	91.3424	87.3164	83.2873	79.6094	75.2387	70.8839	67.1813	63.2654	59.2287	54.9527	51.3054	47.2875	43.217	39.3413	35.3232	31.285	27.2895	23.117	19.7206	15.387	11.0786	7.34209	3.14737
2.94689	179.223	175.204	171.288	167.165	163.206	159.405	155.243	151.225	147.355	142.947	138.988	135.283	131.489	127.163	123.21	119.381	114.935	111.061	106.901	103.269	99.1301	95.079	91.374	87.2833	83.2711	79.5662	75.1831	70.89	67.153	63.2562	59.2166	55.0054	51.2883	47.2805	43.2246	39.2717	35.3249	31.2905	27.2746	23.053	19.7452	15.4248	11.1051	7.3121	3.18739
3.10881	179.197	175.147	171.294	167.154	163.191	159.414	155.202	151.201	147.357	142.956	138.976	135.3	131.446	127.159	123.193	119.376	114.882	111.035	106.864	103.261	99.0962	95.0543	91.3404	87.2723	83.2248	79.5532	75.1915	70.9047	67.1593	63.2487	59.1896	54.9844	51.2856	47.2227	43.2299	39.3002	35.3165	31.321	27.2646	23.0677	19.6999	15.441	11.0645	7.29965	3.13526
3.27073	179.179	175.178	171.274	167.123	163.158	159.457	155.199	151.231	147.361	142.928	138.999	135.277	131.404	127.153	123.149	119.378	114.896	110.971	106.896	103.256	99.0798	95.039	91.3182	87.2745	83.226	79.5774	75.156	70.8812	67.1755	63.2181	59.2026	54.9941	51.2682	47.1881	43.2086	39.2922	35.2812	31.3389	27.2384	23.0417	19.6536	15.4162	11.0647	7.28571	3.10541
3.43264	179.151	175.164	171.326	167.15	163.16	159.486	155.228	151.218	147.379	142.963	138.951	135.286	131.392	127.156	123.188	119.317	114.883	110.985	106.875	103.252	99.131	95.0544	91.3078	87.2403	83.2403	79.5654	75.1908	70.8938	67.1311	63.2302	59.1955	54.9911	51.2119	47.1781	43.2297	39.2475	35.2562	31.3609	27.2345	23.0389	19.6708	15.3843	11.0461	7.30228	3.0812
3.59456	179.155	175.169	171.34	167.122	163.15	159.509	155.228	151.175	147.37	142.972	138.983	135.306	131.412	127.136	123.2	119.327	114.905	110.954	106.891	103.273	99.1348	95.0626	91.2793	87.239	83.2347	79.5692	75.2309	70.9567	67.1199	63.2474	59.2258	55.022	51.2452	47.1957	43.2139	39.2603	35.3154	31.3979	27.2833	23.0319	19.7091	15.3717	11.0396	7.32957	3.11032
3.75648	179.188	175.238	171.342	167.147	163.088	159.531	155.23	151.222	147.391	143.007	138.994	135.361	131.395	127.151	123.237	119.359	114.947	111.002	106.9	103.241	99.1084	95.1102	91.3366	87.2695	83.2333	79.5783	75.2458	70.9677	67.1572	63.2309	59.265	55.0747	51.2378	47.2267	43.2655	39.287	35.3018	31.3942	27.299	23.038	19.715	15.4548	11.0396	7.33144	3.09028
3.91839	179.179	175.251	171.343	167.185	163.137	159.511	155.25	151.148	147.394	143.029	139.01	135.38	131.382	127.162	123.276	119.39	114.939	111	106.878	103.238	99.1918	95.1635	91.3828	87.3051	83.2292	79.563	75.2798	70.9576	67.2001	63.264	59.3228	55.0642	51.2324	47.2408	43.2951	39.32	35.3178	31.4748	27.3129	23.0835	19.7088	15.3929	11.0755	7.37698	3.08902
4.08031	179.204	175.275	171.365	167.188	163.105	159.529	155.305	151.216	147.397	143.009	139	135.429	131.396	127.14	123.294	119.419	115.019	111.03	106.944	103.261	99.1733	95.1489	91.473	87.3144	83.2494	79.581	75.3327	70.9533	67.271	63.2388	59.3332	55.1197	51.2929	47.2429	43.3231	39.3428	35.3066	31.4492	27.3191	23.0747	19.6961	15.4205	11.1183	7.38008	3.07311
4.24223	179.246	175.29	171.313	167.201	163.099	159.529	155.322	151.137	147.389	143.041	139.065	135.402	131.436	127.15	123.319	119.527	115.02	111.036	106.939	103.288	99.2417	95.2141	91.482	87.337	83.2627	79.608	75.3791	71.0211	67.2379	63.2707	59.3684	55.128	51.3019	47.2135	43.3827	39.3943	35.3529	31.433	27.3493	23.1374	19.7105	15.4866	11.1047	7.42752	3.10133
4.40415	179.311	175.386	171.387	167.208	163.127	159.503	155.367	151.195	147.387	143.05	139.066	135.469	131.406	127.123	123.382	119.484	115.031	111.057	106.964	103.31	99.2825	95.2342	91.4814	87.3946	83.254	79.5989	75.4038	71.0568	67.2896	63.2792	59.39	55.1445	51.2968	47.2814	43.378	39.3722	35.4086	31.4591	27.4059	23.1247	19.7656	15.4473	11.167	7.44737	3.14864
4.56606	179.389	175.482	171.435	167.211	163.149	159.589	155.383	151.163	147.385	143.089	139.093	135.443	131.458	127.125	123.437	119.532	115.1	111.141	106.992	103.3	99.2854	95.3248	91.5824	87.4411	83.3069	79.6149	75.4225	71.0831	67.32	63.3088	59.4494	55.1689	51.318	47.3179	43.4205	39.4177	35.4105	31.5391	27.425	23.2244	19.7539	15.5232	11.2166	7.49165	3.17817
4.72798	179.389	175.526	171.426	167.267	163.152	159.543	155.42	151.191	147.395	143.104	139.107	135.552	131.517	127.16	123.438	119.555	115.156	111.14	107.002	103.34	99.3397	95.3139	91.6361	87.469	83.3457	79.5943	75.5092	71.1162	67.3963	63.3498	59.4769	55.1817	51.3134	47.4036	43.4243	39.4831	35.4452	31.6009	27.4722	23.2725	19.6858	15.6294	11.2632	7.49196	3.23283
4.8899	179.428	175.5	171.446	167.256	163.143	159.463	155.439	151.22	147.394	143.116	139.124	135.487	131.544	127.164	123.486	119.595	115.195	111.202	107.05	103.348	99.3254	95.3394	91.7286	87.5092	83.3513	79.6398	75.5379	71.1348	67.4149	63.3725	59.521	55.221	51.3635	47.4276	43.4322	39.5006	35.4846	31.607	27.4539	23.2914	19.7577	15.6489	11.3099	7.51969	3.23434
5.05181	179.435	175.546	171.452	167.273	163.175	159.469	155.495	151.135	147.401	143.107	139.132	135.511	131.628	127.167	123.474	119.594	115.211	111.218	107.06	103.377	99.3	95.3154	91.7569	87.534	83.3651	79.5882	75.5533	71.1344	67.4664	63.4022	59.4979	55.2443	51.388	47.43	43.4185	39.5222	35.4684	31.6251	27.4747	23.3609	19.7108	15.713	11.3144	7.57	3.28815
5.21373	179.445	175.54	171.532	167.278	163.223	159.45	155.508	151.197	147.404	143.139	139.153	135.486	131.776	127.149	123.52	119.612	115.22	111.254	107.094	103.37	99.2973	95.318	91.708	87.5557	83.4082	79.6089	75.5771	71.1955	67.4747	63.4076	59.5124	55.2466	51.4177	47.5271	43.4477	39.4988	35.4995	31.6747	27.4955	23.3945	19.7723	15.7219	11.3628	7.55953	3.27144
5.37565	179.473	175.589	171.531	167.26	163.265	159.431	155.52	151.108	147.417	143.103	139.165	135.476	131.838	127.205	123.511	119.608	115.297	111.265	107.126	103.377	99.3115	95.343	91.7125	87.5798	83.3975	79.5973	75.5545	71.1915	67.4941	63.4792	59.5425	55.2656	51.386	47.4924	43.4514	39.5284	35.5133	31.7294	27.4942	23.3935	19.7868	15.738	11.3363	7.56921	3.27031
5.53756	179.467	175.609	171.582	167.275	163.29	159.416	155.547	151.167	147.416	143.112	139.183	135.514	131.833	127.184	123.551	119.64	115.269	111.284	107.087	103.373	99.2555	95.3196	91.7447	87.5836	83.4131	79.6082	75.6049	71.2303	67.5429	63.4667	59.5074	55.2692	51.3967	47.5047	43.453	39.5692	35.5166	31.7662	27.4828	23.4248	19.8149	15.8276	11.4036	7.54294	3.24593
5.69948	179.46	175.636	171.663	167.273	163.308	159.392	155.565	151.128	147.401	143.102	139.14	135.494	131.837	127.224	123.531	119.612	115.275	111.3	107.137	103.394	99.2613	95.3283	91.7671	87.6185	83.4098	79.621	75.569	71.2237	67.5473	63.4793	59.5026	55.2463	51.4016	47.4772	43.4523	39.5399	35.5121	31.7688	27.4744	23.4103	19.7953	15.8206	11.4011	7.59241	3.27894
5.8614	179.468	175.616	171.702	167.29	163.347	159.394	155.573	151.175	147.402	143.115	139.141	135.475	131.884	127.164	123.569	119.613	115.29	111.251	107.159	103.394	99.2882	95.3033	91.7023	87.623	83.4209	79.6544	75.6119	71.2476	67.5599	63.4827	59.4336	55.2599	51.4512	47.4806	43.4386	39.5138	35.502	31.7891	27.4729	23.4304	19.7284	15.6821	11.407	7.57402	3.27351
6.02332	179.473	175.616	171.708	167.269	163.38	159.435	155.57	151.158	147.426	143.135	139.18	135.474	131.866	127.219	123.633	119.648	115.322	111.291	107.185	103.417	99.2439	95.282	91.6618	87.6255	83.4452	79.6513	75.6079	71.2783	67.526	63.4949	59.483	55.2902	51.4244	47.5251	43.4692	39.5372	35.5128	31.8346	27.4614	23.4388	19.7595	15.7081	11.4221	7.58456	3.30172
6.18523	179.47	175.666	171.739	167.303	163.436	159.451	155.547	151.197	147.452	143.172	139.125	135.446	131.812	127.224	123.609	119.585	115.326	111.305	107.142	103.404	99.2129	95.2903	91.6554	87.6459	83.4394	79.6681	75.5858	71.2554	67.5545	63.5463	59.4966	55.2946	51.4138	47.5399	43.4995	39.5975	35.4947	31.8425	27.4747	23.4555	19.7597	15.7252	11.4567	7.57582	3.33102
6.34715	179.472	175.656	171.81	167.326	163.444	159.494	155.571	151.283	147.489	143.156	139.16	135.49	131.831	127.25	123.626	119.598	115.333	111.282	107.192	103.431	99.2132	95.2687	91.6817	87.6266	83.4967	79.6462	75.6239	71.3151	67.5226	63.5611	59.5436	55.2669	51.4047	47.5667	43.5262	39.617	35.5194	31.8081	27.5125	23.4212	19.7318	15.71	11.4618	7.58626	3.31287
6.50907	179.467	175.714	171.804	167.369	163.494	159.49	155.602	151.306	147.49	143.225	139.167	135.487	131.798	127.272	123.641	119.638	115.343	111.289	107.209	103.467	99.2074	95.2638	91.689	87.6205	83.456	79.6981	75.6722	71.3095	67.5408	63.5389	59.5219	55.3178	51.4564	47.5786	43.5155	39.6072	35.5099	31.8194	27.5439	23.4758	19.7773	15.7042	11.4739	7.60633	3.35889
6.67098	179.503	175.712	171.808	167.361	163.499	159.496	155.611	151.338	147.537	143.223	139.163	135.51	131.788	127.251	123.64	119.605	115.339	111.318	107.213	103.46	99.2569	95.267	91.7874	87.6696	83.4481	79.678	75.6263	71.3503	67.5296	63.563	59.5889	55.3878	51.4032	47.6232	43.5298	39.5999	35.45	31.8091	27.5755	23.5078	19.7795	15.6669	11.4729	7.642	3.40992
6.8329	179.507	175.736	171.818	167.39	163.536	159.572	155.625	151.457	147.574	143.266	139.174	135.538	131.81	127.289	123.663	119.592	115.321	111.335	107.197	103.484	99.2413	95.3177	91.687	87.6589	83.499	79.6941	75.6677	71.3736	67.5488	63.5558	59.6324	55.3866	51.4554	47.6461	43.5702	39.6367	35.4851	31.8302	27.5962	23.5542	19.8023	15.6956	11.4916	7.65829	3.4758
6.99482	179.514	175.765	171.847	167.438	163.586	159.645	155.638	151.542	147.593	143.301	139.162	135.514	131.764	127.26	123.665	119.539	115.369	111.36	107.147	103.494	99.2812	95.4059	91.8189	87.6859	83.4973	79.7312	75.6873	71.3514	67.5772	63.5997	59.7022	55.3805	51.4437	47.7426	43.586	39.6735	35.4927	31.8246	27.6541	23.5487	19.8036	15.7043	11.5454	7.67336	3.48413
7.15674	179.56	175.795	171.868	167.458	163.631	159.663	155.7	151.623	147.596	143.317	139.196	135.564	131.793	127.292	123.651	119.558	115.371	111.373	107.174	103.523	99.33	95.4229	91.7937	87.7262	83.4946	79.7177	75.7163	71.3514	67.6526	63.6087	59.7584	55.4295	51.4239	47.8057	43.6	39.6912	35.5453	31.8411	27.6905	23.5829	19.8637	15.8134	11.554	7.66677	3.50553
7.31865	179.527	175.821	171.859	167.532	163.686	159.698	155.736	151.725	147.615	143.351	139.19	135.596	131.743	127.282	123.702	119.602	115.362	111.399	107.154	103.523	99.325	95.4675	91.939	87.7774	83.5217	79.7085	75.7444	71.39	67.6097	63.6182	59.7392	55.4729	51.4726	47.8711	43.5926	39.6875	35.5236	31.8025	27.7087	23.6353	19.9138	15.7848	11.5664	7.67688	3.53919
7.48057	179.561	175.815	171.875	167.556	163.731	159.746	155.778	151.714	147.633	143.355	139.179	135.594	131.83	127.295	123.67	119.581	115.336	111.374	107.127	103.503	99.4268	95.5124	92.0908	87.8164	83.5477	79.7409	75.7211	71.441	67.6463	63.6379	59.8189	55.4904	51.4863	47.8626	43.5834	39.7024	35.5333	31.7892	27.7463	23.6401	19.9568	15.7985	11.5909	7.70339	3.5804
7.64249	179.522	175.764	171.931	167.54	163.725	159.801	155.796	151.855	147.643	143.392	139.23	135.599	131.82	127.321	123.682	119.583	115.377	111.379	107.137	103.501	99.3689	95.5726	92.065	87.8308	83.5585	79.7284	75.7506	71.4589	67.6681	63.6158	59.8066	55.5269	51.5232	47.9211	43.6126	39.7551	35.5859	31.7161	27.8028	23.6865	19.9959	15.7801	11.6368	7.71105	3.62502
7.8044	179.527	175.798	171.945	167.578	163.761	159.809	155.826	151.775	147.651	143.361	139.277	135.676	131.856	127.331	123.675	119.525	115.335	111.399	107.135	103.516	99.4509	95.6062	92.1272	87.8526	83.6129	79.7516	75.7128	71.4561	67.6562	63.6749	59.8325	55.5198	51.544	47.9008	43.618	39.7638	35.601	31.6694	27.8375	23.718	20.0692	15.8328	11.6473	7.70285	3.5903
7.96632	179.54	175.827	171.98	167.647	163.805	159.837	155.848	151.829	147.651	143.384	139.277	135.653	131.845	127.371	123.68	119.622	115.332	111.436	107.124	103.49	99.4436	95.5792	92.1775	87.8771	83.6351	79.7835	75.7028	71.4964	67.7079	63.6778	59.8643	55.5194	51.5501	47.9504	43.6006	39.7655	35.6368	31.6257	27.8579	23.7252	20.1436	15.8942	11.6602	7.70107	3.60465
8.12824	179.489	175.81	171.959	167.635	163.79	159.845	155.877	151.838	147.667	143.373	139.254	135.704	131.877	127.391	123.664	119.623	115.35	111.425	107.139	103.468	99.4272	95.637	92.2538	87.8849	83.6086	79.8553	75.6999	71.5315	67.6986	63.704	59.8933	55.5291	51.5639	47.9257	43.5938	39.743	35.6407	31.607	27.8423	23.7458	20.1978	15.9025	11.6641	7.67622	3.63349
8.29016	179.506	175.787	172.003	167.657	163.79	159.808	155.896	151.841	147.653	143.393	139.28	135.759	131.897	127.396	123.644	119.64	115.352	111.433	107.138	103.451	99.3758	95.6273	92.3065	87.9188	83.598	79.8589	75.6665	71.5416	67.7258	63.6961	59.8405	55.533	51.5535	47.8861	43.5875	39.7552	35.6389	31.5895	27.8664	23.7489	20.172	15.8851	11.6823	7.67736	3.6407
8.45207	179.509	175.766	172.061	167.679	163.796	159.796	155.928	151.795	147.628	143.424	139.325	135.738	131.909	127.389	123.677	119.647	115.388	111.391	107.181	103.444	99.3838	95.6057	92.2722	87.9423	83.6379	79.8496	75.6307	71.5894	67.6984	63.6622	59.878	55.544	51.5841	47.877	43.6017	39.7785	35.6803	31.5517	27.8714	23.7466	20.1578	15.8935	11.6945	7.68662	3.66944
8.61399	179.476	175.752	172.017	167.715	163.815	159.844	155.892	151.785	147.617	143.379	139.263	135.747	131.909	127.422	123.658	119.643	115.405	111.366	107.17	103.444	99.404	95.6505	92.4143	87.9252	83.6862	79.9067	75.6568	71.6102	67.7403	63.6705	59.9545	55.5477	51.5878	47.8384	43.627	39.784	35.7069	31.5992	27.8444	23.8006	20.174	15.9069	11.7413	7.63851	3.67157
8.77591	179.523	175.74	172.005	167.787	163.857	159.796	155.935	151.706	147.613	143.368	139.302	135.758	131.907	127.475	123.655	119.681	115.428	111.408	107.232	103.441	99.3966	95.6455	92.4081	87.9137	83.6493	79.9547	75.6206	71.6529	67.7889	63.7247	59.9713	55.5633	51.58	47.7869	43.6329	39.8333	35.6983	31.6532	27.8185	23.8298	20.236	15.9246	11.779	7.64398	3.73906
8.93782	179.519	175.764	171.987	167.789	163.818	159.821	155.949	151.648	147.628	143.401	139.302	135.77	131.898	127.471	123.619	119.67	115.473	111.398	107.264	103.435	99.4139	95.6393	92.4163	87.9036	83.6586	79.967	75.6338	71.6775	67.7782	63.6753	59.9767	55.5614	51.5875	47.7748	43.6422	39.8092	35.7349	31.7147	27.8161	23.8144	20.2386	15.8898	11.7614	7.63976	3.74156
9.09974	179.564	175.689	172.02	167.857	163.83	159.877	155.941	151.723	147.619	143.403	139.351	135.772	131.891	127.519	123.688	119.704	115.484	111.379	107.294	103.457	99.4117	95.6536	92.5012	87.9061	83.7101	80.0294	75.5975	71.6801	67.7794	63.7077	60.0096	55.5716	51.6355	47.8751	43.6586	39.854	35.7129	31.7781	27.8514	23.8733	20.3211	15.9629	11.8239	7.66265	3.85154
9.26166	179.619	175.691	172.084	167.907	163.878	159.971	155.992	151.712	147.633	143.402	139.353	135.743	131.912	127.527	123.683	119.709	115.534	111.457	107.331	103.473	99.4649	95.6992	92.5399	87.9142	83.7716	80.0207	75.6833	71.7209	67.8301	63.7863	60.0675	55.5789	51.6789	47.877	43.7151	39.8867	35.7364	31.8643	27.8842	23.9385	20.3163	15.9384	11.8452	7.66546	3.85828
9.42358	179.653	175.683	171.992	167.938	163.884	159.999	155.979	151.764	147.669	143.44	139.42	135.746	131.873	127.535	123.739	119.747	115.551	111.466	107.348	103.498	99.4623	95.7706	92.6007	87.9137	83.8077	80.045	75.7241	71.7304	67.8402	63.817	60.0666	55.6155	51.6546	47.8739	43.7132	39.9048	35.7307	31.9767	27.9334	24.0138	20.3647	16.0036	11.9065	7.70141	3.97531
9.58549	179.685	175.714	172.085	167.957	163.901	160.053	156.007	151.824	147.671	143.43	139.447	135.751	131.851	127.577	123.761	119.746	115.589	111.522	107.389	103.512	99.5062	95.7939	92.597	87.8888	83.8028	79.9966	75.6796	71.7758	67.905	63.8708	60.0977	55.6335	51.675	47.849	43.7626	39.8665	35.74	32.0133	27.9989	24.0306	20.3784	15.985	11.9391	7.71515	3.93747
9.74741	179.68	175.715	172.049	168.019	163.869	160.116	156.021	151.798	147.683	143.456	139.489	135.709	131.827	127.586	123.78	119.755	115.616	111.564	107.426	103.527	99.5407	95.8702	92.5506	87.9188	83.8684	80.096	75.8039	71.865	67.8727	63.8305	60.1261	55.71	51.7113	47.9435	43.7697	39.9219	35.7576	32.0005	28.0431	24.099	20.3694	16.0207	11.9361	7.74796	4.0132
9.90933	179.721	175.693	172.091	168.026	163.898	160.139	156.032	151.82	147.704	143.501	139.494	135.775	131.867	127.582	123.842	119.723	115.674	111.604	107.473	103.539	99.5651	95.9018	92.5485	87.9738	83.9163	80.0652	75.7972	71.9094	67.8869	63.8835	60.1371	55.7075	51.7264	47.9424	43.8029	39.9522	35.8124	32.0831	28.0502	24.1747	20.4459	16.0679	11.9638	7.76517	4.07349
10.0712	179.741	175.729	172.13	168.133	163.873	160.225	156.029	151.839	147.702	143.496	139.546	135.785	131.902	127.561	123.878	119.703	115.717	111.613	107.523	103.585	99.6259	96.0061	92.552	87.9963	83.9794	80.0321	75.8129	71.9615	67.8953	63.9531	60.2028	55.739	51.7406	47.9806	43.8274	40.0118	35.8205	32.201	28.1121	24.2447	20.4962	16.1089	12.0035	7.81856	4.07879
10.2332	179.769	175.815	172.184	168.124	163.897	160.259	156.074	151.937	147.723	143.516	139.608	135.835	131.914	127.566	123.926	119.814	115.72	111.624	107.551	103.605	99.6121	96.0713	92.5533	88.0334	84.0205	80.0706	75.8302	72.0404	67.8657	64.0003	60.2035	55.782	51.7449	48.0117	43.8671	39.9977	35.8245	32.1585	28.1559	24.304	20.4711	16.0859	12.1162	7.8447	4.16415
10.3951	179.808	175.839	172.241	168.17	163.878	160.273	156.028	151.912	147.736	143.547	139.644	135.857	131.888	127.638	123.882	119.767	115.764	111.651	107.571	103.612	99.6759	96.1132	92.5279	88.0402	83.9825	80.1039	75.8457	72.0492	67.9089	64.0081	60.2393	55.8001	51.722	47.9941	43.8635	39.9676	35.8513	32.1454	28.1668	24.3051	20.4964	16.1102	12.188	7.88354	4.14866
10.557	179.812	175.83	172.221	168.17	163.865	160.298	156.042	151.88	147.72	143.565	139.652	135.847	131.914	127.647	123.94	119.738	115.753	111.667	107.602	103.625	99.6514	96.13	92.4485	88.0645	83.9612	80.1387	75.8668	72.1098	67.8902	64.0038	60.2823	55.8315	51.7287	48.0051	43.8379	39.9772	35.8868	32.1559	28.145	24.3622	20.4519	16.0615	12.1659	7.89517	4.20761
10.7189	179.822	175.881	172.208	168.207	163.866	160.301	155.994	151.9	147.73	143.578	139.716	135.909	131.944	127.613	123.951	119.77	115.781	111.715	107.609	103.647	99.6642	96.1596	92.5016	88.1105	83.9998	80.1868	75.8723	72.1669	67.8621	64.0174	60.2848	55.8886	51.7292	48.062	43.8864	40.0241	35.9144	32.1356	28.1543	24.4299	20.4463	16.0681	12.2076	7.89919	4.21651
10.8808	179.824	175.94	172.257	168.259	163.886	160.355	156.018	152.005	147.743	143.59	139.757	135.972	131.932	127.657	124	119.781	115.776	111.684	107.613	103.668	99.6794	96.2102	92.4678	88.1328	83.9832	80.2641	75.8877	72.2407	67.8655	64.0484	60.3335	55.9197	51.7177	48.0764	43.8642	40.0744	35.9018	32.1321	28.1579	24.4438	20.4928	16.1297	12.2183	7.94243	4.23026
11.0427	179.865	175.989	172.249	168.303	163.918	160.369	156.024	151.987	147.773	143.624	139.796	136.033	131.941	127.675	123.991	119.815	115.815	111.714	107.663	103.677	99.6799	96.2257	92.467	88.1446	83.9823	80.31	75.8992	72.3391	67.8469	64.0673	60.3539	55.9409	51.7135	48.0186	43.8838	40.0897	35.8996	32.1132	28.1671	24.4703	20.4533	16.1451	12.2882	7.95134	4.24907
11.2047	179.816	176.035	172.286	168.326	163.866	160.392	156.023	151.978	147.781	143.637	139.832	136.064	131.972	127.662	123.98	119.756	115.812	111.709	107.659	103.685	99.6273	96.266	92.4471	88.1303	83.9481	80.4188	75.935	72.357	67.8275	64.0363	60.3175	55.9663	51.7167	48.0072	43.8795	40.1155	35.9364	32.0915	28.1456	24.4835	20.5039	16.1809	12.3087	7.9375	4.20967
11.3666	179.821	176.059	172.217	168.389	163.894	160.305	156.011	151.988	147.78	143.641	139.848	136.004	132.053	127.717	124.008	119.743	115.837	111.716	107.644	103.709	99.6013	96.2942	92.4889	88.1251	83.9404	80.5169	75.9272	72.3969	67.8328	64.044	60.3209	55.9583	51.7541	47.9409	43.8466	40.1125	35.9557	32.1131	28.1201	24.5647	20.5806	16.2349	12.2703	7.91976	4.29064
11.5285	179.831	176.103	172.237	168.42	163.94	160.317	156.032	151.928	147.78	143.678	139.873	136.018	132.048	127.711	123.987	119.757	115.821	111.728	107.659	103.747	99.5876	96.3477	92.5435	88.1153	83.9579	80.6265	75.9936	72.4736	67.8463	64.1026	60.3206	56.0106	51.8098	47.9409	43.8552	40.1478	35.9668	32.0541	28.1006	24.6104	20.6797	16.3087	12.3229	7.97116	4.31181
11.6904	179.81	176.064	172.197	168.522	163.989	160.311	156.044	152.049	147.797	143.724	139.917	136.072	132.075	127.73	123.958	119.766	115.828	111.686	107.663	103.79	99.6542	96.3763	92.5057	88.0892	83.9346	80.7643	75.9795	72.5428	67.8315	64.1507	60.3484	55.9986	51.8121	48.0034	43.8697	40.1665	35.9565	32.1201	28.0965	24.6334	20.8654	16.3514	12.3232	7.96511	4.31618
11.8523	179.84	176.135	172.254	168.614	164.03	160.313	156.077	152.106	147.814	143.753	139.947	136.033	132.11	127.731	124.014	119.773	115.819	111.669	107.657	103.805	99.6573	96.4197	92.5402	88.0773	83.9905	80.9087	75.9885	72.5757	67.8239	64.1321	60.3554	56.0225	51.8876	47.922	43.8522	40.2085	35.9979	32.1836	28.1416	24.6925	20.9316	16.3642	12.349	7.98185	4.36344
12.0142	179.837	176.128	172.309	168.648	164.062	160.343	156.077	152.07	147.824	143.789	140.008	136.053	132.117	127.74	124.039	119.761	115.88	111.706	107.656	103.855	99.638	96.4259	92.5835	88.0775	83.9891	80.9618	76.0064	72.5856	67.8438	64.2073	60.3369	56.0238	51.9187	47.9408	43.8898	40.1915	36.0225	32.2367	28.1579	24.7083	21.0786	16.4848	12.3745	7.97285	4.42588
12.1762	179.822	176.1	172.297	168.759	164.115	160.341	156.101	152.265	147.818	143.831	140.051	136.043	132.102	127.76	124	119.778	115.869	111.728	107.694	103.894	99.7357	96.5036	92.5912	88.087	83.992	81.048	76.0456	72.6084	67.8946	64.2728	60.3782	56.0191	51.93	47.9402	43.8823	40.2258	36.072	32.2782	28.1609	24.752	21.2779	16.4247	12.4201	7.96325	4.53104
12.3381	179.832	176.104	172.377	168.807	164.157	160.386	156.153	152.348	147.827	143.85	140.064	136.017	132.117	127.788	124.081	119.77	115.887	111.78	107.708	103.938	99.7418	96.5866	92.6544	88.1328	84.0549	81.1856	76.0809	72.6616	67.8999	64.2887	60.3513	56.0625	52.0101	47.9911	43.9295	40.2347	36.0731	32.3169	28.1854	24.7823	21.3822	16.366	12.431	7.97905	4.52757
12.5	179.816	176.106	172.377	168.871	164.248	160.346	156.204	152.37	147.835	143.856	140.137	136.059	132.103	127.814	124.068	119.81	115.929	111.783	107.757	103.976	99.792	96.611	92.7181	88.074	84.0687	81.2688	76.1303	72.6859	67.8914	64.361	60.4263	56.0779	51.994	47.9904	43.929	40.2757	36.1106	32.3195	28.2402	24.8425	21.4914	16.4699	12.4383	8.02669	4.60141
12.6619	179.842	176.098	172.416	168.908	164.289	160.391	156.21	152.357	147.862	143.931	140.157	136.109	132.18	127.876	124.117	119.805	115.985	111.803	107.784	103.975	99.8472	96.5775	92.6845	88.1239	84.0933	81.4047	76.1808	72.6904	67.9222	64.3596	60.4369	56.0782	52.0539	47.9721	43.9337	40.3215	36.1315	32.3312	28.2802	24.863	21.6851	16.4678	12.4749	8.02076	4.66138
12.8238	179.879	176.164	172.471	168.926	164.29	160.425	156.224	152.469	147.907	143.934	140.262	136.017	132.225	127.914	124.18	119.842	116.082	111.881	107.849	104.018	99.8617	96.628	92.6933	88.1444	84.136	81.4973	76.1828	72.7195	67.9514	64.4106	60.4452	56.0881	52.0748	47.9971	43.9332	40.3043	36.1563	32.3097	28.3177	24.8972	21.7499	16.4122	12.5578	8.03534	4.71877
12.9858	179.933	176.127	172.501	168.97	164.333	160.448	156.228	152.47	147.926	143.951	140.305	136.051	132.193	127.928	124.193	119.814	116.067	111.872	107.883	104.035	99.885	96.5995	92.7045	88.1785	84.1358	81.561	76.2259	72.7352	67.9754	64.4236	60.4795	56.1487	52.0335	48.0452	43.9433	40.3167	36.1777	32.3262	28.3758	24.8447	21.8596	16.4267	12.5561	8.0528	4.75452
13.1477	179.955	176.105	172.518	168.989	164.396	160.497	156.224	152.475	147.936	143.965	140.32	136.085	132.188	128.014	124.279	119.834	116.124	111.936	107.91	104.034	99.9277	96.6309	92.7897	88.1939	84.1725	81.6559	76.2634	72.7456	67.9996	64.4597	60.4903	56.1746	52.0444	48.0883	44.0043	40.3362	36.2221	32.317	28.4354	24.8771	21.889	16.4723	12.6102	8.08358	4.77693
13.3096	179.981	176.158	172.484	169.016	164.397	160.504	156.23	152.385	147.964	143.962	140.351	136.098	132.183	128.03	124.258	119.829	116.173	111.958	107.951	104.033	99.9107	96.6272	92.765	88.1637	84.1769	81.7432	76.2716	72.8673	67.926	64.4969	60.5538	56.2082	52.0471	48.098	44.0114	40.3232	36.1956	32.248	28.4662	24.8773	21.875	16.5335	12.6277	8.11818	4.77053
13.4715	180.01	176.212	172.511	169.006	164.41	160.499	156.21	152.37	148.017	143.993	140.365	136.125	132.191	128.061	124.325	119.833	116.193	111.998	107.98	104.077	99.9626	96.6531	92.8117	88.2002	84.1832	81.7789	76.2694	72.8915	67.9649	64.5347	60.5226	56.2139	52.0435	48.1313	44.026	40.3655	36.2335	32.2459	28.5615	24.878	21.8762	16.5178	12.6541	8.12675	4.79282
13.6334	180.109	176.257	172.54	169.042	164.414	160.527	156.272	152.441	148.055	143.997	140.399	136.175	132.206	128.101	124.381	119.847	116.235	112.022	108.04	104.088	99.9389	96.7608	92.8515	88.241	84.2216	81.8826	76.2975	72.9924	67.9626	64.5775	60.5716	56.2756	52.0701	48.1585	44.07	40.4	36.2245	32.2931	28.6034	24.9154	21.9635	16.5024	12.7721	8.14239	4.83299
13.7953	180.132	176.284	172.561	169.041	164.448	160.559	156.263	152.425	148.078	144.043	140.38	136.197	132.183	128.135	124.383	119.879	116.253	112.018	108.065	104.104	100.007	96.8046	92.9367	88.2767	84.2847	81.9995	76.2999	73.0836	67.9536	64.6196	60.5961	56.2851	52.0378	48.2185	44.1379	40.4541	36.2978	32.3463	28.6534	24.8878	22.1147	16.636	12.8007	8.21723	4.85404
13.9573	180.152	176.304	172.559	169.044	164.442	160.595	156.286	152.421	148.099	144.03	140.353	136.216	132.201	128.121	124.421	119.901	116.235	112.046	108.116	104.117	100.008	96.8489	93.008	88.303	84.3353	82.0883	76.3294	73.1514	67.9999	64.6955	60.6177	56.326	52.1081	48.2678	44.1204	40.4317	36.3573	32.3424	28.7	24.9249	22.1059	16.6329	12.8868	8.22323	4.83926
14.1192	180.215	176.387	172.599	169.044	164.433	160.572	156.294	152.382	148.125	144.029	140.404	136.284	132.249	128.116	124.449	119.972	116.358	112.072	108.174	104.149	100.053	96.9172	93.0789	88.3252	84.3429	82.3465	76.3681	73.2718	68.0182	64.741	60.6414	56.3772	52.1185	48.3167	44.1678	40.4558	36.3486	32.3992	28.7528	24.9588	22.1967	16.7238	12.9166	8.24086	4.813
14.2811	180.26	176.451	172.616	169.084	164.457	160.663	156.305	152.4	148.161	144.049	140.342	136.261	132.209	128.128	124.493	120.022	116.382	112.061	108.203	104.195	100.089	96.9867	93.1135	88.349	84.4258	82.4575	76.3699	73.2966	68.0832	64.8182	60.6591	56.4164	52.1296	48.3237	44.1625	40.4872	36.3759	32.5083	28.8161	24.939	22.305	16.7215	12.9521	8.26003	4.86671
14.443	180.292	176.448	172.65	169.137	164.543	160.75	156.331	152.472	148.174	144.082	140.433	136.316	132.25	128.172	124.488	120.047	116.432	112.086	108.266	104.194	100.137	97.0476	93.1315	88.409	84.4258	82.5259	76.3933	73.4427	68.087	64.8763	60.6784	56.4533	52.166	48.3265	44.2207	40.5483	36.4053	32.5367	28.8624	25.0034	22.4341	16.6928	13.0331	8.31034	4.86192
14.6049	180.317	176.478	172.723	169.146	164.522	160.781	156.348	152.477	148.202	144.097	140.427	136.319	132.254	128.149	124.451	120.088	116.466	112.072	108.264	104.252	100.149	97.0792	93.0835	88.401	84.4554	82.5743	76.4049	73.3967	68.1491	64.9801	60.6821	56.4789	52.2292	48.3225	44.2571	40.5568	36.4372	32.6564	28.9316	25.0324	22.4683	16.6643	13.033	8.30138	4.81938
14.7668	180.336	176.472	172.715	169.17	164.546	160.816	156.315	152.506	148.201	144.089	140.453	136.349	132.306	128.093	124.505	120.027	116.482	112.055	108.323	104.213	100.166	97.1027	93.0978	88.4724	84.4539	82.6992	76.3967	73.4624	68.145	65.0362	60.6421	56.5307	52.2733	48.3161	44.2496	40.5825	36.447	32.692	28.9434	25.0803	22.5047	16.6988	13.0722	8.3209	4.8684
14.9288	180.344	176.457	172.759	169.214	164.559	160.786	156.308	152.485	148.214	144.102	140.547	136.41	132.304	128.161	124.494	120.052	116.525	112.063	108.402	104.251	100.219	97.1217	93.0456	88.4855	84.4165	82.8054	76.4554	73.4988	68.1797	65.0534	60.6844	56.5396	52.2376	48.3133	44.2922	40.6381	36.4805	32.7501	28.9765	25.1386	22.6075	16.724	13.0995	8.31084	4.88014
15.0907	180.363	176.491	172.745	169.252	164.534	160.855	156.317	152.44	148.242	144.14	140.613	136.404	132.319	128.174	124.466	120.058	116.57	112.098	108.473	104.241	100.222	97.1287	93.0593	88.5299	84.453	82.9906	76.4483	73.4932	68.2064	65.1241	60.7207	56.5992	52.3198	48.3288	44.2539	40.6675	36.499	32.8277	29.0098	25.1177	22.6422	16.6971	13.134	8.32955	4.8674
15.2526	180.388	176.466	172.769	169.218	164.548	160.897	156.324	152.41	148.278	144.137	140.72	136.418	132.291	128.226	124.513	120.046	116.585	112.1	108.559	104.285	100.29	97.1956	93.0388	88.5155	84.4524	83.0245	76.4887	73.5389	68.2176	65.159	60.7625	56.6566	52.322	48.3366	44.3358	40.731	36.543	32.8539	28.9821	25.1879	22.6477	16.7071	13.1131	8.3101	4.85714
15.4145	180.399	176.513	172.755	169.272	164.545	160.91	156.282	152.419	148.295	144.164	140.742	136.544	132.275	128.193	124.55	120.132	116.596	112.117	108.553	104.276	100.309	97.1633	92.9889	88.5515	84.4543	83.1817	76.4846	73.5496	68.2492	65.2248	60.7695	56.6457	52.3639	48.3246	44.3167	40.747	36.5757	32.8394	29.0229	25.2121	22.5846	16.7326	13.1115	8.31159	4.90075
15.5764	180.396	176.539	172.783	169.366	164.52	160.965	156.286	152.352	148.34	144.191	140.781	136.563	132.333	128.247	124.576	120.108	116.622	112.117	108.618	104.245	100.315	97.1251	93.016	88.5524	84.4539	83.2945	76.4946	73.6025	68.2504	65.2033	60.7808	56.6693	52.2937	48.408	44.3217	40.7758	36.5954	32.853	29.0362	25.2354	22.5618	16.7742	13.1134	8.29846	4.92361
15.7383	180.4	176.541	172.803	169.44	164.507	160.989	156.259	152.315	148.381	144.204	140.868	136.581	132.301	128.209	124.589	120.168	116.634	112.194	108.697	104.285	100.378	97.1611	93.0573	88.5435	84.4729	83.2816	76.4957	73.6717	68.286	65.2989	60.8326	56.6984	52.3631	48.4297	44.333	40.7842	36.6484	32.838	29.0879	25.3283	22.602	16.8328	13.1402	8.29765	4.9377
15.9003	180.444	176.587	172.85	169.478	164.553	161.099	156.279	152.332	148.42	144.27	140.918	136.56	132.351	128.218	124.565	120.196	116.652	112.227	108.759	104.295	100.417	97.228	93.1143	88.5228	84.5405	83.3722	76.5215	73.6881	68.327	65.2998	60.8981	56.7541	52.3821	48.4807	44.3155	40.8113	36.6853	32.8866	29.0656	25.335	22.5928	16.9099	13.1107	8.31038	4.90179
16.0622	180.433	176.639	172.871	169.519	164.581	161.142	156.279	152.287	148.488	144.275	140.948	136.602	132.384	128.22	124.635	120.153	116.634	112.285	108.792	104.35	100.441	97.2998	93.1799	88.5186	84.595	83.3497	76.5768	73.7717	68.3304	65.3557	60.928	56.7669	52.3853	48.4413	44.3164	40.8453	36.7171	32.8703	29.0817	25.409	22.6883	16.9664	13.127	8.34058	5.00922
16.2241	180.507	176.597	172.858	169.543	164.543	161.222	156.285	152.256	148.544	144.296	140.981	136.547	132.449	128.217	124.666	120.258	116.689	112.329	108.846	104.375	100.51	97.3131	93.1752	88.4945	84.6309	83.477	76.5803	73.8279	68.3891	65.3522	60.9471	56.7984	52.3752	48.4687	44.3515	40.8509	36.771	32.8351	29.1138	25.4132	22.7258	17.0386	13.1536	8.34719	5.0315
16.386	180.489	176.619	172.871	169.547	164.515	161.309	156.283	152.223	148.585	144.361	141.021	136.61	132.493	128.213	124.705	120.334	116.68	112.343	108.87	104.399	100.528	97.3739	93.3012	88.4799	84.7037	83.3911	76.6111	73.9054	68.3912	65.4176	61.0398	56.7835	52.4063	48.4916	44.3236	40.8621	36.8124	32.798	29.1299	25.4928	22.7421	17.058	13.1792	8.33631	5.09152
16.5479	180.519	176.633	172.86	169.566	164.541	161.368	156.291	152.264	148.65	144.432	141.002	136.611	132.484	128.157	124.739	120.331	116.691	112.4	108.948	104.403	100.59	97.4268	93.3412	88.5227	84.7738	83.4885	76.6395	73.9093	68.4042	65.463	61.0876	56.8461	52.4231	48.4927	44.3364	40.8772	36.8411	32.8435	29.1704	25.5696	22.73	17.1604	13.1569	8.32571	5.14522
16.7098	180.498	176.631	172.856	169.606	164.566	161.457	156.292	152.355	148.731	144.446	141.058	136.613	132.499	128.219	124.825	120.377	116.71	112.418	108.981	104.477	100.646	97.4707	93.4623	88.4719	84.8208	83.6099	76.6523	74.0237	68.5	65.4401	61.1537	56.9239	52.4199	48.4801	44.3563	40.8696	36.8813	32.8491	29.2413	25.5972	22.84	17.2403	13.1772	8.33567	5.18603
16.8718	180.548	176.705	172.861	169.588	164.601	161.593	156.341	152.309	148.803	144.478	141.113	136.692	132.566	128.219	124.883	120.353	116.797	112.458	109.067	104.528	100.76	97.5237	93.5917	88.5031	84.8597	83.7807	76.7147	74.1171	68.5224	65.4819	61.2133	56.9841	52.5085	48.4529	44.3615	40.8446	36.9233	32.7884	29.2765	25.6435	22.8962	17.2614	13.2143	8.39995	5.25496
17.0337	180.571	176.712	172.873	169.652	164.636	161.584	156.37	152.361	148.875	144.516	141.147	136.705	132.551	128.242	124.911	120.434	116.768	112.542	109.228	104.597	100.836	97.5579	93.5747	88.5351	84.898	83.871	76.8064	74.1789	68.5273	65.4232	61.2788	57.0273	52.5003	48.4495	44.4161	40.8359	37.0102	32.8175	29.2841	25.6952	22.913	17.2324	13.2401	8.41331	5.27536
17.1956	180.623	176.748	172.807	169.663	164.593	161.651	156.357	152.36	148.937	144.618	141.274	136.757	132.62	128.3	124.925	120.431	116.792	112.48	109.286	104.621	100.787	97.6253	93.6402	88.5763	84.9054	84.0144	76.7957	74.293	68.4904	65.4594	61.2938	57.1064	52.5499	48.3467	44.4007	40.8545	37.0418	32.8904	29.2774	25.7158	22.8486	17.2814	13.2679	8.44941	5.37366
17.3575	180.593	176.706	172.771	169.724	164.657	161.752	156.35	152.444	149.007	144.674	141.248	136.702	132.654	128.304	124.965	120.399	116.785	112.547	109.44	104.656	100.872	97.6854	93.7041	88.6139	84.9631	84.0896	76.8328	74.3542	68.4941	65.4337	61.3672	57.1083	52.5599	48.3728	44.4396	40.8566	37.1445	32.8676	29.3489	25.7618	22.8158	17.3381	13.2541	8.48638	5.40186
17.5194	180.616	176.758	172.779	169.793	164.633	161.796	156.41	152.404	149.056	144.697	141.319	136.671	132.665	128.302	124.946	120.428	116.787	112.649	109.521	104.709	100.972	97.7146	93.7547	88.5951	84.9784	84.2853	76.8789	74.3717	68.5587	65.4191	61.3904	57.199	52.6103	48.3019	44.4588	40.8277	37.2009	32.888	29.3896	25.8207	22.7544	17.3927	13.2636	8.5325	5.51373
17.6813	180.692	176.743	172.832	169.805	164.646	161.895	156.366	152.485	149.098	144.75	141.307	136.67	132.706	128.346	125.048	120.389	116.772	112.589	109.615	104.753	101.091	97.6651	93.7758	88.6253	84.9508	84.4435	76.8881	74.503	68.5679	65.4022	61.3708	57.2701	52.6027	48.3037	44.4639	40.8098	37.239	32.8908	29.4235	25.7367	22.783	17.3273	13.2876	8.53868	5.51669
17.8433	180.67	176.753	172.873	169.817	164.647	161.889	156.424	152.545	149.147	144.758	141.289	136.783	132.641	128.357	125.002	120.405	116.8	112.626	109.784	104.821	101.123	97.71	93.7588	88.6242	84.9942	84.4051	76.9519	74.5352	68.5763	65.4629	61.4142	57.3278	52.6067	48.3217	44.513	40.8183	37.3222	32.9713	29.437	25.7334	22.6917	17.2467	13.266	8.61511	5.58321
18.0052	180.715	176.706	172.801	169.824	164.618	161.937	156.416	152.562	149.167	144.767	141.292	136.756	132.724	128.42	125.017	120.384	116.816	112.652	109.844	104.851	101.073	97.7345	93.9025	88.6688	84.9907	84.6418	76.9388	74.6516	68.6329	65.5485	61.3897	57.3408	52.628	48.2907	44.5334	40.8335	37.3844	32.9697	29.4941	25.7362	22.6727	17.2555	13.2853	8.6092	5.62234
18.1671	180.707	176.702	172.766	169.793	164.624	161.953	156.433	152.558	149.202	144.795	141.228	136.786	132.66	128.444	125.014	120.327	116.749	112.72	109.934	104.851	101.172	97.7493	93.9113	88.7179	85.0577	84.7436	76.98	74.6745	68.6042	65.5587	61.39	57.3227	52.6526	48.2852	44.5746	40.804	37.4693	32.9784	29.5463	25.6629	22.7508	17.2874	13.2243	8.5936	5.58587
18.329	180.694	176.757	172.807	169.806	164.62	162.019	156.423	152.601	149.24	144.807	141.195	136.685	132.619	128.434	125.007	120.269	116.737	112.722	109.956	104.841	101.139	97.7466	93.8536	88.757	85.0638	84.6689	76.9369	74.7469	68.5926	65.5883	61.3427	57.3646	52.6618	48.3444	44.5775	40.8162	37.4558	32.8799	29.5989	25.6808	22.7093	17.1988	13.2457	8.63221	5.54795
18.4909	180.719	176.789	172.865	169.744	164.649	162.077	156.438	152.605	149.229	144.799	141.145	136.792	132.676	128.533	125.006	120.271	116.701	112.757	110.003	104.845	101.2	97.7048	93.8586	88.7492	85.1149	84.6972	76.9718	74.8124	68.5749	65.6359	61.371	57.3775	52.69	48.3501	44.6179	40.7933	37.5119	32.9389	29.625	25.6093	22.6025	17.1965	13.2219	8.63913	5.56419
18.6528	180.715	176.877	172.861	169.743	164.681	162.127	156.507	152.595	149.223	144.818	141.081	136.872	132.654	128.523	124.993	120.247	116.779	112.784	110.031	104.88	101.22	97.7619	93.927	88.7632	85.1618	84.7736	77.0355	74.9021	68.5991	65.6636	61.4095	57.379	52.7124	48.3653	44.6367	40.8072	37.512	32.9143	29.6551	25.5838	22.6212	17.1303	13.179	8.68433	5.57881
18.8148	180.671	176.805	172.88	169.647	164.674	162.154	156.506	152.623	149.232	144.874	141.072	136.868	132.701	128.567	124.962	120.276	116.745	112.827	110.044	104.875	101.253	97.7973	93.9357	88.7636	85.2763	84.7256	77.0418	75.0077	68.5614	65.7182	61.3409	57.4158	52.6873	48.3515	44.6569	40.8158	37.5453	32.8398	29.6375	25.5727	22.718	17.1669	13.1318	8.64128	5.56867
18.9767	180.656	176.891	172.783	169.657	164.667	162.124	156.509	152.624	149.249	144.837	141.014	136.894	132.686	128.615	124.888	120.245	116.748	112.901	110.09	104.842	101.293	97.8614	94.0015	88.8003	85.3354	84.6524	76.9908	75.0934	68.5187	65.6837	61.3282	57.4411	52.6888	48.2762	44.6674	40.7868	37.5578	32.8109	29.6584	25.5503	22.8111	17.1872	13.1316	8.625	5.59318
19.1386	180.685	176.944	172.86	169.637	164.693	162.198	156.478	152.649	149.261	144.838	140.994	136.882	132.719	128.642	124.935	120.247	116.77	112.944	110.105	104.865	101.325	97.8572	93.9525	88.7845	85.3477	84.6274	77.0455	75.1162	68.4919	65.7091	61.3088	57.4486	52.6619	48.3156	44.7023	40.7914	37.6134	32.7714	29.6796	25.6022	22.8982	17.206	13.1029	8.68419	5.59539
19.3005	180.776	176.996	172.994	169.597	164.741	162.216	156.529	152.651	149.254	144.777	140.98	136.944	132.721	128.686	124.951	120.35	116.811	112.949	110.09	104.91	101.323	97.9027	94.0126	88.8624	85.4396	84.55	76.9955	75.2011	68.5603	65.7243	61.3682	57.5118	52.7142	48.3422	44.7064	40.7705	37.6181	32.8423	29.6644	25.5656	23.031	17.2012	13.1104	8.69063	5.61766
19.4624	180.768	177.053	172.99	169.617	164.805	162.261	156.585	152.663	149.247	144.798	140.98	137.022	132.621	128.73	124.965	120.354	116.867	113.015	110.051	104.921	101.382	97.8999	94.0288	88.85	85.4907	84.5555	77.0384	75.2998	68.5279	65.7406	61.3496	57.5372	52.7318	48.3085	44.7301	40.8147	37.6219	32.8774	29.6658	25.5828	23.1471	17.183	13.0649	8.70647	5.63328
19.6244	180.799	177.065	172.985	169.625	164.786	162.277	156.599	152.682	149.236	144.798	140.992	136.968	132.699	128.703	124.893	120.402	116.85	113.067	110.033	104.921	101.376	97.9491	94.0573	88.901	85.5343	84.4975	77.0097	75.3912	68.5056	65.7588	61.3199	57.5527	52.7243	48.2884	44.7711	40.7974	37.6598	32.9273	29.6632	25.6222	23.2002	17.1714	13.1416	8.74086	5.66105
19.7863	180.805	177.123	173.048	169.685	164.788	162.225	156.613	152.616	149.284	144.76	141.01	136.991	132.742	128.768	124.914	120.445	116.847	113.1	110.039	104.944	101.404	97.9807	94.0333	88.92	85.5576	84.476	77.008	75.3589	68.5294	65.7453	61.2867	57.6019	52.7418	48.3312	44.7963	40.7991	37.6857	32.9685	29.6294	25.6239	23.296	17.2212	13.1129	8.77021	5.71171
19.9482	180.868	177.147	173.061	169.667	164.781	162.185	156.604	152.588	149.313	144.792	141.051	137.045	132.723	128.779	124.907	120.444	116.901	113.132	110.025	104.978	101.471	97.9159	94.141	88.9842	85.6015	84.5761	77.0418	75.3952	68.4869	65.7091	61.2793	57.6401	52.7382	48.3156	44.8439	40.8303	37.6812	33.0373	29.6216	25.6558	23.2384	17.1765	13.1741	8.82206	5.72272
20.1101	180.925	177.133	173.103	169.722	164.821	162.213	156.614	152.561	149.349	144.826	141.174	136.981	132.709	128.81	124.88	120.487	116.907	113.102	110.042	105	101.414	97.897	94.1402	89.0236	85.6407	84.5713	77.0137	75.3978	68.4849	65.7371	61.2856	57.7064	52.7425	48.3351	44.8815	40.8676	37.7046	33.1146	29.6186	25.6509	23.2841	17.1341	13.1795	8.84679	5.69994
20.272	180.932	177.149	173.16	169.783	164.822	162.294	156.646	152.518	149.421	144.918	141.306	137.05	132.714	128.802	124.858	120.489	116.928	113.161	110.111	105.028	101.436	97.9222	94.1705	89.0693	85.7304	84.6168	77.1026	75.4683	68.5412	65.7434	61.2805	57.7123	52.7686	48.3309	44.9176	40.9055	37.7393	33.1523	29.6611	25.6884	23.3095	17.1465	13.2334	8.85734	5.70984
20.4339	180.927	177.15	173.181	169.869	164.866	162.318	156.676	152.557	149.508	145.009	141.357	136.918	132.625	128.795	124.829	120.524	116.906	113.149	110.092	105.045	101.428	97.8791	94.2519	89.0684	85.7569	84.5686	77.0694	75.5279	68.5705	65.7661	61.2724	57.7691	52.7922	48.2883	44.9658	40.9326	37.757	33.2435	29.6865	25.6731	23.2796	17.1678	13.2381	8.87095	5.75931
20.5959	180.965	177.156	173.2	169.955	164.863	162.345	156.713	152.581	149.579	145.131	141.45	136.927	132.666	128.871	124.802	120.503	116.954	113.188	110.133	105.102	101.464	97.8844	94.236	89.1264	85.7863	84.6393	77.041	75.5066	68.628	65.8178	61.2715	57.8305	52.7854	48.3003	44.9551	40.9708	37.8036	33.295	29.6889	25.6374	23.288	17.1968	13.2747	8.85857	5.71462
20.7578	180.989	177.194	173.28	169.948	164.936	162.337	156.716	152.596	149.626	145.244	141.567	136.994	132.737	128.908	124.826	120.531	116.971	113.232	110.182	105.158	101.426	97.9002	94.2981	89.2232	85.8323	84.6115	77.1026	75.4771	68.6714	65.8759	61.3033	57.8621	52.8169	48.3571	44.982	41.0464	37.7924	33.3561	29.6976	25.7044	23.1891	17.1964	13.3549	8.91156	5.72237
20.9197	181.062	177.156	173.36	170.012	164.974	162.299	156.712	152.682	149.681	145.344	141.645	136.963	132.844	128.945	124.848	120.582	117.005	113.219	110.227	105.248	101.444	97.8826	94.3354	89.2666	85.8982	84.5189	77.1336	75.4872	68.748	65.9143	61.3711	57.9318	52.8863	48.4628	44.9966	41.0698	37.8536	33.4256	29.69	25.7196	23.0779	17.1992	13.3947	8.92422	5.75231
21.0816	181.07	177.204	173.434	170.071	165.016	162.272	156.713	152.726	149.732	145.49	141.725	137.06	132.858	128.916	124.871	120.618	117.018	113.259	110.292	105.266	101.449	97.951	94.456	89.3138	85.9869	84.5063	77.2293	75.5564	68.8761	65.964	61.442	57.9181	52.9264	48.5436	45.043	41.1482	37.8773	33.4525	29.6889	25.7547	23.0798	17.2629	13.4173	8.93806	5.82096
21.2435	181.113	177.249	173.52	170.106	165.094	162.327	156.723	152.787	149.836	145.594	141.845	137.03	132.932	128.971	124.921	120.633	117.109	113.308	110.328	105.371	101.489	97.962	94.4723	89.3717	86.0859	84.4222	77.2674	75.5846	68.9982	66.0355	61.5116	57.9606	52.9886	48.6359	45.0901	41.208	37.9669	33.4947	29.7206	25.7962	22.9862	17.3315	13.4608	8.97428	5.85032
21.4054	181.167	177.291	173.633	170.096	165.134	162.343	156.729	152.78	149.917	145.648	141.906	137.117	132.943	129.02	124.992	120.655	117.107	113.341	110.378	105.45	101.552	98.0445	94.4791	89.3788	86.1946	84.4899	77.347	75.609	69.0822	66.0619	61.5597	57.9822	52.9695	48.6705	45.1144	41.2431	37.9746	33.6036	29.7243	25.7763	22.9442	17.3649	13.4977	8.9911	5.88233
21.5674	181.255	177.353	173.759	170.117	165.228	162.404	156.786	152.831	149.997	145.653	141.938	137.107	133.004	129.015	125.089	120.68	117.189	113.398	110.449	105.536	101.541	98.1255	94.5518	89.4776	86.283	84.4007	77.431	75.6567	69.1856	66.0879	61.5841	58.0521	53.0006	48.8347	45.1113	41.2755	38.0836	33.6391	29.7733	25.8435	23.0909	17.4374	13.5304	9.04945	5.94614
21.7293	181.321	177.33	173.781	170.148	165.267	162.506	156.754	152.941	150.096	145.692	141.908	137.119	133.138	129.063	125.148	120.719	117.241	113.442	110.539	105.589	101.609	98.1182	94.5809	89.5036	86.3953	84.3236	77.5172	75.6888	69.289	66.1014	61.706	58.1373	53.0776	48.8905	45.1379	41.3269	38.1124	33.7281	29.8425	25.8517	23.1901	17.3913	13.5141	9.06967	6.08575
21.8912	181.332	177.398	173.833	170.176	165.447	162.58	156.78	152.97	150.203	145.754	142.016	137.215	133.193	129.066	125.227	120.792	117.275	113.48	110.621	105.745	101.704	98.1646	94.6868	89.5699	86.488	84.3023	77.5789	75.7248	69.3538	66.1486	61.7588	58.2093	53.0758	48.974	45.1768	41.3415	38.2184	33.7549	29.8935	25.8787	23.2474	17.4692	13.5621	9.10725	6.18158
22.0531	181.426	177.418	173.896	170.177	165.576	162.681	156.819	152.988	150.34	145.841	142.03	137.276	133.191	129.112	125.289	120.801	117.292	113.551	110.65	105.823	101.693	98.1462	94.8134	89.5693	86.5405	84.2705	77.6664	75.747	69.5042	66.1828	61.8544	58.2494	53.0989	49.0675	45.1771	41.3518	38.3093	33.8695	29.9828	25.9072	23.2093	17.5653	13.5653	9.10883	6.18917
22.215	181.476	177.419	174.066	170.22	165.647	162.744	156.848	152.965	150.45	145.873	142.04	137.239	133.207	129.085	125.345	120.828	117.336	113.668	110.63	105.878	101.687	98.2255	94.8325	89.6162	86.6228	84.2318	77.7024	75.8068	69.5455	66.2008	61.9003	58.3572	53.151	49.1476	45.1475	41.3381	38.3799	33.8949	30.0389	25.8621	23.0638	17.6186	13.4931	9.14751	6.22285
22.3769	181.511	177.495	174.076	170.28	165.784	162.84	156.89	153.026	150.58	145.904	142.135	137.263	133.313	129.12	125.412	120.846	117.362	113.728	110.698	105.953	101.683	98.2338	94.8112	89.6445	86.6364	84.1221	77.7716	75.822	69.683	66.2893	62.0078	58.4413	53.1322	49.1844	45.1775	41.3875	38.5156	33.995	30.09	25.8542	23.1309	17.6808	13.5045	9.1766	6.28895
22.5389	181.561	177.439	174.118	170.306	165.87	162.992	156.904	153.051	150.665	145.918	142.174	137.315	133.368	129.071	125.433	120.911	117.416	113.818	110.704	106.053	101.712	98.2952	94.8203	89.7105	86.6532	84.1931	77.8884	75.747	69.7329	66.2116	62.0927	58.4899	53.1718	49.1758	45.195	41.405	38.5909	33.97	30.1494	25.8886	23.1678	17.6393	13.527	9.18268	6.38664
22.7008	181.567	177.475	174.083	170.363	165.966	163.032	156.952	153.05	150.745	145.964	142.164	137.3	133.37	129.094	125.412	120.918	117.408	113.834	110.734	106.062	101.71	98.2012	94.752	89.6875	86.6444	84.141	77.9015	75.7657	69.8028	66.2115	62.1185	58.5055	53.2423	49.1914	45.2309	41.4228	38.6351	34.0064	30.1846	25.8431	23.2286	17.6195	13.4493	9.20079	6.41075
22.8627	181.624	177.481	174.139	170.413	165.984	163.162	156.951	153.076	150.831	146.014	142.205	137.314	133.348	129.072	125.44	120.932	117.436	113.91	110.706	106.066	101.682	98.2126	94.8385	89.7578	86.6436	83.9985	77.947	75.7812	69.8535	66.2466	62.1282	58.5579	53.2471	49.2064	45.2061	41.4205	38.7346	33.9473	30.2294	25.8256	23.3123	17.671	13.4497	9.22257	6.41695
23.0246	181.648	177.491	174.175	170.471	166.067	163.262	157.02	153.035	150.868	146.003	142.224	137.318	133.369	129.034	125.381	120.974	117.424	113.993	110.688	106.076	101.674	98.2101	94.7438	89.8013	86.6685	84.1545	77.9736	75.7855	69.8912	66.2405	62.124	58.5543	53.2687	49.1994	45.2232	41.4464	38.7891	33.9851	30.2726	25.7795	23.3627	17.8063	13.4973	9.22816	6.39791
23.1865	181.668	177.464	174.124	170.509	166.14	163.323	157.064	153.178	150.907	146.043	142.221	137.267	133.425	129.039	125.439	121.028	117.456	114.068	110.679	106.095	101.624	98.1558	94.8247	89.8234	86.7047	84.1761	78.0374	75.864	69.9654	66.2153	62.1612	58.5609	53.2699	49.1729	45.2014	41.4374	38.8956	34.0412	30.2625	25.8184	23.4138	17.7029	13.4703	9.2485	6.47763
23.3484	181.685	177.434	174.163	170.529	166.153	163.39	157.08	153.284	150.899	145.949	142.194	137.337	133.431	129.025	125.408	121.03	117.453	114.07	110.687	106.176	101.654	98.178	94.7658	89.8734	86.6888	84.2861	78.0674	75.8883	70.0057	66.2196	62.1916	58.5708	53.2624	49.1318	45.2382	41.4929	38.8313	34.0063	30.3819	25.8095	23.3659	17.6803	13.4667	9.22061	6.48351
23.5104	181.685	177.38	174.134	170.499	166.191	163.422	157.133	153.368	150.884	145.889	142.176	137.315	133.395	129.01	125.409	121.009	117.449	114.12	110.647	106.187	101.674	98.1591	94.7804	89.8227	86.6784	84.2976	78.0675	75.8097	70.0319	66.239	62.2411	58.5323	53.2985	49.0963	45.2791	41.4772	38.8729	34.0759	30.3297	25.7983	23.3749	17.7675	13.4641	9.24037	6.50972
23.6723	181.687	177.393	174.081	170.504	166.216	163.369	157.136	153.408	150.915	145.852	142.184	137.381	133.43	128.94	125.419	121.022	117.47	114.076	110.609	106.159	101.695	98.1825	94.8442	89.7871	86.6346	84.3429	78.0791	75.8651	70.1086	66.1754	62.2772	58.5632	53.2941	49.1316	45.3177	41.4651	38.8149	34.0238	30.3663	25.8289	23.2549	17.7768	13.4488	9.28855	6.49816
23.8342	181.715	177.374	174.04	170.501	166.203	163.384	157.133	153.598	150.871	145.803	142.119	137.323	133.381	128.964	125.411	121.029	117.459	114.132	110.62	106.168	101.674	98.1828	94.7566	89.7614	86.6824	84.3182	78.1173	75.8697	70.0925	66.2214	62.2884	58.5176	53.2865	49.1234	45.3597	41.463	38.8553	34.0154	30.4175	25.8208	23.0295	17.8139	13.4231	9.26106	6.55547
23.9961	181.742	177.394	174.025	170.426	166.251	163.412	157.201	153.595	150.896	145.827	142.091	137.395	133.451	128.93	125.462	121.041	117.435	114.157	110.563	106.173	101.606	98.1638	94.7767	89.7942	86.7136	84.3627	78.1314	75.8988	70.0879	66.2595	62.2881	58.5195	53.2773	49.104	45.3665	41.5117	38.8529	34.0591	30.4071	25.8198	22.9242	17.7911	13.408	9.29828	6.53401
24.158	181.75	177.378	173.995	170.431	166.267	163.355	157.218	153.723	150.906	145.794	142.073	137.384	133.415	128.942	125.48	121.094	117.401	114.138	110.549	106.154	101.64	98.2561	94.6991	89.7595	86.6616	84.3531	78.1274	75.9137	70.125	66.2275	62.3303	58.4732	53.2841	49.0479	45.4144	41.5248	38.8399	33.9615	30.4418	25.8117	22.8352	17.8629	13.4431	9.29226	6.54127
24.3199	181.744	177.307	173.965	170.419	166.296	163.372	157.265	153.791	150.895	145.691	142.067	137.379	133.466	128.903	125.465	121.044	117.424	114.121	110.546	106.183	101.63	98.2025	94.6822	89.7574	86.639	84.3441	78.1502	75.852	70.1524	66.2753	62.3877	58.4572	53.2686	49.0702	45.4485	41.5064	38.8516	34.0013	30.4418	25.8223	22.8118	17.8452	13.4077	9.25471	6.59711
24.4819	181.749	177.335	173.935	170.433	166.329	163.286	157.284	153.89	150.93	145.677	142.133	137.377	133.399	128.907	125.491	121.013	117.422	114.134	110.46	106.185	101.612	98.2129	94.5908	89.7258	86.6529	84.2229	78.1198	75.7937	70.1768	66.2872	62.4047	58.5041	53.2409	49.0565	45.4907	41.5041	38.8604	33.9214	30.4609	25.7844	22.7605	17.8478	13.3582	9.29959	6.47742
24.6438	181.777	177.352	173.955	170.404	166.378	163.256	157.288	153.916	150.923	145.745	142.166	137.304	133.446	128.944	125.47	120.973	117.418	114.202	110.482	106.21	101.578	98.2016	94.5308	89.7122	86.6348	84.106	78.1139	75.7558	70.1595	66.2551	62.3584	58.488	53.2358	49.0847	45.4932	41.4993	38.9124	33.8951	30.5026	25.7836	22.7452	17.9473	13.3905	9.33243	6.4786
24.8057	181.812	177.312	174.007	170.388	166.453	163.269	157.308	153.887	150.932	145.693	142.18	137.346	133.477	128.986	125.49	120.907	117.421	114.192	110.387	106.177	101.541	98.1566	94.4933	89.7881	86.6201	83.9452	78.0972	75.7631	70.1288	66.2246	62.3546	58.4918	53.2665	49.0851	45.4835	41.4967	38.8098	33.8712	30.4887	25.8079	22.6842	17.9211	13.3836	9.29777	6.57386
24.9676	181.875	177.345	173.984	170.345	166.509	163.167	157.301	153.903	150.915	145.687	142.116	137.324	133.484	128.982	125.515	120.936	117.432	114.182	110.396	106.236	101.477	98.1228	94.4168	89.7559	86.5906	83.7445	78.1018	75.8103	70.1734	66.2215	62.3839	58.5233	53.237	49.0959	45.4377	41.5155	38.8065	33.9244	30.5229	25.7377	22.6113	17.953	13.3685	9.30107	6.57035
25.1295	181.9	177.344	174.007	170.361	166.461	163.156	157.332	153.908	150.953	145.631	142.114	137.349	133.525	129.026	125.446	120.906	117.429	114.208	110.347	106.2	101.467	98.1539	94.4604	89.7834	86.5533	83.5481	78.0967	75.7138	70.0804	66.2418	62.4478	58.4738	53.2571	49.0955	45.4722	41.4851	38.7615	33.8832	30.5196	25.7182	22.561	17.9191	13.3527	9.30636	6.52723
25.2915	181.922	177.38	174.025	170.341	166.513	163.062	157.342	153.85	150.916	145.596	142.026	137.391	133.542	129.033	125.471	120.889	117.409	114.276	110.322	106.185	101.481	98.1008	94.4179	89.8192	86.5063	83.384	78.1884	75.6886	70.1362	66.2458	62.4435	58.5729	53.2675	49.2032	45.4343	41.5215	38.7073	33.8736	30.5508	25.712	22.6085	18.0191	13.3485	9.34734	6.45403
25.4534	181.965	177.4	174.021	170.278	166.546	162.96	157.297	153.844	150.855	145.601	142.021	137.421	133.556	129.078	125.455	120.885	117.403	114.208	110.317	106.143	101.469	98.0463	94.3544	89.8145	86.4674	83.3287	78.1319	75.7607	70.104	66.1837	62.3897	58.531	53.2639	49.1596	45.3962	41.4942	38.7204	33.8563	30.5409	25.6688	22.5665	17.9721	13.3274	9.38101	6.46237
25.6153	181.991	177.417	174.062	170.273	166.585	162.926	157.301	153.77	150.825	145.51	141.981	137.455	133.531	129.108	125.469	120.922	117.433	114.272	110.31	106.089	101.511	97.9934	94.4518	89.9044	86.4578	83.3312	78.1917	75.6752	70.132	66.1766	62.375	58.5831	53.3247	49.1688	45.3711	41.5135	38.7054	33.8786	30.5376	25.724	22.5248	17.9561	13.3955	9.43632	6.59409
25.7772	182.043	177.437	174.09	170.214	166.622	162.897	157.27	153.779	150.768	145.441	141.87	137.507	133.535	129.105	125.491	120.926	117.4	114.209	110.332	106.089	101.503	97.9673	94.4432	89.8851	86.3943	83.2381	78.2414	75.5506	70.0154	66.1604	62.3106	58.522	53.2895	49.2207	45.3414	41.5688	38.7267	33.8183	30.5487	25.6695	22.5044	17.9394	13.3836	9.44855	6.52981
25.9391	182.068	177.476	174.103	170.295	166.561	162.805	157.204	153.867	150.739	145.364	141.855	137.502	133.541	129.152	125.458	120.922	117.371	114.231	110.275	106.005	101.484	97.974	94.4958	89.9314	86.4058	83.1592	78.2472	75.535	70.0327	66.1556	62.3007	58.5345	53.3019	49.286	45.303	41.537	38.6924	33.8676	30.5519	25.7551	22.4559	17.9856	13.3451	9.43716	6.51171
26.101	182.04	177.449	174.053	170.225	166.601	162.758	157.212	153.874	150.712	145.287	141.795	137.497	133.503	129.171	125.423	120.87	117.395	114.252	110.266	105.965	101.445	97.98	94.48	89.9015	86.3553	83.0876	78.2841	75.5294	70.0786	66.1542	62.2559	58.487	53.3751	49.3507	45.2843	41.5731	38.7443	33.7914	30.581	25.7231	22.2902	17.9945	13.3246	9.45312	6.50194
26.263	182.062	177.465	174.065	170.199	166.604	162.712	157.172	153.91	150.638	145.268	141.816	137.548	133.525	129.156	125.401	120.871	117.372	114.207	110.249	105.956	101.41	97.9825	94.5092	89.9265	86.3224	83.0702	78.3433	75.4547	70.0008	66.1468	62.1908	58.4784	53.3754	49.2838	45.2892	41.5533	38.7469	33.8385	30.5805	25.7613	22.3088	17.8848	13.3714	9.48862	6.49602
26.4249	182.014	177.522	174.107	170.214	166.648	162.62	157.232	153.952	150.593	145.199	141.813	137.61	133.497	129.158	125.465	120.888	117.399	114.262	110.237	105.924	101.453	98.0537	94.4883	89.9779	86.2432	82.9468	78.414	75.3602	69.9885	66.1473	62.1144	58.428	53.3975	49.2977	45.2983	41.5457	38.7464	33.8568	30.5911	25.7493	22.2987	17.9661	13.3496	9.4698	6.46954
26.5868	182.063	177.472	174.073	170.145	166.659	162.568	157.239	153.914	150.537	145.188	141.783	137.604	133.436	129.079	125.454	120.954	117.379	114.252	110.21	105.968	101.487	98.1252	94.5372	90.0201	86.2614	82.9453	78.4209	75.3835	69.9072	66.193	62.096	58.3962	53.4002	49.2978	45.2847	41.5593	38.7519	33.9218	30.607	25.808	22.2295	17.9224	13.3166	9.46336	6.44302
26.7487	182.03	177.517	174.061	170.155	166.641	162.531	157.312	153.985	150.498	145.22	141.75	137.612	133.403	129.12	125.476	120.96	117.401	114.25	110.157	105.955	101.383	98.1869	94.554	90.0519	86.2611	82.8081	78.3936	75.3501	69.9314	66.1915	62.0911	58.3758	53.494	49.3376	45.2963	41.543	38.7863	33.9703	30.6059	25.8495	22.1861	17.8934	13.3114	9.44685	6.43929
26.9106	181.989	177.505	174.002	170.16	166.735	162.496	157.362	153.979	150.449	145.253	141.763	137.6	133.361	129.051	125.471	120.9	117.414	114.236	110.159	106.023	101.372	98.2391	94.4885	90.0524	86.2379	82.723	78.4576	75.3153	70.0252	66.2277	62.0625	58.322	53.4852	49.3452	45.2969	41.5866	38.7401	33.9538	30.5704	25.8765	22.0895	17.8988	13.3181	9.44005	6.39227
27.0725	182.007	177.495	173.923	170.107	166.759	162.477	157.414	154.076	150.461	145.291	141.851	137.633	133.344	129.02	125.488	120.979	117.432	114.279	110.117	106.08	101.36	98.3492	94.4555	90.0832	86.2107	82.7295	78.471	75.2614	70.0489	66.2961	62.0923	58.3534	53.4765	49.3976	45.3283	41.6024	38.7273	33.94	30.5212	25.9383	22.0504	17.9239	13.2875	9.49649	6.36901
27.2345	182.001	177.451	173.899	170.187	166.83	162.488	157.514	154.085	150.428	145.311	141.885	137.649	133.325	129.037	125.49	120.938	117.429	114.261	110.101	106.111	101.343	98.3847	94.4411	90.1733	86.1995	82.6472	78.5065	75.249	70.0535	66.3427	62.0156	58.3188	53.4979	49.3792	45.3687	41.5809	38.7487	33.9283	30.5557	25.9068	22.0496	17.8859	13.3057	9.45722	6.37738
27.3964	182.03	177.451	173.906	170.177	166.963	162.519	157.599	154.109	150.454	145.43	141.933	137.627	133.331	129.044	125.48	120.957	117.456	114.329	110.077	106.148	101.387	98.4954	94.4627	90.2391	86.2254	82.5671	78.4827	75.1388	70.1731	66.4322	62.0448	58.3204	53.5794	49.429	45.3594	41.6017	38.7359	33.9389	30.5706	25.8672	22.0877	17.8936	13.2807	9.42458	6.3633
27.5583	182.055	177.41	173.928	170.149	167.011	162.543	157.634	154.105	150.413	145.397	141.881	137.598	133.358	129.043	125.517	120.973	117.551	114.307	110.059	106.186	101.339	98.5342	94.4038	90.2753	86.2177	82.4888	78.4913	75.2219	70.2482	66.4369	62.0145	58.3473	53.6154	49.4441	45.4035	41.5895	38.6257	33.9412	30.5252	25.9147	22.0757	17.9268	13.2248	9.42752	6.38707
27.7202	182.054	177.429	173.803	170.184	167.047	162.455	157.692	154.12	150.397	145.443	141.842	137.527	133.416	129.079	125.512	120.966	117.529	114.294	110.043	106.25	101.336	98.6136	94.4134	90.2534	86.2084	82.471	78.4453	75.1668	70.3009	66.3846	62.0967	58.331	53.6235	49.4605	45.4103	41.6281	38.6494	33.9527	30.5317	25.8765	22.1811	17.936	13.2167	9.42305	6.37135
27.8821	182.086	177.424	173.818	170.154	167.053	162.492	157.717	154.168	150.404	145.569	141.889	137.542	133.447	129.088	125.562	120.993	117.576	114.331	110.147	106.403	101.466	98.5639	94.3182	90.3316	86.2171	82.4188	78.4105	75.2251	70.334	66.3959	62.0173	58.364	53.6168	49.4226	45.5068	41.6403	38.6567	33.9469	30.5396	25.8582	22.2031	17.9258	13.238	9.48929	6.42655
28.044	182.129	177.432	173.81	170.134	167.149	162.511	157.829	154.055	150.417	145.612	141.911	137.536	133.505	129.157	125.57	121.006	117.62	114.329	110.188	106.477	101.517	98.5607	94.3225	90.3521	86.2236	82.3945	78.4156	75.3459	70.3329	66.3429	62.1022	58.3692	53.627	49.3926	45.5327	41.6793	38.6589	34.0043	30.5898	25.9187	22.1588	18.0015	13.2168	9.52597	6.44041
28.206	182.138	177.453	173.803	170.137	167.181	162.43	157.838	154.079	150.423	145.714	142.029	137.461	133.56	129.199	125.585	121.092	117.666	114.338	110.205	106.621	101.511	98.5789	94.2101	90.411	86.2715	82.3825	78.3988	75.3346	70.3233	66.2994	62.1065	58.4096	53.586	49.3774	45.523	41.7361	38.6577	34.0513	30.5938	25.9085	22.2025	17.8639	13.2079	9.55019	6.39669
28.3679	182.168	177.468	173.762	170.112	167.123	162.365	157.876	154.059	150.344	145.742	142.018	137.426	133.543	129.165	125.604	121.168	117.63	114.304	110.204	106.713	101.585	98.5776	94.1823	90.4477	86.2441	82.3235	78.3927	75.4592	70.2273	66.2737	62.1056	58.3754	53.5957	49.4266	45.5833	41.8017	38.6282	33.9997	30.5831	25.8805	22.0674	17.9553	13.1672	9.60785	6.419
28.5298	182.195	177.485	173.805	170.1	167.077	162.384	157.917	154.065	150.333	145.807	141.95	137.401	133.657	129.272	125.623	121.146	117.627	114.271	110.301	106.794	101.737	98.5716	94.1986	90.5036	86.2335	82.3779	78.2419	75.5102	70.1345	66.1846	62.1653	58.3706	53.5654	49.3313	45.6061	41.8301	38.6882	34.0434	30.5196	25.8518	22.1784	17.8637	13.128	9.60191	6.40085
28.6917	182.198	177.52	173.889	170.084	167.081	162.342	158.035	154.099	150.335	145.834	142.066	137.467	133.645	129.197	125.682	121.171	117.667	114.219	110.301	106.857	101.727	98.5345	94.0723	90.4929	86.229	82.3304	78.2668	75.4997	70.105	66.1355	62.0831	58.3881	53.554	49.3108	45.6096	41.8913	38.7902	34.2073	30.5675	25.8711	22.0726	17.7818	13.1159	9.62804	6.37709
28.8536	182.205	177.547	173.851	170.036	167.079	162.446	158.038	154.04	150.329	145.893	142.114	137.398	133.773	129.211	125.652	121.143	117.701	114.36	110.255	106.868	101.689	98.5645	94.05	90.4745	86.227	82.2925	78.2231	75.5132	70.0607	66.1531	62.1348	58.3309	53.5049	49.3834	45.6065	41.9001	38.7259	34.266	30.5277	25.8154	22.0466	17.7571	13.0946	9.68987	6.33917
29.0155	182.191	177.497	173.828	170.073	167.121	162.455	158.085	154.007	150.318	145.979	142.157	137.41	133.764	129.148	125.617	121.187	117.662	114.387	110.204	106.882	101.667	98.6307	94.0486	90.5147	86.1848	82.3269	78.1833	75.4713	70.1751	66.1525	62.1066	58.2614	53.559	49.3677	45.588	41.873	38.7696	34.3008	30.5508	25.8144	21.9719	17.6724	13.0841	9.71388	6.3201
29.1775	182.239	177.394	173.817	170.025	167.054	162.459	158.089	153.941	150.276	146.023	142.163	137.376	133.741	129.241	125.612	121.083	117.637	114.352	110.276	106.864	101.706	98.5701	94.0145	90.5535	86.0778	82.2266	78.1063	75.4072	70.1412	66.0912	62.0655	58.3281	53.5411	49.3997	45.5401	41.8461	38.6868	34.2183	30.4893	25.7624	21.9269	17.6838	13.0671	9.7252	6.22656
29.3394	182.191	177.349	173.843	170.014	167.048	162.426	158.138	153.929	150.279	146.03	142.098	137.416	133.762	129.199	125.558	121.052	117.626	114.355	110.222	106.869	101.688	98.5736	93.9396	90.4557	86.0482	82.277	77.9818	75.4053	70.1973	66.0977	62.0529	58.197	53.4988	49.3171	45.5458	41.8191	38.6304	34.3284	30.4418	25.7008	21.7983	17.6251	13.0031	9.69005	6.18627
29.5013	182.156	177.301	173.869	169.986	167.061	162.401	158.174	153.953	150.211	146.061	142.152	137.41	133.785	129.21	125.542	121.043	117.613	114.354	110.193	106.844	101.659	98.5701	94.0246	90.429	86.0016	82.1885	77.9824	75.3255	70.1896	66.0257	62.0658	58.1597	53.4766	49.364	45.5424	41.832	38.6427	34.4183	30.4021	25.6991	21.6767	17.6197	13.0088	9.71267	6.17488
29.6632	182.11	177.281	173.869	169.98	166.987	162.376	158.163	153.941	150.186	146.084	142.157	137.448	133.812	129.09	125.546	121.034	117.542	114.453	110.186	106.794	101.613	98.5066	93.9066	90.3965	85.9598	82.1857	77.9094	75.2447	70.2111	66.0523	62.0333	58.0944	53.5266	49.3519	45.5455	41.7598	38.6395	34.3322	30.393	25.6526	21.6881	17.6734	12.9509	9.72077	6.15935
29.8251	182.059	177.235	173.807	170.019	167.009	162.341	158.093	153.902	150.141	146.039	142.118	137.488	133.774	129.136	125.518	121.012	117.504	114.471	110.128	106.703	101.635	98.4111	93.9379	90.3493	85.8857	82.1857	77.8737	75.0967	70.1517	66.0496	61.9748	58.0283	53.5055	49.3887	45.5143	41.7715	38.5489	34.3086	30.376	25.6275	21.6649	17.7148	12.9697	9.67728	6.06111
29.987	182.058	177.158	173.782	169.996	166.976	162.318	158.096	153.922	150.096	146.046	142.017	137.481	133.782	129.115	125.524	120.995	117.462	114.435	110.133	106.666	101.6	98.3075	93.853	90.3369	85.8167	82.1255	77.7841	75.0189	70.131	66.0159	61.9108	58.0118	53.511	49.3868	45.5096	41.7495	38.4917	34.2208	30.2796	25.6025	21.579	17.6768	12.9346	9.68992	6.0349
30.149	182.053	177.21	173.764	169.933	166.943	162.267	158.114	153.809	150.044	146.038	142.028	137.445	133.786	129.059	125.486	120.917	117.507	114.408	110.085	106.565	101.568	98.2112	93.866	90.3181	85.7444	81.98	77.7372	74.8763	70.1455	65.9234	61.8764	57.9681	53.4798	49.3677	45.4782	41.7499	38.5293	34.1775	30.2293	25.54	21.5206	17.7519	12.8978	9.6918	6.05453
30.3109	181.96	177.244	173.777	169.943	166.927	162.273	158.102	153.864	150.011	146.058	141.992	137.382	133.778	129.056	125.515	120.904	117.461	114.258	110.082	106.484	101.475	98.1688	93.8765	90.3348	85.6844	81.8977	77.6518	74.8213	70.0359	65.8654	61.8298	57.8661	53.4458	49.3525	45.4706	41.6991	38.3607	34.1154	30.1789	25.5619	21.5321	17.7869	12.8691	9.66968	6.0329
30.4728	181.95	177.19	173.788	169.946	166.939	162.234	158.119	153.756	149.986	145.999	141.948	137.304	133.74	128.994	125.509	120.826	117.411	114.249	110.009	106.489	101.397	98.1059	93.8031	90.3004	85.6615	81.8064	77.6145	74.7136	70.0759	65.8559	61.7579	57.8318	53.4357	49.3589	45.4622	41.6676	38.2565	33.9513	30.1929	25.5369	21.5928	17.828	12.7831	9.6295	6.0765
30.6347	181.924	177.2	173.697	169.94	166.847	162.228	158.032	153.739	149.95	145.892	141.914	137.263	133.734	128.963	125.489	120.788	117.369	114.191	109.902	106.373	101.344	97.9532	93.6892	90.2579	85.6239	81.7263	77.6094	74.6263	69.8988	65.7382	61.7351	57.7813	53.4837	49.4019	45.4757	41.6654	38.1818	33.9	30.1408	25.5009	21.5198	17.7636	12.7714	9.58374	6.00706
30.7966	181.944	177.241	173.632	169.891	166.829	162.205	157.99	153.602	149.953	145.85	141.868	137.183	133.724	128.95	125.527	120.712	117.301	114.098	109.896	106.329	101.261	97.8729	93.6478	90.2058	85.4776	81.5176	77.5719	74.6232	69.8676	65.6873	61.6036	57.7457	53.4934	49.3167	45.4265	41.6384	38.1288	33.8087	30.0731	25.5303	21.4981	17.6933	12.7626	9.55455	6.02128
30.9585	181.938	177.232	173.637	169.78	166.817	162.176	157.919	153.637	149.899	145.805	141.751	137.13	133.689	128.9	125.47	120.691	117.296	114.003	109.82	106.209	101.263	97.7787	93.6164	90.1962	85.4699	81.4966	77.5249	74.5502	69.8344	65.5892	61.5686	57.6676	53.4364	49.3024	45.4006	41.5891	38.0687	33.7434	30.0083	25.5349	21.4168	17.6349	12.717	9.49669	5.95059
31.1205	181.843	177.241	173.585	169.763	166.751	162.085	157.902	153.568	149.839	145.75	141.708	137.033	133.607	128.846	125.405	120.637	117.227	113.985	109.748	106.194	101.136	97.6788	93.5188	90.1401	85.4017	81.4035	77.5264	74.4669	69.679	65.5449	61.4577	57.6225	53.3989	49.2853	45.419	41.562	38.0064	33.6462	30.0205	25.5063	21.3298	17.5632	12.699	9.47697	5.97056
31.2824	181.844	177.184	173.5	169.672	166.747	161.986	157.807	153.413	149.752	145.76	141.598	137.002	133.525	128.83	125.348	120.612	117.194	113.98	109.726	106.117	101.027	97.6133	93.4258	90.1016	85.3123	81.3508	77.4574	74.4575	69.6398	65.4616	61.3652	57.5454	53.3485	49.2792	45.3484	41.5021	37.9416	33.5363	29.9884	25.4594	21.228	17.4774	12.6739	9.44649	5.97627
31.4443	181.811	177.148	173.467	169.654	166.729	161.895	157.806	153.354	149.679	145.631	141.509	136.924	133.489	128.826	125.253	120.541	117.1	113.921	109.681	106.055	100.998	97.4833	93.3226	90.0261	85.2166	81.3461	77.3956	74.3755	69.525	65.4225	61.3029	57.4606	53.356	49.1879	45.3775	41.4749	37.8659	33.516	29.9385	25.4143	21.1005	17.3763	12.6882	9.44236	5.93145
31.6062	181.807	177.116	173.435	169.578	166.701	161.808	157.774	153.248	149.624	145.579	141.463	136.832	133.521	128.797	125.248	120.456	117.044	113.913	109.63	106.013	100.902	97.4323	93.3958	89.9509	85.1956	81.2277	77.3773	74.3331	69.45	65.3284	61.2645	57.3454	53.3265	49.18	45.345	41.4573	37.8531	33.473	29.9228	25.4062	20.9193	17.349	12.7028	9.43986	5.87209
31.7681	181.748	177.039	173.426	169.576	166.666	161.711	157.756	153.296	149.523	145.505	141.383	136.771	133.488	128.63	125.192	120.453	116.996	113.919	109.603	105.978	100.877	97.3688	93.2606	89.864	85.11	81.306	77.3145	74.2698	69.3403	65.2434	61.1131	57.2555	53.2567	49.1199	45.3686	41.4425	37.8123	33.3687	29.8776	25.3782	20.7886	17.2808	12.6742	9.45124	5.80929
31.9301	181.735	177.022	173.395	169.561	166.625	161.602	157.798	153.19	149.521	145.511	141.312	136.686	133.518	128.556	125.138	120.414	116.952	113.912	109.573	106.009	100.79	97.2978	93.2116	89.7936	85.0768	81.2685	77.2493	74.1941	69.3181	65.1332	61.0479	57.2294	53.2123	49.106	45.2942	41.3891	37.7633	33.3949	29.8047	25.3274	20.7612	17.2722	12.6705	9.44275	5.86126
32.092	181.716	176.964	173.383	169.537	166.653	161.512	157.751	153.288	149.504	145.494	141.296	136.692	133.47	128.571	125.061	120.401	116.933	113.951	109.553	105.926	100.738	97.1571	93.1143	89.7905	85.0413	81.2229	77.178	74.1526	69.3432	65.0954	61.0483	57.1453	53.2009	49.0925	45.2846	41.3727	37.6567	33.3438	29.7289	25.2708	20.6638	17.1379	12.6122	9.39877	5.78244
32.2539	181.678	176.915	173.364	169.525	166.571	161.428	157.782	153.245	149.484	145.531	141.225	136.599	133.549	128.524	125.017	120.39	116.874	113.906	109.447	105.925	100.626	97.1072	93.0584	89.7001	84.948	81.1356	77.1582	74.1141	69.2727	64.9623	60.9473	57.0926	53.1705	49.1429	45.2595	41.3256	37.6298	33.32	29.6618	25.2171	20.5971	17.1366	12.613	9.37915	5.76149
32.4158	181.697	176.921	173.318	169.505	166.554	161.372	157.801	153.31	149.457	145.476	141.168	136.572	133.495	128.521	124.967	120.381	116.82	113.905	109.399	105.895	100.609	97.0367	93.0914	89.6662	84.9329	81.0845	77.0609	74.0055	69.2166	64.9305	60.8784	57.0457	53.1437	49.1182	45.2623	41.3297	37.5724	33.3002	29.6073	25.2455	20.5027	17.1248	12.5994	9.38233	5.73856
32.5777	181.672	176.892	173.325	169.496	166.45	161.32	157.801	153.285	149.467	145.401	141.105	136.491	133.505	128.451	124.968	120.339	116.77	113.89	109.4	105.933	100.577	96.9885	93.0016	89.6484	84.8618	81.0777	76.9902	73.963	69.1876	64.8973	60.814	57.0161	53.082	49.0499	45.2546	41.3195	37.5523	33.2428	29.5464	25.1567	20.4561	17.0703	12.5554	9.36587	5.75584
32.7396	181.659	176.881	173.345	169.45	166.432	161.279	157.807	153.207	149.439	145.46	141.092	136.479	133.508	128.456	124.877	120.329	116.713	113.773	109.391	105.94	100.549	96.9347	93.0099	89.6377	84.8843	80.9974	76.9482	73.9054	69.1752	64.8555	60.8293	56.957	53.0872	49.0639	45.2468	41.346	37.5209	33.2337	29.4541	25.1393	20.4192	17.0274	12.537	9.33593	5.70949
32.9016	181.632	176.908	173.28	169.431	166.426	161.194	157.755	153.206	149.432	145.44	141.017	136.396	133.443	128.416	124.85	120.318	116.715	113.729	109.348	105.93	100.489	96.8721	92.9475	89.6074	84.8782	80.9802	76.8996	73.8595	69.097	64.8509	60.811	56.9294	53.0121	49.0805	45.1855	41.3358	37.4437	33.2374	29.3481	25.0851	20.3588	16.9618	12.5254	9.31688	5.69384
33.0635	181.614	176.884	173.271	169.393	166.26	161.126	157.774	153.101	149.417	145.388	140.913	136.388	133.462	128.363	124.86	120.292	116.674	113.633	109.326	105.929	100.516	96.8364	92.9624	89.5565	84.8225	80.9048	76.875	73.7829	69.0355	64.7713	60.7845	56.9067	52.9551	49.0312	45.1815	41.2645	37.4085	33.2015	29.2586	25.071	20.2391	16.9467	12.4923	9.2356	5.68188
33.2254	181.616	176.87	173.335	169.362	166.233	161.092	157.743	153.237	149.358	145.311	140.864	136.401	133.421	128.342	124.908	120.252	116.638	113.599	109.357	105.891	100.513	96.7881	93.0388	89.5467	84.8039	80.8708	76.8252	73.7353	69.0575	64.7534	60.7722	56.8328	52.943	48.9516	45.1644	41.2606	37.3111	33.1742	29.201	25.0125	20.2499	16.9241	12.4506	9.25086	5.64777
33.3873	181.575	176.867	173.287	169.387	166.16	161.084	157.717	153.083	149.276	145.206	140.828	136.374	133.407	128.368	124.835	120.233	116.663	113.514	109.352	105.859	100.519	96.7104	93.0219	89.5073	84.802	80.8046	76.7971	73.7073	68.9795	64.6956	60.7731	56.8596	52.9717	48.9395	45.1766	41.2428	37.2697	33.1301	29.1223	25.0346	20.23	16.89	12.4681	9.22756	5.6783
33.5492	181.56	176.877	173.341	169.342	166.136	161.066	157.665	153.083	149.226	145.146	140.765	136.367	133.42	128.351	124.814	120.23	116.612	113.497	109.372	105.779	100.556	96.6222	92.9992	89.5067	84.7845	80.8208	76.7557	73.6793	68.966	64.6923	60.7689	56.8288	52.8987	48.9104	45.1257	41.2388	37.2348	33.1238	29.0469	25.0005	20.234	16.8275	12.4587	9.23461	5.65208
33.7111	181.569	176.866	173.319	169.347	166.14	161.015	157.669	153.015	149.122	145.166	140.695	136.334	133.381	128.404	124.831	120.274	116.609	113.409	109.361	105.738	100.537	96.623	92.9584	89.4884	84.7531	80.7974	76.7218	73.6551	68.8767	64.6559	60.779	56.8431	52.8702	48.8994	45.1489	41.2528	37.2271	33.1361	28.9708	24.9854	20.1508	16.8579	12.4818	9.20103	5.63362
33.8731	181.513	176.951	173.322	169.327	166.118	160.984	157.642	152.936	149.053	145.129	140.605	136.287	133.363	128.394	124.839	120.244	116.564	113.358	109.324	105.681	100.464	96.5797	92.9082	89.4948	84.7387	80.6957	76.6917	73.5624	68.8705	64.5583	60.7579	56.8492	52.9	48.8494	45.1184	41.2052	37.1976	33.1996	28.9658	24.9785	20.1853	16.8563	12.4435	9.20384	5.58325
34.035	181.504	176.901	173.367	169.338	166.103	160.986	157.603	153.017	148.99	145.019	140.631	136.318	133.307	128.416	124.847	120.237	116.534	113.327	109.278	105.591	100.459	96.5406	92.9392	89.4641	84.6986	80.7031	76.6831	73.5362	68.8207	64.561	60.7417	56.8146	52.8711	48.8456	45.0889	41.2186	37.1431	33.1489	28.9555	24.9771	20.2016	16.8684	12.438	9.19591	5.60629
34.1969	181.52	176.896	173.388	169.326	166.078	160.94	157.588	152.89	148.892	144.956	140.491	136.357	133.28	128.44	124.785	120.271	116.526	113.285	109.228	105.541	100.526	96.5458	92.971	89.5123	84.7063	80.7128	76.6446	73.5023	68.7933	64.529	60.7369	56.8332	52.9051	48.8637	45.0826	41.1994	37.0648	33.1365	28.9473	25.0132	20.2475	16.9481	12.4267	9.24022	5.59236
34.3588	181.461	176.909	173.425	169.315	166.109	160.883	157.547	152.897	148.785	144.897	140.503	136.323	133.257	128.452	124.765	120.304	116.561	113.329	109.219	105.48	100.571	96.5381	92.9833	89.4533	84.6347	80.6221	76.6385	73.5014	68.7235	64.474	60.7478	56.8193	52.8912	48.9071	45.0343	41.2128	37.0632	33.1679	28.9124	25.0188	20.2375	16.9158	12.4484	9.24372	5.58781
34.5207	181.463	176.899	173.378	169.266	166.114	160.884	157.529	152.95	148.709	144.848	140.411	136.331	133.249	128.417	124.762	120.299	116.532	113.294	109.177	105.396	100.5	96.5576	92.9998	89.4013	84.6442	80.5101	76.6172	73.453	68.6599	64.4883	60.6984	56.7947	52.9145	48.8906	45.0389	41.2338	37.0536	33.1184	28.8982	25.0279	20.2318	16.9137	12.5003	9.22816	5.55052
34.6826	181.441	176.958	173.408	169.241	166.067	160.842	157.461	152.943	148.664	144.804	140.42	136.366	133.238	128.464	124.771	120.291	116.483	113.241	109.105	105.316	100.447	96.5632	92.9651	89.4252	84.6095	80.4836	76.5806	73.3924	68.6627	64.4265	60.6408	56.7922	52.9343	48.9023	45.0309	41.2063	36.9837	33.1005	28.8823	25.0327	20.3168	16.9566	12.4757	9.24745	5.52326
34.8446	181.457	176.887	173.484	169.246	166.085	160.769	157.429	152.913	148.6	144.87	140.443	136.397	133.223	128.504	124.799	120.285	116.45	113.29	109.065	105.215	100.438	96.6348	92.9778	89.3486	84.5913	80.4242	76.5585	73.3892	68.6452	64.4274	60.6032	56.7939	52.9493	48.8741	45.0293	41.1338	36.932	33.0469	28.8483	25.0861	20.2406	16.8748	12.4701	9.20524	5.5528
35.0065	181.466	176.988	173.568	169.277	166.05	160.714	157.388	152.871	148.531	144.828	140.388	136.41	133.26	128.489	124.803	120.294	116.491	113.284	109.041	105.226	100.453	96.6654	92.9536	89.3189	84.5726	80.3215	76.5282	73.3078	68.7218	64.4293	60.6151	56.7916	52.9587	48.9687	45.0082	41.177	36.8861	33.0407	28.7971	25.0374	20.2117	16.882	12.4986	9.27111	5.48376
35.1684	181.471	176.918	173.558	169.282	165.996	160.692	157.35	152.923	148.495	144.814	140.391	136.349	133.183	128.5	124.831	120.279	116.499	113.276	109.026	105.179	100.479	96.6377	92.9316	89.2775	84.5346	80.2928	76.4762	73.2379	68.6081	64.3745	60.5939	56.7958	52.9635	49.0228	45.0024	41.1247	36.856	33.011	28.7085	25.0113	20.124	16.8263	12.483	9.28536	5.49045
35.3303	181.467	176.908	173.583	169.299	165.994	160.668	157.304	152.855	148.45	144.798	140.389	136.36	133.14	128.484	124.838	120.253	116.481	113.207	109.008	105.182	100.45	96.6681	92.8653	89.2019	84.5097	80.2793	76.4687	73.2508	68.6265	64.3696	60.5643	56.7573	52.959	48.9609	45.0332	41.098	36.7999	32.9534	28.6487	24.9995	20.0562	16.8299	12.4653	9.27443	5.53302
35.4922	181.467	176.919	173.581	169.295	166.002	160.662	157.295	152.796	148.41	144.853	140.455	136.352	133.116	128.513	124.832	120.233	116.416	113.221	108.988	105.132	100.407	96.6809	92.8309	89.1969	84.4891	80.2543	76.4106	73.2095	68.6094	64.2756	60.5659	56.7417	52.9939	48.941	45.0102	41.0862	36.7971	32.9322	28.5721	24.9682	20.083	16.8458	12.492	9.26798	5.48504
35.6541	181.485	176.95	173.635	169.295	165.922	160.673	157.35	152.793	148.419	144.919	140.392	136.347	133.121	128.472	124.886	120.249	116.42	113.319	109.03	105.206	100.441	96.6594	92.8536	89.1326	84.4616	80.2667	76.4774	73.1923	68.6439	64.2661	60.5708	56.7058	52.9853	48.9416	44.9967	41.0076	36.8078	32.9426	28.5536	24.9638	20.0397	16.9006	12.468	9.22721	5.45871
35.8161	181.5	176.985	173.597	169.336	165.904	160.629	157.331	152.762	148.355	144.972	140.425	136.348	133.069	128.463	124.88	120.259	116.423	113.359	109.027	105.215	100.475	96.6381	92.8294	89.0754	84.4911	80.2096	76.4594	73.1694	68.6028	64.2758	60.5694	56.722	52.9184	48.9313	44.9841	41.0088	36.7941	32.834	28.4956	24.926	20.055	16.8386	12.4265	9.17711	5.45389
35.978	181.509	176.944	173.59	169.335	165.911	160.614	157.323	152.732	148.361	145.034	140.465	136.391	133.078	128.385	124.893	120.272	116.389	113.313	109.031	105.276	100.498	96.5766	92.8462	89.0566	84.4266	80.2318	76.4202	73.142	68.5677	64.2409	60.5307	56.6958	52.9491	48.9169	44.9329	40.9681	36.8172	32.8405	28.4794	24.9363	20.0025	16.8027	12.4438	9.17523	5.49815
36.1399	181.475	176.947	173.524	169.336	165.901	160.623	157.311	152.65	148.355	145.019	140.445	136.349	133.087	128.397	124.899	120.274	116.37	113.291	109.053	105.323	100.497	96.5986	92.8012	89.0331	84.4183	80.2247	76.4047	73.1558	68.5207	64.2098	60.5846	56.655	52.9205	48.7872	44.9283	40.9707	36.8283	32.8676	28.4931	24.8621	19.9998	16.8271	12.4305	9.16347	5.42489
36.3018	181.519	176.96	173.47	169.272	165.858	160.589	157.273	152.656	148.346	145.012	140.489	136.402	133.114	128.388	124.891	120.266	116.367	113.303	109.07	105.388	100.509	96.5496	92.7804	89.0005	84.3978	80.219	76.3398	73.0499	68.5488	64.1695	60.5851	56.6671	52.8568	48.798	44.9551	40.9659	36.8376	32.8318	28.4829	24.8905	19.9846	16.8044	12.4039	9.12452	5.4605
36.4637	181.514	176.996	173.497	169.287	165.869	160.621	157.264	152.669	148.339	145.045	140.387	136.411	133.149	128.418	124.938	120.272	116.375	113.35	109.123	105.443	100.631	96.5248	92.8235	88.9916	84.4175	80.1971	76.3741	73.025	68.5481	64.1818	60.609	56.6147	52.8595	48.7987	44.9389	40.919	36.8354	32.843	28.4678	24.8754	19.976	16.7661	12.3835	9.07405	5.50255
36.6256	181.503	176.972	173.43	169.225	165.807	160.633	157.203	152.653	148.345	145.057	140.437	136.399	133.19	128.369	124.885	120.323	116.34	113.325	109.114	105.476	100.574	96.4693	92.873	88.9883	84.3764	80.2928	76.3873	73.0166	68.5181	64.1326	60.6427	56.639	52.7897	48.7338	44.8765	40.9484	36.8338	32.8432	28.4224	24.8743	19.9618	16.7609	12.363	9.05469	5.46302
36.7876	181.493	177.014	173.389	169.229	165.758	160.598	157.194	152.611	148.363	145.098	140.433	136.39	133.223	128.337	124.896	120.274	116.312	113.304	109.093	105.459	100.546	96.4436	92.7525	88.9688	84.3419	80.1979	76.4225	72.9432	68.5216	64.1095	60.6246	56.6377	52.7913	48.6967	44.8243	40.9538	36.8193	32.8382	28.3917	24.861	20.0416	16.7713	12.3095	9.01814	5.49604
36.9495	181.458	176.933	173.264	169.132	165.748	160.609	157.16	152.715	148.36	145.103	140.448	136.425	133.242	128.407	124.853	120.253	116.264	113.216	109.076	105.458	100.563	96.4065	92.7105	88.9276	84.3193	80.1615	76.3418	72.9066	68.5123	64.1266	60.6084	56.5849	52.7291	48.6455	44.8215	40.933	36.8051	32.8332	28.3846	24.8406	20.0037	16.7126	12.331	8.94585	5.45857
37.1114	181.419	176.907	173.26	169.109	165.724	160.601	157.102	152.74	148.36	145.047	140.395	136.406	133.282	128.387	124.808	120.263	116.25	113.201	109.05	105.392	100.57	96.3954	92.701	88.9803	84.3101	80.1625	76.3359	72.9307	68.5153	64.0772	60.6014	56.5445	52.6977	48.6451	44.7905	40.9364	36.7752	32.8489	28.3862	24.8605	19.9575	16.6981	12.319	8.9261	5.47836
37.2733	181.384	176.926	173.249	169.108	165.631	160.533	157.079	152.724	148.352	144.981	140.387	136.357	133.288	128.339	124.771	120.268	116.192	113.151	109.038	105.331	100.499	96.3431	92.6188	88.9176	84.2343	80.1283	76.2708	72.8424	68.5499	64.0519	60.5958	56.552	52.6745	48.6164	44.7829	40.9437	36.7472	32.8796	28.3263	24.8796	19.9831	16.7916	12.3269	8.89775	5.48354
37.4352	181.365	176.896	173.205	169.091	165.535	160.547	157.048	152.871	148.352	144.923	140.383	136.335	133.247	128.381	124.699	120.232	116.131	113.111	108.964	105.261	100.416	96.3363	92.6756	88.8618	84.202	80.1274	76.2875	72.7988	68.5613	64.0842	60.5585	56.4673	52.648	48.5744	44.7303	40.8963	36.6912	32.8098	28.3124	24.8642	19.9687	16.7563	12.2661	8.8804	5.37655
37.5972	181.295	176.89	173.2	169.087	165.476	160.491	157.072	152.87	148.321	144.924	140.353	136.324	133.271	128.381	124.606	120.164	116.056	113.062	108.928	105.22	100.298	96.3055	92.5553	88.8764	84.1484	80.0922	76.223	72.6966	68.5259	64.026	60.5081	56.4894	52.6348	48.5525	44.7069	40.8621	36.6547	32.7596	28.2744	24.8742	19.9851	16.7004	12.2216	8.85696	5.3908
37.7591	181.245	176.86	173.195	169.046	165.45	160.514	157.012	152.941	148.306	144.813	140.363	136.277	133.229	128.335	124.611	120.175	116.023	112.988	108.842	105.128	100.31	96.2022	92.4972	88.8631	84.1489	80.0368	76.1956	72.655	68.5263	64.068	60.4664	56.4209	52.6132	48.4445	44.7229	40.8753	36.6344	32.8042	28.2367	24.863	19.989	16.6494	12.266	8.81775	5.35923
37.921	181.131	176.863	173.209	169.045	165.403	160.474	157.034	152.836	148.278	144.727	140.313	136.202	133.149	128.303	124.491	120.139	116.012	112.916	108.771	105.025	100.197	96.2243	92.5036	88.8043	84.0984	80.051	76.15	72.6165	68.5114	64.0129	60.4754	56.3876	52.6141	48.4753	44.6844	40.8673	36.5953	32.793	28.1925	24.8552	19.9921	16.6458	12.2528	8.77318	5.28043
38.0829	181.098	176.747	173.141	169.066	165.273	160.439	156.969	152.954	148.238	144.684	140.301	136.177	133.119	128.249	124.466	120.142	115.975	112.887	108.694	105.012	100.135	96.152	92.4421	88.748	84.0908	80.0224	76.1526	72.5372	68.4403	64.0049	60.4684	56.3661	52.6024	48.4784	44.6185	40.8154	36.6172	32.7808	28.1638	24.8626	20.0118	16.6552	12.2726	8.73797	5.25236
38.2448	181.022	176.777	173.121	169.046	165.267	160.43	157.005	152.952	148.203	144.643	140.251	136.179	133.079	128.247	124.434	120.129	115.952	112.873	108.701	104.957	100.095	96.1283	92.4582	88.7296	84.0831	79.9684	76.1902	72.5599	68.4057	64	60.4406	56.2976	52.5817	48.4294	44.5895	40.7492	36.5463	32.7087	28.1314	24.8632	19.9957	16.5723	12.2244	8.71099	5.17858
38.4067	180.96	176.719	173.124	169.013	165.171	160.38	156.965	152.923	148.138	144.585	140.265	136.127	133.043	128.257	124.38	120.1	115.858	112.748	108.643	104.914	100.049	96.1277	92.4669	88.6837	84.0486	79.9631	76.1585	72.5366	68.3213	64.0149	60.4354	56.2767	52.5906	48.3538	44.5357	40.7386	36.5097	32.7731	28.1022	24.8872	20.0055	16.6026	12.2133	8.65174	5.16698
38.5687	180.913	176.669	173.042	168.982	165.067	160.37	156.956	152.776	148.105	144.541	140.243	136.173	133.001	128.238	124.401	120.075	115.893	112.671	108.603	104.845	100.087	96.1365	92.4184	88.6625	84.0996	79.9617	76.1779	72.5065	68.2716	63.9666	60.3942	56.2311	52.5865	48.275	44.5076	40.7546	36.4641	32.7404	28.1565	24.8633	19.9894	16.6554	12.2194	8.59934	5.13758
38.7306	180.907	176.708	173.058	168.985	165.07	160.375	156.918	152.754	148.063	144.522	140.159	136.137	132.939	128.241	124.412	120.09	115.934	112.662	108.583	104.813	100.087	96.1704	92.4656	88.6339	84.0721	79.9047	76.1631	72.4879	68.3451	64.039	60.4335	56.2164	52.5676	48.2232	44.4936	40.7475	36.4722	32.7929	28.1306	24.8419	19.9656	16.6179	12.259	8.6024	5.13923
38.8925	180.877	176.653	173.025	168.953	165.019	160.333	156.918	152.709	148.037	144.428	140.167	136.237	132.984	128.222	124.499	120.139	115.961	112.654	108.515	104.77	100.069	96.1145	92.4853	88.6147	84.1061	79.9411	76.1944	72.4729	68.2541	63.9474	60.4175	56.2071	52.6093	48.2718	44.4548	40.7908	36.4666	32.7644	28.1824	24.9154	20.0098	16.6468	12.263	8.59779	5.12843
39.0544	180.858	176.654	172.961	169.024	165.008	160.328	156.878	152.803	148.003	144.452	140.148	136.299	133.013	128.255	124.486	120.102	116.034	112.645	108.589	104.803	100.052	96.1062	92.5349	88.6383	84.1735	79.9019	76.1814	72.4355	68.2025	63.966	60.4573	56.23	52.6223	48.2195	44.5208	40.7997	36.4688	32.8174	28.1987	24.8997	20.011	16.5818	12.2773	8.57185	5.13726
39.2163	180.912	176.673	173.029	168.989	164.984	160.339	156.862	152.688	147.985	144.4	140.13	136.306	133.039	128.34	124.505	120.109	116.058	112.563	108.577	104.831	100.114	96.1206	92.5758	88.6188	84.1838	79.9543	76.2243	72.4262	68.169	64.0016	60.5026	56.2232	52.6135	48.1702	44.5237	40.7615	36.4587	32.8201	28.2341	24.9161	19.9898	16.5182	12.2943	8.53021	5.09279
39.3782	180.928	176.734	173.061	169.031	165.018	160.338	156.892	152.584	147.982	144.378	140.167	136.369	133.134	128.354	124.66	120.184	116.146	112.603	108.575	104.817	100.132	96.1926	92.6768	88.6478	84.2414	79.9293	76.2422	72.4476	68.1785	63.9806	60.5101	56.2552	52.6562	48.2004	44.6005	40.8847	36.4791	32.8279	28.2818	24.9156	20.0731	16.6324	12.3662	8.53633	5.14762
39.5402	180.979	176.776	173.138	169.047	165.045	160.341	156.914	152.613	147.985	144.478	140.15	136.443	133.113	128.33	124.705	120.242	116.241	112.606	108.646	104.851	100.134	96.1832	92.7346	88.6758	84.3098	79.9913	76.3005	72.4895	68.2018	64.0169	60.554	56.2681	52.7336	48.2389	44.6352	40.9077	36.4707	32.8967	28.2725	25.0032	20.099	16.618	12.4037	8.56983	5.206
39.7021	181.021	176.843	173.259	169.052	165.023	160.387	156.969	152.616	147.956	144.428	140.211	136.46	133.26	128.357	124.809	120.284	116.318	112.589	108.653	104.931	100.128	96.2002	92.7408	88.6908	84.339	79.9994	76.3066	72.4988	68.1666	64.0347	60.6181	56.2959	52.7434	48.2753	44.6579	40.947	36.496	32.8795	28.3128	25.0467	20.105	16.5826	12.4512	8.55773	5.22531
39.864	181.072	176.827	173.235	169.077	165.026	160.395	157.03	152.679	147.971	144.504	140.257	136.528	133.289	128.421	124.802	120.345	116.37	112.644	108.697	104.981	100.186	96.223	92.8452	88.7633	84.3665	80.0227	76.3224	72.5106	68.2017	64.0405	60.6655	56.3445	52.9071	48.2716	44.735	40.9785	36.5352	32.9907	28.3031	25.0918	20.1205	16.6113	12.4797	8.59259	5.3166
40.0259	181.138	176.936	173.345	169.098	165.113	160.464	157.075	152.636	147.993	144.558	140.309	136.575	133.318	128.445	124.868	120.356	116.443	112.676	108.73	105.028	100.215	96.2259	92.8389	88.8232	84.3967	80.0223	76.3233	72.5361	68.2026	64.0471	60.6735	56.3585	52.8935	48.351	44.7776	40.9566	36.5916	33.0069	28.3456	25.1066	20.1694	16.5826	12.501	8.61045	5.24351
40.1878	181.201	176.991	173.443	169.166	165.143	160.507	157.14	152.701	147.983	144.534	140.333	136.645	133.452	128.496	124.938	120.463	116.508	112.765	108.821	105.068	100.288	96.2681	92.8926	88.8926	84.4054	80.099	76.3459	72.5775	68.1796	64.0917	60.7189	56.4145	52.9609	48.3979	44.8085	41.0509	36.6101	33.0611	28.324	25.1637	20.2218	16.6274	12.5343	8.63558	5.31699
40.3497	181.248	177.098	173.537	169.205	165.202	160.52	157.204	152.737	148.013	144.531	140.341	136.726	133.543	128.476	125.021	120.59	116.607	112.767	108.855	105.124	100.343	96.2941	92.9211	88.9396	84.49	80.0859	76.406	72.5859	68.2619	64.1127	60.734	56.5204	53.0324	48.5166	44.8529	41.0688	36.6795	33.1154	28.3438	25.2261	20.1737	16.6738	12.6073	8.66047	5.4123
40.5117	181.308	177.16	173.593	169.249	165.241	160.588	157.301	152.862	148.015	144.549	140.315	136.812	133.653	128.56	125.076	120.631	116.656	112.856	108.885	105.201	100.351	96.2922	92.9292	89.0361	84.5193	80.0366	76.4257	72.6653	68.259	64.1185	60.81	56.5097	53.0961	48.5707	44.8858	41.1125	36.7525	33.1091	28.3631	25.2676	20.215	16.637	12.6252	8.70157	5.44052
40.6736	181.379	177.223	173.662	169.279	165.222	160.615	157.347	152.85	148.052	144.589	140.354	136.795	133.735	128.614	125.037	120.705	116.68	112.9	108.911	105.314	100.402	96.2549	92.9501	89.0104	84.5399	80.0214	76.5117	72.6445	68.3096	64.109	60.7951	56.551	53.1169	48.6296	44.9556	41.16	36.8156	33.183	28.3331	25.3144	20.234	16.5959	12.6884	8.75177	5.50038
40.8355	181.468	177.299	173.673	169.383	165.248	160.699	157.38	152.863	148.091	144.588	140.342	136.874	133.721	128.59	125.048	120.829	116.73	112.933	108.963	105.35	100.436	96.2984	92.946	89.058	84.5662	79.9919	76.5782	72.706	68.2717	64.128	60.8282	56.5694	53.1309	48.7151	44.991	41.2166	36.9239	33.2583	28.3488	25.3256	20.2729	16.6812	12.7009	8.76622	5.4598
40.9974	181.525	177.382	173.746	169.446	165.244	160.726	157.478	152.974	148.136	144.608	140.362	136.935	133.858	128.639	125.082	120.865	116.839	112.999	109.031	105.405	100.535	96.3163	92.9848	89.0871	84.6053	79.9873	76.6364	72.716	68.2983	64.1455	60.8314	56.6177	53.1383	48.8119	45.0388	41.2814	36.9828	33.3131	28.3378	25.3722	20.3057	16.6114	12.7672	8.79592	5.50477
41.1593	181.568	177.419	173.734	169.56	165.279	160.83	157.568	152.983	148.168	144.641	140.348	137.002	133.93	128.668	125.232	120.937	116.885	113.097	109.027	105.46	100.553	96.356	92.9164	89.1184	84.6074	79.9644	76.7156	72.7416	68.3499	64.1617	60.8648	56.6204	53.167	48.8957	45.0926	41.3662	37.0823	33.3655	28.4033	25.3906	20.342	16.6539	12.784	8.8394	5.60616
41.3212	181.641	177.51	173.813	169.631	165.219	160.865	157.607	153.066	148.208	144.668	140.353	137.07	133.987	128.679	125.273	121.021	116.959	113.134	109.07	105.56	100.622	96.3565	92.8884	89.1612	84.6723	80.0201	76.7604	72.7928	68.3664	64.2498	60.8637	56.6668	53.1682	48.9834	45.1617	41.4553	37.1206	33.4291	28.4152	25.4263	20.4012	16.6875	12.8615	8.90322	5.64554
41.4832	181.681	177.548	173.893	169.69	165.227	160.933	157.685	153.117	148.28	144.736	140.358	137.095	134.114	128.737	125.265	121.06	116.957	113.15	109.122	105.571	100.689	96.3231	92.916	89.1459	84.7069	79.9985	76.8293	72.8395	68.4173	64.239	60.8814	56.6602	53.1342	49.0258	45.2175	41.5526	37.1956	33.4916	28.4175	25.4574	20.3817	16.6706	12.9472	8.9476	5.68591
41.6451	181.762	177.61	173.873	169.777	165.207	161.006	157.777	153.174	148.318	144.719	140.363	137.188	134.111	128.737	125.313	121.109	117.011	113.181	109.167	105.641	100.764	96.3435	92.9617	89.1571	84.7241	80.0104	76.9045	72.899	68.4508	64.2899	60.8715	56.6963	53.173	49.1239	45.2419	41.6092	37.2224	33.5569	28.4216	25.496	20.3485	16.6503	12.9624	8.97077	5.72601
41.807	181.777	177.636	174.023	169.796	165.218	161.064	157.845	153.212	148.379	144.767	140.364	137.175	134.307	128.736	125.272	121.117	117.097	113.236	109.185	105.701	100.832	96.4022	93.1112	89.169	84.7351	80.0342	76.9659	72.9435	68.4868	64.3898	60.8852	56.7168	53.1628	49.2008	45.2685	41.682	37.2654	33.5804	28.4364	25.4601	20.4329	16.6209	13.0066	8.95984	5.76471
41.9689	181.826	177.679	174.006	169.901	165.205	161.135	157.906	153.334	148.438	144.772	140.359	137.195	134.503	128.806	125.369	121.144	117.162	113.248	109.254	105.784	100.867	96.4185	93.1886	89.1724	84.7937	80.0162	77.0019	72.9912	68.4811	64.4622	60.9083	56.7485	53.229	49.2349	45.2842	41.8133	37.3793	33.6993	28.4701	25.4885	20.5141	16.658	13.0076	8.98713	5.83804
42.1308	181.904	177.758	174.069	169.938	165.28	161.222	157.979	153.328	148.514	144.861	140.46	137.272	134.642	128.765	125.406	121.243	117.271	113.31	109.306	105.837	100.925	96.4896	93.2145	89.2099	84.8333	80.0312	77.0595	73.0238	68.5412	64.579	60.9626	56.7841	53.1924	49.3568	45.3111	41.8811	37.4491	33.7251	28.4906	25.5495	20.6288	16.7156	13.0612	9.0548	5.9224
42.2927	181.968	177.793	174.089	169.97	165.293	161.249	158.038	153.387	148.548	144.899	140.441	137.343	134.686	128.787	125.493	121.317	117.347	113.34	109.336	105.936	100.986	96.4906	93.2726	89.2519	84.8856	80.0052	77.0605	73.0752	68.5496	64.6365	60.9862	56.8352	53.2247	49.3811	45.3407	41.9358	37.5317	33.7676	28.4866	25.5473	20.693	16.7688	13.1132	9.12573	5.99256
42.4547	181.97	177.863	174.14	170.011	165.29	161.292	158.114	153.427	148.564	144.897	140.479	137.313	134.777	128.807	125.521	121.422	117.414	113.378	109.355	105.977	101.095	96.5137	93.4002	89.211	84.9479	80.0506	77.1252	73.1355	68.5751	64.6931	61.0017	56.8861	53.2822	49.4191	45.3605	41.9492	37.6305	33.8495	28.5024	25.6278	20.8144	16.8144	13.1488	9.13712	6.02785
42.6166	182.105	177.899	174.247	170.041	165.303	161.282	158.182	153.471	148.638	144.896	140.516	137.421	134.834	128.828	125.576	121.536	117.53	113.401	109.391	106.001	101.185	96.5488	93.4734	89.2596	84.9975	80.0933	77.167	73.1856	68.5716	64.8055	61.0838	56.9347	53.3967	49.5816	45.3675	42.0153	37.6887	33.9371	28.5159	25.6417	20.9586	16.8329	13.1815	9.21504	6.07823
42.7785	182.167	177.971	174.306	170.037	165.319	161.342	158.305	153.588	148.685	144.944	140.534	137.482	134.961	128.965	125.729	121.623	117.63	113.413	109.452	106.031	101.178	96.6208	93.5682	89.2889	85.0275	80.1002	77.1638	73.2335	68.6172	64.8957	61.1717	56.9456	53.4292	49.6431	45.4078	42.0401	37.7906	34.0513	28.574	25.6795	21.1439	16.9106	13.2387	9.25285	6.09106
42.9404	182.2	178.014	174.381	170.031	165.293	161.38	158.375	153.585	148.721	144.992	140.559	137.538	134.987	129.022	125.828	121.703	117.756	113.494	109.506	106.09	101.25	96.6169	93.6481	89.3204	85.1012	80.1328	77.2272	73.2773	68.6458	64.9543	61.2363	57.0244	53.4533	49.7781	45.4336	42.1066	37.9239	34.1871	28.5991	25.7258	21.3362	16.9457	13.3548	9.31881	6.16908
43.1023	182.282	178.092	174.451	170.097	165.237	161.386	158.461	153.682	148.752	145.011	140.544	137.604	135.074	129.104	125.907	121.807	117.852	113.468	109.538	106.141	101.293	96.6732	93.7069	89.377	85.1308	80.1896	77.2354	73.3925	68.6341	65.035	61.3224	57.0747	53.5423	49.758	45.4748	42.1163	37.9702	34.3282	28.6633	25.8525	21.4207	17.0318	13.4016	9.41216	6.21295
43.2642	182.368	178.16	174.579	170.077	165.283	161.42	158.59	153.653	148.809	145.036	140.569	137.607	135.116	129.215	126.018	121.838	117.928	113.534	109.595	106.123	101.324	96.6939	93.8367	89.3897	85.2172	80.2017	77.2803	73.4452	68.6534	65.0976	61.4404	57.1277	53.5735	49.8688	45.471	42.1626	38.0852	34.4708	28.6545	25.9293	21.6053	17.1685	13.4941	9.4507	6.27335
43.4262	182.436	178.127	174.636	170.111	165.264	161.478	158.614	153.708	148.856	145.158	140.582	137.74	135.094	129.305	126.108	121.929	118.022	113.555	109.65	106.174	101.379	96.7203	93.8424	89.3744	85.2249	80.2371	77.3232	73.528	68.7028	65.141	61.5376	57.1772	53.5992	49.8741	45.499	42.15	38.1461	34.5253	28.6914	26.0378	21.6472	17.1925	13.5619	9.52831	6.24794
43.5881	182.413	178.237	174.656	170.122	165.239	161.502	158.751	153.829	148.91	145.242	140.56	137.767	135.167	129.438	126.186	121.963	118.143	113.586	109.681	106.271	101.362	96.7586	93.9492	89.4511	85.2467	80.305	77.3748	73.5941	68.7333	65.1778	61.5676	57.2086	53.6287	49.9316	45.5353	42.1301	38.2385	34.6872	28.7819	26.1255	21.8477	17.2023	13.6098	9.60675	6.32628
43.75	182.44	178.218	174.652	170.205	165.208	161.595	158.762	153.888	148.98	145.307	140.638	137.866	135.23	129.366	126.319	121.974	118.221	113.617	109.782	106.284	101.4	96.7945	94.0066	89.5361	85.3068	80.3485	77.4342	73.6575	68.6882	65.2839	61.6536	57.2547	53.6188	49.9292	45.5236	42.1889	38.268	34.7375	28.8746	26.2385	22.0505	17.2373	13.6376	9.63766	6.34006
43.9119	182.457	178.294	174.707	170.231	165.221	161.647	158.845	153.949	149.034	145.41	140.676	137.968	135.214	129.596	126.365	122.072	118.273	113.639	109.836	106.331	101.454	96.824	94.0947	89.6021	85.3083	80.3749	77.4689	73.7704	68.6834	65.3051	61.7203	57.2821	53.6884	50.0654	45.5805	42.1271	38.3325	34.7524	28.9412	26.2897	22.1713	17.2767	13.7929	9.69349	6.29659
44.0738	182.459	178.158	174.727	170.254	165.255	161.732	158.885	153.922	149.074	145.473	140.709	138.016	135.18	129.549	126.408	122.087	118.29	113.721	109.808	106.365	101.423	96.8772	94.2047	89.6297	85.3503	80.4028	77.4936	73.7373	68.7515	65.3989	61.788	57.2968	53.7325	50.1225	45.572	42.1689	38.3256	34.8027	28.9567	26.3718	22.3025	17.3616	13.7966	9.7063	6.33132
44.2358	182.384	178.134	174.666	170.321	165.232	161.765	158.844	153.981	149.137	145.505	140.729	138.023	135.18	129.541	126.398	122.083	118.248	113.739	109.917	106.381	101.472	96.9206	94.2707	89.7122	85.3551	80.4842	77.568	73.7552	68.7869	65.4971	61.8427	57.3748	53.7256	50.1645	45.5822	42.1181	38.3008	34.8194	29.0101	26.4499	22.3621	17.387	13.8515	9.73772	6.27346
44.3977	182.353	178.166	174.68	170.333	165.283	161.851	158.886	153.994	149.202	145.556	140.813	138.043	135.1	129.526	126.326	122.03	118.318	113.828	109.936	106.364	101.483	97.0068	94.3778	89.7858	85.3816	80.5562	77.5924	73.7491	68.8483	65.5751	61.9072	57.4122	53.7177	50.1779	45.5631	42.1175	38.3191	34.8831	29.0358	26.4812	22.5393	17.3623	13.8848	9.7308	6.26648
44.5596	182.361	178.142	174.699	170.339	165.31	161.89	158.888	154.032	149.262	145.68	140.87	138.09	135.089	129.481	126.382	122.08	118.268	113.793	109.973	106.334	101.549	97.0201	94.4125	89.791	85.4164	80.5639	77.6667	73.7995	68.9393	65.6581	61.8716	57.476	53.7441	50.1805	45.5423	42.1363	38.307	34.8942	29.0419	26.5249	22.5269	17.4252	13.9515	9.69752	6.23359
44.7215	182.373	178.081	174.709	170.419	165.372	161.83	158.956	154.14	149.302	145.745	140.926	138.089	135.066	129.488	126.341	122.097	118.301	113.891	110.019	106.274	101.57	97.0905	94.43	89.8519	85.4446	80.5596	77.7119	73.7687	69.0288	65.7986	61.9188	57.5195	53.8503	50.2709	45.5313	42.0692	38.3027	34.8818	29.0645	26.5141	22.4364	17.4251	13.9796	9.68083	6.1985
44.8834	182.343	178.135	174.656	170.403	165.398	161.874	158.917	154.05	149.343	145.735	140.932	138.143	135.007	129.458	126.334	122.099	118.231	113.851	109.998	106.212	101.561	97.1558	94.4581	89.8582	85.4633	80.6137	77.7586	73.7531	69.1762	65.8325	61.9331	57.5989	53.864	50.2769	45.4894	42.058	38.2749	34.9021	29.0668	26.5427	22.5507	17.4784	13.9769	9.61892	6.13636
45.0453	182.327	178.128	174.655	170.462	165.398	161.902	158.881	154.008	149.407	145.783	141.016	138.043	134.927	129.384	126.257	122.114	118.183	113.847	109.999	106.159	101.566	97.2444	94.4005	89.8748	85.4623	80.6943	77.8331	73.7362	69.3004	65.9151	61.9457	57.6565	53.8919	50.2378	45.4298	42.0171	38.2703	34.8214	29.0708	26.5145	22.6304	17.4726	13.9978	9.61738	6.03834
45.2073	182.28	178.051	174.717	170.424	165.481	161.99	158.858	154.041	149.428	145.756	141.05	138.046	134.706	129.385	126.199	122.138	118.157	113.87	110.008	106.075	101.651	97.2882	94.454	89.8424	85.4804	80.6803	77.8933	73.6321	69.386	66.0394	61.9778	57.6946	53.9243	50.3	45.4061	41.9726	38.2354	34.8446	29.0833	26.5352	22.7167	17.5218	13.9972	9.56232	6.02475
45.3692	182.256	178.067	174.732	170.417	165.482	161.981	158.849	154.056	149.409	145.719	141.148	138.111	134.676	129.381	126.188	122.153	118.143	113.764	110.075	106.1	101.634	97.3074	94.5231	89.8907	85.451	80.7011	77.8529	73.6585	69.5248	66.0755	61.966	57.7458	53.9355	50.2187	45.3524	41.9497	38.2165	34.7863	29.1322	26.4945	22.7257	17.5464	14.011	9.51481	5.92059
45.5311	182.205	178.032	174.736	170.438	165.467	161.985	158.814	154.009	149.409	145.712	141.209	138.018	134.58	129.319	126.129	122.146	118.137	113.743	110.007	106.003	101.676	97.3237	94.561	89.8882	85.4523	80.7125	77.8544	73.6061	69.622	66.1303	61.9882	57.7702	53.9583	50.2742	45.3524	41.9072	38.1844	34.7905	29.1569	26.5519	22.7263	17.5694	14.057	9.49352	5.93987
45.693	182.187	178.058	174.717	170.419	165.446	161.983	158.773	154.026	149.408	145.649	141.264	138.028	134.511	129.355	126.064	122.195	118.051	113.671	110.026	105.98	101.619	97.3438	94.5628	89.8466	85.5133	80.7184	77.8838	73.6003	69.7257	66.1031	62.0303	57.788	53.9899	50.1873	45.3008	41.8877	38.1337	34.6894	29.1602	26.5319	22.8259	17.716	13.9987	9.47348	5.89351
45.8549	182.12	178.026	174.664	170.355	165.43	161.967	158.716	153.915	149.381	145.703	141.347	137.976	134.467	129.323	125.987	122.126	118.042	113.653	109.971	105.966	101.648	97.3467	94.5727	89.8204	85.5121	80.8754	77.8131	73.5286	69.8469	66.0545	61.9967	57.7633	54.0236	50.205	45.2263	41.8677	38.1339	34.6187	29.158	26.4984	22.9351	17.7068	13.9967	9.44924	5.84954
46.0168	182.065	177.995	174.616	170.375	165.399	161.894	158.673	153.914	149.364	145.765	141.389	137.939	134.388	129.301	125.91	122.114	118.042	113.62	109.971	105.901	101.684	97.3276	94.5375	89.8018	85.4947	80.8721	77.8663	73.5227	69.9685	66.0702	62.036	57.7485	54.0164	50.1357	45.1718	41.8391	38.0644	34.6354	29.1386	26.5287	22.8621	17.7628	14.0102	9.41193	5.76981
46.1788	182.027	177.915	174.674	170.319	165.482	161.915	158.662	153.828	149.357	145.751	141.429	138.012	134.415	129.287	125.974	122.098	117.997	113.569	109.97	105.872	101.753	97.3177	94.5196	89.8057	85.5256	80.8879	77.829	73.4967	70.0944	66.0716	62.0361	57.7598	54.0193	50.0769	45.0968	41.7976	38.0105	34.5627	29.1505	26.4907	22.9469	17.7976	13.9594	9.348	5.70965
46.3407	181.958	177.867	174.649	170.325	165.45	161.813	158.573	153.811	149.308	145.753	141.39	137.875	134.323	129.266	125.9	122.071	118.013	113.516	109.954	105.814	101.674	97.2378	94.5288	89.7892	85.5394	80.8764	77.8768	73.4848	70.0739	66.0267	62.0589	57.6991	54.0336	49.9993	45.0958	41.8066	37.9421	34.5926	29.1779	26.4713	22.9093	17.8462	13.9649	9.35549	5.80114
46.5026	181.953	177.863	174.602	170.252	165.351	161.859	158.591	153.701	149.34	145.786	141.418	137.979	134.293	129.227	125.836	122.074	118	113.459	109.94	105.859	101.655	97.2499	94.423	89.7472	85.5418	80.922	77.8896	73.4925	70.1102	65.9418	62.0922	57.6743	54.0299	49.9422	45.0569	41.7748	37.9074	34.5798	29.2204	26.4734	23.0597	17.9832	13.96	9.33677	5.76535
46.6645	181.914	177.873	174.608	170.25	165.266	161.834	158.589	153.628	149.369	145.799	141.389	137.958	134.374	129.196	125.83	122	118.026	113.506	110.032	105.865	101.791	97.2615	94.443	89.7638	85.5433	81.0115	77.9237	73.5063	70.0746	65.8554	62.0803	57.7118	53.9882	49.9162	45.0272	41.7866	37.8534	34.6133	29.2627	26.5767	23.2026	18.056	13.9799	9.28175	5.74465
46.8264	181.892	177.863	174.497	170.262	165.187	161.803	158.563	153.57	149.386	145.762	141.329	137.964	134.224	129.209	125.809	121.934	118.065	113.495	110.037	105.867	101.838	97.2266	94.35	89.7625	85.5739	81.0411	77.9165	73.5216	70.0565	65.8464	62.0861	57.7598	53.9581	49.7799	44.9919	41.7509	37.817	34.5589	29.2645	26.4727	23.3386	18.0624	14.0128	9.28197	5.78095
46.9883	181.885	177.859	174.475	170.183	165.323	161.833	158.654	153.556	149.411	145.767	141.322	138.031	134.285	129.199	125.805	121.907	118.035	113.532	110.106	105.895	101.886	97.1987	94.3893	89.7487	85.5575	81.023	77.982	73.4966	70.0944	65.779	62.1273	57.7748	53.9742	49.7301	44.9919	41.7519	37.8133	34.7245	29.2838	26.5337	23.3668	18.0913	14.039	9.27458	5.79185
47.1503	181.887	177.862	174.515	170.195	165.295	161.803	158.683	153.619	149.474	145.809	141.275	137.99	134.346	129.193	125.839	121.946	118.07	113.533	110.157	105.981	101.913	97.1804	94.3267	89.7371	85.5787	81.0799	78.0313	73.5713	70.1391	65.755	62.2025	57.8039	54.0128	49.7094	45.0156	41.7632	37.764	34.7191	29.3197	26.5281	23.4525	18.1721	14.0559	9.29354	5.87504
47.3122	181.897	177.928	174.442	170.169	165.271	161.824	158.662	153.55	149.526	145.787	141.252	137.941	134.272	129.176	125.781	121.891	118.079	113.633	110.154	106.003	101.915	97.1536	94.2991	89.7073	85.6335	81.0973	78.0402	73.6048	70.1175	65.6732	62.2156	57.8376	53.9822	49.7823	45.0508	41.8174	37.75	34.8127	29.4105	26.5644	23.4695	18.1903	14.1222	9.28876	5.90878
47.4741	181.881	178.028	174.42	170.16	165.163	161.883	158.664	153.568	149.6	145.792	141.152	138.047	134.272	129.164	125.745	121.931	118.106	113.59	110.211	106.051	101.942	97.2089	94.2253	89.7108	85.6228	81.152	78.1424	73.6182	70.109	65.6255	62.247	57.8647	53.8969	49.7831	45.0571	41.8257	37.7211	34.8438	29.4981	26.5834	23.4502	18.287	14.1356	9.31187	5.88291
47.636	181.891	178.027	174.443	170.214	165.152	161.849	158.637	153.774	149.679	145.76	141.187	138.037	134.304	129.232	125.833	122.003	118.11	113.632	110.223	106.164	101.938	97.2155	94.1496	89.7812	85.6333	81.1882	78.1663	73.6324	70.1372	65.5754	62.3101	57.8943	53.9122	49.7794	45.1154	41.913	37.8067	34.7848	29.5124	26.5322	23.4422	18.2118	14.1918	9.37009	5.99686
47.7979	181.949	178.038	174.481	170.236	165.156	161.868	158.604	153.941	149.696	145.76	141.176	138.096	134.329	129.245	125.847	122.018	118.152	113.645	110.27	106.183	101.944	97.2101	94.2463	89.7723	85.6656	81.1839	78.2174	73.6491	70.1662	65.5264	62.3649	58.0034	53.9678	49.7471	45.1309	41.9644	37.783	34.8791	29.604	26.6286	23.5401	18.2762	14.219	9.37734	6.02404
47.9598	182.032	178.182	174.532	170.189	165.183	161.934	158.636	154.156	149.796	145.665	141.185	138.087	134.433	129.269	125.883	122.04	118.193	113.677	110.244	106.219	101.92	97.3089	94.1283	89.8001	85.7125	81.1946	78.2607	73.6513	70.2182	65.6027	62.4509	58.0776	54.1122	49.9217	45.1594	42.0345	37.7488	34.8279	29.6986	26.6438	23.5044	18.308	14.296	9.42688	6.0453
48.1218	182.044	178.12	174.549	170.274	165.154	161.988	158.571	154.175	149.794	145.656	141.197	138.177	134.448	129.308	125.846	122.049	118.244	113.742	110.193	106.248	101.911	97.2493	94.2369	89.781	85.7531	81.2841	78.2519	73.6748	70.2463	65.5037	62.5039	58.0524	54.016	49.8749	45.2309	42.0519	37.7736	34.9565	29.7496	26.6621	23.6547	18.4139	14.3391	9.48377	6.07485
48.2837	182.099	178.158	174.544	170.326	165.218	162.102	158.526	154.287	149.768	145.712	141.217	138.2	134.548	129.314	125.936	122.091	118.313	113.791	110.182	106.293	101.927	97.33	94.1718	89.8035	85.7616	81.2746	78.3003	73.6754	70.2667	65.4919	62.581	58.0698	54.0213	49.9994	45.2634	42.1404	37.7605	34.9142	29.8466	26.711	23.7457	18.4199	14.3877	9.5728	6.10745
48.4456	182.122	178.242	174.638	170.349	165.182	162.114	158.578	154.323	149.767	145.664	141.243	138.206	134.611	129.388	125.951	122.084	118.275	113.789	110.194	106.344	101.977	97.2534	94.1436	89.8099	85.8209	81.2997	78.3365	73.6824	70.3442	65.4266	62.6998	58.1177	54.051	49.9475	45.3281	42.221	37.8356	34.8719	29.8762	26.7235	23.8469	18.3371	14.4024	9.63457	6.17634
48.6075	182.173	178.285	174.568	170.353	165.177	162.154	158.556	154.421	149.779	145.662	141.245	138.054	134.703	129.389	126.006	122.16	118.325	113.873	110.261	106.383	101.964	97.2693	94.2219	89.82	85.8342	81.2346	78.3179	73.707	70.4319	65.4128	62.7707	58.1996	54.0931	50.0161	45.3532	42.2408	37.8668	34.8687	29.9263	26.7384	23.9826	18.3848	14.4804	9.65898	6.1943
48.7694	182.214	178.377	174.622	170.328	165.107	162.19	158.588	154.375	149.827	145.715	141.298	138.144	134.686	129.452	126.12	122.178	118.378	113.853	110.206	106.443	101.925	97.2791	94.1235	89.7828	85.8879	81.2182	78.3277	73.7482	70.4355	65.3742	62.908	58.2301	54.1714	50.0805	45.4078	42.2778	37.8503	34.935	29.9879	26.7214	24.064	18.4864	14.4574	9.75832	6.23098
48.9313	182.262	178.449	174.58	170.362	165.048	162.179	158.621	154.423	149.847	145.71	141.306	138.157	134.744	129.486	126.124	122.14	118.4	113.868	110.217	106.528	101.844	97.2522	94.113	89.808	85.9222	81.2797	78.3241	73.8387	70.414	65.3521	63.0036	58.252	54.1595	50.1009	45.5016	42.3249	37.8054	35.0093	30.0991	26.7295	24.2812	18.5026	14.5442	9.81629	6.30897
49.0933	182.289	178.518	174.627	170.342	165.089	162.2	158.602	154.275	149.88	145.753	141.293	138.185	134.765	129.483	126.293	122.186	118.46	113.882	110.175	106.539	101.86	97.3185	94.1048	89.8856	85.9403	81.2928	78.3186	73.7947	70.388	65.338	63.0821	58.3646	54.2149	50.1753	45.5833	42.3601	37.8275	34.9434	30.1417	26.6952	24.3021	18.4381	14.6026	9.90143	6.34412
49.2552	182.267	178.54	174.664	170.355	165.034	162.225	158.616	154.353	149.887	145.738	141.287	138.13	134.735	129.55	126.288	122.123	118.456	113.869	110.236	106.663	101.861	97.2927	94.0719	89.8784	85.9589	81.2756	78.3706	73.9115	70.3393	65.2275	63.2556	58.3822	54.2392	50.1247	45.5958	42.331	37.7822	35.0485	30.1542	26.6997	24.3612	18.4304	14.6802	9.94221	6.39216
49.4171	182.244	178.549	174.635	170.225	165.052	162.193	158.615	154.319	149.917	145.721	141.284	138.054	134.756	129.584	126.339	122.124	118.426	113.934	110.243	106.666	101.857	97.242	94.0391	89.9243	86.0196	81.2231	78.2726	73.9363	70.2776	65.2221	63.3659	58.4262	54.2808	50.1076	45.6793	42.32	37.799	34.9518	30.2673	26.6366	24.3884	18.3888	14.6585	9.95978	6.45471
49.579	182.228	178.603	174.594	170.234	165.036	162.144	158.594	154.266	149.96	145.766	141.281	138.071	134.766	129.611	126.382	122.125	118.409	113.87	110.171	106.72	101.805	97.2398	94.0605	89.8666	86.0815	81.2647	78.3084	73.9508	70.1109	65.1949	63.4365	58.4691	54.3182	50.1798	45.7217	42.2987	37.7402	35.0099	30.3451	26.5444	24.293	18.4226	14.6449	10.0261	6.4754
49.7409	182.298	178.652	174.501	170.209	164.998	162.176	158.553	154.225	150.005	145.711	141.252	138.082	134.728	129.639	126.346	122.113	118.368	113.897	110.108	106.725	101.7	97.2217	93.9787	89.8945	86.1225	81.2916	78.2563	74.0384	69.9975	65.1447	63.5246	58.5743	54.3026	50.1429	45.7848	42.2637	37.7341	35.0139	30.4428	26.5334	24.3463	18.3278	14.6247	10.0699	6.49809
49.9028	182.243	178.609	174.497	170.15	164.999	162.126	158.519	154.215	150.051	145.739	141.261	138.042	134.684	129.632	126.337	122.097	118.35	113.812	110.054	106.677	101.644	97.231	93.9797	89.8738	86.1335	81.2947	78.2023	73.9965	69.9567	65.1301	63.525	58.5453	54.3217	50.1862	45.7783	42.1768	37.7281	34.9997	30.5242	26.456	24.2759	18.244	14.592	10.059	6.51825
50.0648	182.239	178.579	174.486	170.094	164.993	162.073	158.457	154.127	150.084	145.669	141.284	138.039	134.554	129.632	126.331	122.096	118.333	113.855	110.12	106.648	101.626	97.2407	93.9909	89.8413	86.1909	81.3367	78.2713	74.0585	69.9459	65.1033	63.556	58.598	54.3191	50.2902	45.8025	42.1732	37.7246	34.9787	30.5076	26.4573	24.1931	18.2646	14.5977	10.07	6.53304
50.2267	182.221	178.599	174.387	170.036	165.003	162.042	158.465	154.023	150.088	145.697	141.331	138.041	134.571	129.643	126.208	122.066	118.323	113.874	110.059	106.571	101.656	97.2205	94.0618	89.88	86.2371	81.3702	78.2663	74.0236	69.9436	65.0985	63.5555	58.5536	54.2851	50.2882	45.7884	42.1589	37.7107	34.9601	30.5496	26.382	24.0481	18.2694	14.5688	10.0567	6.49961
50.3886	182.18	178.517	174.392	170.014	164.993	162.048	158.434	153.971	150.123	145.679	141.355	138.004	134.478	129.613	126.159	122.079	118.22	113.808	109.989	106.528	101.552	97.1782	94.0915	89.824	86.2837	81.4238	78.3301	74.0681	69.8614	65.0941	63.5219	58.479	54.2544	50.25	45.7853	42.1641	37.7001	34.8885	30.5737	26.3823	23.9886	18.2775	14.4966	10.0275	6.50526
50.5505	182.159	178.516	174.276	169.974	164.981	162.043	158.406	153.985	150.135	145.629	141.303	138.021	134.462	129.637	126.155	122.037	118.245	113.802	109.979	106.451	101.565	97.2216	94.0651	89.7955	86.3513	81.5084	78.294	74.0529	69.8697	65.0896	63.6203	58.5133	54.3097	50.3301	45.7835	42.0937	37.7168	34.8659	30.606	26.4003	24.016	18.264	14.4784	10.0656	6.47244
50.7124	182.176	178.48	174.258	169.976	164.97	162	158.439	153.903	150.151	145.534	141.312	137.946	134.379	129.649	126.098	122.008	118.307	113.836	109.978	106.429	101.541	97.2269	94.1364	89.7748	86.3458	81.4692	78.2714	74.0572	69.8803	65.0704	63.5378	58.4503	54.2456	50.2609	45.8182	42.1193	37.7543	34.8496	30.6515	26.3474	24.021	18.2259	14.4713	10.1152	6.44367
50.8744	182.111	178.503	174.185	170.005	164.977	162.001	158.378	153.95	150.102	145.504	141.347	138.048	134.315	129.662	126.117	122.027	118.268	113.85	109.994	106.329	101.583	97.2081	94.2238	89.7445	86.4764	81.4495	78.349	73.9923	69.893	65.0527	63.5762	58.424	54.2338	50.3727	45.7835	42.1205	37.7585	34.898	30.5992	26.3224	23.7306	18.2472	14.4127	10.088	6.40963
51.0363	182.081	178.477	174.176	169.962	164.932	161.963	158.398	153.905	150.068	145.507	141.337	137.939	134.18	129.752	126.122	121.958	118.282	113.842	109.949	106.282	101.641	97.2527	94.2442	89.7103	86.4904	81.525	78.3512	73.9567	69.9631	65.1489	63.5867	58.3565	54.1811	50.3021	45.7824	42.153	37.733	34.8642	30.5783	26.384	23.4488	18.348	14.3947	10.0862	6.39074
51.1982	182.032	178.457	174.144	169.897	164.933	161.96	158.414	153.758	150.072	145.45	141.275	138.035	134.163	129.797	126.115	121.997	118.256	113.843	109.905	106.248	101.661	97.239	94.2655	89.7533	86.601	81.5529	78.3612	73.9817	69.7806	65.1104	63.6079	58.3312	54.1855	50.2721	45.7923	42.152	37.7441	34.9129	30.5525	26.3557	23.4312	18.2507	14.2814	10.0509	6.36984
51.3601	182.039	178.555	174.054	169.888	164.851	161.975	158.398	153.801	150.099	145.363	141.146	138.069	134.305	129.862	126.14	121.96	118.288	113.811	110.005	106.298	101.674	97.3032	94.3231	89.7841	86.721	81.5497	78.3458	74.026	69.7467	65.0344	63.6715	58.3613	54.1743	50.177	45.8189	42.1463	37.8493	34.9742	30.5876	26.3265	23.561	18.2712	14.2936	10.085	6.36203
51.522	182.025	178.605	173.978	169.841	164.803	162.029	158.402	153.711	150.077	145.264	141.111	138.026	134.37	129.921	126.143	121.926	118.312	113.872	110.06	106.335	101.71	97.243	94.3329	89.7845	86.763	81.4373	78.3112	74.0595	69.6297	64.9972	63.704	58.3007	54.1426	50.1395	45.8346	42.1013	37.9588	35.0217	30.6339	26.256	23.6889	18.284	14.2627	10.1757	6.44496
51.6839	182.012	178.56	174.005	169.811	164.714	162.004	158.439	153.792	150.055	145.22	140.974	137.997	134.447	129.98	126.247	121.899	118.273	113.799	110.11	106.326	101.68	97.2336	94.3125	89.7991	86.8647	81.4716	78.2639	74.0702	69.4607	64.9972	63.7251	58.3347	54.109	50.1258	45.8024	42.1338	37.9129	35.0518	30.6309	26.2107	23.7787	18.3336	14.2725	10.1614	6.37282
51.8459	182.017	178.665	173.992	169.712	164.677	161.874	158.38	153.719	150.066	145.168	140.976	138.01	134.461	130.064	126.22	121.901	118.27	113.863	110.099	106.354	101.714	97.2236	94.2702	89.8217	86.8779	81.4904	78.2789	74.1036	69.3432	65.039	63.6742	58.3064	54.1043	50.0433	45.8235	42.1442	37.9825	35.1031	30.6501	26.2174	23.628	18.3323	14.2754	10.1672	6.38229
52.0078	181.983	178.607	173.936	169.685	164.635	161.863	158.384	153.695	150.059	145.186	140.916	137.924	134.408	130.081	126.163	121.842	118.198	113.783	110.096	106.35	101.693	97.1749	94.2823	89.8381	86.8487	81.5216	78.2488	74.0949	69.3165	64.9944	63.6288	58.3005	54.1143	49.9407	45.8696	42.0934	37.9368	35.0819	30.6487	26.1358	23.634	18.288	14.2202	10.1048	6.29914
52.1697	181.915	178.612	173.945	169.635	164.597	161.849	158.306	153.764	150.036	145.227	140.918	137.908	134.372	130.057	126.159	121.735	118.172	113.809	110.1	106.322	101.621	97.2011	94.1934	89.8432	86.9033	81.5162	78.171	74.0501	69.2522	64.9717	63.5571	58.2373	54.0971	49.9418	45.8753	42.0984	37.9686	35.0454	30.5839	26.0672	23.6013	18.3027	14.2204	10.0983	6.24062
52.3316	181.904	178.592	173.903	169.583	164.538	161.816	158.276	153.65	150.012	145.216	140.88	137.833	134.28	130.028	126.09	121.763	118.129	113.769	110.14	106.294	101.524	97.1044	94.1416	89.8247	86.8786	81.4345	78.0523	74.0243	69.2192	64.901	63.4674	58.1809	54.07	49.8846	45.871	42.0571	37.9362	34.9766	30.5867	25.9528	23.5595	18.2879	14.2285	10.0192	6.19661
52.4935	181.881	178.488	173.886	169.544	164.489	161.758	158.209	153.625	149.966	145.277	140.872	137.799	134.26	129.945	126	121.695	118.023	113.73	110.069	106.234	101.448	97.1154	94.1155	89.7766	86.8814	81.4261	77.977	74.0281	69.1675	64.9217	63.394	58.1674	54.0348	49.7693	45.8236	42.0478	37.8955	34.9097	30.5458	25.9333	23.4035	18.2107	14.165	9.94958	6.08913
52.6554	181.811	178.392	173.876	169.53	164.531	161.831	158.142	153.594	149.896	145.209	140.905	137.783	134.13	129.898	125.9	121.681	117.966	113.634	110.031	106.164	101.39	97.1015	94.1106	89.7464	86.773	81.4692	77.932	73.9444	69.1735	64.9582	63.2824	58.0507	53.9782	49.794	45.7907	41.9889	37.795	34.7824	30.6205	25.7898	23.0925	18.2181	14.0827	9.84565	5.98257
52.8174	181.764	178.232	173.883	169.568	164.497	161.77	158.062	153.515	149.86	145.26	140.977	137.691	134.046	129.769	125.742	121.663	117.83	113.571	109.948	106.039	101.3	97.0699	94.0129	89.7034	86.6839	81.536	77.8392	73.9044	69.134	64.9287	63.1378	57.9905	53.9584	49.6621	45.7735	41.9262	37.7139	34.6887	30.5703	25.7178	22.8993	18.1787	13.9739	9.71718	5.921
52.9793	181.624	178.076	173.786	169.541	164.455	161.77	157.994	153.41	149.743	145.216	141.034	137.592	133.916	129.674	125.613	121.524	117.753	113.488	109.909	106.011	101.157	97.0543	94.006	89.6739	86.6203	81.6013	77.7395	73.833	69.1012	64.892	63.0577	57.8031	53.9109	49.5926	45.7328	41.874	37.6427	34.5962	30.5697	25.6062	22.6681	18.2313	13.9813	9.63504	5.84896
53.1412	181.53	178.038	173.713	169.506	164.406	161.689	157.9	153.463	149.709	145.188	141.043	137.518	133.794	129.611	125.489	121.512	117.691	113.409	109.829	105.935	101.059	97.0121	93.9826	89.6107	86.47	81.6145	77.6331	73.7831	69.0354	64.8424	62.9733	57.6903	53.7495	49.48	45.7219	41.8238	37.5612	34.4478	30.5023	25.5135	22.4611	18.0881	13.8433	9.4903	5.78059
53.3031	181.536	177.878	173.665	169.433	164.379	161.609	157.841	153.368	149.636	145.114	141.164	137.442	133.685	129.551	125.376	121.421	117.602	113.334	109.75	105.848	100.983	96.973	93.9495	89.5229	86.3744	81.5498	77.573	73.7447	69.0184	64.7994	62.9174	57.5926	53.7243	49.4242	45.7197	41.7316	37.4898	34.364	30.4924	25.4101	22.4577	18.0535	13.8061	9.40996	5.69429
53.465	181.436	177.842	173.65	169.369	164.36	161.538	157.777	153.394	149.574	145.044	141.134	137.471	133.569	129.471	125.308	121.431	117.58	113.232	109.728	105.803	100.899	96.9717	93.9264	89.5404	86.2712	81.6732	77.4785	73.7031	68.9968	64.7652	62.8669	57.5371	53.6614	49.4393	45.6544	41.6588	37.4322	34.2781	30.4498	25.3389	22.3345	18.0184	13.7528	9.30657	5.67909
53.6269	181.402	177.685	173.566	169.343	164.355	161.473	157.69	153.35	149.517	144.988	141.163	137.4	133.527	129.46	125.264	121.361	117.503	113.214	109.622	105.747	100.827	96.9904	93.8151	89.4099	86.1351	81.6835	77.4224	73.6557	68.9507	64.7083	62.7567	57.4325	53.5785	49.43	45.6492	41.5652	37.4266	34.2617	30.4202	25.3209	22.2955	17.896	13.6933	9.25259	5.59662
53.7889	181.337	177.68	173.546	169.253	164.313	161.316	157.596	153.293	149.471	144.903	141.158	137.343	133.476	129.379	125.198	121.358	117.441	113.204	109.531	105.708	100.747	96.9822	93.7675	89.3711	86.1211	81.6549	77.3407	73.6537	68.9669	64.6734	62.691	57.3559	53.5181	49.3774	45.6099	41.5146	37.4385	34.2723	30.3267	25.2894	22.2023	17.8543	13.593	9.17804	5.63493
53.9508	181.286	177.605	173.532	169.192	164.323	161.207	157.5	153.379	149.406	144.807	141.133	137.379	133.406	129.399	125.166	121.265	117.401	113.172	109.481	105.628	100.659	96.9344	93.7296	89.3369	85.9904	81.5831	77.2206	73.6218	68.9181	64.6399	62.606	57.288	53.4034	49.3534	45.6079	41.4511	37.3256	34.1377	30.2842	25.2012	22.0569	17.8175	13.4955	9.11396	5.53015
54.1127	181.267	177.581	173.488	169.127	164.331	161.104	157.435	153.335	149.351	144.741	141.091	137.334	133.343	129.37	125.091	121.199	117.383	113.117	109.501	105.598	100.646	96.9018	93.7451	89.3241	85.9666	81.5458	77.1932	73.6262	68.8424	64.5626	62.5859	57.2462	53.3316	49.3456	45.5276	41.4008	37.2418	34.1309	30.1625	25.1918	21.8619	17.7471	13.45	9.04439	5.52933
54.2746	181.219	177.55	173.483	169.074	164.297	160.954	157.341	153.436	149.268	144.691	141.031	137.304	133.251	129.292	125.017	121.13	117.321	113.028	109.424	105.485	100.648	96.9025	93.6865	89.2779	85.9157	81.442	77.1449	73.5476	68.8408	64.5582	62.5161	57.2295	53.2375	49.3778	45.4437	41.3747	37.2576	34.0093	30.0469	25.1926	21.7138	17.7505	13.4225	9.01374	5.51339
54.4365	181.171	177.474	173.426	168.993	164.326	160.854	157.23	153.4	149.219	144.607	140.969	137.288	133.198	129.285	125.072	121.078	117.296	113.002	109.342	105.445	100.559	96.9134	93.6671	89.2066	85.8764	81.3576	77.0583	73.487	68.7501	64.5064	62.4441	57.1774	53.225	49.351	45.3943	41.342	37.23	33.8964	29.9458	25.1519	21.5153	17.7788	13.4012	8.98557	5.4486
54.5984	181.135	177.475	173.419	169.008	164.319	160.737	157.133	153.273	149.142	144.535	140.95	137.22	133.091	129.232	124.999	120.975	117.227	112.934	109.292	105.394	100.495	96.8783	93.5954	89.1683	85.8344	81.3274	76.9436	73.405	68.6711	64.5234	62.3475	57.1366	53.1102	49.3332	45.3361	41.2712	37.2311	33.8043	29.8429	25.1414	21.4269	17.6777	13.2518	8.93082	5.45583
54.7604	181.094	177.462	173.396	168.985	164.335	160.703	157.076	153.272	149.098	144.446	140.823	137.164	133.101	129.228	124.964	120.965	117.192	112.882	109.155	105.313	100.46	96.8855	93.7039	89.1692	85.7235	81.3057	76.9114	73.3489	68.6338	64.5073	62.2953	57.0991	53.0782	49.2687	45.2385	41.2374	37.1575	33.6901	29.6989	25.0962	21.3483	17.6894	13.2044	8.84402	5.31793
54.9223	181.084	177.383	173.368	168.896	164.325	160.671	156.985	153.314	149.042	144.399	140.85	137.138	133.029	129.191	124.914	120.91	117.141	112.809	109.103	105.248	100.43	96.8297	93.6747	89.1305	85.6789	81.3225	76.8642	73.3276	68.6358	64.5278	62.2366	57.0693	53.0282	49.2545	45.1707	41.2341	37.1038	33.6358	29.5676	25.0369	21.2575	17.6405	13.1711	8.80283	5.23162
55.0842	181.01	177.264	173.315	168.888	164.302	160.642	156.937	153.162	148.993	144.373	140.786	137.027	132.919	129.121	124.858	120.849	117.027	112.72	109.023	105.14	100.441	96.8246	93.7273	89.0645	85.5985	81.3069	76.7797	73.2021	68.5791	64.5384	62.1211	56.9973	52.9977	49.206	45.0726	41.164	37.1009	33.5451	29.4935	24.9938	21.1536	17.6148	13.1228	8.74224	5.25312
55.2461	180.965	177.242	173.279	168.845	164.263	160.625	156.843	153.149	148.934	144.317	140.76	136.94	132.87	129.011	124.837	120.812	116.996	112.65	108.929	105.042	100.355	96.7553	93.7149	89.0216	85.5337	81.216	76.6881	73.0782	68.5215	64.5471	62.0537	56.9258	52.8991	49.1677	44.9852	41.1055	37.0343	33.4175	29.4076	24.9143	21.1061	17.5746	13.0462	8.6726	5.144
55.408	180.882	177.117	173.219	168.828	164.222	160.58	156.755	153.05	148.888	144.261	140.702	136.851	132.762	128.996	124.756	120.763	116.911	112.572	108.883	104.946	100.329	96.7297	93.5797	88.8846	85.4466	81.199	76.6392	73.082	68.4969	64.5274	61.9192	56.8552	52.8137	49.0429	44.9064	41.0385	36.9947	33.3084	29.3225	24.8946	20.9264	17.5059	12.9917	8.56809	5.07165
55.5699	180.816	177.031	173.223	168.76	164.166	160.564	156.671	153.023	148.843	144.276	140.676	136.769	132.712	128.954	124.689	120.714	116.831	112.546	108.801	104.867	100.327	96.6684	93.5708	88.8419	85.337	81.0767	76.5798	72.9974	68.3854	64.5239	61.8725	56.8112	52.754	48.9848	44.8112	40.9572	36.9262	33.2458	29.1985	24.8043	20.8461	17.423	12.9829	8.49908	4.97975
55.7319	180.782	176.969	173.155	168.697	164.116	160.566	156.594	152.91	148.768	144.271	140.591	136.603	132.622	128.929	124.541	120.642	116.76	112.468	108.825	104.803	100.26	96.5937	93.4321	88.8157	85.2745	81.0718	76.5119	72.9535	68.3528	64.468	61.7994	56.752	52.6942	48.9702	44.7618	40.9014	36.8708	33.2357	29.1361	24.7868	20.6851	17.3341	12.8776	8.44441	4.91033
55.8938	180.692	176.82	173.079	168.642	164.085	160.496	156.53	152.804	148.721	144.272	140.51	136.539	132.559	128.845	124.475	120.554	116.676	112.401	108.775	104.695	100.282	96.5498	93.3958	88.7549	85.1742	80.9627	76.4835	72.866	68.2487	64.4198	61.6952	56.6859	52.653	48.8619	44.6818	40.8071	36.8075	33.212	29.0836	24.7018	20.5997	17.256	12.8086	8.40039	4.88406
56.0557	180.675	176.796	173.063	168.587	163.999	160.467	156.446	152.645	148.655	144.193	140.455	136.441	132.551	128.774	124.462	120.536	116.591	112.354	108.685	104.645	100.264	96.4826	93.3127	88.6653	85.1196	80.906	76.3854	72.7981	68.2111	64.4008	61.5996	56.6799	52.5368	48.7997	44.6177	40.7375	36.7458	33.1247	28.9733	24.6842	20.5975	17.1827	12.746	8.3039	4.75732
56.2176	180.582	176.76	172.982	168.511	163.99	160.424	156.375	152.642	148.617	144.162	140.445	136.384	132.489	128.721	124.417	120.473	116.548	112.322	108.665	104.551	100.193	96.4186	93.1581	88.5834	85.05	80.8041	76.3266	72.755	68.1122	64.2736	61.5003	56.6075	52.5107	48.7788	44.5803	40.6814	36.6735	33.1169	28.925	24.6699	20.4876	17.1041	12.6766	8.27366	4.69338
56.3795	180.513	176.676	172.893	168.447	163.923	160.356	156.355	152.488	148.543	144.182	140.348	136.302	132.459	128.702	124.336	120.366	116.482	112.3	108.639	104.521	100.155	96.3383	93.0551	88.518	84.933	80.7559	76.2502	72.6714	68.0214	64.2529	61.4329	56.5481	52.4966	48.6591	44.5168	40.6008	36.674	33.0218	28.8436	24.6043	20.4247	16.8881	12.5557	8.22965	4.6392
56.5415	180.502	176.638	172.933	168.429	163.907	160.341	156.286	152.468	148.509	144.184	140.257	136.228	132.387	128.659	124.289	120.279	116.47	112.293	108.616	104.449	100.068	96.2286	93.0118	88.4783	84.8748	80.6791	76.2218	72.5901	68.0019	64.1837	61.375	56.4927	52.4611	48.6948	44.4572	40.5991	36.6051	33.0376	28.7596	24.587	20.3446	16.8468	12.4922	8.22683	4.6322
56.7034	180.464	176.599	172.898	168.4	163.872	160.308	156.25	152.383	148.482	144.138	140.189	136.211	132.328	128.611	124.312	120.251	116.428	112.24	108.561	104.447	100.108	96.2077	92.9067	88.4098	84.8361	80.6034	76.2071	72.5473	67.977	64.1286	61.3168	56.5085	52.416	48.6199	44.4299	40.5639	36.5822	33.0668	28.697	24.4947	20.329	16.7857	12.4208	8.19627	4.52895
56.8653	180.434	176.635	172.805	168.34	163.858	160.276	156.221	152.344	148.436	144.086	140.134	136.174	132.31	128.555	124.266	120.165	116.377	112.203	108.506	104.394	100.046	96.184	92.8156	88.3498	84.7789	80.58	76.1677	72.5522	67.9078	64.0387	61.2349	56.4271	52.3241	48.6076	44.3929	40.5013	36.5084	32.9116	28.6749	24.5092	20.2708	16.7371	12.3543	8.17286	4.49861
57.0272	180.416	176.621	172.745	168.309	163.825	160.212	156.172	152.371	148.375	144.115	140.139	136.12	132.278	128.533	124.224	120.126	116.328	112.171	108.53	104.359	100.022	96.1275	92.7856	88.2707	84.717	80.5188	76.0924	72.4442	67.8304	63.9666	61.1803	56.3544	52.2664	48.599	44.3729	40.4874	36.4804	32.9422	28.5931	24.4941	20.2201	16.7214	12.2884	8.13998	4.44438
57.1891	180.37	176.569	172.739	168.302	163.776	160.185	156.159	152.278	148.32	144.101	140.077	136.134	132.232	128.497	124.19	120.068	116.266	112.202	108.476	104.3	100.011	96.0831	92.7301	88.2325	84.6456	80.5158	76.1073	72.4341	67.829	63.9123	61.1098	56.3089	52.2272	48.4957	44.3361	40.4497	36.4189	32.8765	28.5418	24.437	20.2184	16.6321	12.1736	8.1143	4.35201
57.351	180.319	176.612	172.68	168.268	163.784	160.161	156.096	152.225	148.283	144.118	140.069	136.138	132.174	128.48	124.191	120.02	116.201	112.163	108.436	104.311	99.9587	96.0166	92.6733	88.2368	84.6061	80.4249	75.9963	72.3611	67.7872	63.9141	61.0737	56.2822	52.1713	48.4648	44.2807	40.4315	36.3854	32.8883	28.5014	24.3962	20.1656	16.595	12.1267	8.0787	4.31563
57.513	180.285	176.603	172.665	168.245	163.765	160.096	156.087	152.206	148.242	144.091	139.985	136.077	132.135	128.387	124.169	119.976	116.161	112.134	108.373	104.317	99.9082	95.9617	92.5293	88.201	84.5498	80.4304	75.9703	72.3299	67.7772	63.8447	60.9532	56.1829	52.1835	48.4269	44.2526	40.4246	36.3167	32.8108	28.4574	24.344	20.1386	16.5728	12.0719	8.04769	4.22849
57.6749	180.252	176.609	172.583	168.154	163.741	160.091	156.051	152.143	148.191	144.061	139.949	136.067	132.093	128.344	124.149	119.963	116.112	112.076	108.319	104.259	99.8654	95.9709	92.555	88.1361	84.5695	80.3224	75.9172	72.3103	67.7341	63.7805	60.8725	56.1315	52.0666	48.3999	44.2077	40.3421	36.266	32.7337	28.3773	24.3003	20.1246	16.5238	12.0115	8.00666	4.23823
57.8368	180.198	176.53	172.472	168.131	163.693	160.047	156.046	152.209	148.155	143.982	139.913	136.071	132.085	128.312	124.107	119.946	116.036	112.079	108.276	104.243	99.8065	95.9364	92.4556	88.1127	84.5023	80.333	75.8296	72.2774	67.68	63.7681	60.7844	56.0905	52.0432	48.3412	44.1856	40.3489	36.2187	32.7421	28.2959	24.2474	20.0677	16.5623	11.9892	7.96664	4.18304
57.9987	180.13	176.447	172.467	168.11	163.686	160.018	156.036	152.096	148.093	143.946	139.909	136.096	132.004	128.32	124.06	119.945	115.98	112.054	108.236	104.227	99.7737	95.8951	92.4914	88.0594	84.4791	80.3494	75.8453	72.2398	67.6485	63.7276	60.7319	55.9473	52.009	48.2922	44.1156	40.3037	36.158	32.7147	28.2475	24.1667	20.081	16.5343	11.9245	7.92379	4.12864
58.1606	180.1	176.385	172.429	168.005	163.634	160	156.004	152.061	148.077	143.916	139.831	136.051	131.966	128.304	124.025	119.877	115.925	112.013	108.174	104.191	99.7486	95.8428	92.4726	88.059	84.4483	80.329	75.7685	72.2288	67.5827	63.6945	60.6159	55.8909	52.0059	48.2138	44.0657	40.2088	36.0945	32.6513	28.2025	24.1353	20.0507	16.4827	11.8683	7.87533	4.11069
58.3225	180.06	176.345	172.425	168.004	163.628	159.956	155.951	152.095	148.01	143.88	139.77	135.998	131.937	128.25	124.003	119.853	115.884	111.981	108.154	104.137	99.7338	95.8652	92.4397	88.0404	84.4246	80.202	75.7671	72.1539	67.6252	63.6237	60.5494	55.8363	51.9788	48.2025	44.0254	40.2213	36.0669	32.6415	28.1533	24.0969	20.0556	16.4778	11.81	7.88718	4.1091
58.4845	180.013	176.275	172.423	167.966	163.573	159.896	155.885	152.014	147.947	143.819	139.731	136.04	131.876	128.197	123.951	119.891	115.87	111.983	108.137	104.103	99.6515	95.8452	92.4994	88.0683	84.3957	80.1683	75.7224	72.1539	67.5758	63.601	60.5335	55.8482	51.8571	48.1832	43.993	40.1493	36.0355	32.6466	28.0919	24.1434	19.9974	16.4549	11.7748	7.85789	4.12671
58.6464	180.001	176.245	172.319	167.899	163.618	159.854	155.862	152.124	147.925	143.773	139.719	136.018	131.87	128.181	123.911	119.864	115.851	111.932	108.151	104.042	99.653	95.8294	92.4706	88.0387	84.3535	80.1447	75.6903	72.1338	67.5301	63.6306	60.4744	55.7699	51.8552	48.1969	43.9481	40.1571	35.9956	32.5931	28.0448	24.1271	19.9489	16.3777	11.727	7.87569	4.11442
58.8083	179.999	176.191	172.289	167.91	163.554	159.838	155.805	152.065	147.882	143.727	139.646	135.969	131.784	128.143	123.919	119.829	115.779	111.93	108.127	103.992	99.6221	95.7448	92.4074	87.9981	84.3473	80.1254	75.6532	72.1217	67.5118	63.6003	60.4276	55.6976	51.867	48.0733	43.9182	40.095	35.9263	32.583	27.9713	24.0753	19.9389	16.3908	11.7276	7.90029	4.13391
58.9702	179.951	176.122	172.306	167.837	163.545	159.791	155.775	152.009	147.84	143.735	139.598	135.966	131.669	128.154	123.888	119.828	115.807	111.882	108.086	103.978	99.5596	95.7196	92.4053	88.0091	84.3149	80.0967	75.6144	72.0403	67.4923	63.5673	60.4015	55.7039	51.8	48.0471	43.9161	40.099	35.9182	32.5486	27.9486	24.0836	19.9148	16.3316	11.6736	7.85747	4.08258
59.1321	179.956	176.114	172.279	167.836	163.529	159.732	155.723	151.968	147.82	143.692	139.56	135.892	131.696	128.109	123.833	119.831	115.709	111.804	108.022	103.935	99.5539	95.7067	92.4135	87.9801	84.2587	80.0365	75.599	71.986	67.5361	63.4978	60.3527	55.6857	51.8595	48.0348	43.9037	40.0614	35.8924	32.4726	27.8884	24.0971	19.9016	16.3229	11.5998	7.93853	4.10909
59.294	179.974	176.051	172.277	167.841	163.487	159.706	155.672	151.877	147.771	143.65	139.557	135.939	131.671	128.098	123.804	119.846	115.748	111.75	108.019	103.92	99.5467	95.62	92.327	87.9768	84.1803	80.0285	75.566	71.9653	67.534	63.4833	60.2398	55.6735	51.787	47.9837	43.8943	40.0456	35.8593	32.3782	27.853	24.0606	19.8569	16.1792	11.5438	7.95081	4.10894
59.456	179.962	176.079	172.231	167.793	163.492	159.674	155.675	151.847	147.768	143.609	139.494	135.896	131.691	128.08	123.81	119.9	115.776	111.752	108.004	103.911	99.5611	95.6528	92.2451	87.9035	84.1409	79.9724	75.5319	71.9198	67.4988	63.4592	60.2754	55.6944	51.7631	47.9854	43.8978	39.9917	35.8568	32.3418	27.8341	24.074	19.821	16.1351	11.5223	7.93238	4.11422
59.6179	179.961	176.032	172.228	167.814	163.479	159.624	155.651	151.762	147.741	143.59	139.465	135.943	131.725	128.021	123.79	119.843	115.737	111.7	107.976	103.951	99.5188	95.6051	92.2296	87.9082	84.1267	79.977	75.5226	71.8961	67.4462	63.4764	60.1777	55.6677	51.7471	47.9354	43.9038	40.0031	35.8111	32.3082	27.819	24.0012	19.836	16.1241	11.5046	8.00966	4.10851
59.7798	179.954	175.993	172.137	167.757	163.435	159.594	155.578	151.785	147.743	143.579	139.408	135.881	131.719	128.011	123.782	119.818	115.696	111.673	107.957	103.937	99.5461	95.5407	92.1689	87.849	84.0675	79.8765	75.4946	71.85	67.4443	63.4446	60.1326	55.6305	51.6894	47.8666	43.8987	39.9842	35.7699	32.2751	27.7697	24.0225	19.8071	15.9214	11.4582	7.97284	4.05524
59.9417	179.932	175.978	172.142	167.729	163.41	159.541	155.577	151.749	147.748	143.551	139.354	135.799	131.737	127.952	123.78	119.825	115.735	111.632	107.875	103.946	99.5362	95.5198	92.1565	87.8334	84.052	79.8948	75.482	71.788	67.4724	63.4094	60.0987	55.6138	51.7072	47.817	43.8476	39.9392	35.7692	32.2345	27.7561	24.0368	19.7708	15.8487	11.43	7.97041	4.03833
60.1036	179.965	175.967	172.091	167.807	163.367	159.533	155.577	151.667	147.743	143.52	139.36	135.813	131.783	127.938	123.744	119.822	115.73	111.655	107.887	103.952	99.5263	95.5032	92.1314	87.8056	83.9911	79.8791	75.445	71.7419	67.4316	63.4018	60.011	55.581	51.6843	47.78	43.8775	39.9225	35.7557	32.1574	27.7456	24.0004	19.7447	15.8251	11.4699	7.96147	4.09275
60.2655	180.003	176.042	172.021	167.767	163.32	159.517	155.589	151.708	147.753	143.506	139.378	135.774	131.809	127.913	123.792	119.878	115.722	111.635	107.894	103.933	99.5246	95.4525	92.0295	87.7661	83.9774	79.8352	75.4447	71.714	67.3514	63.3944	59.97	55.5698	51.6438	47.7856	43.8868	39.9232	35.7469	32.2362	27.7492	24.0195	19.7756	15.7669	11.4715	7.99363	4.06214
60.4275	179.992	175.982	171.971	167.729	163.297	159.546	155.595	151.717	147.747	143.547	139.365	135.854	131.845	127.916	123.78	119.78	115.727	111.626	107.863	103.934	99.5309	95.4113	92.0567	87.7179	83.9268	79.8427	75.4578	71.7212	67.3323	63.3869	59.8858	55.5308	51.6285	47.7367	43.8732	39.8909	35.7432	32.2498	27.73	23.9493	19.7392	15.708	11.4539	7.95199	4.10145
60.5894	179.999	175.934	171.958	167.713	163.285	159.557	155.572	151.766	147.721	143.54	139.336	135.742	131.783	127.89	123.77	119.78	115.653	111.603	107.806	103.921	99.5848	95.3869	92.0794	87.6947	83.9059	79.8483	75.4523	71.7029	67.3083	63.3606	59.9077	55.5172	51.6517	47.6772	43.8557	39.924	35.6846	32.2689	27.7284	23.9291	19.7243	15.6597	11.5058	7.93245	4.06804
60.7513	179.974	175.949	171.966	167.728	163.306	159.556	155.607	151.813	147.72	143.526	139.3	135.719	131.812	127.937	123.765	119.797	115.699	111.579	107.778	103.945	99.5832	95.4169	92.0906	87.692	83.9073	79.8084	75.4413	71.6669	67.3345	63.372	59.903	55.5383	51.6459	47.6697	43.8523	39.8703	35.7475	32.2362	27.7392	23.9521	19.7331	15.6519	11.4913	7.92574	4.08884
60.9132	179.963	175.959	171.974	167.733	163.331	159.583	155.625	151.792	147.731	143.548	139.305	135.797	131.859	127.895	123.793	119.813	115.752	111.613	107.812	103.941	99.572	95.415	92.1346	87.6698	83.8927	79.8124	75.4489	71.6739	67.3373	63.3338	59.8558	55.4785	51.6137	47.6944	43.9048	39.8554	35.7534	32.2499	27.756	23.9351	19.7534	15.6914	11.5134	7.90643	4.12636
61.0751	179.972	175.99	171.988	167.754	163.299	159.61	155.663	151.869	147.725	143.471	139.304	135.71	131.915	127.889	123.826	119.807	115.758	111.63	107.814	103.993	99.5124	95.39	92.0996	87.6898	83.8843	79.8628	75.4489	71.7051	67.2948	63.3077	59.796	55.5263	51.6042	47.6983	43.9006	39.8951	35.7385	32.2075	27.7545	23.9238	19.7613	15.6799	11.4781	7.92634	4.12711
61.237	179.922	175.951	172.015	167.731	163.332	159.593	155.679	151.864	147.72	143.436	139.279	135.742	131.878	127.924	123.808	119.792	115.728	111.631	107.777	103.954	99.5018	95.3926	92.2191	87.6628	83.9104	79.8149	75.4673	71.7016	67.3355	63.2939	59.7926	55.5213	51.6084	47.7324	43.8977	39.872	35.7861	32.2529	27.7435	23.8723	19.7682	15.6362	11.4988	7.90872	4.15868
61.399	179.913	175.933	172.059	167.81	163.391	159.607	155.619	151.807	147.691	143.441	139.276	135.696	131.804	127.859	123.781	119.789	115.719	111.586	107.741	103.924	99.4933	95.3994	92.2073	87.6775	83.9146	79.713	75.4832	71.6637	67.3674	63.3299	59.8843	55.513	51.6472	47.759	43.8528	39.9492	35.7759	32.256	27.7624	23.9476	19.7858	15.7588	11.514	7.88977	4.11804
61.5609	179.879	175.958	172.007	167.793	163.4	159.595	155.645	151.953	147.67	143.405	139.284	135.648	131.773	127.861	123.771	119.781	115.707	111.558	107.71	103.881	99.4875	95.3778	92.1844	87.6571	83.8526	79.7733	75.4701	71.6173	67.4342	63.3519	59.8067	55.5364	51.6381	47.7666	43.8816	39.9218	35.7505	32.2314	27.6904	23.8648	19.7682	15.6704	11.5153	7.83833	4.14901
61.7228	179.874	175.992	172.005	167.87	163.437	159.632	155.674	151.967	147.688	143.376	139.216	135.636	131.845	127.817	123.755	119.747	115.702	111.591	107.695	103.84	99.4101	95.3661	92.1386	87.6898	83.8375	79.757	75.4784	71.6202	67.4375	63.3252	59.713	55.5143	51.5688	47.7349	43.8374	39.8564	35.6883	32.1548	27.6542	23.8521	19.7524	15.6493	11.4685	7.80969	4.1003
61.8847	179.812	176.015	172.021	167.904	163.447	159.601	155.678	151.941	147.662	143.321	139.222	135.717	131.867	127.829	123.783	119.686	115.637	111.558	107.699	103.801	99.379	95.3643	92.02	87.6778	83.8445	79.7526	75.4631	71.6472	67.4504	63.3455	59.7044	55.5055	51.5578	47.7105	43.779	39.8819	35.6862	32.1877	27.6415	23.814	19.6942	15.6512	11.4557	7.77208	4.04895
62.0466	179.758	175.941	171.967	167.899	163.487	159.572	155.654	151.883	147.653	143.33	139.192	135.692	131.773	127.809	123.778	119.621	115.623	111.504	107.637	103.745	99.3696	95.3484	91.9976	87.6485	83.8306	79.6855	75.4667	71.6245	67.4811	63.388	59.6371	55.4941	51.5703	47.7277	43.7566	39.8573	35.6659	32.1605	27.6449	23.7929	19.6959	15.6508	11.4597	7.77443	3.97522
62.2085	179.753	175.935	171.991	167.908	163.489	159.585	155.659	151.898	147.647	143.305	139.206	135.679	131.719	127.75	123.761	119.57	115.639	111.446	107.62	103.661	99.2854	95.3345	92.0225	87.7287	83.8022	79.6764	75.4892	71.6339	67.501	63.4108	59.7089	55.4888	51.5592	47.7321	43.7341	39.8438	35.6236	32.1783	27.6352	23.7542	19.7291	15.7073	11.4589	7.77213	3.94828
62.3705	179.73	175.903	171.936	167.93	163.516	159.568	155.672	151.892	147.656	143.343	139.187	135.7	131.593	127.752	123.747	119.581	115.619	111.498	107.604	103.616	99.3372	95.3309	91.996	87.7145	83.7856	79.7156	75.506	71.6609	67.5242	63.4324	59.6571	55.4729	51.5641	47.779	43.7099	39.8263	35.653	32.1471	27.6092	23.7598	19.7232	15.7124	11.4317	7.73394	3.93147
62.5324	179.701	175.899	171.933	167.932	163.529	159.576	155.679	151.85	147.632	143.307	139.17	135.718	131.612	127.703	123.724	119.569	115.618	111.441	107.623	103.59	99.2904	95.3604	91.9145	87.7159	83.798	79.7128	75.5062	71.6861	67.5071	63.4482	59.6097	55.4657	51.5004	47.8172	43.6796	39.8034	35.6472	32.1478	27.5918	23.7437	19.7182	15.6765	11.41	7.75014	3.88705
62.6943	179.704	175.857	171.891	167.895	163.535	159.561	155.668	151.793	147.618	143.245	139.201	135.708	131.593	127.716	123.698	119.509	115.603	111.442	107.621	103.572	99.2453	95.3353	91.8547	87.7363	83.7354	79.6469	75.4791	71.6548	67.4759	63.4282	59.5987	55.426	51.4384	47.8404	43.64	39.7941	35.6199	32.1035	27.5491	23.7413	19.7084	15.7477	11.3947	7.76159	3.8145
62.8562	179.696	175.837	171.816	167.865	163.497	159.592	155.679	151.745	147.593	143.255	139.148	135.681	131.538	127.688	123.678	119.5	115.581	111.403	107.58	103.526	99.2358	95.3386	91.8847	87.7415	83.7438	79.5951	75.4396	71.6501	67.5267	63.4406	59.568	55.449	51.4961	47.8376	43.6407	39.7906	35.6127	32.0558	27.552	23.7382	19.7473	15.7602	11.404	7.76465	3.82489
63.0181	179.694	175.806	171.847	167.895	163.53	159.593	155.693	151.667	147.596	143.246	139.18	135.661	131.512	127.645	123.674	119.454	115.566	111.381	107.587	103.529	99.2386	95.3553	91.9189	87.7375	83.6966	79.5697	75.4404	71.6414	67.5208	63.4432	59.5856	55.4006	51.4034	47.9099	43.592	39.7381	35.6472	31.9941	27.5317	23.7244	19.7631	15.7502	11.3769	7.76396	3.78309
63.1801	179.673	175.798	171.78	167.854	163.542	159.644	155.702	151.626	147.576	143.253	139.172	135.66	131.459	127.647	123.664	119.387	115.558	111.375	107.567	103.493	99.2372	95.3287	91.8993	87.7447	83.6973	79.552	75.3907	71.7017	67.5374	63.4589	59.5646	55.4181	51.3974	47.8775	43.5906	39.721	35.6459	31.9934	27.4828	23.7282	19.7877	15.8142	11.3601	7.75892	3.78518
63.342	179.643	175.749	171.759	167.86	163.548	159.638	155.689	151.572	147.563	143.235	139.173	135.652	131.459	127.686	123.601	119.357	115.549	111.358	107.548	103.482	99.1592	95.3588	91.8611	87.7288	83.6743	79.5507	75.358	71.6738	67.5369	63.4455	59.4215	55.4097	51.3128	47.8013	43.5792	39.6343	35.6414	31.9312	27.4483	23.6848	19.755	15.7901	11.3455	7.75588	3.7304
63.5039	179.623	175.672	171.698	167.837	163.554	159.614	155.643	151.524	147.529	143.242	139.165	135.583	131.438	127.654	123.619	119.334	115.5	111.395	107.54	103.478	99.187	95.3622	91.8539	87.6995	83.6493	79.5132	75.3521	71.6873	67.5564	63.44	59.4515	55.3891	51.2516	47.7812	43.5641	39.6519	35.634	31.9082	27.4005	23.7422	19.801	15.7927	11.3547	7.73026	3.73412
63.6658	179.587	175.71	171.721	167.774	163.527	159.638	155.634	151.496	147.504	143.249	139.204	135.595	131.429	127.618	123.6	119.32	115.503	111.356	107.5	103.477	99.1478	95.3851	91.8502	87.6833	83.6406	79.5144	75.3452	71.6402	67.5202	63.424	59.4615	55.3864	51.2102	47.7916	43.5675	39.6455	35.6434	31.8312	27.4169	23.6953	19.8024	15.8368	11.3403	7.74225	3.72755
63.8277	179.622	175.709	171.629	167.8	163.533	159.564	155.609	151.467	147.507	143.219	139.195	135.534	131.396	127.622	123.587	119.351	115.531	111.365	107.465	103.506	99.158	95.3199	91.9348	87.6173	83.584	79.5113	75.3315	71.6038	67.5363	63.3942	59.4	55.3546	51.1981	47.7047	43.5135	39.5878	35.6548	31.8002	27.4086	23.6899	19.8179	15.8027	11.3047	7.71643	3.71463
63.9896	179.594	175.711	171.659	167.777	163.472	159.638	155.62	151.446	147.483	143.208	139.2	135.519	131.383	127.61	123.552	119.372	115.491	111.351	107.41	103.468	99.1485	95.3485	91.9091	87.6043	83.6021	79.5822	75.302	71.6446	67.4961	63.4034	59.3699	55.358	51.1303	47.6776	43.4896	39.6005	35.6627	31.7801	27.3478	23.6596	19.8306	15.8293	11.3229	7.72972	3.70079
64.1516	179.552	175.68	171.578	167.781	163.491	159.612	155.574	151.458	147.443	143.195	139.197	135.493	131.337	127.608	123.513	119.386	115.488	111.338	107.356	103.487	99.0949	95.3452	91.8291	87.5864	83.5553	79.5686	75.297	71.6378	67.4843	63.3592	59.3377	55.3246	51.1126	47.5971	43.4941	39.5567	35.6936	31.744	27.3421	23.7281	19.8206	15.792	11.3309	7.67321	3.69459
64.3135	179.533	175.649	171.56	167.792	163.474	159.591	155.531	151.491	147.435	143.17	139.231	135.474	131.315	127.634	123.58	119.307	115.452	111.332	107.316	103.485	99.1014	95.3539	91.8904	87.542	83.5213	79.556	75.2838	71.6731	67.4833	63.3735	59.346	55.3188	51.1097	47.5339	43.481	39.5655	35.68	31.7432	27.3335	23.7237	19.833	15.7842	11.3346	7.67426	3.73718
64.4754	179.524	175.714	171.545	167.79	163.45	159.567	155.51	151.555	147.421	143.155	139.246	135.481	131.296	127.634	123.563	119.305	115.468	111.329	107.291	103.47	99.031	95.344	91.876	87.5096	83.4805	79.6073	75.2929	71.5889	67.4632	63.4023	59.3519	55.2942	51.1126	47.4763	43.4709	39.5365	35.6903	31.73	27.3503	23.6819	19.8468	15.7505	11.3096	7.67562	3.76024
64.6373	179.518	175.646	171.521	167.813	163.491	159.614	155.502	151.514	147.389	143.128	139.294	135.405	131.295	127.617	123.546	119.323	115.405	111.312	107.268	103.479	99.0648	95.3487	91.8172	87.4867	83.4912	79.5909	75.2896	71.6333	67.4573	63.3678	59.3393	55.2693	51.1384	47.4425	43.4721	39.5113	35.6856	31.6973	27.3485	23.6332	19.8632	15.7508	11.2826	7.65657	3.74387
64.7992	179.472	175.649	171.503	167.819	163.519	159.594	155.498	151.523	147.387	143.146	139.29	135.44	131.256	127.608	123.496	119.317	115.385	111.286	107.22	103.463	99.0352	95.3963	91.8491	87.4506	83.4547	79.6592	75.253	71.6361	67.4064	63.4222	59.3172	55.2807	51.1304	47.3967	43.4506	39.5157	35.6674	31.7001	27.3064	23.6524	19.8595	15.6939	11.2982	7.66232	3.69208
64.9611	179.468	175.616	171.43	167.86	163.519	159.584	155.451	151.497	147.368	143.139	139.296	135.441	131.262	127.595	123.457	119.283	115.417	111.292	107.186	103.446	99.0754	95.3698	91.8566	87.4991	83.4253	79.6417	75.2832	71.6085	67.4622	63.4069	59.3026	55.2737	51.1902	47.3758	43.4576	39.5276	35.6537	31.6824	27.2895	23.6481	19.8222	15.7222	11.2789	7.66024	3.74248
65.1231	179.44	175.605	171.419	167.881	163.487	159.597	155.451	151.567	147.382	143.08	139.276	135.455	131.25	127.608	123.456	119.29	115.407	111.277	107.196	103.426	99.0747	95.3702	91.8797	87.4933	83.4167	79.5946	75.3347	71.5986	67.4501	63.4249	59.334	55.2627	51.1828	47.3866	43.4802	39.5044	35.6462	31.6844	27.3103	23.592	19.7814	15.7998	11.2848	7.66503	3.71523
65.285	179.418	175.591	171.369	167.86	163.464	159.614	155.433	151.535	147.352	143.096	139.297	135.401	131.239	127.619	123.42	119.316	115.371	111.279	107.156	103.422	99.0813	95.2982	91.8776	87.5134	83.4269	79.5668	75.3639	71.5598	67.4211	63.4276	59.373	55.2598	51.21	47.3917	43.4663	39.5274	35.6257	31.6611	27.2972	23.5662	19.835	15.7215	11.2806	7.67926	3.76091
65.4469	179.328	175.577	171.339	167.853	163.444	159.598	155.428	151.47	147.327	143.099	139.292	135.391	131.256	127.582	123.397	119.269	115.328	111.256	107.186	103.395	99.0633	95.3329	91.8175	87.5071	83.4064	79.5949	75.345	71.5483	67.414	63.3502	59.3414	55.2264	51.2302	47.3995	43.4546	39.5056	35.5877	31.6341	27.2917	23.5473	19.7953	15.7088	11.231	7.64096	3.69344
65.6088	179.352	175.532	171.296	167.806	163.425	159.555	155.403	151.501	147.332	143.068	139.317	135.39	131.24	127.558	123.35	119.234	115.266	111.221	107.154	103.381	99.1157	95.2849	91.7943	87.52	83.3835	79.5682	75.322	71.5505	67.4089	63.4064	59.324	55.2247	51.2311	47.3484	43.4458	39.4906	35.5718	31.6787	27.2705	23.527	19.7779	15.6499	11.2405	7.66966	3.74921
65.7707	179.335	175.49	171.265	167.828	163.36	159.507	155.403	151.436	147.316	143.088	139.272	135.384	131.249	127.558	123.369	119.185	115.245	111.251	107.122	103.345	99.101	95.2922	91.7041	87.5451	83.3373	79.607	75.3188	71.4988	67.4348	63.3958	59.3386	55.1684	51.2328	47.3548	43.445	39.4965	35.5636	31.6756	27.2525	23.5373	19.7258	15.6565	11.183	7.65225	3.7515
65.9326	179.321	175.47	171.235	167.814	163.326	159.538	155.373	151.434	147.314	143.067	139.261	135.391	131.268	127.519	123.345	119.176	115.201	111.243	107.136	103.347	99.1445	95.2798	91.6934	87.512	83.3201	79.5832	75.3313	71.4515	67.4757	63.3679	59.3495	55.165	51.2055	47.3398	43.4354	39.4614	35.5629	31.7252	27.2827	23.5425	19.7309	15.6955	11.189	7.66696	3.79452
66.0946	179.328	175.467	171.227	167.795	163.303	159.503	155.371	151.378	147.298	143.065	139.28	135.375	131.278	127.513	123.337	119.2	115.171	111.181	107.148	103.304	99.1096	95.285	91.672	87.5077	83.3414	79.5971	75.3493	71.4216	67.454	63.3639	59.3287	55.1313	51.2519	47.3826	43.4214	39.4787	35.5458	31.7401	27.2498	23.5186	19.6928	15.6254	11.1516	7.68663	3.81899
66.2565	179.309	175.491	171.253	167.769	163.25	159.452	155.369	151.379	147.299	143.09	139.287	135.265	131.299	127.475	123.296	119.223	115.163	111.159	107.102	103.269	99.1797	95.2865	91.5824	87.4753	83.2966	79.5477	75.3553	71.4285	67.4768	63.3423	59.3032	55.1099	51.2048	47.3757	43.3906	39.4396	35.5147	31.6861	27.2648	23.4999	19.6926	15.6085	11.1552	7.7174	3.79898
66.4184	179.271	175.446	171.292	167.762	163.257	159.43	155.336	151.385	147.305	143.12	139.257	135.323	131.328	127.486	123.315	119.241	115.123	111.177	107.049	103.273	99.1634	95.2663	91.6155	87.4751	83.3003	79.5617	75.3662	71.4732	67.4783	63.3704	59.3057	55.0896	51.1608	47.3303	43.3537	39.4856	35.5139	31.7788	27.266	23.548	19.6855	15.5049	11.1331	7.7162	3.85295
66.5803	179.304	175.478	171.319	167.769	163.249	159.414	155.347	151.385	147.307	143.097	139.246	135.337	131.369	127.465	123.291	119.269	115.123	111.15	107.037	103.252	99.1294	95.2701	91.6022	87.4952	83.2868	79.6082	75.3543	71.4042	67.4914	63.3409	59.3272	55.1256	51.1878	47.3738	43.3506	39.5057	35.5299	31.7257	27.3059	23.5729	19.6737	15.5522	11.1633	7.72398	3.81521
66.7422	179.321	175.53	171.394	167.777	163.26	159.401	155.383	151.407	147.308	143.099	139.283	135.345	131.34	127.487	123.385	119.309	115.141	111.188	107.058	103.237	99.1003	95.3053	91.6009	87.4803	83.2603	79.5754	75.3973	71.3951	67.5059	63.3614	59.3182	55.1488	51.1495	47.4091	43.3528	39.5236	35.5388	31.7224	27.3497	23.6209	19.6564	15.6244	11.1855	7.79764	3.85889
66.9041	179.34	175.494	171.424	167.784	163.265	159.423	155.392	151.38	147.292	143.056	139.281	135.345	131.412	127.478	123.408	119.307	115.147	111.147	107.097	103.246	99.1283	95.3173	91.5558	87.5255	83.3165	79.552	75.4396	71.4398	67.5306	63.3667	59.348	55.1104	51.2215	47.4246	43.366	39.5424	35.5656	31.7943	27.3568	23.6505	19.7077	15.5987	11.2231	7.84415	3.8252
67.0661	179.379	175.515	171.475	167.742	163.319	159.411	155.386	151.466	147.308	143.086	139.293	135.34	131.435	127.457	123.424	119.363	115.171	111.175	107.082	103.254	99.1266	95.337	91.6017	87.5249	83.3151	79.5637	75.4564	71.4496	67.5456	63.3744	59.3978	55.1568	51.2199	47.4742	43.3138	39.4911	35.5666	31.7399	27.3776	23.651	19.7565	15.6637	11.2271	7.87287	3.83078
67.228	179.366	175.528	171.574	167.781	163.352	159.43	155.389	151.514	147.31	143.113	139.289	135.372	131.455	127.481	123.453	119.407	115.207	111.2	107.115	103.251	99.1327	95.3677	91.6342	87.5597	83.3401	79.5741	75.4339	71.5202	67.5676	63.4022	59.4207	55.1773	51.2594	47.5488	43.3498	39.5425	35.5829	31.7857	27.4082	23.714	19.7553	15.6472	11.2819	7.92551	3.83797
67.3899	179.391	175.536	171.591	167.805	163.387	159.48	155.428	151.564	147.317	143.091	139.324	135.358	131.479	127.461	123.44	119.408	115.31	111.179	107.133	103.272	99.1316	95.4207	91.6056	87.5879	83.3538	79.5796	75.4643	71.4923	67.5793	63.3824	59.4034	55.1863	51.2964	47.5864	43.3597	39.5846	35.5985	31.7586	27.443	23.734	19.7584	15.7392	11.3095	7.94898	3.84832
67.5518	179.442	175.648	171.645	167.842	163.402	159.491	155.464	151.636	147.315	143.129	139.377	135.402	131.475	127.537	123.477	119.436	115.355	111.255	107.157	103.273	99.1275	95.4463	91.5878	87.5897	83.394	79.6369	75.4542	71.5358	67.5714	63.4245	59.4564	55.2137	51.3369	47.6607	43.3498	39.5561	35.6592	31.7456	27.4784	23.7507	19.7604	15.7685	11.3401	8.03883	3.87833
67.7137	179.457	175.605	171.631	167.837	163.455	159.537	155.52	151.598	147.302	143.14	139.354	135.403	131.529	127.515	123.473	119.496	115.421	111.238	107.222	103.267	99.1548	95.4356	91.5997	87.6103	83.4101	79.6153	75.47	71.5749	67.6148	63.4853	59.4617	55.2196	51.3873	47.6361	43.3795	39.5741	35.6063	31.7486	27.512	23.7521	19.8648	15.7746	11.387	8.08729	3.81897
67.8756	179.48	175.609	171.654	167.834	163.482	159.552	155.548	151.708	147.309	143.165	139.358	135.413	131.522	127.503	123.496	119.452	115.415	111.238	107.278	103.271	99.1252	95.4738	91.6331	87.6342	83.45	79.6128	75.5054	71.5978	67.5883	63.4961	59.5228	55.2987	51.4153	47.671	43.3845	39.5782	35.619	31.6843	27.517	23.7495	19.8583	15.8222	11.4067	8.09352	3.79905
68.0376	179.442	175.632	171.701	167.827	163.494	159.583	155.54	151.679	147.33	143.167	139.366	135.447	131.497	127.523	123.516	119.435	115.405	111.208	107.251	103.332	99.1461	95.4969	91.7452	87.6303	83.4387	79.6278	75.5405	71.6505	67.5928	63.5494	59.4915	55.2713	51.4378	47.6623	43.4107	39.5184	35.5906	31.6956	27.4984	23.7744	19.9012	15.8639	11.4159	8.14579	3.76763
68.1995	179.439	175.611	171.716	167.829	163.504	159.628	155.59	151.697	147.336	143.187	139.378	135.494	131.573	127.528	123.515	119.428	115.374	111.277	107.254	103.319	99.1491	95.5503	91.6838	87.6244	83.4581	79.6773	75.5089	71.6494	67.6431	63.5421	59.5359	55.3341	51.4361	47.6573	43.4448	39.5803	35.5993	31.6779	27.5181	23.7417	19.9014	15.8521	11.404	8.13838	3.77824
68.3614	179.473	175.622	171.728	167.846	163.516	159.637	155.6	151.674	147.334	143.174	139.344	135.474	131.562	127.552	123.53	119.413	115.364	111.297	107.281	103.307	99.1517	95.5604	91.6283	87.6468	83.469	79.6112	75.5025	71.6393	67.5958	63.6059	59.5394	55.3421	51.4512	47.6586	43.4544	39.5423	35.6016	31.6331	27.5539	23.7163	19.9373	15.8792	11.4196	8.20174	3.78481
68.5233	179.457	175.618	171.68	167.852	163.509	159.655	155.616	151.676	147.344	143.185	139.382	135.516	131.508	127.53	123.528	119.419	115.339	111.285	107.314	103.341	99.1841	95.5442	91.5986	87.6011	83.4619	79.6792	75.5152	71.6721	67.6305	63.6698	59.4981	55.3816	51.4706	47.5604	43.4553	39.5432	35.5604	31.6723	27.5163	23.6844	19.9697	15.8717	11.3784	8.22452	3.81547
68.6852	179.427	175.613	171.712	167.873	163.516	159.672	155.634	151.663	147.355	143.158	139.373	135.48	131.481	127.52	123.52	119.382	115.294	111.264	107.253	103.319	99.1853	95.5662	91.6766	87.5855	83.4961	79.6563	75.4962	71.6391	67.6498	63.6159	59.5428	55.3598	51.4752	47.5399	43.4593	39.5167	35.5474	31.6225	27.4957	23.6708	19.964	15.8667	11.3481	8.24717	3.79656
68.8472	179.422	175.608	171.693	167.89	163.497	159.689	155.626	151.655	147.36	143.236	139.381	135.446	131.457	127.521	123.523	119.437	115.294	111.273	107.233	103.356	99.1483	95.573	91.6172	87.5609	83.4934	79.6665	75.5065	71.6323	67.6265	63.6461	59.5436	55.3925	51.4418	47.498	43.43	39.5007	35.511	31.6798	27.5002	23.6314	19.9782	15.8426	11.3211	8.27332	3.82247
69.0091	179.45	175.619	171.69	167.922	163.507	159.705	155.632	151.731	147.353	143.233	139.372	135.466	131.455	127.527	123.515	119.385	115.276	111.306	107.194	103.371	99.2014	95.5614	91.576	87.5844	83.4779	79.6483	75.5082	71.6024	67.6673	63.6757	59.5446	55.4138	51.4449	47.524	43.4883	39.5363	35.519	31.6417	27.5266	23.6394	19.9722	15.9307	11.2806	8.28662	3.86418
69.171	179.45	175.674	171.668	167.934	163.514	159.716	155.648	151.732	147.382	143.248	139.394	135.409	131.482	127.537	123.537	119.359	115.31	111.279	107.193	103.369	99.1702	95.6197	91.5452	87.5805	83.5056	79.6504	75.5188	71.5985	67.7446	63.6918	59.5452	55.4084	51.4494	47.5245	43.488	39.5213	35.5692	31.6552	27.5504	23.593	20.0122	15.9046	11.3009	8.33994	3.87094
69.3329	179.431	175.672	171.687	167.94	163.503	159.723	155.635	151.807	147.388	143.247	139.394	135.411	131.438	127.594	123.566	119.426	115.287	111.305	107.248	103.414	99.215	95.5835	91.4587	87.5924	83.4982	79.6736	75.5471	71.5652	67.7554	63.7102	59.548	55.3914	51.5141	47.5142	43.5202	39.5738	35.5863	31.6905	27.5537	23.6272	20.029	15.9269	11.3086	8.4048	3.87933
69.4948	179.429	175.664	171.659	167.957	163.479	159.704	155.682	151.775	147.387	143.255	139.371	135.418	131.451	127.567	123.57	119.414	115.225	111.281	107.205	103.428	99.1974	95.5651	91.4679	87.5946	83.5504	79.649	75.5277	71.5285	67.7781	63.6796	59.5988	55.4167	51.5223	47.4542	43.5123	39.5489	35.6025	31.7251	27.5848	23.6099	20.0135	15.8622	11.3199	8.40835	3.84908
69.6567	179.436	175.731	171.642	167.938	163.488	159.686	155.649	151.834	147.395	143.279	139.384	135.381	131.468	127.555	123.553	119.414	115.242	111.332	107.23	103.444	99.2349	95.6381	91.4636	87.6117	83.5616	79.6958	75.5459	71.5342	67.7524	63.6959	59.6465	55.4168	51.5273	47.4761	43.5323	39.595	35.5937	31.7471	27.5781	23.6693	20.052	15.8926	11.3135	8.44123	3.85579
69.8187	179.461	175.75	171.654	167.924	163.479	159.704	155.651	151.901	147.394	143.298	139.37	135.348	131.458	127.612	123.544	119.425	115.257	111.352	107.209	103.439	99.2278	95.6452	91.4428	87.6119	83.5143	79.6331	75.529	71.5489	67.8017	63.688	59.6211	55.3798	51.5059	47.5332	43.6018	39.588	35.6608	31.7708	27.6067	23.6548	20.0365	15.9129	11.3056	8.46691	3.87152
69.9806	179.48	175.796	171.642	167.947	163.488	159.719	155.713	152.109	147.406	143.272	139.395	135.384	131.504	127.603	123.56	119.481	115.276	111.368	107.226	103.449	99.1841	95.6521	91.4365	87.6721	83.5214	79.6792	75.5511	71.5504	67.82	63.7195	59.6715	55.39	51.5348	47.5518	43.5913	39.5968	35.7243	31.8214	27.6143	23.6669	20.0731	15.8721	11.3508	8.50706	3.84421
70.1425	179.494	175.81	171.62	167.927	163.41	159.699	155.721	152.203	147.395	143.276	139.38	135.378	131.468	127.632	123.554	119.473	115.29	111.41	107.313	103.502	99.2129	95.6833	91.4471	87.6965	83.5273	79.6507	75.5636	71.576	67.7636	63.7006	59.6575	55.4041	51.5721	47.5239	43.583	39.5965	35.7166	31.7973	27.5845	23.6779	20.0022	15.853	11.3639	8.51328	3.85588
70.3044	179.512	175.819	171.631	167.903	163.402	159.68	155.726	152.123	147.39	143.324	139.4	135.394	131.478	127.614	123.621	119.476	115.287	111.395	107.307	103.532	99.2654	95.692	91.5022	87.6888	83.5477	79.6022	75.5707	71.5882	67.7778	63.6622	59.7333	55.3964	51.5504	47.5281	43.6112	39.6087	35.7411	31.8745	27.5826	23.7257	19.934	15.8682	11.3748	8.50677	3.83846
70.4663	179.524	175.858	171.616	167.897	163.459	159.7	155.734	152.183	147.41	143.322	139.425	135.417	131.471	127.658	123.627	119.49	115.279	111.415	107.321	103.531	99.2589	95.6945	91.537	87.6736	83.5028	79.5679	75.588	71.598	67.7961	63.6416	59.6931	55.3862	51.5294	47.5111	43.6741	39.606	35.7442	31.8327	27.5629	23.7272	19.9916	15.7893	11.3936	8.53312	3.84838
70.6282	179.549	175.862	171.659	167.904	163.45	159.729	155.719	152.156	147.429	143.334	139.421	135.421	131.535	127.669	123.618	119.521	115.333	111.434	107.388	103.548	99.2564	95.7167	91.6165	87.6795	83.51	79.6067	75.62	71.6435	67.8057	63.644	59.7127	55.4109	51.4819	47.5995	43.6754	39.5666	35.7692	31.8583	27.583	23.7304	19.9926	15.7643	11.433	8.55135	3.87109
70.7902	179.561	175.884	171.622	167.911	163.498	159.73	155.781	152.229	147.466	143.333	139.435	135.535	131.555	127.665	123.65	119.511	115.304	111.448	107.345	103.555	99.2714	95.7329	91.7056	87.707	83.5206	79.6547	75.6215	71.6379	67.7543	63.6635	59.7354	55.418	51.5058	47.559	43.6886	39.62	35.7762	31.8602	27.6004	23.7856	20.0024	15.7045	11.4736	8.58475	3.89179
70.9521	179.581	175.862	171.603	167.937	163.51	159.758	155.809	152.282	147.477	143.301	139.454	135.532	131.547	127.695	123.671	119.496	115.344	111.47	107.392	103.633	99.2568	95.7933	91.8146	87.7483	83.4913	79.6415	75.6683	71.6843	67.8236	63.713	59.7583	55.4454	51.4795	47.6081	43.7414	39.6347	35.7635	31.8308	27.6117	23.7775	20.0476	15.7779	11.4699	8.62735	3.86848
71.114	179.586	175.832	171.62	167.936	163.533	159.784	155.791	152.294	147.513	143.341	139.483	135.524	131.589	127.701	123.678	119.561	115.34	111.5	107.406	103.635	99.31	95.7716	91.8887	87.7401	83.5119	79.6585	75.6759	71.7142	67.8175	63.6965	59.7175	55.4808	51.4805	47.567	43.7488	39.6586	35.7651	31.8491	27.6351	23.8132	20.0341	15.7331	11.5443	8.6203	3.89732
71.2759	179.571	175.854	171.632	167.992	163.568	159.765	155.825	152.325	147.526	143.358	139.509	135.525	131.597	127.697	123.739	119.55	115.332	111.504	107.422	103.624	99.3239	95.7728	92.0355	87.702	83.5051	79.7081	75.7099	71.7203	67.7913	63.7081	59.7068	55.4961	51.4941	47.5428	43.7692	39.6423	35.7701	31.8576	27.6154	23.7981	20.1031	15.7387	11.5254	8.68234	3.9493
71.4378	179.564	175.874	171.674	168.022	163.601	159.791	155.836	152.338	147.531	143.347	139.509	135.616	131.606	127.753	123.741	119.555	115.395	111.537	107.427	103.627	99.3249	95.795	92.1153	87.7186	83.5012	79.7159	75.702	71.7902	67.7812	63.7006	59.7074	55.538	51.5098	47.611	43.7954	39.6342	35.7631	31.8988	27.6322	23.7844	20.0699	15.7042	11.5551	8.65658	3.94196
71.5997	179.589	175.836	171.701	168.051	163.63	159.82	155.898	152.313	147.563	143.384	139.57	135.634	131.611	127.735	123.754	119.534	115.4	111.503	107.427	103.667	99.3014	95.8428	92.2812	87.7643	83.54	79.7866	75.6856	71.8218	67.8664	63.7343	59.6955	55.5562	51.5473	47.6321	43.7707	39.6929	35.7563	31.9051	27.6463	23.8015	20.0609	15.6666	11.5815	8.65272	3.9865
71.7617	179.584	175.871	171.741	168.081	163.654	159.872	155.863	152.37	147.597	143.422	139.584	135.704	131.53	127.777	123.78	119.582	115.402	111.587	107.458	103.655	99.3634	95.8729	92.3354	87.8013	83.5457	79.7524	75.7066	71.8517	67.902	63.7814	59.7326	55.5748	51.5924	47.6152	43.8029	39.6947	35.7906	31.976	27.6589	23.7947	20.0375	15.6993	11.6407	8.60396	4.04173
71.9236	179.625	175.875	171.747	168.1	163.724	159.893	155.901	152.453	147.647	143.471	139.602	135.656	131.538	127.781	123.773	119.566	115.409	111.603	107.479	103.669	99.3923	95.8822	92.3626	87.8201	83.5515	79.7226	75.7676	71.8825	67.9401	63.7541	59.7521	55.6126	51.5768	47.626	43.7878	39.7642	35.7491	32.011	27.6445	23.8192	20.0472	15.7493	11.6748	8.59586	4.05049
72.0855	179.636	175.902	171.798	168.161	163.768	159.992	155.922	152.411	147.659	143.461	139.63	135.642	131.598	127.841	123.771	119.597	115.45	111.646	107.495	103.692	99.4336	95.8958	92.4615	87.8406	83.5601	79.7866	75.812	71.9324	67.9785	63.7807	59.8046	55.631	51.626	47.6111	43.8396	39.8113	35.795	32.0366	27.654	23.7865	20.0821	15.7226	11.6777	8.60235	4.04822
72.2474	179.651	175.94	171.814	168.183	163.829	160.035	155.917	152.504	147.719	143.444	139.579	135.714	131.624	127.828	123.758	119.537	115.472	111.636	107.512	103.708	99.4291	95.9132	92.4809	87.8694	83.5363	79.7731	75.8007	71.9196	68.0193	63.8564	59.777	55.6287	51.6987	47.6453	43.8125	39.7817	35.8025	32.0696	27.6829	23.7779	20.0803	15.7525	11.7238	8.5744	4.12886
72.4093	179.712	175.917	171.844	168.27	163.84	160.08	155.95	152.505	147.75	143.495	139.626	135.653	131.6	127.887	123.765	119.525	115.522	111.667	107.517	103.696	99.4418	96.0196	92.6033	87.922	83.5543	79.793	75.8083	71.9517	68.0536	63.8741	59.8524	55.6594	51.7113	47.6506	43.8166	39.8446	35.8115	32.1049	27.7157	23.772	20.0926	15.8315	11.7137	8.57787	4.12869
72.5712	179.721	175.997	171.904	168.219	163.91	160.144	155.953	152.496	147.804	143.54	139.632	135.697	131.631	127.938	123.748	119.534	115.487	111.677	107.526	103.714	99.4963	96.0735	92.5964	87.959	83.562	79.7847	75.8663	71.9635	68.095	63.8949	59.8853	55.7103	51.7196	47.6822	43.8423	39.9071	35.8212	32.134	27.7421	23.7846	20.1555	15.8815	11.7552	8.56858	4.1738
72.7332	179.731	175.948	171.931	168.245	163.959	160.207	155.97	152.545	147.873	143.55	139.659	135.738	131.604	127.995	123.788	119.58	115.499	111.712	107.515	103.762	99.5157	96.105	92.6496	88.0367	83.6007	79.8349	75.9176	72.0047	68.1032	63.8953	59.945	55.7397	51.7531	47.7283	43.8517	39.8967	35.8492	32.1796	27.7591	23.7933	20.2033	15.9225	11.7881	8.56037	4.16512
72.8951	179.749	175.997	171.938	168.293	163.97	160.298	155.97	152.519	147.924	143.61	139.688	135.74	131.636	128.037	123.795	119.63	115.593	111.722	107.565	103.777	99.5657	96.2144	92.6646	88.0375	83.6314	79.8607	75.9735	72.0579	68.1416	63.9566	59.9741	55.7487	51.7969	47.731	43.8952	39.9713	35.8564	32.1894	27.7819	23.8449	20.2892	15.9812	11.8063	8.60353	4.15575
73.057	179.769	176.001	171.944	168.309	164.017	160.332	156.025	152.605	147.99	143.646	139.691	135.726	131.668	128.126	123.762	119.572	115.627	111.708	107.553	103.771	99.5681	96.2408	92.7357	88.0588	83.6528	79.8726	75.9769	72.0656	68.2042	63.9793	60.0045	55.7502	51.8236	47.7394	43.9126	39.9529	35.9042	32.1746	27.8317	23.8484	20.3105	15.9996	11.7563	8.58365	4.22623
73.2189	179.786	176.014	172.005	168.348	164.05	160.364	156.024	152.618	148.048	143.678	139.729	135.778	131.722	128.152	123.789	119.634	115.684	111.78	107.535	103.795	99.5937	96.3504	92.6999	88.1277	83.6771	79.8868	75.9652	72.0698	68.2801	64.0201	60.0132	55.7746	51.8443	47.7793	43.8985	40.0157	35.9218	32.2141	27.8588	23.9115	20.3252	15.9895	11.7889	8.59925	4.24731
73.3808	179.787	176.036	171.97	168.336	164.074	160.376	155.953	152.584	148.106	143.732	139.735	135.8	131.697	128.172	123.825	119.636	115.704	111.742	107.563	103.789	99.6365	96.4208	92.6799	88.1704	83.7436	79.8939	76.0377	72.1254	68.2902	64.0747	60.0291	55.7919	51.8476	47.7943	43.916	40.0504	35.9524	32.1547	27.871	23.9388	20.3698	16.0673	11.8357	8.5667	4.3044
73.5427	179.81	176.063	172.011	168.367	164.094	160.392	155.989	152.635	148.193	143.759	139.783	135.861	131.747	128.219	123.814	119.651	115.753	111.737	107.565	103.844	99.6827	96.4411	92.7001	88.1662	83.7778	79.977	76.1274	72.1883	68.3457	64.1449	60.0535	55.8205	51.8544	47.8635	43.9247	40.0711	36.0071	32.1811	27.9013	24.0027	20.4099	16.0324	11.8732	8.57409	4.29835
73.7047	179.817	176.049	172.05	168.408	164.122	160.423	155.975	152.588	148.24	143.783	139.793	135.804	131.745	128.234	123.833	119.671	115.792	111.749	107.582	103.829	99.6223	96.4838	92.648	88.1865	83.7812	79.9449	76.124	72.233	68.3691	64.1856	60.0071	55.8257	51.851	47.926	43.9325	40.0842	36.0109	32.1003	27.9059	24.017	20.413	15.9836	11.8538	8.56289	4.28746
73.8666	179.806	176.008	172.121	168.436	164.114	160.452	155.95	152.682	148.263	143.849	139.85	135.744	131.816	128.243	123.832	119.706	115.792	111.786	107.623	103.867	99.6702	96.4759	92.6518	88.2095	83.8088	79.9588	76.1069	72.2237	68.3727	64.2126	60.0154	55.824	51.9514	47.9653	43.9092	40.0976	36.0513	32.0946	27.9654	24.0747	20.4219	16.0623	11.9213	8.5223	4.31413
74.0285	179.829	175.98	172.146	168.441	164.122	160.481	155.916	152.564	148.319	143.869	139.801	135.787	131.788	128.261	123.783	119.662	115.767	111.771	107.636	103.852	99.6207	96.501	92.5571	88.2006	83.8579	79.9594	76.0872	72.2289	68.3994	64.2068	59.9997	55.8231	51.914	47.9882	43.879	40.0752	36.0472	32.1047	27.9693	24.0896	20.3826	16.052	11.9685	8.47757	4.29848
74.1904	179.837	176.012	172.162	168.47	164.094	160.453	155.956	152.612	148.316	143.925	139.823	135.742	131.821	128.282	123.798	119.706	115.821	111.714	107.654	103.857	99.6493	96.4906	92.4907	88.2197	83.8793	79.9679	76.1211	72.26	68.3955	64.2418	60.0302	55.8527	51.9402	47.9864	43.8513	40.0536	36.0546	32.0803	27.9663	24.1001	20.3892	16.0178	11.9834	8.48842	4.30562
74.3523	179.842	175.954	172.169	168.464	164.105	160.454	155.912	152.558	148.341	143.936	139.879	135.71	131.756	128.294	123.791	119.641	115.803	111.711	107.681	103.896	99.6492	96.5103	92.4933	88.1781	83.8985	79.9626	76.1362	72.3023	68.4008	64.283	59.99	55.8627	51.9228	48.1044	43.8758	40.0825	36.0541	32.0368	27.9841	24.0948	20.3916	16.0261	12.0051	8.44873	4.28636
74.5142	179.81	175.968	172.177	168.466	164.1	160.459	155.904	152.536	148.348	143.951	139.898	135.699	131.697	128.256	123.724	119.598	115.799	111.642	107.648	103.86	99.6328	96.4591	92.4344	88.1775	83.8564	79.9544	76.1059	72.2892	68.3467	64.325	59.9439	55.8747	51.9063	48.0333	43.8784	40.0365	36.0705	31.9892	27.9861	24.1204	20.3687	16.0585	12.0148	8.43388	4.27956
74.6762	179.853	175.933	172.157	168.463	164.097	160.424	155.833	152.489	148.364	143.989	139.882	135.675	131.735	128.244	123.711	119.555	115.812	111.711	107.633	103.862	99.6354	96.4423	92.3573	88.1682	83.8549	79.9787	76.1163	72.3445	68.3343	64.315	59.9552	55.8869	51.9439	48.0139	43.8461	40.0195	36.0511	32.0304	28.0132	24.102	20.3641	16.0691	11.9988	8.41986	4.24909
74.8381	179.825	175.934	172.205	168.462	164.101	160.387	155.816	152.478	148.349	144.048	139.91	135.687	131.744	128.25	123.663	119.574	115.792	111.696	107.652	103.857	99.59	96.4223	92.2633	88.1485	83.8766	80.0115	76.1187	72.375	68.3459	64.3236	59.9716	55.8999	51.9103	48.0527	43.8398	39.966	36.0369	31.9629	28.0497	24.1065	20.3634	16.0993	12.0191	8.39721	4.2242
75	179.858	175.969	172.235	168.495	164.136	160.345	155.816	152.47	148.326	144.093	139.895	135.723	131.773	128.278	123.652	119.577	115.81	111.666	107.64	103.876	99.6245	96.4565	92.2595	88.1555	83.8469	80.0724	76.1296	72.4065	68.3188	64.3455	59.9764	55.9013	51.954	48.0135	43.8445	39.954	36.0406	31.9927	28.0629	24.1078	20.3861	16.1594	12.031	8.38019	4.19235
75.1619	179.864	175.969	172.193	168.439	164.129	160.321	155.821	152.522	148.313	144.12	139.937	135.689	131.758	128.281	123.656	119.552	115.792	111.642	107.653	103.894	99.6402	96.4609	92.3003	88.2065	83.893	80.0909	76.1699	72.5026	68.3568	64.3787	60.0506	55.9162	51.9618	48.0609	43.8771	39.9819	36.0638	31.9919	28.1014	24.1129	20.4065	16.1373	12.0598	8.37984	4.19542
75.3238	179.878	175.93	172.207	168.452	164.18	160.328	155.756	152.527	148.281	144.202	139.955	135.725	131.776	128.28	123.629	119.596	115.791	111.709	107.664	103.889	99.6373	96.4366	92.3736	88.2151	83.8558	80.0776	76.1712	72.5075	68.3664	64.3789	60.0426	55.9694	51.9497	48.0801	43.8699	39.9695	36.0352	31.9331	28.1527	24.0749	20.3703	16.1499	12.0503	8.40053	4.11215
75.4858	179.904	175.906	172.252	168.424	164.231	160.325	155.736	152.457	148.269	144.262	139.962	135.799	131.834	128.302	123.644	119.56	115.789	111.679	107.689	103.888	99.6622	96.4853	92.3752	88.2519	83.883	80.1189	76.2174	72.5266	68.3738	64.378	60.1056	55.9746	51.9971	48.0456	43.8739	39.968	36.0439	32.0104	28.1723	24.0891	20.3724	16.1706	12.0544	8.36297	4.11608
75.6477	179.921	175.89	172.247	168.467	164.251	160.313	155.806	152.641	148.275	144.281	140.037	135.817	131.836	128.362	123.647	119.578	115.831	111.748	107.694	103.891	99.7255	96.5504	92.4594	88.2852	83.9037	80.1402	76.323	72.5765	68.4072	64.4025	60.1445	56.0211	52.0431	48.121	43.8944	40.0131	36.0436	32.033	28.2545	24.1539	20.4422	16.2227	12.0926	8.38718	4.09711
75.8096	179.968	175.959	172.325	168.463	164.266	160.331	155.8	152.614	148.251	144.303	140.052	135.862	131.915	128.438	123.73	119.603	115.916	111.819	107.798	103.948	99.8051	96.5654	92.5771	88.3163	83.9366	80.2279	76.368	72.6774	68.4117	64.5034	60.2175	56.027	52.0775	48.1901	43.9286	40.0655	36.0978	32.1393	28.3121	24.1749	20.4357	16.2657	12.0907	8.39784	4.11782
75.9715	180.033	175.999	172.413	168.474	164.364	160.399	155.859	152.712	148.319	144.318	140.137	135.938	131.917	128.515	123.772	119.668	115.934	111.86	107.867	103.974	99.8319	96.6687	92.5912	88.3803	83.9754	80.2354	76.453	72.7415	68.4988	64.5281	60.2679	56.1028	52.1009	48.2696	43.9979	40.1182	36.1077	32.177	28.3726	24.2056	20.4375	16.3148	12.1414	8.45262	4.14514
76.1334	180.084	175.999	172.423	168.497	164.374	160.464	155.85	152.712	148.312	144.343	140.178	136.03	131.996	128.523	123.776	119.701	115.945	111.886	107.942	104.015	99.9179	96.7066	92.7127	88.4173	84.0315	80.2561	76.526	72.7869	68.5173	64.5911	60.334	56.1568	52.1368	48.2131	44.0218	40.1917	36.1338	32.2249	28.4898	24.2672	20.484	16.3265	12.1705	8.48674	4.14092
76.2953	180.134	176.11	172.507	168.473	164.447	160.511	155.946	152.783	148.371	144.373	140.297	136.091	132.065	128.57	123.819	119.76	115.998	111.887	108.062	104.067	100.017	96.7674	92.8113	88.4947	84.0678	80.2838	76.5786	72.8402	68.5028	64.6347	60.3642	56.2275	52.2197	48.2909	44.0621	40.2508	36.162	32.3159	28.5113	24.2946	20.5581	16.4076	12.2574	8.53323	4.17111
76.4573	180.163	176.192	172.568	168.543	164.489	160.538	155.956	152.862	148.431	144.466	140.401	136.16	132.048	128.614	123.888	119.779	116.067	111.902	108.084	104.146	100.049	96.801	92.8828	88.5211	84.1366	80.3577	76.6776	72.9673	68.6035	64.7215	60.4644	56.3027	52.2303	48.2985	44.105	40.3694	36.2361	32.3803	28.5918	24.4321	20.6281	16.4453	12.297	8.57329	4.23005
76.6192	180.227	176.283	172.692	168.577	164.53	160.602	156.013	152.882	148.497	144.5	140.505	136.208	132.085	128.708	123.913	119.871	116.13	111.977	108.193	104.235	100.16	96.8807	92.959	88.6395	84.1941	80.4608	76.7502	73.105	68.6474	64.7474	60.4957	56.3383	52.282	48.3602	44.1411	40.4341	36.305	32.419	28.6304	24.4911	20.7439	16.5228	12.3491	8.61417	4.27653
76.7811	180.315	176.367	172.725	168.596	164.607	160.702	156.054	153.004	148.577	144.541	140.575	136.217	132.13	128.708	123.936	119.94	116.225	112.04	108.283	104.288	100.23	96.9443	92.9599	88.6814	84.2601	80.4769	76.8084	73.1508	68.7372	64.8139	60.5339	56.4402	52.2775	48.3744	44.1893	40.5156	36.3567	32.4422	28.6805	24.5777	20.8746	16.6423	12.3732	8.68452	4.33151
76.943	180.336	176.388	172.774	168.63	164.636	160.767	156.087	153	148.675	144.635	140.699	136.259	132.158	128.784	124.014	119.962	116.25	112.115	108.371	104.345	100.281	96.9359	93.0661	88.7348	84.3047	80.5924	76.8704	73.2421	68.7306	64.8758	60.5775	56.5135	52.2936	48.3659	44.233	40.5866	36.4246	32.4591	28.7095	24.6782	20.9358	16.6537	12.4586	8.7199	4.36281
77.1049	180.368	176.458	172.848	168.625	164.716	160.823	156.125	153.054	148.752	144.717	140.775	136.281	132.191	128.869	124.011	119.963	116.376	112.11	108.442	104.475	100.296	96.8995	93.0274	88.8052	84.3322	80.6004	76.888	73.2686	68.778	64.9085	60.5728	56.5739	52.2777	48.3245	44.2665	40.5884	36.5071	32.4356	28.734	24.7077	21.0584	16.67	12.4679	8.74763	4.37756
77.2668	180.433	176.515	172.939	168.642	164.736	160.821	156.137	153.111	148.871	144.81	140.838	136.277	132.225	128.928	124.094	120.035	116.458	112.186	108.516	104.557	100.364	96.9156	93.0684	88.8729	84.3782	80.63	76.9699	73.3374	68.8557	64.9754	60.5894	56.6296	52.3124	48.3575	44.3431	40.6809	36.5773	32.4412	28.7132	24.8308	21.1132	16.7329	12.5007	8.77639	4.49072
77.4288	180.503	176.562	172.957	168.677	164.792	160.863	156.173	153.248	148.993	144.862	141.002	136.261	132.227	128.996	124.1	120.05	116.538	112.241	108.612	104.59	100.455	96.953	93.1277	88.9086	84.4098	80.7307	76.9854	73.4772	68.9551	65.0306	60.659	56.6784	52.3173	48.3659	44.359	40.7285	36.7055	32.4746	28.7233	24.8717	21.1311	16.7196	12.5263	8.81391	4.54949
77.5907	180.545	176.606	173.071	168.677	164.801	160.969	156.209	153.319	149.125	144.944	141.09	136.341	132.275	129.063	124.196	120.128	116.636	112.338	108.731	104.703	100.479	96.9488	93.1464	89.0117	84.458	80.8372	77.0063	73.5579	69.0322	65.0562	60.6701	56.7087	52.3433	48.4059	44.4499	40.8042	36.797	32.544	28.7638	24.9773	21.2819	16.8558	12.5414	8.87089	4.60102
77.7526	180.601	176.602	173.134	168.727	164.891	160.987	156.278	153.255	149.216	145.067	141.131	136.35	132.355	129.101	124.219	120.153	116.709	112.401	108.785	104.772	100.533	97.0223	93.1038	89.0746	84.4943	80.8346	77.1148	73.6052	69.1256	65.1188	60.6949	56.7968	52.4138	48.4239	44.4553	40.811	36.9163	32.5411	28.8097	24.972	21.3884	16.894	12.5892	8.92198	4.58868
77.9145	180.666	176.609	173.237	168.728	164.919	161.017	156.319	153.358	149.304	145.105	141.248	136.43	132.392	129.223	124.26	120.159	116.772	112.444	108.865	104.83	100.665	96.9968	93.1397	89.1143	84.5079	80.8474	77.1829	73.6185	69.2125	65.1211	60.7029	56.8026	52.4362	48.4355	44.4877	40.9116	36.9545	32.6013	28.8318	25.0312	21.4994	16.9216	12.6595	8.93417	4.70912
78.0764	180.72	176.659	173.25	168.717	164.941	161.044	156.401	153.416	149.407	145.147	141.31	136.412	132.432	129.279	124.34	120.245	116.834	112.558	108.936	104.859	100.717	97.04	93.2946	89.1662	84.5373	80.9632	77.2575	73.6486	69.3337	65.1956	60.7877	56.8735	52.4722	48.5732	44.5284	40.98	37.0717	32.6561	28.8795	25.0925	21.5403	17.003	12.6732	8.99413	4.81857
78.2383	180.766	176.698	173.265	168.757	164.968	161.192	156.428	153.419	149.531	145.184	141.375	136.445	132.407	129.36	124.375	120.25	116.968	112.646	108.989	104.913	100.806	97.0965	93.2962	89.2263	84.6141	81.0521	77.3107	73.6542	69.4845	65.2782	60.8509	56.9299	52.5096	48.6577	44.5403	41.031	37.2035	32.7242	28.883	25.1639	21.606	16.9856	12.6925	9.00169	4.85138
78.4003	180.829	176.759	173.294	168.853	165.03	161.286	156.5	153.526	149.619	145.274	141.435	136.517	132.446	129.49	124.424	120.24	117.038	112.796	109.106	104.941	100.892	97.1375	93.3476	89.3321	84.6931	81.054	77.4202	73.6895	69.6605	65.2896	60.8907	56.9919	52.6031	48.7469	44.604	41.0871	37.2597	32.8527	28.9618	25.1833	21.7292	17.0762	12.7721	9.07078	4.93999
78.5622	180.928	176.85	173.329	168.906	165.099	161.307	156.509	153.53	149.714	145.352	141.407	136.479	132.51	129.581	124.509	120.357	117.142	112.854	109.231	105.049	100.966	97.2571	93.3786	89.3502	84.7398	81.1657	77.5358	73.7632	69.7464	65.2709	60.9739	57.0249	52.6696	48.7192	44.6347	41.1193	37.3451	32.9724	29.0741	25.2377	21.8397	17.1721	12.8496	9.09309	5.00786
78.7241	180.976	176.87	173.314	168.921	165.157	161.395	156.544	153.566	149.787	145.391	141.407	136.516	132.584	129.597	124.6	120.402	117.193	112.901	109.297	105.082	101.007	97.2422	93.452	89.3862	84.7992	81.1486	77.5747	73.829	69.8266	65.2675	61.0193	57.1265	52.7138	48.8644	44.6691	41.1828	37.4277	33.0981	29.1314	25.2543	21.9657	17.1816	12.9005	9.13721	5.1356
78.886	181.052	176.906	173.291	168.985	165.178	161.458	156.583	153.626	149.845	145.486	141.434	136.572	132.671	129.697	124.615	120.436	117.236	112.967	109.398	105.14	101.013	97.2757	93.3869	89.4578	84.8606	81.3057	77.6283	73.8354	69.9813	65.3105	61.1001	57.202	52.7311	48.8991	44.6874	41.1831	37.4923	33.1886	29.1717	25.2528	22.0114	17.1443	12.9649	9.13918	5.16239
79.0479	181.064	177.007	173.341	169.022	165.192	161.527	156.621	153.895	149.942	145.533	141.393	136.605	132.629	129.726	124.641	120.461	117.284	112.997	109.441	105.196	101.127	97.3094	93.4384	89.4852	84.9438	81.3458	77.7111	73.8663	70.077	65.3331	61.1361	57.2781	52.7721	48.9279	44.7371	41.2422	37.5134	33.3027	29.2191	25.2479	22.0845	17.266	13.0325	9.19981	5.24058
79.2098	181.107	177.028	173.304	169.067	165.176	161.544	156.688	153.865	150.009	145.595	141.403	136.644	132.685	129.733	124.677	120.494	117.361	113.044	109.572	105.243	101.194	97.3768	93.4054	89.5217	85.0059	81.318	77.726	73.9363	70.1763	65.3047	61.1874	57.3286	52.8596	48.9433	44.7445	41.2808	37.5141	33.4093	29.2774	25.2636	22.1856	17.4232	13.0678	9.17468	5.25352
79.3718	181.17	177.068	173.354	169.108	165.201	161.596	156.755	153.912	150.073	145.675	141.368	136.716	132.785	129.782	124.727	120.575	117.414	113.064	109.674	105.349	101.335	97.4525	93.4559	89.5954	85.0704	81.4938	77.7788	73.9343	70.1616	65.2886	61.2126	57.3718	52.8407	48.9856	44.7832	41.3062	37.6051	33.5082	29.3287	25.2956	22.3895	17.4244	13.1266	9.19553	5.32555
79.5337	181.257	177.112	173.388	169.144	165.278	161.627	156.867	154.033	150.124	145.748	141.338	136.823	132.771	129.711	124.737	120.662	117.49	113.143	109.783	105.422	101.366	97.4469	93.4488	89.6435	85.2007	81.4913	77.8204	74.0209	70.1629	65.3343	61.277	57.5063	52.869	49.0822	44.8534	41.3003	37.6511	33.5403	29.4271	25.3275	22.6803	17.5744	13.1391	9.23897	5.4135
79.6956	181.297	177.149	173.485	169.145	165.299	161.626	156.89	154.118	150.192	145.793	141.361	136.831	132.829	129.734	124.775	120.728	117.507	113.203	109.778	105.485	101.41	97.4179	93.3743	89.6958	85.2293	81.5801	77.8142	74.0357	70.2111	65.3836	61.2875	57.5243	52.8878	49.1225	44.8916	41.299	37.6982	33.563	29.4799	25.373	22.7301	17.6551	13.2078	9.21564	5.44165
79.8575	181.33	177.188	173.533	169.201	165.326	161.661	156.941	154.345	150.237	145.811	141.478	136.931	132.89	129.736	124.838	120.757	117.578	113.299	109.812	105.52	101.528	97.4855	93.5386	89.7061	85.3323	81.6249	77.8336	74.0876	70.397	65.4915	61.3661	57.6743	52.9382	49.1509	44.9753	41.3151	37.7577	33.6726	29.5165	25.3882	22.7685	17.7402	13.282	9.21244	5.4509
80.0194	181.438	177.273	173.604	169.229	165.437	161.637	157.001	154.292	150.267	145.97	141.612	137.073	132.877	129.722	124.866	120.78	117.672	113.345	109.921	105.557	101.542	97.4886	93.5544	89.7687	85.3883	81.6115	77.8883	74.1664	70.4617	65.5289	61.3787	57.6889	52.9772	49.1716	45.0146	41.3294	37.7939	33.6971	29.5687	25.3752	22.7753	17.8428	13.3096	9.17573	5.4335
80.1813	181.431	177.356	173.692	169.275	165.53	161.629	157.093	154.377	150.279	145.989	141.666	137.121	132.96	129.697	124.939	120.858	117.768	113.359	109.93	105.639	101.647	97.5303	93.6086	89.856	85.484	81.7531	77.9145	74.2367	70.6355	65.5768	61.4918	57.7223	52.9746	49.2096	45.0885	41.3362	37.9026	33.7606	29.6385	25.4293	22.9341	17.8834	13.387	9.19636	5.50566
80.3433	181.497	177.441	173.778	169.304	165.636	161.718	157.229	154.411	150.287	146.028	141.661	137.26	133.01	129.64	124.984	120.873	117.856	113.481	110.075	105.733	101.737	97.4923	93.6407	89.9114	85.5654	81.757	77.9773	74.2549	70.6267	65.6739	61.5286	57.8456	53.0257	49.2976	45.15	41.3756	37.9903	33.7647	29.7242	25.502	23.0638	18.0055	13.4724	9.31633	5.56218
80.5052	181.629	177.489	173.949	169.325	165.697	161.691	157.277	154.467	150.246	146.044	141.817	137.356	133.09	129.573	125.064	120.927	117.88	113.531	110.15	105.779	101.746	97.5617	93.7002	89.933	85.6637	81.8058	78.0188	74.2983	70.7431	65.6999	61.6092	57.9286	53.0947	49.4022	45.2501	41.4106	38.0644	33.8253	29.8119	25.5628	23.1022	17.9726	13.5448	9.30895	5.55618
80.6671	181.645	177.556	174.05	169.354	165.804	161.635	157.361	154.504	150.271	146.135	141.991	137.417	133.078	129.592	125.097	120.998	118.003	113.601	110.188	105.761	101.804	97.615	93.8517	89.9305	85.7246	81.8549	78.1419	74.3238	70.9457	65.8986	61.6446	57.9927	53.1555	49.4388	45.2771	41.4446	38.1572	33.8735	29.8838	25.5863	23.0509	18.0918	13.6096	9.3355	5.55723
80.829	181.719	177.64	174.093	169.424	165.921	161.659	157.374	154.543	150.295	146.208	142.111	137.541	133.133	129.581	125.179	121.05	118.081	113.708	110.308	105.817	101.871	97.6651	93.8394	89.9483	85.8063	81.8378	78.2427	74.3945	71.093	65.9099	61.7346	58.0866	53.1991	49.4605	45.2949	41.4425	38.237	33.8735	29.9119	25.5981	23.0449	18.1135	13.652	9.3497	5.63346
80.9909	181.755	177.657	174.212	169.385	165.93	161.666	157.392	154.446	150.368	146.232	142.101	137.653	133.261	129.606	125.253	121.077	118.13	113.702	110.331	105.868	101.954	97.6093	93.8325	89.9861	85.9085	81.8033	78.2916	74.4334	71.0835	65.8475	61.827	58.1333	53.2357	49.5507	45.3463	41.4845	38.329	33.9149	30.0287	25.6589	23.2451	18.1678	13.6317	9.35029	5.73704
81.1528	181.836	177.736	174.248	169.443	166.025	161.733	157.443	154.463	150.431	146.223	142.145	137.647	133.317	129.623	125.302	121.106	118.151	113.809	110.446	105.937	101.949	97.5691	93.8629	90.005	85.908	81.853	78.3349	74.4626	71.083	65.8616	61.9102	58.2685	53.2707	49.5425	45.3805	41.5008	38.4003	33.9375	30.151	25.6909	23.3603	18.182	13.7035	9.4237	5.81046
81.3148	181.838	177.737	174.309	169.43	166.102	161.752	157.462	154.46	150.455	146.203	142.303	137.589	133.322	129.629	125.361	121.136	118.2	113.871	110.463	105.904	101.938	97.6121	93.8568	89.962	85.955	81.8576	78.3444	74.4463	71.1878	65.8959	61.9599	58.3511	53.3305	49.638	45.4206	41.5606	38.4539	33.9847	30.177	25.7848	23.3364	18.2161	13.7328	9.41126	5.8859
81.4767	181.799	177.771	174.341	169.479	166.191	161.759	157.491	154.518	150.472	146.247	142.392	137.64	133.322	129.657	125.4	121.193	118.214	113.831	110.517	105.889	101.958	97.5992	93.9319	89.9458	85.9257	81.8813	78.4411	74.4449	71.2486	66.0028	61.9648	58.3949	53.4201	49.7119	45.4018	41.5735	38.5752	33.9557	30.2276	25.8148	23.2722	18.2802	13.7888	9.38243	5.93434
81.6386	181.791	177.785	174.375	169.464	166.308	161.706	157.47	154.556	150.471	146.228	142.451	137.568	133.294	129.68	125.425	121.114	118.142	113.859	110.551	105.92	101.97	97.6032	93.9451	89.9434	85.9297	81.8676	78.5001	74.4685	71.3314	66.0198	61.9895	58.4355	53.4394	49.7535	45.3606	41.5425	38.5676	33.9404	30.253	25.8504	23.2394	18.3002	13.7229	9.38673	5.91843
81.8005	181.76	177.798	174.32	169.509	166.368	161.767	157.498	154.479	150.469	146.212	142.45	137.615	133.362	129.678	125.411	121.174	118.092	113.9	110.615	105.916	102.029	97.5324	93.9028	89.9447	85.966	81.8418	78.4301	74.5137	71.2739	65.9962	61.9996	58.4774	53.4728	49.69	45.3709	41.5472	38.6796	33.9803	30.3114	25.9131	23.4311	18.382	13.7566	9.36298	5.9979
81.9624	181.76	177.818	174.353	169.504	166.406	161.851	157.568	154.406	150.502	146.213	142.417	137.545	133.317	129.723	125.413	121.19	118.044	113.852	110.603	105.929	101.955	97.5452	93.9276	89.946	85.9874	81.8052	78.4849	74.4861	71.2994	66.0476	62.0379	58.5266	53.5083	49.8741	45.3637	41.5151	38.6764	34.0776	30.3023	25.9887	23.5808	18.4235	13.7365	9.34075	5.99822
82.1244	181.686	177.791	174.358	169.554	166.497	161.916	157.529	154.365	150.497	146.231	142.517	137.515	133.267	129.697	125.398	121.234	118.093	113.888	110.53	105.968	101.973	97.6154	94.0506	89.9156	85.9833	81.8615	78.5416	74.4207	71.4988	66.1035	62.0155	58.5527	53.5323	49.8555	45.3275	41.5211	38.6748	34.0691	30.2924	25.993	23.4339	18.515	13.7361	9.30697	6.00574
82.2863	181.666	177.833	174.365	169.579	166.593	161.966	157.559	154.407	150.529	146.298	142.609	137.541	133.275	129.752	125.405	121.274	118.002	113.924	110.453	105.938	101.934	97.5979	94.0721	89.9257	86.0172	81.9542	78.5866	74.4501	71.6665	66.1768	61.9976	58.5597	53.5612	49.8361	45.2795	41.4969	38.7075	34.1739	30.2367	26.0397	23.2962	18.5049	13.6771	9.26824	5.96855
82.4482	181.631	177.786	174.334	169.681	166.658	162.004	157.587	154.308	150.595	146.345	142.606	137.555	133.284	129.779	125.416	121.292	117.962	113.965	110.423	105.958	101.955	97.624	94.1663	89.8908	86.0334	81.9655	78.6365	74.4777	71.7049	66.2711	62.0278	58.5482	53.5502	49.8348	45.2506	41.4365	38.7639	34.1617	30.2451	26.0754	23.3065	18.5538	13.7138	9.2612	5.99423
82.6101	181.625	177.818	174.282	169.643	166.696	162.123	157.59	154.267	150.601	146.382	142.54	137.582	133.228	129.844	125.42	121.389	117.915	114.033	110.392	106.015	101.994	97.5524	94.1226	89.941	86.1484	81.9926	78.6628	74.3835	71.6152	66.2794	62.0308	58.5045	53.5386	49.8399	45.2826	41.4361	38.8065	34.2063	30.2797	26.0639	23.315	18.5078	13.6946	9.24914	5.9746
82.772	181.618	177.813	174.329	169.623	166.764	162.148	157.613	154.273	150.59	146.348	142.517	137.566	133.215	129.812	125.34	121.382	117.893	113.963	110.348	106.065	101.993	97.5751	94.1237	89.8899	86.1994	82.0729	78.6537	74.3793	71.6256	66.2693	62.0209	58.4944	53.5781	49.8602	45.2891	41.3494	38.8539	34.2116	30.2892	26.0756	23.3791	18.526	13.6754	9.2442	5.89991
82.9339	181.636	177.714	174.303	169.697	166.788	162.238	157.636	154.283	150.61	146.418	142.589	137.544	133.194	129.831	125.359	121.412	117.937	114	110.254	106.102	101.964	97.5708	94.1546	89.8297	86.2367	82.1352	78.7104	74.3705	71.7064	66.3113	62.0721	58.5054	53.589	49.7665	45.2902	41.3343	38.7962	34.2276	30.29	26.0877	23.3854	18.5456	13.7268	9.23347	5.92072
83.0959	181.621	177.717	174.284	169.712	166.841	162.21	157.64	154.284	150.622	146.435	142.527	137.63	133.174	129.898	125.402	121.489	117.942	113.992	110.29	106.097	101.963	97.5689	94.1319	89.8394	86.2987	82.1845	78.7584	74.3739	71.7669	66.4912	62.0223	58.4212	53.5672	49.8171	45.3074	41.3059	38.7895	34.2804	30.2561	26.0941	23.3533	18.6401	13.7378	9.22074	5.8781
83.2578	181.682	177.744	174.321	169.715	166.763	162.199	157.598	154.266	150.624	146.455	142.411	137.689	133.221	129.946	125.365	121.542	117.977	114.011	110.334	106.165	102.025	97.5813	94.1815	89.8471	86.4107	82.3384	78.8079	74.3915	71.7301	66.3953	62.0481	58.4078	53.5743	49.7869	45.3428	41.3208	38.8749	34.2981	30.2882	26.0746	23.5759	18.595	13.7747	9.24517	5.90253
83.4197	181.674	177.661	174.283	169.733	166.801	162.234	157.604	154.328	150.596	146.448	142.419	137.697	133.185	129.929	125.389	121.689	117.937	114.008	110.357	106.109	102.025	97.5637	94.1284	89.9009	86.4753	82.3493	78.7835	74.3611	71.6063	66.3948	62.116	58.3836	53.5629	49.7476	45.3337	41.3281	38.8738	34.2737	30.3167	26.0976	23.6049	18.6134	13.7237	9.25675	5.87727
83.5816	181.676	177.636	174.307	169.741	166.843	162.239	157.597	154.38	150.532	146.446	142.328	137.718	133.145	129.898	125.376	121.724	117.97	114.019	110.449	106.193	102.071	97.5694	94.143	89.8433	86.5309	82.2964	78.8208	74.2982	71.5491	66.413	62.1604	58.4065	53.5796	49.7475	45.4007	41.3134	38.9055	34.3067	30.3786	26.1046	23.658	18.6185	13.7754	9.24517	5.87286
83.7435	181.708	177.596	174.339	169.735	166.804	162.191	157.586	154.303	150.475	146.456	142.342	137.788	133.178	129.984	125.448	121.83	118.037	114.122	110.447	106.235	102.105	97.5559	94.1883	89.9389	86.5417	82.2178	78.797	74.3453	71.4774	66.4379	62.1937	58.3881	53.533	49.7282	45.4115	41.31	38.9343	34.3725	30.3716	26.1027	23.6502	18.6877	13.7872	9.26963	5.93566
83.9054	181.725	177.601	174.348	169.814	166.742	162.188	157.532	154.343	150.407	146.545	142.235	137.822	133.205	130.03	125.425	121.872	118.022	114.059	110.539	106.214	102.109	97.4863	94.1223	89.9494	86.5785	82.2286	78.7558	74.379	71.3721	66.4315	62.2122	58.3943	53.512	49.627	45.4468	41.3523	38.9163	34.3849	30.3776	26.1285	23.5982	18.6476	13.8327	9.28963	5.95917
84.0674	181.778	177.515	174.338	169.809	166.727	162.175	157.504	154.184	150.337	146.52	142.234	137.81	133.208	130.027	125.491	121.907	118.031	114.184	110.559	106.273	102.106	97.5052	94.131	89.9941	86.6037	82.2249	78.7147	74.359	71.2733	66.3844	62.2462	58.3585	53.4968	49.6417	45.5121	41.3467	38.8636	34.3728	30.3836	26.1561	23.4351	18.5856	13.8024	9.32114	5.98482
84.2293	181.832	177.506	174.32	169.781	166.724	162.207	157.502	154.248	150.282	146.495	142.195	137.862	133.228	130.088	125.474	121.877	117.999	114.183	110.595	106.26	102.123	97.4104	94.1077	90.0219	86.5814	82.1557	78.6452	74.3628	71.1752	66.3698	62.2672	58.362	53.43	49.6573	45.4943	41.3703	38.829	34.3353	30.3661	26.1079	23.2772	18.5957	13.8483	9.36669	6.01952
84.3912	181.864	177.541	174.304	169.798	166.662	162.151	157.504	154.222	150.203	146.38	142.157	137.877	133.167	130.082	125.476	121.915	118.006	114.206	110.582	106.221	102.119	97.3902	94.1045	89.9655	86.603	82.0744	78.526	74.3665	70.9775	66.3133	62.2946	58.3636	53.4034	49.6301	45.5518	41.4041	38.8003	34.3957	30.3542	26.1839	23.0989	18.5294	13.8382	9.37446	5.99711
84.5531	181.887	177.474	174.236	169.755	166.629	162.191	157.579	154.255	150.191	146.285	142.094	137.874	133.189	130.209	125.5	121.902	118.05	114.241	110.582	106.246	102.163	97.3983	94.1047	90.0597	86.5668	82.1003	78.507	74.3458	70.8289	66.3242	62.2995	58.349	53.4171	49.6557	45.5495	41.4065	38.7916	34.3154	30.3337	26.1739	23.0606	18.5775	13.8595	9.40759	6.03791
84.715	181.941	177.435	174.266	169.746	166.621	162.175	157.572	154.126	150.139	146.206	142.069	137.882	133.208	130.206	125.483	121.905	118.013	114.235	110.541	106.189	102.105	97.3251	94.1541	90.0311	86.5458	82.0692	78.4658	74.3439	70.7959	66.3173	62.3513	58.3097	53.3854	49.5833	45.5392	41.4291	38.722	34.2626	30.3664	26.1395	23.0054	18.5258	13.8522	9.38763	6.03778
84.8769	181.971	177.485	174.247	169.759	166.574	162.224	157.605	154.078	150.09	146.141	142.123	137.835	133.204	130.189	125.487	121.901	117.99	114.2	110.477	106.159	102.038	97.2765	94.1811	90.064	86.5286	82.0983	78.3602	74.3339	70.6822	66.2871	62.3203	58.2365	53.313	49.6202	45.5562	41.4526	38.6436	34.2305	30.3532	26.1524	23.0113	18.6164	13.8455	9.41618	6.01554
85.0389	181.971	177.448	174.207	169.713	166.575	162.333	157.634	154.12	150.053	146.139	142.041	137.822	133.228	130.234	125.471	121.839	117.933	114.254	110.387	106.132	101.984	97.2418	94.1473	90.0305	86.4979	82.0361	78.3876	74.3281	70.6458	66.3074	62.3086	58.2603	53.3636	49.5806	45.5747	41.4877	38.6701	34.2859	30.4226	26.1123	23.027	18.5838	13.9216	9.43946	6.03296
85.2008	181.981	177.51	174.133	169.741	166.534	162.375	157.713	154.205	150.015	146.1	142.106	137.901	133.238	130.215	125.472	121.851	117.993	114.185	110.32	106.14	101.901	97.2871	94.1928	90.0533	86.446	82.0975	78.322	74.2997	70.6185	66.3417	62.2971	58.2148	53.3786	49.5097	45.6041	41.491	38.5908	34.2692	30.4446	26.1466	22.8823	18.5558	13.8471	9.41767	6.02638
85.3627	182.014	177.476	174.158	169.762	166.488	162.442	157.706	154.19	149.946	146.049	142.047	137.843	133.253	130.254	125.463	121.84	117.945	114.23	110.218	106.05	101.865	97.3262	94.1828	90.07	86.4536	82.0784	78.2477	74.2963	70.5962	66.338	62.3654	58.1577	53.3782	49.5901	45.5988	41.4884	38.5929	34.3126	30.4712	26.1198	22.8086	18.6257	13.894	9.44582	6.0414
85.5246	181.977	177.562	174.144	169.789	166.403	162.424	157.684	154.045	149.892	145.935	142.08	137.853	133.274	130.202	125.519	121.896	117.92	114.197	110.213	106.056	101.879	97.2697	94.2091	90.0432	86.3776	82.0309	78.2631	74.2665	70.4717	66.3798	62.3194	58.1436	53.3377	49.5308	45.6159	41.5372	38.5579	34.2342	30.5072	26.0292	22.706	18.6431	13.8716	9.39601	6.0027
85.6865	181.995	177.561	174.126	169.803	166.382	162.403	157.7	154.095	149.852	145.904	142.048	137.809	133.252	130.102	125.479	121.776	117.896	114.13	110.095	105.979	101.715	97.2252	94.2629	90.0515	86.3434	82.0114	78.177	74.2095	70.3324	66.3013	62.3028	58.0977	53.3323	49.5307	45.5874	41.5118	38.506	34.2373	30.5261	26.0749	22.6083	18.5326	13.843	9.36467	5.99956
85.8484	181.959	177.556	174.105	169.789	166.33	162.352	157.701	154.082	149.818	145.915	142.017	137.761	133.276	130.069	125.519	121.766	117.865	114.106	110.098	105.961	101.701	97.325	94.2563	89.9704	86.2782	81.968	78.1885	74.3361	70.2626	66.2454	62.3304	58.0523	53.3205	49.4891	45.6226	41.5042	38.4867	34.233	30.5107	25.9689	22.6332	18.5779	13.874	9.31107	5.94347
86.0104	182.015	177.611	174.125	169.805	166.272	162.347	157.746	154.142	149.779	145.771	141.865	137.785	133.254	130.02	125.489	121.728	117.889	114.072	110.129	105.999	101.671	97.3407	94.2736	89.9679	86.2227	81.996	78.1376	74.265	70.1889	66.2872	62.3218	57.9829	53.3382	49.4705	45.6665	41.4753	38.4504	34.3879	30.5033	26.0328	22.4903	18.5805	13.7961	9.29292	5.91982
86.1723	181.992	177.637	174.145	169.751	166.209	162.255	157.712	154.043	149.723	145.755	141.751	137.73	133.216	129.901	125.428	121.74	117.839	114.16	110.034	105.95	101.668	97.3632	94.233	89.9296	86.1969	81.9257	78.0468	74.2655	70.025	66.1547	62.2991	57.9867	53.2707	49.5215	45.6571	41.4531	38.4025	34.3741	30.4293	25.9138	22.4091	18.5464	13.8165	9.2777	5.91587
86.3342	181.955	177.661	174.143	169.786	166.201	162.109	157.672	153.941	149.635	145.645	141.718	137.688	133.281	129.803	125.425	121.778	117.775	114.068	110.03	105.933	101.638	97.3501	94.2629	89.9205	86.143	81.8206	78.0247	74.2321	69.8567	66.0968	62.2906	57.9083	53.2639	49.4812	45.7037	41.4183	38.367	34.2849	30.3515	25.9078	22.3806	18.4801	13.7373	9.20446	5.90711
86.4961	181.989	177.633	174.178	169.715	166.178	161.931	157.639	153.887	149.585	145.545	141.65	137.683	133.236	129.74	125.407	121.777	117.72	114.071	110.015	105.902	101.549	97.29	94.1477	89.9004	86.0747	81.7957	77.9333	74.1605	69.7424	65.9465	62.2103	57.8764	53.2198	49.4382	45.6552	41.4211	38.2518	34.231	30.2894	25.9136	22.3382	18.356	13.6933	9.1705	5.91317
86.658	182.011	177.569	174.1	169.708	166.117	161.81	157.609	153.807	149.561	145.513	141.622	137.729	133.26	129.701	125.348	121.771	117.655	114.036	110.031	105.887	101.498	97.3056	94.1432	89.8545	86.0041	81.767	77.9024	74.2165	69.6542	65.8478	62.1905	57.8937	53.1929	49.4191	45.7046	41.3398	38.2067	34.1761	30.2164	25.8754	22.2852	18.388	13.6878	9.13499	5.88667
86.8199	182.011	177.617	174.112	169.626	166.109	161.767	157.564	153.83	149.547	145.507	141.547	137.676	133.232	129.661	125.363	121.813	117.609	114.065	109.996	105.9	101.496	97.2546	94.0568	89.8179	85.9955	81.7616	77.8352	74.1488	69.6048	65.8244	62.1432	57.8621	53.2047	49.4101	45.7307	41.3319	38.1737	34.22	30.1592	25.8523	22.3035	18.3179	13.6225	9.11901	5.8757
86.9819	182.012	177.599	174.108	169.628	166.071	161.669	157.525	153.763	149.517	145.44	141.499	137.659	133.237	129.555	125.354	121.732	117.557	114.127	109.883	105.876	101.46	97.2235	94.0016	89.8143	85.8988	81.7425	77.7571	74.0932	69.5065	65.6914	62.107	57.8433	53.1524	49.3786	45.7196	41.3113	38.0176	34.0889	30.0864	25.7709	22.2577	18.2412	13.6018	9.06414	5.88636
87.1438	182.017	177.558	174.08	169.674	166.054	161.526	157.504	153.734	149.469	145.436	141.544	137.611	133.181	129.524	125.349	121.734	117.534	114.064	109.964	105.933	101.404	97.1799	94.0303	89.8131	85.8265	81.6989	77.6742	74.0843	69.457	65.6283	62.0465	57.747	53.1599	49.3805	45.7045	41.2716	37.9382	34.0255	30.0051	25.7117	22.2789	18.1352	13.5206	9.05565	5.90099
87.3057	182.077	177.493	174.015	169.631	166.056	161.494	157.468	153.665	149.463	145.387	141.514	137.63	133.182	129.511	125.339	121.781	117.497	114.055	109.922	105.98	101.397	97.1756	93.9682	89.8177	85.7458	81.6872	77.6522	74.0509	69.3499	65.6067	61.9541	57.8094	53.1223	49.3464	45.74	41.2643	37.8323	33.974	29.9584	25.7244	22.2923	18.1093	13.4768	8.98733	5.81555
87.4676	182.071	177.48	173.946	169.588	166.097	161.408	157.454	153.677	149.437	145.407	141.522	137.615	133.131	129.48	125.269	121.734	117.458	114.048	109.934	105.983	101.39	97.1628	93.9787	89.8021	85.7078	81.7138	77.6013	74.0558	69.3348	65.5623	61.9445	57.793	53.1405	49.2971	45.7419	41.2336	37.7843	33.9154	29.887	25.7652	22.216	17.9975	13.4986	8.95218	5.84274
87.6295	182.043	177.383	173.882	169.658	166.132	161.371	157.447	153.667	149.425	145.499	141.543	137.572	133.113	129.444	125.301	121.732	117.381	114.089	109.888	106.043	101.371	97.1505	93.9449	89.7405	85.6527	81.6523	77.6361	73.9603	69.3122	65.5537	61.8948	57.7415	53.0977	49.3343	45.7389	41.234	37.7116	33.8799	29.8133	25.7122	22.0801	18.0044	13.4786	8.92019	5.87794
87.7915	182.086	177.343	173.874	169.66	166.12	161.337	157.423	153.611	149.412	145.494	141.521	137.584	133.089	129.433	125.293	121.653	117.361	114.041	109.859	106.049	101.33	97.189	93.9296	89.7197	85.5819	81.6332	77.5999	74.0675	69.2702	65.5382	61.8261	57.7168	53.131	49.2802	45.7097	41.2627	37.6665	33.8963	29.7405	25.6338	21.9889	18.0069	13.5313	8.90227	5.8285
87.9534	182.135	177.292	173.826	169.714	166.168	161.24	157.486	153.612	149.423	145.485	141.503	137.516	133.126	129.482	125.252	121.69	117.36	114.105	109.859	106.068	101.29	97.2116	93.8576	89.6682	85.5722	81.6099	77.6504	74.0863	69.2632	65.4991	61.8015	57.6926	53.1698	49.2537	45.6656	41.2692	37.5988	33.8612	29.6997	25.6077	21.8699	17.9544	13.5578	8.88394	5.80632
88.1153	182.15	177.241	173.728	169.713	166.189	161.222	157.464	153.552	149.38	145.524	141.478	137.477	133.081	129.44	125.268	121.694	117.308	114.019	109.84	106.108	101.281	97.2145	93.8349	89.6648	85.4693	81.5598	77.6177	74.1001	69.2392	65.4288	61.7392	57.6546	53.1691	49.2099	45.7281	41.277	37.5961	33.7762	29.6256	25.6563	21.6441	17.8828	13.4991	8.87156	5.80563
88.2772	182.136	177.211	173.677	169.722	166.155	161.231	157.483	153.599	149.389	145.557	141.42	137.456	133.018	129.452	125.219	121.669	117.311	114.025	109.815	106.052	101.288	97.209	93.8073	89.6817	85.4547	81.5613	77.6403	74.0794	69.1932	65.3996	61.7193	57.6418	53.1252	49.15	45.6496	41.2479	37.5762	33.7481	29.5513	25.651	21.5712	17.9239	13.5531	8.83763	5.7697
88.4391	182.119	177.156	173.606	169.733	166.199	161.236	157.511	153.575	149.423	145.573	141.373	137.41	133.043	129.456	125.194	121.664	117.229	114.055	109.786	106.024	101.289	97.2432	93.7963	89.6114	85.406	81.5496	77.6258	74.0463	69.086	65.3632	61.7204	57.6211	53.1073	49.1174	45.6059	41.2244	37.5622	33.7252	29.4684	25.6231	21.4857	17.8055	13.5443	8.76134	5.72664
88.601	182.133	177.158	173.581	169.744	166.125	161.217	157.478	153.601	149.437	145.582	141.284	137.423	133.067	129.44	125.231	121.711	117.222	113.976	109.695	105.99	101.337	97.1958	93.7739	89.5776	85.351	81.4213	77.6222	74.1092	69.0829	65.3045	61.678	57.4914	53.136	49.1074	45.5824	41.2642	37.5431	33.6579	29.3906	25.6203	21.4344	17.8224	13.5583	8.79305	5.70061
88.763	182.107	177.152	173.598	169.729	166.106	161.177	157.483	153.634	149.434	145.512	141.263	137.295	133.033	129.38	125.164	121.72	117.217	113.972	109.586	105.964	101.284	97.1489	93.6823	89.5566	85.3256	81.347	77.6349	74.077	69.0389	65.155	61.6894	57.4707	53.1358	49.0567	45.5137	41.2527	37.5468	33.6191	29.365	25.5672	21.3878	17.7528	13.5358	8.79894	5.67278
88.9249	182.122	177.119	173.493	169.699	166.041	161.169	157.471	153.62	149.393	145.479	141.201	137.315	132.995	129.372	125.134	121.731	117.125	113.935	109.575	105.964	101.176	97.1787	93.6564	89.5718	85.2252	81.2721	77.5932	73.9794	69.0409	65.0823	61.6276	57.3755	53.1189	49.0913	45.466	41.1751	37.4514	33.5123	29.3081	25.5466	21.3041	17.6863	13.4475	8.70747	5.59935
89.0868	182.09	177.074	173.462	169.663	166.003	161.094	157.484	153.642	149.397	145.513	141.208	137.338	132.937	129.347	125.078	121.735	117.142	113.83	109.511	105.875	101.182	97.1151	93.5738	89.5794	85.2261	81.2424	77.5837	73.9952	69.0193	65.0577	61.6832	57.353	53.1316	49.0562	45.454	41.1551	37.4311	33.4649	29.2317	25.5362	21.163	17.6532	13.44	8.72794	5.58332
89.2487	182.033	177.03	173.449	169.669	165.947	161.057	157.428	153.641	149.387	145.443	141.243	137.261	132.947	129.305	125.061	121.649	117.115	113.781	109.437	105.802	101.143	97.0344	93.5514	89.4814	85.1799	81.2096	77.5484	73.9436	68.976	64.9481	61.6676	57.2652	53.0418	49.049	45.3923	41.1426	37.4243	33.3807	29.1214	25.4882	21.1213	17.5702	13.3708	8.6626	5.56341
89.4106	181.997	177.008	173.425	169.663	165.842	161.041	157.407	153.68	149.383	145.393	141.179	137.222	132.951	129.305	125.053	121.636	117.077	113.729	109.311	105.734	101.181	96.9751	93.5026	89.5072	85.1529	81.2005	77.5225	73.9688	68.9685	64.9102	61.6658	57.2187	53.042	49.0031	45.3557	41.1385	37.3981	33.3063	29.0315	25.4643	21.0483	17.5377	13.3656	8.64922	5.51901
89.5725	181.994	177.044	173.388	169.625	165.845	160.983	157.362	153.746	149.313	145.406	141.275	137.209	132.871	129.224	125.029	121.535	117.026	113.671	109.221	105.651	101.117	96.8999	93.4941	89.4654	85.0394	81.1047	77.4235	73.8864	68.9302	64.8286	61.642	57.1811	53.0313	48.9547	45.3187	41.1073	37.3291	33.282	29.0029	25.4052	20.9735	17.5306	13.2437	8.58082	5.4829
89.7345	181.933	176.972	173.386	169.639	165.777	160.931	157.318	153.636	149.304	145.297	141.24	137.165	132.868	129.194	124.965	121.505	116.996	113.545	109.223	105.585	101.082	96.8828	93.3799	89.4599	85.0093	81.0481	77.3436	73.8401	68.902	64.753	61.5975	57.0941	52.9952	48.8629	45.2897	41.0369	37.2052	33.2016	28.9495	25.3348	20.8924	17.3509	13.1955	8.55147	5.44298
89.8964	181.93	177.014	173.363	169.609	165.684	160.869	157.306	153.648	149.27	145.297	141.237	137.151	132.859	129.11	124.991	121.438	116.971	113.48	109.171	105.546	101.082	96.8074	93.3502	89.4223	84.9914	80.9904	77.2657	73.8366	68.8949	64.7114	61.6015	57.1193	52.9797	48.8453	45.2862	41.0155	37.1725	33.1724	28.8955	25.3263	20.8659	17.2985	13.1479	8.53713	5.44611
90.0583	181.877	176.964	173.368	169.608	165.661	160.814	157.291	153.603	149.25	145.161	141.197	137.005	132.868	129.043	124.955	121.314	116.99	113.446	109.098	105.487	101.073	96.7394	93.2868	89.394	84.9045	80.9226	77.2218	73.8442	68.8817	64.6874	61.4977	57.0977	52.9475	48.8417	45.2191	40.9944	37.0587	33.1679	28.8353	25.2877	20.8116	17.2414	13.1361	8.49029	5.40579
90.2202	181.796	176.941	173.344	169.579	165.603	160.757	157.234	153.595	149.184	145.167	141.199	136.989	132.858	129.076	124.951	121.252	116.941	113.34	109.097	105.473	101.085	96.7008	93.2402	89.3699	84.8938	80.8854	77.18	73.8117	68.8125	64.7267	61.4642	57.0442	52.9731	48.7777	45.209	40.9934	37.0265	33.147	28.8191	25.2657	20.7488	17.1677	13.0771	8.47237	5.36498
90.3821	181.828	176.915	173.267	169.514	165.516	160.75	157.174	153.572	149.118	145.199	141.182	136.912	132.833	128.974	124.911	121.202	116.898	113.319	109.036	105.377	101.007	96.6106	93.2366	89.2866	84.774	80.8252	77.067	73.7922	68.7385	64.6593	61.3565	57.0156	52.9107	48.7396	45.188	40.9347	36.9411	33.1543	28.7674	25.2118	20.7386	17.1161	13.0276	8.43321	5.32447
90.544	181.751	176.819	173.237	169.495	165.453	160.671	157.195	153.558	149.035	145.166	141.033	136.882	132.837	128.922	124.892	121.191	116.883	113.252	109.072	105.297	100.967	96.567	93.1042	89.2176	84.7507	80.7345	77.011	73.7038	68.675	64.6207	61.2503	56.9574	52.8995	48.658	45.1189	40.8914	36.8364	33.077	28.7213	25.1367	20.6826	17.0543	12.9955	8.46003	5.32672
90.706	181.707	176.798	173.182	169.481	165.415	160.627	157.174	153.534	148.965	145.113	141.009	136.916	132.781	128.908	124.837	121.043	116.909	113.196	109.039	105.259	100.988	96.503	93.0907	89.1714	84.683	80.6597	76.9231	73.6575	68.5928	64.6535	61.217	56.9276	52.8875	48.6775	45.0705	40.8258	36.82	33.0541	28.7233	25.0977	20.6725	16.9327	12.9318	8.41395	5.27275
90.8679	181.646	176.73	173.122	169.426	165.318	160.573	157.107	153.453	148.906	145.034	140.973	136.862	132.806	128.841	124.861	121.051	116.893	113.154	108.992	105.193	100.926	96.4293	93.0455	89.1318	84.6495	80.6534	76.9106	73.5909	68.5207	64.6299	61.0852	56.8772	52.845	48.616	45.0587	40.79	36.7432	32.9607	28.6342	25.0416	20.6458	16.931	12.9045	8.4279	5.20522
91.0298	181.633	176.697	173.13	169.362	165.23	160.549	157.053	153.424	148.835	144.989	140.916	136.793	132.751	128.811	124.824	120.973	116.872	113.081	109.03	105.134	100.856	96.4482	93.0594	89.0551	84.6044	80.5674	76.7845	73.4614	68.5045	64.6114	61.0685	56.7986	52.8102	48.6151	45.0055	40.7643	36.6622	32.9343	28.5827	25.0209	20.5939	16.8581	12.9002	8.37557	5.15492
91.1917	181.586	176.673	173.05	169.318	165.171	160.493	156.987	153.384	148.804	145.023	140.794	136.807	132.761	128.761	124.775	120.97	116.798	113.082	108.94	105.032	100.799	96.4001	93.0544	89.0011	84.4972	80.5361	76.6849	73.3732	68.3875	64.5244	60.9611	56.771	52.7474	48.5676	44.9607	40.7447	36.6106	32.9068	28.4948	24.983	20.5798	16.8078	12.8986	8.35257	5.10438
91.3536	181.526	176.645	173.015	169.303	165.087	160.434	156.946	153.311	148.719	144.954	140.7	136.727	132.702	128.691	124.701	120.886	116.756	113.004	108.874	104.965	100.649	96.3787	93.0087	88.924	84.4173	80.4775	76.6324	73.3027	68.3693	64.4422	60.8804	56.7386	52.6612	48.5214	44.8875	40.7028	36.5291	32.8782	28.4737	24.906	20.5286	16.7013	12.8449	8.35869	5.06589
91.5155	181.493	176.591	172.987	169.273	165.018	160.449	156.904	153.181	148.654	144.914	140.699	136.661	132.643	128.634	124.626	120.787	116.722	112.854	108.845	104.884	100.548	96.3733	92.9525	88.9	84.4002	80.4053	76.5539	73.1775	68.3051	64.4321	60.8406	56.6739	52.6574	48.5118	44.7708	40.6797	36.5024	32.7422	28.4499	24.8699	20.5202	16.662	12.7791	8.27072	4.9184
91.6775	181.444	176.506	172.959	169.235	164.886	160.45	156.837	153.054	148.585	144.817	140.655	136.628	132.626	128.586	124.632	120.709	116.636	112.778	108.744	104.832	100.512	96.3064	92.9353	88.8416	84.3554	80.4113	76.4824	73.0562	68.278	64.3404	60.7881	56.5991	52.6012	48.4792	44.7392	40.6243	36.4626	32.7325	28.39	24.8207	20.4475	16.6413	12.7231	8.24967	4.90437
91.8394	181.341	176.473	172.961	169.227	164.779	160.413	156.739	152.972	148.529	144.704	140.588	136.572	132.56	128.539	124.563	120.623	116.57	112.722	108.645	104.725	100.42	96.297	92.8992	88.716	84.2922	80.3458	76.392	73.0009	68.1931	64.3112	60.6997	56.5043	52.5315	48.4843	44.682	40.5972	36.404	32.668	28.3645	24.765	20.4345	16.5508	12.7048	8.20573	4.84585
92.0013	181.261	176.498	172.925	169.148	164.703	160.416	156.727	152.9	148.466	144.667	140.568	136.59	132.484	128.47	124.485	120.592	116.469	112.653	108.605	104.662	100.378	96.2605	92.9277	88.6825	84.2129	80.3291	76.3701	72.9284	68.1069	64.2967	60.6548	56.4752	52.4859	48.4224	44.606	40.6045	36.3754	32.6453	28.3457	24.7598	20.3292	16.4776	12.6668	8.16756	4.81901
92.1632	181.202	176.348	172.816	169.106	164.643	160.357	156.674	152.779	148.384	144.574	140.437	136.543	132.436	128.347	124.4	120.534	116.366	112.55	108.514	104.553	100.322	96.2098	92.8127	88.5957	84.1452	80.2862	76.2985	72.8571	68.0759	64.2048	60.5579	56.3681	52.4285	48.4252	44.5226	40.521	36.2842	32.5704	28.3037	24.6752	20.2673	16.4447	12.5668	8.07742	4.7518
92.3251	181.114	176.333	172.731	169.06	164.576	160.382	156.607	152.72	148.314	144.523	140.393	136.488	132.357	128.288	124.32	120.425	116.238	112.423	108.456	104.496	100.244	96.1333	92.781	88.5291	84.1035	80.1878	76.1805	72.7454	68.0472	64.134	60.4935	56.304	52.3744	48.3542	44.4682	40.4904	36.2209	32.5574	28.2796	24.6282	20.2476	16.4624	12.4364	8.01215	4.72227
92.487	181.042	176.267	172.65	168.993	164.497	160.331	156.543	152.677	148.233	144.51	140.338	136.412	132.304	128.175	124.236	120.31	116.121	112.328	108.377	104.398	100.205	96.0522	92.7273	88.482	84.0336	80.2311	76.1174	72.6852	68.0375	64.0927	60.4444	56.2371	52.3336	48.2879	44.4192	40.3943	36.1956	32.4276	28.249	24.5603	20.1837	16.3408	12.3961	7.97806	4.68109
92.649	180.964	176.224	172.659	168.961	164.415	160.304	156.455	152.586	148.177	144.405	140.273	136.304	132.262	128.117	124.182	120.266	116.014	112.26	108.329	104.363	100.14	96.0488	92.6789	88.3732	84.0038	80.1952	76.0902	72.6352	68.0128	64.0403	60.3529	56.1567	52.2733	48.2244	44.3795	40.3912	36.1455	32.3602	28.1874	24.5265	20.1305	16.3019	12.3255	7.94413	4.62651
92.8109	180.875	176.204	172.558	168.877	164.352	160.228	156.413	152.517	148.111	144.314	140.2	136.237	132.201	128.01	124.143	120.197	115.948	112.174	108.284	104.292	100.089	95.9792	92.681	88.2911	83.9403	80.1708	76.0269	72.6094	67.9796	64.0151	60.2639	56.0867	52.1851	48.1493	44.3366	40.3408	36.0947	32.2741	28.1356	24.4746	20.0867	16.2365	12.2615	7.88659	4.63016
92.9728	180.839	176.163	172.44	168.881	164.247	160.186	156.334	152.504	148.056	144.288	140.101	136.207	132.199	127.965	124.092	120.108	115.864	112.121	108.233	104.264	100.058	95.9024	92.6096	88.2703	83.9086	80.1393	75.9974	72.5473	67.9884	63.9657	60.2222	56.0444	52.1337	48.1355	44.2866	40.3259	36.0419	32.2581	28.1089	24.4458	20.1199	16.2071	12.22	7.87646	4.64904
93.1347	180.805	176.181	172.385	168.822	164.204	160.179	156.269	152.451	148.022	144.274	140.105	136.183	132.14	127.93	124.038	120.032	115.822	112.049	108.185	104.257	100.028	95.8621	92.6824	88.2124	83.8792	80.0672	76.0091	72.4951	68.0287	63.9354	60.2165	56.0329	52.1461	48.1247	44.2852	40.3006	36.0298	32.2432	28.0756	24.4386	20.1235	16.217	12.1336	7.88051	4.6213
93.2966	180.776	176.104	172.354	168.764	164.136	160.13	156.19	152.413	147.983	144.237	139.966	136.116	132.13	127.882	124.038	120.008	115.733	111.976	108.149	104.239	99.988	95.8406	92.5634	88.1975	83.8845	80.0788	75.9477	72.5178	68.0668	63.9212	60.125	55.9898	52.1109	48.1226	44.2716	40.2562	36.0161	32.2073	28.0289	24.3771	20.1272	16.1303	12.17	7.86704	4.52524
93.4585	180.717	176.046	172.281	168.73	164.068	160.07	156.12	152.374	147.947	144.19	139.933	136.116	132.131	127.874	124.023	119.984	115.709	111.987	108.077	104.237	99.9344	95.8547	92.5049	88.1385	83.8692	80.0442	75.952	72.5038	68.0404	63.9142	60.1105	55.9322	52.0529	48.0998	44.2611	40.2382	36.005	32.2031	27.9653	24.3891	20.138	16.0943	12.1456	7.85457	4.59558
93.6205	180.748	176.039	172.297	168.68	164.06	160.06	156.131	152.314	147.914	144.078	139.882	136.117	132.108	127.862	124.021	119.917	115.655	111.906	108.063	104.201	99.8492	95.8428	92.5056	88.0499	83.8414	79.9725	75.8882	72.4875	68.0291	63.8908	60.0518	55.866	52.0109	48.0573	44.2357	40.2203	35.9709	32.1277	27.8801	24.3157	20.144	16.0333	12.1149	7.85628	4.56366
93.7824	180.749	176.073	172.371	168.699	164.004	160.044	156.072	152.38	147.887	144.07	139.853	136.112	132.211	127.809	123.996	119.888	115.662	111.927	108.048	104.215	99.8429	95.8684	92.4969	88.0862	83.8365	79.9503	75.906	72.5007	68.0364	63.8634	60.0569	55.8369	51.9152	48.1358	44.2217	40.2226	35.9501	32.1358	27.8813	24.2859	20.14	15.9812	12.106	7.84953	4.54314
93.9443	180.734	176.053	172.362	168.689	163.978	160.046	156.025	152.331	147.892	144.013	139.839	136.16	132.228	127.814	124	119.897	115.681	111.922	107.962	104.224	99.8428	95.9194	92.4832	88.0521	83.8203	79.9426	75.8878	72.4556	67.9727	63.8335	60.1153	55.8215	51.9328	48.074	44.2698	40.2338	35.9688	32.1821	27.8542	24.2739	20.1404	16.0331	12.1098	7.90379	4.50276
94.1062	180.702	176.025	172.398	168.626	163.945	160.074	156.007	152.402	147.869	143.976	139.754	136.091	132.246	127.817	123.984	119.894	115.619	111.955	107.921	104.18	99.82	95.8938	92.4597	88.0577	83.8273	79.9064	75.8432	72.438	68.0353	63.801	60.086	55.8191	51.9205	48.132	44.2435	40.2159	35.9169	32.158	27.8223	24.2206	20.1166	15.9707	12.09	7.88724	4.48629
94.2681	180.69	176.035	172.408	168.573	163.929	160.049	156	152.318	147.833	143.951	139.767	136.137	132.296	127.811	123.993	119.873	115.636	111.92	107.919	104.201	99.8091	95.9602	92.481	88.0539	83.8112	79.905	75.8743	72.495	68.0224	63.8425	60.083	55.7758	51.9098	48.087	44.2417	40.2314	35.9271	32.1847	27.7537	24.2279	19.9963	15.9442	12.0824	7.86626	4.47936
94.4301	180.716	176.048	172.476	168.545	163.9	160.077	155.992	152.37	147.79	143.896	139.74	136.169	132.306	127.862	124.028	119.891	115.647	111.916	107.891	104.203	99.7784	95.9479	92.356	88.0407	83.7979	79.8782	75.9016	72.4576	67.9699	63.8278	60.0464	55.7698	51.8759	48.1207	44.2331	40.1912	35.8633	32.2175	27.7508	24.183	19.9272	15.9525	12.1043	7.86247	4.44501
94.592	180.692	176.081	172.489	168.554	163.921	160.063	156.007	152.324	147.765	143.892	139.759	136.182	132.394	127.855	124.051	119.857	115.682	111.957	107.91	104.226	99.7295	96.0002	92.4307	88.0463	83.8034	79.878	75.9096	72.4625	67.9631	63.7686	60.11	55.7952	51.8882	48.1397	44.2567	40.1975	35.8664	32.2294	27.7454	24.15	19.863	15.8484	12.1271	7.86593	4.48631
94.7539	180.687	176.089	172.52	168.537	163.94	160.084	155.982	152.327	147.721	143.896	139.742	136.243	132.341	127.856	124.091	119.912	115.677	111.967	107.895	104.184	99.7994	95.9968	92.4256	88.0401	83.7627	79.8132	75.8744	72.4285	67.9773	63.7375	60.1631	55.7732	51.8972	48.1645	44.2234	40.1795	35.8208	32.2807	27.7456	24.1411	19.8151	15.8192	12.1133	7.87487	4.48703
94.9158	180.655	176.05	172.522	168.511	163.94	160.054	155.978	152.33	147.669	143.882	139.736	136.298	132.304	127.857	124.063	119.937	115.717	112.009	107.933	104.15	99.7526	95.9761	92.3489	88.0391	83.7314	79.7592	75.9124	72.3681	67.9641	63.7445	60.1096	55.776	51.8809	48.1887	44.2185	40.1775	35.8102	32.276	27.724	24.0795	19.7848	15.8768	12.0942	7.85327	4.39489
95.0777	180.656	176.032	172.518	168.512	163.909	160.041	156.002	152.26	147.647	143.856	139.738	136.307	132.341	127.877	124.063	119.948	115.746	111.989	107.925	104.117	99.7667	95.9908	92.4085	88.0234	83.7485	79.7587	75.898	72.2843	67.9918	63.7775	60.0974	55.7975	51.8951	48.1985	44.2172	40.1284	35.7931	32.2908	27.7248	24.0757	19.7222	15.8165	12.0523	7.80495	4.43067
95.2396	180.641	175.966	172.525	168.511	163.932	160.035	155.949	152.256	147.639	143.844	139.774	136.213	132.409	127.871	124.056	119.913	115.778	111.995	107.926	104.127	99.7297	95.9996	92.3938	87.9994	83.7262	79.748	75.9127	72.2579	67.963	63.786	60.1926	55.7617	51.9189	48.1399	44.1979	40.1166	35.8095	32.3717	27.7199	24.0771	19.7178	15.7911	12.0861	7.85849	4.39061
95.4016	180.613	176.022	172.56	168.544	163.913	159.981	155.976	152.291	147.626	143.813	139.766	136.165	132.445	127.841	124.037	119.931	115.817	112.004	107.983	104.125	99.795	95.9917	92.4241	87.9972	83.7356	79.7189	75.8863	72.2266	67.9689	63.7127	60.1989	55.7702	51.9173	48.1354	44.1913	40.1357	35.7545	32.3244	27.7416	24.063	19.7082	15.7456	12.0398	7.84291	4.37019
95.5635	180.595	175.997	172.548	168.53	163.864	159.938	155.993	152.317	147.623	143.764	139.734	136.145	132.45	127.824	124.054	119.999	115.823	112.022	107.962	104.121	99.7927	95.9298	92.3783	87.9518	83.7329	79.7236	75.9153	72.2271	67.9752	63.7513	60.1548	55.7712	51.9512	48.1473	44.1423	40.1584	35.7588	32.3139	27.7531	24.0518	19.6998	15.7354	12.0379	7.85288	4.38403
95.7254	180.561	175.985	172.549	168.533	163.863	159.922	155.983	152.345	147.613	143.783	139.749	136.188	132.389	127.828	124.06	119.959	115.844	112.021	107.937	104.089	99.8393	95.8583	92.4276	87.9561	83.7249	79.6927	75.9166	72.1891	67.9718	63.7549	60.2106	55.7689	51.9524	48.0727	44.119	40.139	35.7832	32.2602	27.7261	24.0949	19.7055	15.7818	12.101	7.82948	4.35115
95.8873	180.549	175.941	172.582	168.537	163.904	159.9	156.02	152.311	147.612	143.778	139.721	136.167	132.395	127.853	124.072	119.983	115.84	111.99	107.925	104.118	99.8438	95.8636	92.2986	87.9032	83.714	79.7251	75.8563	72.1493	67.9606	63.6834	60.1641	55.7725	51.9463	48.1273	44.0738	40.1005	35.7478	32.3185	27.7361	24.065	19.6997	15.773	11.9971	7.78174	4.36042
96.0492	180.52	175.89	172.559	168.538	163.892	159.934	156.028	152.35	147.615	143.735	139.693	136.138	132.413	127.813	124.076	119.932	115.822	111.959	107.887	104.111	99.8241	95.802	92.2221	87.8782	83.7064	79.7412	75.8537	72.0609	67.9327	63.6934	60.2214	55.7528	51.9614	48.1168	44.0724	40.1014	35.7881	32.291	27.7502	24.0907	19.757	15.6837	12.0319	7.81576	4.35579
96.2111	180.527	175.962	172.59	168.524	163.889	159.89	156.018	152.422	147.603	143.717	139.678	136.128	132.324	127.778	124.053	119.853	115.847	111.945	107.852	104.066	99.8632	95.8083	92.1619	87.8446	83.7045	79.786	75.7876	72.0997	67.9053	63.6507	60.2056	55.7466	51.9503	48.0794	44.0382	40.0995	35.7537	32.2425	27.7903	24.0874	19.7942	15.7441	12.0002	7.781	4.33373
96.3731	180.534	175.994	172.545	168.52	163.858	159.928	156.033	152.487	147.616	143.724	139.735	136.168	132.316	127.815	124.027	119.859	115.847	111.938	107.824	104.063	99.8285	95.7394	92.1842	87.8199	83.6825	79.8353	75.7607	72.05	67.9189	63.6521	60.1303	55.7939	51.9507	48.0363	44.0359	40.1086	35.7579	32.2447	27.7894	24.1289	19.8096	15.7635	11.9634	7.80398	4.30671
96.535	180.51	175.951	172.529	168.52	163.894	159.911	156.047	152.452	147.622	143.724	139.72	136.117	132.29	127.797	124.033	119.776	115.782	111.912	107.816	104.035	99.8447	95.772	92.1334	87.8064	83.6465	79.7915	75.7626	72.0625	67.9408	63.6403	60.1353	55.7947	51.8902	48.0126	44.0063	40.0897	35.732	32.1894	27.8012	24.1481	19.8304	15.7827	11.9659	7.76037	4.26726
96.6969	180.495	175.928	172.547	168.481	163.819	159.979	156.016	152.381	147.624	143.724	139.732	136.076	132.243	127.784	124	119.811	115.771	111.892	107.813	104.068	99.8233	95.7272	92.096	87.77	83.6056	79.7825	75.7731	71.9791	67.8879	63.6162	60.078	55.7934	51.8679	48.0604	43.9479	40.1344	35.7081	32.1584	27.8208	24.125	19.8699	15.7943	11.9253	7.72705	4.29335
96.8588	180.457	175.917	172.494	168.464	163.809	159.982	155.988	152.477	147.602	143.723	139.704	136.03	132.185	127.717	123.985	119.743	115.691	111.821	107.728	104.033	99.7588	95.6439	92.0687	87.7278	83.5916	79.7442	75.7259	71.9352	67.8437	63.6252	60.0879	55.7738	51.7796	48.0478	43.8941	40.0577	35.7013	32.134	27.8335	24.1399	19.8519	15.7512	11.8772	7.69389	4.23804
97.0207	180.435	175.864	172.489	168.479	163.79	159.981	155.968	152.451	147.595	143.698	139.727	136.001	132.19	127.667	123.957	119.726	115.67	111.8	107.74	104.017	99.7136	95.5756	91.9223	87.6888	83.5577	79.8258	75.6694	71.9418	67.8628	63.578	60.0277	55.7902	51.7814	48.0387	43.8872	40.0653	35.7058	32.0678	27.8395	24.1271	19.9173	15.7326	11.856	7.67678	4.2265
97.1826	180.408	175.878	172.415	168.449	163.708	159.898	155.946	152.385	147.571	143.665	139.754	136.006	132.172	127.691	123.921	119.702	115.605	111.714	107.67	103.967	99.6777	95.572	91.8796	87.6797	83.526	79.7874	75.6726	71.9086	67.8592	63.6053	59.9695	55.7744	51.7484	48.0047	43.8532	40.0423	35.6843	32.0943	27.8044	24.0799	19.909	15.7915	11.7946	7.63244	4.15875
97.3446	180.391	175.882	172.403	168.484	163.673	159.856	155.942	152.461	147.544	143.659	139.774	135.972	132.179	127.613	123.885	119.659	115.574	111.666	107.643	103.95	99.6097	95.5665	91.8572	87.6394	83.4924	79.7656	75.6652	71.866	67.8935	63.5429	59.9711	55.7705	51.6483	48.0187	43.8228	39.9596	35.6741	32.0431	27.7854	24.0784	19.8573	15.7513	11.824	7.62132	4.15014
97.5065	180.36	175.845	172.345	168.433	163.631	159.874	155.899	152.318	147.53	143.616	139.762	135.966	132.122	127.589	123.813	119.603	115.454	111.623	107.579	103.918	99.584	95.5839	91.8417	87.6446	83.4854	79.6946	75.6617	71.8017	67.8384	63.537	59.9341	55.7514	51.6983	48.0129	43.7953	39.972	35.6747	32.0004	27.7284	23.9861	19.8381	15.6828	11.7517	7.6135	4.08593
97.6684	180.306	175.787	172.331	168.418	163.558	159.856	155.875	152.331	147.498	143.566	139.769	135.935	132.124	127.552	123.762	119.584	115.455	111.605	107.589	103.9	99.5367	95.5058	91.776	87.577	83.4774	79.6958	75.5793	71.7355	67.827	63.4932	59.8612	55.7071	51.6645	47.9652	43.7418	39.9496	35.6511	32.0463	27.6766	23.9546	19.7854	15.679	11.7234	7.57778	4.02662
97.8303	180.269	175.8	172.298	168.425	163.513	159.801	155.844	152.252	147.477	143.544	139.779	135.849	132.121	127.515	123.734	119.583	115.459	111.554	107.565	103.865	99.5284	95.5125	91.7802	87.559	83.4507	79.7074	75.5518	71.7314	67.793	63.5183	59.875	55.6691	51.6522	47.8984	43.7178	39.9069	35.6464	31.9908	27.6545	23.9061	19.8088	15.5834	11.698	7.57642	4.04682
97.9922	180.285	175.77	172.259	168.454	163.5	159.727	155.813	152.32	147.473	143.534	139.784	135.906	132.107	127.512	123.724	119.556	115.438	111.549	107.531	103.816	99.57	95.5786	91.7547	87.5348	83.4601	79.7474	75.5586	71.6649	67.8102	63.4975	59.8382	55.6393	51.6203	47.9168	43.7356	39.8846	35.6539	31.9038	27.6611	23.8788	19.7674	15.518	11.6991	7.55691	3.99669
98.1541	180.246	175.838	172.231	168.446	163.474	159.728	155.861	152.314	147.466	143.524	139.82	135.885	132.118	127.507	123.707	119.529	115.399	111.53	107.509	103.828	99.5471	95.5564	91.8082	87.526	83.4009	79.6594	75.4965	71.6568	67.8016	63.5145	59.8072	55.59	51.6652	47.8974	43.7289	39.8524	35.7046	31.923	27.6746	23.8932	19.7676	15.5178	11.6983	7.58946	4.01819
98.3161	180.248	175.773	172.254	168.431	163.479	159.708	155.858	152.288	147.479	143.49	139.809	135.891	132.052	127.451	123.683	119.54	115.374	111.494	107.48	103.803	99.592	95.5729	91.8247	87.5228	83.4402	79.6748	75.5466	71.6912	67.7877	63.4602	59.8014	55.5464	51.6998	47.8714	43.7155	39.8351	35.6813	31.936	27.6628	23.8391	19.7476	15.5022	11.6489	7.51796	3.99986
98.478	180.184	175.77	172.177	168.449	163.515	159.72	155.832	152.243	147.465	143.459	139.798	135.933	132.042	127.475	123.691	119.58	115.389	111.49	107.485	103.78	99.5683	95.5264	91.8497	87.5337	83.4003	79.6959	75.51	71.6381	67.7644	63.4795	59.8085	55.5393	51.7082	47.8829	43.7286	39.8381	35.6832	31.9604	27.6308	23.8251	19.7585	15.4934	11.6754	7.55615	3.98191
98.6399	180.183	175.805	172.175	168.439	163.486	159.71	155.847	152.247	147.483	143.442	139.788	135.898	132.047	127.493	123.692	119.573	115.407	111.467	107.447	103.812	99.5916	95.5435	91.824	87.5442	83.4113	79.773	75.474	71.6113	67.7913	63.488	59.8065	55.531	51.686	47.8436	43.7533	39.8438	35.6796	31.9822	27.6796	23.8509	19.7596	15.5219	11.6968	7.55148	3.99237
98.8018	180.199	175.855	172.169	168.47	163.517	159.74	155.855	152.333	147.484	143.439	139.848	135.922	132.067	127.509	123.739	119.577	115.406	111.471	107.487	103.759	99.6663	95.5202	91.8507	87.5278	83.42	79.7505	75.5099	71.6232	67.7709	63.5023	59.7859	55.4905	51.6736	47.8477	43.7576	39.8878	35.6982	31.9532	27.6889	23.85	19.795	15.5229	11.6953	7.56869	4.0089
98.9637	180.167	175.886	172.163	168.445	163.516	159.732	155.88	152.238	147.517	143.437	139.862	135.957	132.036	127.527	123.73	119.611	115.441	111.446	107.486	103.75	99.6248	95.5287	91.7753	87.5424	83.3996	79.7492	75.5155	71.5979	67.7675	63.4748	59.7359	55.4959	51.7463	47.8661	43.7678	39.8873	35.7098	31.9704	27.6934	23.8846	19.8393	15.5339	11.6825	7.57289	4.01123
99.1256	180.119	175.851	172.185	168.428	163.582	159.809	155.883	152.262	147.49	143.411	139.87	135.931	132.041	127.546	123.743	119.624	115.437	111.445	107.496	103.794	99.6668	95.5332	91.7259	87.5603	83.4489	79.7898	75.5533	71.5846	67.7527	63.4992	59.776	55.4943	51.738	47.8585	43.7441	39.8916	35.71	31.9592	27.6941	23.8849	19.8375	15.6011	11.7258	7.56086	4.01185
99.2876	180.073	175.85	172.132	168.4	163.558	159.806	155.853	152.199	147.489	143.393	139.871	135.931	132.052	127.563	123.728	119.655	115.369	111.416	107.488	103.79	99.6292	95.5431	91.7569	87.6127	83.4244	79.7515	75.5681	71.631	67.7437	63.4856	59.7626	55.5032	51.7065	47.7732	43.7631	39.8777	35.6658	31.9208	27.6874	23.8871	19.8782	15.6134	11.6877	7.54881	4.01058
99.4495	180.08	175.859	172.169	168.345	163.57	159.813	155.875	152.232	147.492	143.362	139.827	135.927	132.034	127.535	123.745	119.712	115.457	111.419	107.502	103.751	99.6432	95.4932	91.7485	87.5851	83.4229	79.7754	75.5562	71.595	67.7283	63.4355	59.7345	55.4785	51.7302	47.7651	43.7751	39.9076	35.6459	31.9101	27.6613	23.9252	19.9016	15.6329	11.7348	7.54846	3.97486
99.6114	180.072	175.868	172.116	168.333	163.604	159.815	155.827	152.261	147.495	143.396	139.856	135.916	132.069	127.513	123.75	119.693	115.453	111.45	107.479	103.754	99.6579	95.445	91.7395	87.5786	83.444	79.7522	75.5903	71.5721	67.734	63.4731	59.7145	55.4629	51.6689	47.7344	43.7605	39.8981	35.6517	31.8528	27.6258	23.9115	19.8922	15.6046	11.6722	7.57284	4.04125
99.7733	180.056	175.855	172.129	168.315	163.63	159.81	155.881	152.163	147.502	143.386	139.861	135.916	132.05	127.542	123.714	119.693	115.425	111.424	107.442	103.718	99.5966	95.5184	91.7755	87.5965	83.4118	79.8043	75.6011	71.613	67.7555	63.4502	59.6698	55.5061	51.6406	47.7752	43.7786	39.9035	35.6527	31.8193	27.6114	23.9424	19.935	15.6553	11.7142	7.52868	4.01329
99.9352	180.004	175.831	172.071	168.263	163.598	159.778	155.842	152.192	147.488	143.329	139.859	135.834	132.065	127.504	123.704	119.656	115.367	111.384	107.432	103.73	99.5983	95.4826	91.6593	87.6124	83.4317	79.7324	75.6123	71.5654	67.7186	63.419	59.7488	55.483	51.6626	47.7194	43.7053	39.8556	35.5802	31.8447	27.5509	23.9338	19.9307	15.6951	11.7253	7.54692	3.99599
100.097	180.008	175.799	172.058	168.251	163.611	159.811	155.854	152.175	147.463	143.326	139.836	135.823	132.038	127.474	123.738	119.738	115.354	111.409	107.442	103.704	99.6158	95.5104	91.7269	87.6265	83.4429	79.74	75.6373	71.5943	67.7503	63.4306	59.7748	55.4759	51.6473	47.6775	43.7057	39.8247	35.5583	31.8237	27.528	23.8906	19.9386	15.6321	11.698	7.55051	4.00051
100.259	180.018	175.853	172.064	168.283	163.638	159.809	155.868	152.181	147.447	143.326	139.778	135.868	132.02	127.449	123.732	119.706	115.381	111.427	107.438	103.677	99.5641	95.4633	91.7027	87.6021	83.4053	79.7621	75.6484	71.5861	67.7387	63.4335	59.8091	55.5093	51.6519	47.6726	43.6898	39.825	35.5653	31.8157	27.5249	23.8779	19.9337	15.7106	11.6876	7.57141	3.95326
100.421	180.02	175.885	172.061	168.271	163.621	159.816	155.901	152.243	147.451	143.336	139.864	135.817	132.058	127.429	123.736	119.739	115.404	111.438	107.438	103.666	99.5461	95.4815	91.7453	87.5895	83.4307	79.7483	75.656	71.5751	67.7267	63.4624	59.7668	55.5152	51.6667	47.7117	43.6804	39.7847	35.5876	31.7875	27.5113	23.8727	19.9573	15.6918	11.7218	7.58894	3.99738
100.583	180.041	175.863	172.059	168.242	163.616	159.823	155.895	152.191	147.443	143.331	139.883	135.83	132.05	127.41	123.696	119.704	115.377	111.423	107.416	103.649	99.5676	95.5343	91.7886	87.632	83.3907	79.6586	75.6329	71.5635	67.742	63.4713	59.7881	55.5021	51.6757	47.7383	43.6637	39.7979	35.6218	31.8244	27.5338	23.8687	19.8862	15.6413	11.7216	7.59346	3.93516
100.745	180.051	175.87	172.036	168.225	163.616	159.792	155.89	152.331	147.442	143.35	139.869	135.814	132.055	127.387	123.731	119.695	115.404	111.385	107.401	103.644	99.5749	95.575	91.7096	87.6497	83.4476	79.6857	75.6088	71.5599	67.7836	63.4755	59.8622	55.5468	51.7373	47.803	43.6413	39.7632	35.6316	31.8385	27.5297	23.8459	19.8974	15.6987	11.7186	7.60012	3.89004
100.907	180.028	175.855	172.013	168.223	163.634	159.847	155.903	152.289	147.438	143.371	139.882	135.853	132.057	127.377	123.735	119.727	115.394	111.36	107.415	103.62	99.5373	95.5839	91.8589	87.6337	83.4492	79.7371	75.62	71.5698	67.7644	63.4951	59.8455	55.5363	51.7778	47.76	43.6363	39.7357	35.639	31.9059	27.55	23.8222	19.8954	15.7375	11.7304	7.57403	3.84337
101.069	180.013	175.893	172.026	168.245	163.638	159.846	155.898	152.367	147.438	143.39	139.918	135.901	132.068	127.405	123.705	119.72	115.428	111.365	107.432	103.636	99.5441	95.6217	91.8796	87.6771	83.4632	79.7055	75.6779	71.5623	67.7569	63.5265	59.8243	55.5695	51.7753	47.7871	43.6169	39.7964	35.6911	31.8807	27.5361	23.8445	19.8297	15.7419	11.705	7.56696	3.84139
101.231	180.003	175.896	172.029	168.198	163.615	159.831	155.921	152.404	147.431	143.395	139.966	135.922	132.109	127.415	123.743	119.665	115.442	111.371	107.419	103.618	99.5573	95.6407	91.892	87.6405	83.4661	79.6973	75.6806	71.5741	67.7932	63.5489	59.8448	55.5899	51.7843	47.8141	43.6153	39.8467	35.6969	31.9215	27.5624	23.8389	19.8282	15.8206	11.7038	7.56031	3.79165
101.392	180.015	175.837	172.002	168.184	163.614	159.863	155.908	152.35	147.44	143.416	140.07	135.897	132.065	127.42	123.743	119.618	115.499	111.399	107.446	103.656	99.5898	95.6839	91.9064	87.6681	83.4542	79.7172	75.6281	71.6001	67.8609	63.5606	59.8471	55.5648	51.7713	47.8101	43.6112	39.8759	35.7256	32.0386	27.5633	23.8572	19.8722	15.7634	11.683	7.56172	3.77605
101.554	179.997	175.824	171.958	168.172	163.614	159.867	155.888	152.448	147.39	143.412	140.079	135.98	132.118	127.392	123.794	119.611	115.508	111.347	107.431	103.677	99.5512	95.7166	91.894	87.6931	83.4895	79.6791	75.6618	71.6139	67.82	63.5414	59.8592	55.6159	51.7882	47.8533	43.6098	39.8748	35.7266	32.0022	27.5675	23.8378	19.8047	15.8051	11.6733	7.52242	3.70912
101.716	179.958	175.826	171.957	168.155	163.594	159.853	155.875	152.394	147.398	143.423	140.111	135.97	132.124	127.414	123.793	119.646	115.506	111.32	107.465	103.677	99.5164	95.739	91.9619	87.7034	83.5134	79.6984	75.6927	71.6356	67.8227	63.5878	59.8544	55.6211	51.8121	47.8015	43.6335	39.8541	35.7217	32.0943	27.5951	23.8665	19.7749	15.8307	11.6818	7.54205	3.68982
101.878	179.968	175.834	172.018	168.198	163.6	159.856	155.869	152.388	147.406	143.418	140.171	135.945	132.11	127.412	123.782	119.607	115.538	111.325	107.448	103.696	99.5072	95.7512	91.9169	87.7181	83.5268	79.7228	75.6636	71.668	67.7806	63.583	59.8251	55.6401	51.8197	47.7792	43.6305	39.8699	35.7585	32.0541	27.5786	23.8516	19.7151	15.8487	11.6565	7.54887	3.69506
102.04	179.96	175.804	171.944	168.134	163.573	159.918	155.81	152.425	147.384	143.412	140.216	135.957	132.093	127.39	123.819	119.574	115.533	111.327	107.461	103.689	99.5223	95.7497	91.9016	87.6756	83.549	79.6875	75.663	71.6498	67.7866	63.5776	59.7954	55.6893	51.7962	47.7932	43.6193	39.839	35.8085	32.0309	27.5829	23.8293	19.7297	15.8751	11.6232	7.53385	3.67301
102.202	179.972	175.793	172.022	168.157	163.538	159.901	155.771	152.333	147.386	143.397	140.237	135.87	132.092	127.406	123.829	119.611	115.6	111.325	107.49	103.657	99.4897	95.7699	91.9282	87.6703	83.5301	79.6995	75.6232	71.6998	67.7932	63.5494	59.772	55.6721	51.83	47.8275	43.6598	39.8338	35.7755	32.0515	27.587	23.798	19.7365	15.7926	11.6408	7.52756	3.67706
102.364	179.999	175.751	171.988	168.137	163.541	159.971	155.792	152.399	147.363	143.401	140.281	135.957	132.083	127.41	123.844	119.653	115.597	111.371	107.439	103.659	99.4904	95.7686	91.9037	87.6908	83.6027	79.7065	75.6852	71.7238	67.7698	63.563	59.8342	55.6892	51.8422	47.855	43.6793	39.844	35.7718	32.0636	27.6256	23.7655	19.7413	15.8553	11.6472	7.54328	3.66686
102.526	179.996	175.755	172.006	168.113	163.529	159.999	155.798	152.391	147.372	143.445	140.28	135.955	132.074	127.41	123.878	119.645	115.594	111.381	107.498	103.67	99.5157	95.8236	91.9629	87.7559	83.6303	79.7099	75.7128	71.7617	67.7845	63.5891	59.8532	55.6953	51.8585	47.8384	43.67	39.8632	35.8164	32.0967	27.6847	23.7846	19.7533	15.9288	11.6462	7.5556	3.7045
102.688	179.973	175.77	171.969	168.165	163.537	160.007	155.819	152.394	147.388	143.42	140.298	135.978	132.097	127.4	123.897	119.625	115.606	111.406	107.527	103.665	99.5067	95.8672	91.9866	87.8068	83.6744	79.7131	75.7448	71.7657	67.8043	63.6132	59.8679	55.6842	51.8107	47.8206	43.6642	39.8094	35.7982	32.0703	27.7029	23.7475	19.749	15.8937	11.6611	7.56502	3.71197
102.85	180.024	175.717	171.975	168.125	163.502	160.023	155.788	152.386	147.399	143.416	140.248	135.937	132.101	127.384	123.93	119.629	115.565	111.428	107.519	103.651	99.5293	95.8544	91.9426	87.7948	83.6728	79.7407	75.7059	71.7604	67.786	63.6344	59.8844	55.6753	51.8318	47.833	43.6521	39.777	35.8156	32.0556	27.7164	23.7468	19.771	15.8982	11.6467	7.61779	3.74269
103.012	180.038	175.748	171.979	168.128	163.461	160.073	155.808	152.391	147.414	143.409	140.201	135.931	132.073	127.352	123.922	119.674	115.572	111.41	107.493	103.635	99.4841	95.8271	91.949	87.7646	83.6597	79.7406	75.7284	71.8135	67.793	63.6742	59.9245	55.6841	51.8463	47.8683	43.635	39.7592	35.789	32.0516	27.7632	23.7768	19.854	15.8527	11.692	7.60874	3.7616
103.174	180.055	175.739	171.984	168.106	163.475	160.06	155.827	152.477	147.425	143.442	140.213	135.983	132.061	127.36	123.934	119.657	115.581	111.433	107.489	103.658	99.4877	95.8594	91.9751	87.8353	83.689	79.7486	75.7766	71.8262	67.8192	63.6888	59.9692	55.6407	51.8515	47.8666	43.6184	39.781	35.8466	32.0533	27.7977	23.7618	19.8395	15.9037	11.7455	7.65185	3.77762
103.335	180.056	175.827	172.016	168.159	163.489	160.118	155.867	152.474	147.43	143.465	140.219	135.991	132.028	127.396	123.941	119.716	115.582	111.416	107.511	103.666	99.4941	95.8566	91.9784	87.8683	83.7373	79.7778	75.7611	71.8334	67.8194	63.6673	59.9311	55.6658	51.8764	47.8489	43.624	39.7932	35.8706	32.0832	27.8848	23.8259	19.887	15.9739	11.7614	7.66436	3.79465
103.497	180.06	175.812	172.021	168.111	163.482	160.122	155.891	152.443	147.443	143.473	140.178	135.928	132	127.357	123.934	119.716	115.549	111.378	107.473	103.654	99.5605	95.8738	92.053	87.8471	83.762	79.7565	75.7795	71.8707	67.7981	63.7272	59.9596	55.6705	51.8759	47.869	43.6336	39.7509	35.8379	32.0949	27.9036	23.8097	19.9352	15.9056	11.755	7.6594	3.78559
103.659	180.003	175.828	171.984	168.139	163.454	160.069	155.859	152.481	147.445	143.494	140.11	135.922	132.012	127.338	123.9	119.79	115.568	111.385	107.477	103.669	99.5698	95.8695	92.055	87.8788	83.6964	79.7891	75.747	71.8312	67.813	63.6661	59.9046	55.6258	51.8575	47.8502	43.611	39.7859	35.8362	32.0418	27.8938	23.8385	19.9019	15.9105	11.7702	7.67719	3.81477
103.821	180.009	175.789	171.988	168.106	163.458	160.079	155.869	152.433	147.419	143.526	140.059	135.95	131.967	127.396	123.853	119.822	115.56	111.401	107.485	103.674	99.5492	95.8097	92.064	87.8719	83.6925	79.749	75.7232	71.8662	67.7932	63.6914	59.9174	55.6228	51.8706	47.842	43.5838	39.7956	35.8501	32.0773	27.8989	23.839	19.9215	15.9315	11.7885	7.66365	3.85523
103.983	179.948	175.798	172.009	168.087	163.436	160.064	155.849	152.373	147.424	143.539	140.096	135.969	131.964	127.445	123.833	119.803	115.594	111.374	107.455	103.724	99.6029	95.8527	92.0743	87.871	83.7019	79.7552	75.7497	71.8022	67.8186	63.6751	59.885	55.621	51.8605	47.8841	43.6202	39.7919	35.8303	32.0968	27.8875	23.8621	19.9423	15.87	11.7779	7.67574	3.83188
104.145	179.96	175.82	171.942	168.076	163.46	160.091	155.891	152.31	147.432	143.538	140.03	135.97	131.948	127.455	123.798	119.79	115.607	111.332	107.5	103.704	99.6102	95.7955	92.0921	87.924	83.6989	79.7539	75.6998	71.8601	67.8166	63.736	59.926	55.644	51.8699	47.8606	43.5693	39.8092	35.8225	32.1603	27.8502	23.9269	19.9834	15.8698	11.7648	7.68416	3.878
104.307	179.905	175.823	171.926	168.07	163.431	160.05	155.91	152.303	147.438	143.558	140.011	135.894	131.933	127.461	123.746	119.768	115.596	111.309	107.494	103.674	99.6135	95.8142	92.2181	87.896	83.673	79.7329	75.6435	71.8614	67.7544	63.6974	59.8756	55.664	51.818	47.8551	43.5822	39.7879	35.8069	32.1427	27.818	23.8903	19.9547	15.7893	11.7232	7.62944	3.84606
104.469	179.868	175.805	171.918	168.054	163.414	160.027	155.838	152.292	147.452	143.518	139.907	135.903	131.883	127.429	123.704	119.798	115.594	111.298	107.492	103.642	99.5671	95.7775	92.1161	87.9079	83.6505	79.7242	75.6233	71.8363	67.786	63.7068	59.8249	55.6538	51.8093	47.8022	43.5724	39.7709	35.8114	32.102	27.7151	23.9162	19.9342	15.7061	11.7244	7.64356	3.8734
104.631	179.832	175.82	171.906	168.039	163.405	160.034	155.882	152.18	147.437	143.549	139.892	135.901	131.883	127.435	123.707	119.808	115.595	111.32	107.49	103.674	99.5695	95.7959	92.3033	87.9234	83.6638	79.6464	75.6256	71.8496	67.7654	63.7065	59.826	55.663	51.828	47.845	43.5887	39.7455	35.7962	32.1695	27.7241	23.9789	19.9541	15.8007	11.7673	7.63884	3.84065
104.793	179.812	175.855	171.958	168.054	163.475	160.041	155.896	152.289	147.457	143.527	139.908	135.988	131.928	127.448	123.759	119.839	115.662	111.349	107.511	103.678	99.5807	95.7908	92.3071	87.9487	83.667	79.7128	75.6932	71.7946	67.7755	63.7413	59.8515	55.7088	51.837	47.9017	43.6081	39.7549	35.8269	32.2226	27.699	23.9664	19.9976	15.7448	11.8304	7.63366	3.85816
104.955	179.814	175.853	171.981	168.134	163.48	160.055	155.97	152.272	147.468	143.511	139.921	135.966	131.931	127.419	123.753	119.848	115.65	111.35	107.583	103.657	99.5632	95.8451	92.3916	87.98	83.6971	79.7136	75.6878	71.8205	67.7334	63.77	59.8855	55.7731	51.8544	47.8964	43.6036	39.7556	35.8469	32.1848	27.6865	23.9376	19.9768	15.797	11.8368	7.65845	3.86033
105.117	179.775	175.888	172.02	168.146	163.537	160.025	155.987	152.374	147.469	143.485	139.882	136.032	131.945	127.44	123.803	119.855	115.617	111.368	107.555	103.634	99.5741	95.8639	92.5099	88.0018	83.7135	79.7803	75.6882	71.8657	67.7193	63.8469	59.9093	55.7645	51.8539	47.891	43.6103	39.7477	35.8631	32.2232	27.6973	23.9664	19.998	15.8272	11.8409	7.64371	3.85167
105.278	179.795	175.91	172.042	168.16	163.599	160.039	155.988	152.384	147.475	143.48	139.895	136.014	131.924	127.445	123.811	119.841	115.612	111.398	107.552	103.639	99.5344	95.8713	92.3841	88.0149	83.7049	79.7553	75.7338	71.8312	67.7807	63.7981	59.9099	55.7943	51.8729	47.8926	43.6125	39.769	35.8751	32.2002	27.7023	24.0236	19.9882	15.7936	11.8614	7.65494	3.90001
105.44	179.773	175.922	172.115	168.217	163.603	160.053	156.024	152.463	147.48	143.468	139.902	136.048	131.876	127.423	123.797	119.881	115.621	111.379	107.56	103.643	99.5213	95.8962	92.5002	88.0212	83.7442	79.776	75.7512	71.8086	67.8062	63.8243	59.9582	55.8234	51.8617	47.9327	43.6159	39.8384	35.8992	32.2409	27.7249	24.0696	20.0269	15.9186	11.9228	7.69676	3.9126
105.602	179.814	175.878	172.149	168.239	163.68	160.133	156.051	152.489	147.497	143.488	139.905	136.069	131.932	127.422	123.806	119.819	115.65	111.388	107.599	103.674	99.5424	95.9066	92.5457	88.0373	83.7398	79.8708	75.8072	71.8406	67.8105	63.8715	60.0132	55.8701	51.8691	47.9673	43.618	39.8297	35.9582	32.2185	27.7582	24.0527	20.0657	15.9991	11.9513	7.71138	3.96098
105.764	179.779	175.918	172.285	168.299	163.666	160.156	156.068	152.447	147.515	143.482	139.886	136.047	131.929	127.413	123.852	119.831	115.665	111.426	107.597	103.666	99.5496	95.9629	92.5539	88.0366	83.7745	79.8907	75.8251	71.8673	67.8118	63.9198	60.0754	55.8933	51.81	47.9617	43.6295	39.8596	35.9907	32.2386	27.7611	24.0841	20.1302	16.0268	11.9799	7.71661	3.93458
105.926	179.793	175.908	172.292	168.298	163.707	160.153	156.064	152.475	147.547	143.495	139.86	136.071	131.903	127.454	123.847	119.851	115.685	111.43	107.577	103.626	99.5583	96.0042	92.5187	88.0163	83.7742	79.9175	75.8788	71.9002	67.8259	63.9227	60.0967	55.8709	51.8434	47.9819	43.6266	39.9155	35.9901	32.2272	27.756	24.0926	20.0792	16.1035	11.9474	7.73292	3.9772
106.088	179.814	175.929	172.272	168.273	163.779	160.115	156.093	152.34	147.531	143.455	139.885	136.04	131.897	127.436	123.904	119.825	115.697	111.479	107.61	103.629	99.5627	96.0371	92.5331	88.0161	83.7617	79.8288	75.9702	71.9281	67.8262	63.926	60.1387	55.8796	51.8723	48.0108	43.6271	39.9219	36.023	32.2916	27.7956	24.099	20.0258	16.0808	11.9653	7.75555	3.95066
106.25	179.821	175.923	172.339	168.284	163.745	160.085	156.062	152.346	147.55	143.508	139.882	136.101	131.844	127.474	123.865	119.822	115.743	111.484	107.565	103.638	99.5665	96.0559	92.5453	88.0244	83.7974	79.8402	75.9841	71.9235	67.8772	63.9712	60.1325	55.8834	51.9072	48.0143	43.6622	39.9458	36.0353	32.2724	27.8073	24.1107	20.0321	16.143	12.0157	7.80399	3.97881
106.412	179.829	175.956	172.395	168.306	163.784	160.051	156.109	152.383	147.551	143.536	139.897	136.196	131.858	127.471	123.955	119.864	115.783	111.529	107.612	103.693	99.6414	96.1122	92.5844	88.0237	83.8168	79.9103	76.0169	71.9386	67.8933	64.0141	60.2158	55.8958	51.9139	48.1214	43.6827	39.9275	36.0562	32.338	27.7983	24.1201	19.9778	16.0878	12.023	7.80576	4.01641
106.574	179.843	176.035	172.374	168.29	163.815	160.005	156.135	152.324	147.579	143.513	139.895	136.213	131.87	127.505	124.003	119.815	115.777	111.556	107.638	103.707	99.6156	96.1534	92.6306	87.9994	83.8738	79.9586	76.0615	71.8911	67.8927	64.0073	60.3221	55.8806	51.9032	48.0929	43.7248	40.0055	36.0309	32.3706	27.7777	24.1628	19.9863	16.1044	11.9778	7.83671	3.99792
106.736	179.839	175.965	172.362	168.332	163.779	160.04	156.101	152.368	147.573	143.561	139.916	136.157	131.836	127.516	123.992	119.806	115.815	111.601	107.622	103.659	99.631	96.1681	92.5762	87.991	83.8616	79.9296	76.05	71.8969	67.8578	64.0387	60.276	55.8843	51.9443	48.0745	43.7217	40.0106	36.0578	32.3186	27.769	24.154	19.9165	16.1061	11.9847	7.83495	4.04752
106.898	179.897	175.951	172.448	168.337	163.815	160.028	156.106	152.274	147.577	143.589	139.934	136.146	131.772	127.504	124.021	119.795	115.818	111.628	107.659	103.722	99.6038	96.1765	92.6332	88.0484	83.91	79.9034	76.0888	71.9516	67.8897	64.0731	60.2811	55.9482	51.9199	48.0764	43.7399	40.029	36.0947	32.3641	27.8426	24.2022	19.8845	16.1707	12.0314	7.85424	4.07351
107.06	179.893	175.974	172.41	168.335	163.786	159.998	156.069	152.299	147.59	143.573	139.927	136.151	131.796	127.531	124.045	119.756	115.879	111.651	107.656	103.728	99.6475	96.2029	92.737	88.0432	83.9767	79.934	76.0923	71.9678	67.898	64.1323	60.2743	55.9421	51.9474	48.0985	43.7503	40.0452	36.1066	32.3567	27.9084	24.1908	19.8691	16.1996	12.0363	7.84087	4.05529
107.222	179.893	176.001	172.482	168.339	163.84	160.027	156.106	152.242	147.621	143.558	139.946	136.193	131.824	127.51	124.078	119.795	115.945	111.659	107.686	103.787	99.6304	96.2011	92.6761	88.1044	83.9734	80.015	76.0984	71.9886	67.9667	64.1499	60.3121	55.9757	51.9757	48.1291	43.7894	40.0196	36.1109	32.379	27.891	24.2358	19.8434	16.2712	12.0362	7.88759	4.06829
107.383	179.897	176.022	172.52	168.334	163.849	160.063	156.14	152.263	147.65	143.58	139.962	136.24	131.87	127.548	124.099	119.774	115.994	111.705	107.716	103.822	99.6492	96.2217	92.7447	88.1063	84.0055	80.0574	76.1559	72.0306	67.9313	64.1587	60.3298	56.0046	51.9736	48.1274	43.8331	40.0562	36.0837	32.3723	27.9454	24.2459	19.8866	16.2671	12.0906	7.93056	4.05578
107.545	179.937	175.999	172.495	168.298	163.899	160.104	156.138	152.316	147.664	143.584	139.955	136.212	131.892	127.577	124.154	119.791	116.036	111.727	107.736	103.821	99.6768	96.223	92.8084	88.1342	84.0354	80.1049	76.1732	72.0718	67.9413	64.2114	60.3592	56.0499	52.0396	48.1262	43.836	40.0778	36.1444	32.3472	28.0088	24.2587	19.8871	16.2063	12.1356	7.95311	4.07528
107.707	179.962	176.045	172.552	168.297	163.907	160.114	156.164	152.375	147.69	143.597	140.011	136.276	131.94	127.573	124.213	119.844	116.052	111.752	107.782	103.891	99.6876	96.2493	92.8368	88.1647	84.0467	80.0831	76.1917	72.1308	67.9565	64.2803	60.292	56.0976	52.0814	48.1052	43.8607	40.1019	36.176	32.4058	28.0632	24.3004	19.895	16.2744	12.1475	8.02926	4.11958
107.869	179.937	176.012	172.559	168.317	163.939	160.096	156.183	152.42	147.735	143.619	140.005	136.261	132.021	127.604	124.209	119.829	116.107	111.748	107.814	103.88	99.7338	96.2329	92.8758	88.1691	84.0565	80.1246	76.2146	72.1367	67.95	64.2876	60.3369	56.1277	52.0978	48.1225	43.8671	40.1079	36.1971	32.357	28.0722	24.2903	19.9654	16.2599	12.1512	8.03354	4.078
108.031	179.909	176.093	172.578	168.286	163.93	160.106	156.192	152.443	147.773	143.609	140.027	136.323	132.045	127.607	124.17	119.893	116.102	111.753	107.818	103.93	99.7232	96.288	92.8081	88.1972	84.0592	80.122	76.2091	72.1499	67.9514	64.2956	60.338	56.1704	52.1058	48.1152	43.8761	40.1354	36.2243	32.2804	28.0768	24.3165	19.974	16.2346	12.1624	8.04859	4.12629
108.193	179.953	176.063	172.6	168.302	163.947	160.138	156.213	152.456	147.784	143.633	139.996	136.37	132.071	127.625	124.172	119.915	116.127	111.714	107.815	103.932	99.7075	96.2567	92.7709	88.2109	84.0698	80.125	76.2136	72.1571	67.9533	64.285	60.3263	56.2011	52.1231	48.1059	43.8661	40.1353	36.2248	32.3111	28.1256	24.3179	20.0001	16.2361	12.1596	8.05408	4.12345
108.355	179.965	176.077	172.579	168.289	163.954	160.157	156.217	152.432	147.794	143.625	140.025	136.333	132.111	127.643	124.203	119.925	116.133	111.726	107.851	103.988	99.7661	96.2508	92.8412	88.2253	84.0435	80.1375	76.2121	72.1543	67.9543	64.3351	60.3684	56.2196	52.1741	48.1322	43.8766	40.1884	36.2667	32.2804	28.1106	24.2968	20.0142	16.1881	12.1676	8.07065	4.10915
108.517	179.937	176.093	172.568	168.311	163.92	160.152	156.206	152.522	147.816	143.657	140.033	136.3	132.17	127.713	124.179	119.923	116.129	111.78	107.799	103.977	99.7409	96.2471	92.8006	88.2786	84.036	80.152	76.2631	72.1882	67.985	64.3577	60.3749	56.2577	52.1559	48.1205	43.8972	40.1892	36.2566	32.2597	28.1372	24.3178	20.013	16.1898	12.188	8.0735	4.14884
108.679	179.946	176.083	172.586	168.292	163.918	160.165	156.204	152.442	147.828	143.693	140.052	136.338	132.156	127.695	124.176	119.951	116.125	111.757	107.821	103.967	99.8223	96.217	92.7057	88.2814	84.0466	80.1573	76.2548	72.2476	68.0095	64.3375	60.4009	56.2701	52.202	48.1346	43.9072	40.1508	36.2917	32.27	28.105	24.3153	20.0588	16.2501	12.1588	8.07471	4.14393
108.841	180.01	176.134	172.557	168.273	163.929	160.185	156.189	152.474	147.817	143.698	140.042	136.397	132.133	127.717	124.166	119.947	116.098	111.734	107.812	103.964	99.8063	96.2034	92.7342	88.2623	84.0761	80.1494	76.2426	72.2362	68.0702	64.3243	60.3666	56.2417	52.1686	48.1426	43.8687	40.148	36.3131	32.2831	28.1126	24.2862	19.996	16.2256	12.1166	8.07828	4.10933
109.003	179.99	176.126	172.597	168.245	163.889	160.143	156.172	152.377	147.845	143.699	140.034	136.272	132.155	127.739	124.177	119.98	116.08	111.741	107.795	103.965	99.7826	96.1664	92.7403	88.2811	84.0899	80.1666	76.2782	72.2141	68.0325	64.2871	60.3641	56.233	52.1629	48.1051	43.8733	40.1449	36.3573	32.205	28.103	24.334	20.0016	16.2468	12.1599	8.05258	4.08812
109.165	179.984	176.156	172.568	168.179	163.898	160.106	156.13	152.382	147.833	143.703	140.041	136.333	132.176	127.743	124.128	119.999	116.069	111.758	107.835	103.95	99.8135	96.1392	92.758	88.2519	84.1059	80.2327	76.2943	72.1934	68.0773	64.3148	60.3767	56.2264	52.1491	48.0832	43.8628	40.144	36.4054	32.2998	28.1019	24.3338	20.0436	16.2386	12.1384	8.07948	4.11907
109.326	179.97	176.194	172.523	168.136	163.883	160.067	156.096	152.349	147.821	143.729	140.049	136.336	132.175	127.757	124.149	119.947	116.084	111.811	107.865	103.928	99.7736	96.1058	92.6765	88.222	84.1266	80.2523	76.2919	72.1733	68.1245	64.3774	60.3426	56.261	52.1805	48.1403	43.856	40.1344	36.3862	32.251	28.1061	24.3481	20.0551	16.3481	12.151	8.07271	4.15846
109.488	179.991	176.185	172.596	168.157	163.881	160.072	156.074	152.314	147.837	143.704	140.02	136.254	132.132	127.744	124.174	119.97	116.05	111.805	107.922	103.897	99.7586	96.0066	92.6756	88.2246	84.116	80.2419	76.272	72.148	68.1309	64.3147	60.3501	56.2549	52.1611	48.1587	43.8694	40.1218	36.4343	32.2951	28.0789	24.3095	20.0293	16.277	12.1632	8.06046	4.13622
109.65	180	176.168	172.545	168.126	163.871	160.008	156.042	152.251	147.847	143.671	139.965	136.264	132.093	127.723	124.128	119.927	115.995	111.78	107.844	103.867	99.7621	95.997	92.5995	88.1715	84.1126	80.2538	76.2893	72.1191	68.1085	64.2945	60.3391	56.1996	52.1818	48.1472	43.8346	40.1195	36.4589	32.1844	28.083	24.3133	20.0322	16.3141	12.1509	8.04256	4.10387
109.812	179.932	176.16	172.618	168.075	163.825	160.013	155.994	152.168	147.875	143.643	139.955	136.265	132.072	127.696	124.094	119.948	115.986	111.772	107.913	103.851	99.7769	95.9806	92.5827	88.1472	84.1319	80.1753	76.3038	72.1785	68.1221	64.3297	60.2976	56.1998	52.1	48.164	43.848	40.1158	36.4543	32.191	28.0958	24.2966	20.0054	16.2994	12.1001	8.03901	4.13388
109.974	179.999	176.172	172.575	168.096	163.865	160.017	155.997	152.224	147.914	143.643	139.918	136.315	132.049	127.723	124.116	119.924	115.987	111.783	107.969	103.866	99.8187	96.0034	92.6432	88.1487	84.1469	80.2103	76.2951	72.1378	68.1329	64.3443	60.2944	56.2122	52.1526	48.18	43.8492	40.1246	36.496	32.1583	28.1228	24.3217	20.0428	16.4377	12.1319	8.05116	4.10418
110.136	179.954	176.198	172.59	168.076	163.881	160.042	156.031	152.217	147.961	143.663	139.95	136.281	132.085	127.721	124.149	119.957	115.995	111.813	107.99	103.894	99.7808	96.0126	92.5987	88.183	84.1906	80.1856	76.3148	72.2215	68.1683	64.4318	60.2912	56.275	52.201	48.2148	43.8614	40.1669	36.5177	32.1598	28.1637	24.277	20.0406	16.4353	12.1877	8.05406	4.12416
110.298	179.969	176.209	172.537	168.068	163.904	160.08	156.019	152.25	148.001	143.658	139.92	136.334	132.037	127.749	124.151	119.892	115.994	111.819	107.975	103.847	99.89	96.0324	92.6926	88.1602	84.2032	80.2062	76.3019	72.2062	68.1707	64.385	60.2658	56.267	52.1403	48.2505	43.8923	40.153	36.532	32.1696	28.1936	24.2685	20.0077	16.4457	12.1682	8.04014	4.12286
110.46	179.978	176.188	172.565	168.074	163.902	160.094	156.017	152.222	148.031	143.654	139.896	136.319	132.088	127.712	124.136	119.937	115.997	111.791	107.977	103.882	99.8956	96.032	92.6319	88.119	84.2428	80.1714	76.3507	72.218	68.1392	64.4013	60.2686	56.2386	52.1732	48.2782	43.8575	40.1797	36.5157	32.1029	28.2083	24.2285	20.0266	16.4985	12.1976	8.05433	4.13188
110.622	179.96	176.193	172.57	168.034	163.914	160.121	156.036	152.321	148.041	143.68	139.882	136.312	132.023	127.684	124.131	119.943	116.023	111.788	108	103.903	99.8701	96.0578	92.6089	88.126	84.2177	80.1452	76.3314	72.2239	68.1441	64.4552	60.2421	56.256	52.164	48.2394	43.848	40.2142	36.5324	32.1007	28.2349	24.2509	20.0482	16.4817	12.1845	8.05557	4.15572
110.784	179.951	176.249	172.567	168.058	163.911	160.137	156.03	152.313	148.06	143.684	139.869	136.281	132.051	127.709	124.128	119.984	115.99	111.777	108.025	103.942	99.8289	96.0915	92.601	88.1293	84.2413	80.2045	76.3332	72.1802	68.1626	64.4741	60.2143	56.2945	52.1827	48.3235	43.8463	40.2005	36.5827	32.0753	28.2466	24.2472	20.089	16.5886	12.179	8.03079	4.11658
110.946	179.936	176.291	172.549	168.089	163.889	160.088	156.124	152.396	148.088	143.727	139.917	136.366	132.036	127.715	124.118	119.971	116.042	111.804	107.997	103.962	99.8602	96.0875	92.6025	88.2123	84.2837	80.2046	76.3505	72.2752	68.1801	64.5248	60.2516	56.3233	52.2247	48.3845	43.8592	40.2202	36.5982	32.1319	28.2371	24.2712	20.1017	16.6428	12.166	8.03783	4.1379
111.108	179.935	176.29	172.564	168.043	163.895	160.177	156.092	152.345	148.093	143.73	139.912	136.312	132.034	127.714	124.147	120.001	116.112	111.874	108.032	103.961	99.9258	96.0959	92.633	88.1865	84.2615	80.229	76.3514	72.2604	68.1298	64.4784	60.2432	56.3175	52.2162	48.3724	43.8787	40.2285	36.6008	32.1674	28.2253	24.2773	20.1731	16.708	12.1592	8.07177	4.17942
111.269	179.902	176.292	172.506	168.077	163.886	160.105	156.097	152.401	148.076	143.75	139.882	136.229	132.048	127.771	124.196	119.938	116.086	111.871	108.023	103.946	99.965	96.0869	92.613	88.2141	84.2898	80.1979	76.371	72.3018	68.1224	64.4758	60.2496	56.3209	52.2094	48.3368	43.8685	40.2318	36.6418	32.2143	28.1816	24.2542	20.1585	16.7508	12.1428	8.06881	4.16476
111.431	179.905	176.3	172.497	168.018	163.889	160.079	156.069	152.324	148.055	143.771	139.867	136.302	132.008	127.787	124.202	119.958	116.123	111.913	108.046	103.958	99.9533	96.1627	92.5534	88.2425	84.2707	80.2444	76.3874	72.3176	68.0953	64.4901	60.2003	56.3358	52.2054	48.279	43.9087	40.2386	36.6775	32.1814	28.1952	24.2932	20.1322	16.8175	12.1553	8.0548	4.19239
111.593	179.87	176.327	172.542	168.02	163.843	160.083	156.07	152.298	148.048	143.78	139.891	136.268	132.029	127.76	124.136	119.899	116.106	111.909	108.108	103.959	99.9595	96.0942	92.6014	88.239	84.2725	80.2062	76.3828	72.337	68.0766	64.4946	60.1993	56.3539	52.2089	48.3472	43.9199	40.2739	36.6969	32.1624	28.1693	24.3052	20.0612	16.741	12.1104	8.06779	4.13214
111.755	179.883	176.353	172.484	168.028	163.842	160.032	156.077	152.317	148.07	143.816	139.909	136.298	132.022	127.815	124.178	119.938	116.182	111.985	108.102	103.972	99.9657	96.1489	92.5795	88.2867	84.3066	80.2054	76.4375	72.3963	68.0795	64.4778	60.2494	56.3515	52.1898	48.3583	43.9034	40.2847	36.732	32.2328	28.173	24.2917	20.0769	16.7234	12.1256	8.08189	4.12724
111.917	179.879	176.372	172.575	168.055	163.801	160.051	156.073	152.38	148.08	143.87	139.858	136.256	131.992	127.798	124.186	119.94	116.197	111.994	108.154	103.969	100.008	96.1403	92.601	88.2928	84.2959	80.2792	76.4488	72.428	68.0456	64.4618	60.228	56.3923	52.1715	48.3614	43.9563	40.2941	36.74	32.2559	28.1725	24.32	20.0602	16.6957	12.0977	8.13075	4.12187
112.079	179.873	176.362	172.586	167.992	163.81	160.029	156.058	152.4	148.099	143.876	139.824	136.27	132.043	127.829	124.171	119.919	116.188	112.049	108.233	103.943	100.025	96.1771	92.6469	88.295	84.3302	80.3116	76.4416	72.4213	68.028	64.4383	60.2394	56.3871	52.1877	48.4513	43.9916	40.3137	36.7551	32.3049	28.1881	24.3146	20.0641	16.6556	12.134	8.14683	4.19583
112.241	179.872	176.34	172.572	168.012	163.798	160.001	156.039	152.347	148.122	143.893	139.784	136.3	132.004	127.794	124.167	119.943	116.183	112.026	108.221	103.914	100.054	96.1646	92.5879	88.3207	84.3378	80.3299	76.4781	72.4281	67.9672	64.4072	60.2008	56.3695	52.1751	48.4185	43.9706	40.3543	36.7831	32.3123	28.1839	24.3281	20.0204	16.6063	12.1119	8.17533	4.19666
112.403	179.852	176.316	172.58	167.995	163.776	159.992	156.058	152.36	148.126	143.886	139.751	136.307	132.003	127.795	124.157	119.954	116.145	111.941	108.212	103.888	100.079	96.192	92.6397	88.3337	84.3548	80.316	76.4658	72.4348	67.9765	64.3742	60.2563	56.3869	52.1701	48.4547	44.0056	40.3272	36.8079	32.3059	28.2001	24.3365	20.0565	16.5541	12.0868	8.16804	4.16777
112.565	179.862	176.361	172.562	168.009	163.749	159.996	156.091	152.427	148.14	143.884	139.789	136.312	131.997	127.787	124.14	119.954	116.176	111.981	108.201	103.862	100.083	96.2154	92.6329	88.3042	84.3812	80.3104	76.4891	72.3788	68.0002	64.371	60.222	56.4044	52.1333	48.4494	44.0058	40.3438	36.8284	32.3549	28.2314	24.3728	20.007	16.5326	12.109	8.19834	4.20152
112.727	179.871	176.303	172.574	168.045	163.764	160.015	156.08	152.323	148.14	143.902	139.759	136.357	131.976	127.751	124.117	119.908	116.16	111.975	108.24	103.854	100.059	96.2279	92.6533	88.3106	84.3755	80.2912	76.4701	72.4311	68.033	64.3766	60.2821	56.3993	52.1532	48.4222	44.045	40.3177	36.8612	32.4068	28.2381	24.3648	19.9793	16.5448	12.089	8.20439	4.25809
112.889	179.874	176.314	172.533	168.024	163.78	160.048	156.066	152.372	148.123	143.918	139.702	136.316	131.983	127.731	124.1	119.854	116.169	111.985	108.209	103.852	100.063	96.2586	92.7097	88.3347	84.3563	80.3541	76.4799	72.4355	68.0118	64.392	60.248	56.3584	52.0733	48.453	44.073	40.3758	36.8876	32.5156	28.236	24.3485	19.9925	16.5018	12.0295	8.22848	4.27861
113.051	179.87	176.303	172.476	168.081	163.78	160.003	156.053	152.374	148.16	143.904	139.693	136.354	131.975	127.753	124.093	119.91	116.098	111.933	108.164	103.86	100.018	96.2629	92.7054	88.3496	84.3435	80.4008	76.4206	72.4077	68.0571	64.3567	60.2679	56.3304	52.0507	48.3814	44.0788	40.3274	36.8638	32.486	28.2059	24.3859	20.0184	16.48	12.0389	8.18994	4.27824
113.212	179.855	176.312	172.491	168.039	163.771	160.01	156.029	152.343	148.143	143.851	139.636	136.322	131.916	127.718	124.003	119.844	116.098	111.919	108.134	103.841	100.016	96.2695	92.682	88.2664	84.3286	80.3479	76.4068	72.3692	67.9709	64.3355	60.2424	56.3005	52.0255	48.4006	44.0594	40.3329	36.8574	32.4834	28.1788	24.3755	19.9724	16.4663	12.0128	8.18578	4.27004
113.374	179.835	176.283	172.452	168.048	163.741	159.982	156.036	152.267	148.14	143.872	139.633	136.286	131.892	127.627	123.982	119.822	116.096	111.88	108.192	103.832	99.9868	96.2327	92.6881	88.253	84.3224	80.3234	76.3898	72.3448	67.9368	64.2995	60.2728	56.2643	52.0203	48.3523	44.0765	40.3351	36.8189	32.4809	28.1586	24.3458	19.9027	16.4116	12.0217	8.20084	4.31923
113.536	179.832	176.274	172.372	168.039	163.74	159.936	156.001	152.22	148.13	143.828	139.617	136.295	131.896	127.597	123.987	119.837	116.089	111.912	108.166	103.837	99.9409	96.2424	92.6358	88.2164	84.2956	80.2939	76.3853	72.3198	67.9382	64.3355	60.3305	56.2062	51.9698	48.2769	44.0753	40.3218	36.7701	32.4793	28.1299	24.354	19.9131	16.5017	12.0107	8.16842	4.28265
113.698	179.835	176.273	172.363	168.012	163.751	159.941	156.01	152.156	148.135	143.791	139.592	136.239	131.909	127.605	123.976	119.838	116.039	111.909	108.075	103.846	99.9217	96.2118	92.6431	88.2419	84.2791	80.3087	76.3397	72.2742	67.879	64.3175	60.26	56.229	51.9411	48.2355	44.1124	40.3421	36.7148	32.5341	28.1112	24.3264	19.8775	16.3561	11.9997	8.15348	4.26491
113.86	179.829	176.204	172.292	168.026	163.775	159.874	155.942	152.108	148.15	143.763	139.609	136.24	131.858	127.573	123.961	119.857	115.989	111.854	108.069	103.872	99.9212	96.1903	92.6819	88.2356	84.2806	80.2915	76.3098	72.2224	67.8724	64.3335	60.3071	56.2045	51.9221	48.2263	44.1236	40.3277	36.6524	32.4727	28.0851	24.3396	19.878	16.4464	12.0134	8.14135	4.29274
114.022	179.806	176.228	172.273	168.008	163.728	159.857	155.921	152.105	148.115	143.735	139.582	136.183	131.913	127.569	123.928	119.842	116.022	111.884	108.091	103.893	99.892	96.1832	92.5932	88.1723	84.2651	80.2372	76.2893	72.2359	67.7935	64.3425	60.2673	56.1731	51.8567	48.1906	44.0959	40.3117	36.6145	32.4539	28.0851	24.3037	19.8341	16.4165	12.0327	8.12223	4.26104
114.184	179.823	176.211	172.279	168.004	163.759	159.852	155.921	152.017	148.106	143.727	139.611	136.141	131.894	127.562	123.958	119.843	116.035	111.817	108.15	103.913	99.946	96.222	92.6194	88.2318	84.222	80.2414	76.2649	72.2331	67.791	64.3327	60.278	56.1616	51.813	48.1953	44.1285	40.3506	36.5972	32.3801	28.0898	24.3132	19.8562	16.4851	12.0508	8.1111	4.23475
114.346	179.831	176.234	172.27	167.973	163.772	159.849	155.935	152.007	148.091	143.749	139.587	136.142	131.931	127.54	123.929	119.856	116.033	111.879	108.149	103.905	99.961	96.1903	92.6045	88.2253	84.2539	80.2166	76.3043	72.2436	67.8152	64.3068	60.3427	56.1911	51.8872	48.1956	44.146	40.3381	36.5852	32.3392	28.0901	24.3544	19.8771	16.5155	12.0827	8.10989	4.26316
114.508	179.853	176.223	172.285	168.003	163.759	159.837	155.941	152.09	148.074	143.716	139.617	136.086	131.945	127.564	123.984	119.885	116.026	111.929	108.158	103.924	99.9853	96.2054	92.6561	88.1955	84.2807	80.2323	76.278	72.2435	67.7905	64.3021	60.3058	56.1943	51.8884	48.1371	44.1326	40.3947	36.546	32.3398	28.1227	24.3352	19.8933	16.4315	12.0571	8.13203	4.24096
114.67	179.871	176.241	172.335	167.943	163.759	159.841	155.958	152.066	148.064	143.763	139.606	136.151	131.979	127.576	124.005	119.953	116.044	111.963	108.184	103.94	100.029	96.2353	92.5451	88.2726	84.2945	80.3273	76.2907	72.246	67.8806	64.295	60.2745	56.1676	51.8981	48.1894	44.1919	40.4357	36.5566	32.3367	28.1319	24.3548	19.9161	16.4879	12.1029	8.16153	4.23858
114.832	179.863	176.343	172.38	167.952	163.734	159.834	155.977	152.127	148.064	143.753	139.63	136.137	132.036	127.619	124.024	119.992	116.065	111.91	108.243	103.974	100.076	96.2233	92.6117	88.3095	84.2973	80.284	76.2705	72.2378	67.8136	64.3077	60.3135	56.1636	51.8998	48.2475	44.1589	40.446	36.5378	32.3086	28.1876	24.3595	19.9134	16.4807	12.1423	8.15812	4.21986
114.994	179.877	176.369	172.435	167.962	163.778	159.881	156.024	152.072	148.092	143.754	139.613	136.104	132.085	127.619	124.085	120.005	116.078	111.907	108.25	103.992	100.167	96.1968	92.6496	88.3087	84.3318	80.3029	76.2609	72.2813	67.8221	64.3315	60.339	56.1264	51.9128	48.1904	44.1869	40.4459	36.4811	32.2919	28.2174	24.3819	19.9051	16.4963	12.1179	8.18141	4.21498
115.155	179.921	176.406	172.487	167.983	163.78	159.861	156.054	152.053	148.097	143.774	139.615	136.166	132.092	127.6	124.079	120.015	116.124	111.979	108.275	104.015	100.186	96.2587	92.6547	88.3036	84.3712	80.3689	76.3008	72.2572	67.8344	64.3132	60.3783	56.1228	51.9634	48.2011	44.2045	40.4966	36.4912	32.2765	28.2677	24.4255	19.9516	16.5031	12.1011	8.19865	4.21759
115.317	179.93	176.419	172.476	167.967	163.767	159.876	156.067	152.127	148.113	143.816	139.685	136.167	132.155	127.678	124.055	119.999	116.099	112.007	108.248	104.039	100.188	96.2343	92.5874	88.3111	84.3765	80.358	76.3087	72.2752	67.8811	64.3679	60.3738	56.1132	51.9678	48.2357	44.1941	40.498	36.4739	32.2218	28.3001	24.4226	19.9398	16.428	12.1004	8.20348	4.21567
115.479	179.913	176.478	172.514	167.98	163.805	159.904	156.106	152.125	148.148	143.862	139.668	136.187	132.189	127.693	124.09	119.996	116.173	112.052	108.265	104.041	100.23	96.2671	92.5381	88.319	84.3692	80.3414	76.2438	72.2782	67.8625	64.3341	60.3515	56.0754	51.991	48.2183	44.2071	40.5533	36.4514	32.2501	28.3126	24.4245	19.9824	16.4251	12.1084	8.21883	4.20325
115.641	179.957	176.431	172.478	168.025	163.753	159.909	156.148	152.091	148.19	143.876	139.724	136.146	132.249	127.668	124.108	120.001	116.123	112.052	108.27	104.043	100.203	96.2326	92.5037	88.3461	84.3856	80.3349	76.3019	72.2351	67.8587	64.3458	60.3648	56.0535	51.991	48.1926	44.2334	40.573	36.4082	32.2071	28.3112	24.4353	20.0065	16.4596	12.114	8.2414	4.19187
115.803	179.941	176.475	172.547	168.008	163.79	159.917	156.169	152.081	148.22	143.873	139.651	136.142	132.274	127.662	124.119	119.978	116.146	112.032	108.234	104.066	100.218	96.2266	92.5404	88.3165	84.4017	80.3395	76.2834	72.2645	67.8637	64.3349	60.3691	56.0706	51.9982	48.1811	44.2046	40.5574	36.394	32.1983	28.2996	24.4605	19.9634	16.4704	12.1296	8.22501	4.22249
115.965	179.986	176.387	172.48	168.019	163.756	159.853	156.174	152.098	148.21	143.817	139.672	136.134	132.282	127.67	124.124	119.983	116.181	112.058	108.271	104.069	100.202	96.2433	92.44	88.3049	84.3448	80.3327	76.2561	72.2114	67.8505	64.3017	60.3656	56.0517	51.968	48.1207	44.2233	40.6267	36.3668	32.1718	28.3051	24.4826	19.9842	16.444	12.1074	8.23611	4.21529
116.127	179.991	176.369	172.407	168.024	163.735	159.844	156.211	152.138	148.179	143.854	139.673	136.16	132.346	127.706	124.078	120.007	116.195	112.12	108.265	104.033	100.189	96.1994	92.3938	88.2886	84.381	80.3262	76.2272	72.2	67.8731	64.3382	60.3723	56.0367	51.9708	48.0942	44.2089	40.6021	36.3253	32.1536	28.2994	24.4386	19.9998	16.4066	12.0909	8.17411	4.22559
116.289	180.022	176.387	172.463	168.058	163.792	159.841	156.206	152.135	148.165	143.852	139.664	136.076	132.294	127.728	124.055	120.086	116.262	112.1	108.343	104.027	100.163	96.2108	92.4665	88.2652	84.4077	80.3534	76.2362	72.1706	67.8171	64.3107	60.3478	56.0183	51.957	48.0511	44.2424	40.6203	36.3223	32.2837	28.2495	24.4552	19.9444	16.3413	12.115	8.19869	4.26951
116.451	180.054	176.366	172.409	168.052	163.778	159.848	156.203	152.078	148.153	143.856	139.678	136.093	132.294	127.689	124.07	120.004	116.133	112.076	108.309	104.067	100.172	96.1698	92.3952	88.2188	84.3938	80.3457	76.2113	72.2242	67.8174	64.2888	60.3824	56.0066	51.9742	48.0199	44.2527	40.6251	36.3205	32.1999	28.2603	24.4968	19.9401	16.3625	12.1285	8.19759	4.22302
116.613	180.07	176.362	172.377	168.086	163.79	159.844	156.149	151.992	148.145	143.858	139.693	136.052	132.302	127.704	124.073	120.045	116.141	112.095	108.347	104.056	100.19	96.1163	92.3275	88.2013	84.4292	80.3413	76.1452	72.1734	67.7786	64.2884	60.3331	56.0215	51.9153	48.0146	44.2571	40.5748	36.3115	32.2469	28.2568	24.4403	19.8447	16.2993	12.1438	8.16766	4.26987
116.775	180.125	176.312	172.406	168.1	163.757	159.841	156.171	151.948	148.131	143.861	139.711	136.073	132.276	127.732	124.029	120.029	116.147	112.104	108.373	104.115	100.172	96.1689	92.2843	88.1848	84.4374	80.36	76.1219	72.1505	67.7831	64.2876	60.3314	56.0169	51.905	48.0224	44.2433	40.5619	36.2871	32.2593	28.2115	24.4801	19.7763	16.2981	12.1236	8.16332	4.27414
116.937	180.144	176.327	172.283	168.077	163.775	159.865	156.187	151.948	148.109	143.892	139.71	136.058	132.287	127.714	124.015	120.009	116.109	112.127	108.355	104.108	100.174	96.1435	92.2931	88.1496	84.494	80.3841	76.1029	72.1501	67.773	64.2549	60.3323	56.0474	51.8372	48.0429	44.2753	40.5844	36.3016	32.2667	28.1623	24.4967	19.7943	16.2353	12.1186	8.15736	4.35235
117.098	180.164	176.328	172.282	168.12	163.843	159.862	156.186	152.012	148.111	143.883	139.741	136.076	132.288	127.719	124.018	120.056	116.076	112.115	108.377	104.151	100.179	96.1376	92.3171	88.1573	84.529	80.2975	76.0538	72.1317	67.7689	64.1852	60.318	56.01	51.8544	48.0363	44.2679	40.5749	36.3095	32.3639	28.1459	24.5088	19.8042	16.2168	12.1755	8.21451	4.39993
117.26	180.212	176.375	172.262	168.059	163.842	159.884	156.213	152.011	148.13	143.866	139.746	136.1	132.341	127.76	124.047	120.094	116.055	112.108	108.414	104.204	100.172	96.0552	92.2285	88.1276	84.536	80.3352	76.0337	72.1516	67.7489	64.1795	60.3336	56.0329	51.8725	48.0622	44.2911	40.5757	36.2852	32.3283	28.1128	24.5287	19.8027	16.2708	12.1456	8.22544	4.34416
117.422	180.224	176.366	172.316	168.114	163.809	159.879	156.215	152.012	148.135	143.852	139.702	136.037	132.311	127.743	124.054	120.054	116.073	112.104	108.421	104.208	100.185	96.0582	92.2005	88.1286	84.5847	80.3002	76.0259	72.1703	67.7282	64.1366	60.3624	56.0157	51.8632	48.1375	44.333	40.5734	36.3197	32.289	28.1398	24.5783	19.8645	16.2713	12.158	8.23652	4.38962
117.584	180.25	176.401	172.237	168.146	163.796	159.927	156.254	152.029	148.21	143.887	139.703	136.079	132.357	127.772	124.11	120	116.058	112.079	108.387	104.249	100.14	96.125	92.2756	88.2054	84.5835	80.2924	76.0207	72.1549	67.7463	64.1385	60.412	56.0281	51.8468	48.108	44.3194	40.5802	36.3177	32.3311	28.136	24.6203	19.8412	16.1605	12.1275	8.26357	4.3743
117.746	180.274	176.476	172.262	168.222	163.843	159.953	156.299	152.116	148.275	143.923	139.727	136.058	132.357	127.79	124.119	120.027	116.065	112.133	108.345	104.262	100.168	96.1098	92.3098	88.196	84.5889	80.2562	76.0408	72.165	67.7542	64.1204	60.4245	56.0037	51.8338	48.1457	44.3066	40.5638	36.3465	32.3106	28.1587	24.592	19.8797	16.2311	12.1519	8.30364	4.42028
117.908	180.29	176.483	172.309	168.201	163.85	159.99	156.351	152.126	148.299	143.949	139.736	136.092	132.384	127.83	124.121	120.082	116.099	112.161	108.371	104.272	100.205	96.148	92.184	88.2233	84.6564	80.2328	76.0257	72.2147	67.7623	64.0946	60.4204	56.02	51.8415	48.1943	44.3489	40.5589	36.3624	32.3062	28.1956	24.6433	19.8896	16.2593	12.1724	8.32968	4.44112
118.07	180.334	176.531	172.352	168.24	163.828	159.986	156.403	152.29	148.356	143.952	139.726	136.071	132.4	127.828	124.139	120.073	116.132	112.143	108.41	104.275	100.193	96.1597	92.1597	88.2375	84.6196	80.2801	76.0337	72.2141	67.7676	64.1147	60.4279	56.0564	51.8712	48.2893	44.3373	40.5976	36.3778	32.3003	28.241	24.6523	19.9539	16.3206	12.1988	8.37977	4.43867
118.232	180.361	176.556	172.388	168.309	163.864	159.994	156.404	152.317	148.405	143.982	139.73	136.168	132.422	127.824	124.177	120.057	116.13	112.207	108.391	104.251	100.198	96.1419	92.2498	88.2905	84.6775	80.2396	76.0699	72.2616	67.8491	64.087	60.4368	56.0473	51.876	48.2691	44.4025	40.6119	36.409	32.3066	28.3229	24.7298	20.0051	16.3498	12.2294	8.3856	4.39257
118.394	180.379	176.607	172.399	168.339	163.92	160.055	156.479	152.457	148.471	143.971	139.743	136.222	132.489	127.83	124.197	120.03	116.147	112.137	108.374	104.27	100.177	96.1641	92.259	88.3185	84.6623	80.3022	76.1231	72.2493	67.8334	64.1122	60.4607	56.0694	51.8667	48.2819	44.3944	40.6026	36.43	32.3667	28.3747	24.7168	20.0382	16.3721	12.2275	8.39711	4.40203
118.556	180.408	176.608	172.384	168.403	163.92	160.065	156.495	152.472	148.497	143.992	139.716	136.147	132.472	127.86	124.18	120.066	116.153	112.162	108.382	104.279	100.219	96.1916	92.3044	88.3344	84.6381	80.3062	76.0948	72.2736	67.8569	64.0535	60.4701	56.0636	51.8865	48.3184	44.4237	40.5867	36.4643	32.4037	28.4544	24.7493	20.0816	16.3483	12.2486	8.42976	4.44974
118.718	180.424	176.64	172.42	168.411	163.995	160.073	156.497	152.485	148.514	143.98	139.749	136.152	132.48	127.855	124.169	120.094	116.185	112.151	108.38	104.245	100.193	96.1969	92.3948	88.3629	84.6431	80.3417	76.0976	72.2411	67.8886	64.0822	60.4811	56.1	51.9103	48.3326	44.4533	40.642	36.4825	32.3728	28.4925	24.7985	20.0766	16.4075	12.2514	8.42442	4.45736
118.88	180.404	176.6	172.409	168.418	163.99	160.062	156.542	152.589	148.505	143.97	139.714	136.18	132.497	127.844	124.216	120.113	116.183	112.153	108.346	104.269	100.251	96.1408	92.4023	88.3768	84.6378	80.4402	76.0748	72.3088	67.8742	64.0311	60.4907	56.0919	51.9344	48.2803	44.4687	40.6036	36.4777	32.3627	28.5361	24.8079	20.1268	16.4331	12.2899	8.44182	4.45419
119.041	180.439	176.616	172.385	168.435	164.014	160.073	156.539	152.574	148.495	143.977	139.735	136.219	132.446	127.835	124.215	120.075	116.189	112.197	108.358	104.245	100.193	96.1265	92.4301	88.3647	84.6625	80.4174	76.0999	72.3293	67.8648	64.0059	60.4726	56.1074	51.9753	48.2797	44.4642	40.6267	36.5099	32.4031	28.5736	24.8145	20.1383	16.3352	12.3011	8.43878	4.39387
119.203	180.431	176.638	172.419	168.484	164.083	160.103	156.543	152.586	148.492	144.019	139.711	136.178	132.491	127.848	124.219	120.138	116.159	112.173	108.378	104.245	100.239	96.1568	92.43	88.3702	84.6603	80.4256	76.0973	72.3266	67.8524	64.0115	60.4347	56.081	51.9644	48.1917	44.4785	40.6217	36.5336	32.4955	28.591	24.8572	20.0921	16.3	12.3088	8.40871	4.44108
119.365	180.437	176.581	172.381	168.509	164.095	160.103	156.569	152.577	148.53	144.014	139.729	136.201	132.489	127.845	124.231	120.128	116.148	112.229	108.338	104.264	100.169	96.1865	92.3986	88.3739	84.6996	80.3915	76.0993	72.2721	67.858	63.9363	60.4792	56.0902	51.9579	48.1905	44.492	40.6127	36.5526	32.4907	28.5879	24.8327	20.0668	16.2786	12.2597	8.42751	4.45959
119.527	180.408	176.578	172.334	168.504	164.189	160.078	156.577	152.571	148.531	144.006	139.732	136.247	132.528	127.866	124.263	120.1	116.108	112.226	108.325	104.227	100.193	96.1858	92.4645	88.3861	84.6734	80.3503	76.1198	72.302	67.8802	63.9795	60.4599	56.0983	51.9527	48.1735	44.4447	40.6382	36.5567	32.5046	28.5433	24.8352	20.0489	16.266	12.2551	8.386	4.436
119.689	180.39	176.592	172.385	168.531	164.159	160.131	156.609	152.65	148.544	144.055	139.785	136.221	132.507	127.847	124.279	120.123	116.105	112.217	108.351	104.251	100.257	96.1746	92.4487	88.3862	84.7039	80.3822	76.0847	72.3656	67.8374	63.9549	60.4678	56.066	51.9991	48.0797	44.4773	40.6581	36.5575	32.5328	28.5311	24.8254	20.0165	16.2063	12.2712	8.38001	4.49118
119.851	180.41	176.578	172.364	168.554	164.212	160.125	156.581	152.641	148.542	144.082	139.81	136.234	132.512	127.853	124.274	120.08	116.141	112.207	108.369	104.246	100.203	96.1347	92.4054	88.3749	84.7011	80.3523	76.079	72.3387	67.8381	63.9387	60.4993	56.0696	52.0494	48.1109	44.4495	40.6709	36.5421	32.4751	28.5018	24.8435	19.9707	16.2422	12.2346	8.39363	4.43326
120.013	180.413	176.577	172.281	168.577	164.218	160.151	156.579	152.602	148.554	144.096	139.778	136.173	132.529	127.905	124.272	120.055	116.107	112.219	108.414	104.243	100.194	96.1183	92.4069	88.3586	84.7391	80.4392	76.0505	72.3222	67.8535	63.9211	60.4371	56.0437	52.0634	48.0819	44.4457	40.6606	36.4988	32.4511	28.5088	24.8495	19.9567	16.2012	12.1859	8.36287	4.43768
120.175	180.384	176.585	172.321	168.566	164.252	160.173	156.663	152.605	148.553	144.154	139.783	136.166	132.489	127.893	124.309	120.063	116.139	112.21	108.456	104.261	100.207	96.1678	92.356	88.3998	84.7435	80.419	76.0749	72.3247	67.8937	63.9198	60.4565	56.0555	52.0583	48.0677	44.4461	40.651	36.47	32.4668	28.4913	24.8211	19.9356	16.2346	12.1493	8.40176	4.43254
120.337	180.408	176.574	172.252	168.54	164.24	160.159	156.679	152.604	148.577	144.156	139.807	136.138	132.477	127.913	124.315	120.058	116.083	112.258	108.412	104.234	100.253	96.2004	92.3718	88.4397	84.7494	80.5035	76.0793	72.3535	67.9079	63.9362	60.4349	56.0499	52.0545	48.0469	44.4436	40.6837	36.5136	32.4592	28.4808	24.8208	19.9074	16.1931	12.128	8.3929	4.48026
120.499	180.418	176.545	172.285	168.541	164.221	160.189	156.723	152.663	148.567	144.167	139.825	136.121	132.497	127.855	124.318	120.062	116.099	112.229	108.444	104.273	100.287	96.1897	92.3541	88.4324	84.7668	80.4442	76.0705	72.3437	67.8658	63.9417	60.499	56.0487	52.0736	48.0026	44.4185	40.6832	36.4619	32.387	28.4662	24.8702	19.8966	16.242	12.1267	8.38337	4.46892
120.661	180.377	176.547	172.195	168.563	164.247	160.253	156.746	152.706	148.575	144.168	139.796	136.066	132.448	127.866	124.317	120.025	116.082	112.204	108.437	104.276	100.291	96.1616	92.3062	88.473	84.7379	80.4555	76.0883	72.2581	67.9035	63.9569	60.4811	56.061	52.136	48.011	44.4242	40.6773	36.4739	32.3745	28.4699	24.8535	19.9191	16.198	12.1208	8.35717	4.43371
120.823	180.413	176.538	172.141	168.541	164.24	160.258	156.759	152.661	148.586	144.206	139.799	136.068	132.424	127.902	124.317	119.981	116.086	112.21	108.452	104.28	100.291	96.1471	92.3068	88.4528	84.7302	80.4451	76.1162	72.2715	67.8676	63.9773	60.4847	56.0422	52.1021	47.9826	44.4521	40.6289	36.434	32.3642	28.4951	24.8903	19.9436	16.1592	12.0934	8.37368	4.48059
120.984	180.391	176.556	172.167	168.487	164.237	160.265	156.808	152.715	148.557	144.18	139.793	136.037	132.461	127.907	124.323	120.034	116.053	112.189	108.429	104.292	100.289	96.1372	92.3781	88.4948	84.7554	80.4067	76.0927	72.2998	67.9015	63.9701	60.5049	56.0454	52.095	48.0498	44.4717	40.622	36.4318	32.3822	28.5206	24.9101	19.9676	16.2174	12.0847	8.35247	4.45695
121.146	180.436	176.481	172.099	168.464	164.25	160.275	156.881	152.711	148.574	144.199	139.811	136.006	132.396	127.93	124.289	119.972	116.026	112.191	108.391	104.289	100.287	96.1133	92.4531	88.5077	84.7568	80.4778	76.1183	72.2973	67.9027	63.9904	60.4862	56.0768	52.131	48.0002	44.4561	40.6347	36.4158	32.3889	28.5174	24.8769	19.9349	16.191	12.0612	8.33198	4.42581
121.308	180.417	176.493	172.139	168.469	164.266	160.302	156.861	152.629	148.521	144.189	139.76	135.99	132.385	127.947	124.284	120.018	116.002	112.139	108.417	104.307	100.313	96.102	92.4113	88.5003	84.7424	80.3952	76.0396	72.2913	67.8855	63.9721	60.4826	56.0389	52.1192	48.0362	44.4524	40.6132	36.4098	32.3166	28.5198	24.9138	19.8912	16.1632	12.0821	8.27401	4.40282
121.47	180.416	176.448	172.114	168.455	164.248	160.273	156.917	152.678	148.509	144.268	139.719	135.952	132.395	127.964	124.274	119.964	115.998	112.106	108.401	104.282	100.3	96.1102	92.3947	88.4689	84.7364	80.4122	76.004	72.303	67.8819	63.9723	60.4558	56.1097	52.0932	48.0024	44.4612	40.5771	36.4134	32.3904	28.5504	24.8805	19.9394	16.0962	12.0891	8.28242	4.4246
121.632	180.46	176.457	172.147	168.429	164.241	160.273	156.988	152.606	148.497	144.289	139.727	135.983	132.417	127.933	124.235	119.918	116.018	112.176	108.379	104.264	100.232	96.1237	92.4045	88.4741	84.7509	80.4411	75.9944	72.3051	67.8551	63.9594	60.4504	56.1213	52.1273	48.0483	44.4854	40.5676	36.424	32.3486	28.5786	24.9263	19.8885	16.0956	12.0829	8.28474	4.44937
121.794	180.463	176.407	172.177	168.411	164.247	160.267	156.984	152.631	148.478	144.262	139.707	135.987	132.443	127.93	124.255	119.957	116.009	112.184	108.395	104.247	100.262	96.1549	92.4802	88.4754	84.7452	80.3563	76.0011	72.3479	67.9018	63.9993	60.443	56.1386	52.1628	48.0459	44.4611	40.5842	36.454	32.3814	28.5892	24.8748	19.9243	16.12	12.069	8.27416	4.41854
121.956	180.483	176.417	172.218	168.405	164.246	160.299	157.015	152.665	148.433	144.266	139.681	135.975	132.433	127.892	124.242	119.923	116.043	112.202	108.354	104.283	100.236	96.1588	92.4392	88.4715	84.7182	80.2976	75.9947	72.356	67.9141	64.0172	60.434	56.1364	52.1263	48.0489	44.4976	40.5783	36.4778	32.486	28.5471	24.8698	19.9109	16.1699	12.0747	8.26768	4.4742
122.118	180.488	176.423	172.241	168.368	164.288	160.285	156.982	152.599	148.436	144.308	139.71	136.006	132.472	127.936	124.22	119.953	116.023	112.167	108.409	104.265	100.223	96.1582	92.523	88.4762	84.6968	80.2832	75.9863	72.3801	67.8989	64.0146	60.4421	56.178	52.0987	48.114	44.4854	40.5926	36.4871	32.4939	28.5522	24.83	19.8724	16.1292	12.0471	8.24231	4.47449
122.28	180.475	176.355	172.242	168.375	164.322	160.289	156.943	152.638	148.448	144.328	139.666	135.989	132.537	127.965	124.221	119.861	115.998	112.128	108.395	104.242	100.212	96.1461	92.5476	88.4582	84.6722	80.2601	75.9777	72.3439	67.8872	64.0384	60.4328	56.1747	52.1305	48.0729	44.4542	40.5587	36.5027	32.5104	28.5431	24.8497	19.8578	16.0736	12.0737	8.26016	4.46034
122.442	180.531	176.424	172.248	168.397	164.322	160.309	156.898	152.66	148.483	144.344	139.706	136.015	132.585	127.977	124.197	119.875	116.035	112.178	108.432	104.232	100.211	96.2205	92.5224	88.5271	84.6393	80.3129	75.9823	72.3388	67.8887	64.0102	60.4388	56.1621	52.1291	48.1043	44.4661	40.5818	36.5115	32.5033	28.5959	24.8741	19.8295	16.1249	12.0674	8.26995	4.48271
122.604	180.47	176.407	172.238	168.363	164.313	160.308	156.921	152.573	148.511	144.305	139.749	136.053	132.596	128.007	124.233	119.896	116.045	112.2	108.418	104.205	100.231	96.1734	92.5208	88.5091	84.6617	80.3256	75.9873	72.3512	67.8652	64.0546	60.4904	56.1943	52.11	48.0784	44.4781	40.6298	36.4976	32.5402	28.6027	24.8655	19.8473	16.1629	12.0344	8.23937	4.47134
122.766	180.504	176.441	172.288	168.348	164.333	160.364	156.962	152.568	148.538	144.278	139.775	136.08	132.557	128.046	124.207	119.9	116.045	112.166	108.477	104.222	100.152	96.1706	92.4904	88.5074	84.6423	80.2972	75.9749	72.3796	67.8624	64.0231	60.5009	56.2431	52.117	48.1493	44.4741	40.5922	36.4983	32.5386	28.6676	24.8346	19.8741	16.1035	12.0367	8.24324	4.51195
122.927	180.534	176.454	172.285	168.379	164.358	160.377	156.945	152.547	148.588	144.238	139.815	136.117	132.567	128.046	124.208	119.88	116.033	112.149	108.452	104.222	100.18	96.1571	92.4996	88.5293	84.6168	80.1422	75.9541	72.3787	67.8938	64.0373	60.5212	56.204	52.0908	48.0942	44.5004	40.5974	36.4756	32.5428	28.6652	24.8191	19.8679	16.0602	12.0136	8.25506	4.48159
123.089	180.512	176.434	172.339	168.371	164.349	160.395	156.954	152.602	148.622	144.25	139.833	136.084	132.594	127.999	124.223	119.912	116.034	112.137	108.49	104.234	100.175	96.202	92.3875	88.5172	84.5979	80.2227	75.9488	72.3585	67.8748	63.9904	60.516	56.2059	52.0955	48.1146	44.4804	40.6017	36.4968	32.5086	28.6743	24.8875	19.8463	16.0677	11.9962	8.23626	4.47837
123.251	180.526	176.466	172.348	168.372	164.367	160.441	156.929	152.55	148.639	144.243	139.884	136.077	132.595	127.995	124.18	119.877	116.03	112.132	108.494	104.263	100.22	96.2208	92.336	88.5034	84.5819	80.1815	75.942	72.3363	67.9254	63.9729	60.5687	56.1654	52.0655	48.181	44.4459	40.577	36.4632	32.4994	28.7183	24.889	19.8983	16.1059	11.9772	8.19443	4.4725
123.413	180.545	176.466	172.322	168.361	164.371	160.489	156.926	152.452	148.644	144.228	139.927	136.114	132.599	127.991	124.199	119.863	115.995	112.119	108.469	104.276	100.223	96.2014	92.3109	88.5241	84.5639	80.1591	75.9487	72.3776	67.95	64.041	60.6029	56.1902	52.1116	48.1071	44.4861	40.5561	36.4911	32.4425	28.76	24.8761	19.9229	16.1165	11.957	8.19112	4.4348
123.575	180.528	176.519	172.297	168.319	164.362	160.527	156.903	152.486	148.622	144.186	139.964	136.142	132.567	128.005	124.179	119.862	115.934	112.122	108.522	104.297	100.211	96.1814	92.2668	88.5195	84.5607	80.1372	75.9157	72.337	67.9253	64.009	60.5886	56.1568	52.0919	48.0691	44.4694	40.5586	36.424	32.3796	28.7421	24.8559	19.8919	16.1102	11.9326	8.15883	4.41193
123.737	180.544	176.474	172.285	168.303	164.384	160.539	156.872	152.4	148.604	144.146	139.907	136.164	132.535	127.995	124.173	119.872	115.939	112.094	108.514	104.269	100.184	96.1714	92.2382	88.4906	84.5304	80.1635	75.8707	72.2794	67.9108	63.9646	60.581	56.0919	52.0856	48.0523	44.4464	40.5381	36.3685	32.383	28.6563	24.8148	19.8773	16.0857	11.9229	8.12971	4.38135
123.899	180.548	176.459	172.25	168.286	164.353	160.535	156.864	152.403	148.561	144.166	139.979	136.073	132.521	127.948	124.164	119.914	115.912	112.066	108.459	104.275	100.196	96.1714	92.2901	88.4674	84.5237	80.1457	75.8525	72.2811	67.8853	63.9154	60.575	56.1327	52.0605	48.0972	44.4065	40.531	36.397	32.3897	28.618	24.7808	19.896	16.0868	11.9104	8.09592	4.43649
124.061	180.553	176.47	172.26	168.267	164.381	160.525	156.829	152.378	148.549	144.143	139.921	136.064	132.475	127.922	124.078	119.849	115.866	112.026	108.448	104.268	100.192	96.1405	92.2101	88.4794	84.4527	80.0871	75.8377	72.2506	67.878	63.9161	60.5374	56.0539	51.9962	48.028	44.4273	40.4946	36.3635	32.3785	28.569	24.7552	19.8682	16.0862	11.9585	8.09099	4.40757
124.223	180.523	176.417	172.204	168.251	164.327	160.473	156.775	152.334	148.515	144.136	139.975	136.023	132.428	127.861	124.076	119.818	115.854	112.007	108.42	104.261	100.179	96.1629	92.2486	88.4637	84.422	80.2038	75.8417	72.1906	67.8566	63.9178	60.5019	56.0367	52.039	47.9723	44.4243	40.4825	36.3276	32.3465	28.5132	24.727	19.8875	16.0289	11.9282	8.07129	4.44683
124.385	180.547	176.42	172.183	168.243	164.309	160.444	156.764	152.339	148.502	144.089	139.922	136.032	132.381	127.853	124.056	119.898	115.79	111.961	108.415	104.239	100.137	96.131	92.2342	88.4063	84.3945	80.2298	75.7559	72.2216	67.8123	63.921	60.4846	56.0326	52.0004	47.9544	44.4003	40.4611	36.2885	32.3168	28.4871	24.7074	19.8646	16.0094	11.891	8.05729	4.459
124.547	180.546	176.409	172.167	168.238	164.272	160.423	156.712	152.279	148.481	144.106	139.903	136.011	132.312	127.861	124.002	119.827	115.786	111.895	108.364	104.21	100.118	96.1332	92.1555	88.4017	84.3549	80.2118	75.7734	72.2007	67.7852	63.8918	60.4207	56.0145	51.9735	47.9084	44.3387	40.3827	36.2436	32.3085	28.4734	24.6292	19.9045	15.9787	11.8788	8.04908	4.48807
124.709	180.566	176.397	172.11	168.22	164.194	160.403	156.681	152.329	148.462	144.058	139.893	135.922	132.299	127.82	123.965	119.784	115.77	111.854	108.347	104.237	100.108	96.1582	92.2497	88.4123	84.2752	80.261	75.7566	72.1636	67.7592	63.8951	60.3922	55.959	51.8989	47.9037	44.3596	40.3714	36.2489	32.2843	28.4427	24.6164	19.9312	15.9693	11.852	8.01836	4.40499
124.87	180.556	176.337	172.073	168.229	164.252	160.4	156.653	152.302	148.44	144.021	139.877	135.875	132.272	127.844	123.933	119.783	115.741	111.831	108.369	104.218	100.151	96.1268	92.1517	88.3732	84.2386	80.3296	75.7409	72.1877	67.7904	63.9109	60.3206	55.935	51.9016	47.8882	44.3257	40.3537	36.2459	32.2721	28.4402	24.6184	19.9337	15.9877	11.8879	8.00318	4.3865
125.032	180.574	176.325	172.072	168.23	164.168	160.384	156.649	152.31	148.417	143.969	139.901	135.915	132.279	127.821	123.94	119.736	115.727	111.86	108.397	104.203	100.173	96.1352	92.139	88.3609	84.2022	80.4218	75.7611	72.1731	67.7569	63.9092	60.3449	55.923	51.8749	47.8258	44.3297	40.3512	36.1992	32.2331	28.4318	24.6166	19.9483	16.0158	11.8076	8.00615	4.39534
125.194	180.574	176.332	172.049	168.206	164.164	160.351	156.577	152.352	148.37	143.941	139.915	135.929	132.297	127.82	123.98	119.71	115.705	111.879	108.44	104.196	100.101	96.1024	92.1124	88.3546	84.173	80.3885	75.7334	72.1133	67.7649	63.9011	60.3439	55.8722	51.8441	47.8478	44.3189	40.3474	36.2042	32.2084	28.452	24.6266	19.9442	15.9875	11.8231	7.99659	4.40351
125.356	180.578	176.276	172.062	168.232	164.156	160.411	156.53	152.335	148.358	143.907	139.878	135.91	132.306	127.827	123.985	119.702	115.705	111.845	108.479	104.186	100.17	96.1282	92.0857	88.3346	84.1609	80.3982	75.7964	72.1385	67.7654	63.8223	60.329	55.838	51.8426	47.8188	44.2954	40.3522	36.1746	32.1901	28.4495	24.598	19.9578	15.9695	11.8028	7.98298	4.37717
125.518	180.602	176.279	172.122	168.249	164.179	160.434	156.544	152.354	148.366	143.885	139.962	135.965	132.278	127.843	123.963	119.772	115.735	111.85	108.52	104.174	100.177	96.1181	92.1707	88.3515	84.1307	80.4185	75.8181	72.1526	67.7828	63.8279	60.355	55.8247	51.8986	47.8405	44.2951	40.3445	36.1343	32.2949	28.4761	24.6198	19.9667	16.0244	11.7892	7.99248	4.35099
125.68	180.586	176.241	172.115	168.252	164.189	160.455	156.551	152.38	148.339	143.893	139.984	136.016	132.26	127.871	124	119.8	115.773	111.859	108.511	104.182	100.182	96.1158	92.1511	88.3499	84.1371	80.4256	75.84	72.1454	67.8068	63.8788	60.3432	55.8647	51.9009	47.851	44.2693	40.352	36.1563	32.2593	28.5022	24.6274	19.9429	16.0454	11.8273	7.98502	4.34107
125.842	180.62	176.218	172.127	168.231	164.199	160.518	156.567	152.37	148.323	143.856	140.01	136.062	132.271	127.881	123.994	119.775	115.806	111.856	108.491	104.163	100.196	96.1339	92.1783	88.3752	84.1326	80.4321	75.8464	72.1268	67.7651	63.8575	60.373	55.8768	51.9307	47.7987	44.2776	40.34	36.1372	32.2644	28.5111	24.6403	20.0264	16.0162	11.7835	8.01164	4.35257
126.004	180.59	176.229	172.192	168.249	164.231	160.57	156.576	152.291	148.317	143.895	140.042	136.155	132.273	127.892	124.082	119.814	115.829	111.911	108.557	104.191	100.181	96.1512	92.1948	88.3755	84.123	80.4282	75.8216	72.1256	67.7687	63.846	60.4082	55.9132	51.9578	47.8002	44.3049	40.3401	36.0955	32.3532	28.5388	24.6402	20.0638	16.0744	11.7972	8.02228	4.38191
126.166	180.679	176.295	172.205	168.262	164.301	160.629	156.602	152.285	148.32	143.902	140.091	136.204	132.24	127.939	124.131	119.812	115.849	111.88	108.568	104.184	100.185	96.1935	92.2607	88.4511	84.1761	80.4139	75.8605	72.141	67.7885	63.8658	60.4783	55.9498	52.0124	47.8319	44.304	40.372	36.0784	32.4157	28.5639	24.684	20.0584	16.1223	11.8312	8.01683	4.37262
126.328	180.695	176.338	172.179	168.256	164.335	160.709	156.652	152.313	148.347	144.002	140.159	136.251	132.228	128.008	124.166	119.822	115.973	111.929	108.589	104.2	100.239	96.1826	92.3933	88.464	84.1884	80.3672	75.9206	72.1755	67.8886	63.906	60.5031	56.0108	52.0775	47.8499	44.3154	40.3774	36.1392	32.5049	28.5774	24.6883	20.0457	16.1977	11.8955	8.07041	4.44608
126.49	180.683	176.393	172.242	168.291	164.342	160.754	156.725	152.375	148.348	143.994	140.248	136.283	132.291	128.028	124.176	119.913	115.99	111.94	108.551	104.233	100.242	96.2563	92.4787	88.4864	84.2409	80.3796	75.9347	72.1903	67.9218	63.9936	60.5825	56.0511	52.1558	47.9225	44.3196	40.4354	36.1951	32.5776	28.5834	24.7499	19.9735	16.1869	11.9981	8.08764	4.43381
126.652	180.748	176.356	172.272	168.326	164.431	160.787	156.778	152.401	148.363	144.002	140.304	136.37	132.324	128.058	124.243	119.94	115.981	112.014	108.58	104.251	100.274	96.2854	92.6242	88.534	84.261	80.3377	75.9905	72.2193	67.9794	64.004	60.6628	56.0953	52.2032	47.8958	44.3542	40.4484	36.2235	32.6628	28.6177	24.7494	20.0096	16.2425	12.017	8.13473	4.56091
126.813	180.778	176.431	172.3	168.37	164.495	160.839	156.815	152.392	148.378	144.101	140.435	136.354	132.324	128.079	124.274	119.983	116.054	112.064	108.591	104.311	100.344	96.3041	92.7431	88.6333	84.3467	80.3851	75.9816	72.2024	68.0255	64.0973	60.7363	56.1752	52.2898	47.916	44.4524	40.4969	36.2916	32.7588	28.6898	24.7859	20.0234	16.2569	12.0562	8.17678	4.59979
126.975	180.793	176.501	172.395	168.422	164.515	160.838	156.838	152.39	148.415	144.197	140.52	136.427	132.313	128.169	124.358	120.007	116.092	112.072	108.57	104.329	100.377	96.3478	92.7287	88.6658	84.336	80.415	76.023	72.286	68.1082	64.1577	60.7988	56.2276	52.4207	47.9551	44.4817	40.5721	36.2916	32.7741	28.728	24.8386	20.0445	16.366	12.1189	8.22435	4.62926
127.137	180.845	176.502	172.404	168.422	164.592	160.884	156.977	152.512	148.42	144.183	140.528	136.464	132.404	128.177	124.42	120.111	116.183	112.106	108.651	104.422	100.446	96.392	92.8311	88.6589	84.3736	80.3926	76.0804	72.3418	68.1781	64.2332	60.8718	56.296	52.467	48.0025	44.5281	40.5842	36.3675	32.8103	28.7875	24.9185	20.108	16.3589	12.1565	8.24768	4.69766
127.299	180.883	176.554	172.463	168.486	164.587	160.972	156.927	152.481	148.48	144.196	140.649	136.433	132.461	128.207	124.427	120.232	116.212	112.2	108.689	104.462	100.49	96.4324	92.8046	88.6706	84.4093	80.5147	76.1356	72.3352	68.197	64.2123	60.8788	56.2914	52.4532	48.0484	44.5547	40.6369	36.3808	32.8326	28.8417	24.8777	20.1055	16.3512	12.1623	8.26483	4.70112
127.461	180.891	176.587	172.469	168.547	164.681	161.004	156.95	152.52	148.5	144.227	140.706	136.4	132.542	128.274	124.487	120.236	116.246	112.174	108.72	104.499	100.53	96.4686	92.8386	88.716	84.4316	80.4161	76.1123	72.3728	68.2719	64.2958	60.9179	56.3105	52.5022	48.1153	44.5685	40.5772	36.4018	32.8947	28.904	24.9033	20.187	16.3763	12.1652	8.26597	4.70401
127.623	180.92	176.64	172.556	168.576	164.689	160.998	156.936	152.486	148.548	144.284	140.823	136.505	132.572	128.321	124.509	120.29	116.289	112.142	108.772	104.567	100.55	96.4439	92.8195	88.7648	84.4538	80.431	76.1298	72.3802	68.3065	64.3315	60.9207	56.3476	52.5213	48.1347	44.6262	40.6199	36.452	32.921	28.9751	24.9647	20.1943	16.3382	12.1966	8.28569	4.71211
127.785	180.965	176.705	172.636	168.579	164.771	161.004	156.954	152.522	148.578	144.38	140.907	136.58	132.651	128.39	124.543	120.321	116.36	112.216	108.784	104.599	100.646	96.4833	92.7852	88.7997	84.461	80.4508	76.1903	72.3966	68.36	64.3833	60.9273	56.3837	52.5794	48.1847	44.6682	40.659	36.4599	32.9768	28.9813	24.9681	20.2295	16.4497	12.2138	8.29942	4.72868
127.947	181.021	176.677	172.594	168.589	164.808	161.01	156.96	152.559	148.598	144.424	140.908	136.535	132.756	128.451	124.582	120.407	116.33	112.174	108.813	104.651	100.687	96.5122	92.797	88.8329	84.5364	80.4486	76.1868	72.4196	68.4272	64.4259	61.0184	56.3882	52.5997	48.2678	44.7127	40.6984	36.501	32.9069	28.9919	24.9741	20.239	16.4161	12.2606	8.34875	4.70408
128.109	181.002	176.724	172.686	168.649	164.863	161.06	156.966	152.599	148.642	144.447	140.898	136.505	132.902	128.463	124.625	120.458	116.362	112.23	108.852	104.711	100.674	96.4638	92.7623	88.786	84.5493	80.5188	76.2321	72.3847	68.4254	64.4615	60.9969	56.4256	52.6193	48.3363	44.746	40.7058	36.5491	32.9234	29.0134	24.9839	20.2616	16.4051	12.2546	8.36626	4.69876
128.271	181.003	176.749	172.759	168.669	164.903	161.087	156.936	152.609	148.671	144.448	140.891	136.499	132.931	128.486	124.63	120.463	116.375	112.196	108.822	104.792	100.642	96.5013	92.7985	88.7842	84.5374	80.4625	76.2881	72.4138	68.4777	64.5129	61.018	56.4449	52.6142	48.3338	44.7547	40.7134	36.596	32.9355	28.9901	24.9909	20.3105	16.4071	12.2755	8.36847	4.76151
128.433	181.051	176.808	172.829	168.692	164.942	161.13	156.939	152.639	148.716	144.511	140.901	136.529	132.938	128.441	124.641	120.545	116.358	112.215	108.81	104.812	100.63	96.511	92.7946	88.7434	84.5319	80.4963	76.3327	72.3874	68.4842	64.5213	60.9713	56.4929	52.5965	48.3224	44.7696	40.7538	36.6029	32.9589	29.011	25.0605	20.3555	16.3849	12.2891	8.40208	4.77926
128.595	181.042	176.812	172.854	168.653	164.976	161.165	156.9	152.656	148.732	144.56	140.906	136.579	132.925	128.466	124.621	120.532	116.416	112.21	108.839	104.895	100.655	96.5434	92.8039	88.7949	84.5057	80.5934	76.3855	72.3866	68.5504	64.6096	60.9932	56.5723	52.6535	48.3247	44.7841	40.7489	36.6346	32.9071	28.9794	25.0425	20.3282	16.4232	12.2451	8.40799	4.75192
128.756	181.039	176.832	172.902	168.713	164.966	161.219	156.902	152.675	148.812	144.644	140.913	136.579	132.903	128.455	124.587	120.497	116.37	112.159	108.844	104.872	100.652	96.5165	92.8607	88.7808	84.5082	80.6364	76.3702	72.4069	68.5595	64.6402	60.9637	56.6069	52.6682	48.3737	44.7848	40.7683	36.6186	32.8799	28.9559	25.0746	20.3544	16.4053	12.2261	8.40121	4.80256
128.918	181.009	176.833	172.857	168.736	164.946	161.27	156.916	152.667	148.854	144.649	140.886	136.613	132.967	128.445	124.603	120.502	116.382	112.201	108.9	104.882	100.601	96.5316	92.8517	88.7434	84.5	80.6441	76.4042	72.3976	68.6135	64.6869	60.951	56.6089	52.6013	48.4196	44.7755	40.7878	36.6406	32.8682	28.9649	25.0684	20.4303	16.5051	12.2179	8.40412	4.8226
129.08	180.966	176.804	172.986	168.729	164.983	161.33	156.939	152.69	148.891	144.727	140.858	136.509	132.957	128.46	124.578	120.486	116.369	112.221	108.812	104.898	100.604	96.5509	92.8758	88.7404	84.5069	80.6694	76.4378	72.4139	68.6794	64.7048	60.9498	56.6384	52.6163	48.385	44.766	40.7859	36.6392	32.8794	28.9261	25.1221	20.4953	16.4876	12.2141	8.36383	4.86766
129.242	180.967	176.79	172.874	168.774	165.033	161.348	156.915	152.725	148.957	144.736	140.911	136.515	132.937	128.467	124.571	120.48	116.364	112.244	108.773	104.901	100.573	96.4868	92.8379	88.6876	84.4646	80.7165	76.4592	72.486	68.6985	64.7637	60.9581	56.6334	52.5847	48.4657	44.7736	40.8254	36.6859	32.853	28.8914	25.1087	20.6064	16.4794	12.2232	8.38989	4.84196
129.404	180.987	176.727	172.957	168.817	165.01	161.39	156.937	152.813	149.007	144.804	140.943	136.58	132.874	128.509	124.547	120.424	116.38	112.235	108.727	104.908	100.613	96.5269	92.8519	88.762	84.419	80.7353	76.5118	72.4993	68.6958	64.845	60.904	56.6557	52.618	48.5033	44.7626	40.822	36.6341	32.8178	28.8509	25.1236	20.5415	16.5028	12.2403	8.4325	4.85463
129.566	180.956	176.732	172.931	168.801	165.014	161.42	156.981	152.763	149.041	144.805	140.884	136.517	132.779	128.502	124.543	120.438	116.306	112.248	108.67	104.909	100.606	96.5191	92.7774	88.7404	84.3977	80.7248	76.4859	72.5589	68.6739	64.8682	60.8652	56.6454	52.6531	48.4744	44.73	40.7815	36.6632	32.8336	28.8351	25.151	20.6301	16.5607	12.1832	8.40502	4.91233
129.728	180.953	176.673	172.923	168.834	165.004	161.476	156.967	152.78	149.07	144.829	140.892	136.484	132.764	128.537	124.544	120.458	116.29	112.237	108.665	104.875	100.556	96.5449	92.8292	88.687	84.3931	80.635	76.4522	72.557	68.7226	64.93	60.8817	56.6138	52.6104	48.5584	44.7426	40.7867	36.6606	32.7465	28.7784	25.142	20.6377	16.5748	12.1807	8.42191	4.87393
129.89	180.964	176.601	172.935	168.877	165.01	161.497	156.943	152.85	149.081	144.801	140.854	136.453	132.728	128.555	124.512	120.458	116.295	112.283	108.602	104.896	100.553	96.5676	92.8925	88.6487	84.3981	80.6023	76.455	72.6298	68.6918	64.9344	60.8424	56.5978	52.6398	48.5772	44.7392	40.745	36.7004	32.7853	28.7635	25.178	20.7065	16.5564	12.1977	8.44068	4.98391
130.052	180.966	176.608	172.917	168.909	164.983	161.56	156.902	152.855	149.076	144.83	140.877	136.588	132.699	128.582	124.508	120.474	116.309	112.27	108.633	104.884	100.586	96.5011	92.8816	88.5933	84.3719	80.6695	76.4678	72.6707	68.7155	64.99	60.8503	56.622	52.6432	48.5388	44.7317	40.8083	36.7332	32.7802	28.7279	25.1946	20.7472	16.5949	12.1644	8.4355	4.96717
130.214	180.995	176.529	172.958	168.907	164.995	161.661	156.889	152.921	149.033	144.841	140.834	136.53	132.668	128.61	124.452	120.479	116.261	112.282	108.572	104.918	100.588	96.5177	92.9973	88.6226	84.3829	80.635	76.4354	72.6986	68.7383	65.0222	60.8601	56.6351	52.6692	48.6041	44.7178	40.7933	36.7866	32.7839	28.6677	25.211	20.7144	16.6157	12.1795	8.47451	4.95622
130.376	180.944	176.525	172.896	168.967	164.974	161.644	156.834	152.819	148.954	144.791	140.766	136.54	132.636	128.608	124.463	120.459	116.241	112.274	108.588	104.964	100.581	96.5039	93.0201	88.6019	84.3238	80.6408	76.3801	72.6745	68.708	64.9831	60.8434	56.5966	52.6342	48.5185	44.6788	40.7615	36.8114	32.7818	28.649	25.1911	20.7193	16.689	12.1739	8.49505	4.92383
130.538	180.94	176.559	172.879	168.96	164.962	161.69	156.796	152.844	148.895	144.749	140.669	136.438	132.669	128.561	124.462	120.449	116.228	112.242	108.559	104.93	100.583	96.4925	92.9974	88.5493	84.3169	80.5951	76.3996	72.7445	68.7201	64.9732	60.8299	56.6305	52.6328	48.5197	44.7117	40.698	36.8247	32.6361	28.5631	25.1684	20.7537	16.6299	12.1591	8.48653	4.88439
130.699	180.954	176.474	172.866	168.966	164.968	161.63	156.756	152.738	148.885	144.764	140.673	136.437	132.613	128.555	124.421	120.494	116.215	112.296	108.484	104.911	100.511	96.4625	93.0438	88.534	84.3233	80.6197	76.4379	72.774	68.7504	64.9444	60.7822	56.6099	52.5998	48.3853	44.6506	40.6949	36.8344	32.7335	28.5744	25.2133	20.7694	16.6923	12.18	8.48324	4.93591
130.861	180.943	176.489	172.849	168.934	164.975	161.682	156.715	152.792	148.846	144.757	140.659	136.406	132.63	128.536	124.412	120.473	116.182	112.3	108.483	104.885	100.509	96.4079	93.0061	88.5113	84.2861	80.6082	76.4687	72.8044	68.7097	64.9525	60.7912	56.6844	52.5493	48.3177	44.6967	40.7057	36.8307	32.7812	28.4971	25.2329	20.753	16.7168	12.1879	8.46521	4.88186
131.023	180.91	176.492	172.83	168.947	164.946	161.633	156.648	152.717	148.81	144.704	140.597	136.415	132.669	128.488	124.405	120.462	116.133	112.303	108.468	104.866	100.491	96.3897	92.9859	88.4567	84.2657	80.5	76.4854	72.7743	68.6293	64.8834	60.8261	56.6583	52.5382	48.323	44.6328	40.6954	36.8786	32.7608	28.4764	25.1695	20.7321	16.6753	12.2066	8.46123	4.79782
131.185	180.87	176.486	172.802	168.901	164.899	161.609	156.591	152.639	148.767	144.682	140.555	136.447	132.643	128.5	124.322	120.411	116.138	112.244	108.433	104.859	100.494	96.369	92.9773	88.5168	84.2364	80.4878	76.4147	72.7847	68.5589	64.8254	60.7834	56.6844	52.4855	48.2585	44.6105	40.649	36.8341	32.697	28.4624	25.1661	20.7975	16.6357	12.1932	8.3928	4.82727
131.347	180.818	176.42	172.789	168.864	164.863	161.566	156.554	152.575	148.756	144.597	140.482	136.326	132.639	128.422	124.315	120.389	116.142	112.24	108.417	104.81	100.426	96.3664	92.9747	88.4839	84.2438	80.4699	76.4405	72.8043	68.5442	64.8616	60.793	56.6686	52.4728	48.2728	44.5981	40.6108	36.7815	32.6804	28.4375	25.1741	20.7615	16.6176	12.2014	8.37182	4.81492
131.509	180.834	176.456	172.823	168.851	164.856	161.482	156.528	152.588	148.718	144.583	140.465	136.356	132.719	128.442	124.28	120.405	116.141	112.234	108.431	104.763	100.439	96.3542	92.8737	88.5157	84.2368	80.4416	76.4756	72.7767	68.498	64.8171	60.791	56.6665	52.4333	48.1819	44.5716	40.5929	36.7944	32.6896	28.4803	25.1809	20.7807	16.6365	12.2733	8.33995	4.73216
131.671	180.747	176.426	172.836	168.859	164.904	161.467	156.526	152.607	148.683	144.6	140.443	136.345	132.758	128.393	124.302	120.367	116.141	112.242	108.367	104.706	100.424	96.3412	92.9203	88.5461	84.2374	80.4149	76.5193	72.8288	68.4252	64.8561	60.8639	56.7422	52.4887	48.2236	44.5459	40.5852	36.7759	32.7983	28.4853	25.1573	20.7821	16.6198	12.2826	8.35953	4.71727
131.833	180.742	176.481	172.786	168.833	164.896	161.436	156.544	152.578	148.643	144.542	140.416	136.36	132.794	128.412	124.284	120.372	116.11	112.174	108.339	104.692	100.465	96.3786	92.919	88.5658	84.2552	80.4215	76.5459	72.7661	68.4228	64.9041	60.8679	56.7259	52.4912	48.2284	44.5179	40.6115	36.7851	32.7596	28.5096	25.1507	20.7731	16.6743	12.322	8.34361	4.68575
131.995	180.743	176.493	172.798	168.836	164.918	161.437	156.486	152.51	148.631	144.523	140.423	136.377	132.819	128.385	124.311	120.349	116.101	112.215	108.35	104.675	100.52	96.3767	92.8968	88.5789	84.2737	80.4569	76.5499	72.7315	68.4175	64.8782	60.9064	56.7579	52.5069	48.2499	44.5164	40.5755	36.7583	32.7303	28.5152	25.1695	20.8588	16.6602	12.3099	8.33652	4.67937
132.157	180.736	176.53	172.798	168.85	164.954	161.426	156.503	152.501	148.591	144.53	140.41	136.275	132.804	128.329	124.289	120.283	116.098	112.189	108.315	104.628	100.505	96.4009	92.8651	88.5729	84.2756	80.4256	76.5891	72.7681	68.4214	64.9634	60.8686	56.7551	52.4865	48.3411	44.5008	40.5643	36.7358	32.7363	28.519	25.1513	20.8728	16.6831	12.3566	8.34869	4.67197
132.319	180.762	176.563	172.835	168.871	164.996	161.468	156.503	152.588	148.575	144.558	140.461	136.315	132.798	128.374	124.311	120.341	116.093	112.233	108.325	104.614	100.533	96.4266	92.8151	88.5906	84.2716	80.4265	76.6923	72.7396	68.4792	64.9715	60.8887	56.7556	52.5088	48.33	44.4866	40.5664	36.711	32.7208	28.5573	25.1415	21.0015	16.7435	12.3637	8.39748	4.66903
132.481	180.758	176.591	172.83	168.903	165.016	161.452	156.506	152.623	148.592	144.564	140.457	136.349	132.739	128.361	124.294	120.327	116.108	112.283	108.356	104.633	100.586	96.4953	92.9195	88.5969	84.2516	80.5248	76.652	72.7341	68.468	65.0099	60.8935	56.7772	52.5127	48.383	44.4455	40.5917	36.7472	32.7679	28.5836	25.1504	21.0159	16.7216	12.409	8.39594	4.66341
132.642	180.795	176.618	172.818	168.941	165.008	161.448	156.526	152.592	148.61	144.534	140.503	136.245	132.815	128.407	124.301	120.313	116.14	112.281	108.348	104.603	100.625	96.4945	92.9664	88.6154	84.2795	80.5305	76.7176	72.8188	68.4638	65.0432	60.9449	56.8239	52.5375	48.378	44.4565	40.6225	36.779	32.7391	28.5965	25.1975	21.0757	16.7796	12.4333	8.38005	4.64863
132.804	180.796	176.636	172.829	168.98	165.026	161.394	156.495	152.605	148.575	144.568	140.471	136.317	132.77	128.371	124.347	120.323	116.133	112.279	108.415	104.609	100.628	96.5552	92.9453	88.5867	84.2773	80.5976	76.7285	72.7615	68.513	65.0209	60.9627	56.8591	52.5242	48.4265	44.4362	40.5723	36.785	32.7435	28.5941	25.2001	21.1862	16.8439	12.445	8.41289	4.62885
132.966	180.804	176.601	172.871	168.952	165.003	161.384	156.445	152.531	148.561	144.508	140.524	136.253	132.739	128.365	124.345	120.312	116.046	112.267	108.381	104.594	100.658	96.5932	92.9658	88.5801	84.2642	80.624	76.7562	72.7783	68.5035	65.0677	60.9119	56.8717	52.4916	48.4427	44.4598	40.5667	36.7948	32.6775	28.547	25.1213	21.2058	16.8506	12.4496	8.43493	4.63727
133.128	180.841	176.625	172.873	168.924	164.961	161.327	156.452	152.492	148.546	144.516	140.523	136.233	132.708	128.372	124.368	120.315	116.089	112.315	108.434	104.562	100.621	96.6501	93.029	88.5728	84.2105	80.6281	76.8567	72.819	68.5185	65.1033	60.9245	56.8606	52.5355	48.4399	44.4503	40.5366	36.7963	32.6201	28.5086	25.1321	21.2406	16.8248	12.47	8.45199	4.62677
133.29	180.851	176.697	172.799	168.925	164.937	161.291	156.438	152.48	148.524	144.485	140.503	136.201	132.765	128.388	124.373	120.315	116.062	112.344	108.452	104.571	100.677	96.6484	93.065	88.5447	84.2046	80.6801	76.8739	72.8058	68.5339	65.0461	60.9175	56.9108	52.4606	48.4138	44.4069	40.5565	36.8119	32.7446	28.436	25.1099	21.2009	16.8744	12.5008	8.42762	4.69419
133.452	180.835	176.642	172.874	168.94	164.889	161.216	156.415	152.459	148.493	144.459	140.532	136.273	132.713	128.373	124.391	120.264	116.089	112.307	108.452	104.579	100.626	96.6708	93.181	88.4922	84.1931	80.6441	76.8586	72.8586	68.5717	65.0453	60.939	56.8995	52.4849	48.3859	44.4115	40.5619	36.8312	32.6532	28.4056	25.1014	21.1749	16.8766	12.4712	8.42655	4.67055
133.614	180.843	176.663	172.872	168.941	164.873	161.149	156.395	152.509	148.454	144.48	140.511	136.261	132.737	128.408	124.41	120.282	116.09	112.343	108.444	104.582	100.696	96.6793	93.1393	88.4536	84.1688	80.6251	76.9461	72.87	68.571	65.0656	60.9308	56.9403	52.4773	48.3332	44.3942	40.5182	36.8159	32.6724	28.3511	25.073	21.2494	16.9092	12.476	8.41118	4.70349
133.776	180.845	176.625	172.874	168.888	164.848	161.108	156.364	152.46	148.409	144.457	140.556	136.253	132.738	128.421	124.44	120.313	116.087	112.377	108.493	104.574	100.701	96.6841	93.0963	88.4904	84.1943	80.6291	76.9638	72.8167	68.6178	65.0838	60.9454	56.9685	52.4684	48.3795	44.3586	40.5344	36.8222	32.675	28.3162	25.0453	21.2118	16.8722	12.4918	8.4092	4.72034
133.938	180.843	176.677	172.923	168.922	164.838	161.065	156.403	152.413	148.391	144.514	140.487	136.303	132.705	128.452	124.434	120.335	116.143	112.422	108.508	104.577	100.68	96.6997	93.0879	88.5193	84.1662	80.5467	76.9962	72.8202	68.5653	65.0737	60.9521	56.9451	52.4545	48.386	44.3636	40.5122	36.8479	32.6465	28.3085	25.0659	21.1912	16.8575	12.4989	8.39815	4.79881
134.1	180.837	176.646	172.898	168.909	164.806	161.063	156.394	152.372	148.384	144.534	140.52	136.279	132.746	128.477	124.448	120.289	116.176	112.42	108.513	104.579	100.73	96.7289	93.0862	88.459	84.1498	80.5248	76.9862	72.7884	68.5894	65.0558	60.946	56.9639	52.4715	48.3422	44.3578	40.5353	36.8533	32.6579	28.2643	24.9963	21.1809	16.866	12.5288	8.41523	4.83013
134.262	180.857	176.636	172.927	168.933	164.802	161.061	156.383	152.391	148.377	144.546	140.552	136.294	132.753	128.455	124.459	120.333	116.2	112.455	108.613	104.596	100.75	96.7548	93.07	88.4611	84.1569	80.4875	77.0274	72.7946	68.5477	65.0288	60.9516	56.9691	52.4766	48.3717	44.4035	40.55	36.9399	32.631	28.2435	25.0271	21.121	16.8612	12.5596	8.39708	4.79791
134.424	180.857	176.705	172.993	168.927	164.835	161.047	156.4	152.406	148.353	144.519	140.624	136.347	132.725	128.468	124.448	120.331	116.222	112.493	108.573	104.563	100.779	96.7612	93.0565	88.5083	84.1589	80.5101	77.051	72.7613	68.5579	65.0753	60.977	56.9787	52.4744	48.392	44.3729	40.6122	36.9649	32.6769	28.2812	25.0214	21.1105	16.9621	12.5926	8.39145	4.85172
134.585	180.893	176.712	172.964	168.933	164.872	161.108	156.408	152.309	148.372	144.561	140.586	136.361	132.764	128.487	124.528	120.383	116.252	112.458	108.585	104.612	100.823	96.7672	93.0071	88.5005	84.1361	80.4868	77.0635	72.7604	68.6489	65.0515	61.042	57.0237	52.4926	48.4674	44.3916	40.5887	36.9603	32.6702	28.2882	25.061	21.0757	16.9307	12.6125	8.40321	4.85403
134.747	180.948	176.652	172.959	168.916	164.856	161.098	156.438	152.337	148.328	144.599	140.588	136.367	132.787	128.488	124.501	120.377	116.25	112.503	108.614	104.649	100.849	96.7682	93.0875	88.5043	84.1512	80.4239	77.0501	72.7445	68.6132	65.0453	61.0239	56.9766	52.4763	48.3547	44.4111	40.591	36.9826	32.6454	28.2672	25.0177	21.0219	16.9695	12.628	8.37285	4.90544
134.909	180.932	176.613	172.907	168.87	164.86	161.069	156.415	152.319	148.286	144.604	140.573	136.356	132.749	128.467	124.525	120.334	116.248	112.489	108.597	104.603	100.865	96.7942	93.0196	88.491	84.1158	80.4525	77.0186	72.7415	68.6289	65.0057	60.9957	57.0332	52.4653	48.3831	44.3866	40.6178	36.9911	32.6065	28.2587	25.0111	21.014	16.9073	12.6175	8.36135	4.8526
135.071	180.91	176.607	172.87	168.829	164.869	161.022	156.466	152.375	148.299	144.614	140.599	136.344	132.752	128.471	124.53	120.32	116.248	112.594	108.561	104.608	100.886	96.7928	92.9259	88.5133	84.1496	80.3795	76.9638	72.7205	68.6361	64.9583	60.96	56.9989	52.4294	48.3907	44.4061	40.6184	37.0307	32.6765	28.2472	25.0056	21.014	16.932	12.6841	8.37991	4.87126
135.233	180.892	176.564	172.847	168.78	164.889	161.002	156.455	152.416	148.248	144.537	140.581	136.319	132.741	128.459	124.442	120.271	116.29	112.564	108.587	104.641	100.855	96.7788	93.009	88.4607	84.0981	80.3642	76.9152	72.6921	68.612	64.9546	61.004	57.0108	52.4354	48.3886	44.4122	40.5895	37.0288	32.6233	28.219	25.0055	20.9891	16.9757	12.6328	8.3224	4.83864
135.395	180.88	176.485	172.827	168.776	164.92	160.975	156.426	152.31	148.244	144.579	140.596	136.262	132.697	128.393	124.504	120.272	116.242	112.556	108.611	104.64	100.858	96.7676	92.9045	88.4979	84.1014	80.318	76.9012	72.6218	68.6257	64.9598	60.9476	57.0376	52.4551	48.3374	44.3705	40.5396	36.9826	32.603	28.2265	25.0712	21.0588	17.0309	12.6297	8.31198	4.88112
135.557	180.914	176.395	172.822	168.735	164.879	160.931	156.431	152.354	148.22	144.595	140.523	136.229	132.671	128.348	124.378	120.287	116.22	112.618	108.562	104.628	100.909	96.7824	92.9314	88.4699	84.0817	80.3045	76.8906	72.5812	68.655	64.8751	60.9768	57.0238	52.3982	48.3211	44.338	40.5363	36.9587	32.5739	28.21	24.9545	20.9856	16.9333	12.5442	8.30056	4.82939
135.719	180.901	176.329	172.807	168.722	164.881	160.876	156.41	152.316	148.195	144.543	140.509	136.19	132.676	128.359	124.336	120.261	116.218	112.553	108.516	104.633	100.876	96.7565	92.8405	88.4112	84.0595	80.3115	76.861	72.5112	68.5936	64.7876	60.9528	57.0372	52.3856	48.3261	44.3345	40.536	36.9793	32.5643	28.172	24.9595	21.0548	16.9313	12.5632	8.29033	4.80355
135.881	180.862	176.315	172.731	168.632	164.868	160.857	156.372	152.261	148.185	144.502	140.469	136.175	132.664	128.293	124.333	120.161	116.182	112.594	108.494	104.574	100.877	96.765	92.8134	88.3664	84.0419	80.275	76.8484	72.5202	68.6078	64.7492	60.8672	57.0395	52.4003	48.2245	44.3346	40.533	36.9714	32.5176	28.1408	24.861	20.9902	16.9403	12.5229	8.24944	4.78214
136.043	180.882	176.306	172.74	168.652	164.797	160.841	156.385	152.255	148.136	144.444	140.518	136.138	132.583	128.207	124.248	120.154	116.14	112.562	108.463	104.55	100.809	96.7894	92.7344	88.3609	84.0264	80.2558	76.8626	72.4543	68.5254	64.7358	60.8714	56.9958	52.4155	48.2437	44.3221	40.5387	36.9274	32.508	28.0897	24.7815	20.9919	16.962	12.4048	8.27093	4.74403
136.205	180.845	176.22	172.815	168.654	164.803	160.774	156.315	152.183	148.14	144.413	140.516	136.114	132.541	128.248	124.181	120.099	116.169	112.576	108.426	104.556	100.836	96.7976	92.7415	88.3348	84.0652	80.2351	76.871	72.3981	68.521	64.665	60.9003	56.9446	52.4467	48.1862	44.2718	40.4918	36.9265	32.5468	28.1096	24.727	20.9488	16.9453	12.4608	8.26144	4.71087
136.367	180.815	176.191	172.755	168.643	164.795	160.736	156.289	152.179	148.107	144.34	140.507	136.054	132.555	128.15	124.151	120.074	116.197	112.567	108.375	104.523	100.723	96.81	92.7086	88.2969	83.9857	80.256	76.8869	72.4087	68.5133	64.6197	60.9087	56.9123	52.4615	48.131	44.2664	40.5147	36.9101	32.4767	28.0998	24.647	20.8724	16.849	12.4024	8.27405	4.72457
136.528	180.824	176.219	172.693	168.638	164.795	160.645	156.27	152.195	148.129	144.283	140.535	136.031	132.518	128.164	124.109	120.028	116.165	112.575	108.325	104.524	100.701	96.8419	92.6782	88.2805	83.9978	80.3409	76.8558	72.4091	68.5035	64.6404	60.8674	56.8669	52.4148	48.1349	44.2327	40.504	36.911	32.5471	28.0814	24.6305	20.8315	16.8049	12.3865	8.2717	4.69004
136.69	180.757	176.205	172.625	168.612	164.761	160.61	156.283	152.172	148.095	144.291	140.526	136.036	132.457	128.092	124.071	120.01	116.161	112.601	108.308	104.466	100.727	96.8035	92.6697	88.2264	84.0016	80.2875	76.8849	72.3605	68.4205	64.6273	60.8834	56.8269	52.3933	48.0825	44.203	40.5045	36.8657	32.4457	28.0956	24.6185	20.7716	16.7996	12.3307	8.27424	4.71203
136.852	180.76	176.191	172.617	168.587	164.736	160.579	156.283	152.227	148.076	144.258	140.538	135.928	132.434	128.113	124.037	120.007	116.17	112.522	108.287	104.463	100.638	96.8598	92.5587	88.2353	83.9645	80.3355	76.876	72.3193	68.3953	64.5837	60.8503	56.7684	52.3737	48.0919	44.1683	40.4847	36.8435	32.4553	28.0607	24.5928	20.7569	16.8569	12.3843	8.28426	4.70673
137.014	180.724	176.145	172.555	168.599	164.724	160.502	156.226	152.118	148.04	144.285	140.506	135.937	132.429	128.103	124.048	119.916	116.149	112.52	108.3	104.408	100.579	96.8599	92.57	88.2354	83.9257	80.3413	76.8575	72.3147	68.431	64.6416	60.8799	56.7374	52.3832	48.0749	44.1476	40.4317	36.7927	32.4329	28.1061	24.609	20.6767	16.7638	12.3403	8.29385	4.64871
137.176	180.694	176.136	172.538	168.573	164.656	160.439	156.155	152.086	148.053	144.218	140.446	135.898	132.401	128.037	124.039	119.93	116.11	112.512	108.233	104.352	100.529	96.8695	92.5438	88.1604	83.9508	80.3082	76.8817	72.2968	68.4078	64.6613	60.9186	56.703	52.3626	48.095	44.1095	40.4247	36.7961	32.3731	28.0487	24.5924	20.6016	16.6942	12.3328	8.28648	4.68021
137.338	180.682	176.158	172.554	168.577	164.66	160.397	156.164	152.086	148.012	144.181	140.387	135.873	132.445	128.035	124.016	119.885	116.093	112.515	108.232	104.347	100.528	96.8676	92.5919	88.162	83.9618	80.3292	76.8993	72.2865	68.3904	64.6066	60.8986	56.6835	52.3316	48.1319	44.0786	40.4079	36.7193	32.3738	28.0302	24.5779	20.5959	16.6918	12.3315	8.26844	4.68352
137.5	180.61	176.125	172.531	168.536	164.636	160.364	156.13	152.122	147.973	144.085	140.345	135.859	132.394	128.011	124.028	119.89	116.076	112.445	108.256	104.281	100.47	96.8925	92.6221	88.1295	83.9347	80.2597	76.857	72.2095	68.3223	64.6237	60.9256	56.6927	52.3237	48.0806	44.0666	40.346	36.6556	32.358	28.0086	24.574	20.6036	16.7684	12.2977	8.21242	4.64258
137.662	180.583	176.125	172.558	168.543	164.598	160.352	156.094	152.138	147.933	144.093	140.311	135.856	132.319	128.009	124.017	119.89	116.109	112.441	108.204	104.219	100.404	96.8581	92.5974	88.1231	83.9276	80.243	76.8308	72.2243	68.3421	64.6231	60.9525	56.657	52.2654	48.0571	44.0279	40.2795	36.6347	32.3763	28.0088	24.5837	20.5577	16.7165	12.2857	8.23074	4.63891
137.824	180.564	176.122	172.515	168.562	164.627	160.307	156.096	152.12	147.919	144.079	140.304	135.879	132.318	127.961	123.987	119.885	116.089	112.434	108.249	104.159	100.318	96.8738	92.6192	88.1183	83.9205	80.2243	76.7999	72.1482	68.3364	64.614	60.9818	56.6669	52.2679	48.1501	44.0145	40.2498	36.6068	32.3827	28.0043	24.5725	20.5128	16.6188	12.2775	8.23809	4.62858
137.986	180.546	176.078	172.584	168.585	164.603	160.231	156.059	152.101	147.907	144.018	140.299	135.892	132.235	127.94	123.941	119.877	116.066	112.425	108.192	104.156	100.208	96.8986	92.683	88.1259	83.9526	80.2411	76.784	72.1309	68.3148	64.5852	61.0015	56.7003	52.1747	48.0851	43.9822	40.2163	36.5851	32.4363	27.9932	24.552	20.5758	16.6315	12.2679	8.1941	4.57953
138.148	180.499	176.079	172.611	168.593	164.612	160.23	156.038	152.026	147.872	144.002	140.286	135.887	132.254	127.901	123.9	119.85	116.019	112.399	108.202	104.123	100.178	96.8691	92.6419	88.1294	83.9389	80.2453	76.8009	72.0805	68.3104	64.5537	60.9928	56.7011	52.1748	48.1151	43.9636	40.1828	36.5211	32.3896	27.9943	24.5379	20.5702	16.6723	12.2689	8.19078	4.56925
138.31	180.486	176.134	172.59	168.628	164.576	160.218	155.999	152.058	147.861	143.93	140.261	135.96	132.193	127.913	123.882	119.839	116.027	112.355	108.202	104.121	100.113	96.847	92.6395	88.0738	83.9491	80.2743	76.7774	72.0694	68.2982	64.513	60.993	56.6914	52.1592	48.1035	43.9394	40.1392	36.4892	32.4108	28.0449	24.537	20.5606	16.7851	12.2185	8.15695	4.56497
138.472	180.433	176.076	172.613	168.613	164.557	160.21	156.022	152.038	147.832	143.968	140.24	135.902	132.112	127.91	123.894	119.816	116.057	112.363	108.17	104.082	100.079	96.7967	92.6647	88.1074	83.9378	80.2273	76.7798	72.0426	68.2172	64.5215	61.0135	56.655	52.1189	48.1747	43.9242	40.0735	36.462	32.4107	28.0283	24.5344	20.6051	16.8021	12.2201	8.16823	4.51472
138.633	180.418	176.085	172.565	168.6	164.57	160.171	156.007	151.959	147.828	144.017	140.357	135.919	132.075	127.93	123.819	119.766	116.052	112.352	108.211	104.074	100.06	96.8236	92.6784	88.1048	83.9415	80.2759	76.7897	71.9578	68.2031	64.4787	61.0336	56.6353	52.0947	48.135	43.9376	40.1021	36.4494	32.4907	28.0245	24.5048	20.6123	16.6949	12.2489	8.17686	4.51326
138.795
138.957
139.119
139.281
139.443
139.605
139.767
139.929
140.091
140.253
140.415
140.576
140.738	179.857	175.949	172.706	167.21	163.287	159.235	155.486	151.669	147.481	143.188	139.29	135.873	132.53	127.544	123.948	119.757	115.593	111.374	107.161	103.368	99.1251	95.2409	91.7204	87.7916	83.4282	79.5896	75.575	71.0851	67.5088	63.2834	59.3936	55.1351	52.0137	48.0959	43.4218	39.5701	35.5553	31.5212	27.2421	23.1598	19.679	15.4203	11.2825	7.46391	3.18543
140.9	179.821	175.882	172.638	167.143	163.255	159.232	155.48	151.614	147.48	143.14	139.235	135.777	132.436	127.511	123.866	119.706	115.536	111.371	107.081	103.372	99.1165	95.1571	91.6147	87.775	83.3853	79.6087	75.546	71.0847	67.5323	63.3257	59.3543	55.1566	51.988	48.0978	43.4049	39.5087	35.5338	31.4918	27.2316	23.1394	19.6681	15.3746	11.289	7.44148	3.1431
141.062	179.747	175.889	172.574	167.124	163.247	159.219	155.466	151.501	147.463	143.124	139.217	135.777	132.376	127.497	123.875	119.624	115.541	111.313	107.081	103.333	99.1075	95.1476	91.5119	87.7987	83.3509	79.5147	75.4849	71.014	67.4889	63.3361	59.3399	55.1299	51.9321	48.0365	43.3763	39.5148	35.5143	31.519	27.1871	23.1193	19.631	15.4028	11.1461	7.39537	3.10005
141.224	179.714	175.813	172.475	167.07	163.263	159.227	155.462	151.471	147.449	143.099	139.179	135.726	132.343	127.469	123.813	119.603	115.512	111.299	107.048	103.324	99.0484	95.1649	91.6407	87.7528	83.2975	79.4934	75.4432	71.0287	67.4639	63.2876	59.3093	55.1233	51.9051	48.0289	43.3538	39.4756	35.513	31.464	27.1971	23.0752	19.6411	15.34	11.1156	7.40679	3.12108
141.386	179.675	175.782	172.415	167.045	163.224	159.189	155.492	151.432	147.436	143.068	139.196	135.707	132.286	127.462	123.801	119.602	115.491	111.277	107.026	103.302	99.0579	95.1399	91.5743	87.7937	83.2946	79.4676	75.4294	70.9986	67.446	63.2392	59.3034	55.1227	51.8993	47.9843	43.3302	39.4411	35.4847	31.4847	27.1773	23.0554	19.6488	15.3657	11.1207	7.42136	3.07705
141.548	179.662	175.747	172.399	167.028	163.252	159.195	155.486	151.46	147.437	143.074	139.188	135.697	132.236	127.437	123.761	119.598	115.484	111.234	107.006	103.302	99.08	95.1286	91.4748	87.8104	83.2993	79.4191	75.4035	71.0244	67.4421	63.2463	59.3123	55.1297	51.8529	47.973	43.2934	39.4192	35.4645	31.5301	27.1421	23.0239	19.6098	15.343	11.0647	7.39014	3.05276
141.71	179.635	175.728	172.324	166.974	163.13	159.207	155.439	151.396	147.447	143.06	139.115	135.584	132.108	127.392	123.733	119.536	115.435	111.223	106.97	103.29	99.017	95.0401	91.4565	87.8044	83.2596	79.4412	75.3737	71.0012	67.4003	63.2493	59.2711	55.1504	51.8243	47.974	43.304	39.369	35.4296	31.5366	27.1735	23.0234	19.5866	15.3543	11.0446	7.38578	3.08128
141.872	179.604	175.691	172.257	166.926	163.071	159.214	155.444	151.387	147.437	143.048	139.119	135.546	132.05	127.363	123.708	119.464	115.398	111.195	106.994	103.282	99.0291	95.0471	91.5095	87.8271	83.2656	79.4196	75.3321	70.9342	67.4189	63.2204	59.2661	55.1355	51.8068	47.9444	43.2857	39.3433	35.4126	31.5184	27.1299	22.9605	19.5361	15.3927	11.0146	7.38545	3.03477
142.034	179.594	175.707	172.208	166.958	163.056	159.213	155.413	151.375	147.431	143.013	139.091	135.515	131.989	127.342	123.698	119.476	115.379	111.187	106.981	103.265	99.0282	95.0354	91.565	87.8084	83.2201	79.4241	75.3064	70.9482	67.4173	63.156	59.2893	55.1798	51.8337	47.8663	43.2382	39.3543	35.4059	31.4203	27.139	22.973	19.556	15.3369	11.0155	7.34553	3.03377
142.196	179.593	175.667	172.196	166.924	163.047	159.191	155.437	151.333	147.438	143.012	139.082	135.518	131.917	127.334	123.685	119.459	115.315	111.181	106.965	103.25	99.0403	95.0417	91.5015	87.7998	83.205	79.4042	75.3045	70.9249	67.3609	63.1745	59.32	55.1321	51.7937	47.9421	43.2494	39.3304	35.3534	31.48	27.0987	22.965	19.5551	15.3616	11.0089	7.34151	2.97077
142.358	179.598	175.633	172.22	166.918	163.024	159.171	155.413	151.31	147.43	143.004	139.034	135.463	131.847	127.297	123.637	119.422	115.288	111.167	106.971	103.253	99.0549	95.0829	91.4845	87.767	83.2025	79.4092	75.3157	70.9285	67.3421	63.1846	59.3249	55.1369	51.689	47.8719	43.2365	39.2601	35.3538	31.4112	27.106	22.9703	19.5536	15.4023	10.9959	7.3141	2.96201
142.519	179.563	175.626	172.09	166.89	163.006	159.154	155.348	151.287	147.416	142.973	139.042	135.461	131.828	127.295	123.596	119.407	115.274	111.148	107.005	103.257	99.0363	95.0769	91.528	87.6879	83.1771	79.4305	75.3262	70.9069	67.3141	63.1895	59.3288	55.1207	51.6555	47.7813	43.2659	39.2534	35.3206	31.3629	27.0917	22.9628	19.5382	15.4134	10.9992	7.31383	2.94356
142.681	179.543	175.571	172.106	166.86	163.007	159.157	155.401	151.289	147.437	143.01	139.024	135.41	131.822	127.254	123.604	119.373	115.217	111.115	106.948	103.256	99.0435	95.0823	91.5116	87.7115	83.167	79.4466	75.3262	70.8902	67.3131	63.166	59.3369	55.1465	51.6257	47.7371	43.2246	39.2935	35.3193	31.2962	27.1036	22.9619	19.5767	15.4916	11.0276	7.2706	2.94604
142.843	179.513	175.545	172.07	166.892	163.005	159.16	155.367	151.32	147.422	143.004	139.007	135.45	131.827	127.281	123.607	119.376	115.218	111.094	106.983	103.252	99.0305	95.1073	91.4591	87.6896	83.1956	79.3777	75.36	70.8569	67.3236	63.1708	59.4165	55.1318	51.5967	47.7123	43.1802	39.2556	35.3383	31.338	27.1304	22.932	19.5583	15.4356	11.0044	7.27514	2.96688
143.005	179.518	175.574	172.047	166.898	163.022	159.191	155.345	151.167	147.428	143.003	138.981	135.398	131.83	127.235	123.58	119.367	115.168	111.123	106.978	103.219	99.0435	95.0861	91.5247	87.6212	83.1408	79.436	75.3569	70.8734	67.3034	63.1616	59.3811	55.1439	51.5278	47.6916	43.1931	39.3068	35.3119	31.2983	27.1032	22.9214	19.5855	15.4788	11.0672	7.2917	2.88537
143.167	179.52	175.572	172.033	166.893	163.008	159.176	155.317	151.212	147.418	143.041	139.002	135.511	131.759	127.265	123.588	119.352	115.197	111.123	107.035	103.249	99.1115	95.0954	91.4412	87.6175	83.1413	79.4344	75.387	70.8642	67.3278	63.1773	59.3933	55.1187	51.5372	47.663	43.1986	39.3027	35.3173	31.2817	27.1234	22.9446	19.5859	15.4759	11.0515	7.2603	2.89368
143.329	179.501	175.608	172.005	166.942	162.99	159.159	155.328	151.24	147.389	143.017	139.006	135.479	131.784	127.281	123.591	119.344	115.159	111.086	107.028	103.241	99.0795	95.1214	91.5262	87.5804	83.1146	79.3964	75.3791	70.8711	67.2846	63.1631	59.4277	55.1345	51.4845	47.5986	43.2085	39.3384	35.3187	31.2521	27.1296	22.9722	19.6025	15.5328	11.0655	7.25865	2.87398
143.491	179.515	175.602	171.99	166.964	163.024	159.197	155.341	151.242	147.378	143.038	139	135.455	131.753	127.28	123.639	119.372	115.152	111.109	107.044	103.239	99.1214	95.0974	91.541	87.563	83.146	79.4219	75.4061	70.8326	67.2972	63.1496	59.3729	55.1502	51.423	47.5853	43.1736	39.3507	35.3693	31.292	27.1572	22.9915	19.5784	15.5968	11.1051	7.24949	2.87484
143.653	179.519	175.615	172.037	167.027	163.034	159.171	155.369	151.226	147.381	143.034	139.036	135.534	131.774	127.291	123.615	119.381	115.175	111.121	107.069	103.236	99.134	95.1695	91.5914	87.6078	83.1603	79.3706	75.3873	70.8514	67.3651	63.1707	59.4339	55.183	51.4566	47.61	43.1809	39.3751	35.3964	31.361	27.1458	22.9984	19.5875	15.552	11.1526	7.27184	2.92442
143.815	179.542	175.624	172.017	167.051	163.054	159.184	155.375	151.167	147.343	143.062	139.013	135.585	131.761	127.323	123.633	119.419	115.168	111.156	107.091	103.285	99.1385	95.1754	91.6826	87.5345	83.1617	79.3811	75.4373	70.8497	67.326	63.1944	59.3973	55.1779	51.4309	47.5567	43.1829	39.4143	35.3614	31.33	27.1492	23.0151	19.5767	15.6212	11.1851	7.2906	2.86724
143.977	179.552	175.622	172.015	167.027	163.047	159.192	155.369	151.155	147.342	143.082	139.028	135.632	131.805	127.389	123.649	119.439	115.186	111.146	107.079	103.301	99.1264	95.1855	91.6846	87.5949	83.1743	79.3693	75.4512	70.8386	67.3276	63.1933	59.461	55.1904	51.4615	47.5421	43.1587	39.3979	35.4063	31.3782	27.1884	23.0639	19.6084	15.6166	11.1731	7.28325	2.93495
144.139	179.557	175.65	172.005	167.033	163.021	159.19	155.377	151.199	147.332	143.105	139.036	135.633	131.745	127.344	123.64	119.496	115.214	111.134	107.051	103.294	99.0979	95.229	91.7538	87.5465	83.207	79.4077	75.4261	70.8903	67.3204	63.2037	59.4446	55.1914	51.4425	47.5264	43.1624	39.4065	35.3825	31.3987	27.1991	23.0774	19.622	15.5921	11.2043	7.30824	2.9462
144.301	179.563	175.674	171.926	167.024	163.075	159.221	155.423	151.245	147.324	143.101	139.026	135.689	131.724	127.369	123.658	119.467	115.207	111.197	107.071	103.303	99.0952	95.2618	91.7796	87.5222	83.2402	79.413	75.4534	70.8671	67.3428	63.182	59.4221	55.2284	51.4003	47.6145	43.1451	39.4178	35.388	31.4646	27.2092	23.0666	19.5801	15.5776	11.2268	7.31872	2.934
144.462	179.554	175.615	171.949	166.993	163.042	159.177	155.43	151.242	147.333	143.123	139.063	135.629	131.694	127.408	123.642	119.48	115.208	111.216	107.061	103.317	99.085	95.2815	91.7536	87.5309	83.2194	79.4032	75.4409	70.897	67.3603	63.2219	59.4294	55.22	51.4309	47.598	43.145	39.3913	35.378	31.4439	27.216	23.0644	19.556	15.5434	11.2089	7.31051	2.95292
144.624	179.568	175.606	171.914	167.038	163.068	159.175	155.423	151.247	147.324	143.153	139.023	135.669	131.672	127.427	123.612	119.493	115.225	111.236	107.091	103.306	99.0607	95.2966	91.8357	87.5661	83.2693	79.392	75.4713	70.8893	67.3266	63.2292	59.4126	55.2403	51.46	47.5829	43.18	39.4108	35.3342	31.4467	27.2278	23.0816	19.5167	15.5094	11.2211	7.32455	2.98642
144.786	179.538	175.523	171.898	167.015	163.083	159.199	155.447	151.307	147.303	143.141	139.021	135.635	131.688	127.419	123.606	119.511	115.215	111.219	107.048	103.318	99.085	95.3214	91.8365	87.5773	83.2626	79.3976	75.4544	70.9392	67.3293	63.2377	59.4083	55.218	51.4263	47.5514	43.146	39.4058	35.3257	31.4975	27.2435	23.0981	19.5779	15.4476	11.2069	7.32965	2.98879
144.948	179.53	175.565	171.91	167.005	163.075	159.208	155.444	151.304	147.311	143.134	139.037	135.664	131.646	127.377	123.586	119.514	115.213	111.217	107.061	103.317	99.0381	95.3406	91.8366	87.5659	83.2875	79.4464	75.4082	70.9347	67.3023	63.2502	59.4428	55.2307	51.4233	47.6076	43.1847	39.369	35.3608	31.4423	27.2346	23.1275	19.562	15.4369	11.2289	7.29533	2.96341
145.11	179.514	175.515	171.86	166.978	163.114	159.198	155.5	151.281	147.301	143.137	139.037	135.6	131.641	127.372	123.57	119.532	115.249	111.236	107.062	103.316	99.0637	95.3547	91.803	87.5638	83.2674	79.4644	75.492	70.9194	67.3291	63.2903	59.4287	55.2345	51.3863	47.5334	43.184	39.3664	35.3208	31.4705	27.2674	23.1478	19.525	15.4216	11.2604	7.33834	3.01774
145.272	179.522	175.48	171.819	166.965	163.153	159.192	155.495	151.195	147.322	143.185	139.073	135.639	131.682	127.415	123.57	119.56	115.239	111.318	107.057	103.34	99.0416	95.3889	91.8456	87.5641	83.2686	79.4701	75.4704	70.9434	67.3118	63.2989	59.4648	55.2052	51.4091	47.5309	43.1855	39.3662	35.3327	31.4901	27.2598	23.1399	19.5053	15.4047	11.2661	7.35041	3.00424
145.434	179.528	175.519	171.792	166.959	163.192	159.2	155.517	151.235	147.327	143.174	139.042	135.697	131.705	127.332	123.567	119.576	115.276	111.289	107.119	103.341	99.051	95.3817	91.9276	87.609	83.2576	79.5105	75.4841	70.9825	67.344	63.3451	59.4723	55.2397	51.3915	47.5213	43.2318	39.3985	35.3508	31.5461	27.2688	23.1824	19.4784	15.3624	11.2711	7.34241	3.05052
145.596	179.491	175.499	171.8	166.947	163.232	159.198	155.589	151.284	147.331	143.137	139.055	135.662	131.711	127.37	123.588	119.556	115.266	111.286	107.094	103.351	99.0404	95.3907	91.9478	87.6042	83.2907	79.5461	75.4446	71.0147	67.3713	63.3707	59.4861	55.2025	51.3813	47.5322	43.224	39.3554	35.3579	31.517	27.2956	23.2014	19.5662	15.3544	11.2747	7.34911	3.09667
145.758	179.491	175.52	171.786	166.938	163.239	159.212	155.619	151.312	147.316	143.133	139.07	135.684	131.725	127.373	123.572	119.511	115.262	111.27	107.087	103.347	99.0604	95.4276	91.9303	87.6339	83.2832	79.5819	75.4544	71.0092	67.3492	63.3714	59.4616	55.2308	51.3467	47.4914	43.2524	39.3419	35.3734	31.5439	27.3286	23.2324	19.5847	15.3697	11.3372	7.36625	3.08849
145.92	179.488	175.504	171.782	166.964	163.275	159.195	155.701	151.294	147.316	143.114	139.104	135.713	131.757	127.383	123.603	119.554	115.264	111.331	107.125	103.36	99.0394	95.4098	91.9815	87.6569	83.2789	79.5947	75.4848	70.9772	67.3806	63.4053	59.4916	55.2655	51.3561	47.5152	43.2667	39.3758	35.3895	31.5484	27.3228	23.2824	19.6147	15.4037	11.2808	7.40346	3.09584
146.082	179.474	175.552	171.833	166.976	163.29	159.213	155.763	151.29	147.332	143.145	139.092	135.707	131.805	127.411	123.644	119.554	115.269	111.356	107.133	103.412	99.0716	95.448	92.044	87.6694	83.2753	79.5909	75.4802	71.0209	67.3642	63.4585	59.5432	55.2831	51.3733	47.4886	43.3088	39.382	35.4262	31.6097	27.3303	23.2506	19.594	15.3716	11.3128	7.4199	3.1231
146.244	179.469	175.553	171.808	166.958	163.278	159.18	155.784	151.277	147.343	143.114	139.076	135.705	131.846	127.412	123.656	119.561	115.269	111.291	107.161	103.39	99.0721	95.4284	92.0384	87.6716	83.2928	79.6441	75.5165	71.043	67.3567	63.4275	59.5001	55.2785	51.3985	47.491	43.3359	39.3766	35.398	31.6093	27.3609	23.2723	19.664	15.4038	11.2896	7.42845	3.13447
146.405	179.446	175.568	171.788	166.983	163.318	159.226	155.868	151.314	147.336	143.138	139.093	135.703	131.788	127.446	123.626	119.538	115.227	111.257	107.149	103.423	99.1127	95.3777	92.0726	87.6971	83.2689	79.6866	75.5129	71.0606	67.3508	63.4204	59.5044	55.2773	51.359	47.4673	43.3274	39.3529	35.4372	31.6355	27.3869	23.2543	19.665	15.3428	11.3355	7.43342	3.16493
146.567	179.402	175.592	171.798	167.012	163.313	159.214	155.927	151.342	147.351	143.133	139.126	135.699	131.747	127.474	123.605	119.517	115.274	111.31	107.127	103.462	99.1452	95.3882	92.1032	87.718	83.2752	79.6767	75.503	71.0984	67.328	63.4283	59.4814	55.3202	51.4024	47.5021	43.334	39.3705	35.4303	31.6062	27.4008	23.273	19.6517	15.33	11.3371	7.44147	3.1341
146.729	179.418	175.61	171.868	167.016	163.278	159.23	156.037	151.38	147.376	143.143	139.142	135.65	131.837	127.458	123.634	119.551	115.274	111.337	107.175	103.473	99.1469	95.4071	92.0826	87.7157	83.288	79.6771	75.5302	71.0947	67.3464	63.441	59.5668	55.3041	51.4026	47.4509	43.3578	39.3976	35.415	31.6012	27.4218	23.2629	19.7058	15.4064	11.3325	7.50095	3.15705
146.891	179.394	175.585	171.836	167.025	163.345	159.278	156.067	151.376	147.407	143.187	139.156	135.608	131.808	127.495	123.674	119.569	115.314	111.346	107.177	103.51	99.1568	95.413	92.0708	87.6938	83.3156	79.6927	75.5264	71.1293	67.297	63.4138	59.625	55.3087	51.4229	47.4466	43.3502	39.4063	35.4209	31.6544	27.4719	23.2448	19.697	15.3308	11.3326	7.48331	3.18014
147.053	179.413	175.604	171.834	167.033	163.32	159.266	156.078	151.35	147.426	143.22	139.171	135.631	131.818	127.476	123.646	119.519	115.262	111.3	107.161	103.477	99.1806	95.4381	92.0616	87.6872	83.3262	79.6697	75.5669	71.1313	67.2698	63.3925	59.5832	55.2942	51.4361	47.4754	43.3597	39.4163	35.4122	31.6144	27.4561	23.2186	19.6888	15.4052	11.3484	7.48906	3.16284
147.215	179.368	175.61	171.802	167.036	163.302	159.279	156.195	151.382	147.439	143.236	139.12	135.513	131.765	127.486	123.615	119.474	115.271	111.231	107.139	103.511	99.1719	95.4114	92.0693	87.6595	83.298	79.676	75.5534	71.1381	67.2878	63.368	59.6234	55.274	51.4247	47.4931	43.3481	39.4244	35.3981	31.5874	27.4961	23.1862	19.6931	15.4804	11.32	7.47371	3.16785
147.377	179.36	175.616	171.871	167.067	163.318	159.29	156.267	151.425	147.465	143.278	139.158	135.539	131.738	127.481	123.589	119.464	115.307	111.251	107.136	103.459	99.1445	95.458	92.0644	87.6477	83.3447	79.6644	75.5732	71.1506	67.2919	63.3905	59.6992	55.2759	51.4236	47.4663	43.373	39.4776	35.3972	31.5955	27.508	23.1798	19.6494	15.4173	11.3147	7.48057	3.18553
147.539	179.361	175.619	171.821	167.1	163.361	159.38	156.354	151.441	147.519	143.316	139.139	135.499	131.83	127.481	123.632	119.462	115.29	111.232	107.146	103.501	99.1496	95.5027	92.109	87.6432	83.3416	79.6044	75.5808	71.1679	67.2972	63.4059	59.7387	55.2489	51.4271	47.476	43.3731	39.4786	35.4043	31.6035	27.5407	23.2138	19.6899	15.4445	11.3438	7.46439	3.18879
147.701	179.357	175.603	171.909	167.078	163.394	159.381	156.379	151.448	147.541	143.366	139.176	135.45	131.79	127.468	123.658	119.474	115.283	111.22	107.161	103.51	99.1695	95.5533	92.1032	87.6576	83.3693	79.5868	75.6018	71.2061	67.3155	63.401	59.8282	55.2478	51.4389	47.4862	43.3827	39.526	35.4406	31.6491	27.6069	23.2214	19.6845	15.4899	11.3484	7.49217	3.14317
147.863	179.361	175.642	171.931	167.121	163.459	159.378	156.383	151.477	147.558	143.38	139.173	135.459	131.789	127.442	123.619	119.476	115.254	111.217	107.143	103.505	99.1439	95.5402	92.012	87.6753	83.3658	79.5532	75.5889	71.2317	67.3368	63.4526	59.8341	55.2335	51.4279	47.5205	43.3442	39.5034	35.4361	31.7109	27.5839	23.2322	19.6898	15.5401	11.3788	7.45385	3.18646
148.025	179.344	175.636	171.917	167.125	163.451	159.372	156.39	151.464	147.548	143.34	139.178	135.459	131.719	127.368	123.594	119.484	115.278	111.199	107.134	103.5	99.1408	95.518	92.0421	87.6352	83.3412	79.5183	75.5016	71.2349	67.3375	63.452	59.8117	55.216	51.4393	47.5297	43.3678	39.5076	35.4119	31.7098	27.6073	23.2729	19.6716	15.5614	11.4041	7.45419	3.15657
148.187	179.349	175.616	171.921	167.19	163.469	159.372	156.37	151.474	147.549	143.329	139.208	135.458	131.695	127.353	123.595	119.467	115.258	111.206	107.14	103.459	99.1348	95.5292	91.9589	87.6519	83.3474	79.5486	75.5014	71.2508	67.3499	63.4592	59.885	55.2504	51.396	47.5531	43.3614	39.5165	35.4308	31.7647	27.6155	23.3232	19.7106	15.6152	11.4305	7.46202	3.17706
148.348	179.365	175.633	171.956	167.225	163.515	159.379	156.437	151.444	147.561	143.393	139.269	135.449	131.712	127.36	123.641	119.497	115.266	111.24	107.171	103.487	99.1344	95.5419	92.0366	87.6765	83.3858	79.5645	75.5008	71.2539	67.3931	63.5117	59.9511	55.2374	51.3996	47.5959	43.3974	39.5479	35.4567	31.7533	27.5967	23.3693	19.7082	15.5953	11.4326	7.4494	3.18032
148.51	179.379	175.707	171.956	167.241	163.555	159.393	156.423	151.504	147.571	143.348	139.239	135.461	131.694	127.384	123.641	119.472	115.284	111.213	107.182	103.444	99.1332	95.5641	92.003	87.6244	83.4324	79.5304	75.4845	71.2605	67.4202	63.4956	59.9849	55.2297	51.4242	47.5876	43.398	39.5536	35.4765	31.7955	27.6275	23.4016	19.746	15.6361	11.4327	7.4683	3.17154
148.672	179.424	175.674	171.917	167.271	163.554	159.374	156.402	151.551	147.551	143.34	139.228	135.472	131.695	127.325	123.602	119.468	115.252	111.227	107.134	103.45	99.1482	95.601	91.9733	87.6459	83.4347	79.5661	75.4692	71.28	67.4114	63.5034	60.0292	55.2485	51.4096	47.6073	43.4048	39.5321	35.4958	31.8003	27.6335	23.4237	19.7094	15.6283	11.4656	7.44842	3.20515
148.834	179.442	175.708	171.866	167.306	163.534	159.396	156.397	151.551	147.524	143.353	139.236	135.424	131.696	127.319	123.568	119.459	115.251	111.234	107.157	103.425	99.1976	95.5574	91.9844	87.6014	83.4544	79.6067	75.4599	71.2885	67.3615	63.5312	60.0323	55.2466	51.4036	47.5495	43.422	39.5176	35.5078	31.8304	27.611	23.4446	19.7607	15.6223	11.4694	7.43303	3.18222
148.996	179.419	175.702	171.856	167.295	163.548	159.366	156.386	151.63	147.5	143.361	139.253	135.433	131.7	127.323	123.63	119.473	115.29	111.218	107.164	103.433	99.1409	95.6179	91.9179	87.637	83.4769	79.6541	75.4787	71.3196	67.412	63.5762	60.0551	55.2384	51.3869	47.5828	43.3977	39.509	35.5009	31.8224	27.6269	23.452	19.7694	15.6532	11.4672	7.45587	3.171
149.158	179.456	175.672	171.889	167.321	163.556	159.332	156.355	151.626	147.479	143.36	139.3	135.476	131.714	127.312	123.585	119.424	115.305	111.29	107.218	103.451	99.1918	95.5789	91.9732	87.632	83.5207	79.7073	75.5196	71.3219	67.4155	63.6017	60.0967	55.22	51.3912	47.5806	43.4421	39.5562	35.5292	31.7924	27.6385	23.4605	19.7789	15.5972	11.4546	7.46892	3.17216
149.32	179.477	175.674	171.696	167.302	163.588	159.385	156.344	151.647	147.446	143.371	139.31	135.451	131.672	127.319	123.623	119.413	115.31	111.299	107.201	103.447	99.1973	95.6113	91.973	87.64	83.5356	79.6786	75.4848	71.3582	67.4125	63.5777	60.0637	55.2871	51.4253	47.6223	43.4213	39.5261	35.5309	31.7909	27.6329	23.4617	19.7973	15.5689	11.5176	7.44852	3.20216
149.482	179.481	175.664	171.77	167.317	163.604	159.339	156.337	151.717	147.453	143.389	139.302	135.457	131.681	127.294	123.543	119.446	115.335	111.329	107.202	103.45	99.173	95.6025	92.0508	87.6728	83.5659	79.743	75.5518	71.3794	67.4016	63.6292	60.0711	55.2917	51.4111	47.6486	43.4334	39.4978	35.5456	31.7435	27.6403	23.4788	19.7706	15.5773	11.5159	7.48338	3.24263
149.644	179.512	175.632	171.723	167.323	163.601	159.364	156.338	151.737	147.456	143.425	139.341	135.484	131.701	127.36	123.588	119.438	115.343	111.377	107.217	103.462	99.2105	95.6417	92.106	87.6479	83.5227	79.7262	75.5925	71.4043	67.3925	63.6516	60.0491	55.2913	51.4138	47.6634	43.4495	39.5384	35.5432	31.7243	27.6621	23.477	19.8431	15.5722	11.5607	7.51783	3.27563
149.806	179.47	175.69	171.713	167.352	163.62	159.381	156.285	151.811	147.453	143.427	139.383	135.5	131.707	127.402	123.594	119.437	115.425	111.411	107.335	103.494	99.2186	95.7076	92.1412	87.665	83.5898	79.8058	75.649	71.392	67.4183	63.6769	60.0467	55.3103	51.416	47.6547	43.456	39.563	35.5406	31.7124	27.7128	23.5188	19.8604	15.5891	11.63	7.55906	3.33199
149.968	179.499	175.713	171.787	167.425	163.64	159.404	156.273	151.816	147.462	143.5	139.39	135.526	131.755	127.448	123.617	119.446	115.426	111.446	107.358	103.486	99.2503	95.769	92.24	87.6846	83.5924	79.8188	75.7618	71.4586	67.4484	63.7306	60.1003	55.3345	51.4657	47.6598	43.4779	39.592	35.5694	31.6748	27.7349	23.5376	19.8663	15.7028	11.6745	7.58086	3.36193
150.13	179.528	175.706	171.769	167.473	163.678	159.413	156.27	151.839	147.468	143.537	139.426	135.617	131.791	127.444	123.621	119.44	115.476	111.469	107.378	103.507	99.2915	95.7719	92.2889	87.6731	83.6033	79.774	75.7763	71.4337	67.449	63.7384	60.0858	55.3648	51.4893	47.7224	43.4921	39.6352	35.6025	31.7411	27.7724	23.6127	19.885	15.6321	11.6946	7.63374	3.43795
150.291	179.541	175.724	171.816	167.459	163.745	159.486	156.242	151.945	147.496	143.541	139.473	135.611	131.788	127.482	123.645	119.478	115.444	111.516	107.386	103.531	99.2772	95.7965	92.3235	87.6898	83.609	79.8121	75.8666	71.4995	67.4891	63.7899	60.0937	55.3939	51.4588	47.7381	43.5123	39.6612	35.6152	31.7791	27.8451	23.6376	19.8467	15.7282	11.7577	7.65579	3.47508
150.453	179.569	175.721	171.827	167.55	163.774	159.539	156.235	151.981	147.514	143.583	139.488	135.64	131.833	127.503	123.646	119.461	115.45	111.552	107.409	103.552	99.25	95.8797	92.4475	87.7447	83.5982	79.8568	75.872	71.5261	67.485	63.8112	60.0826	55.4224	51.5298	47.7973	43.5542	39.7003	35.6519	31.7623	27.8994	23.6766	19.9314	15.7958	11.756	7.64883	3.50654
150.615	179.584	175.796	171.821	167.57	163.747	159.547	156.216	152.108	147.529	143.565	139.528	135.724	131.846	127.551	123.667	119.49	115.466	111.6	107.398	103.571	99.2861	95.8869	92.4338	87.7938	83.6183	79.943	75.8987	71.5667	67.4871	63.8074	60.1722	55.4201	51.5139	47.8251	43.5656	39.7479	35.666	31.7868	27.9735	23.7235	19.9799	15.817	11.8201	7.66657	3.5369
150.777	179.584	175.825	171.852	167.605	163.776	159.582	156.218	152.069	147.53	143.59	139.551	135.747	131.9	127.554	123.744	119.499	115.489	111.623	107.415	103.588	99.284	95.9076	92.5607	87.8214	83.6525	79.9455	75.9432	71.6218	67.5303	63.8278	60.2132	55.4867	51.5724	47.8309	43.6152	39.751	35.7002	31.8366	27.9811	23.7587	19.9914	15.8166	11.83	7.71049	3.58274
150.939	179.63	175.849	171.843	167.629	163.787	159.612	156.237	151.945	147.526	143.585	139.563	135.803	131.948	127.561	123.738	119.54	115.514	111.619	107.404	103.618	99.3292	95.9078	92.564	87.8182	83.6144	79.9597	75.9498	71.6371	67.5364	63.8327	60.2252	55.5171	51.5619	47.881	43.6081	39.7919	35.677	31.903	27.9941	23.797	20.0129	15.8379	11.8803	7.70569	3.58024
151.101	179.644	175.913	171.944	167.659	163.828	159.672	156.251	151.918	147.567	143.648	139.611	135.856	131.973	127.579	123.777	119.561	115.52	111.624	107.398	103.615	99.3594	95.937	92.5835	87.8657	83.6489	80.0114	75.9817	71.7071	67.5866	63.8952	60.2699	55.5639	51.5986	47.9278	43.671	39.8314	35.7437	31.926	28.0601	23.8268	20.026	15.9789	11.9195	7.72331	3.61415
151.263	179.686	175.952	171.952	167.691	163.857	159.729	156.209	152.014	147.569	143.663	139.66	135.845	132.095	127.614	123.795	119.575	115.583	111.623	107.407	103.641	99.4233	95.9958	92.6566	87.8879	83.6659	80.0784	75.9978	71.7494	67.6315	63.9532	60.2775	55.5992	51.6637	47.97	43.7153	39.8945	35.7811	31.9584	28.1245	23.8672	20.0465	16.0443	11.9814	7.77009	3.63267
151.425	179.705	175.96	171.944	167.725	163.893	159.741	156.256	152.021	147.59	143.658	139.695	135.855	132.156	127.629	123.83	119.593	115.599	111.643	107.452	103.656	99.4209	96.0434	92.566	87.9263	83.6935	80.1184	76.0628	71.7745	67.7088	64.0261	60.3698	55.5839	51.6918	47.9741	43.745	39.9553	35.7995	31.9869	28.1368	23.9167	20.0315	16.0407	11.9982	7.78245	3.65365
151.587	179.706	176.006	171.957	167.712	163.907	159.79	156.282	151.921	147.582	143.699	139.721	135.861	132.146	127.657	123.845	119.587	115.638	111.622	107.468	103.658	99.4531	96.0486	92.6892	87.9657	83.7223	80.1341	76.0724	71.8484	67.6964	64.1125	60.3675	55.6386	51.69	47.9414	43.7735	39.9832	35.7937	32.0322	28.159	23.9602	20.0879	16.0499	12.0084	7.82502	3.67865
151.749	179.747	175.972	171.938	167.762	163.954	159.804	156.307	151.849	147.585	143.759	139.743	135.861	132.163	127.634	123.919	119.641	115.666	111.643	107.461	103.665	99.4343	96.0329	92.7726	87.8919	83.6982	80.1759	76.0295	71.8793	67.725	64.1248	60.3794	55.6606	51.7497	47.964	43.7825	39.9671	35.7861	32.0885	28.2058	23.9838	20.0862	16.0739	12.0905	7.867	3.65499
151.911	179.778	175.997	171.991	167.813	164.055	159.898	156.327	151.901	147.6	143.79	139.751	135.771	132.192	127.614	123.942	119.627	115.723	111.642	107.514	103.686	99.465	96.132	92.762	87.9763	83.7444	80.2637	76.0807	71.8989	67.7332	64.1554	60.4071	55.6577	51.7294	47.9427	43.7994	40.0256	35.8067	32.0971	28.2695	23.9953	20.0335	16.1107	12.1195	7.87262	3.69751
152.073	179.779	176.064	172.035	167.844	164.063	159.926	156.323	151.975	147.609	143.792	139.815	135.695	132.234	127.636	123.936	119.632	115.789	111.647	107.58	103.699	99.4722	96.1813	92.7698	87.9618	83.7695	80.3211	76.0505	71.9526	67.7927	64.2474	60.4533	55.696	51.7967	47.9858	43.8107	40.0339	35.8334	32.0947	28.3191	24.0179	20.1029	16.2003	12.1481	7.90674	3.75534
152.234	179.797	176.051	171.978	167.903	164.114	159.967	156.338	151.947	147.632	143.811	139.926	135.702	132.251	127.667	123.938	119.67	115.796	111.628	107.573	103.719	99.5175	96.2033	92.788	88.0013	83.7708	80.4476	76.0217	72.0011	67.7865	64.2585	60.4859	55.707	51.8064	47.9711	43.7936	40.0097	35.8683	32.1045	28.3983	24.0271	20.1547	16.1775	12.2253	7.92808	3.77966
152.396	179.808	176.066	171.996	167.937	164.138	159.945	156.343	151.952	147.61	143.856	139.915	135.701	132.276	127.645	123.952	119.652	115.77	111.628	107.618	103.714	99.5469	96.2308	92.7594	88.0126	83.7473	80.4401	76.0563	72.0759	67.7515	64.3009	60.4976	55.7156	51.7561	47.9966	43.8006	40.0119	35.892	32.1496	28.3843	24.1099	20.1448	16.1741	12.2639	7.94008	3.81261
152.558	179.845	176.061	171.94	167.914	164.162	160.006	156.326	151.891	147.629	143.898	139.928	135.686	132.263	127.605	123.994	119.616	115.816	111.627	107.617	103.732	99.5147	96.2786	92.823	87.9812	83.7893	80.5295	76.0242	72.0587	67.724	64.3235	60.5214	55.731	51.7635	47.9811	43.7738	40.01	35.8902	32.1657	28.4288	24.0993	20.1128	16.2385	12.3022	7.94978	3.85521
152.72	179.859	176.118	171.932	167.975	164.227	160.009	156.337	151.889	147.624	143.924	140.005	135.681	132.293	127.676	123.989	119.646	115.856	111.656	107.667	103.733	99.6034	96.2805	92.7563	87.9806	83.8145	80.5955	75.9824	72.1472	67.7288	64.3166	60.4925	55.7349	51.7623	47.9716	43.7687	40.0067	35.8952	32.0679	28.4174	24.1403	20.1353	16.3623	12.3329	7.97085	3.8821
152.882	179.891	176.076	171.928	168.016	164.253	159.993	156.281	151.973	147.658	143.972	140.05	135.73	132.27	127.679	123.997	119.641	115.855	111.633	107.689	103.753	99.5985	96.4035	92.7188	87.9871	83.8305	80.647	76.0137	72.1761	67.7785	64.3944	60.558	55.7248	51.7652	47.9939	43.7784	39.9647	35.9522	32.0629	28.4514	24.1794	20.1655	16.354	12.3847	7.98727	3.95634
153.044	179.846	176.085	171.911	168.041	164.283	159.987	156.227	151.959	147.661	144.032	140.077	135.751	132.233	127.695	123.968	119.591	115.818	111.641	107.723	103.77	99.6356	96.3993	92.7396	87.9904	83.8018	80.7	75.9944	72.2469	67.7683	64.3976	60.5352	55.7074	51.7385	47.9552	43.7574	39.9618	35.9547	32.0574	28.4818	24.1837	20.1987	16.36	12.4137	8.01545	3.99524
153.206	179.84	176.033	171.865	168.091	164.289	160.017	156.2	152.015	147.686	144.077	140.109	135.778	132.175	127.667	124.016	119.6	115.803	111.604	107.703	103.773	99.6169	96.3989	92.8511	87.9863	83.8458	80.7531	75.9899	72.2665	67.7177	64.3916	60.5454	55.7602	51.6764	47.9629	43.77	39.9622	35.942	32.12	28.4885	24.2529	20.2482	16.2765	12.4096	8.01876	4.00236
153.368	179.877	175.994	171.805	168.096	164.317	160.021	156.191	152.033	147.785	144.099	140.145	135.779	132.188	127.676	123.998	119.59	115.801	111.646	107.736	103.81	99.669	96.4469	92.9197	88.0164	83.8655	80.8692	76.0261	72.285	67.7257	64.3833	60.5333	55.7802	51.6305	48.0002	43.7476	39.967	35.9674	32.1687	28.5397	24.2182	20.2471	16.3842	12.5053	8.06857	4.07408
153.53	179.884	176.052	171.805	168.148	164.342	160.069	156.167	152.117	147.806	144.148	140.208	135.838	132.192	127.686	124.017	119.579	115.822	111.65	107.778	103.861	99.7384	96.5649	92.9786	88.0202	83.8723	80.9356	76.0175	72.4129	67.7421	64.4293	60.5495	55.787	51.6768	48.0063	43.7452	39.9694	36.0162	32.155	28.6003	24.2986	20.2816	16.359	12.5573	8.09285	4.11353
153.692	179.908	176.069	171.81	168.18	164.405	160.126	156.168	152.149	147.883	144.215	140.276	135.851	132.192	127.708	124.027	119.649	115.826	111.656	107.785	103.887	99.8289	96.6776	93.0383	88.0826	83.9196	80.9697	76.042	72.441	67.7397	64.4984	60.5769	55.8306	51.681	47.9823	43.7794	39.9982	36.047	32.2097	28.6678	24.3717	20.2709	16.4115	12.5589	8.1022	4.18135
153.854	179.893	176.038	171.845	168.248	164.39	160.161	156.156	152.188	147.94	144.263	140.293	135.908	132.239	127.759	124.052	119.748	115.889	111.66	107.839	103.941	99.9152	96.7368	93.238	88.1049	83.9629	81.0031	76.0901	72.4793	67.7765	64.6221	60.5668	55.9274	51.675	48.0275	43.7987	40.068	36.0678	32.2187	28.6796	24.4004	20.3152	16.2738	12.616	8.15867	4.24908
154.016	179.943	176.081	171.83	168.292	164.48	160.259	156.205	152.282	148.02	144.338	140.373	136.01	132.248	127.743	124.1	119.74	115.947	111.708	107.884	103.973	99.9563	96.8516	93.3423	88.1758	84.0292	81.1334	76.1315	72.5989	67.7717	64.6437	60.6286	55.9823	51.7675	48.0855	43.8332	40.0808	36.1187	32.3002	28.7849	24.4523	20.3789	16.3752	12.6751	8.17378	4.29234
154.177	179.948	176.099	171.913	168.346	164.515	160.333	156.223	152.331	148.078	144.394	140.428	136.099	132.322	127.804	124.148	119.764	115.993	111.769	107.973	104.039	100.078	96.8869	93.4773	88.2141	84.0936	81.1584	76.211	72.6762	67.8764	64.7295	60.6799	56.0363	51.7518	48.1236	43.8505	40.0967	36.1339	32.3718	28.8267	24.4475	20.3943	16.3875	12.7432	8.22265	4.35316
154.339	179.952	176.137	171.887	168.381	164.563	160.377	156.249	152.347	148.146	144.507	140.466	136.106	132.321	127.826	124.198	119.872	116.086	111.824	108.059	104.108	100.13	96.9866	93.5788	88.2494	84.1604	81.2176	76.2417	72.731	67.8257	64.8081	60.6999	56.1037	51.7827	48.1321	43.8935	40.1579	36.1703	32.3774	28.9276	24.5108	20.4252	16.4046	12.7502	8.26304	4.40415
154.501	180.006	176.141	171.981	168.375	164.582	160.444	156.269	152.344	148.195	144.567	140.599	136.166	132.412	127.882	124.284	119.906	116.148	111.81	108.115	104.126	100.171	97.0084	93.6475	88.2908	84.1839	81.2392	76.2957	72.7712	67.8896	64.9131	60.7888	56.1553	51.8251	48.1453	43.9272	40.1745	36.2275	32.4633	29.0093	24.5329	20.4464	16.4547	12.8386	8.31816	4.46919
154.663	180.05	176.171	172.006	168.411	164.6	160.457	156.294	152.369	148.3	144.611	140.638	136.228	132.423	127.88	124.302	119.96	116.193	111.837	108.2	104.203	100.196	97.0627	93.7582	88.3376	84.2755	81.4368	76.3577	72.8452	67.9106	64.919	60.8378	56.2256	51.8441	48.1445	44.0053	40.221	36.2881	32.5483	29.0693	24.6258	20.5506	16.4875	12.8763	8.35432	4.52135
154.825	180.081	176.243	172.053	168.435	164.707	160.563	156.325	152.446	148.333	144.697	140.687	136.249	132.387	127.893	124.307	119.994	116.259	111.927	108.259	104.259	100.226	97.1108	93.9282	88.3939	84.3479	81.5097	76.4543	72.9218	67.9162	64.967	60.9518	56.3195	51.8959	48.1964	44.0412	40.2413	36.3288	32.5733	29.1282	24.6985	20.582	16.5845	12.9091	8.4079	4.55159
154.987	180.084	176.208	172.086	168.497	164.744	160.613	156.343	152.366	148.439	144.801	140.731	136.297	132.413	127.95	124.356	120.033	116.307	112.014	108.296	104.306	100.253	97.0631	93.9329	88.4315	84.4262	81.549	76.5361	73.0585	67.9138	64.9995	60.9579	56.3463	51.9338	48.2212	44.0671	40.25	36.3787	32.6116	29.1832	24.7169	20.6626	16.6397	12.9397	8.43269	4.56721
155.149	180.145	176.202	172.103	168.528	164.775	160.6	156.352	152.374	148.461	144.818	140.757	136.364	132.449	127.958	124.327	120.039	116.338	112.006	108.377	104.34	100.252	97.0682	93.8665	88.4296	84.4699	81.5837	76.5356	73.0789	67.8967	65.0638	60.9413	56.3707	51.891	48.1672	44.1247	40.2718	36.3607	32.6579	29.2357	24.8033	20.6872	16.7416	12.9358	8.44566	4.63694
155.311	180.137	176.17	172.137	168.55	164.804	160.676	156.328	152.307	148.516	144.799	140.82	136.364	132.397	127.938	124.338	120.006	116.332	111.988	108.414	104.364	100.237	97.0335	93.8666	88.4233	84.5118	81.643	76.5441	73.1658	67.9275	65.1037	60.961	56.4504	51.9154	48.1939	44.1226	40.2443	36.3822	32.6746	29.2744	24.8329	20.7868	16.8126	12.9642	8.457	4.64484
155.473	180.201	176.211	172.182	168.558	164.886	160.721	156.37	152.36	148.568	144.917	140.908	136.386	132.394	128.038	124.31	120.11	116.374	112.033	108.476	104.39	100.229	97.1061	93.965	88.4744	84.5769	81.7545	76.5645	73.1725	67.9659	65.0804	61.0307	56.4819	52.0009	48.2084	44.1958	40.3061	36.3679	32.7588	29.338	24.8607	20.8585	16.8424	12.9705	8.47539	4.66614
155.635	180.215	176.209	172.19	168.608	164.975	160.739	156.334	152.363	148.599	144.956	140.914	136.404	132.405	128.059	124.35	120.039	116.369	112.022	108.549	104.385	100.295	97.1224	93.9671	88.4973	84.6626	81.8216	76.6613	73.2403	67.9712	65.0815	61.058	56.4856	52.0163	48.2115	44.2074	40.2895	36.367	32.6805	29.3621	24.9227	20.9122	16.8592	12.9725	8.49045	4.71056
155.797	180.207	176.235	172.25	168.68	165.041	160.698	156.325	152.342	148.661	144.996	141.002	136.483	132.407	128.123	124.363	120.062	116.353	112.076	108.593	104.402	100.277	97.0928	93.8716	88.5174	84.6951	81.9164	76.6443	73.3097	68.0532	65.1362	61.0982	56.4965	52.0308	48.234	44.2707	40.2763	36.3458	32.7032	29.4155	24.969	20.8754	16.8637	12.9652	8.54983	4.74614
155.959	180.224	176.237	172.299	168.738	165.112	160.727	156.318	152.337	148.688	145.059	141.104	136.523	132.336	128.156	124.318	120.03	116.368	112.031	108.638	104.425	100.322	97.1365	93.9129	88.5314	84.7293	81.9732	76.6695	73.4166	68.0928	65.2149	61.1039	56.5622	52.0545	48.2019	44.2464	40.3244	36.367	32.6839	29.4809	25.0432	20.9436	16.9413	12.9368	8.51094	4.77685
156.12	180.239	176.249	172.376	168.772	165.196	160.737	156.339	152.343	148.778	145.135	141.253	136.541	132.361	128.183	124.31	120.082	116.411	112.035	108.694	104.463	100.311	97.1967	93.8817	88.582	84.7772	82.0054	76.7167	73.4503	68.1411	65.2796	61.1127	56.6318	52.118	48.2448	44.3165	40.3438	36.3456	32.6938	29.5023	25.1043	20.9552	16.8697	12.9678	8.54322	4.81908
156.282	180.281	176.292	172.462	168.809	165.282	160.735	156.356	152.373	148.845	145.202	141.325	136.545	132.362	128.212	124.333	120.083	116.428	112.054	108.773	104.494	100.345	97.2063	93.8404	88.6154	84.8745	82.0385	76.7214	73.4913	68.2146	65.3144	61.1587	56.7039	52.1733	48.2721	44.3439	40.3625	36.3571	32.6733	29.5513	25.2186	21.0434	16.8995	12.9949	8.58033	4.88471
156.444	180.283	176.343	172.496	168.9	165.332	160.726	156.385	152.439	148.937	145.266	141.445	136.632	132.489	128.252	124.398	120.093	116.44	112.044	108.846	104.566	100.49	97.251	93.8623	88.6983	84.9739	82.1089	76.7443	73.6059	68.278	65.4039	61.1759	56.7644	52.2483	48.304	44.3981	40.366	36.412	32.6953	29.6263	25.2845	21.0248	16.8761	13.0705	8.63089	4.98086
156.606	180.327	176.41	172.616	168.955	165.331	160.778	156.361	152.488	149.018	145.403	141.669	136.594	132.537	128.232	124.375	120.135	116.492	112.156	108.944	104.681	100.474	97.2735	93.788	88.6976	84.9992	82.2389	76.7465	73.6523	68.3146	65.5179	61.2146	56.832	52.294	48.3128	44.5417	40.4624	36.4428	32.6216	29.6668	25.4413	21.0492	17.0395	13.051	8.72627	5.12678
156.768	180.32	176.467	172.742	169.011	165.465	160.858	156.382	152.506	149.134	145.518	141.791	136.735	132.633	128.299	124.36	120.209	116.593	112.148	109.012	104.763	100.548	97.3026	93.7825	88.7823	85.0488	82.3195	76.7726	73.7092	68.3753	65.6665	61.227	56.9107	52.3773	48.426	44.5311	40.5918	36.5299	32.7241	29.6928	25.5685	21.0201	16.9636	13.0629	8.71863	5.15691
156.93	180.37	176.477	172.784	169.069	165.507	160.92	156.432	152.638	149.227	145.588	141.929	136.737	132.659	128.316	124.453	120.322	116.636	112.263	109.104	104.857	100.665	97.4075	93.8788	88.8268	85.1252	82.2957	76.8209	73.7412	68.3912	65.676	61.2479	56.9993	52.4892	48.4569	44.6295	40.6049	36.5741	32.7091	29.7469	25.6671	21.09	17.0808	13.1914	8.77338	5.19344
157.092	180.4	176.579	172.913	169.147	165.6	161.014	156.455	152.778	149.303	145.674	142.05	136.744	132.769	128.338	124.507	120.438	116.71	112.285	109.166	104.988	100.715	97.4409	93.9019	88.9043	85.274	82.3297	76.8544	73.882	68.443	65.8396	61.3367	57.0587	52.5319	48.4642	44.7355	40.6088	36.6283	32.7261	29.7589	25.8554	21.174	17.0994	13.2877	8.88662	5.33083
157.254	180.49	176.643	172.97	169.214	165.678	161.108	156.481	152.851	149.413	145.808	142.08	136.857	132.805	128.407	124.551	120.537	116.816	112.418	109.343	105.093	100.853	97.502	93.9761	88.9713	85.2891	82.4125	76.9404	73.9301	68.4491	66.0128	61.3958	57.1638	52.5986	48.5814	44.8334	40.7319	36.6807	32.7099	29.8399	25.9417	21.2252	17.1993	13.367	8.90814	5.40733
157.416	180.514	176.725	173.01	169.21	165.806	161.276	156.566	153.006	149.501	145.908	142.28	136.942	132.828	128.483	124.585	120.619	116.939	112.484	109.471	105.179	100.945	97.5644	94.1323	88.9969	85.3947	82.3628	76.9904	73.9251	68.5034	66.1276	61.4755	57.2041	52.7195	48.6041	44.8987	40.7435	36.7689	32.7998	29.8672	26.0912	21.3087	17.3134	13.357	8.99226	5.48959
157.578	180.609	176.788	173.053	169.339	165.953	161.441	156.612	153.039	149.618	146.013	142.291	137.065	132.891	128.538	124.631	120.699	117.077	112.663	109.618	105.283	101.063	97.61	94.1842	89.0475	85.4365	82.5455	77.0734	74.0096	68.5695	66.2205	61.5171	57.2982	52.6967	48.6621	44.9863	40.8365	36.8576	32.8505	29.9848	26.1765	21.4991	17.4281	13.4396	9.04781	5.58742
157.74	180.692	176.895	173.143	169.448	166.088	161.59	156.678	153.198	149.715	146.182	142.4	137.146	132.884	128.61	124.696	120.826	117.179	112.765	109.719	105.347	101.212	97.7238	94.3088	89.1062	85.5803	82.5592	77.1609	74.1617	68.6261	66.3928	61.6325	57.4148	52.8243	48.6796	45.0799	40.9186	36.9386	32.8553	30.0663	26.2349	21.5154	17.5453	13.5233	9.13425	5.68752
157.902	180.774	176.957	173.212	169.57	166.272	161.745	156.772	153.289	149.863	146.283	142.465	137.257	132.799	128.69	124.799	120.866	117.327	112.852	109.857	105.465	101.342	97.8097	94.4073	89.2171	85.6644	82.6763	77.2254	74.2036	68.7184	66.6515	61.6923	57.5041	52.9368	48.7667	45.2871	40.9769	37.0815	32.9308	30.1574	26.2997	21.6511	17.6593	13.6839	9.25399	5.8167
158.063	180.884	177.068	173.246	169.621	166.468	161.902	156.867	153.39	149.997	146.468	142.525	137.371	133.003	128.793	124.86	120.946	117.44	112.991	110.007	105.532	101.539	97.8854	94.532	89.2666	85.7538	82.7446	77.2764	74.2599	68.8991	66.844	61.8304	57.5782	52.9963	48.8794	45.3162	41.0661	37.139	32.968	30.138	26.3717	21.6769	17.7368	13.7639	9.33864	5.88871
158.225	180.99	177.123	173.259	169.689	166.59	162.044	156.914	153.458	150.149	146.606	142.722	137.415	133.035	128.91	124.903	120.991	117.568	113.121	110.145	105.577	101.682	98.0564	94.5924	89.2851	85.8597	82.7269	77.3524	74.3666	69.0684	67.0902	61.9465	57.6185	53.0866	48.9146	45.4217	41.1882	37.2133	33.0094	30.1785	26.4065	21.8157	17.918	13.8358	9.38835	5.98342
158.387	181.064	177.224	173.307	169.818	166.748	162.228	156.969	153.497	150.267	146.787	142.807	137.447	132.998	128.964	125.004	121.085	117.63	113.269	110.256	105.661	101.829	98.1593	94.6712	89.3481	85.9439	82.8953	77.4544	74.4777	69.2923	67.2523	62.0162	57.73	53.1689	49.039	45.5058	41.2898	37.3497	33.1201	30.2711	26.5321	21.9064	18.0424	13.9648	9.45009	6.02474
158.549	181.129	177.327	173.366	169.909	166.91	162.421	157.069	153.655	150.446	146.992	142.949	137.71	133.021	129.104	125.129	121.116	117.768	113.254	110.272	105.75	101.972	98.2675	94.7497	89.4588	86.0691	82.8483	77.5497	74.6036	69.4075	67.4474	62.1374	57.797	53.2501	49.0685	45.6334	41.3422	37.4415	33.1905	30.3422	26.5544	21.9706	18.1374	14.0346	9.49543	6.0826
158.711	181.202	177.408	173.371	170.01	167.118	162.598	157.14	153.714	150.675	147.136	142.969	137.741	133.047	129.24	125.199	121.197	117.857	113.392	110.426	105.794	102.12	98.3999	94.8759	89.5101	86.1392	83.0616	77.6868	74.6956	69.5782	67.6095	62.2493	57.9258	53.3072	49.0832	45.8012	41.4421	37.5358	33.3042	30.4501	26.5367	22.3678	18.2646	14.1054	9.57562	6.16508
158.873	181.295	177.492	173.409	170.087	167.252	162.833	157.217	153.815	150.822	147.172	143.19	137.842	133.166	129.307	125.268	121.254	117.904	113.491	110.573	105.894	102.234	98.4291	94.9266	89.6183	86.1934	83.3581	77.7689	74.7975	69.7814	67.7313	62.3092	58.0558	53.3549	49.1273	45.871	41.5294	37.5593	33.2622	30.5306	26.5683	22.5942	18.3245	14.2248	9.59407	6.27054
159.035	181.302	177.448	173.426	170.152	167.326	163.002	157.293	153.853	150.933	147.205	143.339	137.835	133.114	129.419	125.306	121.275	118.003	113.543	110.636	105.942	102.302	98.5038	94.8795	89.6606	86.3202	83.3858	77.8229	74.8222	69.8603	67.8336	62.375	58.0888	53.4109	49.2003	45.9475	41.5637	37.6585	33.3386	30.6	26.6293	22.8518	18.402	14.2581	9.64246	6.27978
159.197	181.376	177.499	173.393	170.262	167.406	163.174	157.362	153.917	151.042	147.271	143.419	137.972	133.101	129.484	125.35	121.342	118.047	113.629	110.729	106.012	102.385	98.5727	94.8483	89.8009	86.4844	83.4861	77.9449	74.892	70.0294	67.941	62.4806	58.2356	53.4401	49.2373	46.0266	41.5996	37.7555	33.3969	30.6987	26.7189	23.2377	18.5327	14.3747	9.68158	6.43053
159.359	181.458	177.645	173.471	170.385	167.519	163.322	157.453	154.018	151.216	147.341	143.466	137.958	133.11	129.619	125.415	121.409	118.142	113.742	110.774	106.159	102.449	98.586	94.8523	89.865	86.5165	83.6532	78.0315	75.0181	70.1786	68.0062	62.5587	58.3377	53.5173	49.2969	46.1533	41.684	37.8183	33.4494	30.8388	26.693	23.6266	18.6617	14.3787	9.73226	6.4912
159.521	181.49	177.661	173.396	170.477	167.639	163.405	157.545	154.07	151.319	147.382	143.599	138.091	133.233	129.671	125.472	121.505	118.165	113.827	110.892	106.261	102.469	98.6177	94.8371	89.923	86.5863	83.9274	78.1088	75.1364	70.3316	68.001	62.6037	58.4013	53.5547	49.3142	46.2182	41.7107	37.8845	33.5161	30.9406	26.6847	23.922	18.7702	14.4622	9.81118	6.66041
159.683	181.568	177.694	173.515	170.496	167.684	163.572	157.626	154.124	151.414	147.47	143.588	138.062	133.246	129.682	125.539	121.607	118.221	113.929	111.025	106.331	102.495	98.5914	94.7949	90.0068	86.6437	83.9465	78.248	75.1736	70.4619	67.992	62.6682	58.5042	53.562	49.3046	46.3352	41.774	37.9003	33.6318	31.0346	26.7584	24.2518	18.9113	14.4479	9.85861	6.71219
159.845	181.55	177.683	173.474	170.548	167.721	163.677	157.677	154.238	151.485	147.501	143.61	138.012	133.27	129.717	125.533	121.65	118.256	114.009	111.062	106.359	102.552	98.6262	94.8293	90.0757	86.7063	84.0547	78.2561	75.2882	70.5506	68.0382	62.7449	58.5424	53.5868	49.2794	46.3572	41.8244	37.9266	33.6996	31.0517	26.773	24.4036	18.9582	14.4647	9.8746	6.82439
160.006	181.579	177.718	173.573	170.596	167.842	163.754	157.678	154.362	151.571	147.579	143.682	138.104	133.251	129.782	125.583	121.746	118.301	114.066	111.161	106.459	102.64	98.6652	94.8507	90.1497	86.7792	84.1025	78.4021	75.4294	70.7435	68.1721	62.7615	58.5769	53.5712	49.397	46.4288	41.8673	38.0139	33.7095	31.1582	26.7771	24.4389	19.0484	14.5112	9.97887	6.87121
160.168	181.602	177.767	173.532	170.629	167.886	163.837	157.76	154.376	151.672	147.551	143.765	138.103	133.254	129.823	125.586	121.773	118.337	114.178	111.19	106.521	102.696	98.6453	94.8018	90.2051	86.8157	84.1952	78.4822	75.5186	71.0059	68.2449	62.7834	58.6403	53.6171	49.4212	46.5071	41.8588	37.9986	33.7169	31.2087	26.7463	24.5184	19.0695	14.4856	10.0033	6.83201
160.33	181.587	177.701	173.523	170.661	167.937	163.825	157.811	154.431	151.76	147.549	143.816	138.162	133.266	129.865	125.596	121.817	118.385	114.178	111.228	106.585	102.825	98.667	94.8118	90.1881	86.8642	84.4225	78.5624	75.5518	71.2007	68.2505	62.8251	58.7103	53.5861	49.4101	46.5381	41.8954	38.1155	33.8305	31.2347	26.7221	24.6197	19.1141	14.4677	10.0157	6.95647
160.492	181.61	177.768	173.56	170.669	168.065	163.862	157.841	154.344	151.804	147.579	143.843	138.144	133.311	129.905	125.622	121.894	118.379	114.267	111.328	106.57	102.834	98.7574	94.7663	90.2838	86.8921	84.4184	78.6037	75.6537	71.3068	68.3504	62.8618	58.7959	53.6135	49.4673	46.5943	41.9682	38.14	33.8423	31.2572	26.7408	24.6834	19.1851	14.5184	10.1164	6.99132
160.654	181.572	177.726	173.57	170.695	168.097	163.825	157.87	154.4	151.784	147.573	143.904	138.076	133.355	129.949	125.618	121.943	118.394	114.26	111.29	106.624	102.863	98.7568	94.8135	90.4211	86.9463	84.525	78.5978	75.6962	71.4524	68.3871	62.8806	58.7837	53.5822	49.4601	46.5905	42.0205	38.1957	33.8791	31.2605	26.7738	24.8046	19.249	14.4811	10.1311	7.00465
160.816	181.611	177.748	173.582	170.737	168.11	163.838	157.857	154.284	151.838	147.531	143.908	138.201	133.283	129.961	125.624	121.971	118.42	114.246	111.388	106.626	102.89	98.7816	94.9003	90.4261	86.9544	84.5241	78.7082	75.7364	71.4812	68.3829	62.8866	58.8481	53.6247	49.4403	46.623	42.0951	38.2738	33.9418	31.2916	26.8189	24.8737	19.2922	14.53	10.1791	6.9392
160.978	181.583	177.71	173.551	170.746	168.124	163.827	157.879	154.293	151.83	147.482	143.883	138.183	133.297	130.027	125.63	121.985	118.429	114.229	111.341	106.567	102.857	98.8077	94.8179	90.3892	86.9197	84.5046	78.6927	75.7956	71.5532	68.3568	62.8996	58.9283	53.6079	49.4186	46.6534	42.1364	38.3929	33.9471	31.243	26.7702	24.7373	19.2868	14.5335	10.2527	6.98459
161.14	181.572	177.789	173.564	170.773	168.131	163.778	157.876	154.288	151.827	147.507	143.898	138.113	133.306	130.003	125.695	121.99	118.441	114.248	111.374	106.596	102.815	98.8131	94.8105	90.4012	86.9086	84.5203	78.6669	75.7694	71.5538	68.3947	62.8802	58.9031	53.6036	49.3654	46.61	42.1403	38.4984	34.0189	31.2516	26.8276	24.8493	19.2951	14.466	10.2688	6.94593
161.302	181.54	177.783	173.523	170.773	168.103	163.785	157.822	154.15	151.764	147.439	143.931	138.118	133.287	129.996	125.617	121.946	118.414	114.242	111.376	106.615	102.739	98.9407	94.8549	90.3619	86.9416	84.5409	78.716	75.7099	71.4743	68.3068	62.884	58.8737	53.6	49.371	46.6183	42.1924	38.56	34.0381	31.1989	26.8561	24.7512	19.3255	14.4732	10.2427	6.95731
161.464	181.523	177.749	173.533	170.776	168.093	163.841	157.818	154.112	151.772	147.369	143.903	138.054	133.225	130.028	125.623	121.945	118.389	114.123	111.345	106.58	102.619	98.942	94.7576	90.345	86.8813	84.4582	78.6903	75.6202	71.3952	68.3063	62.8964	58.9021	53.5875	49.3042	46.5966	42.1849	38.6295	34.0892	31.1479	26.8461	24.5879	19.4408	14.4275	10.2696	6.94702
161.626	181.525	177.761	173.483	170.793	167.989	163.832	157.819	154.015	151.731	147.276	143.895	138.098	133.165	129.978	125.548	121.936	118.325	114.053	111.327	106.562	102.59	99.0186	94.8034	90.3716	86.8058	84.3509	78.7118	75.5934	71.4116	68.2048	62.9031	58.8796	53.5807	49.198	46.5861	42.1696	38.6158	34.0589	31.0859	26.8859	24.4125	19.3585	14.4124	10.2314	6.87824
161.788	181.5	177.714	173.488	170.782	167.886	163.837	157.776	154.071	151.715	147.218	143.749	138.082	133.153	129.982	125.532	121.928	118.308	114.046	111.332	106.533	102.486	98.962	94.6031	90.262	86.8115	84.222	78.7812	75.5418	71.3687	68.0725	62.8877	58.8318	53.5206	49.2279	46.5448	42.0999	38.6366	34.0721	31.0891	26.8661	24.2948	19.3226	14.32	10.2365	6.87017
161.949	181.47	177.657	173.434	170.699	167.809	163.824	157.765	153.935	151.729	147.062	143.731	138.011	133.078	129.894	125.456	121.881	118.199	114.068	111.219	106.507	102.386	98.9717	94.4714	90.1922	86.7585	84.1288	78.8122	75.498	71.2594	67.924	62.8503	58.792	53.5021	49.1224	46.5068	42.0794	38.5888	34.0652	30.9807	26.8518	24.176	19.2734	14.2887	10.2275	6.84585
162.111	181.405	177.668	173.413	170.693	167.708	163.818	157.699	153.866	151.673	146.92	143.623	137.917	132.997	129.873	125.407	121.837	118.13	113.996	111.211	106.505	102.324	99.0011	94.4212	90.207	86.7114	84.0725	78.8217	75.4466	71.1335	67.8311	62.8391	58.7122	53.5152	49.0668	46.4382	42.0367	38.5906	34.0197	30.8916	26.8249	23.9526	19.2375	14.2517	10.171	6.85754
162.273	181.377	177.655	173.377	170.598	167.599	163.82	157.705	153.808	151.638	146.781	143.559	137.921	132.959	129.893	125.445	121.852	118.081	113.955	111.231	106.462	102.276	98.9715	94.3418	90.1406	86.6912	84.1067	78.8061	75.378	71.0786	67.7834	62.8243	58.6818	53.4993	49.0147	46.4118	42.0259	38.5648	34.0133	30.8792	26.8217	23.8332	19.2326	14.2482	10.1656	6.84655
162.435	181.374	177.583	173.421	170.53	167.456	163.767	157.669	153.822	151.524	146.711	143.426	137.911	132.964	129.86	125.397	121.818	117.975	113.9	111.161	106.444	102.281	98.8876	94.2635	90.1385	86.6278	83.9736	78.8435	75.3721	71.0156	67.6775	62.7709	58.6006	53.4171	48.9445	46.3377	41.9876	38.5388	33.9653	30.8582	26.7602	23.7314	19.1781	14.1855	10.1876	6.83742
162.597	181.327	177.561	173.341	170.522	167.34	163.627	157.663	153.817	151.446	146.676	143.288	137.851	132.94	129.774	125.392	121.714	117.951	113.924	111.147	106.381	102.162	98.845	94.1852	90.089	86.643	83.9288	78.8632	75.3263	70.8528	67.6202	62.7535	58.6231	53.4261	48.9409	46.3081	42.0092	38.6056	33.9556	30.8641	26.7538	23.644	19.1986	14.1814	10.1839	6.82735
162.759	181.316	177.555	173.38	170.446	167.313	163.502	157.616	153.747	151.372	146.6	143.188	137.836	132.919	129.799	125.398	121.684	117.898	113.965	111.066	106.37	102.12	98.7607	94.1737	90.0658	86.6035	83.9066	78.8918	75.2916	70.7786	67.4685	62.7622	58.5794	53.3939	48.9136	46.2701	41.9981	38.5819	33.9354	30.8458	26.7503	23.5896	19.1742	14.2038	10.1495	6.88144
162.921	181.328	177.549	173.332	170.434	167.198	163.414	157.615	153.785	151.241	146.502	143.141	137.767	132.903	129.805	125.392	121.644	117.868	113.91	111.004	106.357	102.052	98.7177	94.0464	90.1094	86.5952	83.9522	78.8848	75.2474	70.6504	67.3717	62.7037	58.5771	53.394	48.8988	46.2412	41.9895	38.5508	33.9441	30.825	26.7175	23.4741	19.1664	14.1561	10.1519	6.77777
163.083	181.328	177.536	173.347	170.395	167.194	163.373	157.61	153.721	151.148	146.44	143.052	137.782	132.931	129.817	125.423	121.591	117.85	113.825	110.97	106.334	101.981	98.7241	93.9719	90.0947	86.599	83.8567	78.8278	75.2089	70.6168	67.2319	62.642	58.5663	53.368	48.9657	46.1993	42.0347	38.532	34.0054	30.8062	26.6944	23.5379	19.139	14.185	10.1502	6.82592
163.245	181.325	177.469	173.278	170.382	167.127	163.302	157.6	153.71	150.997	146.417	143.035	137.744	132.965	129.792	125.41	121.608	117.819	113.89	110.955	106.282	101.931	98.6329	93.8824	90.1142	86.6041	83.7795	78.8278	75.1491	70.5293	67.1388	62.6204	58.5207	53.3908	48.9587	46.1891	42.0604	38.5882	33.8987	30.8402	26.7408	23.5247	19.1185	14.1256	10.1713	6.82656
163.407	181.311	177.427	173.264	170.425	167.106	163.166	157.587	153.717	150.867	146.356	142.94	137.661	132.991	129.683	125.442	121.489	117.767	113.948	110.881	106.235	101.9	98.5802	93.8801	90.108	86.5651	83.6432	78.7669	75.1149	70.4022	67.0119	62.5757	58.5237	53.3871	48.9789	46.1623	42.0666	38.5535	33.9209	30.8222	26.7611	23.445	19.1549	14.1141	10.1314	6.83346
163.569	181.304	177.429	173.312	170.427	167.108	163.135	157.592	153.695	150.813	146.196	142.907	137.69	133.005	129.613	125.35	121.419	117.762	113.91	110.811	106.165	101.89	98.5558	93.7955	90.0766	86.539	83.5881	78.8121	75.1208	70.301	66.9451	62.5764	58.4923	53.3631	49.0432	46.1544	42.0657	38.4921	33.9409	30.8143	26.7456	23.4505	19.0126	14.0813	10.0799	6.83378
163.731	181.308	177.353	173.297	170.438	167.139	163.023	157.569	153.666	150.696	146.13	142.81	137.651	133.007	129.6	125.331	121.37	117.732	113.89	110.816	106.152	101.784	98.5115	93.647	90.1033	86.5206	83.5474	78.7128	75.0794	70.2133	66.8342	62.4571	58.4433	53.3406	49.0126	46.1327	42.0379	38.4803	33.8254	30.7432	26.7463	23.3072	18.9212	14.0104	10.0912	6.79188
163.892	181.345	177.332	173.301	170.437	167.084	162.907	157.529	153.693	150.612	146.036	142.727	137.581	133.059	129.536	125.321	121.331	117.719	113.841	110.748	106.074	101.735	98.5217	93.6361	90.0948	86.4699	83.4274	78.6588	75.0851	70.1924	66.8156	62.4674	58.4058	53.3446	49.0192	46.087	42.0214	38.5384	33.8511	30.711	26.7565	23.1299	18.845	13.9908	10.0163	6.848
164.054	181.291	177.275	173.296	170.422	167.046	162.841	157.488	153.523	150.547	146	142.657	137.511	133.049	129.497	125.253	121.31	117.608	113.846	110.687	106.057	101.656	98.4684	93.5302	90.0856	86.3822	83.3767	78.6612	75.0308	70.0593	66.6772	62.3911	58.3766	53.3644	48.9647	46.0954	42.0251	38.4615	33.7338	30.6319	26.7883	23.0876	18.8014	13.9237	10.0281	6.81945
164.216	181.254	177.223	173.291	170.333	167.045	162.779	157.486	153.491	150.501	145.904	142.674	137.478	133.04	129.435	125.203	121.27	117.589	113.834	110.62	105.993	101.645	98.4246	93.4601	90.039	86.3182	83.2054	78.6403	75.0169	69.9612	66.6097	62.3164	58.2849	53.3074	48.9078	46.0471	41.9806	38.4038	33.7802	30.5562	26.7055	22.9605	18.6778	13.8495	9.99122	6.71653
164.378	181.288	177.175	173.277	170.332	167.057	162.754	157.431	153.519	150.44	145.825	142.615	137.455	133.056	129.382	125.133	121.148	117.537	113.772	110.508	105.952	101.535	98.3158	93.4654	90.0079	86.2685	83.1116	78.5747	74.9826	69.9062	66.5831	62.2856	58.2291	53.3234	48.898	46.0419	41.9774	38.3518	33.7547	30.4811	26.7241	22.8609	18.5794	13.7679	9.92269	6.77514
164.54	181.271	177.189	173.274	170.312	166.983	162.739	157.407	153.47	150.421	145.82	142.617	137.377	133.008	129.341	125.043	121.131	117.487	113.748	110.446	105.98	101.436	98.3075	93.323	89.9868	86.1661	83.1275	78.5236	75.0535	69.8186	66.5374	62.1706	58.1589	53.3112	48.85	45.9865	41.9056	38.2884	33.6289	30.4613	26.6789	22.7155	18.4862	13.7036	9.87545	6.71025
164.702	181.266	177.108	173.231	170.308	166.977	162.758	157.38	153.462	150.402	145.839	142.555	137.348	133.016	129.321	125.047	121.11	117.482	113.716	110.356	105.931	101.406	98.3027	93.3471	89.9976	86.087	83.0864	78.5491	75.1092	69.7656	66.5044	62.154	58.1086	53.3563	48.8265	45.985	41.9456	38.2316	33.5663	30.387	26.6396	22.7795	18.3934	13.6445	9.84434	6.65912
164.864	181.25	177.052	173.287	170.237	166.989	162.755	157.345	153.385	150.38	145.777	142.495	137.269	133.03	129.337	124.994	121.047	117.396	113.685	110.294	105.904	101.266	98.2155	93.2759	89.954	86.0554	82.9897	78.4864	75.0958	69.7167	66.4209	62.0738	58.093	53.3178	48.7688	45.9688	41.9753	38.1778	33.6019	30.3658	26.636	22.7198	18.4705	13.6212	9.83006	6.6416
165.026	181.192	177.039	173.24	170.227	166.903	162.722	157.337	153.334	150.357	145.801	142.449	137.245	133.077	129.314	124.99	121.007	117.348	113.698	110.215	105.9	101.298	98.235	93.3111	89.902	85.9961	82.9701	78.4854	75.0942	69.6549	66.3532	61.9945	58.0238	53.3297	48.7219	45.9489	41.974	38.151	33.5257	30.2315	26.6121	22.6244	18.3852	13.5842	9.80855	6.59133
165.188	181.169	176.971	173.211	170.246	166.897	162.675	157.28	153.284	150.313	145.763	142.453	137.261	132.997	129.329	124.973	120.927	117.258	113.587	110.13	105.82	101.228	98.2043	93.2831	89.8496	85.9584	82.9265	78.3888	75.0955	69.6449	66.3159	61.9611	58.0226	53.3381	48.6982	45.9088	41.976	38.0813	33.4929	30.1415	26.6017	22.4431	18.3763	13.5288	9.74343	6.60386
165.35	181.183	176.975	173.229	170.212	166.842	162.641	157.302	153.365	150.284	145.748	142.459	137.223	133.014	129.308	125.002	120.938	117.267	113.538	110.059	105.772	101.119	98.2358	93.2678	89.7895	85.8788	82.9297	78.3376	75.1241	69.5759	66.2379	61.8903	57.9865	53.3499	48.6746	45.8764	41.968	38.0313	33.3991	30.074	26.5259	22.4366	18.2929	13.5755	9.7582	6.6137
165.512	181.191	176.935	173.151	170.209	166.804	162.623	157.275	153.283	150.217	145.744	142.433	137.224	132.992	129.354	125.007	120.909	117.238	113.534	109.989	105.753	101.073	98.1411	93.3252	89.7899	85.843	82.8582	78.3491	75.133	69.6028	66.1877	61.8483	57.9532	53.3542	48.6478	45.8845	41.9848	38.0139	33.3116	30.0015	26.5219	22.3564	18.3421	13.5464	9.69846	6.55016
165.674	181.132	176.944	173.176	170.189	166.74	162.62	157.223	153.196	150.151	145.738	142.412	137.19	132.979	129.313	124.997	120.8	117.15	113.472	109.981	105.761	101.031	98.1232	93.2479	89.7477	85.7718	82.8366	78.2192	75.0839	69.5498	66.1281	61.7289	57.9548	53.3401	48.6201	45.8537	41.9622	38.0244	33.2608	29.9741	26.5096	22.277	18.3369	13.538	9.64008	6.51532
165.835	181.074	176.909	173.117	170.133	166.694	162.545	157.186	153.134	150.071	145.686	142.399	137.192	132.986	129.286	125.02	120.753	117.072	113.425	109.901	105.684	101.064	98.0639	93.3044	89.6821	85.7507	82.7525	78.1359	75.0544	69.4873	66.1108	61.6891	57.8554	53.2763	48.5509	45.8067	42.0123	38.0241	33.2232	29.9323	26.4765	22.172	18.2927	13.5088	9.62264	6.51164
165.997	181.091	176.878	173.123	170.177	166.6	162.42	157.15	153.213	150.005	145.653	142.278	137.261	132.977	129.275	124.975	120.711	116.974	113.379	109.835	105.699	100.96	97.9874	93.3212	89.5832	85.724	82.7061	78.0734	75.0212	69.5194	66.0794	61.6082	57.7495	53.2488	48.4954	45.7682	41.9847	37.9747	33.138	29.8463	26.458	22.098	18.3098	13.4446	9.57976	6.45609
166.159	181.082	176.883	173.03	170.096	166.564	162.348	157.137	153.119	149.896	145.597	142.183	137.21	132.967	129.203	124.963	120.728	116.96	113.315	109.755	105.636	100.966	97.9261	93.2734	89.5056	85.6268	82.6933	77.9865	74.975	69.4433	65.9549	61.5319	57.6703	53.2172	48.4722	45.7176	41.9376	37.9163	33.0923	29.7233	26.4127	22.0329	18.298	13.4204	9.52855	6.42791
166.321	181.073	176.871	172.997	170.107	166.503	162.332	157.102	153.085	149.853	145.48	142.107	137.157	132.947	129.158	124.953	120.693	116.899	113.308	109.721	105.567	100.925	97.7998	93.2278	89.5203	85.6284	82.5875	77.934	74.9207	69.413	65.8576	61.491	57.565	53.1596	48.4839	45.6805	41.9397	37.899	33.0716	29.655	26.3499	21.9153	18.2211	13.414	9.48057	6.31994
166.483	181.037	176.871	173.009	170.097	166.467	162.264	157.054	153.026	149.802	145.432	142.003	137.146	132.933	129.14	124.945	120.681	116.855	113.27	109.662	105.5	100.829	97.7889	93.2183	89.472	85.5279	82.5215	77.8109	74.8989	69.4071	65.9108	61.4439	57.4909	53.1232	48.5116	45.6444	41.9053	37.8213	33.0112	29.5791	26.2984	21.8582	18.0391	13.3093	9.44351	6.27699
166.645	181.007	176.807	172.979	170.018	166.469	162.227	157.018	152.963	149.705	145.306	141.89	137.15	132.921	129.073	124.949	120.67	116.822	113.192	109.568	105.526	100.804	97.7666	93.1038	89.4173	85.4388	82.361	77.7168	74.8021	69.3683	65.7972	61.3683	57.3626	53.0956	48.502	45.5759	41.837	37.7459	32.9688	29.5153	26.2564	21.7718	18.0985	13.2309	9.37533	6.24745
166.807	181.011	176.787	172.934	169.997	166.407	162.163	156.981	153	149.619	145.239	141.82	137.133	132.826	129.042	124.887	120.62	116.729	113.181	109.497	105.445	100.737	97.6177	93.0807	89.385	85.3831	82.264	77.6782	74.6908	69.3082	65.75	61.3067	57.3247	53.0747	48.4719	45.5019	41.8043	37.6641	32.9551	29.4308	26.2073	21.6356	17.97	13.2016	9.31993	6.15577
166.969	180.988	176.695	172.863	169.938	166.346	162.149	156.961	152.929	149.532	145.127	141.677	137.051	132.779	128.918	124.854	120.613	116.706	113.136	109.405	105.341	100.667	97.6156	93.069	89.3826	85.2717	82.2055	77.5968	74.6326	69.3016	65.6463	61.2285	57.2063	52.9834	48.464	45.4558	41.746	37.5773	32.997	29.3547	26.1786	21.4839	17.9553	13.0916	9.30045	6.13065
167.131	180.976	176.681	172.841	169.875	166.256	162.089	156.932	152.961	149.486	145.06	141.658	136.996	132.818	128.909	124.803	120.457	116.676	113.143	109.288	105.263	100.587	97.5602	93.0725	89.3336	85.1895	82.1605	77.5354	74.5678	69.1813	65.5781	61.1715	57.1485	53.0234	48.4828	45.362	41.6994	37.4587	32.9323	29.3299	26.1247	21.4563	17.8543	13.0731	9.22492	6.04767
167.293	180.925	176.654	172.83	169.874	166.214	162.041	156.906	152.808	149.431	145.041	141.558	136.969	132.812	128.829	124.781	120.455	116.597	113.082	109.27	105.218	100.582	97.4643	92.9249	89.3023	85.1274	82.0673	77.4074	74.5206	69.1474	65.4971	61.0809	57.0501	53.0157	48.517	45.339	41.5823	37.4304	32.8877	29.2516	26.1258	21.3683	17.7963	12.9865	9.17144	6.073
167.455	180.853	176.571	172.837	169.874	166.164	161.957	156.867	152.795	149.337	144.996	141.434	136.871	132.719	128.776	124.692	120.405	116.586	113.035	109.192	105.147	100.51	97.4299	92.7978	89.2576	85.0313	81.9644	77.3469	74.366	69.098	65.4147	60.991	57.0411	52.9725	48.5438	45.2313	41.5234	37.3866	32.7726	29.1764	26.014	21.3367	17.7483	12.9363	9.1457	6.02889
167.617	180.839	176.517	172.759	169.838	166.08	161.858	156.84	152.757	149.284	144.979	141.401	136.739	132.689	128.743	124.644	120.365	116.529	113.021	109.095	105.045	100.559	97.2764	92.8513	89.2803	84.9855	81.8784	77.2448	74.2976	69.0593	65.3695	60.8987	56.9873	52.9602	48.463	45.1752	41.4171	37.3582	32.7316	29.148	25.9499	21.3094	17.5784	12.882	9.14239	5.97208
167.778	180.776	176.457	172.787	169.775	166.002	161.809	156.854	152.678	149.206	144.954	141.31	136.688	132.645	128.711	124.631	120.29	116.499	112.985	109.046	105.023	100.454	97.1723	92.7324	89.2392	84.8968	81.8041	77.161	74.2163	68.9788	65.2589	60.8402	56.9128	52.901	48.4324	45.1411	41.3505	37.2877	32.6426	29.0171	25.9661	21.2557	17.5957	12.8535	9.08172	5.96996
167.94	180.745	176.472	172.767	169.678	165.86	161.671	156.827	152.634	149.086	144.95	141.267	136.587	132.581	128.682	124.588	120.167	116.501	113.019	108.997	104.947	100.397	97.1127	92.6438	89.2366	84.8571	81.7949	77.1356	74.1499	68.8868	65.1444	60.7808	56.8442	52.8568	48.4007	45.0342	41.2284	37.223	32.6488	28.9272	25.9113	21.2059	17.5555	12.8244	9.00568	5.92266
168.102	180.728	176.496	172.783	169.602	165.806	161.558	156.771	152.547	149.034	144.944	141.16	136.583	132.615	128.639	124.559	120.189	116.469	112.957	108.943	104.918	100.341	97.0261	92.6329	89.2059	84.7837	81.744	77.0197	74.0593	68.8096	65.0789	60.7767	56.8347	52.8234	48.3735	45.0154	41.2042	37.25	32.577	28.8354	25.8782	21.1208	17.5519	12.8264	8.99474	5.89026
168.264	180.692	176.436	172.76	169.528	165.841	161.437	156.728	152.556	148.974	144.878	141.079	136.462	132.528	128.573	124.527	120.068	116.396	112.856	108.905	104.858	100.282	96.886	92.5777	89.1606	84.733	81.6654	76.9581	74.0268	68.765	65.0064	60.6592	56.7538	52.7757	48.3809	44.9407	41.1069	37.1687	32.5234	28.7607	25.8045	21.139	17.53	12.8709	8.92309	5.84694
168.426	180.628	176.483	172.691	169.441	165.761	161.341	156.719	152.474	148.888	144.861	140.992	136.406	132.53	128.554	124.471	119.999	116.366	112.821	108.859	104.866	100.326	96.7821	92.5541	89.1267	84.6795	81.6048	76.8966	73.9341	68.689	64.9548	60.6025	56.6999	52.7352	48.2962	44.8613	41.0393	37.1129	32.4782	28.6913	25.7491	20.9945	17.4237	12.8069	8.87648	5.83354
168.588	180.607	176.474	172.696	169.373	165.667	161.298	156.692	152.519	148.822	144.86	140.949	136.373	132.456	128.467	124.433	119.945	116.344	112.792	108.86	104.813	100.275	96.7103	92.5681	89.0931	84.6545	81.5883	76.8119	73.8564	68.618	64.8537	60.5336	56.6878	52.6655	48.291	44.7601	40.9973	37.0581	32.5134	28.658	25.7117	20.9224	17.3944	12.7678	8.79108	5.75645
168.75	180.518	176.488	172.679	169.334	165.677	161.246	156.641	152.488	148.754	144.808	140.926	136.367	132.451	128.456	124.393	119.911	116.369	112.709	108.786	104.768	100.238	96.6408	92.5195	89.0409	84.637	81.517	76.7072	73.8584	68.5798	64.7611	60.4468	56.6301	52.6567	48.2703	44.732	40.8912	37.0293	32.5146	28.6235	25.6493	20.919	17.4169	12.7343	8.76593	5.71953
168.912	180.528	176.484	172.655	169.253	165.552	161.191	156.6	152.447	148.678	144.769	140.857	136.28	132.377	128.44	124.345	119.856	116.303	112.649	108.768	104.674	100.21	96.5746	92.5797	88.9906	84.5515	81.4022	76.6824	73.8576	68.5414	64.6797	60.3891	56.6101	52.6223	48.2848	44.7112	40.8511	37.0088	32.4639	28.5889	25.6437	20.859	17.3693	12.7121	8.70876	5.70261
169.074	180.489	176.451	172.564	169.185	165.53	161.11	156.583	152.488	148.654	144.694	140.763	136.236	132.359	128.394	124.325	119.836	116.311	112.588	108.76	104.665	100.131	96.5221	92.5593	88.919	84.5258	81.3216	76.5788	73.7811	68.4781	64.6985	60.3595	56.5457	52.6216	48.2671	44.6385	40.7693	36.9277	32.5032	28.4912	25.5303	20.8402	17.4023	12.6237	8.69956	5.64857
169.236	180.459	176.462	172.539	169.142	165.463	161.117	156.534	152.509	148.572	144.649	140.738	136.207	132.356	128.387	124.292	119.803	116.249	112.529	108.707	104.613	100.12	96.4983	92.5353	88.8308	84.4566	81.1961	76.5362	73.7277	68.4414	64.6197	60.3098	56.538	52.58	48.3349	44.5938	40.7164	36.9003	32.5034	28.4697	25.5155	20.7897	17.2075	12.5939	8.64621	5.56119
169.398	180.402	176.457	172.491	169.095	165.366	161.075	156.431	152.522	148.518	144.654	140.711	136.159	132.27	128.333	124.265	119.729	116.201	112.504	108.677	104.538	100.098	96.4879	92.5608	88.7924	84.4302	81.1683	76.4901	73.6049	68.4086	64.5734	60.2633	56.4701	52.5089	48.2714	44.5839	40.6743	36.8693	32.4762	28.419	25.4929	20.6885	17.1406	12.5201	8.57037	5.51256
169.56	180.349	176.349	172.487	169.059	165.3	161.07	156.385	152.533	148.453	144.573	140.672	136.152	132.235	128.309	124.216	119.687	116.151	112.43	108.683	104.513	99.9995	96.4422	92.5956	88.7258	84.3765	81.0719	76.4715	73.5564	68.3531	64.5157	60.2518	56.4369	52.5014	48.2737	44.5265	40.628	36.8058	32.4664	28.3451	25.48	20.6255	17.0544	12.4669	8.54686	5.42577
169.722	180.347	176.342	172.405	169.033	165.217	161.059	156.352	152.492	148.38	144.549	140.676	136.077	132.241	128.267	124.219	119.68	116.102	112.405	108.666	104.498	99.9771	96.4664	92.5557	88.6628	84.3199	81.047	76.4173	73.4798	68.2779	64.5097	60.208	56.4392	52.489	48.2533	44.527	40.5665	36.7433	32.4602	28.2918	25.492	20.5948	16.9706	12.4036	8.51873	5.42183
169.883	180.291	176.283	172.312	168.914	165.139	160.975	156.309	152.489	148.314	144.452	140.514	135.999	132.201	128.244	124.13	119.652	116.048	112.364	108.62	104.457	99.9181	96.4116	92.474	88.6162	84.2717	80.9894	76.343	73.2991	68.2709	64.4887	60.1574	56.3838	52.4616	48.2493	44.4816	40.5235	36.7078	32.4675	28.2104	25.4064	20.4845	16.9182	12.3612	8.49221	5.3897
170.045	180.232	176.219	172.338	168.908	165.017	160.923	156.228	152.447	148.259	144.399	140.492	135.937	132.171	128.18	124.066	119.67	115.999	112.33	108.637	104.438	99.8609	96.3577	92.3505	88.5307	84.2031	80.8998	76.3296	73.218	68.2567	64.467	60.1181	56.314	52.4305	48.2893	44.4525	40.4822	36.6323	32.4008	28.1296	25.3856	20.4189	16.7778	12.3318	8.46703	5.32322
170.207	180.211	176.161	172.224	168.865	164.923	160.877	156.162	152.382	148.202	144.419	140.462	135.897	132.165	128.098	124.052	119.604	115.949	112.293	108.624	104.393	99.8268	96.3024	92.3057	88.4476	84.1216	80.8559	76.3128	73.0727	68.2474	64.4267	60.0439	56.2523	52.3648	48.1995	44.394	40.4476	36.5938	32.4667	28.1037	25.3346	20.2937	16.7362	12.2642	8.4166	5.30628
170.369	180.152	176.105	172.167	168.856	164.82	160.813	156.15	152.34	148.146	144.304	140.383	135.887	132.173	128.044	124.009	119.591	115.887	112.217	108.551	104.374	99.7918	96.1713	92.2531	88.4499	84.0829	80.824	76.2856	73.0459	68.242	64.3665	60.0056	56.2329	52.313	48.1673	44.3419	40.4489	36.5163	32.31	28.0503	25.2555	20.2156	16.7132	12.1908	8.3766	5.23369
170.531	180.112	176.072	172.115	168.794	164.783	160.711	156.066	152.313	148.089	144.3	140.322	135.864	132.173	128.01	123.973	119.604	115.847	112.188	108.495	104.346	99.7517	96.1508	92.1932	88.4295	84.0341	80.8688	76.2613	72.9903	68.2514	64.3316	60.0094	56.1665	52.278	48.0905	44.3312	40.3714	36.4362	32.3035	28.0044	25.2328	20.1956	16.684	12.1898	8.3511	5.2308
170.693	180.055	176.045	172.11	168.773	164.691	160.621	156.06	152.285	148.041	144.16	140.235	135.774	132.142	127.966	123.948	119.53	115.812	112.16	108.441	104.286	99.7128	96.093	92.1878	88.4079	83.9809	80.8098	76.2279	72.952	68.2607	64.2797	59.9112	56.1207	52.2868	48.1076	44.2928	40.3447	36.3666	32.2622	27.9544	25.1263	20.1136	16.6315	12.1908	8.29453	5.17161
170.855	180.027	176.026	172.02	168.685	164.611	160.586	156.013	152.192	147.968	144.132	140.176	135.798	132.12	127.903	123.962	119.501	115.77	112.071	108.399	104.243	99.6698	96.0281	92.1893	88.3754	83.9477	80.8301	76.2025	72.8296	68.2415	64.2167	59.8866	56.0747	52.2244	48.0406	44.2384	40.2938	36.366	32.281	27.9159	25.0876	20.0666	16.5257	12.1559	8.24193	5.11822
171.017	179.987	175.991	171.987	168.622	164.574	160.496	156.026	152.16	147.932	144.081	140.121	135.812	132.129	127.833	123.935	119.542	115.692	111.989	108.312	104.2	99.6215	95.9329	92.0415	88.3089	83.844	80.7571	76.1547	72.7624	68.2333	64.1554	59.7891	56.0327	52.229	47.9989	44.2067	40.2769	36.3239	32.2405	27.8465	24.9845	20.0124	16.481	12.1033	8.21304	5.11031
171.179	179.917	175.971	171.929	168.558	164.473	160.396	156.02	152.199	147.86	143.998	140.021	135.814	132.057	127.788	123.913	119.497	115.702	112.017	108.26	104.17	99.5908	95.8605	92.0179	88.3308	83.8246	80.8055	76.0738	72.7257	68.2058	64.1105	59.7801	56.0162	52.1385	47.9492	44.1828	40.2537	36.2758	32.1724	27.8066	24.9111	19.9719	16.4778	12.0882	8.18787	5.09394
171.341	179.891	175.984	171.939	168.559	164.481	160.372	155.995	152.138	147.833	143.964	140.003	135.787	132.047	127.794	123.901	119.541	115.659	112.038	108.21	104.118	99.4914	95.8294	92.0253	88.2948	83.7991	80.7454	76.0331	72.6534	68.1947	63.9725	59.7305	55.9866	52.1456	47.9504	44.1153	40.1824	36.2214	32.1671	27.7854	24.8575	19.9256	16.4465	12.0777	8.13081	5.03534
171.503	179.87	175.98	171.887	168.491	164.369	160.288	156.028	152.201	147.791	143.929	139.959	135.732	132.001	127.795	123.902	119.467	115.63	111.97	108.124	104.076	99.4845	95.8214	91.9716	88.2788	83.7602	80.713	75.9571	72.6287	68.1468	63.9264	59.6917	55.966	52.1157	47.9077	44.1017	40.211	36.1795	32.1419	27.742	24.7957	19.9385	16.3642	12.0351	8.09419	4.99494
171.665	179.829	175.949	171.858	168.43	164.335	160.241	155.99	152.126	147.746	143.855	139.916	135.783	131.972	127.799	123.872	119.451	115.601	111.946	108.1	104.048	99.4574	95.7592	91.9583	88.2908	83.7192	80.6484	75.8977	72.5977	68.1715	63.8493	59.6743	55.9392	52.1295	47.8502	44.0696	40.2112	36.1716	32.1566	27.7147	24.729	19.9345	16.3565	12.0568	8.0843	4.95906
171.826	179.835	175.948	171.889	168.435	164.325	160.168	155.993	152.062	147.724	143.817	139.859	135.822	132.02	127.841	123.863	119.477	115.549	111.947	108.062	104.043	99.4693	95.718	91.9187	88.2377	83.6887	80.6129	75.9168	72.5243	68.1289	63.8164	59.6641	55.8847	52.0429	47.79	44.0455	40.17	36.1177	32.0949	27.717	24.7227	19.9053	16.32	12.0318	8.07037	4.89749
171.988	179.793	175.975	171.881	168.425	164.273	160.146	155.999	152.111	147.71	143.757	139.846	135.791	131.946	127.82	123.814	119.411	115.53	111.938	108.013	104.031	99.3997	95.7403	91.9079	88.2188	83.6716	80.5498	75.8447	72.4648	68.1415	63.7354	59.6727	55.8837	52.0081	47.7541	44.0106	40.1646	36.0862	32.1199	27.7087	24.6973	19.891	16.2716	12.0595	8.03584	4.85441
172.15	179.795	175.949	171.933	168.407	164.257	160.095	155.992	152.112	147.708	143.76	139.806	135.776	131.924	127.822	123.834	119.405	115.52	111.955	107.984	104.032	99.3775	95.7356	91.9478	88.201	83.6842	80.5084	75.8022	72.4553	68.1582	63.6893	59.6769	55.833	51.9935	47.7141	43.9979	40.1274	36.0408	32.104	27.7037	24.6801	19.8878	16.2199	12.021	7.9995	4.78568
172.312	179.755	175.983	171.967	168.398	164.236	160.058	156.003	152.104	147.693	143.713	139.767	135.78	131.891	127.826	123.816	119.352	115.498	111.952	107.965	104.038	99.4062	95.7169	91.9246	88.2061	83.6625	80.4661	75.7752	72.4202	68.1334	63.6541	59.6689	55.8585	51.9777	47.6827	43.9904	40.1148	36.0179	32.1601	27.6652	24.6856	19.8437	16.2172	12.0045	8.02599	4.75887
172.474	179.792	175.951	172.023	168.422	164.171	159.995	155.991	151.991	147.682	143.678	139.711	135.723	131.869	127.85	123.786	119.376	115.467	111.923	107.962	104.034	99.4095	95.746	91.9638	88.1474	83.622	80.3835	75.7477	72.3641	68.129	63.6319	59.6707	55.7973	51.9552	47.6451	43.9656	40.1004	36.0063	32.1742	27.6958	24.6595	19.7736	16.2055	11.967	8.00301	4.71394
172.636	179.764	175.913	172.047	168.396	164.173	159.897	155.969	152.003	147.659	143.661	139.644	135.701	131.946	127.843	123.802	119.386	115.461	111.912	107.983	104.05	99.4171	95.6805	91.9005	88.1284	83.6215	80.2855	75.7735	72.2943	68.1256	63.6253	59.6162	55.7951	51.8842	47.6228	43.9412	40.0958	35.9868	32.1796	27.68	24.6579	19.7855	16.2129	11.9492	7.9787	4.66117
172.798	179.756	175.951	172.108	168.422	164.138	159.887	155.969	151.969	147.655	143.661	139.614	135.703	131.88	127.848	123.736	119.388	115.375	111.883	107.926	103.991	99.3666	95.7053	91.9307	88.1091	83.6216	80.1935	75.7413	72.2678	68.0809	63.5775	59.5688	55.8017	51.8702	47.5636	43.9019	40.0856	35.9495	32.1094	27.6758	24.6579	19.7623	16.143	11.9314	7.96303	4.64291
172.96	179.766	175.956	172.078	168.405	164.136	159.895	155.956	151.938	147.649	143.658	139.606	135.667	131.858	127.779	123.706	119.343	115.374	111.903	107.876	103.999	99.3981	95.7292	91.8685	88.0906	83.5682	80.1523	75.7666	72.2307	68.0563	63.6141	59.5363	55.7238	51.8026	47.5549	43.883	40.0858	35.9157	32.1688	27.655	24.6595	19.7503	16.1494	11.8611	7.97308	4.58242
173.122	179.729	175.969	172.094	168.407	164.079	159.893	155.936	151.906	147.634	143.611	139.541	135.673	131.837	127.83	123.67	119.36	115.35	111.817	107.863	103.979	99.3827	95.7157	91.8948	88.0127	83.5896	80.1487	75.771	72.1848	68.0589	63.5977	59.4844	55.7077	51.7966	47.5567	43.8569	40.0715	35.88	32.1496	27.6302	24.6245	19.7237	16.128	11.794	7.95834	4.54439
173.284	179.745	175.968	172.108	168.394	164.045	159.823	155.936	151.871	147.639	143.594	139.573	135.652	131.838	127.825	123.633	119.323	115.287	111.805	107.852	103.995	99.3737	95.7242	91.8871	88.0628	83.5566	80.1279	75.7688	72.212	68.1172	63.6149	59.4568	55.6765	51.7801	47.5196	43.8075	40.0523	35.8608	32.0802	27.6276	24.5744	19.7588	16.0321	11.7755	7.93472	4.48807
173.446	179.725	175.965	172.117	168.398	164.07	159.813	155.91	151.945	147.638	143.568	139.536	135.631	131.846	127.807	123.634	119.329	115.291	111.732	107.819	103.946	99.3188	95.6901	91.8663	88.0321	83.5516	80.1092	75.8136	72.1469	68.0841	63.6131	59.4188	55.7094	51.7476	47.5433	43.795	40.0536	35.8371	32.126	27.6331	24.572	19.7576	16.0461	11.7292	7.94433	4.46818
173.608	179.657	175.947	172.175	168.372	164.027	159.822	155.939	151.847	147.623	143.562	139.546	135.618	131.757	127.769	123.63	119.415	115.227	111.735	107.826	103.951	99.3171	95.7088	91.815	87.9843	83.5592	80.0229	75.7743	72.0674	68.0478	63.6716	59.4089	55.6843	51.7726	47.5993	43.7816	40.0316	35.809	32.0064	27.6275	24.5387	19.753	16.0293	11.6941	7.94808	4.42545
173.769	179.677	175.953	172.155	168.334	163.99	159.797	155.898	151.93	147.625	143.518	139.498	135.477	131.837	127.761	123.616	119.341	115.276	111.667	107.716	103.901	99.3669	95.6802	91.7899	87.9604	83.5404	79.9546	75.7654	72.0457	68.0638	63.6744	59.3772	55.6568	51.7144	47.5908	43.76	40.0337	35.7675	31.9767	27.6346	24.4949	19.7403	15.9375	11.6549	7.95785	4.43557
173.931	179.646	175.953	172.171	168.297	163.983	159.796	155.929	151.881	147.614	143.518	139.48	135.533	131.793	127.825	123.612	119.377	115.259	111.65	107.709	103.867	99.322	95.6756	91.7018	87.9389	83.5281	79.9263	75.7325	72.0495	68.0631	63.6189	59.3959	55.6626	51.7635	47.619	43.7327	40.0335	35.7714	31.9831	27.6627	24.5018	19.7309	15.9087	11.6189	7.91527	4.4452
174.093	179.662	175.957	172.201	168.302	163.965	159.791	155.87	151.835	147.6	143.519	139.54	135.477	131.75	127.765	123.577	119.348	115.212	111.611	107.687	103.861	99.3256	95.6536	91.7813	87.971	83.5499	79.8733	75.737	72.036	68.091	63.612	59.3871	55.6507	51.7293	47.6583	43.6932	40.0274	35.7286	32.0094	27.6146	24.4131	19.7046	15.8974	11.5934	7.89599	4.44722
174.255	179.673	175.971	172.214	168.288	163.955	159.774	155.855	151.865	147.594	143.512	139.464	135.528	131.769	127.774	123.549	119.353	115.184	111.628	107.679	103.813	99.2937	95.6439	91.7185	87.9452	83.529	79.9045	75.6943	71.9711	68.116	63.6349	59.412	55.6998	51.7517	47.7221	43.6784	40.0244	35.7226	31.9323	27.6193	24.3962	19.7362	15.8257	11.5654	7.88079	4.40681
174.417	179.669	175.98	172.26	168.282	163.949	159.764	155.838	151.841	147.589	143.503	139.485	135.545	131.702	127.753	123.625	119.338	115.198	111.596	107.677	103.814	99.2915	95.6418	91.7131	87.8945	83.5592	79.9263	75.6695	71.9681	68.0851	63.6335	59.468	55.6867	51.7519	47.7891	43.6947	40.0103	35.7313	31.9049	27.5828	24.3857	19.7494	15.8363	11.5857	7.86273	4.44868
174.579	179.697	175.98	172.194	168.296	163.946	159.747	155.806	151.879	147.573	143.439	139.436	135.488	131.746	127.759	123.597	119.316	115.237	111.58	107.637	103.812	99.3225	95.6261	91.6934	87.9003	83.5364	79.9137	75.6351	71.8874	68.0923	63.6293	59.4588	55.6952	51.7851	47.7812	43.6602	39.9901	35.7409	31.9143	27.534	24.3854	19.6993	15.7285	11.5783	7.86347	4.46265
174.741	179.673	175.949	172.154	168.273	163.899	159.763	155.789	151.834	147.538	143.47	139.468	135.557	131.747	127.712	123.602	119.277	115.214	111.586	107.62	103.781	99.2538	95.5617	91.6924	87.8694	83.5135	79.9126	75.5826	71.8602	68.0009	63.5811	59.5161	55.7079	51.7387	47.7786	43.6565	39.9885	35.7291	31.9126	27.5142	24.3845	19.7105	15.687	11.5279	7.80849	4.42162
174.903	179.635	175.911	172.147	168.276	163.833	159.752	155.748	151.82	147.52	143.471	139.436	135.562	131.671	127.694	123.597	119.323	115.233	111.608	107.615	103.766	99.2661	95.5325	91.6889	87.8498	83.512	79.8404	75.527	71.7973	68.0347	63.6237	59.5593	55.7208	51.7477	47.7875	43.631	40.0071	35.703	31.9606	27.497	24.3103	19.696	15.6396	11.4617	7.77881	4.42398
175.065	179.666	175.84	172.07	168.278	163.783	159.74	155.712	151.797	147.506	143.485	139.376	135.606	131.625	127.723	123.593	119.299	115.253	111.592	107.568	103.77	99.2294	95.5197	91.656	87.8714	83.5071	79.7939	75.4952	71.8158	68.0219	63.6081	59.5676	55.6788	51.7456	47.7903	43.6018	39.9646	35.6936	31.9532	27.4535	24.2694	19.636	15.613	11.4733	7.76094	4.34811
175.227	179.629	175.857	171.994	168.251	163.724	159.716	155.695	151.778	147.483	143.444	139.408	135.595	131.647	127.665	123.599	119.296	115.307	111.64	107.575	103.787	99.2859	95.4978	91.6024	87.8071	83.497	79.8113	75.4323	71.7543	68.0236	63.5807	59.5549	55.6771	51.7109	47.7536	43.5836	39.9693	35.6874	31.9678	27.4263	24.2786	19.6547	15.5713	11.4624	7.73877	4.39228
175.389	179.611	175.85	171.952	168.213	163.719	159.699	155.687	151.731	147.426	143.468	139.384	135.596	131.637	127.627	123.576	119.272	115.237	111.657	107.528	103.831	99.3086	95.4619	91.5527	87.8323	83.4795	79.8044	75.4257	71.7296	68.0032	63.5778	59.5303	55.6546	51.7131	47.7283	43.5638	39.9345	35.7142	32.0352	27.3662	24.2227	19.6349	15.5811	11.4549	7.72156	4.34726
175.551	179.559	175.762	171.889	168.226	163.658	159.675	155.672	151.702	147.393	143.447	139.368	135.579	131.621	127.595	123.53	119.232	115.239	111.638	107.493	103.786	99.241	95.3991	91.5342	87.8167	83.4504	79.7849	75.3774	71.7211	67.9812	63.5644	59.5156	55.6416	51.6912	47.6607	43.5417	39.8799	35.7066	32.0443	27.3757	24.1741	19.6432	15.5459	11.4209	7.65474	4.31337
175.712	179.522	175.805	171.825	168.205	163.622	159.673	155.659	151.722	147.395	143.453	139.415	135.599	131.586	127.631	123.504	119.277	115.181	111.603	107.484	103.785	99.2492	95.3714	91.5599	87.8105	83.4124	79.7819	75.3462	71.6551	67.9495	63.539	59.4997	55.6298	51.665	47.6665	43.5466	39.8678	35.6991	32.1088	27.3263	24.1678	19.6727	15.5652	11.3765	7.63393	4.30022
175.874	179.517	175.792	171.766	168.191	163.589	159.645	155.655	151.713	147.377	143.452	139.426	135.619	131.541	127.58	123.483	119.273	115.143	111.576	107.457	103.755	99.2621	95.3716	91.6144	87.799	83.4207	79.751	75.3479	71.6239	67.9305	63.5672	59.467	55.6001	51.6438	47.6893	43.5449	39.8578	35.6733	32.0687	27.3319	24.1195	19.7001	15.5802	11.3426	7.61478	4.2614
176.036	179.501	175.729	171.753	168.187	163.555	159.624	155.67	151.634	147.361	143.427	139.41	135.588	131.544	127.553	123.453	119.307	115.124	111.54	107.428	103.778	99.2853	95.3571	91.5639	87.8077	83.4048	79.7646	75.3562	71.5858	67.921	63.5503	59.4336	55.5432	51.6659	47.6679	43.521	39.8243	35.6863	32.0813	27.3278	24.1022	19.6865	15.5557	11.3473	7.58145	4.26226
176.198	179.472	175.788	171.742	168.177	163.502	159.593	155.693	151.551	147.334	143.431	139.374	135.565	131.539	127.493	123.46	119.271	115.124	111.493	107.438	103.764	99.2668	95.3548	91.5353	87.8027	83.4003	79.6983	75.3553	71.6128	67.8514	63.4927	59.4162	55.5184	51.6557	47.6276	43.5126	39.7866	35.6931	32.1141	27.3174	24.1026	19.7252	15.4944	11.3242	7.58682	4.24639
176.36	179.434	175.749	171.752	168.193	163.519	159.602	155.69	151.554	147.311	143.438	139.384	135.506	131.597	127.442	123.435	119.266	115.076	111.472	107.394	103.742	99.3365	95.299	91.6643	87.7871	83.35	79.6603	75.3368	71.605	67.8307	63.4949	59.3853	55.5296	51.6632	47.6205	43.5088	39.7641	35.7097	32.1006	27.3269	24.1429	19.7205	15.5372	11.2983	7.5436	4.2254
176.522	179.444	175.781	171.783	168.171	163.502	159.599	155.708	151.516	147.299	143.415	139.376	135.521	131.584	127.442	123.401	119.293	115.073	111.385	107.375	103.697	99.2974	95.3159	91.7623	87.8254	83.3484	79.665	75.3475	71.5754	67.8056	63.4422	59.3726	55.4982	51.6284	47.6662	43.5066	39.7688	35.7378	32.1489	27.3109	24.0875	19.7226	15.6034	11.2572	7.53338	4.15796
176.684	179.473	175.809	171.793	168.205	163.488	159.594	155.695	151.514	147.285	143.429	139.406	135.54	131.54	127.411	123.431	119.335	115.098	111.405	107.396	103.675	99.363	95.38	91.7727	87.8481	83.3761	79.662	75.3498	71.5717	67.7673	63.3921	59.4203	55.4494	51.6344	47.6143	43.4959	39.7448	35.7126	32.1607	27.3289	24.1251	19.7138	15.5177	11.2358	7.5159	4.16697
176.846	179.483	175.865	171.786	168.222	163.437	159.634	155.72	151.445	147.281	143.403	139.407	135.496	131.599	127.389	123.414	119.299	115.076	111.347	107.347	103.664	99.3724	95.363	91.8296	87.8199	83.3614	79.6008	75.3036	71.5742	67.7519	63.3776	59.3495	55.4696	51.6364	47.6302	43.4874	39.7161	35.7275	32.1737	27.3089	24.134	19.7427	15.5699	11.2337	7.46921	4.14248
177.008	179.5	175.833	171.783	168.24	163.486	159.629	155.729	151.481	147.27	143.415	139.443	135.437	131.637	127.376	123.436	119.339	115.084	111.329	107.366	103.644	99.3903	95.3869	91.7877	87.8292	83.3238	79.5754	75.3093	71.5735	67.7735	63.3884	59.3367	55.4806	51.6528	47.6438	43.4874	39.7177	35.7433	32.1226	27.3236	24.13	19.759	15.4919	11.2552	7.5149	4.11133
177.17	179.515	175.774	171.829	168.209	163.444	159.603	155.74	151.446	147.277	143.414	139.461	135.468	131.665	127.389	123.45	119.343	115.091	111.327	107.33	103.675	99.4121	95.3616	91.7886	87.8136	83.3134	79.584	75.2958	71.5493	67.7595	63.3928	59.3135	55.4757	51.6049	47.6719	43.4904	39.7391	35.7222	32.1899	27.3268	24.1301	19.7453	15.4596	11.2561	7.48691	4.06764
177.332	179.544	175.785	171.858	168.24	163.442	159.641	155.727	151.463	147.269	143.347	139.507	135.51	131.614	127.399	123.495	119.325	115.107	111.337	107.313	103.69	99.4386	95.3958	91.7936	87.8081	83.3305	79.5616	75.3032	71.5678	67.7577	63.4532	59.3183	55.4687	51.5728	47.6847	43.5018	39.7639	35.7106	32.173	27.3007	24.1017	19.7355	15.5533	11.2061	7.47818	4.05272
177.494	179.542	175.824	171.926	168.289	163.458	159.641	155.739	151.501	147.277	143.343	139.483	135.544	131.586	127.388	123.492	119.362	115.138	111.331	107.335	103.695	99.4575	95.4006	91.876	87.7893	83.3374	79.5623	75.3612	71.5895	67.7457	63.4371	59.3428	55.484	51.5619	47.7231	43.4528	39.76	35.7421	32.1692	27.3622	24.0867	19.7651	15.4835	11.191	7.47968	3.96517
177.655	179.547	175.818	171.963	168.264	163.425	159.633	155.706	151.499	147.27	143.329	139.502	135.605	131.621	127.387	123.446	119.356	115.163	111.312	107.353	103.694	99.4633	95.4432	91.8818	87.7868	83.3275	79.5194	75.2971	71.5894	67.7108	63.4337	59.3517	55.4667	51.5191	47.7352	43.4822	39.7816	35.7537	32.1656	27.3698	24.1	19.7447	15.6043	11.1994	7.44746	3.97668
177.817	179.568	175.791	171.962	168.254	163.439	159.645	155.724	151.498	147.283	143.331	139.511	135.602	131.653	127.349	123.487	119.333	115.179	111.368	107.298	103.7	99.4451	95.453	91.9291	87.7846	83.343	79.534	75.3329	71.6215	67.7476	63.4591	59.3394	55.4598	51.5502	47.7135	43.4859	39.8458	35.7451	32.1895	27.3873	24.0964	19.7801	15.6689	11.2575	7.47689	3.87612
177.979	179.563	175.841	171.978	168.307	163.455	159.567	155.73	151.547	147.291	143.276	139.435	135.61	131.62	127.38	123.516	119.347	115.185	111.376	107.27	103.76	99.5275	95.4438	91.8745	87.8038	83.3506	79.5646	75.2941	71.6176	67.758	63.4519	59.3315	55.4751	51.5535	47.7149	43.4778	39.8495	35.743	32.1514	27.4298	24.1474	19.7634	15.6456	11.2415	7.47704	3.90341
178.141	179.593	175.959	172.031	168.32	163.5	159.661	155.773	151.588	147.294	143.27	139.463	135.658	131.645	127.413	123.469	119.37	115.249	111.384	107.302	103.766	99.5564	95.4452	91.8796	87.7843	83.3417	79.5786	75.3407	71.6306	67.7642	63.5049	59.3165	55.4314	51.5355	47.8075	43.4959	39.8758	35.7209	32.1634	27.4564	24.1164	19.7904	15.773	11.2472	7.49214	3.87839
178.303	179.603	175.87	172.106	168.329	163.48	159.614	155.747	151.59	147.313	143.274	139.425	135.552	131.736	127.416	123.454	119.411	115.227	111.343	107.28	103.771	99.5911	95.4695	91.9426	87.7244	83.3593	79.5461	75.3682	71.6268	67.7131	63.5406	59.3842	55.477	51.5392	47.8148	43.498	39.8741	35.7466	32.1988	27.513	24.1119	19.8202	15.8194	11.2633	7.50597	3.85842
178.465	179.55	175.919	172.136	168.321	163.422	159.641	155.75	151.598	147.319	143.254	139.419	135.572	131.728	127.387	123.454	119.414	115.215	111.374	107.301	103.784	99.629	95.4726	91.998	87.7451	83.3311	79.5686	75.379	71.5962	67.7378	63.5487	59.406	55.409	51.5496	47.7697	43.4865	39.8779	35.7375	32.1038	27.5477	24.1397	19.8378	15.8133	11.2805	7.47615	3.82432
178.627	179.537	175.884	172.042	168.387	163.439	159.628	155.728	151.628	147.331	143.292	139.416	135.573	131.801	127.366	123.464	119.428	115.229	111.349	107.298	103.793	99.6209	95.4606	91.9245	87.7178	83.3386	79.5386	75.353	71.5516	67.7322	63.5942	59.3764	55.431	51.5384	47.7756	43.47	39.8932	35.7408	32.1418	27.5574	24.1104	19.8719	15.7637	11.2729	7.48428	3.7913
178.789	179.536	175.944	172.079	168.341	163.472	159.606	155.759	151.66	147.359	143.316	139.398	135.512	131.71	127.379	123.426	119.405	115.209	111.383	107.293	103.783	99.6116	95.4374	91.9923	87.7426	83.343	79.5426	75.3896	71.5356	67.7293	63.5922	59.4055	55.426	51.5472	47.8336	43.4851	39.9275	35.72	32.0877	27.5544	24.1287	19.8526	15.7321	11.256	7.49182	3.78243
178.951	179.556	175.95	172.146	168.343	163.468	159.663	155.765	151.593	147.342	143.323	139.426	135.503	131.768	127.377	123.478	119.488	115.193	111.347	107.333	103.822	99.6702	95.4657	91.9486	87.7402	83.3029	79.5264	75.4179	71.5336	67.7273	63.5954	59.3975	55.3668	51.5372	47.7866	43.4914	39.9145	35.7344	32.0859	27.5663	24.0877	19.8255	15.707	11.2821	7.50544	3.7666
179.113	179.522	175.914	172.116	168.307	163.443	159.685	155.78	151.684	147.368	143.345	139.437	135.5	131.82	127.35	123.485	119.475	115.266	111.342	107.383	103.773	99.6821	95.5471	92.0348	87.7226	83.2973	79.5768	75.4353	71.536	67.7246	63.6856	59.4288	55.3927	51.5378	47.7569	43.4771	39.9522	35.719	32.0872	27.5714	24.1044	19.8305	15.6825	11.3106	7.50766	3.83186
179.275	179.574	175.931	172.123	168.297	163.425	159.708	155.765	151.733	147.406	143.336	139.415	135.527	131.883	127.38	123.537	119.503	115.258	111.381	107.454	103.824	99.6367	95.5006	91.9693	87.7294	83.267	79.6363	75.4203	71.5549	67.7072	63.6421	59.4518	55.3711	51.551	47.8424	43.4831	39.9572	35.7707	32.0892	27.6142	24.1325	19.828	15.6765	11.3522	7.53381	3.82436
[truncated: 5,794 more rows]

## Sheet: Panel e
Correlation of slipes among domain pairs
-0.022306
0.219041
0.417807
0.595281
0.43348
[truncated: 11,209 more rows]

## Sheet: Panel f
Distance between domain centers (um)	Correlation of slipes among domain pairs
[truncated: 11,360 more rows]
