# Supplementary material for: Centripetal integration of past events in hippocampal astrocytes regulated by locus coeruleus
Source: Nat Neurosci. 2024 Apr 3;27(5):927–39. doi: 10.1038/s41593-024-01612-8 (PMC11089000; doi:10.1038/s41593-024-01612-8)
Supplement: Supplementary file 24 — Raw data for all time traces for the four cells. [file 41593_2024_1612_MOESM24_ESM.xlsx]

## Sheet: Sheet1
Cell 1						Cell 2						Cell 3						Cell 4						Cell 5						Cell 6
Time (s)	Soma 5 Hz	Gliapil 5 Hz	Soma 20 Hz	Gliapil 20 Hz		Time (s)	Soma 5 Hz	Gliapil 5 Hz	Soma 20 Hz	Gliapil 20 Hz		Time (s)	Soma 5 Hz	Gliapil 5 Hz	Soma 20 Hz	Gliapil 20 Hz		Time (s)	Soma 5 Hz	Gliapil 5 Hz	Soma 20 Hz	Gliapil 20 Hz		Time (s)	Soma 5 Hz	Gliapil 5 Hz	Soma 20 Hz	Gliapil 20 Hz		Time (s)	Soma 5 Hz	Gliapil 5 Hz	Soma 20 Hz	Gliapil 20 Hz
-27.903	-0.118583	-0.198129	-0.00139606	0.0267228		-27.903	-0.166597	0.00928231	-0.0335945	-0.0213595		-27.903	0.0206301	0.0190246	-0.00836763	-0.0110246		-27.903	-0.0632698	0.0526843	-0.000991888	0.0373446		-27.903	-0.105722	0.291127	-0.0203894	0.0676462		-27.903	-0.0733767	-0.0371418	-0.00544841	0.0185974
-27.806	-0.0296008	0.0417527	0.0111915	0.00391584		-27.806	-0.0910531	-0.114576	-0.00830573	-0.019129		-27.806	0.0286394	0.0751668	-0.0372547	0.00790457		-27.806	-0.0401085	-0.053707	0.011116	0.0119515		-27.806	-0.0061157	-0.273146	-0.0116201	0.0168311		-27.806	0.028185	0.0257489	-0.0163926	-0.00641315
-27.709	-0.0232708	0.0326528	0.00346506	-0.00258728		-27.709	-0.0453496	-0.0812265	-0.012653	-0.0324241		-27.709	0.0147311	0.0294861	-0.0398103	-0.00240123		-27.709	-0.0346065	-0.107392	0.0199985	0.00171011		-27.709	-0.0166959	0.02445	0.0028846	0.0200403		-27.709	0.00277087	0.0459659	-0.0192427	-0.0133856
-27.612	-0.0072283	0.0333458	0.00228081	0.0056353		-27.612	-0.0185782	-0.0849577	-0.00476005	-0.0252029		-27.612	0.0165257	0.0457226	-0.020468	0.000397484		-27.612	-0.0545477	-0.113602	0.017434	-0.0132997		-27.612	-0.0258839	-0.00209203	0.00206067	0.0140071		-27.612	0.00623442	0.0350732	-0.0207902	-0.0204416
-27.515	-0.00606503	-0.0363629	-0.00479941	0.00258707		-27.515	-0.00753748	-0.0734187	0.00120451	-0.0256048		-27.515	0.00247442	0.0279702	-0.014876	-0.00590871		-27.515	-0.0615549	-0.0165332	0.0154443	-0.018057		-27.515	-0.0292816	0.149707	0.00203179	0.00956		-27.515	0.00679787	0.0112361	-0.0204584	-0.0232089
-27.418	-0.0204485	-0.0646937	-0.00400816	0.00822482		-27.418	-0.0020951	-0.0882024	0.00164658	-0.0238432		-27.418	0.00853416	0.0537966	-0.0144936	-0.0120913		-27.418	-0.0633682	-0.0146113	0.0190394	-0.0251346		-27.418	-0.0344535	0.160402	-0.000548288	0.00599561		-27.418	-0.00479611	-0.0193792	-0.0139497	-0.0283824
-27.321	-0.00419021	-0.0495788	-0.00421056	0.00725657		-27.321	-0.0133917	-0.108608	0.000994477	-0.0232572		-27.321	0.00201354	0.0266048	-0.00793541	-0.0139477		-27.321	-0.0582234	-0.0229836	0.0161348	-0.0238241		-27.321	-0.0476836	0.114858	-0.00150563	0.00374556		-27.321	-0.00368817	-0.0320662	-0.00952731	-0.0252854
-27.2241	-0.0107423	-0.038145	-0.00437839	0.00217845		-27.2241	-0.0123398	-0.0896517	0.0016389	-0.0217021		-27.2241	0.014623	0.0313113	-0.00426106	-0.0114304		-27.2241	-0.0471247	-0.0155582	0.0187069	-0.0118798		-27.2241	-0.0494715	0.0708727	-0.000420222	0.00104823		-27.2241	-0.00451085	-0.0375026	-0.0100269	-0.0193936
-27.1271	-0.0352778	-0.0254068	0.000309414	-1.9399e-05		-27.1271	-0.0177741	-0.0868532	0.00254681	-0.019215		-27.1271	0.0222705	0.0326052	-0.00436218	-0.00818099		-27.1271	-0.0365027	-0.0291641	0.0182271	-0.0135582		-27.1271	-0.0494994	0.107856	0.00106158	0.00832449		-27.1271	-0.00989377	-0.027673	-0.0117236	-0.0173943
-27.0301	-0.0317112	-0.0397325	0.00104455	-4.29596e-05		-27.0301	-0.0220289	-0.105556	0.00205917	-0.0201707		-27.0301	0.0251978	0.0289816	-0.00365767	-0.006297		-27.0301	-0.0424706	-0.0320717	0.0175649	-0.0118722		-27.0301	-0.050385	0.0423445	-0.00136982	0.00711277		-27.0301	-0.0114424	-0.0378809	-0.0109855	-0.0162128
-26.9331	-0.0197097	-0.0405425	-0.00123537	-0.000307378		-26.9331	-0.0153329	-0.107391	0.00525884	-0.0200961		-26.9331	0.0284133	0.0334226	-0.00502276	-0.0057793		-26.9331	-0.043641	-0.0301184	0.019609	-0.0161223		-26.9331	-0.0401614	0.0616818	0.000491664	0.000571617		-26.9331	-0.00658809	-0.0348884	-0.0129127	-0.0155087
-26.8361	-0.0273374	-0.0488026	-0.00145367	-0.00137483		-26.8361	-0.0129561	-0.0958676	0.00235445	-0.0171373		-26.8361	0.0279676	0.0270853	-0.00299838	-0.00602812		-26.8361	-0.0410846	-0.0342359	0.0196411	-0.0146948		-26.8361	-0.0472319	-0.0226967	0.000183229	0.000724796		-26.8361	-0.00757042	-0.0258169	-0.0132868	-0.0111791
-26.7391	-0.029914	-0.0405287	-0.00505384	0.000409163		-26.7391	-0.0144826	-0.111592	0.00302207	-0.0183298		-26.7391	0.0262866	0.013867	0.00445892	-0.00821232		-26.7391	-0.0381077	-0.0332226	0.0162353	-0.0119608		-26.7391	-0.0500471	0.0188037	0.000698027	-0.00197235		-26.7391	-0.0127871	-0.0352425	-0.0122688	-0.00937271
-26.6421	-0.0335384	-0.0298166	-0.00623912	0.00100395		-26.6421	-0.014379	-0.143502	0.0040859	-0.013227		-26.6421	0.0277557	0.0253873	0.0116443	-0.00718367		-26.6421	-0.043867	-0.0195885	0.012017	-0.0123281		-26.6421	-0.0505648	0.0249856	-0.00312202	-0.00740692		-26.6421	-0.0140053	-0.0354791	-0.00935547	-0.0078069
-26.5451	-0.0380835	-0.0256976	-0.00811495	0.00177378		-26.5451	-0.0258763	-0.138339	0.00447548	-0.0109078		-26.5451	0.0279782	0.0310417	0.00813023	-0.00991613		-26.5451	-0.0423268	-0.016111	0.00901634	-0.012434		-26.5451	-0.0538113	-0.0142575	-0.00120116	-0.00662204		-26.5451	-0.0101128	-0.0280388	-0.00965724	-0.00872736
-26.4481	-0.0445838	-0.0198869	-0.00767693	0.00119883		-26.4481	-0.0298511	-0.12463	0.00370841	-0.0111377		-26.4481	0.0209605	0.0355919	0.00249348	-0.0113182		-26.4481	-0.0360105	-0.00302996	0.00697331	-0.00891972		-26.4481	-0.0389592	-0.00188455	-0.00118627	-0.00674138		-26.4481	-0.00751349	-0.0183183	-0.00981839	-0.00695032
-26.3511	-0.0488128	-0.0162375	-0.00912324	0.000381169		-26.3511	-0.0419941	-0.12098	0.000480782	-0.0096647		-26.3511	0.0187555	0.0193861	0.00344151	-0.0109557		-26.3511	-0.034233	0.0034244	0.0066301	-0.00668875		-26.3511	-0.0354829	-0.0081136	-0.0017459	-0.0053385		-26.3511	-0.0107997	-0.0321881	-0.00913952	-0.00765396
-26.2541	-0.0651671	-0.0133505	-0.00712986	0.00189626		-26.2541	-0.0432007	-0.133266	0.00096873	-0.00785296		-26.2541	0.02091	0.0201777	-7.34061e-05	-0.0109112		-26.2541	-0.0322859	-0.00535479	0.00408747	-0.00260125		-26.2541	-0.0368808	-0.015538	-0.000334697	-0.00278826		-26.2541	-0.0167251	-0.0253429	-0.00934404	-0.0088057
-26.1571	-0.0656842	-0.0072513	-0.00623703	0.000646843		-26.1571	-0.0504558	-0.127761	0.000535194	-0.00776551		-26.1571	0.0315716	0.00719612	0.00140504	-0.0102812		-26.1571	-0.0284189	-0.0359152	0.00462573	0.00141698		-26.1571	-0.028598	-0.132101	-0.000119204	-0.00405661		-26.1571	-0.016915	-0.0196945	-0.00894982	-0.00756256
-26.0601	-0.054477	-0.0154352	-0.00350813	-0.00544483		-26.0601	-0.0549872	-0.153524	0.00240181	-0.0112464		-26.0601	0.0357299	-0.00825285	0.00273732	-0.00575508		-26.0601	-0.0226066	-0.0400753	0.00346234	0.00647601		-26.0601	-0.0175135	-0.136952	-0.000993766	0.0025334		-26.0601	-0.00193742	-0.0177104	-0.0127638	-0.00431997
-25.9631	-0.0493416	-0.000428029	-0.00600732	-0.00449124		-25.9631	-0.0563847	-0.116039	0.000305058	-0.00806444		-25.9631	0.0323734	-0.0225879	-0.000533079	-0.000743293		-25.9631	-0.0195485	-0.0569057	-0.001791	0.00642646		-25.9631	-0.0144825	-0.16631	0.000108177	-0.000564024		-25.9631	-0.00670032	-0.0121852	-0.0133279	-0.00484408
-25.8661	-0.0522961	-0.0102998	-0.00586207	-0.00406056		-25.8661	-0.0470985	-0.138847	5.48374e-05	-0.00709092		-25.8661	0.0265246	-0.0307457	-0.000240732	0.000877891		-25.8661	-0.0225818	-0.082246	-0.00436878	0.00893774		-25.8661	-0.00983187	-0.178359	0.000713677	0.00518087		-25.8661	-0.00724661	-0.0125139	-0.0105805	-0.0061068
-25.7692	-0.0573576	-0.0076512	-0.00560839	-0.00345644		-25.7692	-0.0543023	-0.156719	0.000941024	-0.00659833		-25.7692	0.0338553	-0.0250149	-0.00302557	0.000669337		-25.7692	-0.0210871	-0.0493275	-0.00403065	0.00950804		-25.7692	-0.00050433	-0.190315	0.000825923	-0.000381958		-25.7692	-0.00978846	-0.00574565	-0.013232	-0.00292016
-25.6722	-0.0697776	-0.00612878	-0.00405095	-0.00196728		-25.6722	-0.0544391	-0.179975	0.000329025	-0.0046269		-25.6722	0.032414	-0.0372083	-0.00413542	0.000481879		-25.6722	-0.0255135	-0.077298	-0.00610835	0.0084272		-25.6722	0.00380161	-0.142069	-0.00272325	-0.00108431		-25.6722	-0.0103873	-0.0170324	-0.0118364	-0.00601914
-25.5752	-0.061558	-0.0105742	-0.00480853	-0.000979595		-25.5752	-0.0568694	-0.176064	-0.00220321	-0.00474404		-25.5752	0.0223958	-0.0390403	-0.00699241	0.00123115		-25.5752	-0.0253089	-0.0803551	-0.00557888	0.000877548		-25.5752	0.00639392	-0.165367	-0.00215987	0.000984442		-25.5752	-0.00793344	-0.00455342	-0.0121979	-0.0070226
-25.4782	-0.0572095	-0.00337804	-0.00684415	0.00372215		-25.4782	-0.0597774	-0.167358	-0.00202209	-0.00438899		-25.4782	0.0234207	-0.0530173	-0.0057921	-0.00168162		-25.4782	-0.0328765	-0.0602118	-0.00545267	-0.000236478		-25.4782	0.011021	-0.158589	-0.00254537	-0.00333991		-25.4782	-0.00975184	-0.0135742	-0.0106568	-0.00583588
-25.3812	-0.0410531	-0.0112856	-0.00448608	0.00290728		-25.3812	-0.0556264	-0.153423	-0.00587799	-0.0037902		-25.3812	0.0171468	-0.0623687	-0.00870497	-0.00175213		-25.3812	-0.036503	-0.0567763	-0.00845982	0.00498033		-25.3812	0.0142353	-0.190792	-0.00257369	-0.0053418		-25.3812	-0.00561926	-0.0194563	-0.0115908	-0.00382989
-25.2842	-0.0329425	-0.00998822	-0.00193843	0.00445251		-25.2842	-0.0559115	-0.141795	-0.00291784	-0.00574561		-25.2842	0.0187076	-0.0599771	-0.00963403	-0.0010761		-25.2842	-0.0293688	-0.0625947	-0.00818105	0.00772431		-25.2842	0.0136223	-0.200979	-0.0028573	-0.00947963		-25.2842	-0.00678825	-0.0236739	-0.0129612	-0.00378933
-25.1872	-0.0358781	-0.0169993	-0.0039373	0.00321853		-25.1872	-0.0512579	-0.131163	-0.00272721	-0.00557768		-25.1872	0.0144821	-0.0561877	-0.0120015	-0.00235581		-25.1872	-0.0323678	-0.0553991	-0.0115811	0.011894		-25.1872	0.0178161	-0.242725	-0.00380048	-0.00917112		-25.1872	-0.0046835	-0.00524736	-0.0102874	-0.00439737
-25.0902	-0.0381353	-0.00240499	-0.00474058	0.000464433		-25.0902	-0.0443899	-0.13276	-0.00325594	-0.00385439		-25.0902	0.00607809	-0.0691772	-0.012029	-0.00203183		-25.0902	-0.0290523	-0.0473419	-0.0150696	0.0188846		-25.0902	0.0129503	-0.299913	-0.00450162	-0.00454438		-25.0902	-0.00373965	-0.0110595	-0.00873928	-0.00674562
-24.9932	-0.024988	-0.00651216	-0.00266121	0.00244672		-24.9932	-0.039159	-0.139129	-0.00178902	-0.00687741		-24.9932	0.00289143	-0.072306	-0.01495	0.00107481		-24.9932	-0.0336306	-0.0343451	-0.0138604	0.0182219		-24.9932	0.018609	-0.185808	-0.00260727	-0.00131804		-24.9932	-0.00447351	-0.0147085	-0.00594787	-0.00879544
-24.8962	-0.0197533	-0.0176387	0.000556795	0.00118304		-24.8962	-0.0366032	-0.120433	-0.00280943	-0.00666572		-24.8962	-0.00321181	-0.0637668	-0.0234366	0.000573803		-24.8962	-0.0353631	-0.030993	-0.0142622	0.0192763		-24.8962	0.0152175	-0.142936	-0.00334772	0.00396302		-24.8962	-0.00356416	-0.0209606	-0.0071144	-0.0134532
-24.7992	-0.0190569	-0.0271125	-0.00246256	0.00369479		-24.7992	-0.0402837	-0.104797	-0.00302504	-0.00936148		-24.7992	-0.00497866	-0.0648564	-0.0253034	-0.000208032		-24.7992	-0.0376097	-0.0368662	-0.0112411	0.0202602		-24.7992	0.0170508	-0.162109	-0.000893217	0.0102152		-24.7992	-0.00399617	-0.0339469	-0.00913634	-0.0138692
-24.7022	-0.0183341	-0.0351858	0.00271046	0.00159119		-24.7022	-0.0315424	-0.105787	-0.000956921	-0.0116959		-24.7022	-0.00932537	-0.081851	-0.0220366	0.000788132		-24.7022	-0.0343984	-0.0224799	-0.00983768	0.0169086		-24.7022	0.0187611	-0.184322	-0.00308474	0.00765385		-24.7022	0.00187804	-0.0412897	-0.00773167	-0.0121975
-24.6052	-0.0200487	-0.0302863	0.00311835	-0.00135626		-24.6052	-0.0264137	-0.123265	-0.00196051	-0.00968355		-24.6052	0.00623822	-0.071739	-0.0201192	0.00200536		-24.6052	-0.0285317	-0.0242709	-0.0102511	0.0171989		-24.6052	0.0126494	-0.147398	-0.00392374	0.00862856		-24.6052	0.00218822	-0.0492285	-0.00640828	-0.00959979
-24.5082	-0.0162824	-0.0274573	0.00228853	-0.00460142		-24.5082	-0.0217307	-0.124357	-0.000175453	-0.0123523		-24.5082	0.00596798	-0.0832265	-0.0172487	0.000469446		-24.5082	-0.0293092	-0.0424337	-0.0116491	0.0179238		-24.5082	0.009919	-0.173906	-0.00214481	0.0063784		-24.5082	0.00091164	-0.0309854	-0.00545729	-0.00611053
-24.4113	-0.00380864	-0.014129	0.00404728	-0.00904987		-24.4113	-0.0162253	-0.110095	-0.00260528	-0.0119824		-24.4113	0.00837267	-0.0634612	-0.013472	0.00119537		-24.4113	-0.0290279	-0.0473684	-0.00943633	0.0140842		-24.4113	0.0141287	-0.208628	-0.00380763	0.00654743		-24.4113	0.00439631	-0.0382426	-0.00138752	-0.00522178
-24.3143	0.0058111	-0.0102455	0.00571461	-0.00859416		-24.3143	-0.0154866	-0.0859079	-0.00250021	-0.012259		-24.3143	0.00254474	-0.0464872	-0.0116642	0.00139366		-24.3143	-0.0321508	-0.063404	-0.0102465	0.0158611		-24.3143	0.00694984	-0.194815	-0.00490919	0.00684983		-24.3143	0.00655632	-0.0118466	-0.000741916	-0.00448643
-24.2173	0.00263767	0.00300338	0.00257532	-0.00387456		-24.2173	-0.0165175	-0.0770603	-0.00296616	-0.0119916		-24.2173	-0.00297467	-0.0470906	-0.00952875	0.000861287		-24.2173	-0.0366117	-0.0647354	-0.00838259	0.0179281		-24.2173	-0.00155803	-0.181047	-0.00457917	0.00154715		-24.2173	0.000645813	-0.00594123	-0.00144658	-0.0065619
-24.1203	-0.0109497	-0.00270171	0.00265833	-0.00500276		-24.1203	-0.0205595	-0.0586277	0.0012533	-0.012064		-24.1203	-0.00781349	-0.0382283	-0.00767361	-0.00223702		-24.1203	-0.0394447	-0.0648407	-0.00515701	0.0212623		-24.1203	-0.00179927	-0.171533	-0.00414364	0.00160063		-24.1203	0.00184078	0.00663082	-0.0019905	-0.000175093
-24.0233	-0.00818218	0.0126862	0.00142292	-0.00450461		-24.0233	-0.0287276	-0.0244733	0.00144308	-0.012741		-24.0233	-0.00694048	-0.0355305	-0.00898531	0.000137124		-24.0233	-0.0336186	-0.0584444	-0.00507793	0.0189803		-24.0233	0.0010755	-0.187325	-0.00406618	0.0012256		-24.0233	6.30753e-05	0.00777129	-0.00281664	6.92444e-05
-23.9263	-0.0223823	-0.00163508	0.00179267	-0.00722371		-23.9263	-0.0288426	-0.0323318	0.00293795	-0.0142011		-23.9263	-0.0170232	-0.0294979	-0.00691045	7.18307e-05		-23.9263	-0.0430217	-0.0654058	-0.0043078	0.0115456		-23.9263	-0.00113254	-0.14453	-0.003681	0.00538439		-23.9263	-0.00194752	0.0148213	-0.00348829	-0.00210648
-23.8293	-0.0198908	-0.0154374	0.00390812	-0.00616657		-23.8293	-0.0369826	-0.0354118	0.00192104	-0.0175173		-23.8293	-0.0179033	-0.0394529	-0.00830476	-0.00133061		-23.8293	-0.0449136	-0.0415769	-0.00453726	0.0121825		-23.8293	-0.00244203	-0.239241	-0.00125548	0.00913976		-23.8293	-0.00242143	0.0378529	-0.00287378	0.00137719
-23.7323	-0.0133897	-0.0243067	0.00620475	-0.00555008		-23.7323	-0.0349146	-0.0351422	0.00338469	-0.0177048		-23.7323	-0.0137187	-0.0414416	-0.0039656	-0.00218159		-23.7323	-0.0484831	-0.0651624	-0.00648927	0.0181133		-23.7323	-0.000806882	-0.183528	0.000985159	0.00777749		-23.7323	-0.00359741	0.0357885	-0.00388909	-0.000213329
-23.6353	-0.00427757	-0.0309867	0.00388098	-0.00561522		-23.6353	-0.0292366	-0.0449536	0.00334805	-0.0197331		-23.6353	-0.0197032	-0.0326779	-0.000268833	-0.00226686		-23.6353	-0.0406933	-0.0886593	-0.0050997	0.0198679		-23.6353	-0.00308919	-0.231944	0.000757118	0.00472314		-23.6353	-0.00236614	0.0348045	-0.00314193	0.000915099
-23.5383	-0.00878619	-0.0309666	0.00212036	-0.00639609		-23.5383	-0.0352034	-0.0655676	0.00814429	-0.0193119		-23.5383	-0.022399	-0.0228611	0.00524507	-0.00284848		-23.5383	-0.0433619	-0.100171	-0.00224232	0.0174505		-23.5383	-0.00939866	-0.276925	-0.000445628	0.00427813		-23.5383	-0.000786081	0.0378466	-0.00200417	0.00104659
-23.4413	-0.0174062	-0.00418735	0.00101636	-0.00950074		-23.4413	-0.0321323	-0.0503448	0.00380851	-0.0142175		-23.4413	-0.0300868	-0.0360275	0.00264838	-0.00384152		-23.4413	-0.0429325	-0.105607	-0.000817609	0.0172849		-23.4413	0.00255628	-0.165197	0.00124096	0.00625015		-23.4413	-0.000688534	0.0340309	-0.000140239	0.00218994
-23.3443	-0.00838198	0.0135268	0.00128057	-0.0100803		-23.3443	-0.033856	-0.087755	0.00463246	-0.00950444		-23.3443	-0.0296168	-0.0352973	0.00527509	-0.00283733		-23.3443	-0.0414978	-0.0943937	0.000595384	0.009556		-23.3443	-0.0109806	-0.133469	0.00356014	0.00666463		-23.3443	-0.000388582	0.025732	-0.00446451	0.00269074
-23.2473	-0.0196521	0.00704388	0.00604519	-0.0117162		-23.2473	-0.0403425	-0.101224	0.00218294	-0.0104744		-23.2473	-0.0254128	-0.028762	0.0085044	-0.00403186		-23.2473	-0.0433458	-0.107291	0.00352178	0.00168627		-23.2473	-0.00596465	-0.157171	0.00347479	0.0043704		-23.2473	-0.00587901	0.0393052	-0.00102014	-0.000922093
-23.1503	-0.0245403	0.00255995	0.00317884	-0.0125312		-23.1503	-0.0467074	-0.128988	0.0022169	-0.00961653		-23.1503	-0.0209819	-0.0159149	0.0129649	-0.00572733		-23.1503	-0.0389188	-0.108175	0.00260999	0.00046242		-23.1503	-0.00739158	-0.180623	0.00298216	0.00171089		-23.1503	-0.00186936	0.0461666	-0.00109192	0.000624132
-23.0533	-0.0447349	0.00197857	0.00397809	-0.0103462		-23.0533	-0.0449987	-0.114743	0.00253828	-0.00839879		-23.0533	-0.0126967	-0.00872526	0.0157184	-0.00397042		-23.0533	-0.039711	-0.101158	0.00432761	-0.00800003		-23.0533	-0.0054828	-0.174502	0.00407398	0.00043808		-23.0533	-0.0032136	0.0617253	0.000952486	0.00296072
-22.9564	-0.0555336	0.0117912	0.00749636	-0.00855226		-22.9564	-0.0427203	-0.103444	0.00315691	-0.00665848		-22.9564	-0.00969842	-0.0216353	0.0148489	-0.000345598		-22.9564	-0.0359307	-0.101337	0.00685006	-0.00262123		-22.9564	-0.00208737	-0.182384	0.00692115	-0.00455676		-22.9564	0.000649752	0.0655149	0.000682737	0.00131098
-22.8594	-0.0455212	0.00159412	0.00870633	-0.006878		-22.8594	-0.0429849	-0.101668	-0.00108405	-0.0090343		-22.8594	-0.0067889	-0.0214128	0.0160973	0.000535622		-22.8594	-0.0381137	-0.114551	0.00706586	-0.00157799		-22.8594	-0.00228569	-0.261449	0.00654892	-0.00203326		-22.8594	-0.00791008	0.0556263	-0.00194421	0.00359208
-22.7624	-0.0456928	-0.0239798	0.0060026	-0.00473071		-22.7624	-0.0457123	-0.116114	-2.14021e-06	-0.0104516		-22.7624	-0.0191766	-0.0393814	0.0142853	0.00152417		-22.7624	-0.0407975	-0.123167	0.00842825	-0.00344612		-22.7624	-0.00368703	-0.345422	0.00719386	-0.00255915		-22.7624	-0.0100268	0.0535232	-0.00240791	0.000383525
-22.6654	-0.0544952	-0.0263399	0.0063189	-0.0018641		-22.6654	-0.0483393	-0.123641	0.0013805	-0.00974639		-22.6654	-0.0227925	-0.00939401	0.00710284	0.00244285		-22.6654	-0.0457175	-0.109408	0.0115396	-0.00498204		-22.6654	-0.00539723	-0.31443	0.0058376	-0.00296851		-22.6654	-0.00791466	0.0433	-0.000831587	0.00242868
-22.5684	-0.0611422	-0.0173908	0.00518026	-0.00054147		-22.5684	-0.0500543	-0.116639	0.00181353	-0.00904174		-22.5684	-0.0238438	-0.019401	0.00474107	0.000440249		-22.5684	-0.0470902	-0.103383	0.0128795	-0.00844442		-22.5684	-0.00605953	-0.2482	0.00549036	-0.00224718		-22.5684	-0.00918649	0.0419165	-0.00218808	0.000870335
-22.4714	-0.0626491	-0.0125693	0.00205647	0.00229724		-22.4714	-0.0533054	-0.14287	-0.00171423	-0.00930295		-22.4714	-0.0271831	-0.0272735	0.00363595	0.000675834		-22.4714	-0.0512163	-0.0911216	0.0164171	-0.0143829		-22.4714	-0.000499177	-0.221865	0.00475604	0.00113597		-22.4714	-0.0107902	0.025533	-0.00332831	0.00245013
-22.3744	-0.0517085	0.00698307	0.00342182	0.000554337		-22.3744	-0.0536396	-0.154759	-0.00433393	-0.00853879		-22.3744	-0.0313343	-0.0121701	0.00286483	2.7874e-05		-22.3744	-0.0496215	-0.0784028	0.0147341	-0.021737		-22.3744	0.00164641	-0.273515	0.00691328	0.0019882		-22.3744	-0.0150718	0.0166695	-0.00166911	0.00189385
-22.2774	-0.0362822	0.0255258	0.00301271	-0.00219052		-22.2774	-0.0461146	-0.164707	-0.00661129	-0.00585393		-22.2774	-0.0242374	-0.0187594	0.00505044	0.000929548		-22.2774	-0.0487863	-0.0677521	0.0135314	-0.0266051		-22.2774	0.00263023	-0.238793	0.00627467	0.00661263		-22.2774	-0.0114493	0.0198541	-0.00113067	3.33399e-05
-22.1804	-0.0432865	0.02767	0.00692834	-0.00387869		-22.1804	-0.0440603	-0.171	-0.00580256	-0.00236633		-22.1804	-0.0216749	-0.0118162	0.00418408	0.000655701		-22.1804	-0.0539703	-0.0564193	0.0141228	-0.0236093		-22.1804	-0.00232335	-0.255394	0.00465496	0.005081		-22.1804	-0.0113047	0.0281965	-0.0031541	0.000323374
-22.0834	-0.027435	0.0337194	0.00856172	0.000213384		-22.0834	-0.0358463	-0.146024	-0.00710325	-0.0028196		-22.0834	-0.019153	-0.0166629	-0.00150366	-2.92376e-05		-22.0834	-0.048101	-0.0563959	0.0131293	-0.0209496		-22.0834	-0.00776042	-0.196225	0.0057014	0.00313027		-22.0834	-0.00840107	0.0138106	-0.00172548	0.00100882
-21.9864	-0.0202309	0.0489687	0.00623524	-0.00175508		-21.9864	-0.0390381	-0.146977	-0.00664221	-0.00181645		-21.9864	-0.0210984	-0.0167814	-0.00184319	0.00152762		-21.9864	-0.0474423	-0.0634599	0.0138552	-0.0189286		-21.9864	-0.0119299	-0.204522	0.00376305	-0.000291008		-21.9864	-0.00931598	0.011845	-0.00341472	0.000126132
-21.8894	-0.0323709	0.0517671	0.00586639	-0.00228087		-21.8894	-0.041193	-0.166187	-0.00785451	-0.00168346		-21.8894	-0.0169744	-0.0115936	-0.00589559	0.00111115		-21.8894	-0.0472622	-0.0370964	0.0132993	-0.0226089		-21.8894	-0.00695096	-0.18996	0.00249375	0.00220905		-21.8894	-0.0103015	0.00342485	-0.0021712	0.00353147
-21.7924	-0.0306504	0.0375663	0.00699338	-0.00324667		-21.7924	-0.0343416	-0.154122	-0.00944291	-0.00055422		-21.7924	-0.0192043	-0.00965292	-0.0111678	0.00417713		-21.7924	-0.0489407	-0.0183593	0.0123637	-0.0214706		-21.7924	-0.00957257	-0.161562	-4.98054e-05	0.00464787		-21.7924	-0.0105371	0.000900036	-0.0026662	0.00110395
-21.6954	-0.0333928	0.033049	0.0062611	-0.00241043		-21.6954	-0.0350092	-0.15624	-0.013187	9.7851e-05		-21.6954	-0.0173034	-0.0228924	-0.0120708	0.00427331		-21.6954	-0.043246	0.00278375	0.011417	-0.0237815		-21.6954	-0.00656426	-0.163126	0.000291499	0.00501035		-21.6954	-0.01861	-0.000804169	-0.00207129	-0.000510823
-21.5984	-0.0337802	0.0128339	0.00755054	-0.000807324		-21.5984	-0.0390738	-0.15749	-0.0105446	-0.00470866		-21.5984	-0.0113371	-0.00607346	-0.00580047	0.00335222		-21.5984	-0.0451129	0.000288916	0.0114557	-0.0269333		-21.5984	-0.0113635	-0.195182	-0.000902175	0.00277654		-21.5984	-0.0134688	0.000393913	-0.00308568	-0.00179639
-21.5015	-0.0448245	0.0101801	0.0103374	-0.00100131		-21.5015	-0.0418506	-0.130183	-0.0129666	-0.00802213		-21.5015	-0.0176198	-0.0069257	-0.00454242	0.0020129		-21.5015	-0.0466309	-0.00253596	0.011034	-0.025604		-21.5015	-0.00152082	-0.225744	-0.00183205	0.0106725		-21.5015	-0.0138234	0.00759641	-0.00165238	-0.0017479
-21.4045	-0.035245	0.0245512	0.00654286	0.00387074		-21.4045	-0.0460204	-0.0773146	-0.0108124	-0.00766419		-21.4045	-0.0163696	-0.00690858	-0.00758556	0.00296062		-21.4045	-0.0494786	0.00772047	0.01136	-0.0224346		-21.4045	-0.0113818	-0.117667	-0.00137599	0.0118661		-21.4045	-0.0141425	-0.00975616	-0.00180334	0.00237506
-21.3075	-0.0300443	0.0513897	0.0067372	0.00318183		-21.3075	-0.0377411	-0.044442	-0.0108703	-0.00679413		-21.3075	-0.0142588	-0.0263532	-0.0127031	0.000189503		-21.3075	-0.0572328	0.00474327	0.0130473	-0.0207255		-21.3075	-0.00940432	-0.0990873	-0.00283795	0.011882		-21.3075	-0.0204867	-0.0273953	-0.00227631	0.000823705
-21.2105	-0.0200183	0.0433428	0.00557952	0.000220651		-21.2105	-0.0447521	-0.0629935	-0.0100958	-0.00579465		-21.2105	-0.0177473	-0.0305781	-0.0117398	0.000765111		-21.2105	-0.0584596	0.00510276	0.0126099	-0.0208347		-21.2105	-0.0136079	-0.196162	-0.00407132	0.0104002		-21.2105	-0.0216116	-0.0301391	-0.00164775	0.00185235
-21.1135	-0.000592182	0.0601029	0.00433164	-0.00456059		-21.1135	-0.04218	-0.0760186	-0.00960694	-0.00804007		-21.1135	-0.0220897	-0.0306029	-0.0142027	-0.00211502		-21.1135	-0.0534641	-0.0137968	0.00802875	-0.0265907		-21.1135	-0.0204935	-0.172115	-0.00856681	0.017643		-21.1135	-0.0239982	-0.0266533	0.00218294	0.00669526
-21.0165	0.000368175	0.0667693	6.15092e-05	-0.00569328		-21.0165	-0.0405693	-0.0589715	-0.00727726	-0.00571993		-21.0165	-0.0157673	-0.0155746	-0.0129366	-0.000777143		-21.0165	-0.0547554	-0.0188402	0.00718733	-0.0246557		-21.0165	-0.0191593	-0.0392269	-0.00846182	0.017557		-21.0165	-0.0250137	-0.0176009	0.00221859	0.00396605
-20.9195	0.0153992	0.0681235	0.00191376	-0.00617976		-20.9195	-0.0433328	-0.0612209	-0.00420763	-0.00701131		-20.9195	-0.0169887	0.00125001	-0.00571134	-0.00168363		-20.9195	-0.05877	-0.00911628	0.00666009	-0.0262884		-20.9195	-0.0221521	0.0334101	-0.00792586	0.0186869		-20.9195	-0.0193464	-0.0203131	0.00550027	0.00315144
-20.8225	0.0201673	0.086721	0.00178987	-0.00746606		-20.8225	-0.0387999	-0.0414959	-0.00537181	-0.00845763		-20.8225	-0.0176868	-0.0174893	-0.00416301	-0.00381713		-20.8225	-0.0557229	-0.00821719	0.00597124	-0.0258893		-20.8225	-0.0232803	0.0534693	-0.00776759	0.0174093		-20.8225	-0.0222757	-0.0142629	0.00319525	-0.000902975
-20.7255	0.0204391	0.0744074	-0.000626853	-0.0072273		-20.7255	-0.0444915	-0.0670874	-0.00536665	-0.0119884		-20.7255	-0.0110334	-0.0208879	-0.00557391	-0.00168604		-20.7255	-0.0493965	-0.028042	0.00286016	-0.0212116		-20.7255	-0.0312406	0.0316408	-0.0087187	0.0119447		-20.7255	-0.0239116	0.000460741	0.00192053	0.00191763
-20.6285	0.019716	0.0744924	0.000671714	-0.0089047		-20.6285	-0.0390388	-0.0925845	-0.00475575	-0.0132769		-20.6285	-0.00470032	-0.0201015	-0.00734383	-0.000232096		-20.6285	-0.048148	-0.022741	-0.0004362	-0.0210649		-20.6285	-0.0364648	0.0188011	-0.00732654	0.00759361		-20.6285	-0.0190786	-0.00641224	0.00149229	0.00284695
-20.5315	0.0157405	0.0495288	0.00260606	-0.0103641		-20.5315	-0.0365532	-0.057143	-0.00405493	-0.0135986		-20.5315	-0.000683598	-0.0256336	-0.00666869	3.82215e-05		-20.5315	-0.0504836	-0.037644	-0.000559623	-0.0160891		-20.5315	-0.0361618	0.0189597	-0.00865266	0.00811801		-20.5315	-0.0190205	-0.00217194	0.00235404	0.00437172
-20.4345	-0.00516653	0.0300845	0.00539965	-0.00799803		-20.4345	-0.0368457	-0.0738382	-0.00559936	-0.0177096		-20.4345	-0.00303382	-0.0231339	-0.00753136	-0.00146232		-20.4345	-0.0513253	-0.0411972	-0.00132607	-0.0104013		-20.4345	-0.0349475	0.0226321	-0.00988779	0.00615392		-20.4345	-0.0212368	-0.0166502	0.0014289	0.00676753
-20.3375	0.00139509	0.0196459	0.000894871	-0.00600435		-20.3375	-0.0391594	-0.048778	-0.00676529	-0.0198349		-20.3375	-0.00156624	-0.0201369	-0.00821382	-0.00370973		-20.3375	-0.0477208	-0.0568093	-0.000249306	-0.00888759		-20.3375	-0.0311902	0.0842774	-0.00861347	0.00639739		-20.3375	-0.017019	-0.0286814	0.00378448	0.00595525
-20.2405	-0.00861993	0.0252596	-1.2556e-05	-0.0093343		-20.2405	-0.0485923	-0.0661272	-0.00836991	-0.0189165		-20.2405	-0.00185047	-0.0194799	-0.0014673	-0.000193754		-20.2405	-0.0428276	-0.0582636	0.00155408	-0.010648		-20.2405	-0.0269784	0.0207071	-0.00820657	0.00593273		-20.2405	-0.0174649	-0.0293859	0.00349215	0.00615949
-20.1435	-0.0116544	0.0280929	0.000277318	-0.00685512		-20.1435	-0.0373598	-0.0445446	-0.00559886	-0.0185209		-20.1435	-0.00301826	-0.00627762	-0.0008354	-0.000258647		-20.1435	-0.0452819	-0.0614833	-0.000277526	-0.0156119		-20.1435	-0.0225834	0.100976	-0.00841721	0.00453381		-20.1435	-0.0179349	-0.0379157	0.00345318	0.00511779
-20.0466	-0.01256	0.0373222	-0.00234158	-0.00618829		-20.0466	-0.0378186	-0.0318559	-0.00329706	-0.0175031		-20.0466	-0.00724083	-0.00100083	0.00194969	-0.000605808		-20.0466	-0.0492165	-0.0642562	0.000312081	-0.0137139		-20.0466	-0.0334976	0.0155683	-0.00960934	0.00854504		-20.0466	-0.0191604	-0.0332012	0.00329285	0.00209155
-19.9496	-0.0147871	0.0552376	-0.00214943	-0.00692017		-19.9496	-0.0507	-0.0628273	-0.0014079	-0.0166167		-19.9496	0.00275645	0.0122102	0.0042583	-0.00355821		-19.9496	-0.0554694	-0.0663771	0.00137046	-0.014453		-19.9496	-0.0294469	-0.00706015	-0.00605684	0.00745017		-19.9496	-0.0145548	-0.0307247	0.00622529	0.00642807
-19.8526	-0.0103404	0.0623412	-0.00162897	-0.0105232		-19.8526	-0.0492843	-0.0244923	0.00142995	-0.0199676		-19.8526	-0.00201819	0.0289354	0.00483105	-0.00265124		-19.8526	-0.0576617	-0.0841126	-0.00148265	-0.017451		-19.8526	-0.0243384	-0.0185169	-0.00591682	0.00798563		-19.8526	-0.00879896	-0.0144577	0.00598604	0.00227434
-19.7556	-0.00190729	0.0658763	-0.0044156	-0.00868075		-19.7556	-0.0450829	-0.023805	0.000562726	-0.0170413		-19.7556	-0.00541528	0.0165381	0.00386052	-0.00199702		-19.7556	-0.0582146	-0.0773519	-0.00183327	-0.0141678		-19.7556	-0.0286472	-0.0571457	-0.00576586	0.0119186		-19.7556	-0.0116714	-0.0101134	0.00517224	0.000925824
-19.6586	-0.00427741	0.059969	-0.00513067	-0.00600022		-19.6586	-0.0430655	-0.0225609	0.0025691	-0.0187819		-19.6586	-0.00595176	0.019455	-0.000738763	-0.000764791		-19.6586	-0.0571601	-0.0706706	-0.00225614	-0.00998724		-19.6586	-0.0287767	-0.00879864	-0.0034637	0.0029596		-19.6586	-0.0152948	-0.0195848	0.00660547	0.00159915
-19.5616	-0.00988057	0.0334058	-0.00213899	-0.00744515		-19.5616	-0.040006	-0.0553975	0.00041007	-0.0197214		-19.5616	-0.00852228	0.0110819	0.00204086	-0.000923131		-19.5616	-0.0589526	-0.0652737	-0.00325098	-0.0102426		-19.5616	-0.0270486	-0.120988	-0.00390074	0.00179194		-19.5616	-0.00602137	-0.0141221	0.00365816	0.000681953
-19.4646	-0.0159691	-0.00863097	0.000516215	-0.00737292		-19.4646	-0.038602	-0.0291544	0.00188573	-0.0163184		-19.4646	-0.0173529	0.0135122	0.0108305	0.0013489		-19.4646	-0.049018	-0.0620834	-0.00357342	-0.0129493		-19.4646	-0.028373	-0.111718	-0.00230982	0.00192036		-19.4646	-0.00367595	-0.00484201	0.00289959	0.000681953
-19.3676	-0.00976202	-0.0206977	-0.00166895	-0.00645603		-19.3676	-0.040762	-0.0326489	0.00111327	-0.016874		-19.3676	-0.0208033	0.0172392	0.0150194	-0.000423404		-19.3676	-0.0519576	-0.0641759	-0.00422109	-0.0110978		-19.3676	-0.0262611	-0.0887823	-0.00244446	0.00245434		-19.3676	-0.00367543	-0.0111593	0.00136902	0.0011254
-19.2706	-0.021349	-0.0600845	0.00144036	-0.004075		-19.2706	-0.0435055	-0.00913251	0.00219973	-0.0141475		-19.2706	-0.0210041	0.00502775	0.0197211	0.00154237		-19.2706	-0.0570047	-0.0326864	-0.00404098	-0.0104439		-19.2706	-0.0208268	-0.157634	-0.00263646	-0.00340461		-19.2706	-0.000724566	-0.017679	-0.000513211	-0.00110255
-19.1736	-0.0296412	-0.0534176	0.00168043	-0.00145531		-19.1736	-0.0528763	-0.0186252	-0.000883057	-0.0114892		-19.1736	-0.0206676	0.000179408	0.0169664	0.00135315		-19.1736	-0.0526024	-0.0476836	-0.00304152	-0.011567		-19.1736	-0.0253232	-0.172687	-0.00331768	-0.00597977		-19.1736	0.000753773	-0.0288622	0.00171765	0.000867071
-19.0766	-0.0340507	-0.0472358	0.00181421	0.00137568		-19.0766	-0.051022	-2.06481e-05	-0.00269481	-0.0102433		-19.0766	-0.0195481	-0.0104956	0.0134418	0.00179248		-19.0766	-0.0480635	-0.0645881	-0.00228891	-0.0101133		-19.0766	-0.0244302	-0.194013	-0.0036825	-0.00988569		-19.0766	-0.00830265	-0.0246543	-0.00104045	0.00310527
-18.9796	-0.0226253	-0.0573882	0.00458021	0.00179971		-18.9796	-0.0528507	0.0351903	-0.003014	-0.0107615		-18.9796	-0.0193324	-0.000179408	0.0144813	0.00212833		-18.9796	-0.0461556	-0.0671647	-0.00369625	-0.00568613		-18.9796	-0.0246776	-0.161266	-0.00282322	-0.0073054		-18.9796	-0.00867633	-0.0179669	-0.000629468	0.00212653
-18.8826	-0.0243456	-0.0543713	0.00456917	0.00067735		-18.8826	-0.0475883	0.052586	-0.00388248	-0.00688582		-18.8826	-0.0172566	-0.000889556	0.0158799	0.00174796		-18.8826	-0.0468263	-0.0385306	-0.0048411	-0.00391444		-18.8826	-0.0166434	-0.117082	-0.00199344	-0.00678314		-18.8826	-0.00844325	-0.0242858	-0.000131643	-0.00105732
-18.7856	-0.0211588	-0.052585	0.00291015	0.00312656		-18.7856	-0.0456605	0.082747	-0.00216779	-0.00538726		-18.7856	-0.0243822	-0.00403638	0.0195924	0.0025776		-18.7856	-0.0463151	-0.0478754	-0.00397357	-0.0010509		-18.7856	-0.00866708	-0.108514	-0.0017109	-0.00370965		-18.7856	-0.0161309	-0.0120406	0.000626851	-0.000440413
-18.6887	-0.0296958	-0.0483916	0.000567776	0.00418693		-18.6887	-0.0519503	0.0327364	-0.00329334	-0.0083271		-18.6887	-0.0219367	-0.0141922	0.0194459	0.00128104		-18.6887	-0.0404031	-0.0419794	-0.00436819	0.00117302		-18.6887	-0.0122727	-0.0854213	-0.00219114	-0.00311988		-18.6887	-0.0114222	-0.0112599	0.00097244	0.00127741
-18.5917	-0.0225372	-0.0324801	-0.000706964	0.00720293		-18.5917	-0.0543468	0.0581161	-0.00420529	-0.00910782		-18.5917	-0.0268343	-0.00780061	0.0183086	0.00111917		-18.5917	-0.0411545	-0.0307057	-0.00468016	-0.00211636		-18.5917	-0.0204713	-0.0851255	0.000975782	-0.00448842		-18.5917	-0.0146141	-0.00722788	0.00347379	-0.003192
-18.4947	-0.0260271	-0.0267608	0.00128006	0.0060148		-18.4947	-0.0474163	0.0347848	-0.00323848	-0.00975131		-18.4947	-0.0289943	-0.0148059	0.019801	0.00038057		-18.4947	-0.0453477	-0.0474643	-0.00641232	-0.00107433		-18.4947	-0.0227375	-0.125082	0.0011795	-0.00625923		-18.4947	-0.0162493	0.00144398	0.00138298	-0.000766818
-18.3977	-0.00727809	-0.0325993	0.00113303	0.00678311		-18.3977	-0.0392606	0.087988	-0.0029581	-0.00978665		-18.3977	-0.0179803	0.00298533	0.0183403	-0.00106439		-18.3977	-0.0493352	-0.0565373	-0.00826219	0.00166152		-18.3977	-0.0254657	-0.11499	-0.000784635	-0.00815334		-18.3977	-0.0189033	0.0120609	0.00201628	-0.000650711
-18.3007	0.0041649	-0.0446517	0.00167806	0.00651097		-18.3007	-0.0422706	0.0807517	-0.00477427	-0.0102035		-18.3007	-0.0145127	0.00399587	0.0167123	-0.000773694		-18.3007	-0.0445092	-0.0502178	-0.00933526	0.000424691		-18.3007	-0.0271396	-0.141894	0.000607999	-0.00892155		-18.3007	-0.0150358	0.00614417	0.00296933	0.000432952
-18.2037	0.0133476	-0.0505063	0.00224663	0.00511863		-18.2037	-0.0364428	0.0913419	-0.00505912	-0.00921419		-18.2037	-0.0139571	-0.00228189	0.0151445	-0.000294983		-18.2037	-0.0352573	-0.0507296	-0.0112104	-0.00121491		-18.2037	-0.0292312	-0.10592	0.000824618	-0.0123625		-18.2037	-0.0120286	0.0080445	0.00267008	-0.000723919
-18.1067	0.0148247	-0.055452	0.00342161	0.00562521		-18.1067	-0.0339089	0.110088	-0.00462661	-0.0108927		-18.1067	-0.0115956	-0.0160266	0.0150229	0.000855993		-18.1067	-0.0235569	-0.0624532	-0.0136092	-0.00399684		-18.1067	-0.0346213	-0.0380727	-0.000215845	-0.0121555		-18.1067	-0.0148587	0.00379739	-0.00119423	-0.00425329
-18.0097	0.00496236	-0.0531553	0.00250914	0.00773266		-18.0097	-0.0300798	0.0741592	-0.00558253	-0.00994512		-18.0097	-0.00564232	-0.0210698	0.014094	-0.000348886		-18.0097	-0.0239332	-0.0484898	-0.0124745	0.00379798		-18.0097	-0.0374887	0.0271744	0.00273288	-0.0129501		-18.0097	-0.0160148	-0.0236477	0.000349718	-0.00338738
-17.9127	-0.0081243	-0.0685125	1.2556e-05	0.00641048		-17.9127	-0.0330357	0.0674212	-0.00785537	-0.00920439		-17.9127	0.000616868	-0.0156269	0.0113576	-0.00179288		-17.9127	-0.0205064	-0.0533878	-0.0123565	0.00553681		-17.9127	-0.0408814	0.0729155	0.00252223	-0.0148922		-17.9127	-0.019856	-0.0225038	0.00209436	-0.000754694
-17.8157	-0.00570855	-0.0685347	-0.00214849	0.00534536		-17.8157	-0.0400959	0.0667945	-0.0109565	-0.00560514		-17.8157	0.010075	-0.0183698	0.0138119	0.000255037		-17.8157	-0.0167421	-0.0512413	-0.0120101	0.00708745		-17.8157	-0.0370986	0.0114365	0.00114116	-0.0139248		-17.8157	-0.0197814	-0.00556965	0.00405387	-0.0039861
-17.7187	-0.0151336	-0.0633377	-0.00424943	0.00180232		-17.7187	-0.0423379	0.0644095	-0.0129922	-0.00614926		-17.7187	0.0138706	0.00241588	0.0114318	-0.000464072		-17.7187	-0.00443062	-0.0614582	-0.0110934	0.00643549		-17.7187	-0.0369739	0.0410195	0.00392515	-0.011055		-17.7187	-0.0263514	0.00454489	0.00522095	-0.00140004
-17.6217	-0.0262209	-0.0478346	-0.00608966	0.00277673		-17.6217	-0.0503875	0.0488369	-0.0145982	-0.0093354		-17.6217	0.0186386	0.0024086	0.00718577	-0.00100142		-17.6217	-0.0130354	-0.0766489	-0.0110568	0.0109357		-17.6217	-0.0318136	0.0604011	0.00339599	-0.0111788		-17.6217	-0.0299644	0.0131453	0.00597295	0.00137673
-17.5247	-0.0257177	-0.035402	-0.00612514	0.00388088		-17.5247	-0.0514468	0.0412014	-0.0154109	-0.00918753		-17.5247	0.0140614	0.00160376	0.00666578	-0.000748828		-17.5247	-0.00493954	-0.0965643	-0.0108004	0.013571		-17.5247	-0.0310288	0.0662069	0.00397217	-0.0154133		-17.5247	-0.0284404	0.0125089	0.00583315	0.00219041
-17.4277	-0.0179044	-0.0277543	-0.00849928	0.00428204		-17.4277	-0.0492931	0.0330276	-0.0141957	-0.00906494		-17.4277	0.00687698	0.0246158	0.00674416	-0.00335623		-17.4277	0.000373248	-0.102588	-0.0109994	0.0188721		-17.4277	-0.0365935	0.0757826	0.00469322	-0.0160082		-17.4277	-0.0308699	0.0122452	0.00489898	-0.00121399
-17.3307	-0.027635	-0.0266738	-0.00704459	0.00308		-17.3307	-0.0457663	0.0266468	-0.00962287	-0.0102807		-17.3307	0.00432007	0.0383254	0.00405002	-0.00407807		-17.3307	-0.00204392	-0.0789315	-0.0136297	0.0160967		-17.3307	-0.0327257	-0.00977534	0.00487234	-0.0144621		-17.3307	-0.0370817	0.0184381	0.00366918	0.00021193
-17.2338	-0.0428298	-0.0254905	-0.00505984	-7.75036e-05		-17.2338	-0.0443566	2.06481e-05	-0.00872218	-0.00985104		-17.2338	0.00155712	0.0489186	0.00292767	-0.00602379		-17.2338	-0.000827784	-0.0513217	-0.016487	0.0192438		-17.2338	-0.0284225	-0.0309453	0.0062759	-0.0150002		-17.2338	-0.0335726	0.0125429	0.00466438	0.00167049
-17.1368	-0.0536326	-0.0321182	-0.00922033	0.00147572		-17.1368	-0.0431934	-0.0208809	-0.00978622	-0.00844249		-17.1368	0.00696815	0.0290129	0.00321285	-0.0057846		-17.1368	0.00122358	-0.0418337	-0.0153889	0.0202185		-17.1368	-0.0270417	-0.117632	0.00451692	-0.019175		-17.1368	-0.0334253	-0.00304529	0.00572629	0.00351888
-17.0398	-0.0433403	-0.0665052	-0.00840178	0.0041653		-17.0398	-0.0360449	-0.0311446	-0.00966502	-0.0102636		-17.0398	-0.00319405	0.0232437	-0.000312448	-0.00496177		-17.0398	0.00647114	-0.0610259	-0.0135547	0.0209377		-17.0398	-0.0250795	-0.179876	0.00496034	-0.0167748		-17.0398	-0.0229473	-0.0233753	0.00591602	0.0048119
-16.9428	-0.0473846	-0.0782354	-0.00808911	-0.00083792		-16.9428	-0.0368407	-0.0356849	-0.00957225	-0.0081043		-16.9428	0.00318171	0.0225508	-0.0043541	-0.00498303		-16.9428	0.00982993	-0.0350995	-0.0153202	0.0170573		-16.9428	-0.0269022	-0.140143	0.00524541	-0.0166758		-16.9428	-0.0229847	-0.0231271	0.00607378	0.00249863
-16.8458	-0.0489123	-0.0603304	-0.00571901	-0.00263735		-16.8458	-0.028342	-0.0131194	-0.00594372	-0.00329388		-16.8458	0.00375441	0.0351783	-0.00312372	-0.00432416		-16.8458	0.0121096	-0.0399996	-0.015108	0.0175411		-16.8458	-0.0286094	-0.169686	0.00598739	-0.0182643		-16.8458	-0.0218689	-0.0171562	0.00509938	7.99691e-05
-16.7488	-0.0414906	-0.0855027	-0.00764463	-0.00491545		-16.7488	-0.0225387	-0.0137874	-0.00614886	-0.00314456		-16.7488	0.0137755	0.0369891	-0.00427829	-0.00111484		-16.7488	0.0158896	-0.035878	-0.0137686	0.017913		-16.7488	-0.0241432	-0.208766	0.00552684	-0.0199546		-16.7488	-0.0201658	-0.0243581	0.00504688	0.000974318
-16.6518	-0.0330343	-0.0750311	-0.0102259	-0.00687002		-16.6518	-0.0248407	0.0025697	-0.0085898	-0.00226596		-16.6518	0.0154164	0.0332039	-0.00033191	-0.00189708		-16.6518	0.0214647	2.4324e-05	-0.0129913	0.0184971		-16.6518	-0.028541	-0.148748	0.00558117	-0.0206774		-16.6518	-0.0204246	-0.0293366	0.00425457	-0.00218994
-16.5548	-0.0478474	-0.079903	-0.00963804	-0.00416356		-16.5548	-0.0206634	-0.00223106	-0.00753664	-0.00140967		-16.5548	0.00722748	0.0250124	-0.0016697	-0.000797999		-16.5548	0.0239249	0.0108116	-0.00965234	0.0185734		-16.5548	-0.0265094	-0.218404	0.00527407	-0.0184621		-16.5548	-0.012451	-0.0280617	0.00423993	-0.0029542
-16.4578	-0.0522804	-0.0829075	-0.00745494	-0.00699025		-16.4578	-0.0119726	0.00889953	-0.00623952	-0.00144737		-16.4578	0.000550137	0.0190444	-0.000228758	-0.00250084		-16.4578	0.0235148	0.00916829	-0.00782995	0.0213952		-16.4578	-0.0253595	-0.204324	0.00391298	-0.0163017		-16.4578	-0.011309	-0.0221227	0.00484827	-0.00186214
-16.3608	-0.0497802	-0.0545095	-0.00734366	-0.00508764		-16.3608	-0.0123633	-0.0111387	-0.00868662	-0.00225966		-16.3608	0.0122047	0.0185286	0.000235705	-0.00366385		-16.3608	0.0198764	0.0228095	-0.00502243	0.024692		-16.3608	-0.0211652	-0.192628	0.00291925	-0.020803		-16.3608	-0.00995541	-0.0103675	0.00344339	0.000964059
-16.2638	-0.0563523	-0.0639441	-0.0110656	-0.00627335		-16.2638	-0.000676847	-0.00128909	-0.00867035	-0.00254167		-16.2638	0.0037328	0.0197114	-0.00124489	-0.00680138		-16.2638	0.0168022	0.0356293	-0.00348172	0.0294732		-16.2638	-0.0164118	-0.20098	0.00161723	-0.0195839		-16.2638	-0.00825713	0.00142466	0.00252179	0.000324773
-16.1668	-0.0508462	-0.0703359	-0.0096979	-0.00901919		-16.1668	-0.00136049	-0.00205275	-0.00937567	0.00101527		-16.1668	0.0111691	0.0101933	-0.000597728	-0.00747075		-16.1668	0.0199363	0.037992	0.000504513	0.0267947		-16.1668	-0.0205589	-0.20989	-0.00171031	-0.0224154		-16.1668	-0.0119476	0.0176883	0.000465508	0.00232936
-16.0698	-0.0420101	-0.0593298	-0.00709966	-0.00995008		-16.0698	-0.000992544	-0.0166867	-0.00836492	-0.000116634		-16.0698	0.0100569	-0.00633058	-0.000712051	-0.00481563		-16.0698	0.0279253	0.0493677	-0.001815	0.0217669		-16.0698	-0.009923	-0.203618	-0.00020972	-0.0209037		-16.0698	-0.00920774	0.0190451	-0.00204742	0.000522014
-15.9728	-0.0471166	-0.0637043	-0.00618251	-0.00918706		-15.9728	0.00852249	-0.00100933	-0.00538322	-0.000345861		-15.9728	0.00774556	-0.00595959	-0.00135949	-0.00810275		-15.9728	0.02885	0.0420816	-0.00046999	0.0173056		-15.9728	-0.0115891	-0.0982252	-0.00115407	-0.0199227		-15.9728	-0.00591202	0.00363444	-0.00543599	8.16012e-06
-15.8758	-0.0331539	-0.0600633	-0.00435051	-0.00827187		-15.8758	0.0119028	0.00209766	-0.00187535	0.00217097		-15.8758	0.0126232	-0.0300792	-0.0028514	-0.00890175		-15.8758	0.0207661	0.0445714	-0.000437834	0.0160814		-15.8758	-0.0173962	-0.0522368	-0.00398261	-0.0227224		-15.8758	-0.00405483	-0.00201218	-0.0057927	-0.00154739
-15.7789	-0.0283062	-0.0704447	-0.00565663	-0.0104961		-15.7789	0.0160385	-0.0138235	-0.000772778	0.00154347		-15.7789	0.00879915	-0.0387402	-0.00452678	-0.00900627		-15.7789	0.0237681	0.0563784	-0.00372965	0.0127757		-15.7789	-0.0247234	-0.161563	-0.00641226	-0.0243549		-15.7789	-0.00550323	-0.0115443	-0.00597181	-0.00297658
-15.6819	-0.032143	-0.0458742	-0.00628865	-0.010603		-15.6819	0.017638	0.00362548	0.00192871	-0.00234731		-15.6819	0.0194111	-0.0271101	-0.00751907	-0.00559145		-15.6819	0.0224068	0.0745144	-0.00306575	0.012726		-15.6819	-0.025786	-0.0961603	-0.00655372	-0.0210084		-15.6819	-0.00867548	0.00125864	-0.00463935	-0.00759194
-15.5849	-0.0288989	-0.0406309	-0.00423571	-0.0128877		-15.5849	0.0104023	0.0133649	-0.000206066	-0.00102304		-15.5849	0.0320612	-0.0333053	-0.01106	-0.00512148		-15.5849	0.0210653	0.057268	-0.000829455	0.01029		-15.5849	-0.0160261	-0.109244	-0.007501	-0.0173973		-15.5849	-0.0111645	-0.000991947	-0.00518445	-0.00547637
-15.4879	-0.0184505	-0.0434632	-0.00721782	-0.0133287		-15.4879	0.0185842	-0.0160311	-0.00414419	0.000618309		-15.4879	0.0241736	-0.0429468	-0.0122916	-0.00472113		-15.4879	0.0224576	0.0647566	0.00260961	0.0119326		-15.4879	-0.0211534	0.0128922	-0.00675663	-0.0205955		-15.4879	-6.30753e-05	-0.000510202	-0.00262477	-0.00941841
-15.3909	-0.00204317	-0.0447449	-0.00810381	-0.0130396		-15.3909	0.0178135	0.0293004	-0.00738655	0.000753793		-15.3909	0.0252667	-0.0482913	-0.0118048	-0.00228755		-15.3909	0.0176333	0.049588	0.0052299	0.00810614		-15.3909	-0.0192577	-0.00289118	-0.00905973	-0.0182874		-15.3909	0.00355155	0.00513608	-0.00185961	-0.00540596
-15.2939	0.0149581	-0.0488421	-0.00468826	-0.0113587		-15.2939	0.0266671	0.0213084	-0.00745811	0.00148035		-15.2939	0.0265712	-0.030576	-0.0145658	-0.00127863		-15.2939	0.0208039	0.0512547	0.00777434	0.00500038		-15.2939	-0.0222694	0.0725188	-0.00737302	-0.016734		-15.2939	0.00745238	-0.000192706	-0.00106718	-0.00615623
-15.1969	0.0181517	-0.00985419	-0.00109283	-0.0109076		-15.1969	0.0161827	0.0287714	-0.00789064	0.00199533		-15.1969	0.0261736	-0.0201044	-0.012579	-0.00312361		-15.1969	0.018722	0.0638652	0.00444333	-0.00269823		-15.1969	-0.0313578	0.110497	-0.00791302	-0.0211128		-15.1969	0.00420246	0.0211918	-0.00298413	-0.00579578
-15.0999	0.0270014	0.00649743	0.000617686	-0.00673749		-15.0999	0.0116157	0.0201323	-0.00751454	0.000408773		-15.0999	0.0251418	-0.0124952	-0.0124112	-0.00658681		-15.0999	0.0138569	0.0439669	0.00804261	-0.000767999		-15.0999	-0.0369102	0.0823074	-0.00789064	-0.0211449		-15.0999	0.00223727	0.024312	-0.00238814	-0.00462632
-15.0029	0.0306885	0.000428029	-0.00140522	-0.00534299		-15.0029	0.0132834	0.0133551	-0.00827004	-0.000679672		-15.0029	0.0346939	-0.0119942	-0.0159201	-0.00670737		-15.0029	0.0142808	0.0619054	0.0098905	-0.0071657		-15.0029	-0.0298582	0.127996	-0.00910001	-0.0180876		-15.0029	-0.00193117	0.0271058	8.43937e-06	-0.00243102
-14.9059	0.0321658	0.0067945	0.00105575	-0.00572307		-14.9059	0.0118007	0.00253858	-0.00457311	0.00201616		-14.9059	0.0188436	-0.00873432	-0.017076	-0.00925212		-14.9059	0.0123904	0.0463692	0.0103757	-0.00787881		-14.9059	-0.0298759	0.183203	-0.00761133	-0.0163143		-14.9059	-0.00196039	0.0354763	-0.00343592	-0.00445286
-14.8089	0.0203954	0.0270971	0.000403793	-0.00261195		-14.8089	0.00834668	-0.000614619	-0.00448264	0.00251444		-14.8089	0.0140947	-0.00489729	-0.017982	-0.00963161		-14.8089	0.0118351	0.0410134	0.0122	-0.0112336		-14.8089	-0.0214152	0.143531	-0.00696217	-0.0124757		-14.8089	-0.00499088	0.0163491	-0.00211255	-0.00269634
-14.7119	0.0266576	0.0179056	0.00253196	-0.00584554		-14.7119	0.0126488	-0.0207567	-0.00645098	0.00247883		-14.7119	0.0232219	-0.0138514	-0.0170064	-0.0128044		-14.7119	0.00956508	0.0553204	0.00870128	-0.0115103		-14.7119	-0.021125	0.199261	-0.00579778	-0.00989179		-14.7119	-0.00569434	0.00651572	-0.000260594	-0.00034902
-14.6149	0.0320926	0.0172824	5.50436e-05	-0.00498786		-14.6149	0.00486291	-0.041304	-0.00990711	0.00346868		-14.6149	0.0324668	-0.0167929	-0.021461	-0.0122561		-14.6149	0.00850428	0.0240163	0.00845101	-0.00868288		-14.6149	-0.0226043	0.212895	-0.00559876	-0.00759773		-14.6149	-0.0113173	0.0231191	-0.000623167	-0.000472121
-14.5179	0.0171644	-0.011646	0.000759015	-0.00799364		-14.5179	0.0105463	-0.0171886	-0.00949414	0.00417134		-14.5179	0.0255143	-0.0197513	-0.0199887	-0.0112256		-14.5179	0.00664749	0.013088	0.00741165	-0.0110364		-14.5179	-0.0182755	0.264117	-0.00302465	-0.00771922		-14.5179	-0.0154761	0.00362619	5.18166e-05	-0.0019941
-14.421	0.0297029	0.0112804	0.00276861	-0.00519701		-14.421	0.00795929	-0.0150985	-0.00846655	0.00684311		-14.421	0.0284823	-0.00963943	-0.0214009	-0.00822203		-14.421	-0.000373248	0.0154618	0.00759379	-0.0109589		-14.421	-0.0192102	0.248273	-0.00276894	-0.00762018		-14.421	-0.0138068	-0.00851823	4.5421e-05	-0.00317056
-14.324	0.0307607	-0.00430428	0.00390667	0.000167175		-14.324	0.00783899	-0.0108689	-0.00978719	0.00510949		-14.324	0.0200537	0.0056208	-0.0240246	-0.00526594		-14.324	-0.00596604	0.0064292	0.00510725	-0.00755958		-14.324	-0.020538	0.315964	-0.00208085	-0.00616316		-14.324	-0.00948899	-0.000665423	-0.000124339	-0.000443677
-14.227	0.0305685	-0.0065546	0.00416538	-0.000628592		-14.227	0.0124768	-0.0171072	-0.00844352	0.00615516		-14.227	0.0162538	0.0223394	-0.0230746	-0.00678108		-14.227	-0.0122501	0.0102108	0.00666354	-0.00851558		-14.227	-0.0274582	0.308518	-0.00153762	-0.00915841		-14.227	-0.0113161	-0.0109777	0.00368707	0.0015418
-14.13	0.0412632	-0.00233329	0.00583742	-0.00168779		-14.13	0.0133272	-0.0312451	-0.00969853	0.00363341		-14.13	0.0221143	0.0245243	-0.0222024	-0.00655416		-14.13	-0.0147779	0.00910817	0.00479141	-0.00967835		-14.13	-0.0302405	0.270858	0.000836476	-0.0111694		-14.13	-0.0102612	0.00305602	0.00448757	0.0036084
-14.033	0.0397789	0.0238147	0.0104076	0.00157253		-14.033	0.0207874	-0.048085	-0.00964482	0.0020267		-14.033	0.0204866	0.0341919	-0.0185213	-0.00484057		-14.033	-0.0113836	-0.00626637	0.00304408	-0.00979518		-14.033	-0.0231649	0.275468	0.00244577	-0.0112012		-14.033	-0.00842388	0.00112289	0.00375011	0.00364104
-13.936	0.0344666	0.0379419	0.00917552	0.00592839		-13.936	0.0208944	-0.0505022	-0.00945646	0.00153031		-13.936	0.0199965	0.053646	-0.0160421	-0.00328717		-13.936	-0.0129616	-0.00476096	0.00365479	-0.0107622		-13.936	-0.0164866	0.307781	0.0028784	-0.00578236		-13.936	-0.00886606	-0.00124027	0.00301477	0.00032011
-13.839	0.032584	0.0343736	0.014127	0.00571144		-13.839	0.0223613	-0.0422468	-0.0130404	0.00434604		-13.839	0.0223199	0.042928	-0.0146289	-0.00791979		-13.839	-0.0141552	-0.0105227	0.00296538	-0.00910808		-13.839	-0.0113651	0.251139	0.00519898	-0.00732917		-13.839	-0.00904064	-0.00158216	0.00350773	-0.0004157
-13.742	0.0256925	0.013821	0.0113895	0.0062523		-13.742	0.0237486	-0.0567627	-0.012441	0.002511		-13.742	0.0259439	0.0514187	-0.0121755	-0.00544722		-13.742	-0.016809	-0.00232246	0.00248542	-0.0136433		-13.742	-0.0150858	0.273822	0.0067149	-0.00815185		-13.742	-0.0110521	-0.00527605	0.00607707	-0.000800857
-13.645	0.0209284	0.00308865	0.0117081	0.00615674		-13.645	0.0247354	-0.0341776	-0.0109008	0.00270516		-13.645	0.0384832	0.0475492	-0.0117752	-0.00547538		-13.645	-0.015861	-0.0158341	0.00115533	-0.00970157		-13.645	-0.00753821	0.228352	0.00622528	-0.00808236		-13.645	-0.0134101	-0.0089266	0.00586025	-2.77444e-05
-13.548	0.0137067	0.00340331	0.0100798	0.00723774		-13.548	0.0338287	-0.0645692	-0.00677553	0.00515052		-13.548	0.0436887	0.0489546	-0.0124555	-0.00269897		-13.548	-0.0158375	-0.0154052	-0.00217124	-0.00929643		-13.548	-0.0119546	0.208071	0.00782605	-0.00814096		-13.548	-0.015622	-0.0220097	0.00491485	-0.00877959
-13.451	0.00622322	0.0123427	0.0095047	0.00655512		-13.451	0.0358338	-0.0706126	-0.00423363	0.00543082		-13.451	0.0417801	0.0466333	-0.00743553	-0.000891206		-13.451	-0.0175022	-0.0136563	-0.00391012	-0.00719182		-13.451	-0.0104456	0.188668	0.00628211	-0.00290777		-13.451	-0.0140976	-0.0170872	0.00382094	-0.00664303
-13.354	-0.00165713	0.000769038	0.00673808	0.00671205		-13.354	0.0466481	-0.0703041	-0.00271389	0.00605973		-13.354	0.0519002	0.0550097	-0.00221228	-0.000584071		-13.354	-0.0187042	-0.0266783	-0.000398992	-0.00292527		-13.354	-0.0113091	0.134966	0.00839385	0.00498658		-13.354	-0.0170071	-0.0293472	0.00499123	-0.00375855
-13.257	-0.00503105	-0.000870539	0.00870977	0.00615046		-13.257	0.0525101	-0.0645628	-0.00370875	0.00627428		-13.257	0.043781	0.0515516	0.000942161	0.000191027		-13.257	-0.0133243	-0.0114746	-5.6531e-05	-0.00186232		-13.257	-0.0169016	0.119049	0.00790592	0.00332472		-13.257	-0.0113049	-0.0393279	0.00466519	-0.0054013
-13.16	0.0106219	-0.000751935	0.0101365	0.0076931		-13.16	0.0503416	-0.0655157	-0.00442118	0.00846376		-13.16	0.0344723	0.0519121	0.0032933	-0.000884388		-13.16	-0.0168887	-0.0217651	-0.00225621	0.00147349		-13.16	-0.0234601	0.117465	0.0103267	0.00428424		-13.16	-0.0125043	-0.0584719	0.00464401	-0.00716528
-13.063	0.0250065	0.00164122	0.00889781	0.00792611		-13.063	0.0450791	-0.0773961	-0.00722355	0.0077169		-13.063	0.0558635	0.0289178	0.002587	-0.000450195		-13.063	-0.0182574	-0.00525839	-0.00451615	0.000296142		-13.063	-0.0220354	0.0730547	0.00855147	0.00324648		-13.063	-0.00843659	-0.0483264	0.00476241	-0.00434468
-12.9661	0.0257686	-0.0415052	0.0101451	0.00819672		-12.9661	0.0527472	-0.0698049	-0.00587991	0.00751083		-12.9661	0.0544358	0.0375276	-0.00038952	0.000193353		-12.9661	-0.0178787	-0.0164955	-0.00563288	-0.00223264		-12.9661	-0.0212884	0.166604	0.00751586	-0.000986258		-12.9661	-0.00151537	-0.023072	0.00602398	-0.00617488
-12.8691	0.0178738	-0.0333161	0.00666882	0.0107556		-12.8691	0.0405552	-0.0514169	-0.00363282	0.00829357		-12.8691	0.0481649	0.0567333	-0.00213327	0.00378826		-12.8691	-0.0146086	-0.0305482	-0.00552782	4.27536e-05		-12.8691	-0.0176627	0.150018	0.00622751	-0.00439962		-12.8691	-0.006993	-0.0131267	0.00377019	-0.0103491
-12.7721	0.0201538	-0.0182254	0.00409345	0.0100155		-12.7721	0.0447132	-0.0159764	-0.00196215	0.00636059		-12.7721	0.0436344	0.0637674	0.00278991	0.00543607		-12.7721	-0.0108729	0.000544437	-0.0034067	-0.00284658		-12.7721	-0.0188157	0.142925	0.00951728	-0.00985366		-12.7721	-0.00650453	-0.0330492	0.00425033	-0.011022
-12.6751	0.0261712	-0.0130589	0.00247571	0.0121391		-12.6751	0.0352685	-0.0477199	-0.00142712	0.00323831		-12.6751	0.0440001	0.0636506	0.00375573	0.00690301		-12.6751	-0.00545218	0.0158624	-0.00360992	-0.00353299		-12.6751	-0.0188193	0.0817831	0.00910192	-0.00866256		-12.6751	-0.00776973	-0.0261431	0.0053662	-0.00908361
-12.5781	0.0153491	-0.0186989	0.00480165	0.0134982		-12.5781	0.031131	-0.0487871	-0.00126916	7.99436e-05		-12.5781	0.0382445	0.0454863	0.00422789	0.00446646		-12.5781	-0.00506283	0.00853389	-0.00458349	-0.00509602		-12.5781	-0.0172183	0.105762	0.00953131	-0.0103284		-12.5781	-0.00889427	-0.0172214	0.00907692	-0.00560413
-12.4811	0.0177475	-0.0121862	0.00204811	0.0130174		-12.4811	0.0262671	-0.0527558	0.00210927	0.00428663		-12.4811	0.0394869	0.0322795	0.000813869	0.0057935		-12.4811	-0.00047697	0.00464686	-0.0053897	-0.0125249		-12.4811	-0.013036	-0.0199118	0.00990071	-0.0134025		-12.4811	-0.00560957	-0.0144572	0.00960614	-0.0061469
-12.3841	0.0225381	-0.0179473	-0.00258736	0.0123328		-12.3841	0.0252936	-0.041149	0.00182288	0.00341236		-12.3841	0.0418963	0.0299941	0.00308562	0.00584468		-12.3841	-0.00103885	-0.00863868	-0.00555565	-0.0107025		-12.3841	-0.00732946	-0.0610735	0.00803872	-0.0139482		-12.3841	-0.00550972	-0.0123466	0.0083355	-0.0025751
-12.2871	0.0160075	-0.00907027	-0.00624203	0.013218		-12.2871	0.0215689	-0.0588431	0.000584225	0.00595992		-12.2871	0.032584	0.0335036	0.000989003	0.00579214		-12.2871	0.00661337	-0.0152448	-0.00354554	-0.00988529		-12.2871	0.00124191	-0.0141186	0.00692536	-0.0149096		-12.2871	-0.00972102	-0.030819	0.00891452	0.000916031
-12.1901	0.010912	-0.0408747	-0.00925222	0.0121619		-12.1901	0.0112026	-0.0321787	0.0022384	0.00655693		-12.1901	0.027862	0.0324588	-0.00337198	0.00499867		-12.1901	0.0125888	0.0185668	-0.00314029	-0.0097425		-12.1901	0.00807082	-0.0805198	0.00380458	-0.0160261		-12.1901	-0.0126458	-0.0372731	0.00978645	0.00155578
-12.0931	0.0126666	-0.0422418	-0.00820525	0.00725883		-12.0931	0.0153379	0.004161	0.00298712	0.00962797		-12.0931	0.0347929	0.0212041	-0.00326702	0.00123797		-12.0931	0.0197674	0.0156435	-0.00211553	-0.00953228		-12.0931	0.00103244	-0.103798	0.00559291	-0.0173548		-12.0931	-0.00809549	-0.045611	0.0105109	0.00487579
-11.9961	0.0206978	-0.06299	-0.0123615	0.0074416		-11.9961	0.0197199	0.00241602	0.00345818	0.0102917		-11.9961	0.0359624	0.0281486	-0.00400801	0.00172686		-11.9961	0.0183152	0.0035656	-0.000393666	-0.0133798		-11.9961	0.00172935	-0.0831771	0.00526732	-0.0144121		-11.9961	-0.00454541	-0.03831	0.00815166	0.00720911
-11.8991	0.0222816	-0.037809	-0.00901345	0.00675341		-11.8991	0.0285912	0.0170069	0.00311532	0.00971431		-11.8991	0.0199128	0.0278043	-0.00029851	0.00200272		-11.8991	0.0203277	0.0378527	0.00138778	-0.00909163		-11.8991	-0.000500871	-0.0611595	0.00420602	-0.0106451		-11.8991	0.000477385	-0.0274587	0.00651305	0.00731729
-11.8021	0.0306424	-0.0234377	-0.00878205	0.00638051		-11.8021	0.0266108	0.0690449	0.001874	0.007796		-11.8021	0.0177875	0.0192744	0.00440825	0.00175213		-11.8021	0.014905	0.0401644	0.00118258	-0.0111119		-11.8021	0.000804282	-0.0465467	0.00410777	-0.0090531		-11.8021	0.000401399	-0.0356299	0.00536863	0.00735973
-11.7051	0.0343073	-0.0134475	-0.00328493	0.00286896		-11.7051	0.020198	0.0853022	2.14021e-06	0.00282906		-11.7051	0.0133129	0.00705313	0.00811305	0.000807223		-11.7051	0.0132333	0.0479452	0.00254299	-0.0125428		-11.7051	-0.00663377	-0.00395303	0.00230951	-0.0092629		-11.7051	0.00243987	-0.0172845	0.00376293	0.0102288
-11.6081	0.0175151	-0.0224271	-0.00294395	0.00135486		-11.6081	0.00735308	0.0889321	-0.00316975	0.0040778		-11.6081	0.0155611	-0.000399737	0.00656273	-0.00130575		-11.6081	0.0148139	0.0255492	0.00264519	-0.0160545		-11.6081	-0.00363918	-0.0511845	0.00158114	-0.0121972		-11.6081	-0.0074294	-0.0141705	0.00213031	0.0081333
-11.5112	0.0195325	-0.011339	-0.0012739	-0.000559594		-11.5112	0.00125545	0.107692	-0.00131449	0.00688592		-11.5112	-0.000649205	-0.00957183	0.00713147	0.000595541		-11.5112	0.0207382	0.0386314	0.00295142	-0.0168458		-11.5112	0.000796085	-0.0155957	-0.000715837	-0.0184238		-11.5112	-0.00401281	-0.0226891	0.00150477	0.00445612
-11.4142	0.0223481	-0.0190547	-0.00377021	-0.00371996		-11.4142	0.000214484	0.103344	-0.00153058	0.00789998		-11.4142	0.00230249	-0.00922753	0.00821634	0.00245295		-11.4142	0.0279397	0.0416823	0.000100972	-0.0156951		-11.4142	0.00834276	0.0638001	-0.000973863	-0.0199732		-11.4142	-0.00229934	-0.019514	0.00253518	0.00782275
-11.3172	0.021587	-0.026167	-0.00139325	-0.00257535		-11.3172	-0.00400439	0.123793	-0.00212336	0.00516564		-11.3172	0.00591462	-0.0106774	0.0100412	0.00562674		-11.3172	0.0293012	0.0265418	0.00340774	-0.0167722		-11.3172	0.0115088	0.0423289	-0.00275604	-0.0224839		-11.3172	0.00405394	-0.00441573	0.000419413	0.00625182
-11.2202	0.00517866	-0.0209253	0.00156745	-0.00358636		-11.2202	-0.00581417	0.122027	0.00129182	0.00472421		-11.2202	-0.0094516	-0.00141172	0.00959213	0.00641283		-11.2202	0.0314879	0.0175656	0.00575478	-0.0137911		-11.2202	0.00714973	0.0459599	-0.00413203	-0.0220547		-11.2202	0.00369569	-0.0171685	0.000760962	0.00520872
-11.1232	0.00855419	-0.0325615	0.0030803	-0.00332876		-11.1232	-0.00731939	0.119066	0.00307455	0.00262377		-11.1232	-0.00775946	0.0049321	0.00921957	0.00967557		-11.1232	0.0309418	0.0118253	0.00503595	-0.00960758		-11.1232	0.00630514	-0.0230934	-0.00540809	-0.0186684		-11.1232	0.000656969	-0.0250139	0.000102162	0.007356
-11.0262	0.0207411	-0.0270874	0.00458284	-0.00340539		-11.0262	0.00127976	0.108705	0.0035167	0.000643992		-11.0262	-0.00586724	-0.0159502	0.0106224	0.00940974		-11.0262	0.0310523	0.00661402	0.00578418	-0.0115771		-11.0262	0.00577732	-0.0462944	-0.0038063	-0.0135531		-11.0262	0.0047001	-0.0262945	0.0011318	0.0110835
-10.9292	0.0120517	-0.0357412	0.00594176	-0.000627246		-10.9292	-0.00471492	0.083933	0.00366296	0.00433345		-10.9292	-0.01225	-0.0253153	0.0110979	0.00796174		-10.9292	0.0227535	-0.00605748	0.0034374	-0.0078637		-10.9292	0.010712	-0.0199721	-0.00669707	-0.0102432		-10.9292	0.00593968	-0.0327819	-0.000147474	0.00905703
-10.8322	0.0224189	-0.039898	0.00900223	-0.00188581		-10.8322	-0.00403683	0.109952	0.00432529	0.00872746		-10.8322	-0.0168501	-0.0186799	0.0134187	0.00772888		-10.8322	0.0239495	-0.0040902	0.00427019	-0.00819521		-10.8322	0.0125334	-0.00668583	-0.0066922	-0.00604993		-10.8322	0.0118826	-0.0447269	-0.000237496	0.00827459
-10.7352	0.0277885	-0.0439317	0.00544109	-0.00206553		-10.7352	-0.000214484	0.0960093	0.0022962	0.0109935		-10.7352	-0.0165665	-0.0014509	0.0142833	0.00867668		-10.7352	0.022151	-0.0154726	0.00440994	-0.00967034		-10.7352	0.00764374	-0.0149954	-0.00560619	-0.00742755		-10.7352	0.0165994	-0.0490186	-0.00157942	0.00659641
-10.6382	0.0360967	-0.0219906	0.00672451	-0.00384549		-10.6382	-0.00268615	0.123088	-0.000103341	0.00426047		-10.6382	-0.0167091	0.00641425	0.0226911	0.00758819		-10.6382	0.0177867	-0.00232546	0.00201776	-0.00879147		-10.6382	0.00358182	0.0489102	-0.00607609	-0.00298287		-10.6382	0.0134969	-0.0450375	-0.00085207	0.00312439
-10.5412	0.031958	-0.00960632	0.0122256	-0.00221932		-10.5412	-0.0046016	0.135851	0.00175778	0.00299992		-10.5412	-0.0207814	0.00855838	0.0210127	0.00707113		-10.5412	0.0175957	0.0139671	0.00153786	-0.00604463		-10.5412	0.00790006	0.0766852	-0.00693837	-0.00140304		-10.5412	0.0168117	-0.0429661	-0.00179776	-0.00217502
-10.4442	0.037023	-0.0156548	0.0125426	-0.00289638		-10.4442	-0.00180548	0.144949	0.00547643	-6.59745e-06		-10.4442	-0.023516	-0.00247393	0.0233799	0.00706536		-10.4442	0.00400365	0.0433241	0.000629011	1.09315e-05		-10.4442	0.00649356	-0.0202401	-0.00634079	0.000713902		-10.4442	0.0214358	-0.025975	-0.00258709	-0.00461606
-10.3472	0.042084	0.00044784	0.0109178	-0.00362674		-10.3472	0.00196634	0.140396	0.00156507	-0.000639852		-10.3472	-0.0226312	0.00331984	0.0276027	0.00783941		-10.3472	-0.00449729	0.0127481	-0.00213413	0.00140777		-10.3472	-0.00251424	0.0254578	-0.00467381	0.00253786		-10.3472	0.0203517	-0.0212889	-0.00109716	-0.00371845
-10.2502	0.0577318	-0.00103942	0.0135722	-0.00155868		-10.2502	-0.00258484	0.111642	0.00102862	-0.0011283		-10.2502	-0.0235811	-0.0019728	0.0231532	0.0102424		-10.2502	-0.00927779	0.0241127	-0.00260854	0.0021773		-10.2502	-0.0038809	0.108225	-0.00558743	0.000882597		-10.2502	0.0194094	0.000192706	-0.000111904	-0.00195726
-10.1532	0.0668928	0.0408621	0.0118755	-0.0032857		-10.1532	-0.0017711	0.135847	0.000411932	-0.00364227		-10.1532	-0.0145228	-0.0142203	0.0224946	0.0120896		-10.1532	-0.00591148	0.0492475	-0.00300019	0.00352719		-10.1532	-0.0064197	0.230133	-0.00720971	0.00220988		-10.1532	0.0156098	-0.0164285	-0.00123601	-0.00267255
-10.0563	0.0598729	0.0466215	0.00884263	0.00178572		-10.0563	-0.0101762	0.11987	0.000790152	-0.00385194		-10.0563	-0.0027181	-0.0201923	0.0185923	0.0107092		-10.0563	-0.0142594	0.0199031	-0.00673141	0.00208996		-10.0563	-0.0061692	0.279226	-0.00676642	-0.00108629		-10.0563	0.0162401	-0.0200092	-0.00317319	0.00050243
-9.95926	0.0519763	0.0373127	0.00812885	0.00085303		-9.95926	-0.0159413	0.0807996	0.0031069	-0.00370686		-9.95926	-0.0073288	-0.0102645	0.0180041	0.0101648		-9.95926	-0.0123036	0.0189806	-0.00659425	0.000974185		-9.95926	-0.00296904	0.280701	-0.0053966	0.000310651		-9.95926	0.0122914	-0.0122154	-0.0021182	0.00308895
-9.86227	0.051108	0.0363026	0.00870833	0.00318766		-9.86227	-0.0156318	0.0597886	0.00185098	-0.00242187		-9.86227	-0.00486002	-0.00256773	0.0144574	0.00583609		-9.86227	-0.00914882	0.0112698	-0.00582511	-1.09315e-05		-9.86227	0.00799636	0.23742	-0.00611852	0.00460331		-9.86227	0.0103597	-0.00888965	-0.00302698	0.00275043
-9.76528	0.048432	0.0411318	0.0104364	0.000594803		-9.76528	-0.0143357	0.048204	0.00307884	-0.00409473		-9.76528	-0.0107274	0.0160906	0.0151718	0.00497429		-9.76528	-0.014184	0.0421817	-0.00682766	-5.85476e-05		-9.76528	0.00628222	0.243922	-0.00265507	0.00464738		-9.76528	0.0174533	-0.0126757	-0.00217898	0.0015418
-9.66828	0.0369977	0.0338559	0.00654706	0.00164		-9.66828	-0.0177283	0.0217023	0.00111661	-0.0078682		-9.66828	-0.00738259	0.0163047	0.0100643	0.00281215		-9.66828	-0.0193969	0.03335	-0.00847181	-0.00229438		-9.66828	0.00879389	0.246559	-0.00146329	0.00662336		-9.66828	0.0119519	-0.00555537	-0.00101689	0.00397491
-9.57129	0.0263744	0.0285961	0.007412	0.0032642		-9.57129	-0.0174837	0.0141127	0.00414863	-0.00911068		-9.57129	-0.0103059	0.0101236	0.00391485	0.000472414		-9.57129	-0.0237809	0.0318893	-0.00778308	0.0022566		-9.57129	0.00466709	0.159091	-0.000995691	0.00851384		-9.57129	0.0068385	-0.0187258	-0.0039615	0.00359022
-9.4743	0.01414	0.0341832	0.00441889	0.00295994		-9.4743	-0.0153616	0.00052234	0.00676778	-0.00799928		-9.4743	-0.0117044	0.00913306	0.000971382	-0.0037431		-9.4743	-0.0265829	0.0358135	-0.00858053	0.0071847		-9.4743	0.0029876	0.115167	-0.000751908	0.00724086		-9.4743	0.00477083	-0.0132361	-0.00231809	0.00281944
-9.3773	0.0202265	0.0376742	0.00377469	0.00308421		-9.3773	-0.00878398	0.0258811	0.00446617	-0.0107674		-9.3773	-0.00960214	0.00567417	0.00863922	-0.00560813		-9.3773	-0.023401	0.0473216	-0.00870824	0.00898005		-9.3773	0.00353369	0.0993085	4.98054e-05	0.00790459		-9.3773	0.00049328	-0.00414595	0.00057572	0.00345359
-9.28031	0.0121837	0.0801512	0.00133619	0.00146791		-9.28031	-0.00667138	0.00361509	0.00246908	-0.00960044		-9.28031	-0.00735015	0.00532865	0.00415724	-0.00942282		-9.28031	-0.0217259	0.0701327	-0.00843504	0.00840568		-9.28031	0.000499177	0.248345	0.000673531	0.00779597		-9.28031	0.00898581	0.00205395	-0.00196255	0.00433489
-9.18332	0.00775317	0.0728536	-1.88143e-05	0.000533252		-9.18332	-0.0157527	-0.0205116	0.00112432	-0.00715019		-9.18332	-0.00988355	0.00293615	0.00762614	-0.0130611		-9.18332	-0.0173318	0.0900133	-0.00938574	0.0125367		-9.18332	0.0055133	0.303023	-0.00165465	0.00315206		-9.18332	0.0127826	-0.00347409	-0.00567702	0.00217549
-9.08632	0.0120389	0.0868148	-9.84559e-05	-0.00154136		-9.08632	-0.0161409	-0.0220342	0.000189453	-0.00735131		-9.08632	-0.000502399	0.00792843	0.00787453	-0.01097		-9.08632	-0.0131095	0.106471	-0.00963551	0.00480847		-9.08632	0.00772535	0.281756	0.00146968	0.00472727		-9.08632	0.0139101	-0.00572047	-0.00431188	0.00255738
-8.98933	-0.00578102	0.096214	-0.00483557	-0.000146143		-8.98933	-0.00692634	-0.0111486	0.00191772	-0.00867218		-8.98933	-0.0062271	0.00470779	0.00245156	-0.0126106		-8.98933	-0.0164201	0.0988949	-0.00852674	0.0041044		-8.98933	0.00755049	0.357708	0.00140757	0.00375455		-8.98933	0.0119511	0.00130881	-0.00511756	0.00142802
-8.89234	-0.00897327	0.0885367	-0.00701182	-0.00437029		-8.89234	-0.0105909	0.0215665	0.000376922	-0.0112041		-8.89234	-0.00643294	-0.00891639	0.00382937	-0.00859863		-8.89234	-0.0112052	0.119018	-0.00860614	0.00565123		-8.89234	0.0138439	0.416141	-0.000132501	0.00752296		-8.89234	0.00777878	-0.00320152	-0.00425391	0.0029071
-8.79534	-0.0258047	0.071482	-0.00691771	-0.00667388		-8.79534	-0.00879385	0.00134369	-0.00159886	-0.00674845		-8.79534	-0.00664903	-0.00513647	0.000295816	-0.00814069		-8.79534	-0.00714851	0.110702	-0.00564803	0.0118164		-8.79534	0.0220518	0.394423	0.000260524	0.00689935		-8.79534	0.00686257	-0.00761254	-0.00579162	0.00650874
-8.69835	-0.0231112	0.0764978	-0.00892768	-0.00625881		-8.69835	-0.00165915	0.0151863	-0.00406917	-0.00526561		-8.69835	-0.00275027	-0.00830705	-6.30603e-05	-0.00331348		-8.69835	-0.00374079	0.100065	-0.00557785	0.00645946		-8.69835	0.0192742	0.42212	0.00253595	0.00557504		-8.69835	0.00655849	-0.00166045	-0.00539794	0.00671857
-8.60136	-0.0256511	0.0845209	-0.00568816	-0.00761769		-8.60136	-0.00317168	0.0278863	-0.00680896	-0.00106434		-8.60136	-0.00194004	-0.00741632	0.00135405	-0.00280164		-8.60136	0.00483019	0.0930106	-0.00709047	0.00422368		-8.60136	0.012738	0.446	-0.000148341	0.00472364		-8.60136	0.00227094	-0.0219633	-0.00439971	0.00499702
-8.50436	-0.0321184	0.0793063	-0.00825224	-0.0053822		-8.50436	0.00602995	0.0453782	-0.00164188	0.000622551		-8.50436	-0.00908083	-0.0131454	-0.00296228	-0.00169895		-8.50436	0.00957961	0.0988186	-0.00632485	0.00696838		-8.50436	0.0196594	0.48131	-0.00065111	0.00510031		-8.50436	0.00514431	-0.0250425	-0.0044499	0.00262546
-8.40737	-0.0425803	0.0639469	-0.00912732	-0.00166401		-8.40737	0.00667869	0.0301913	-0.00225146	-3.29873e-05		-8.40737	-0.0192442	-0.0008768	0.000595264	-0.00252739		-8.40737	0.00900693	0.0924962	-0.00413274	0.00700072		-8.40737	0.0253726	0.462731	0.00185459	0.00171171		-8.40737	0.00484629	-0.0255636	-0.00443764	-0.00123171
-8.31038	-0.0494831	0.0234277	-0.00893277	-9.43718e-05		-8.31038	0.00600562	-0.0195614	0.0012132	0.000695526		-8.31038	-0.0360423	-0.0101055	0.000266015	-0.00276811		-8.31038	0.0109709	0.0722884	-0.00404316	0.007301		-8.31038	0.0285213	0.321629	0.00266938	-0.0043704		-8.31038	0.00955476	-0.0299779	-0.00168083	-0.000495902
-8.21339	-0.0493522	0.0202281	-0.00227494	-0.00368641		-8.21339	0.01473	-0.000221584	0.00134822	0.00295539		-8.21339	-0.0493307	-0.0197655	0.000446591	-0.00394756		-8.21339	0.0239197	0.0702197	-0.00332791	0.00520903		-8.21339	0.0343488	0.279953	0.00204978	-0.0074703		-8.21339	0.0192519	-0.0261793	0.00132889	-0.00252287
-8.11639	-0.0364654	0.0274202	-0.00320706	-0.000995117		-8.11639	0.0158306	-0.00771458	0.00124908	0.00333182		-8.11639	-0.0535093	-0.0132333	-0.00191824	-0.00335054		-8.11639	0.024827	0.0675225	-0.00351973	0.00987395		-8.11639	0.0252953	0.277529	0.0010263	-0.00245434		-8.11639	0.0204407	-0.0254504	-0.000494125	-0.00192789
-8.0194	-0.0424284	0.0185278	-0.0105833	0.000968147		-8.0194	0.0157003	-0.00650208	0.00327201	0.00355441		-8.0194	-0.0531689	-0.0152588	-0.00318247	-2.7874e-05		-8.0194	0.0241647	0.0524143	-0.00444726	0.0122753		-8.0194	0.0300337	0.380055	0.00228179	-0.00217802		-8.0194	0.0169043	-0.0408391	0.00201859	0.000517818
-7.92241	-0.0223987	0.0102498	-0.0133367	0.00383243		-7.92241	0.0179139	0.00570015	0.00497943	0.00389223		-7.92241	-0.0522208	-0.0286378	-0.00327601	-0.00115398		-7.92241	0.0349288	0.028977	-0.00556712	0.015044		-7.92241	0.0314753	0.403118	-0.00133245	-0.0043567		-7.92241	0.0204313	-0.0288098	0.00177719	0.00245759
-7.82541	-0.00753522	0.0119407	-0.013224	0.00411246		-7.82541	0.0180131	0.0138003	0.00684512	0.00479063		-7.82541	-0.0538077	-0.0169195	1.1673e-05	0.00300963		-7.82541	0.0340958	0.0357416	-0.00257669	0.0177812		-7.82541	0.0342543	0.444509	-0.000804779	-0.00180415		-7.82541	0.0204903	-0.0412469	0.00252888	0.00371985
-7.72842	-0.0104098	0.0249946	-0.0134794	0.00467306		-7.72842	0.0166049	-0.00123379	0.00448757	0.00547484		-7.72842	-0.0575319	-0.01656	0.00116303	0.00743803		-7.72842	0.0296096	0.0273736	-0.000736088	0.0127601		-7.72842	0.0449301	0.402321	-0.0023791	-0.00253175		-7.72842	0.0230626	-0.0360916	0.00317228	-3.61377e-05
-7.63143	-0.00654975	0.0184848	-0.0135375	0.00182403		-7.63143	0.0160836	0.00337985	0.00245074	0.00492066		-7.63143	-0.0560971	-0.0220524	0.00282275	0.010141		-7.63143	0.0279259	0.0444173	-0.0025923	0.0103999		-7.63143	0.0584072	0.404174	-0.00138575	0.00122626		-7.63143	0.0153519	-0.0296364	0.00364882	-0.00089225
-7.53443	-0.0171438	0.0244091	-0.015755	0.00299727		-7.53443	0.0136084	-0.0553551	0.000582852	0.00912812		-7.53443	-0.0600223	-0.0099494	0.000230051	0.0105692		-7.53443	0.0312793	0.0425731	-0.00233674	0.00553829		-7.53443	0.0623756	0.395733	-0.00225534	0.00125828		-7.53443	0.0183452	-0.0158794	0.0021444	-0.00255179
-7.43744	0.00135755	-0.0105091	-0.0124412	0.00206997		-7.43744	0.0157674	-0.0165086	0.000472206	0.00909691		-7.43744	-0.0613233	-0.0202128	0.00322167	0.0142847		-7.43744	0.0311881	0.0431564	-0.00386791	0.00341869		-7.43744	0.0673128	0.219886	-0.00287954	0.00113779		-7.43744	0.0089403	-0.0114161	0.00259765	-0.00233869
-7.34045	0.00250775	-0.01301	-0.0140199	0.00146935		-7.34045	0.0252651	-0.0128458	0.00124523	0.00600584		-7.34045	-0.0649494	0.00837762	8.50795e-05	0.0169778		-7.34045	0.0211618	0.0196752	-0.00382414	-0.000128189		-7.34045	0.0593657	0.234349	-0.000466479	0.00128387		-7.34045	0.00594066	0.00692964	0.00392038	-0.00303393
-7.24345	-0.00690848	-0.0113598	-0.0138372	0.00218957		-7.24345	0.0285077	0.00825085	0.00281697	0.00579967		-7.24345	-0.063805	0.0209492	0.00231987	0.0149991		-7.24345	0.0235279	0.035565	-0.00138077	0.00711967		-7.24345	0.0541192	0.251289	-0.00134111	-0.00125911		-7.24345	0.0101227	0.0300913	0.00618019	-0.00365084
-7.14646	0.00939951	-0.0210297	-0.0105281	0.00124522		-7.14646	0.0206154	-0.00468462	0.00149203	0.00329317		-7.14646	-0.0610857	0.0240376	0.00644197	0.0173625		-7.14646	0.0255789	0.032098	-0.0033557	0.00911191		-7.14646	0.0491444	0.12356	-0.00285882	-0.00607865		-7.14646	0.0115274	0.038818	0.00627249	-0.00442861
-7.04947	0.00874212	-0.0226624	-0.00718283	0.00551539		-7.04947	0.0278269	-0.0219347	0.00322976	0.00635025		-7.04947	-0.0522416	0.0357146	0.00316631	0.014275		-7.04947	0.02982	0.0298976	-0.00385362	0.00843941		-7.04947	0.0513027	0.0487115	-0.00232173	-0.00537366		-7.04947	0.0101693	0.0582498	0.00362315	-0.00474756
-6.95247	0.0215847	-0.0189996	-0.00846625	0.00816451		-6.95247	0.0348194	-0.0237374	0.00635486	0.0049898		-6.95247	-0.0534721	0.0327953	0.000204018	0.0166831		-6.95247	0.0269069	0.0387884	-0.00249417	0.00492857		-6.95247	0.0449585	0.0102687	-0.000855886	-0.00632047		-6.95247	0.0124204	0.0561691	0.00524317	-0.0092608
-6.85548	0.0177811	-0.0426593	-0.00825376	0.0141955		-6.85548	0.0270741	-0.0244253	0.00692612	0.0067426		-6.85548	-0.0635485	0.0282616	-0.000544042	0.0140315		-6.85548	0.0202439	0.0291965	-0.000677874	0.00719461		-6.85548	0.0453874	0.000549204	0.000992272	-0.00343828		-6.85548	0.014302	0.0591981	0.0040681	-0.00634088
-6.75849	0.016227	-0.0454219	-0.0108019	0.014342		-6.75849	0.0243159	-0.0268203	0.0100428	0.0042011		-6.75849	-0.0595904	0.0269221	-0.00213209	0.0130608		-6.75849	0.0200725	0.00124674	5.6531e-05	0.00788459		-6.75849	0.0530235	-0.0534754	0.00213813	0.0015729		-6.75849	0.0180984	0.05843	0.00269047	-0.00368208
-6.66149	0.0135473	-0.0574401	-0.0105712	0.0145218		-6.66149	0.0236135	-0.0325235	0.00888591	0.00368098		-6.66149	-0.0490195	0.0365157	0.00179984	0.0153751		-6.66149	0.0231446	0.008227	0.00416583	0.00578019		-6.66149	0.0572361	-0.147622	0.00338831	0.000720835		-6.66149	0.0220864	0.057205	0.000200372	-0.002701
-6.5645	0.0241739	-0.0397204	-0.00819423	0.0126642		-6.5645	0.02946	-0.00784328	0.0070202	0.00230207		-6.5645	-0.0457925	0.0196845	0.000941647	0.0155762		-6.5645	0.0244851	0.011396	0.00175897	0.00520991		-6.5645	0.057683	-0.200921	0.00119561	0.00366459		-6.5645	0.0252395	0.0499456	-0.00214459	-0.0012844
-6.46751	0.013458	-0.0418029	-0.00642101	0.0119005		-6.46751	0.0300672	0.0423526	0.00621974	0.00332051		-6.46751	-0.0334838	0.0299671	0.0047401	0.0160013		-6.46751	0.0239287	0.00171236	0.000625316	0.0132785		-6.46751	0.0590851	-0.0914762	-0.00124959	0.00489481		-6.46751	0.028188	0.0589272	-0.00494884	0.000632992
-6.37051	0.0215743	-0.0496387	-0.01253	0.013316		-6.37051	0.0304917	0.060234	0.00689672	0.00311363		-6.37051	-0.0305866	0.0326901	0.00163815	0.0167197		-6.37051	0.022553	-0.000507154	0.00246358	0.0163915		-6.37051	0.0543175	-0.129985	0.000322231	0.010591		-6.37051	0.0191035	0.0517967	-0.00451682	-0.000216593
-6.27352	0.0113831	-0.0696122	-0.0116016	0.010916		-6.27352	0.0310982	0.0795386	0.00809493	0.00237858		-6.27352	-0.0252747	0.010067	0.00269051	0.0161677		-6.27352	0.0220021	-0.00275073	0.0035896	0.0125446		-6.27352	0.0666426	-0.106135	0.000600978	0.00243948		-6.27352	0.0221791	0.0676691	-0.00412923	-0.00302647
-6.17653	0.000744299	-0.0544909	-0.0094952	0.00941401		-6.17653	0.0322543	0.136813	0.00609593	0.00289696		-6.17653	-0.0246189	0.0157477	0.00575169	0.014085		-6.17653	0.0256258	0.0166381	0.00642895	0.0144669		-6.17653	0.0605762	-0.225175	0.00276123	-0.0032237		-6.17653	0.0264635	0.068823	-0.00481123	-0.00288145
-6.07953	-0.011568	-0.0530142	-0.00710661	0.00929854		-6.07953	0.0412058	0.140138	0.00680425	0.00388937		-6.07953	-0.0222819	0.019255	0.0055861	0.0148016		-6.07953	0.0229134	0.0187585	0.00676362	0.0127368		-6.07953	0.0642743	-0.26543	0.00560769	0.000752362		-6.07953	0.0262459	0.0654268	-0.00547486	-0.0030745
-5.98254	-0.0142682	-0.0343075	-0.00365004	0.00735896		-5.98254	0.0537966	0.14077	0.00446794	0.00285993		-5.98254	-0.0168159	0.00328657	0.00840289	0.013199		-5.98254	0.0281294	0.0175319	0.00562721	0.0130874		-5.98254	0.0689747	-0.308711	0.00636239	0.000798085		-5.98254	0.033149	0.0963018	-0.00793305	-0.00948229
-5.88555	0.00400708	-0.0346911	-0.0039021	0.00680222		-5.88555	0.056208	0.18776	0.00402121	0.00137766		-5.88555	-0.00413117	0.00563552	0.0118738	0.0116943		-5.88555	0.0361272	0.0137939	0.00218422	0.00778201		-5.88555	0.0642162	-0.160993	0.00856621	0.00377353		-5.88555	0.0402471	0.114973	-0.00780154	-0.00832262
-5.78855	-0.00202997	-0.0169765	-0.00379972	0.00688145		-5.78855	0.0607654	0.191992	0.00331283	0.00389304		-5.78855	0.00397211	0.00757924	0.00942207	0.0121894		-5.78855	0.0432797	-2.4324e-05	0.00302425	0.00605596		-5.78855	0.0584042	-0.1415	0.00682019	0.00201576		-5.78855	0.0432432	0.102587	-0.0106845	-0.00505764
-5.69156	-0.000368175	-0.026698	-0.0045092	0.00653897		-5.69156	0.0631655	0.222556	0.00577471	0.00243577		-5.69156	-0.00446979	0.00257033	0.00338575	0.0128832		-5.69156	0.0358361	-0.0150408	0.00400232	0.0084748		-5.69156	0.0641025	-0.131149	0.00972947	0.00368406		-5.69156	0.0423638	0.0967735	-0.00959114	-0.00317102
-5.59457	-0.0124974	-0.0195653	-0.00661972	0.0059746		-5.59457	0.0674542	0.204451	0.0046349	0.00274599		-5.59457	-0.00813126	-0.00886726	0.0030058	0.0104614		-5.59457	0.0338094	-0.0404491	0.00386933	0.0110202		-5.59457	0.0651112	-0.0851226	0.0100464	0.00229489		-5.59457	0.0457198	0.0879135	-0.00898893	-0.00353799
-5.49758	-0.0149742	-0.00860551	-0.0061948	0.00724214		-5.49758	0.0679256	0.219936	0.00347842	0.00483442		-5.49758	-0.00771559	-0.0265466	0.000223864	0.00978073		-5.49758	0.0459671	-0.0254065	0.00444147	0.0104827		-5.49758	0.0699205	-0.215636	0.00901398	0.00752164		-5.49758	0.0396566	0.0853073	-0.00729421	-0.00167516
-5.40058	-0.00764855	-0.0232266	-0.00412977	0.00590488		-5.40058	0.0770514	0.214344	0.0046438	0.00311615		-5.40058	-0.0121673	-0.0327293	-0.00281271	0.0122908		-5.40058	0.0475998	-0.0383238	0.00301342	0.00400168		-5.40058	0.0795282	-0.208567	0.00638805	0.0088334		-5.40058	0.0367465	0.0765646	-0.0092532	-0.000256228
-5.30359	-0.0154236	-0.0211346	-0.00684755	0.00697333		-5.30359	0.0768349	0.196365	0.00325624	0.00461388		-5.30359	-0.0112215	-0.0248167	-0.00274898	0.00593492		-5.30359	0.0439572	-0.0678229	0.00283583	0.00116036		-5.30359	0.0881965	-0.229259	0.00679457	0.0143328		-5.30359	0.0340042	0.064778	-0.00874863	0.000624132
-5.2066	-0.00965555	-0.00308886	-0.00697528	0.00397733		-5.2066	0.080943	0.203432	0.0072302	0.00190767		-5.2066	-0.0244981	-0.0361147	0.000930951	0.00651518		-5.2066	0.0422111	-0.0753875	0.00206706	0.00413808		-5.2066	0.0875435	-0.133215	0.0067409	0.0154913		-5.2066	0.0305469	0.0472804	-0.00738422	0.00103027
-5.1096	-0.00666282	0.0167563	-0.00492929	0.00174534		-5.1096	0.0826784	0.181239	0.00667166	6.59745e-06		-5.1096	-0.0228693	-0.0485477	0.00284956	0.00132428		-5.1096	0.0504632	-0.0855176	-0.00172664	0.00211416		-5.1096	0.0880176	-0.0400506	0.00279125	0.0200327		-5.1096	0.0357968	0.044413	-0.00738403	0.00158376
-5.01261	-0.00624673	0.0488345	-0.00388471	-0.00272922		-5.01261	0.0889482	0.171376	0.00793167	-0.00294092		-5.01261	-0.0196655	-0.0449346	0.00344102	-0.00176088		-5.01261	0.0513368	-0.0687443	-0.00175932	-0.000746424		-5.01261	0.0864044	-0.162607	-0.00035187	0.0186583		-5.01261	0.0343237	0.0377209	-0.00460775	-0.00150916
-4.91562	-0.00168413	0.0584645	-0.00258489	0.000135862		-4.91562	0.0975497	0.189041	0.0053651	-0.00280069		-4.91562	-0.00450854	-0.0392283	0.00471779	-0.00230039		-4.91562	0.0532732	-0.0636957	-0.00124291	-0.00319602		-4.91562	0.0865929	-0.0915555	-0.000111984	0.0130904		-4.91562	0.040856	0.0622511	-0.00376471	-0.00461093
-4.81862	0.0108661	0.0736205	-0.00140988	0.00158572		-4.81862	0.0943369	0.176639	0.00230625	-0.00246186		-4.81862	-0.0082571	-0.0417059	0.000811806	-0.00487418		-4.81862	0.0491554	-0.0836906	-0.0048666	-0.00474486		-4.81862	0.0872195	-0.0916214	-0.00097615	0.0148977		-4.81862	0.0390701	0.0679393	-0.00311884	-0.00404952
-4.72163	0.00567341	0.0794302	-0.00246016	-0.00135527		-4.72163	0.0900816	0.185799	0.00333575	-0.00113123		-4.72163	-0.01293	-0.036112	0.000246974	-0.00413382		-4.72163	0.0479448	-0.0802645	-0.00406739	-0.00654008		-4.72163	0.0883833	0.0412946	0.000110438	0.0130486		-4.72163	0.0370388	0.0722799	-0.00331884	-0.00524183
-4.62464	0.0184723	0.110188	-0.00339412	-0.0017392		-4.62464	0.0904774	0.154251	0.00235771	0.000767728		-4.62464	-0.0247587	-0.041845	-0.00113794	-0.00410165		-4.62464	0.0540655	-0.0573329	-0.00639107	-0.0127232		-4.62464	0.0858823	-0.0325832	0.00232171	0.0173654		-4.62464	0.0336971	0.0697908	-0.00144845	-0.00372731
-4.52764	0.0186614	0.111391	-0.00310592	-0.00542796		-4.52764	0.0848574	0.124671	-0.000487027	0.000486731		-4.52764	-0.0150137	-0.0379156	0.00103209	-0.0023818		-4.52764	0.052329	-0.0378635	-0.00708442	-0.0146892		-4.52764	0.0918921	0.104218	0.000430706	0.012423		-4.52764	0.0342165	0.0671451	-0.00270995	-0.00538824
-4.43065	0.0264515	0.124284	0.00213029	-0.00356869		-4.43065	0.0875258	0.102957	-0.00338549	0.00198062		-4.43065	-0.0144273	-0.0260533	0.00210322	0.00144355		-4.43065	0.0581697	-0.0306701	-0.00893938	-0.0123815		-4.43065	0.0886588	0.0818512	-0.00108556	0.012416		-4.43065	0.0317348	0.0660927	-0.00465865	-0.00569739
-4.33366	0.0424754	0.118813	0.00238064	-0.00241061		-4.33366	0.0951622	0.0658511	-0.00340134	0.00382794		-4.33366	-0.0108278	-0.0321482	-0.000973577	0.000870431		-4.33366	0.0568847	-0.0414743	-0.0112664	-0.0200868		-4.33366	0.0897601	0.0980903	-0.00168711	0.0167101		-4.33366	0.0363663	0.0743443	-0.00471608	-0.00941794
-4.23666	0.0546614	0.131779	-0.00139287	-0.0022326		-4.23666	0.0772444	0.0825268	-0.00400156	0.00221802		-4.23666	-0.00429548	-0.0311129	-0.00171908	0.00252875		-4.23666	0.0497818	-0.0457759	-0.0101081	-0.0161414		-4.23666	0.0939046	0.162732	-0.00435683	0.0170254		-4.23666	0.035441	0.0706524	-0.00374666	-0.00958674
-4.13967	0.0625588	0.107004	-0.00361217	-0.000280371		-4.13967	0.062619	0.0680875	-0.0010258	0.00378956		-4.13967	-0.0053356	-0.0240311	-0.00635258	0.00314952		-4.13967	0.0419947	-0.0449731	-0.00968258	-0.0181111		-4.13967	0.0861491	0.197482	-0.00611462	0.0149966		-4.13967	0.0332979	0.0592291	-0.00352162	-0.00432883
-4.04268	0.0421723	0.0945467	-0.00501394	-0.000954562		-4.04268	0.0579003	0.0692717	-0.000503908	0.00520085		-4.04268	-0.00693239	-0.0214864	-0.00867737	0.00154302		-4.04268	0.0352269	-0.0377138	-0.00998189	-0.00978414		-4.04268	0.0917898	0.112844	-0.00801953	0.00914867		-4.04268	0.0322174	0.0401465	-0.00371275	-0.00320972
-3.94568	0.057432	0.0653328	-0.00385091	0.0013746		-3.94568	0.0573497	0.0661248	0.00220825	0.00445897		-3.94568	-0.0235082	-0.0327229	-0.00344661	0.00150796		-3.94568	0.0295028	-0.0183675	-0.00947328	-0.0106382		-3.94568	0.0865432	0.136366	-0.00838231	0.00543985		-3.94568	0.0372704	0.0413619	-0.000920562	-0.00382896
-3.84869	0.0432261	0.0687247	-0.00167609	0.0019614		-3.84869	0.0582272	0.0968716	0.00244635	0.00402539		-3.84869	-0.012604	-0.0378049	-0.000403074	0.00148534		-3.84869	0.0307795	0.0155356	-0.00892505	-0.0140893		-3.84869	0.086173	0.134936	-0.0107479	0.00705236		-3.84869	0.0422488	0.0319008	-8.43937e-06	-0.00325402
-3.7517	0.0493048	0.0874792	-0.00168881	0.00120565		-3.7517	0.0498512	0.0960776	0.00315252	0.00509913		-3.7517	-0.0113101	-0.0199177	0.000702267	0.00297979		-3.7517	0.0345036	0.0131425	-0.00693678	-0.0191608		-3.7517	0.0943389	0.070491	-0.00849045	0.00581587		-3.7517	0.039104	0.0342957	0.00260807	-0.00607136
-3.6547	0.0543078	0.0949764	0.00274555	-0.000167587		-3.6547	0.0463094	0.0940335	0.00442078	0.00287306		-3.6547	-0.00610235	-0.01667	0.00217248	0.00369337		-3.6547	0.0241587	0.0322913	-0.00409636	-0.0195043		-3.6547	0.0964275	0.130325	-0.00700668	0.00291289		-3.6547	0.0435549	0.0349158	0.00246108	-0.00420153
-3.55771	0.0510221	0.0926891	0.00074828	0.00189599		-3.55771	0.0422059	0.0885844	0.00187103	0.00338459		-3.55771	-0.0057366	-0.0180719	0.00237588	-0.000541718		-3.55771	0.0261199	0.0201626	-0.00349381	-0.0162856		-3.55771	0.0942435	0.0532995	-0.00598481	0.0012086		-3.55771	0.0413715	0.0263505	0.000376087	-0.00561299
-3.46072	0.0569027	0.100975	0.00432187	-0.00114756		-3.46072	0.0504594	0.118546	0.00304364	0.00613526		-3.46072	-0.0084476	-0.0253253	0.00234762	0.00340171		-3.46072	0.0321347	0.0616752	-0.00106928	-0.0165477		-3.46072	0.0822495	0.123627	-0.00630045	-0.00204564		-3.46072	0.0471096	0.0492768	-0.000243916	-0.00350535
-3.36372	0.0581717	0.111773	0.00379328	-0.000431198		-3.36372	0.0371262	0.0995334	0.000788208	0.00583929		-3.36372	0.00592489	-0.0197395	0.00389689	0.00262316		-3.36372	0.0317572	0.0624343	0.00174006	-0.0165963		-3.36372	0.0865375	-0.0258956	-0.00654472	-0.00202864		-3.36372	0.051586	0.0630634	-7.84398e-05	-0.00367368
-3.26673	0.0362115	0.0909706	0.00278443	1.9399e-05		-3.26673	0.0356044	0.118521	-0.00011914	0.0072606		-3.26673	0.00929667	-0.00857813	0.00458105	0.00423865		-3.26673	0.0277746	0.0612118	0.00350198	-0.0141399		-3.26673	0.0994734	-0.064095	-0.00464355	-0.00422234		-3.26673	0.0478071	0.0612074	-0.00096854	-0.000914166
-3.16974	0.0410142	0.0714855	0.00307051	-0.00185701		-3.16974	0.0319059	0.0818781	0.000885393	0.00643649		-3.16974	0.0157651	-0.0117484	-0.000778328	0.00564479		-3.16974	0.0307326	0.0371226	0.000124652	-0.0107061		-3.16974	0.104142	0.106583	-0.00257811	-0.00512342		-3.16974	0.0476324	0.0458148	-0.000309253	0.00108809
-3.07274	0.0354665	0.0602042	0.0049452	-0.0031826		-3.07274	0.0371161	0.0616028	0.001527	0.00697011		-3.07274	0.00390711	0.00442531	-0.00212052	0.00781752		-3.07274	0.0290751	0.0440851	-0.000826575	-0.0140061		-3.07274	0.106845	0.115177	-0.00288548	-0.00112673		-3.07274	0.0445276	0.038899	0.00135433	0.00231025
-2.97575	0.0332387	0.0581305	0.00494198	-0.0054783		-2.97575	0.0332632	0.0501105	0.00303663	0.00840098		-2.97575	0.00482538	0.00427612	0.00469929	0.00858916		-2.97575	0.028643	0.0539579	0.00119606	-0.0111408		-2.97575	0.101349	0.17584	-0.00124968	0.000197417		-2.97575	0.0436753	0.0413423	0.000221335	0.0026166
-2.87876	0.0308127	0.0532529	0.0037329	-0.00369062		-2.87876	0.0376273	0.0421723	0.00395291	0.00785161		-2.87876	0.0153988	0.0139981	0.00468374	0.0105235		-2.87876	0.0330622	0.0517765	0.000659476	-0.00318515		-2.87876	0.104277	0.103823	-0.00035775	-0.000197417		-2.87876	0.0440178	0.0247701	0.000830757	0.00475781
-2.78177	0.0258637	0.0315083	0.0043426	-0.00130413		-2.78177	0.0354111	0.0734759	0.00332135	0.00727258		-2.78177	0.0141671	0.0193157	0.00409144	0.0108342		-2.78177	0.0268007	0.064202	0.00357892	-0.000692829		-2.78177	0.102489	0.0838983	-0.00118307	-0.00428127		-2.78177	0.0432718	0.016571	0.00178117	-5.85197e-05
-2.68477	0.0256972	0.0420979	0.00500372	0.00150569		-2.68477	0.036654	0.0796356	0.00479419	0.00516157		-2.68477	0.0154538	0.0244099	0.00317656	0.0108837		-2.68477	0.0291716	0.0537935	0.00337498	-0.00221327		-2.68477	0.0996385	0.0285095	0.000219138	-0.00164866		-2.68477	0.0431683	0.0407058	0.00235103	0.00239791
-2.58778	0.0202765	0.0456218	0.00230021	0.00142233		-2.58778	0.0414908	0.0877779	0.0050723	0.00584746		-2.58778	0.0179927	0.035723	0.00123467	0.00716562		-2.58778	0.0351054	0.0781784	0.0034073	-0.00234974		-2.58778	0.104207	0.0774833	0.00144269	-0.000241159		-2.58778	0.0456598	0.0375305	0.00473818	0.00159495
-2.49079	0.0141997	0.0404971	0.00528709	-0.00139834		-2.49079	0.0421271	0.0852689	0.00265483	0.0060018		-2.49079	0.0130669	0.04323	0.00144979	0.00706993		-2.49079	0.039337	0.0942571	0.00669649	0.0036357		-2.49079	0.102851	0.112676	0.00151383	0.00528221		-2.49079	0.042957	0.0398951	0.00529394	0.00470233
-2.39379	0.0046951	0.0361493	0.00609435	-0.00262173		-2.39379	0.051775	0.067235	0.00273172	0.00683728		-2.39379	0.0134503	0.0380819	0.00114148	0.00684469		-2.39379	0.0445994	0.111237	0.00818742	-0.00409027		-2.39379	0.0944643	0.107057	0.00254093	0.00462031		-2.39379	0.0392501	0.0676258	0.00485713	0.00302321
-2.2968	-0.00457544	0.0601735	0.00583818	-0.00123109		-2.2968	0.0598836	0.0867552	-0.00112028	0.00835921		-2.2968	0.012963	0.027783	-0.0021639	0.00181053		-2.2968	0.045076	0.112132	0.00617085	-0.00585858		-2.2968	0.0951082	0.0334071	0.00343933	0.00934989		-2.2968	0.0363628	0.064491	0.00504825	0.00171339
-2.19981	0.00623297	0.0568606	0.0082179	0.000456717		-2.19981	0.0604855	0.0751481	-0.00187763	0.00829916		-2.19981	0.00677021	0.0276177	-0.000154279	0.00230103		-2.19981	0.0549078	0.127737	0.00780782	-0.00851929		-2.19981	0.097852	0.085027	0.00735951	0.0111389		-2.19981	0.0353685	0.0777368	0.00712168	0.000934683
-2.10281	-0.00266761	0.0657787	0.00644284	-0.000113214		-2.10281	0.0546127	0.100753	-0.0040256	0.00979483		-2.10281	0.00560863	0.0307365	-0.0068142	-0.000183247		-2.10281	0.0586823	0.11213	0.0104158	-0.00484		-2.10281	0.100261	0.102019	0.00775693	0.0149345		-2.10281	0.0343289	0.0707975	0.0083193	0.0031575
-2.00582	0.0168923	0.0389772	0.00306846	-0.002519		-2.00582	0.0573866	0.107054	-0.00590672	0.0139272		-2.00582	0.00279092	0.0346894	-0.00668205	0.00170625		-2.00582	0.0572865	0.067734	0.00959127	-0.000623386		-2.00582	0.097834	0.122136	0.00922126	0.0121921		-2.00582	0.0365078	0.0628789	0.00636875	0.00414651
-1.90883	0.0218037	0.031886	0.00473184	-0.00169237		-1.90883	0.0611992	0.0981683	-0.00710975	0.0154316		-1.90883	0.00872003	0.026441	-0.00672199	0.000783641		-1.90883	0.0599034	0.0672379	0.0100228	7.59985e-05		-1.90883	0.0935969	0.223511	0.00810929	0.0148924		-1.90883	0.0397742	0.060695	0.0051538	0.00764556
-1.81183	0.0232819	0.0209263	0.00223087	-0.000872643		-1.81183	0.0631198	0.0874676	-0.00742051	0.0172877		-1.81183	0.00487875	0.0214881	-0.00689194	-0.0008888		-1.81183	0.06686	0.0612572	0.00922593	0.00608656		-1.81183	0.0907124	0.245001	0.0074907	0.014657		-1.81183	0.0402378	0.0459497	0.00292229	0.00715782
-1.71484	0.0272252	0.0222147	0.000597131	-0.000758334		-1.71484	0.0652313	0.0828163	-0.00592071	0.0153976		-1.71484	0.0094856	0.022059	-0.0105404	-0.000544847		-1.71484	0.0740012	0.0824431	0.0115131	0.00647545		-1.71484	0.0881099	0.204413	0.00749506	0.0138193		-1.71484	0.0406042	0.0459195	0.00544304	0.0104592
-1.61785	0.018865	0.0185795	-0.00157094	0.00247848		-1.61785	0.0672186	0.0596953	-0.00473409	0.0133674		-1.61785	0.0129843	0.0113245	-0.0121411	9.20444e-05		-1.61785	0.0738906	0.0727014	0.00899679	0.00532884		-1.61785	0.0918382	0.170992	0.00838735	0.0142216		-1.61785	0.0373765	0.0274518	0.00605205	0.00993739
-1.52085	0.0182549	-0.0103427	-0.0037522	0.00303334		-1.52085	0.066966	0.0859304	-0.00491206	0.0176949		-1.52085	0.00248786	0.0211447	-0.0167367	0.000121643		-1.52085	0.0824824	0.0969507	0.00876819	0.00327537		-1.52085	0.0825903	0.218663	0.0108426	0.0135983		-1.52085	0.035696	0.0262301	0.00654987	0.00703146
-1.42386	0.0286262	0.00509505	-0.000241911	0.00541239		-1.42386	0.0608315	0.0763607	-0.00443606	0.0170563		-1.42386	0.00165594	0.0203844	-0.021101	-6.3649e-05		-1.42386	0.0832408	0.100815	0.0111063	-0.000395966		-1.42386	0.0741696	0.191628	0.0104736	0.0125749		-1.42386	0.0309959	0.0268524	0.00718107	0.00670925
-1.32687	0.0274415	0.02596	-0.00149383	0.00692021		-1.32687	0.0687113	0.126108	-0.00570769	0.0174017		-1.32687	0.00117643	0.0194446	-0.0135702	-0.000819496		-1.32687	0.0853171	0.128311	0.0149977	0.00170597		-1.32687	0.0656326	0.11864	0.00716254	0.0138266		-1.32687	0.0298431	0.0541237	0.00611053	0.00486926
-1.22987	0.0362109	0.0346857	-0.00596975	0.00979588		-1.22987	0.0670612	0.143221	-0.00488377	0.0171293		-1.22987	0.000502399	0.00571174	-0.0127969	-0.00161056		-1.22987	0.0856945	0.134954	0.0167089	0.00298908		-1.22987	0.0543373	0.0994759	0.00979995	0.0129478		-1.22987	0.0282966	0.054032	0.00549697	0.00514903
-1.13288	0.0404133	0.0274334	-0.00680227	0.00826258		-1.13288	0.0782667	0.162626	-0.00261605	0.0145997		-1.13288	0.00133082	-0.00632486	-0.0172134	-0.00222394		-1.13288	0.0944259	0.148894	0.0165358	0.00439131		-1.13288	0.0535592	0.106393	0.00594891	0.00850228		-1.13288	0.0325589	0.0592625	0.00479483	0.00354312
-1.03589	0.0428448	0.0248483	-0.00574678	0.00834602		-1.03589	0.0731958	0.168196	-0.00301813	0.0136911		-1.03589	-0.00141935	0.00322217	-0.0172811	-0.00483351		-1.03589	0.0991142	0.150656	0.0197849	0.00480604		-1.03589	0.0526811	0.10657	0.00635842	0.0112532		-1.03589	0.0326745	0.078861	0.00468776	0.00248417
-0.938894	0.0467694	0.0256929	-0.00530032	0.00503115		-0.938894	0.0724516	0.143463	-0.00131725	0.0137838		-0.938894	0.00599406	0.0187585	-0.0207043	-0.00584307		-0.938894	0.102051	0.131597	0.0196973	-0.000381055		-0.938894	0.0503712	0.0709473	0.00725688	0.0104081		-0.938894	0.0377837	0.0899082	0.00397076	0.00103121
-0.841901	0.0522167	0.0079998	-0.00433599	0.00379932		-0.841901	0.080651	0.126523	-0.00122979	0.0176639		-0.841901	0.00799058	0.0220111	-0.0167668	-0.00559874		-0.841901	0.100383	0.134642	0.0178219	0.00507412		-0.841901	0.0455852	0.0569003	0.00775888	0.0097297		-0.841901	0.0405042	0.0742086	0.00408464	0.00287866
-0.744908	0.0575484	0.0200279	-0.00418637	0.00221505		-0.744908	0.0727553	0.148108	-0.00192008	0.0195939		-0.744908	0.00809504	0.0178819	-0.0111636	-0.00324072		-0.744908	0.0974416	0.113413	0.0178062	-0.000877872		-0.744908	0.0473416	-0.0151833	0.00618323	0.0097023		-0.744908	0.043043	0.0720196	0.00495631	0.00407003
-0.647915	0.0588705	0.0228197	-0.00772236	0.00380004		-0.647915	0.0668377	0.123164	0.00589373	0.0219585		-0.647915	0.0174178	0.0136689	-0.00550188	-0.00295388		-0.647915	0.0952452	0.109436	0.0142903	-0.00190954		-0.647915	0.05401	0.0427487	0.00503763	0.00219931		-0.647915	0.0433698	0.0564612	0.0053586	0.000714593
-0.550921	0.0609541	0.0153852	-0.00787981	0.00326061		-0.550921	0.0789125	0.1497	0.00518594	0.0236175		-0.550921	0.00404781	0.0173869	-0.00557756	-0.0046163		-0.550921	0.102332	0.101461	0.0160562	0.00127224		-0.550921	0.0541474	-0.00761516	0.00495685	-0.00286617		-0.550921	0.0481867	0.0420746	0.00587449	0.00119441
-0.453928	0.0685637	0.00144553	-0.00424163	0.00156455		-0.453928	0.0849826	0.140175	0.00774493	0.022713		-0.453928	0.0104165	0.0301598	-0.00135286	-0.002096		-0.453928	0.10485	0.0914992	0.0181975	0.00978943		-0.453928	0.0558302	0.0196421	0.00434293	-0.00522956		-0.453928	0.0530969	0.0570454	0.00830494	0.000296795
-0.356935	0.0772244	0.0106148	-0.0060931	0.0044273		-0.356935	0.0917663	0.142853	0.0104185	0.0240447		-0.356935	0.0130118	0.0445495	-0.00508554	-0.00313621		-0.356935	0.105776	0.064267	0.0195332	0.00932163		-0.356935	0.0453628	-0.0202051	-0.000150869	-0.00624421		-0.356935	0.0576346	0.0426321	0.00727967	-0.000519683
-0.259942	0.0850888	0.00830883	-0.00463905	0.00242797		-0.259942	0.0963582	0.0935808	0.0137192	0.0226464		-0.259942	0.0239761	0.0515559	-0.00432958	-0.000228807		-0.259942	0.10795	0.0709924	0.0198015	0.0120489		-0.259942	0.0489181	0.0233264	0.000837536	-0.00834399		-0.259942	0.0650631	0.0752688	0.004412	0.000570509
-0.162949	0.0820967	0.0497149	-0.0019731	0.00489728		-0.162949	0.109419	0.0528602	0.0166651	0.0201032		-0.162949	0.0272562	0.0578869	-0.00322979	-0.00294626		-0.162949	0.114171	0.0898526	0.019356	0.0123216		-0.162949	0.0489138	-0.0597473	-0.000416781	-0.0101445		-0.162949	0.0638408	0.0800325	0.00424212	0.00047725
-0.0659554	0.0838827	0.0649105	-0.000312078	0.00545877		-0.0659554	0.107343	0.0625619	0.0195139	0.0157018		-0.0659554	0.0235432	0.0689225	-0.00515983	-0.00119569		-0.0659554	0.112981	0.114814	0.0228227	0.0148731		-0.0659554	0.0493905	-0.118148	0.000810169	-0.0160947		-0.0659554	0.0673504	0.0865601	0.00528748	-8.16012e-06
0.0310378	0.0792299	0.0844047	0.0027663	0.0063361		0.0310378	0.118191	0.0824578	0.0257723	0.0165822		0.0310378	0.0309081	0.0711804	-0.00325001	0.00291137		0.0310378	0.113136	0.0927853	0.0222498	0.0132697		0.0310378	0.0466634	-0.119126	0.00130467	-0.0188029		0.0310378	0.0680051	0.0918049	0.00796597	0.000845621
0.128031	0.0829026	0.0869913	0.00486379	0.00566415		0.128031	0.121035	0.077523	0.0299273	0.0178906		0.128031	0.0267883	0.0815792	0.000219827	0.0030146		0.128031	0.113588	0.0744669	0.0206294	0.0130938		0.128031	0.0461303	-0.0101638	0.00202602	-0.0181854		0.128031	0.07641	0.0957624	0.00923767	0.00126575
0.225024	0.0893599	0.0973622	0.00599339	0.00590291		0.225024	0.121033	0.109217	0.0340734	0.0195857		0.225024	0.0306236	0.0864475	-0.00313778	0.001822		0.225024	0.115213	0.0751067	0.0214507	0.0126591		0.225024	0.0542192	0.0225075	0.00459844	-0.015687		0.225024	0.0768159	0.100051	0.0109849	0.000387256
0.322017	0.0875251	0.104782	0.00379008	0.0036187		0.322017	0.13787	0.109176	0.0383616	0.0162668		0.322017	0.0327585	0.072109	-0.00366756	0.00282281		0.322017	0.115722	0.0553988	0.0215377	0.0100383		0.322017	0.0587074	0.0154489	0.00404581	-0.0174565		0.322017	0.0789968	0.102678	0.0127588	0.0033263
0.419011	0.0985154	0.0811785	0.00213065	0.00294469		0.419011	0.15894	0.138585	0.0476034	0.0188159		0.419011	0.0362482	0.0772764	-1.1673e-05	0.0011207		0.419011	0.112313	0.0609246	0.0225423	0.015572		0.419011	0.0642592	0.022225	0.00588115	-0.0208649		0.419011	0.089096	0.116049	0.0161705	0.00567128
0.516004	0.0990618	0.0717088	0.00352628	-0.000631194		0.516004	0.163263	0.129959	0.0519717	0.0249957		0.516004	0.0408401	0.0919788	0.00103297	0.0044687		0.516004	0.113446	0.0711533	0.0237248	0.0138438		0.516004	0.0715165	0.0930796	0.00850426	-0.0259837		0.516004	0.0950374	0.102913	0.0193923	0.00982688
0.612997	0.100271	0.0654267	0.0069492	-0.00161144		0.612997	0.163031	0.126672	0.0604219	0.0252941		0.612997	0.0494436	0.111401	0.00668247	0.00747268		0.612997	0.113945	0.0619779	0.023074	0.0202584		0.612997	0.0741729	0.0636912	0.00690637	-0.0268287		0.612997	0.0993136	0.119705	0.0194759	0.0127417
0.70999	0.112908	0.0708447	0.00969715	-0.00203332		0.70999	0.156985	0.122841	0.0712213	0.0243261		0.70999	0.0565362	0.113213	0.0156267	0.00578331		0.70999	0.113419	0.0705948	0.0243857	0.0155263		0.70999	0.075626	0.0393799	0.00990777	-0.0261041		0.70999	0.0966496	0.112992	0.0218972	0.0162426
0.806984	0.110645	0.0745489	0.0112708	-0.00454067		0.806984	0.156366	0.100783	0.0898831	0.0285248		0.806984	0.0713153	0.0940223	0.0214198	0.00602395		0.806984	0.104377	0.0712939	0.0273589	0.00922748		0.806984	0.0781672	-0.000549204	0.00964656	-0.0243895		0.806984	0.101071	0.0996478	0.0268313	0.0172908
0.903977	0.111803	0.0756099	0.0137756	-0.00203458		0.903977	0.171684	0.0829487	0.104295	0.0307035		0.903977	0.0691713	0.0717183	0.026003	0.00542998		0.903977	0.0999671	0.0756735	0.0318031	0.00872617		0.903977	0.0901263	0.0733747	0.0092964	-0.0217488		0.903977	0.0975683	0.080136	0.0298113	0.0215215
1.00097	0.118875	0.0791178	0.017249	-0.000807952		1.00097	0.183343	0.109142	0.120155	0.0315795		1.00097	0.069593	0.0597244	0.0276901	0.00330409		1.00097	0.102056	0.0806392	0.0419703	0.00453967		1.00097	0.0960118	0.0741906	0.0103636	-0.0215684		1.00097	0.101565	0.0892423	0.029794	0.0206206
1.09796	0.110865	0.0520728	0.0218759	-0.00102571		1.09796	0.187669	0.0929145	0.136325	0.036341		1.09796	0.0708684	0.0695555	0.0208001	0.00129371		1.09796	0.0967279	0.0915807	0.0511013	0.0134082		1.09796	0.0913557	0.028537	0.0134108	-0.0195919		1.09796	0.106479	0.0909712	0.0314081	0.0211219
1.19496	0.135843	0.0511384	0.0310811	-0.00238325		1.19496	0.192292	0.12559	0.14878	0.0371314		1.19496	0.0745856	0.0842075	0.0214152	0.00100824		1.19496	0.100162	0.0909503	0.0639119	0.0204009		1.19496	0.0901643	-0.0669726	0.0150824	-0.01945		1.19496	0.105337	0.113938	0.0341755	0.0226308
1.29195	0.139337	0.0422698	0.0350653	-0.00225934		1.29195	0.1904	0.0957699	0.169438	0.0412489		1.29195	0.0860519	0.0883428	0.025313	0.000952409		1.29195	0.0957408	0.104174	0.0720604	0.0236145		1.29195	0.0914962	-0.0805727	0.017906	-0.0157316		1.29195	0.108462	0.111588	0.0362269	0.023548
1.38894	0.134076	0.0322014	0.0374755	-0.00218621		1.38894	0.194333	0.10825	0.189546	0.0455494		1.38894	0.0818218	0.0781203	0.0221309	0.000305892		1.38894	0.0930272	0.116609	0.0839211	0.0243706		1.38894	0.0927886	-0.0967396	0.0195371	-0.02149		1.38894	0.111208	0.100743	0.0400417	0.0261341
1.48594	0.131047	0.0354587	0.0433602	-0.00378466		1.48594	0.198964	0.117542	0.213902	0.04686		1.48594	0.0838357	0.0694835	0.027861	0.00313019		1.48594	0.0892272	0.13725	0.0982549	0.028878		1.48594	0.0974477	-0.0612276	0.022923	-0.0204846		1.48594	0.105037	0.112655	0.0440075	0.0258454
1.58293	0.125181	0.0398821	0.052472	-0.00101638		1.58293	0.212895	0.14307	0.232972	0.0532203		1.58293	0.077177	0.075541	0.037555	0.00240482		1.58293	0.0885585	0.138808	0.106501	0.0271927		1.58293	0.101611	-0.164074	0.0247473	-0.0180095		1.58293	0.104087	0.10056	0.0525038	0.0239266
1.67992	0.121817	0.0323205	0.0580879	-0.00220559		1.67992	0.216958	0.162725	0.259119	0.059154		1.67992	0.083943	0.0824475	0.0408498	0.00436876		1.67992	0.0858976	0.132488	0.121285	0.0257499		1.67992	0.09973	-0.120934	0.0270263	-0.0152532		1.67992	0.109774	0.0806859	0.0612928	0.0227255
1.77692	0.116456	0.024887	0.0667546	-0.00259356		1.77692	0.231005	0.177221	0.290507	0.0714463		1.77692	0.0956866	0.0681928	0.0448866	0.00307709		1.77692	0.082132	0.116997	0.132436	0.0272525		1.77692	0.100397	-0.140125	0.0275126	-0.00813502		1.77692	0.112931	0.0849143	0.0681378	0.0240357
1.87391	0.11659	0.0205278	0.0733309	-0.00222946		1.87391	0.23114	0.158936	0.312684	0.0797096		1.87391	0.110609	0.0707124	0.047709	-0.000663963		1.87391	0.0860484	0.129489	0.151246	0.0282413		1.87391	0.104229	-0.101887	0.0294818	-0.00642545		1.87391	0.115368	0.0981767	0.0755386	0.021349
1.9709	0.108584	0.017361	0.0873147	0.000954509		1.9709	0.227577	0.190267	0.336306	0.0893639		1.9709	0.114131	0.0654536	0.0516143	0.000287604		1.9709	0.0793187	0.150995	0.171741	0.034199		1.9709	0.107944	-0.130793	0.0331624	-0.00663706		1.9709	0.11351	0.107465	0.0860033	0.021017
2.0679	0.117311	0.0242432	0.103358	0.0023735		2.0679	0.230253	0.196688	0.35915	0.099207		2.0679	0.121907	0.0833684	0.0607797	0.00404606		2.0679	0.0736392	0.121255	0.194535	0.0470296		2.0679	0.111037	-0.123171	0.0341183	-0.00736961		2.0679	0.114373	0.108864	0.096882	0.0214184
2.16489	0.118242	0.0297494	0.124549	0.00188702		2.16489	0.224893	0.194787	0.386729	0.118675		2.16489	0.126178	0.0874551	0.0710768	0.00396513		2.16489	0.0684291	0.123674	0.216019	0.0550135		2.16489	0.117269	-0.172015	0.0359425	-0.0100105		2.16489	0.120807	0.104636	0.111923	0.0222606
2.26188	0.121133	0.0477239	0.137224	0.00398505		2.26188	0.219219	0.197894	0.414771	0.135928		2.26188	0.129114	0.084301	0.0758686	0.00601874		2.26188	0.0812446	0.137359	0.242344	0.0646574		2.26188	0.113041	-0.128513	0.0361899	-0.00438063		2.26188	0.124776	0.103384	0.129251	0.0251049
2.35887	0.126066	0.0511582	0.156475	0.00997973		2.35887	0.226587	0.20341	0.443274	0.153782		2.35887	0.130728	0.0730551	0.0850956	0.00471135		2.35887	0.0854162	0.131051	0.264127	0.0748507		2.35887	0.111253	-0.281743	0.0382615	-0.000139644		2.35887	0.126501	0.107079	0.145982	0.0262721
2.45587	0.139837	0.0514113	0.174241	0.00832144		2.45587	0.2257	0.214894	0.471223	0.171528		2.45587	0.131838	0.0549494	0.082418	0.00404037		2.45587	0.091363	0.132097	0.296735	0.080675		2.45587	0.121817	-0.292458	0.0399318	0.00382206		2.45587	0.129491	0.103662	0.167009	0.0294377
2.55286	0.141318	0.0532628	0.192585	0.010991		2.55286	0.234596	0.212161	0.497509	0.194641		2.55286	0.14055	0.0697802	0.0827026	0.00536388		2.55286	0.0886617	0.13871	0.324113	0.0977444		2.55286	0.127597	-0.311702	0.0409479	0.00497272		2.55286	0.134495	0.117044	0.190398	0.0320499
2.64985	0.152749	0.0324731	0.212449	0.0138878		2.64985	0.246799	0.245135	0.517173	0.213748		2.64985	0.135681	0.0952779	0.0845078	0.00475819		2.64985	0.0952613	0.132452	0.349669	0.11782		2.64985	0.133826	-0.282119	0.0439825	0.00503908		2.64985	0.133508	0.125722	0.214581	0.0356646
2.74685	0.158455	0.0323224	0.232215	0.0132288		2.74685	0.252565	0.288922	0.541143	0.234941		2.74685	0.146702	0.110887	0.0910446	0.00672213		2.74685	0.099225	0.126202	0.378755	0.144409		2.74685	0.124503	-0.334099	0.0477011	0.00847686		2.74685	0.140887	0.131431	0.240805	0.0437706
2.84384	0.152259	0.0520246	0.252176	0.0151319		2.84384	0.248075	0.280985	0.563912	0.25885		2.84384	0.147528	0.128602	0.0908868	0.0107295		2.84384	0.1039	0.121158	0.406952	0.171889		2.84384	0.134103	-0.349174	0.0505672	0.00570808		2.84384	0.13908	0.128025	0.274946	0.0566221
2.94083	0.164292	0.0834531	0.277299	0.0201458		2.94083	0.264235	0.280016	0.594566	0.282451		2.94083	0.156006	0.119553	0.101249	0.0126491		2.94083	0.120737	0.133795	0.436383	0.201192		2.94083	0.132617	-0.340791	0.0538769	0.00456237		2.94083	0.139058	0.141846	0.306992	0.0718195
3.03783	0.154607	0.0834013	0.30151	0.0253821		3.03783	0.2818	0.272526	0.619396	0.298552		3.03783	0.161225	0.107461	0.107511	0.0182688		3.03783	0.120815	0.121616	0.462059	0.228829		3.03783	0.126964	-0.303481	0.0586729	0.00442504		3.03783	0.143252	0.143347	0.340651	0.087437
3.13482	0.152016	0.082991	0.330048	0.0309271		3.13482	0.284727	0.280301	0.640137	0.320513		3.13482	0.163746	0.107715	0.119995	0.0247416		3.13482	0.124748	0.107298	0.489725	0.261489		3.13482	0.137213	-0.230737	0.0630154	0.00281137		3.13482	0.148148	0.140421	0.380011	0.111996
3.23181	0.156551	0.0964703	0.354703	0.0368512		3.23181	0.292505	0.265421	0.666018	0.340195		3.23181	0.176214	0.122051	0.135749	0.0275404		3.23181	0.140158	0.103441	0.517276	0.29883		3.23181	0.141442	-0.193093	0.0671377	0.00638979		3.23181	0.151918	0.135428	0.417879	0.133699
3.32881	0.152055	0.118958	0.387426	0.042625		3.32881	0.295962	0.236447	0.681782	0.365722		3.32881	0.185531	0.126687	0.14847	0.026908		3.32881	0.145426	0.0864537	0.548807	0.336311		3.32881	0.14355	-0.234835	0.0724801	0.00727965		3.32881	0.160634	0.146355	0.452828	0.163923
3.4258	0.152106	0.127353	0.416862	0.0481871		3.4258	0.308775	0.265134	0.703602	0.389834		3.4258	0.209314	0.128073	0.154696	0.0289136		3.4258	0.156106	0.0952691	0.578772	0.376253		3.4258	0.145539	-0.161789	0.07806	0.00992134		3.4258	0.163268	0.138552	0.491207	0.192741
3.52279	0.167539	0.119724	0.446533	0.0586412		3.52279	0.307671	0.262883	0.719241	0.414877		3.52279	0.221027	0.120733	0.169263	0.0312234		3.52279	0.173481	0.0974495	0.606372	0.422329		3.52279	0.161181	-0.0952714	0.0829049	0.00935335		3.52279	0.166026	0.174566	0.525357	0.230126
3.61979	0.186071	0.112097	0.47275	0.0711873		3.61979	0.312219	0.274573	0.731058	0.432611		3.61979	0.230929	0.133582	0.180705	0.0360954		3.61979	0.187816	0.0919467	0.636933	0.46102		3.61979	0.160241	-0.12618	0.0871563	0.0050881		3.61979	0.176152	0.172255	0.558207	0.261616
3.71678	0.199128	0.110338	0.50258	0.0846273		3.71678	0.328501	0.317487	0.748549	0.457063		3.71678	0.226678	0.133984	0.197479	0.0431968		3.71678	0.194334	0.10723	0.667029	0.499922		3.71678	0.171939	-0.147778	0.0916971	0.00578995		3.71678	0.182491	0.1624	0.59269	0.29365
3.81377	0.206902	0.132973	0.52758	0.0966463		3.81377	0.346428	0.281654	0.770352	0.480112		3.81377	0.254991	0.129269	0.216749	0.0508743		3.81377	0.201363	0.117996	0.69463	0.539732		3.81377	0.175547	-0.0715684	0.0970561	0.00677852		3.81377	0.184894	0.161897	0.623198	0.333032
3.91077	0.206041	0.121041	0.559079	0.114362		3.91077	0.358346	0.269712	0.786333	0.49938		3.91077	0.262274	0.131734	0.230768	0.056815		3.91077	0.217128	0.131254	0.719681	0.571547		3.91077	0.174628	-0.0476183	0.10658	0.00430784		3.91077	0.194753	0.186628	0.658325	0.371445
4.00776	0.214279	0.13481	0.582554	0.138908		4.00776	0.378327	0.260245	0.802098	0.510326		4.00776	0.270039	0.157001	0.242423	0.0619525		4.00776	0.224473	0.134057	0.741967	0.612209		4.00776	0.173549	0.0271402	0.112446	0.00786481		4.00776	0.197503	0.175853	0.689556	0.408544
4.10475	0.224363	0.130933	0.60983	0.15796		4.10475	0.389683	0.261671	0.816351	0.528612		4.10475	0.284398	0.166316	0.262264	0.0690259		4.10475	0.227224	0.11533	0.764939	0.643402		4.10475	0.183638	-0.037505	0.119985	0.006386		4.10475	0.196062	0.176473	0.714603	0.446103
4.20175	0.225677	0.115859	0.63731	0.185182		4.20175	0.396623	0.272336	0.836311	0.536767		4.20175	0.285222	0.186574	0.277953	0.0762477		4.20175	0.22994	0.097209	0.795187	0.684976		4.20175	0.193358	0.055827	0.12781	0.0129909		4.20175	0.205142	0.191985	0.740015	0.487363
4.29874	0.219812	0.107087	0.664335	0.222551		4.29874	0.420565	0.27068	0.846786	0.551082		4.29874	0.290825	0.196683	0.306695	0.0838606		4.29874	0.237034	0.0952129	0.815479	0.719831		4.29874	0.192771	0.127579	0.137726	0.0133159		4.29874	0.210375	0.1924	0.767006	0.527163
4.39573	0.20226	0.11598	0.693778	0.254681		4.39573	0.437557	0.288386	0.856229	0.562364		4.39573	0.28415	0.210541	0.334481	0.0954762		4.39573	0.247548	0.0701561	0.835735	0.752474		4.39573	0.195672	0.119532	0.149983	0.0142813		4.39573	0.215936	0.178172	0.787753	0.56543
4.49273	0.19799	0.143925	0.716731	0.294851		4.49273	0.451081	0.295516	0.869769	0.571567		4.49273	0.308107	0.198629	0.349183	0.110268		4.49273	0.26122	0.0661992	0.851629	0.773243		4.49273	0.202102	0.124797	0.158888	0.0174441		4.49273	0.226356	0.187912	0.803585	0.610533
4.58972	0.193901	0.144982	0.73359	0.335153		4.58972	0.461085	0.291065	0.884935	0.581058		4.58972	0.317672	0.201404	0.364643	0.127089		4.58972	0.277102	0.0848007	0.868148	0.796024		4.58972	0.215412	0.142969	0.168267	0.0203367		4.58972	0.233052	0.201653	0.822301	0.6502
4.68671	0.20033	0.131087	0.761305	0.371582		4.68671	0.475534	0.296334	0.89146	0.590417		4.68671	0.329383	0.224379	0.388469	0.143832		4.68671	0.278773	0.0844578	0.887066	0.814874		4.68671	0.224128	0.153769	0.179477	0.0270358		4.68671	0.231448	0.206503	0.840101	0.684038
4.78371	0.206479	0.125367	0.778429	0.407339		4.78371	0.492119	0.299041	0.897964	0.590131		4.78371	0.336719	0.239211	0.408997	0.165622		4.78371	0.275141	0.0703096	0.902458	0.825599		4.78371	0.244312	0.204495	0.195693	0.0330151		4.78371	0.246366	0.192207	0.858743	0.714733
4.8807	0.210367	0.122097	0.794158	0.445336		4.8807	0.494084	0.304386	0.906434	0.605204		4.8807	0.332808	0.251602	0.430088	0.185045		4.8807	0.290848	0.0937754	0.915433	0.843419		4.8807	0.25678	0.255166	0.208425	0.0370663		4.8807	0.253152	0.179709	0.87133	0.746758
4.97769	0.233323	0.160744	0.798359	0.483484		4.97769	0.507232	0.309356	0.910668	0.611072		4.97769	0.341871	0.238568	0.449916	0.207078		4.97769	0.307904	0.099103	0.935012	0.85243		4.97769	0.263469	0.292183	0.224791	0.0527594		4.97769	0.249268	0.195145	0.878031	0.771059
5.07468	0.239064	0.158787	0.822462	0.527894		5.07468	0.518702	0.34279	0.917912	0.622113		5.07468	0.359923	0.252569	0.474487	0.232272		5.07468	0.319383	0.0753295	0.951497	0.849939		5.07468	0.265747	0.269134	0.240904	0.0620684		5.07468	0.252082	0.182831	0.880076	0.79594
5.17168	0.250108	0.149587	0.834017	0.565038		5.17168	0.542778	0.382847	0.927801	0.624312		5.17168	0.372056	0.266439	0.492057	0.262191		5.17168	0.336645	0.0719011	0.952565	0.844531		5.17168	0.273239	0.317087	0.260215	0.0728825		5.17168	0.267089	0.186729	0.888816	0.811378
5.26867	0.264275	0.156193	0.843966	0.605341		5.26867	0.551215	0.374871	0.934115	0.62962		5.26867	0.381168	0.305559	0.508979	0.292834		5.26867	0.344153	0.0611998	0.967396	0.845617		5.26867	0.275174	0.318885	0.280761	0.0774822		5.26867	0.273239	0.196998	0.891954	0.82914
5.36566	0.269049	0.171728	0.864527	0.64102		5.36566	0.561229	0.389254	0.939576	0.634463		5.36566	0.398977	0.335203	0.529295	0.325447		5.36566	0.345367	0.0800019	0.978248	0.844412		5.36566	0.268692	0.291715	0.303797	0.0970479		5.36566	0.279434	0.181869	0.901102	0.839327
5.46266	0.26819	0.173173	0.872342	0.669461		5.46266	0.581711	0.377415	0.948702	0.643362		5.46266	0.407637	0.355463	0.562838	0.357672		5.46266	0.361568	0.0850148	0.987187	0.850964		5.46266	0.274124	0.320528	0.328275	0.120989		5.46266	0.282349	0.187407	0.907328	0.853401
5.55965	0.274105	0.18165	0.888439	0.698191		5.55965	0.596404	0.373841	0.954681	0.6474		5.55965	0.423646	0.365698	0.595053	0.389819		5.55965	0.370675	0.0763045	0.992522	0.849484		5.55965	0.27544	0.278936	0.351503	0.146869		5.55965	0.295882	0.18308	0.915567	0.864248
5.65664	0.28001	0.162421	0.905363	0.729087		5.65664	0.602346	0.411971	0.96017	0.648503		5.65664	0.418685	0.389193	0.622633	0.423068		5.65664	0.382112	0.0737329	0.996138	0.856051		5.65664	0.275516	0.22345	0.373952	0.174414		5.65664	0.317088	0.187936	0.928293	0.872064
5.75364	0.283115	0.177425	0.906135	0.756996		5.75364	0.605411	0.436139	0.970434	0.652405		5.75364	0.428805	0.392713	0.651416	0.460456		5.75364	0.396477	0.0926937	0.994936	0.856142		5.75364	0.285853	0.165911	0.394369	0.204598		5.75364	0.327417	0.16702	0.929699	0.880723
5.85063	0.293576	0.174756	0.915196	0.777144		5.85063	0.609538	0.469599	0.977412	0.663184		5.85063	0.452044	0.392709	0.681873	0.496429		5.85063	0.416021	0.0998416	1.00155	0.85929		5.85063	0.299364	0.183736	0.421531	0.231192		5.85063	0.346359	0.190389	0.929753	0.888681
5.94762	0.302602	0.195112	0.918971	0.804243		5.94762	0.625151	0.478138	0.979597	0.66462		5.94762	0.46225	0.416552	0.697851	0.533959		5.94762	0.422503	0.121569	1.00453	0.871832		5.94762	0.294034	0.239228	0.446662	0.256112		5.94762	0.373812	0.196854	0.937499	0.895881
6.04462	0.312075	0.198215	0.923507	0.820998		6.04462	0.632331	0.484328	0.975354	0.670506		6.04462	0.483963	0.424738	0.724524	0.567591		6.04462	0.43443	0.147018	1.00081	0.862326		6.04462	0.297057	0.233519	0.470245	0.287447		6.04462	0.376991	0.200616	0.941328	0.893932
6.14161	0.326153	0.214148	0.923868	0.829665		6.14161	0.63811	0.490417	0.979949	0.67495		6.14161	0.493387	0.454285	0.741093	0.602892		6.14161	0.444448	0.170533	1.00539	0.861838		6.14161	0.297914	0.164164	0.494738	0.314852		6.14161	0.391689	0.215972	0.942051	0.893688
6.2386	0.350952	0.21527	0.918486	0.846879		6.2386	0.637936	0.487926	0.981009	0.679668		6.2386	0.513554	0.474899	0.746177	0.618861		6.2386	0.459354	0.186378	1.01195	0.863278		6.2386	0.299694	0.230894	0.518982	0.347315		6.2386	0.403595	0.218869	0.945962	0.895198
6.3356	0.367803	0.222321	0.927782	0.859389		6.3356	0.645861	0.501792	0.984059	0.681728		6.3356	0.507797	0.512732	0.776193	0.647988		6.3356	0.463786	0.194023	1.01783	0.864732		6.3356	0.301771	0.205212	0.544329	0.377197		6.3356	0.412316	0.214608	0.954055	0.893462
6.43259	0.391836	0.225463	0.930821	0.865813		6.43259	0.654041	0.516965	0.98213	0.688069		6.43259	0.51544	0.529337	0.799803	0.67759		6.43259	0.475376	0.201134	1.02036	0.866256		6.43259	0.306324	0.214648	0.569349	0.405712		6.43259	0.426055	0.238862	0.956496	0.895775
6.52958	0.407293	0.226101	0.930229	0.877281		6.52958	0.67261	0.54004	0.991404	0.690096		6.52958	0.528279	0.500536	0.822952	0.70144		6.52958	0.49697	0.236244	1.01626	0.868579		6.52958	0.30185	0.23754	0.594262	0.426554		6.52958	0.444187	0.268266	0.957608	0.901802
6.62658	0.425421	0.213877	0.942238	0.884825		6.62658	0.673306	0.558739	0.992583	0.696122		6.62658	0.535208	0.514035	0.841586	0.731615		6.62658	0.518397	0.254123	1.0128	0.867549		6.62658	0.291446	0.201471	0.618011	0.45763		6.62658	0.449976	0.274324	0.95565	0.906676
6.72357	0.439546	0.213605	0.942823	0.887032		6.72357	0.68754	0.593208	0.995777	0.700957		6.72357	0.571179	0.54199	0.858567	0.756996		6.72357	0.526758	0.2604	1.0127	0.867384		6.72357	0.291857	0.167556	0.640897	0.488161		6.72357	0.465573	0.279484	0.958287	0.909352
6.82056	0.436856	0.192829	0.959896	0.893473		6.82056	0.700702	0.601446	1.00145	0.705229		6.82056	0.596304	0.583205	0.872808	0.776225		6.82056	0.537233	0.277515	1.00516	0.873289		6.82056	0.296973	0.0950289	0.662392	0.513016		6.82056	0.480517	0.264384	0.960289	0.912539
6.91756	0.4433	0.182753	0.965089	0.895104		6.91756	0.706408	0.620312	1.00146	0.70193		6.91756	0.597531	0.610648	0.881768	0.794482		6.91756	0.543591	0.318416	1.00232	0.882046		6.91756	0.307245	0.118964	0.683736	0.54979		6.91756	0.492642	0.290701	0.962885	0.912607
7.01455	0.455334	0.185033	0.966777	0.898432		7.01455	0.704305	0.631789	1.00223	0.711691		7.01455	0.606024	0.65141	0.90242	0.81102		7.01455	0.549633	0.351569	1.00586	0.890724		7.01455	0.313974	0.102618	0.700862	0.584648		7.01455	0.503028	0.314235	0.965139	0.910432
7.11154	0.478297	0.182693	0.969396	0.896095		7.11154	0.71379	0.656351	1.00614	0.71761		7.11154	0.623463	0.649354	0.925355	0.809824		7.11154	0.561341	0.379351	1.00036	0.891799		7.11154	0.321243	0.105983	0.719914	0.609693		7.11154	0.520314	0.326691	0.966928	0.914734
7.20854	0.482781	0.189008	0.970762	0.905331		7.20854	0.731448	0.681596	1.00827	0.721101		7.20854	0.640796	0.63989	0.950592	0.829464		7.20854	0.576198	0.360901	0.996482	0.892024		7.20854	0.33219	0.150124	0.735057	0.628483		7.20854	0.530161	0.32624	0.966314	0.914938
7.30553	0.489223	0.182322	0.982434	0.914602		7.30553	0.737103	0.68086	1.00423	0.718998		7.30553	0.657351	0.635189	0.96351	0.840373		7.30553	0.584674	0.380554	0.992824	0.89844		7.30553	0.338852	0.199537	0.752686	0.648036		7.30553	0.541335	0.340672	0.967718	0.919057
7.40252	0.488082	0.175441	0.978382	0.917589		7.40252	0.731827	0.666421	1.00914	0.720805		7.40252	0.667574	0.682581	0.95845	0.852994		7.40252	0.59261	0.380085	0.985652	0.90309		7.40252	0.341841	0.294663	0.769278	0.664225		7.40252	0.549082	0.353563	0.973558	0.926328
7.49952	0.504775	0.205024	0.97719	0.929271		7.49952	0.744853	0.695777	1.00141	0.723551		7.49952	0.669214	0.678198	0.965797	0.866009		7.49952	0.609464	0.395763	0.983143	0.892505		7.49952	0.356083	0.32535	0.782689	0.678247		7.49952	0.559778	0.366746	0.972902	0.929649
7.59651	0.501794	0.187327	0.976711	0.933346		7.59651	0.761586	0.691112	1.00192	0.728439		7.59651	0.674157	0.697674	0.97122	0.876156		7.59651	0.616467	0.422826	0.984831	0.896415		7.59651	0.367449	0.381512	0.796918	0.694646		7.59651	0.574465	0.384442	0.971091	0.930522
7.6935	0.507696	0.173466	0.97904	0.942701		7.6935	0.770021	0.713819	0.999537	0.732175		7.6935	0.690852	0.707199	0.971908	0.886151		7.6935	0.626365	0.422573	0.986481	0.889118		7.6935	0.364993	0.34241	0.810053	0.701568		7.6935	0.574034	0.381487	0.97677	0.937907
7.79049	0.495336	0.161608	0.990824	0.943449		7.79049	0.775342	0.727052	1.00195	0.73232		7.79049	0.709381	0.72499	0.984912	0.896098		7.79049	0.645336	0.406137	0.98192	0.881241		7.79049	0.381236	0.346011	0.824559	0.713387		7.79049	0.570134	0.371288	0.978227	0.94091
7.88749	0.516966	0.181111	0.991273	0.942354		7.88749	0.774995	0.750076	1.00744	0.740525		7.88749	0.735312	0.720748	0.98468	0.897427		7.88749	0.658692	0.392438	0.980294	0.882914		7.88749	0.389299	0.375679	0.839103	0.726473		7.88749	0.585905	0.367763	0.977016	0.946398
7.98448	0.525173	0.18012	0.998552	0.946109		7.98448	0.786849	0.795968	1.00409	0.741707		7.98448	0.770131	0.719999	0.986436	0.907056		7.98448	0.672218	0.384518	0.966746	0.889719		7.98448	0.401917	0.438267	0.85171	0.73201		7.98448	0.598472	0.371832	0.980244	0.951063
8.08147	0.523014	0.188648	1.00784	0.944682		8.08147	0.801779	0.818436	1.00756	0.742041		8.08147	0.780581	0.726919	0.9941	0.93973		8.08147	0.696688	0.421139	0.963902	0.890468		8.08147	0.411863	0.439219	0.866002	0.744756		8.08147	0.604688	0.392962	0.990624	0.960688
8.17847	0.530148	0.187994	1.00866	0.940332		8.17847	0.825789	0.805508	1.00444	0.745057		8.17847	0.794586	0.754238	1.00253	0.94948		8.17847	0.720793	0.441866	0.960402	0.898249		8.17847	0.4131	0.478064	0.876989	0.756197		8.17847	0.61715	0.408792	0.989071	0.960817
8.27546	0.533995	0.19673	1.01522	0.952579		8.27546	0.839038	0.828278	1.00312	0.746888		8.27546	0.811585	0.780642	1.01791	0.950164		8.27546	0.731775	0.455012	0.956952	0.897805		8.27546	0.417905	0.471636	0.891004	0.764019		8.27546	0.62976	0.382772	0.990741	0.964372
8.37245	0.546956	0.211022	1.01671	0.953598		8.37245	0.842118	0.809721	0.997698	0.748425		8.37245	0.845654	0.834889	1.01799	0.95626		8.37245	0.742102	0.431484	0.959926	0.898612		8.37245	0.428927	0.484835	0.898801	0.777978		8.37245	0.646498	0.368385	0.989466	0.968151
8.46945	0.557639	0.229329	1.01263	0.958776		8.46945	0.854583	0.828091	0.996986	0.750074		8.46945	0.849686	0.845251	1.02543	0.955777		8.46945	0.740557	0.435458	0.962545	0.892564		8.46945	0.444502	0.590068	0.903161	0.781417		8.46945	0.658507	0.38631	0.993528	0.972951
8.56644	0.564348	0.252459	1.0141	0.961154		8.56644	0.87117	0.820632	0.99335	0.752633		8.56644	0.858461	0.846373	1.0213	0.963535		8.56644	0.748209	0.424195	0.961665	0.884282		8.56644	0.464864	0.584945	0.913944	0.787949		8.56644	0.665523	0.406267	0.996515	0.97513
8.66343	0.583866	0.276218	1.01203	0.962356		8.66343	0.878176	0.852425	0.991315	0.758663		8.66343	0.867693	0.868557	1.01554	0.969366		8.66343	0.744625	0.416255	0.959784	0.881958		8.66343	0.471337	0.588203	0.919667	0.789934		8.66343	0.687807	0.427366	0.998204	0.976319
8.76043	0.606883	0.313269	1.01202	0.971656		8.76043	0.887716	0.861983	0.988102	0.769407		8.76043	0.88335	0.845215	1.01656	0.964784		8.76043	0.749436	0.400148	0.951392	0.889755		8.76043	0.478763	0.578783	0.930481	0.790483		8.76043	0.703246	0.45394	1.00109	0.978611
8.85742	0.62651	0.333722	1.00589	0.979026		8.85742	0.912591	0.854652	0.988415	0.769825		8.85742	0.905258	0.806278	1.01741	0.966616		8.85742	0.757992	0.401102	0.949812	0.90027		8.85742	0.483127	0.517721	0.942398	0.788636		8.85742	0.703108	0.434099	1.00637	0.990057
8.95441	0.629797	0.340915	1.01544	0.985867		8.95441	0.916656	0.872994	0.98594	0.770105		8.95441	0.932365	0.790587	1.01855	0.988402		8.95441	0.779793	0.409291	0.948517	0.894247		8.95441	0.490932	0.49216	0.942447	0.795749		8.95441	0.715358	0.423224	1.00903	0.995832
9.05141	0.642403	0.328765	1.00356	0.984012		9.05141	0.916109	0.855725	0.989182	0.772484		9.05141	0.937922	0.837656	0.998602	0.982008		9.05141	0.797691	0.426039	0.946844	0.89834		9.05141	0.501261	0.475856	0.944046	0.800702		9.05141	0.728462	0.435436	1.00949	1.00161
9.1484	0.649372	0.365671	0.996686	0.987222		9.1484	0.913893	0.877852	0.99781	0.78264		9.1484	0.93702	0.870172	0.998371	0.988595		9.1484	0.804731	0.411161	0.940804	0.898422		9.1484	0.51031	0.446945	0.948579	0.797334		9.1484	0.739598	0.437347	1.01176	0.995764
9.24539	0.658967	0.375319	0.990455	0.989671		9.24539	0.937021	0.903473	0.990774	0.783199		9.24539	0.938228	0.864893	0.996893	0.993042		9.24539	0.819056	0.416376	0.941198	0.899156		9.24539	0.517027	0.411361	0.953387	0.800756		9.24539	0.749632	0.450382	1.00719	0.997651
9.34239	0.685394	0.354402	0.98748	0.981349		9.34239	0.936536	0.900413	0.994564	0.787091		9.34239	0.961144	0.913591	0.98622	0.99792		9.34239	0.835989	0.404094	0.93935	0.918875		9.34239	0.527953	0.382984	0.963757	0.808001		9.34239	0.750822	0.436925	1.00031	0.997663
9.43938	0.712932	0.35983	0.995067	0.981407		9.43938	0.953235	0.892838	0.991959	0.788957		9.43938	0.982217	0.926128	0.980743	0.992458		9.43938	0.844833	0.397705	0.939395	0.929522		9.43938	0.537518	0.47212	0.967528	0.811999		9.43938	0.760577	0.44927	1.00814	1.00194
9.53637	0.735105	0.382896	0.998385	0.987187		9.53637	0.970369	0.881408	0.986447	0.782759		9.53637	0.979409	0.943723	0.978083	0.997373		9.53637	0.870304	0.429449	0.935401	0.929		9.53637	0.548059	0.512335	0.972643	0.819647		9.53637	0.777151	0.470767	1.00443	0.999848
9.63337	0.759904	0.400548	0.987847	0.987577		9.63337	0.978983	0.856063	0.98859	0.787078		9.63337	0.984133	0.96287	0.980155	1.0047		9.63337	0.882314	0.462152	0.931872	0.928352		9.63337	0.549298	0.524834	0.975457	0.82469		9.63337	0.794667	0.49811	1.00613	1.00415
9.73036	0.768668	0.405812	0.991949	0.996617		9.73036	0.995396	0.875525	0.986644	0.782852		9.73036	0.983014	1.02137	0.976902	1.01235		9.73036	0.895621	0.505849	0.928376	0.93244		9.73036	0.54203	0.640513	0.978258	0.822889		9.73036	0.805783	0.52258	1.0109	1.00058
9.82735	0.784236	0.419668	0.986494	1.00121		9.82735	1.00018	0.866532	0.988414	0.784201		9.82735	0.983461	1.01866	0.983822	1.01002		9.82735	0.902568	0.534186	0.925037	0.925985		9.82735	0.548177	0.59666	0.979048	0.833863		9.82735	0.815103	0.519547	1.00535	1.00196
9.92435	0.797485	0.410638	0.98849	1.00395		9.92435	0.999298	0.855748	0.985783	0.782466		9.92435	1.00106	1.03216	0.99816	1.00037		9.92435	0.898954	0.494504	0.918067	0.924969		9.92435	0.553678	0.589882	0.98358	0.832565		9.92435	0.827844	0.515625	0.994857	1.0038
10.0213	0.819231	0.426016	0.986629	1.00851		10.0213	0.996687	0.86423	0.985785	0.794631		10.0213	1.00549	1.01683	1.00518	1.00132		10.0213	0.896068	0.511302	0.912198	0.926721		10.0213	0.571436	0.590955	0.985252	0.829108		10.0213	0.84171	0.526176	0.997946	1.00672
10.1183	0.825257	0.454108	0.985772	1.00067		10.1183	0.992198	0.844014	0.982656	0.796845		10.1183	1.0057	0.993799	0.994625	1.00685		10.1183	0.906536	0.52842	0.912506	0.921045		10.1183	0.582643	0.61292	0.983479	0.828449		10.1183	0.842157	0.548476	0.999715	1.00492
10.2153	0.826383	0.448818	0.982672	1.00181		10.2153	1.00115	0.872994	0.979298	0.80049		10.2153	0.994805	0.980573	0.99314	1.00591		10.2153	0.910026	0.559399	0.904841	0.923004		10.2153	0.583333	0.561577	0.984112	0.834505		10.2153	0.8533	0.555346	0.999557	1.00505
10.3123	0.829277	0.451369	0.98113	1.00501		10.3123	1.01113	0.865474	0.975455	0.806143		10.3123	1.01395	1.00292	0.988478	1.00184		10.3123	0.925919	0.579703	0.902635	0.92849		10.3123	0.58129	0.463398	0.984791	0.846426		10.3123	0.870898	0.553649	0.99279	0.99902
10.4093	0.840113	0.477595	0.984827	1.00818		10.4093	0.99589	0.850916	0.977301	0.803851		10.4093	1.00693	0.991691	0.990952	0.995359		10.4093	0.940484	0.613516	0.899124	0.938536		10.4093	0.574037	0.51138	0.983163	0.850223		10.4093	0.878851	0.590176	0.986794	0.999731
10.5063	0.841542	0.460315	0.983421	1.01105		10.5063	0.994175	0.855977	0.977298	0.80157		10.5063	0.993896	1.01726	0.996458	0.996765		10.5063	0.964579	0.663453	0.895464	0.941234		10.5063	0.596664	0.551146	0.984151	0.850904		10.5063	0.886284	0.615143	0.983344	0.999366
10.6033	0.846643	0.48008	0.966361	1.00074		10.6033	0.995057	0.855857	0.977468	0.800874		10.6033	0.999293	1.02698	0.994594	1.00447		10.6033	0.979252	0.70638	0.893042	0.926401		10.6033	0.606149	0.612925	0.979349	0.854207		10.6033	0.896331	0.600954	0.977757	0.997839
10.7003	0.855009	0.469801	0.969971	0.998344		10.7003	0.992668	0.894378	0.97244	0.803153		10.7003	0.992119	1.06037	0.989806	1.0044		10.7003	0.988761	0.722158	0.890389	0.919358		10.7003	0.626225	0.664	0.973456	0.860773		10.7003	0.91896	0.612866	0.969979	0.997136
10.7973	0.845587	0.483507	0.950496	0.99672		10.7973	0.995956	0.892526	0.967721	0.805857		10.7973	0.977138	1.06319	0.991725	1.00433		10.7973	0.996959	0.713572	0.883071	0.932693		10.7973	0.636028	0.719517	0.978735	0.858028		10.7973	0.928205	0.63715	0.966587	0.990769
10.8943	0.857863	0.492673	0.945052	0.995934		10.8943	1.00602	0.922848	0.961675	0.807943		10.8943	0.965157	1.0075	0.996787	1.0077		10.8943	0.994275	0.747436	0.878008	0.929694		10.8943	0.643695	0.707767	0.984782	0.854414		10.8943	0.943912	0.653401	0.970383	0.988544
10.9913	0.873918	0.48888	0.94303	0.998389		10.9913	1.00684	0.943414	0.955884	0.805057		10.9913	0.970531	1.02386	0.987015	1.00675		10.9913	1.00382	0.81044	0.880411	0.923192		10.9913	0.659577	0.727033	0.98724	0.860943		10.9913	0.942644	0.652399	0.967385	0.996176
11.0883	0.883481	0.494959	0.947428	0.998994		11.0883	0.990344	0.960812	0.956774	0.806613		11.0883	1.00309	1.02494	0.988385	1.00592		11.0883	1.01272	0.826775	0.872823	0.930086		11.0883	0.677434	0.659144	0.985634	0.861052		11.0883	0.950401	0.672772	0.967248	0.992281
11.1853	0.877666	0.497418	0.940768	0.999663		11.1853	1.00643	0.959011	0.956498	0.810245		11.1853	1.00448	0.994282	0.98408	0.997255		11.1853	1.01276	0.861016	0.870395	0.918189		11.1853	0.682833	0.696927	0.979615	0.857246		11.1853	0.963622	0.717526	0.965511	0.993505
11.2823	0.90269	0.526643	0.930932	1.00423		11.2823	1.00346	0.993312	0.95087	0.810777		11.2823	0.992738	1.03345	0.988177	0.992414		11.2823	1.01617	0.890879	0.866073	0.906054		11.2823	0.682041	0.582193	0.978506	0.853802		11.2823	0.97379	0.73808	0.960596	0.996341
11.3792	0.89166	0.532416	0.924199	0.99961		11.3792	0.998392	0.973381	0.953988	0.811258		11.3792	1.00186	1.03304	0.990701	0.989886		11.3792	0.995011	0.906759	0.858878	0.912172		11.3792	0.703671	0.619186	0.977059	0.857791		11.3792	0.988391	0.743786	0.955401	0.997152
11.4762	0.900715	0.56119	0.926817	1.00581		11.4762	0.996866	1.03547	0.942155	0.814906		11.4762	1.01545	0.996961	0.973506	0.965208		11.4762	0.996487	0.915578	0.852454	0.910897		11.4762	0.724424	0.583056	0.980844	0.855328		11.4762	0.997644	0.7398	0.943006	0.994366
11.5732	0.906278	0.589738	0.916112	0.997984		11.5732	0.99699	1.02676	0.937817	0.820237		11.5732	1.01398	0.944523	0.975254	0.970357		11.5732	0.999347	0.928387	0.854171	0.910987		11.5732	0.744059	0.513703	0.979856	0.844429		11.5732	1.0034	0.7126	0.938548	1.00732
11.6702	0.921572	0.589889	0.916267	0.994281		11.6702	1.00313	1.00726	0.934845	0.820518		11.6702	1.00103	0.958729	0.963046	0.971639		11.6702	1.00509	0.938568	0.857098	0.915027		11.6702	0.759161	0.53165	0.981581	0.842965		11.6702	1.00774	0.727243	0.937875	1.00922
11.7672	0.926785	0.618925	0.911088	0.994049		11.7672	1.00884	1.01492	0.93111	0.829533		11.7672	1.00069	0.924191	0.953357	0.97115		11.7672	1.00974	0.986669	0.850803	0.905476		11.7672	0.78472	0.68026	0.979969	0.841347		11.7672	1.01817	0.758559	0.935015	1.00586
11.8642	0.945633	0.624197	0.908661	0.991765		11.8642	1.00818	1.00346	0.928626	0.822663		11.8642	0.999575	0.91833	0.939328	0.973478		11.8642	1.00769	0.987081	0.852731	0.904455		11.8642	0.791266	0.695878	0.985108	0.840563		11.8642	1.02203	0.765856	0.932295	1.00458
11.9612	0.957122	0.613177	0.907921	0.993421		11.9612	1.00571	1.02091	0.926624	0.818537		11.9612	1.01334	0.914396	0.925212	0.97259		11.9612	1.00557	0.9649	0.847564	0.909481		11.9612	0.800245	0.649245	0.98583	0.849899		11.9612	1.03734	0.781128	0.928459	1.00361
12.0582	0.953657	0.645983	0.906796	0.993071		12.0582	0.993295	1.02296	0.926404	0.816422		12.0582	1.00686	0.920966	0.923438	0.969958		12.0582	1.01134	0.964607	0.843046	0.918377		12.0582	0.815921	0.68871	0.989226	0.85001		12.0582	1.03072	0.799956	0.92701	0.999192
12.1552	0.96626	0.658719	0.90513	0.98457		12.1552	0.990364	1.02534	0.928546	0.81913		12.1552	1.00424	0.895894	0.931187	0.972282		12.1552	1.01758	0.96745	0.844297	0.923083		12.1552	0.832854	0.750736	0.993296	0.840572		12.1552	1.02068	0.808988	0.934369	1.00337
12.2522	0.981062	0.64861	0.911853	0.990692		12.2522	0.997061	1.06064	0.921625	0.821334		12.2522	0.997581	0.902384	0.93037	0.981146		12.2522	1.01279	0.97967	0.840777	0.918645		12.2522	0.853669	0.745855	0.991206	0.84237		12.2522	1.02752	0.810306	0.93903	1.00368
12.3492	0.993762	0.675721	0.908097	0.985129		12.3492	1.0012	1.03364	0.919685	0.820937		12.3492	1.01653	0.867966	0.931462	0.97176		12.3492	1.00864	0.958282	0.838306	0.925209		12.3492	0.838933	0.773346	0.992904	0.850772		12.3492	1.03581	0.828215	0.9381	0.99916
12.4462	1.00299	0.661441	0.915773	0.985108		12.4462	1.00076	1.02411	0.922237	0.82257		12.4462	1.00902	0.864485	0.941841	0.973568		12.4462	1.00945	0.979143	0.838043	0.934454		12.4462	0.848095	0.767432	0.992397	0.841714		12.4462	1.02754	0.863942	0.940704	0.996994
12.5432	1.01292	0.680056	0.919295	0.986552		12.5432	1.00009	1.00663	0.925922	0.822459		12.5432	0.997983	0.867033	0.939616	0.980143		12.5432	1.00528	0.984117	0.834442	0.942239		12.5432	0.849443	0.733839	0.991272	0.837073		12.5432	1.02057	0.887071	0.937711	0.993402
12.6402	1.02446	0.66516	0.925721	0.98985		12.6402	0.989029	0.99933	0.933747	0.821532		12.6402	0.993092	0.903983	0.938243	0.981071		12.6402	0.989334	0.999305	0.827173	0.945989		12.6402	0.856766	0.690438	0.990891	0.842366		12.6402	1.0187	0.881214	0.939344	0.990114
12.7371	1.02781	0.68251	0.928717	0.990952		12.7371	0.976886	0.996133	0.937179	0.819524		12.7371	0.999633	0.936036	0.934145	0.979698		12.7371	0.980486	0.976706	0.827312	0.938542		12.7371	0.860997	0.695762	0.988689	0.85565		12.7371	1.00641	0.913928	0.9278	0.993442
12.8341	1.01099	0.694025	0.927173	0.98861		12.8341	0.985141	1.00117	0.939386	0.828768		12.8341	0.99199	0.924742	0.930265	0.982421		12.8341	0.973142	0.948493	0.82629	0.939323		12.8341	0.870627	0.751095	0.989001	0.854081		12.8341	1.00898	0.966779	0.930183	0.99542
12.9311	1.02128	0.685	0.926616	0.988455		12.9311	0.987376	0.977912	0.936401	0.835064		12.9311	0.971543	0.925829	0.928686	0.981521		12.9311	0.968289	0.985772	0.828742	0.933525		12.9311	0.879184	0.783655	0.988485	0.856293		12.9311	1.00409	0.959166	0.927303	0.998954
13.0281	1.01429	0.713218	0.929081	0.994374		13.0281	0.9721	0.968434	0.931718	0.837598		13.0281	0.971204	0.925558	0.931663	0.986237		13.0281	0.963275	0.972261	0.824502	0.929154		13.0281	0.896167	0.749886	0.990599	0.861742		13.0281	0.993756	0.9416	0.928188	0.999455
13.1251	1.00991	0.705571	0.931772	0.99031		13.1251	0.962624	0.988076	0.930568	0.839923		13.1251	0.973989	0.865145	0.920145	0.993685		13.1251	0.976074	0.967298	0.822255	0.937253		13.1251	0.908826	0.876441	0.993729	0.861596		13.1251	0.978951	0.956188	0.923241	0.993609
13.2221	1.02486	0.731557	0.926055	0.988405		13.2221	0.9573	1.00204	0.926093	0.840828		13.2221	0.957399	0.868233	0.918609	0.984908		13.2221	0.973841	0.953838	0.822878	0.941446		13.2221	0.906933	0.771245	0.993599	0.87322		13.2221	0.96397	0.992453	0.923212	0.99317
13.3191	1.01996	0.715125	0.925974	0.979752		13.3191	0.955031	0.954871	0.926345	0.841461		13.3191	0.931443	0.884993	0.924514	0.994657		13.3191	0.966567	0.955871	0.822451	0.950438		13.3191	0.912346	0.854983	0.990395	0.883923		13.3191	0.952324	1.01151	0.922803	0.984883
13.4161	1.01539	0.70195	0.927867	0.983684		13.4161	0.946492	0.941157	0.924924	0.841126		13.4161	0.920093	0.899835	0.916995	0.986678		13.4161	0.956582	0.920965	0.818578	0.951292		13.4161	0.92464	0.789559	0.99408	0.899278		13.4161	0.947438	1.05004	0.923428	0.970493
13.5131	1.01194	0.695057	0.923673	0.981618		13.5131	0.933316	0.943902	0.922941	0.846871		13.5131	0.909617	0.891398	0.922254	0.983608		13.5131	0.945995	0.920732	0.815173	0.950916		13.5131	0.930168	0.892735	0.99232	0.89955		13.5131	0.928012	1.04274	0.92456	0.973852
13.6101	1.02341	0.722772	0.918169	0.979919		13.6101	0.922829	0.935449	0.925067	0.846959		13.6101	0.874822	0.893811	0.914527	0.982011		13.6101	0.932309	0.910567	0.815108	0.963638		13.6101	0.939331	0.79506	0.993773	0.902723		13.6101	0.920765	1.03434	0.92215	0.972753
13.7071	0.999357	0.739888	0.906845	0.977187		13.7071	0.906264	1.01164	0.924384	0.855825		13.7071	0.869701	0.890441	0.910641	0.982248		13.7071	0.9352	0.920153	0.809718	0.964914		13.7071	0.947346	0.767449	0.993388	0.903897		13.7071	0.916625	1.04498	0.921025	0.975131
13.8041	0.992554	0.76231	0.918424	0.977917		13.8041	0.908299	0.971493	0.926495	0.860355		13.8041	0.849002	0.916648	0.925208	0.980806		13.8041	0.926963	0.934267	0.805928	0.968531		13.8041	0.950759	0.80491	0.999882	0.906404		13.8041	0.897063	1.05842	0.914549	0.976397
13.9011	1.01242	0.745914	0.906202	0.982775		13.9011	0.906606	0.95736	0.924511	0.86311		13.9011	0.836624	0.890304	0.924615	0.989468		13.9011	0.926175	0.942503	0.808372	0.968838		13.9011	0.955425	0.814649	1.00127	0.910963		13.9011	0.898291	1.0618	0.909916	0.97415
13.9981	1.00414	0.749504	0.90065	0.988793		13.9981	0.893631	0.956292	0.923829	0.862658		13.9981	0.820799	0.873948	0.90768	0.980339		13.9981	0.909595	0.929106	0.802448	0.972922		13.9981	0.969484	0.776067	0.998528	0.91513		13.9981	0.898308	1.05965	0.901193	0.972916
14.0951	0.987982	0.753791	0.879876	0.983374		14.0951	0.880326	0.946537	0.926088	0.866281		14.0951	0.812987	0.888557	0.91074	0.974258		14.0951	0.899962	0.917821	0.803252	0.971606		14.0951	0.973755	0.764615	1.00097	0.917311		14.0951	0.890339	1.05524	0.894072	0.96957
14.192	0.976835	0.754216	0.876758	0.98495		14.192	0.86258	0.954879	0.927945	0.869872		14.192	0.791846	0.875222	0.916294	0.981258		14.192	0.888979	0.941576	0.797557	0.958367		14.192	0.988982	0.763269	1.00143	0.918396		14.192	0.872832	1.03469	0.900598	0.974642
14.289	0.954655	0.782387	0.873896	0.986254		14.289	0.856724	0.966291	0.919269	0.86908		14.289	0.772841	0.86226	0.906498	0.983004		14.289	0.878277	0.929847	0.799146	0.958474		14.289	0.993073	0.702889	1.00378	0.919216		14.289	0.873463	1.01294	0.900166	0.979445
14.386	0.937166	0.800736	0.867234	0.988738		14.386	0.841867	0.952211	0.908943	0.877058		14.386	0.757675	0.806582	0.898214	0.971566		14.386	0.879691	0.973741	0.792709	0.947439		14.386	1.00639	0.771019	1.01184	0.919281		14.386	0.861111	0.997457	0.900353	0.982133
14.483	0.938265	0.860179	0.865455	0.990708		14.483	0.833276	0.935588	0.899652	0.880723		14.483	0.757605	0.761014	0.892429	0.973001		14.483	0.865572	1.00175	0.800004	0.941492		14.483	1.01175	0.729943	1.00724	0.921206		14.483	0.848987	1.00811	0.8929	0.981248
14.58	0.942161	0.857352	0.869992	0.987966		14.58	0.82978	0.968432	0.890996	0.878802		14.58	0.740147	0.769825	0.905766	0.971078		14.58	0.864053	1.01729	0.796436	0.954949		14.58	1.01597	0.79866	1.00651	0.909714		14.58	0.849822	0.986274	0.896021	0.977198
14.677	0.945216	0.861878	0.863786	0.986796		14.677	0.81212	0.954762	0.884264	0.87287		14.677	0.737116	0.740859	0.904343	0.965871		14.677	0.856022	1.02029	0.789165	0.962321		14.677	1.0132	0.827356	1.0055	0.916236		14.677	0.83997	0.962034	0.889022	0.970751
14.774	0.931812	0.898044	0.859034	0.988418		14.774	0.810261	0.962032	0.88146	0.871262		14.774	0.707537	0.738775	0.899351	0.961707		14.774	0.848278	1.01585	0.78702	0.973738		14.774	1.01336	0.825009	1.00613	0.914423		14.774	0.831016	0.964677	0.886537	0.96914
14.871	0.932225	0.911031	0.858495	0.987942		14.871	0.805206	0.982001	0.880319	0.87345		14.871	0.672826	0.736527	0.904711	0.959139		14.871	0.830566	0.988228	0.785216	0.977927		14.871	1.01041	0.915339	1.00778	0.908894		14.871	0.830615	0.980078	0.88519	0.965837
14.968	0.914227	0.903637	0.846038	0.988781		14.968	0.791656	0.960863	0.880173	0.878866		14.968	0.648315	0.761641	0.912768	0.947556		14.968	0.811924	0.984278	0.779577	0.971738		14.968	1.00254	0.790695	1.00489	0.913158		14.968	0.826448	0.956423	0.888551	0.959709
15.065	0.911214	0.911199	0.840355	0.982405		15.065	0.780255	0.96096	0.876412	0.885899		15.065	0.636516	0.741972	0.90521	0.946344		15.065	0.815139	1.00559	0.779654	0.96934		15.065	0.997503	0.912478	1.00323	0.90202		15.065	0.827754	0.930236	0.888951	0.960196
15.162	0.901987	0.922358	0.833982	0.988415		15.162	0.767499	0.979614	0.874739	0.887328		15.162	0.618851	0.711445	0.90026	0.948227		15.162	0.814401	1.01333	0.777567	0.961991		15.162	0.998458	0.842694	1.00357	0.899681		15.162	0.82382	0.932177	0.887091	0.964509
15.259	0.904821	0.922976	0.825718	0.988376		15.259	0.759542	0.964812	0.868954	0.888576		15.259	0.600487	0.691575	0.903376	0.946915		15.259	0.815004	1.04382	0.772665	0.967878		15.259	1.0015	0.854529	0.998358	0.90351		15.259	0.809819	0.924414	0.882793	0.975856
15.356	0.898426	0.961541	0.827775	0.992171		15.356	0.748982	0.991392	0.870741	0.888663		15.356	0.589381	0.697072	0.891188	0.944829		15.356	0.821389	1.02795	0.771977	0.976755		15.356	1.00914	0.767802	0.996839	0.911764		15.356	0.822413	0.930383	0.883123	0.967763
15.453	0.880042	0.965947	0.826607	0.991856		15.453	0.738872	0.992713	0.862752	0.889917		15.453	0.592063	0.72295	0.902012	0.946962		15.453	0.81672	1.0174	0.771307	0.983176		15.453	1.00675	0.704887	0.990972	0.913785		15.453	0.81747	0.91663	0.879063	0.966896
15.55	0.868238	0.963987	0.829881	0.990928		15.55	0.732456	0.92955	0.86488	0.885492		15.55	0.569064	0.707363	0.899656	0.940029		15.55	0.816812	1.02452	0.769262	0.983337		15.55	1.0104	0.750059	0.981877	0.915187		15.55	0.805976	0.898588	0.877985	0.968482
15.6469	0.857625	0.95911	0.812488	0.990465		15.6469	0.724337	0.976534	0.863232	0.890191		15.6469	0.552825	0.672248	0.884481	0.938659		15.6469	0.815253	1.03176	0.768085	0.979358		15.6469	1.0093	0.800134	0.974909	0.913673		15.6469	0.810395	0.899846	0.880277	0.968607
15.7439	0.811163	0.995579	0.81396	0.981638		15.7439	0.711383	0.976695	0.863721	0.893688		15.7439	0.535329	0.67188	0.879176	0.934792		15.7439	0.800045	1.04258	0.769028	0.971299		15.7439	1.01264	0.786338	0.972951	0.918325		15.7439	0.802865	0.908811	0.878044	0.967325
15.8409	0.787547	1.01894	0.813229	0.981006		15.8409	0.706735	0.979625	0.860833	0.897915		15.8409	0.518449	0.658411	0.88148	0.943597		15.8409	0.800307	1.06464	0.764108	0.964564		15.8409	1.00243	0.812094	0.969707	0.916529		15.8409	0.789817	0.916982	0.880477	0.968047
15.9379	0.791251	1.0259	0.817778	0.986337		15.9379	0.698126	0.960401	0.860745	0.896155		15.9379	0.516263	0.620412	0.865333	0.936444		15.9379	0.800093	1.06823	0.75837	0.961544		15.9379	0.994688	0.791341	0.970522	0.913514		15.9379	0.783654	0.903072	0.878387	0.966996
16.0349	0.792613	1.04013	0.819874	0.988326		16.0349	0.703987	1.00969	0.856709	0.898011		16.0349	0.506697	0.607153	0.851982	0.936843		16.0349	0.798029	1.0317	0.761902	0.965226		16.0349	0.991506	0.804166	0.966588	0.908045		16.0349	0.771256	0.908633	0.866462	0.971149
16.1319	0.804587	1.03804	0.817652	0.988287		16.1319	0.695578	1.00298	0.85664	0.902202		16.1319	0.506491	0.621749	0.84323	0.935646		16.1319	0.80164	0.999253	0.758655	0.967579		16.1319	0.987918	0.86506	0.969076	0.914022		16.1319	0.753426	0.932903	0.859663	0.968342
16.2289	0.790261	1.03466	0.813295	0.984798		16.2289	0.693413	1.01165	0.862895	0.897385		16.2289	0.512066	0.642034	0.849207	0.93965		16.2289	0.785089	0.966113	0.764299	0.966122		16.2289	0.978024	0.812703	0.958185	0.909006		16.2289	0.742046	0.919765	0.859571	0.966017
16.3259	0.768916	1.00371	0.811521	0.981987		16.3259	0.691337	1.00259	0.858985	0.899765		16.3259	0.47055	0.636576	0.838805	0.934829		16.3259	0.7788	0.936221	0.759487	0.966882		16.3259	0.979192	0.943085	0.958337	0.91084		16.3259	0.731489	0.931735	0.861835	0.973343
16.4229	0.753723	1.01854	0.808968	0.984444		16.4229	0.681914	0.940697	0.860458	0.907167		16.4229	0.464741	0.600553	0.831775	0.934678		16.4229	0.774136	0.920438	0.760299	0.959928		16.4229	0.979391	0.899418	0.955664	0.917151		16.4229	0.713685	0.939854	0.864997	0.970347
16.5199	0.757301	1.00146	0.811007	0.98647		16.5199	0.662352	0.931915	0.854614	0.912322		16.5199	0.439135	0.587096	0.823145	0.93888		16.5199	0.766655	0.933606	0.761287	0.957433		16.5199	0.985489	0.8331	0.950083	0.911885		16.5199	0.715557	0.93595	0.864964	0.972397
16.6169	0.769557	0.985876	0.800819	0.985464		16.6169	0.658395	0.904908	0.851413	0.913589		16.6169	0.432625	0.540119	0.8319	0.942032		16.6169	0.76063	0.901083	0.759836	0.947699		16.6169	0.987052	0.942241	0.95112	0.918778		16.6169	0.711866	0.948324	0.860567	0.972392
16.7139	0.766537	0.969262	0.795038	0.982627		16.7139	0.648774	0.888565	0.849902	0.912321		16.7139	0.437716	0.531557	0.814741	0.941232		16.7139	0.764846	0.913137	0.758066	0.952508		16.7139	0.989953	0.849862	0.945119	0.924108		16.7139	0.702606	0.943325	0.857303	0.973006
16.8109	0.772904	0.984636	0.804741	0.981406		16.8109	0.641539	0.872788	0.849147	0.910391		16.8109	0.438943	0.500957	0.807937	0.945899		16.8109	0.756041	0.883541	0.762527	0.959665		16.8109	1.00126	0.872081	0.943307	0.923767		16.8109	0.693157	0.913484	0.854845	0.975841
16.9079	0.761609	0.970017	0.806591	0.98333		16.9079	0.642573	0.869304	0.849801	0.912733		16.9079	0.429207	0.497713	0.808099	0.95572		16.9079	0.746832	0.847252	0.757143	0.954241		16.9079	1.00201	0.890688	0.942062	0.927642		16.9079	0.676659	0.910084	0.848687	0.979752
17.0048	0.749189	0.969485	0.799438	0.981781		17.0048	0.632973	0.847133	0.85541	0.912156		17.0048	0.431603	0.49868	0.803114	0.957392		17.0048	0.736537	0.836439	0.75724	0.950998		17.0048	1.00223	0.902311	0.937918	0.923658		17.0048	0.659899	0.902425	0.851373	0.97921
17.1018	0.724522	0.982176	0.798512	0.979388		17.1018	0.63142	0.850221	0.85559	0.916953		17.1018	0.428288	0.502874	0.793071	0.964359		17.1018	0.726974	0.805693	0.758015	0.948142		17.1018	1	0.926445	0.936104	0.911004		17.1018	0.663818	0.884298	0.848153	0.975954
17.1988	0.712054	0.961895	0.791596	0.980279		17.1988	0.6209	0.815445	0.848122	0.918249		17.1988	0.430185	0.485555	0.795274	0.965197		17.1988	0.705941	0.814746	0.754585	0.941492		17.1988	0.991284	1.00247	0.935734	0.907722		17.1988	0.64938	0.886464	0.842321	0.972085
17.2958	0.719095	0.942366	0.792652	0.979287		17.2958	0.628667	0.815043	0.846946	0.918892		17.2958	0.424301	0.430644	0.784142	0.9657		17.2958	0.699561	0.801611	0.752618	0.931934		17.2958	0.979319	1.01991	0.930377	0.910415		17.2958	0.639101	0.908755	0.838845	0.97313
17.3928	0.727137	0.937225	0.797815	0.983509		17.3928	0.623973	0.815282	0.83719	0.920056		17.3928	0.42389	0.418698	0.779451	0.963637		17.3928	0.693894	0.782787	0.750552	0.934737		17.3928	0.96302	1.00194	0.930147	0.91536		17.3928	0.63367	0.901376	0.830112	0.963865
17.4898	0.72339	0.961926	0.801839	0.986728		17.4898	0.611538	0.785918	0.834268	0.920298		17.4898	0.420232	0.454715	0.781715	0.968401		17.4898	0.682906	0.781258	0.747912	0.937722		17.4898	0.963924	1.00262	0.927708	0.918744		17.4898	0.624075	0.889933	0.830924	0.960293
17.5868	0.743709	0.97246	0.807934	0.988146		17.5868	0.603992	0.823591	0.831573	0.917476		17.5868	0.418761	0.434279	0.776618	0.965551		17.5868	0.683807	0.762032	0.739989	0.939249		17.5868	0.967056	1.05418	0.923433	0.913325		17.5868	0.619225	0.8767	0.826505	0.959163
17.6838	0.750542	0.956475	0.803398	0.98117		17.6838	0.595266	0.822604	0.828654	0.917704		17.6838	0.412728	0.441236	0.774737	0.961042		17.6838	0.666486	0.730429	0.736614	0.945026		17.6838	0.965925	1.07338	0.925192	0.917369		17.6838	0.608887	0.879202	0.818342	0.95767
17.7808	0.734639	0.958303	0.795518	0.970931		17.7808	0.592133	0.855745	0.824856	0.920723		17.7808	0.404072	0.457621	0.780581	0.962246		17.7808	0.650105	0.735677	0.73379	0.9551		17.7808	0.971844	1.04763	0.920986	0.917932		17.7808	0.601216	0.875328	0.81216	0.963443
17.8778	0.730213	0.966626	0.787061	0.96865		17.8778	0.581245	0.808123	0.825531	0.925843		17.8778	0.397948	0.468155	0.77805	0.959073		17.8778	0.647896	0.759245	0.72875	0.968442		17.8778	0.965024	1.02935	0.922078	0.923463		17.8778	0.5929	0.858917	0.807422	0.949347
17.9748	0.714838	0.961577	0.785627	0.966658		17.9748	0.564225	0.809004	0.824295	0.928576		17.9748	0.394374	0.437851	0.775863	0.961303		17.9748	0.632389	0.787499	0.721722	0.964649		17.9748	0.96734	0.965924	0.920019	0.929913		17.9748	0.59934	0.818875	0.807175	0.947581
18.0718	0.710532	0.97173	0.779828	0.966959		18.0718	0.550377	0.802558	0.819894	0.932943		18.0718	0.389051	0.440013	0.759804	0.960553		18.0718	0.62901	0.789907	0.715097	0.970336		18.0718	0.969019	1.01033	0.922201	0.943111		18.0718	0.594369	0.81785	0.803182	0.951004
18.1688	0.718957	0.979432	0.77505	0.963529		18.1688	0.552386	0.833117	0.820477	0.930278		18.1688	0.383168	0.451842	0.761991	0.956669		18.1688	0.624009	0.775145	0.716371	0.970109		18.1688	0.975354	0.997136	0.918916	0.943691		18.1688	0.588705	0.79081	0.799209	0.943656
18.2658	0.706624	0.984171	0.773971	0.964863		18.2658	0.539537	0.851512	0.819362	0.927654		18.2658	0.374464	0.449411	0.753385	0.957592		18.2658	0.621561	0.80463	0.713014	0.982555		18.2658	0.980091	1.00781	0.919025	0.94932		18.2658	0.576592	0.77948	0.788489	0.95005
18.3628	0.701278	1.00219	0.76905	0.963432		18.3628	0.54228	0.848078	0.821843	0.931443		18.3628	0.371973	0.470078	0.761248	0.954628		18.3628	0.60773	0.779188	0.712819	0.980789		18.3628	0.975865	1.04026	0.915343	0.954244		18.3628	0.554097	0.767748	0.784812	0.949933
18.4597	0.693326	1.01304	0.774533	0.963619		18.4597	0.525542	0.852616	0.82977	0.932679		18.4597	0.356533	0.463544	0.749529	0.955119		18.4597	0.60451	0.780518	0.709077	0.972894		18.4597	0.963439	0.94699	0.91078	0.942486		18.4597	0.554332	0.741767	0.780832	0.94953
18.5567	0.677527	1.03268	0.770776	0.958567		18.5567	0.516477	0.860782	0.825683	0.931987		18.5567	0.350447	0.444944	0.750462	0.952869		18.5567	0.589337	0.790328	0.707743	0.973082		18.5567	0.95265	0.949676	0.907944	0.949586		18.5567	0.544373	0.708655	0.779305	0.945768
18.6537	0.657573	1.03196	0.763077	0.959762		18.6537	0.516507	0.850047	0.820525	0.933504		18.6537	0.343997	0.448953	0.738643	0.956014		18.6537	0.577363	0.81388	0.699191	0.974053		18.6537	0.94511	0.912349	0.908109	0.949319		18.6537	0.534342	0.730697	0.769882	0.955944
18.7507	0.652405	1.03809	0.764531	0.963138		18.7507	0.50543	0.870847	0.816931	0.931709		18.7507	0.337355	0.441536	0.741597	0.951253		18.7507	0.566648	0.813795	0.697547	0.987835		18.7507	0.948184	0.881386	0.904156	0.95049		18.7507	0.521595	0.709713	0.768068	0.945313
18.8477	0.659825	1.03859	0.765544	0.962608		18.8477	0.506677	0.852426	0.808547	0.93625		18.8477	0.326648	0.4375	0.73617	0.947552		18.8477	0.554635	0.810258	0.695475	0.9979		18.8477	0.945459	0.918129	0.90635	0.962459		18.8477	0.51512	0.713447	0.76387	0.950936
18.9447	0.661937	1.02169	0.765686	0.962884		18.9447	0.491605	0.864953	0.810624	0.937434		18.9447	0.323025	0.428509	0.728784	0.943689		18.9447	0.54868	0.814712	0.695253	0.995473		18.9447	0.942219	0.973462	0.908781	0.970711		18.9447	0.507469	0.714762	0.756615	0.947362
19.0417	0.645614	1.03642	0.772218	0.963167		19.0417	0.485436	0.860163	0.810948	0.943283		19.0417	0.294951	0.398001	0.722016	0.939203		19.0417	0.552691	0.782997	0.697134	0.998871		19.0417	0.933192	0.931427	0.906359	0.963927		19.0417	0.496093	0.708973	0.755691	0.952486
19.1387	0.656384	1.04775	0.763092	0.961016		19.1387	0.470301	0.867439	0.810756	0.9463		19.1387	0.282904	0.408428	0.715664	0.933186		19.1387	0.539744	0.778228	0.693719	0.995162		19.1387	0.930774	1.03504	0.910175	0.956481		19.1387	0.487657	0.701745	0.762071	0.948154
19.2357	0.645293	1.04322	0.752008	0.963344		19.2357	0.461467	0.846203	0.815658	0.94815		19.2357	0.275948	0.384852	0.708459	0.932461		19.2357	0.524521	0.780127	0.69663	0.992161		19.2357	0.937718	1.12624	0.913545	0.964007		19.2357	0.471765	0.701755	0.759326	0.954351
19.3327	0.660648	1.00961	0.743032	0.956807		19.3327	0.454586	0.844963	0.815797	0.944528		19.3327	0.263286	0.350719	0.707054	0.927518		19.3327	0.527625	0.786149	0.691911	0.996151		19.3327	0.939105	1.08288	0.911444	0.962156		19.3327	0.457318	0.676394	0.751817	0.956432
19.4297	0.65892	1.00096	0.737922	0.95611		19.4297	0.44662	0.814039	0.817178	0.950565		19.4297	0.256953	0.364864	0.705254	0.922184		19.4297	0.520723	0.772908	0.68659	1.00208		19.4297	0.922694	0.970965	0.909919	0.96756		19.4297	0.451454	0.648706	0.747437	0.963056
19.5267	0.646988	1.01377	0.730893	0.962363		19.5267	0.431264	0.818144	0.816333	0.945694		19.5267	0.256607	0.35078	0.694082	0.924067		19.5267	0.528411	0.766439	0.686518	1.00186		19.5267	0.914882	0.963934	0.908279	0.972871		19.5267	0.448819	0.650692	0.739594	0.964029
19.6237	0.639083	1.01086	0.735804	0.968652		19.6237	0.427014	0.807839	0.81756	0.948887		19.6237	0.234667	0.316763	0.685825	0.92192		19.6237	0.527963	0.751353	0.685212	1.0014		19.6237	0.907155	0.989592	0.905654	0.978553		19.6237	0.448173	0.630433	0.736411	0.957127
19.7207	0.646098	0.988902	0.731006	0.967182		19.7207	0.425965	0.815457	0.810144	0.947581		19.7207	0.221023	0.290569	0.681932	0.921754		19.7207	0.513253	0.728733	0.687268	0.997157		19.7207	0.910354	0.980589	0.902992	0.98087		19.7207	0.440455	0.62485	0.737776	0.963056
19.8177	0.654352	0.957565	0.728961	0.965237		19.8177	0.432156	0.805278	0.80739	0.947172		19.8177	0.206813	0.298657	0.677974	0.918632		19.8177	0.502077	0.701522	0.683015	1.00029		19.8177	0.906479	1.03711	0.900064	0.973999		19.8177	0.426718	0.627425	0.738154	0.969307
19.9146	0.648787	0.931334	0.72819	0.961082		19.9146	0.417821	0.796671	0.803903	0.949565		19.9146	0.194351	0.271869	0.689878	0.920487		19.9146	0.489811	0.669825	0.683174	1.01179		19.9146	0.898933	1.07423	0.893281	0.966852		19.9146	0.418309	0.613968	0.735411	0.972135
20.0116	0.643293	0.914765	0.724459	0.960153		20.0116	0.405333	0.770032	0.800001	0.950591		20.0116	0.191266	0.251298	0.673442	0.908341		20.0116	0.490077	0.665893	0.673389	1.01304		20.0116	0.883679	0.98253	0.894972	0.972234		20.0116	0.416029	0.611871	0.733889	0.973755
20.1086	0.648172	0.912	0.714442	0.95869		20.1086	0.412118	0.780347	0.797834	0.955139		20.1086	0.181182	0.224584	0.656902	0.907155		20.1086	0.473709	0.637829	0.668053	1.00234		20.1086	0.87151	0.936757	0.895417	0.97268		20.1086	0.414901	0.595826	0.734718	0.965456
20.2056	0.650882	0.886041	0.721563	0.956444		20.2056	0.407916	0.777462	0.797225	0.951565		20.2056	0.184485	0.209714	0.644431	0.902749		20.2056	0.476864	0.639954	0.664786	1.01312		20.2056	0.86178	0.91756	0.894319	0.976049		20.2056	0.418404	0.573438	0.73612	0.961088
20.3026	0.646393	0.862724	0.725061	0.954889		20.3026	0.399516	0.776598	0.79068	0.955989		20.3026	0.193978	0.216111	0.638103	0.894112		20.3026	0.46458	0.601126	0.663747	1.02182		20.3026	0.856441	0.984772	0.891037	0.986462		20.3026	0.39857	0.571092	0.736661	0.962675
20.3996	0.656457	0.854223	0.718334	0.961737		20.3996	0.398375	0.756495	0.793161	0.958496		20.3996	0.185742	0.219963	0.633889	0.894179		20.3996	0.464236	0.570141	0.658204	1.02172		20.3996	0.851213	1.02371	0.893199	0.979347		20.3996	0.391139	0.55842	0.731161	0.962178
20.4966	0.654647	0.887582	0.719864	0.957961		20.4966	0.385751	0.76209	0.791255	0.9596		20.4966	0.17819	0.198575	0.630939	0.89252		20.4966	0.464712	0.560868	0.659	1.01368		20.4966	0.843755	1.08949	0.888503	0.984703		20.4966	0.389376	0.543028	0.731979	0.95485
20.5936	0.656102	0.874879	0.719587	0.962674		20.5936	0.37735	0.715547	0.790101	0.965071		20.5936	0.164652	0.185084	0.62199	0.891295		20.5936	0.452514	0.55318	0.656781	0.997576		20.5936	0.83303	1.03771	0.885736	0.983355		20.5936	0.384302	0.519816	0.732452	0.959623
20.6906	0.650818	0.867122	0.709934	0.956609		20.6906	0.370808	0.715125	0.78677	0.963545		20.6906	0.144786	0.183442	0.62962	0.887532		20.6906	0.447552	0.543331	0.653892	0.991617		20.6906	0.820741	1.01156	0.878719	0.981634		20.6906	0.381255	0.475896	0.731426	0.958065
20.7876	0.64678	0.877173	0.716282	0.957304		20.7876	0.370977	0.69232	0.782676	0.95584		20.7876	0.137981	0.177627	0.627191	0.882846		20.7876	0.438939	0.521431	0.647239	0.988266		20.7876	0.821531	0.909064	0.875031	0.980699		20.7876	0.373068	0.470628	0.73079	0.958645
20.8846	0.664223	0.862802	0.710022	0.959712		20.8846	0.366277	0.695461	0.779357	0.950053		20.8846	0.145576	0.187583	0.627655	0.878963		20.8846	0.429767	0.543059	0.637706	0.98252		20.8846	0.809517	0.955682	0.874046	0.993534		20.8846	0.365133	0.449654	0.725841	0.955858
20.9816	0.633683	0.857685	0.708524	0.962096		20.9816	0.362445	0.668995	0.779311	0.946877		20.9816	0.140744	0.182963	0.616011	0.880464		20.9816	0.429188	0.554869	0.640508	0.989543		20.9816	0.804651	0.850045	0.86834	0.996694		20.9816	0.354522	0.429981	0.721789	0.952924
21.0786	0.616543	0.853547	0.70873	0.959825		21.0786	0.362046	0.686408	0.772342	0.945688		21.0786	0.136753	0.209323	0.609753	0.881758		21.0786	0.432271	0.54598	0.637023	0.986613		21.0786	0.792904	0.768375	0.863278	0.992194		21.0786	0.357322	0.424716	0.722381	0.948612
21.1756	0.608494	0.881247	0.709369	0.957118		21.1756	0.358927	0.697561	0.769371	0.949029		21.1756	0.141656	0.19952	0.608414	0.879749		21.1756	0.418737	0.49638	0.63529	0.983324		21.1756	0.782897	0.768666	0.861456	0.995491		21.1756	0.3522	0.419072	0.719013	0.941369
21.2726	0.607711	0.861775	0.707997	0.957678		21.2726	0.354482	0.680016	0.766611	0.95116		21.2726	0.136981	0.180963	0.603831	0.888937		21.2726	0.403763	0.47577	0.632994	0.970012		21.2726	0.775016	0.834563	0.86032	0.992375		21.2726	0.340222	0.420759	0.72092	0.937396
21.3695	0.620006	0.852365	0.710208	0.953279		21.3695	0.353285	0.660993	0.762894	0.953806		21.3695	0.12596	0.183793	0.604319	0.891569		21.3695	0.386794	0.475844	0.627024	0.972585		21.3695	0.774144	0.905678	0.855643	0.986078		21.3695	0.332299	0.394374	0.725039	0.936632
21.4665	0.620834	0.852546	0.702852	0.954156		21.4665	0.349848	0.639575	0.757145	0.954394		21.4665	0.136439	0.208062	0.605427	0.891836		21.4665	0.385779	0.441303	0.626979	0.973597		21.4665	0.768318	0.921281	0.855299	0.980473		21.4665	0.316667	0.390725	0.726187	0.939028
21.5635	0.596957	0.843331	0.71033	0.956514		21.5635	0.341606	0.632356	0.757701	0.956334		21.5635	0.132219	0.205316	0.592917	0.89264		21.5635	0.374835	0.451018	0.620332	0.960429		21.5635	0.764605	0.909825	0.852951	0.979011		21.5635	0.323147	0.371135	0.721172	0.937478
21.6605	0.580678	0.864034	0.701912	0.958945		21.6605	0.331891	0.637892	0.755671	0.958918		21.6605	0.124596	0.202678	0.593674	0.886458		21.6605	0.373313	0.448366	0.616296	0.96495		21.6605	0.757068	0.830699	0.845818	0.986152		21.6605	0.31481	0.347163	0.716789	0.935666
21.7575	0.593296	0.871626	0.707767	0.958486		21.7575	0.333707	0.661075	0.755266	0.957916		21.7575	0.127763	0.224443	0.578435	0.885833		21.7575	0.374194	0.440652	0.61369	0.957675		21.7575	0.740534	0.857856	0.847391	0.995964		21.7575	0.305005	0.352678	0.715291	0.928301
21.8545	0.584481	0.874153	0.702407	0.957514		21.8545	0.330404	0.639154	0.75342	0.958237		21.8545	0.124593	0.224592	0.577834	0.89124		21.8545	0.364489	0.431905	0.614888	0.953591		21.8545	0.727467	0.92587	0.844303	0.997026		21.8545	0.298125	0.31688	0.708627	0.930506
21.9515	0.562223	0.867331	0.700191	0.953882		21.9515	0.319686	0.636952	0.750122	0.957343		21.9515	0.120754	0.246765	0.570766	0.881335		21.9515	0.364728	0.431963	0.610507	0.963863		21.9515	0.721853	0.90995	0.841826	0.997707		21.9515	0.294815	0.314873	0.706083	0.933593
22.0485	0.543228	0.873503	0.694996	0.952174		22.0485	0.312187	0.642378	0.742889	0.961479		22.0485	0.107592	0.222191	0.569533	0.883747		22.0485	0.363179	0.425374	0.606397	0.94991		22.0485	0.715342	0.912319	0.842241	0.99126		22.0485	0.288774	0.297245	0.70167	0.936335
22.1455	0.537802	0.865031	0.692187	0.954267		22.1455	0.319991	0.638035	0.736093	0.962001		22.1455	0.0986147	0.206019	0.564267	0.881646		22.1455	0.354236	0.448662	0.599093	0.941929		22.1455	0.709008	0.836005	0.843393	0.983003		22.1455	0.281776	0.280276	0.702801	0.932861
22.2425	0.526865	0.867562	0.694566	0.951849		22.2425	0.315309	0.638458	0.731116	0.969135		22.2425	0.105175	0.200079	0.557287	0.877348		22.2425	0.351305	0.454517	0.599041	0.945463		22.2425	0.693443	0.783237	0.837136	0.986792		22.2425	0.274848	0.291482	0.699431	0.931623
22.3395	0.523054	0.849539	0.692959	0.954446		22.3395	0.308007	0.620756	0.728748	0.970655		22.3395	0.100095	0.194685	0.558313	0.879944		22.3395	0.342994	0.436646	0.595126	0.954422		22.3395	0.681517	0.751094	0.837113	0.987949		22.3395	0.264574	0.290315	0.70011	0.932435
22.4365	0.520019	0.827726	0.688049	0.954476		22.4365	0.305401	0.637694	0.72961	0.970008		22.4365	0.100901	0.185025	0.540918	0.876983		22.4365	0.346678	0.426381	0.588547	0.962202		22.4365	0.681023	0.759556	0.837479	0.988309		22.4365	0.265164	0.297914	0.697197	0.927667
22.5335	0.517779	0.828606	0.694965	0.954179		22.5335	0.288066	0.663421	0.729223	0.968462		22.5335	0.110539	0.180893	0.532501	0.866756		22.5335	0.341158	0.429895	0.585485	0.966337		22.5335	0.675461	0.686828	0.837496	0.984533		22.5335	0.259138	0.294653	0.690385	0.924016
22.6305	0.518195	0.831023	0.678733	0.956957		22.6305	0.284868	0.655399	0.721622	0.977441		22.6305	0.0982061	0.162531	0.528247	0.866546		22.6305	0.332493	0.427367	0.581682	0.970334		22.6305	0.662248	0.718018	0.833081	0.989176		22.6305	0.235618	0.282125	0.695744	0.923163
22.7274	0.486945	0.817589	0.689654	0.952292		22.7274	0.288587	0.645874	0.720455	0.980826		22.7274	0.102113	0.158227	0.522821	0.866117		22.7274	0.323941	0.413463	0.581714	0.968755		22.7274	0.663744	0.718314	0.831085	0.98767		22.7274	0.230358	0.275356	0.694593	0.919622
22.8244	0.471719	0.807	0.687372	0.954222		22.8244	0.275245	0.655285	0.717878	0.986043		22.8244	0.0987984	0.163895	0.535873	0.866756		22.8244	0.315759	0.397639	0.573402	0.962224		22.8244	0.650481	0.775498	0.828929	1.00234		22.8244	0.222519	0.270294	0.689005	0.92114
22.9214	0.472701	0.805876	0.682889	0.945479		22.9214	0.267246	0.636468	0.718008	0.986799		22.9214	0.0934627	0.14448	0.541556	0.863598		22.9214	0.298483	0.391889	0.563077	0.962706		22.9214	0.642748	0.721465	0.820335	0.998356		22.9214	0.217011	0.253335	0.684135	0.922449
23.0184	0.467197	0.784279	0.676998	0.947784		23.0184	0.257703	0.629796	0.713237	0.985472		23.0184	0.092867	0.149123	0.537193	0.864515		23.0184	0.288277	0.398665	0.562355	0.960157		23.0184	0.63069	0.780336	0.81758	0.997128		23.0184	0.215402	0.240497	0.678495	0.930044
23.1154	0.453553	0.769318	0.670481	0.949381		23.1154	0.255306	0.625151	0.707561	0.986776		23.1154	0.0855465	0.147131	0.529547	0.858897		23.1154	0.28431	0.405151	0.562511	0.957606		23.1154	0.630813	0.891724	0.815103	0.99869		23.1154	0.211179	0.241199	0.673242	0.920765
23.2124	0.437335	0.765581	0.666215	0.951914		23.2124	0.258702	0.643809	0.703719	0.989885		23.2124	0.0913518	0.141544	0.526694	0.859177		23.2124	0.280147	0.388182	0.558563	0.955403		23.2124	0.615047	0.839397	0.814318	1.00218		23.2124	0.200526	0.239185	0.664917	0.918819
23.3094	0.434485	0.738437	0.668495	0.941217		23.3094	0.249449	0.633622	0.700038	0.992537		23.3094	0.0777547	0.111868	0.526504	0.857598		23.3094	0.268762	0.387261	0.558076	0.952129		23.3094	0.60678	0.889577	0.811559	1.0121		23.3094	0.196405	0.22749	0.667577	0.92416
23.4064	0.426534	0.729282	0.665274	0.945839		23.4064	0.256321	0.607685	0.695779	0.988437		23.4064	0.0844638	0.116133	0.52539	0.859208		23.4064	0.277903	0.382336	0.558462	0.955835		23.4064	0.594226	0.960485	0.810593	1.01045		23.4064	0.188234	0.206401	0.670545	0.926389
23.5034	0.412807	0.704972	0.672861	0.942189		23.5034	0.247967	0.611324	0.694841	0.986629		23.5034	0.0870131	0.115327	0.513928	0.862532		23.5034	0.271082	0.365821	0.557028	0.947708		23.5034	0.5717	0.986001	0.813463	1.01078		23.5034	0.184349	0.207502	0.66737	0.92518
23.6004	0.407405	0.674685	0.667869	0.940709		23.6004	0.252317	0.590387	0.693627	0.985543		23.6004	0.0826084	0.0998572	0.512708	0.860475		23.6004	0.268679	0.358541	0.554247	0.95248		23.6004	0.572031	0.90112	0.811661	1.00667		23.6004	0.189404	0.200072	0.662142	0.92348
23.6974	0.412688	0.663843	0.673684	0.939118		23.6974	0.245439	0.604426	0.692132	0.990992		23.6974	0.0833351	0.107341	0.509958	0.863971		23.6974	0.270392	0.372844	0.552177	0.96099		23.6974	0.568377	0.857323	0.809461	0.997766		23.6974	0.185165	0.225674	0.662809	0.924038
23.7944	0.415248	0.651258	0.683361	0.942289		23.7944	0.231648	0.563541	0.691988	0.991551		23.7944	0.0774759	0.0928468	0.51596	0.867655		23.7944	0.26692	0.360309	0.557814	0.951872		23.7944	0.556158	0.868828	0.807405	0.992813		23.7944	0.183522	0.21618	0.658786	0.923992
23.8914	0.405369	0.655845	0.675637	0.941082		23.8914	0.237899	0.534774	0.695137	0.985709		23.8914	0.0768633	0.0911949	0.509284	0.865639		23.8914	0.257753	0.362798	0.559274	0.9535		23.8914	0.544517	0.778143	0.804137	1.00141		23.8914	0.183382	0.217218	0.656543	0.925824
23.9884	0.391922	0.655702	0.669536	0.937566		23.9884	0.220274	0.543727	0.69878	0.98607		23.9884	0.0747334	0.105295	0.504938	0.868902		23.9884	0.257873	0.355261	0.562046	0.958615		23.9884	0.545842	0.872238	0.801269	1.01229		23.9884	0.185089	0.22381	0.649	0.927433
24.0854	0.381698	0.644151	0.667597	0.93417		24.0854	0.218085	0.52648	0.698457	0.982215		24.0854	0.0672584	0.102907	0.499372	0.874634		24.0854	0.254357	0.354656	0.55926	0.951356		24.0854	0.539813	0.886655	0.80432	1.01431		24.0854	0.182591	0.21039	0.650487	0.929703
24.1823	0.374559	0.620659	0.662827	0.929354		24.1823	0.228905	0.522344	0.69914	0.982841		24.1823	0.0716071	0.107652	0.491436	0.857717		24.1823	0.244875	0.362291	0.556353	0.951243		24.1823	0.539654	0.887023	0.801364	1.00866		24.1823	0.182856	0.197384	0.643125	0.924957
24.2793	0.345906	0.63037	0.663943	0.920529		24.2793	0.226347	0.503199	0.697412	0.979535		24.2793	0.0786283	0.0996705	0.496288	0.857473		24.2793	0.235093	0.354218	0.556645	0.948638		24.2793	0.525672	0.928123	0.800906	1.00788		24.2793	0.174206	0.190886	0.638733	0.933561
24.3763	0.329932	0.628862	0.666721	0.92105		24.3763	0.234642	0.467448	0.695501	0.982246		24.3763	0.0795686	0.0919289	0.495106	0.864283		24.3763	0.238223	0.324261	0.549533	0.939554		24.3763	0.514183	0.901684	0.799398	1.00918		24.3763	0.161996	0.192741	0.639375	0.927294
24.4733	0.310226	0.605176	0.668984	0.917125		24.4733	0.227842	0.478468	0.70112	0.982086		24.4733	0.0832464	0.112682	0.490356	0.860841		24.4733	0.23601	0.321855	0.546913	0.93945		24.4733	0.505732	0.937297	0.797117	0.998517		24.4733	0.166706	0.196371	0.631638	0.928883
24.5703	0.315463	0.632673	0.65151	0.910845		24.5703	0.213625	0.46188	0.701417	0.982258		24.5703	0.0736422	0.113002	0.485061	0.873105		24.5703	0.24114	0.300943	0.545639	0.93252		24.5703	0.491745	0.846745	0.794032	0.994056		24.5703	0.176897	0.189099	0.627572	0.928927
24.6673	0.333283	0.606808	0.652081	0.90531		24.6673	0.215854	0.451663	0.69595	0.981682		24.6673	0.0686481	0.10525	0.463728	0.868192		24.6673	0.233126	0.299293	0.545449	0.930919		24.6673	0.479679	0.795965	0.787918	0.979682		24.6673	0.179074	0.170275	0.627509	0.927785
24.7643	0.331619	0.582818	0.652104	0.908048		24.7643	0.217198	0.443345	0.694337	0.982668		24.7643	0.067301	0.108614	0.444137	0.865628		24.7643	0.233437	0.297951	0.551382	0.927171		24.7643	0.483658	0.72512	0.788914	0.980739		24.7643	0.172511	0.160669	0.62641	0.929961
24.8613	0.319048	0.56857	0.652318	0.905656		24.8613	0.22139	0.428247	0.692007	0.986908		24.8613	0.0547546	0.0966889	0.42973	0.864332		24.8613	0.233008	0.285253	0.550005	0.934969		24.8613	0.483189	0.664888	0.788364	0.974113		24.8613	0.166739	0.170987	0.628622	0.928436
24.9583	0.325535	0.549179	0.651712	0.905603		24.9583	0.213496	0.428516	0.695312	0.980659		24.9583	0.0545083	0.10984	0.424766	0.859971		24.9583	0.227868	0.270869	0.546588	0.941381		24.9583	0.476618	0.543644	0.78447	0.968009		24.9583	0.167275	0.165522	0.628807	0.936055
25.0553	0.32136	0.564111	0.649374	0.90536		25.0553	0.204361	0.414538	0.694783	0.977244		25.0553	0.0431213	0.117732	0.416682	0.850644		25.0553	0.2267	0.277502	0.544547	0.938499		25.0553	0.47913	0.533387	0.781352	0.968104		25.0553	0.165378	0.157079	0.63372	0.934601
25.1523	0.316629	0.565985	0.643059	0.911316		25.1523	0.206625	0.412308	0.69592	0.972636		25.1523	0.0490494	0.139536	0.4039	0.849084		25.1523	0.2315	0.280613	0.541264	0.930559		25.1523	0.480288	0.480839	0.777699	0.960197		25.1523	0.162077	0.16753	0.624874	0.927659
25.2493	0.319634	0.566437	0.637599	0.90553		25.2493	0.193507	0.420257	0.694114	0.975467		25.2493	0.043329	0.123057	0.399511	0.840133		25.2493	0.22246	0.280505	0.539301	0.936907		25.2493	0.476655	0.366889	0.771648	0.962032		25.2493	0.154949	0.187345	0.621372	0.926828
25.3463	0.327957	0.56999	0.629808	0.910934		25.3463	0.192828	0.394813	0.690041	0.980483		25.3463	0.0370107	0.107128	0.397246	0.836493		25.3463	0.215503	0.280972	0.539672	0.936211		25.3463	0.481773	0.409646	0.765368	0.95972		25.3463	0.152743	0.194589	0.622122	0.921355
25.4433	0.318107	0.564676	0.62918	0.916177		25.4433	0.179301	0.368539	0.68635	0.977972		25.4433	0.034649	0.09414	0.391836	0.834707		25.4433	0.205195	0.270889	0.535587	0.923143		25.4433	0.481965	0.410648	0.765296	0.956404		25.4433	0.150347	0.200716	0.622218	0.91759
25.5403	0.301918	0.553752	0.619912	0.919332		25.5403	0.176059	0.383084	0.682357	0.973984		25.5403	0.0373006	0.0775508	0.390156	0.832406		25.5403	0.206016	0.272562	0.531849	0.911801		25.5403	0.483882	0.449043	0.760875	0.961657		25.5403	0.142726	0.175068	0.612035	0.910394
25.6372	0.316367	0.55976	0.615485	0.914191		25.6372	0.175255	0.392212	0.678029	0.980773		25.6372	0.0360314	0.0858231	0.383413	0.837364		25.6372	0.19746	0.262954	0.524743	0.916255		25.6372	0.474111	0.394092	0.757783	0.954012		25.6372	0.1387	0.18096	0.606143	0.907534
25.7342	0.32033	0.554866	0.618303	0.917293		25.7342	0.16879	0.399973	0.674426	0.983257		25.7342	0.0287028	0.0999824	0.381423	0.83037		25.7342	0.199324	0.255893	0.522652	0.914785		25.7342	0.476412	0.462311	0.757267	0.949529		25.7342	0.131017	0.183017	0.601174	0.902223
25.8312	0.326676	0.577456	0.616249	0.924413		25.8312	0.164452	0.394679	0.672664	0.977552		25.8312	0.0337335	0.0896286	0.380241	0.823052		25.8312	0.196954	0.256544	0.518684	0.914274		25.8312	0.466376	0.360952	0.755379	0.938732		25.8312	0.127388	0.184173	0.599509	0.89838
25.9282	0.331876	0.567657	0.618916	0.92198		25.9282	0.156859	0.419049	0.669975	0.982041		25.9282	0.0321606	0.0800629	0.381082	0.812022		25.9282	0.19172	0.253538	0.518384	0.908428		25.9282	0.463034	0.312992	0.748748	0.934643		25.9282	0.125902	0.18714	0.595367	0.890524
26.0252	0.322336	0.56105	0.618538	0.923131		26.0252	0.148457	0.417325	0.664843	0.980168		26.0252	0.0173139	0.0863943	0.379488	0.816793		26.0252	0.19504	0.238282	0.516473	0.899887		26.0252	0.456225	0.411856	0.745624	0.933177		26.0252	0.124505	0.193713	0.592728	0.886858
26.1222	0.331683	0.551559	0.616443	0.926512		26.1222	0.143521	0.423689	0.661207	0.983243		26.1222	0.0111596	0.0892588	0.37208	0.819352		26.1222	0.191581	0.247133	0.514602	0.906145		26.1222	0.454591	0.324273	0.742577	0.925908		26.1222	0.127569	0.191796	0.595052	0.874746
26.2192	0.339546	0.506869	0.606641	0.927504		26.2192	0.142982	0.436764	0.656992	0.977912		26.2192	0.00880402	0.080502	0.367978	0.812039		26.2192	0.180573	0.262507	0.51732	0.913057		26.2192	0.458462	0.415599	0.738378	0.919034		26.2192	0.13294	0.182892	0.589306	0.873344
26.3162	0.349335	0.503033	0.609694	0.925891		26.3162	0.133689	0.442116	0.653322	0.978406		26.3162	0.0110428	0.0712659	0.369364	0.809627		26.3162	0.181128	0.249712	0.519526	0.909298		26.3162	0.453301	0.331765	0.733684	0.920229		26.3162	0.135366	0.176739	0.587352	0.866107
26.4132	0.33688	0.488929	0.610504	0.924861		26.4132	0.134552	0.438657	0.646992	0.97633		26.4132	0.0207951	0.065688	0.365374	0.799681		26.4132	0.167727	0.255126	0.519167	0.921621		26.4132	0.456108	0.320556	0.734664	0.914149		26.4132	0.119762	0.172839	0.581443	0.864848
26.5102	0.319525	0.478249	0.613972	0.927472		26.5102	0.134378	0.433548	0.645451	0.972278		26.5102	0.0295599	0.0736986	0.367504	0.801311		26.5102	0.170413	0.246287	0.51422	0.934392		26.5102	0.45889	0.336199	0.739403	0.912208		26.5102	0.116629	0.166124	0.576352	0.866562
26.6072	0.317445	0.485618	0.611462	0.931904		26.6072	0.131482	0.445668	0.643363	0.974029		26.6072	0.0304468	0.0606202	0.369349	0.800355		26.6072	0.161815	0.228908	0.505606	0.933593		26.6072	0.441511	0.412097	0.73815	0.913864		26.6072	0.119126	0.164329	0.572148	0.860127
26.7042	0.313352	0.473703	0.607022	0.931819		26.7042	0.130297	0.418396	0.642269	0.975425		26.7042	0.0204417	0.0750709	0.360341	0.79117		26.7042	0.160745	0.225169	0.50004	0.924477		26.7042	0.434013	0.414067	0.736405	0.916488		26.7042	0.113745	0.142516	0.56996	0.852565
26.8012	0.303498	0.493625	0.603198	0.928835		26.8012	0.13155	0.408944	0.637897	0.979706		26.8012	0.0165922	0.0676674	0.34912	0.79142		26.8012	0.166004	0.226487	0.500418	0.927279		26.8012	0.426965	0.368035	0.735468	0.920668		26.8012	0.113438	0.126212	0.562955	0.850123
26.8982	0.31473	0.449682	0.601603	0.92805		26.8982	0.135581	0.380016	0.636629	0.982881		26.8982	0.0204301	0.057364	0.350973	0.789811		26.8982	0.165605	0.221104	0.503889	0.922914		26.8982	0.421897	0.311224	0.731789	0.918973		26.8982	0.11682	0.147973	0.558014	0.847332
26.9952	0.316057	0.445463	0.604683	0.931201		26.9952	0.131727	0.386194	0.631215	0.987798		26.9952	0.024544	0.0347788	0.351242	0.787823		26.9952	0.153491	0.224211	0.501723	0.921334		26.9952	0.41083	0.343388	0.728679	0.918549		26.9952	0.116404	0.124877	0.55453	0.841639
27.0921	0.321298	0.43908	0.600283	0.930421		27.0921	0.1267	0.362142	0.633024	0.99183		27.0921	0.0290388	0.0466456	0.349693	0.787586		27.0921	0.151318	0.20988	0.496875	0.912339		27.0921	0.397232	0.407162	0.727952	0.916342		27.0921	0.108148	0.1141	0.548537	0.838285
27.1891	0.309491	0.436827	0.594241	0.927946		27.1891	0.121646	0.371344	0.631172	0.985451		27.1891	0.034311	0.0599868	0.346266	0.788238		27.1891	0.160048	0.230661	0.498248	0.905999		27.1891	0.387207	0.279519	0.72814	0.914712		27.1891	0.107026	0.104694	0.541489	0.838605
27.2861	0.307328	0.454205	0.589802	0.920321		27.2861	0.12267	0.378271	0.630788	0.987081		27.2861	0.0318007	0.0497616	0.346856	0.782114		27.2861	0.161144	0.232752	0.493883	0.899076		27.2861	0.380185	0.305671	0.725937	0.916978		27.2861	0.104136	0.0910722	0.534646	0.847047
27.3831	0.306823	0.446065	0.592466	0.918286		27.3831	0.121755	0.365681	0.633136	0.985412		27.3831	0.0262456	0.0433617	0.347946	0.779182		27.3831	0.151101	0.206809	0.492609	0.904161		27.3831	0.367937	0.265549	0.726397	0.917933		27.3831	0.0951621	0.105711	0.538358	0.852671
27.4801	0.289867	0.435591	0.584808	0.913211		27.4801	0.134123	0.36443	0.633105	0.983242		27.4801	0.0276018	0.0364338	0.341783	0.771378		27.4801	0.145829	0.218988	0.490966	0.90357		27.4801	0.367054	0.311164	0.721585	0.918444		27.4801	0.0878595	0.0948284	0.538798	0.853915
27.5771	0.290047	0.418529	0.580621	0.909636		27.5771	0.123456	0.34848	0.626861	0.983535		27.5771	0.0338234	0.0385512	0.331282	0.768166		27.5771	0.135523	0.195792	0.485889	0.900886		27.5771	0.353475	0.280415	0.716024	0.916698		27.5771	0.0829495	0.0879064	0.537263	0.852204
27.6741	0.270722	0.413099	0.575448	0.898822		27.6741	0.12393	0.313175	0.623239	0.986568		27.6741	0.0272768	0.0551763	0.324984	0.772654		27.6741	0.128952	0.201923	0.480907	0.906943		27.6741	0.346288	0.287106	0.716699	0.927019		27.6741	0.0810907	0.0583384	0.534185	0.853978
27.7711	0.258249	0.403816	0.575514	0.899176		27.7711	0.126942	0.289863	0.617435	0.983431		27.7711	0.0210632	0.0586974	0.321783	0.773574		27.7711	0.121677	0.20625	0.480596	0.908788		27.7711	0.344812	0.290711	0.71444	0.924529		27.7711	0.0808391	0.0538201	0.532731	0.858368
27.8681	0.263137	0.423699	0.574526	0.897214		27.8681	0.119261	0.29824	0.615272	0.983737		27.8681	0.0294045	0.0484335	0.3156	0.776926		27.8681	0.119335	0.214037	0.474452	0.913773		27.8681	0.336589	0.145168	0.714191	0.925099		27.8681	0.0775599	0.0403205	0.527408	0.859584
27.9651	0.267033	0.404518	0.574523	0.89498		27.9651	0.114496	0.289565	0.6127	0.987966		27.9651	0.026957	0.045797	0.315244	0.77395		27.9651	0.11463	0.19514	0.473225	0.911765		27.9651	0.330172	0.091023	0.70995	0.93315		27.9651	0.0714956	0.0377614	0.525533	0.861176
28.0621	0.251009	0.41795	0.577883	0.900064		28.0621	0.10482	0.293795	0.611108	0.993129		28.0621	0.0192361	0.038609	0.306174	0.77988		28.0621	0.116554	0.199999	0.469176	0.913818		28.0621	0.32372	0.0438761	0.708076	0.943212		28.0621	0.0694019	0.0616126	0.527344	0.860935
28.1591	0.247662	0.431562	0.571969	0.898693		28.1591	0.109683	0.283072	0.612548	0.989231		28.1591	0.0138866	0.0286512	0.298421	0.785161		28.1591	0.11676	0.202881	0.462856	0.909176		28.1591	0.314725	0.0878285	0.707516	0.947005		28.1591	0.0683818	0.0656691	0.52076	0.865558
28.2561	0.252883	0.417961	0.567774	0.901351		28.2561	0.104069	0.257468	0.611203	0.994197		28.2561	0.00314668	0.0207389	0.291685	0.782565		28.2561	0.113191	0.194338	0.458434	0.904529		28.2561	0.305757	0.109373	0.705845	0.949918		28.2561	0.0681038	0.0551931	0.521597	0.871822
28.3531	0.250335	0.409255	0.561378	0.897284		28.3531	0.0932442	0.253439	0.61186	0.999658		28.3531	-0.00824493	0.00913597	0.284776	0.778752		28.3531	0.112193	0.19265	0.45687	0.893718		28.3531	0.292304	0.042133	0.700778	0.954753		28.3531	0.0683755	0.0485545	0.520601	0.87106
28.45	0.243305	0.409136	0.559039	0.895521		28.45	0.0885712	0.211571	0.61042	0.996005		28.45	0.0038786	0.0203401	0.27901	0.778787		28.45	0.117256	0.198325	0.454113	0.899199		28.45	0.286467	0.0379119	0.700056	0.954487		28.45	0.0645174	0.0513702	0.519527	0.87476
28.547	0.228739	0.410395	0.563186	0.894968		28.547	0.0823207	0.222601	0.605548	0.996316		28.547	0.014335	0.0141278	0.285692	0.787338		28.547	0.111093	0.219421	0.456073	0.900042		28.547	0.287006	0.026649	0.696551	0.950907		28.547	0.0641225	0.0665148	0.515073	0.87547
28.644	0.225803	0.41685	0.564579	0.891091		28.644	0.0726294	0.219852	0.601366	0.997074		28.644	0.0189357	0.0261981	0.291549	0.785106		28.644	0.105651	0.218385	0.44926	0.903164		28.644	0.27351	0.00623907	0.695589	0.948699		28.644	0.0532327	0.0798251	0.519024	0.86939
28.741	0.199647	0.424872	0.569508	0.893385		28.741	0.0624289	0.240629	0.593563	0.998812		28.741	0.0155995	0.0176404	0.282042	0.783102		28.741	0.0976537	0.205989	0.443863	0.90825		28.741	0.267642	-0.0236374	0.69658	0.950792		28.741	0.0530644	0.0700293	0.514744	0.870971
28.838	0.190575	0.418274	0.566905	0.887313		28.838	0.0616288	0.222923	0.594323	0.991926		28.838	-0.00533316	0.0209166	0.276098	0.781323		28.838	0.0988587	0.193242	0.43768	0.914049		28.838	0.258843	-0.0208969	0.698917	0.958128		28.838	0.0559252	0.0776792	0.513699	0.875993
28.935	0.168846	0.426214	0.567346	0.885496		28.935	0.0491365	0.22331	0.58708	0.987975		28.935	-0.0099043	0.0294919	0.277923	0.78107		28.935	0.0884268	0.156717	0.437056	0.90966		28.935	0.255061	-0.039557	0.696331	0.953897		28.935	0.0599009	0.086865	0.511624	0.878012
29.032	0.174602	0.443777	0.571885	0.886751		29.032	0.0537197	0.17999	0.581438	0.991069		29.032	-0.0111132	0.0124565	0.272518	0.776454		29.032	0.0847525	0.131181	0.434868	0.920336		29.032	0.251256	0.0370393	0.69435	0.950304		29.032	0.0607266	0.0761924	0.511542	0.880265
29.129	0.176962	0.416144	0.570056	0.885692		29.129	0.0571317	0.188383	0.575837	0.993657		29.129	-0.0118678	0.01913	0.263544	0.775911		29.129	0.0873242	0.147676	0.437644	0.935636		29.129	0.240311	-0.0567759	0.692153	0.951067		29.129	0.0577255	0.0786529	0.512016	0.877393
29.226	0.182441	0.426534	0.566911	0.88442		29.226	0.0470181	0.189608	0.572652	0.993986		29.226	-0.0170131	0.0182658	0.256458	0.772359		29.226	0.0825982	0.145629	0.43671	0.925066		29.226	0.235997	-0.0838217	0.689822	0.956495		29.226	0.0665286	0.061707	0.510769	0.878419
29.323	0.182718	0.396831	0.565514	0.887668		29.323	0.0386567	0.173141	0.566715	0.994297		29.323	-0.0247689	0.0180111	0.252573	0.775523		29.323	0.080619	0.144031	0.438363	0.923623		29.323	0.236375	-0.0376969	0.68798	0.96464		29.323	0.0663099	0.0591002	0.51043	0.874886
29.42	0.17834	0.388348	0.567966	0.891316		29.42	0.0408899	0.169566	0.561874	0.995677		29.42	-0.0243685	0.0094508	0.252809	0.779375		29.42	0.0789817	0.138351	0.432251	0.926019		29.42	0.23587	-0.0788252	0.689656	0.965687		29.42	0.0663701	0.0659142	0.507412	0.87654
29.517	0.17935	0.378232	0.567716	0.89264		29.517	0.0409145	0.189098	0.555927	0.994626		29.517	-0.0296548	-5.2132e-06	0.245689	0.779624		29.517	0.0741669	0.0999539	0.432005	0.925414		29.517	0.234175	-0.0596975	0.684214	0.964211		29.517	0.0639664	0.0693723	0.505419	0.879176
29.614	0.187146	0.377101	0.558779	0.893515		29.614	0.0338705	0.176149	0.555061	0.993954		29.614	-0.0304803	0.00909314	0.243768	0.77849		29.614	0.0741718	0.0829026	0.427934	0.922562		29.614	0.229688	-0.0539939	0.681962	0.968019		29.614	0.0633959	0.0679541	0.504085	0.877964
29.711	0.176471	0.354087	0.553377	0.889565		29.711	0.0284061	0.168257	0.5519	0.993512		29.711	-0.0430251	0.00405232	0.241	0.779049		29.711	0.0653004	0.0880497	0.431319	0.925664		29.711	0.224272	-0.0711708	0.680409	0.965505		29.711	0.0577444	0.0532703	0.504194	0.874409
29.808	0.170976	0.355753	0.547149	0.887653		29.808	0.0296096	0.199911	0.544479	0.993076		29.808	-0.046954	0.00546721	0.233697	0.773804		29.808	0.0694237	0.0780341	0.423678	0.919091		29.808	0.219381	-0.021794	0.67763	0.967891		29.808	0.0583661	0.0411576	0.498358	0.873377
29.9049	0.180083	0.35297	0.545569	0.876511		29.9049	0.0306124	0.182053	0.542455	0.992681		29.9049	-0.0479643	0.0336263	0.230475	0.772903		29.9049	0.0603471	0.0465345	0.423276	0.90986		29.9049	0.211956	0.0459791	0.678158	0.96161		29.9049	0.0579293	0.030832	0.49582	0.871238
30.0019	0.167941	0.305426	0.544647	0.871612		30.0019	0.0223306	0.161716	0.538273	0.992467		30.0019	-0.0496365	0.0352918	0.222204	0.769898		30.0019	0.0494775	0.0653514	0.420092	0.90942		30.0019	0.20597	0.0338638	0.677065	0.96217		30.0019	0.0504734	0.0262553	0.496513	0.862703
30.0989	0.155706	0.267512	0.539877	0.875573		30.0989	0.0217305	0.178037	0.540937	0.995805		30.0989	-0.0547767	0.0464064	0.221803	0.771679		30.0989	0.0483591	0.0868058	0.424146	0.898771		30.0989	0.203724	-0.00423047	0.674163	0.957502		30.0989	0.045249	0.047981	0.493221	0.860526
30.1959	0.155229	0.280757	0.54241	0.874571		30.1959	0.026049	0.186203	0.53705	0.994393		30.1959	-0.0575266	0.0468997	0.215056	0.766689		30.1959	0.042577	0.0643909	0.423436	0.906002		30.1959	0.210296	-0.0481079	0.672986	0.960259		30.1959	0.0408055	0.069447	0.490875	0.863964
30.2929	0.152028	0.271553	0.542469	0.868781		30.2929	0.0245228	0.231784	0.526538	1.00068		30.2929	-0.0704607	0.046267	0.215177	0.768014		30.2929	0.0385754	0.0398403	0.420889	0.899219		30.2929	0.202618	-0.0687041	0.670624	0.958913		30.2929	0.0331257	0.0614982	0.485015	0.853448
30.3899	0.162902	0.264422	0.53794	0.865996		30.3899	0.0259617	0.228435	0.521275	0.999005		30.3899	-0.0624509	0.0300913	0.20489	0.752394		30.3899	0.0403435	0.0369507	0.422356	0.895395		30.3899	0.188769	-0.0434862	0.666445	0.960128		30.3899	0.0344052	0.0610828	0.481153	0.853716
30.4869	0.157242	0.244231	0.533598	0.869172		30.4869	0.0345441	0.222167	0.520712	0.999682		30.4869	-0.0707654	0.0203947	0.198352	0.750952		30.4869	0.0392935	0.0417878	0.423298	0.890141		30.4869	0.194201	-0.0767089	0.665541	0.958042		30.4869	0.0331466	0.0489314	0.473895	0.854921
30.5839	0.162024	0.234515	0.526297	0.863071		30.5839	0.0390369	0.204768	0.52154	0.996591		30.5839	-0.0653564	0.0437718	0.199178	0.754799		30.5839	0.0430524	0.0550096	0.419887	0.891401		30.5839	0.184309	-0.00679698	0.660416	0.951625		30.5839	0.033795	0.0274675	0.472873	0.853152
30.6809	0.161294	0.232226	0.521492	0.86068		30.6809	0.0379317	0.217961	0.515348	1.00161		30.6809	-0.051479	0.0451495	0.19489	0.754183		30.6809	0.0431513	0.0457089	0.419855	0.893603		30.6809	0.180694	-0.106438	0.657276	0.947157		30.6809	0.0311647	0.0392019	0.469161	0.850218
30.7779	0.160271	0.209443	0.522427	0.86017		30.7779	0.0463493	0.221376	0.513543	1.00285		30.7779	-0.0474354	0.0312482	0.187523	0.751786		30.7779	0.050297	0.0590107	0.41772	0.899221		30.7779	0.176474	-0.125931	0.658024	0.950945		30.7779	0.0291775	0.0395069	0.46619	0.845576
30.8749	0.149023	0.182508	0.522726	0.853857		30.8749	0.0379091	0.242473	0.512312	1.00182		30.8749	-0.0507545	0.0396911	0.184272	0.751255		30.8749	0.0376968	0.0473887	0.411217	0.888763		30.8749	0.177739	-0.0919214	0.654385	0.945265		30.8749	0.0249112	0.0454345	0.462488	0.838476
30.9719	0.141482	0.217708	0.51707	0.854125		30.9719	0.0334329	0.231474	0.511306	1.00053		30.9719	-0.0499595	0.0395519	0.180153	0.7475		30.9719	0.0325547	0.040032	0.40751	0.879659		30.9719	0.172096	-0.058218	0.652654	0.943538		30.9719	0.0272475	0.0288429	0.46018	0.832667
31.0689	0.122497	0.214978	0.515279	0.853776		31.0689	0.029487	0.215228	0.507177	1.00151		31.0689	-0.0491862	0.0467982	0.17567	0.750794		31.0689	0.0266407	0.0420551	0.405134	0.883574		31.0689	0.170482	-0.039363	0.651721	0.942889		31.0689	0.0137454	0.0265671	0.453783	0.823769
31.1659	0.109653	0.234613	0.508069	0.848633		31.1659	0.0238774	0.205483	0.505626	0.996524		31.1659	-0.036812	0.0492605	0.177393	0.750206		31.1659	0.0336331	0.0255887	0.396461	0.877077		31.1659	0.163248	-0.0394069	0.651741	0.943957		31.1659	0.0111625	0.0154469	0.450143	0.819998
31.2629	0.101761	0.228301	0.499991	0.846565		31.2629	0.0266786	0.216087	0.507697	1.0006		31.2629	-0.0403541	0.0373931	0.171988	0.739734		31.2629	0.0325656	0.0373499	0.396036	0.876007		31.2629	0.158024	-0.00758504	0.647184	0.941175		31.2629	0.00951823	0.0127512	0.44487	0.810469
31.3598	0.0878087	0.21529	0.494621	0.844561		31.3598	0.0248268	0.204214	0.508153	1.00837		31.3598	-0.0328422	0.0181169	0.172924	0.736309		31.3598	0.033208	0.0548769	0.39631	0.866115		31.3598	0.15012	-0.0106605	0.641502	0.935668		31.3598	0.0124607	0.00845775	0.438065	0.799483
31.4568	0.0766522	0.192024	0.490559	0.842508		31.4568	0.0296491	0.195729	0.50465	1.00596		31.4568	-0.0337746	0.0216666	0.16565	0.731847		31.4568	0.0261381	0.068306	0.392049	0.865738		31.4568	0.14742	-0.0224427	0.643473	0.933515		31.4568	0.00770418	-0.00165104	0.430186	0.796628
31.5538	0.0749324	0.180468	0.489139	0.84249		31.5538	0.0312437	0.191067	0.501936	1.0057		31.5538	-0.0241918	0.0153388	0.166524	0.72525		31.5538	0.0304211	0.0603227	0.386362	0.852836		31.5538	0.154723	-0.00503743	0.640801	0.934828		31.5538	0.00721568	0.0204411	0.426941	0.799
31.6508	0.0704556	0.187778	0.485569	0.841169		31.6508	0.0296116	0.16231	0.502597	1.00383		31.6508	-0.0170169	0.0145767	0.170817	0.717241		31.6508	0.0259111	0.0778355	0.391662	0.852401		31.6508	0.150125	0.0465004	0.642142	0.927948		31.6508	0.0126284	0.0356131	0.418953	0.793174
31.7478	0.0710209	0.196183	0.47986	0.845887		31.7478	0.0274728	0.171711	0.497545	1.00264		31.7478	-0.0171181	-0.00454264	0.171463	0.718491		31.7478	0.0232468	0.092512	0.393762	0.861668		31.7478	0.152759	-0.00281657	0.639593	0.926382		31.7478	0.00959782	0.0106326	0.413898	0.79265
31.8448	0.0641549	0.211191	0.479416	0.847001		31.8448	0.0414365	0.182657	0.492899	1.00176		31.8448	-0.0165364	-0.00422278	0.170787	0.715152		31.8448	0.0267972	0.0707255	0.393736	0.87028		31.8448	0.147943	-0.0138634	0.638267	0.926034		31.8448	0.010595	0.000795438	0.410639	0.794728
31.9418	0.065262	0.241687	0.474828	0.838447		31.9418	0.0485172	0.192724	0.488275	0.997828		31.9418	-0.0158118	-0.00870367	0.161367	0.713353		31.9418	0.0213464	0.0589951	0.385987	0.874521		31.9418	0.144204	0.0329712	0.634645	0.933545		31.9418	0.0153518	-0.0108393	0.406425	0.791982
32.0388	0.0590767	0.231281	0.471545	0.834458		32.0388	0.0527967	0.186575	0.488804	1.00069		32.0388	-0.00680064	-0.00580135	0.165677	0.718382		32.0388	0.0208834	0.0661505	0.383571	0.870744		32.0388	0.138469	0.0964907	0.630078	0.925721		32.0388	0.0147656	-0.0192983	0.403616	0.779746
32.1358	0.0604868	0.224357	0.476764	0.832937		32.1358	0.0512716	0.167541	0.490806	0.996352		32.1358	-0.0158235	0.00580794	0.160302	0.708104		32.1358	0.0170711	0.0838338	0.38555	0.875453		32.1358	0.144901	0.0764563	0.627153	0.926584		32.1358	0.0151387	-0.00703644	0.402855	0.781844
32.2328	0.0507382	0.20093	0.477908	0.836951		32.2328	0.0521841	0.194001	0.492668	0.996291		32.2328	-0.0243842	0.00701308	0.161963	0.710088		32.2328	0.014817	0.0820623	0.380825	0.872054		32.2328	0.143381	0.0761094	0.624672	0.927678		32.2328	0.0168037	-0.0145604	0.401251	0.777046
32.3298	0.0507949	0.177526	0.476599	0.833729		32.3298	0.0556462	0.202961	0.487661	0.994267		32.3298	-0.00365842	0.000483302	0.158926	0.704868		32.3298	0.0170296	0.0809393	0.379858	0.868341		32.3298	0.141253	0.120276	0.618463	0.931024		32.3298	0.0153221	-0.0183991	0.399488	0.775983
32.4268	0.0407307	0.170341	0.474821	0.832607		32.4268	0.048235	0.203047	0.481361	0.994709		32.4268	-0.00945194	-0.0207591	0.148982	0.698896		32.4268	0.0105601	0.07729	0.380454	0.859491		32.4268	0.140154	0.139127	0.616232	0.940481		32.4268	0.014522	-0.0131975	0.400525	0.772493
32.5238	0.0238544	0.167995	0.472039	0.833858		32.5238	0.0406164	0.184771	0.480683	0.995328		32.5238	-0.0140252	-0.0210789	0.146069	0.691227		32.5238	0.00420649	0.0972494	0.378562	0.85188		32.5238	0.134756	0.189493	0.608826	0.937329		32.5238	0.00244558	-0.0378067	0.391751	0.770541
32.6208	0.0231102	0.164282	0.466997	0.832276		32.6208	0.0383774	0.175148	0.478044	0.992253		32.6208	-0.018598	-0.0244991	0.140145	0.684747		32.6208	-0.00284977	0.105511	0.376121	0.85454		32.6208	0.135839	0.175722	0.60232	0.938879		32.6208	0.0020699	-0.0422009	0.389842	0.763038
32.7177	0.0119315	0.154089	0.461697	0.830647		32.7177	0.0490431	0.179556	0.475553	0.993713		32.7177	-0.0156915	-0.0307547	0.139195	0.675873		32.7177	0.00129183	0.12098	0.378481	0.855202		32.7177	0.135404	0.0905657	0.600345	0.947206		32.7177	0.00499567	-0.0525765	0.388261	0.762042
32.8147	0.0127145	0.133842	0.4684	0.832455		32.8147	0.0452536	0.200637	0.473143	0.992551		32.8147	-0.022339	-0.029624	0.139854	0.677747		32.8147	-0.00229623	0.129033	0.372529	0.859898		32.8147	0.133714	0.118957	0.598431	0.94357		32.8147	0.00294131	-0.0392871	0.388186	0.756172
32.9117	0.0214463	0.111277	0.461912	0.829554		32.9117	0.0507826	0.212781	0.469868	0.993551		32.9117	-0.0152746	-0.0371239	0.138669	0.668262		32.9117	0.00911778	0.136961	0.3652	0.8573		32.9117	0.134648	0.0710106	0.596338	0.937642		32.9117	0.0188691	-0.0207729	0.386996	0.752936
33.0087	0.0247378	0.105169	0.469448	0.83681		33.0087	0.0490654	0.223513	0.46288	0.996062		33.0087	-0.0237285	-0.0515135	0.141433	0.65659		33.0087	0.00712634	0.134721	0.36803	0.857609		33.0087	0.128873	0.00447891	0.596633	0.93195		33.0087	0.0227876	-0.0173339	0.385122	0.753287
33.1057	0.0261518	0.112375	0.473279	0.832736		33.1057	0.0501644	0.22065	0.459789	0.986284		33.1057	-0.0264747	-0.0549473	0.139206	0.649904		33.1057	0.00499694	0.11825	0.368749	0.858288		33.1057	0.118119	0.0223437	0.595888	0.932296		33.1057	0.0217945	-0.0125823	0.382738	0.751641
33.2027	0.0339727	0.108102	0.473923	0.830896		33.2027	0.0488835	0.221021	0.45203	0.977985		33.2027	-0.0243468	-0.0406725	0.141236	0.641055		33.2027	0.00394533	0.127533	0.360924	0.858007		33.2027	0.112637	-0.0127498	0.592806	0.937178		33.2027	0.0169033	-0.0139024	0.382947	0.754598
33.2997	0.0374572	0.138354	0.471374	0.831738		33.2997	0.0418776	0.217239	0.446382	0.978793		33.2997	-0.0301078	-0.0586544	0.134357	0.635932		33.2997	0.00565683	0.125031	0.354578	0.863085		33.2997	0.1068	-0.0249258	0.591366	0.93145		33.2997	0.0188186	-0.00187737	0.382262	0.753221
33.3967	0.0435388	0.137439	0.469663	0.838543		33.3967	0.0502364	0.203475	0.447499	0.980438		33.3967	-0.0283677	-0.0389207	0.132581	0.627438		33.3967	0.00245171	0.128912	0.360411	0.868497		33.3967	0.0952593	0.00777836	0.588879	0.934262		33.3967	0.0243989	-0.0142892	0.378227	0.753183
33.4937	0.0308548	0.138939	0.464376	0.83943		33.4937	0.0510742	0.212725	0.441307	0.978355		33.4937	-0.0394896	-0.0336083	0.125934	0.625166		33.4937	0.00215787	0.135491	0.353918	0.864694		33.4937	0.0965289	-0.0945662	0.585674	0.943657		33.4937	0.0133032	-0.0337114	0.379491	0.751223
33.5907	0.0370794	0.122582	0.464578	0.837014		33.5907	0.0507423	0.218556	0.438849	0.980059		33.5907	-0.0401344	-0.0296962	0.124398	0.618139		33.5907	0.0138274	0.147505	0.348622	0.857522		33.5907	0.0862232	-0.127801	0.580666	0.947212		33.5907	0.0140358	-0.0190226	0.374897	0.749162
33.6877	0.0319674	0.120716	0.464383	0.836538		33.6877	0.0434143	0.202262	0.435144	0.981769		33.6877	-0.0410287	-0.0251123	0.127506	0.605354		33.6877	0.0123038	0.152262	0.342987	0.858363		33.6877	0.0846202	-0.126943	0.57723	0.952161		33.6877	0.0164539	-0.0154291	0.372676	0.746752
33.7847	0.0231185	0.100202	0.46797	0.832593		33.7847	0.0405587	0.198007	0.427088	0.979585		33.7847	-0.0429858	-0.0241281	0.128898	0.594555		33.7847	0.0228212	0.147056	0.341223	0.860532		33.7847	0.0863398	-0.186477	0.570549	0.949146		33.7847	0.0140354	-0.0186339	0.373715	0.736873
33.8817	0.0181756	0.102024	0.464555	0.83735		33.8817	0.0336483	0.190507	0.421764	0.97901		33.8817	-0.0457974	-0.0347531	0.121988	0.582678		33.8817	0.0258549	0.153783	0.336202	0.857277		33.8817	0.0853083	-0.125381	0.567565	0.951839		33.8817	0.0061497	-0.00612686	0.368415	0.741165
33.9787	0.0330571	0.0948057	0.450937	0.83928		33.9787	0.0351339	0.195169	0.418818	0.979881		33.9787	-0.0398058	-0.0391237	0.12564	0.578032		33.9787	0.0310483	0.134062	0.329631	0.860571		33.9787	0.0779985	-0.0712912	0.564037	0.947076		33.9787	0.00743189	-0.0147092	0.363055	0.736992
34.0757	0.0232377	0.0950106	0.444686	0.83619		34.0757	0.0300038	0.154195	0.415701	0.975842		34.0757	-0.0371867	-0.0192151	0.121061	0.575948		34.0757	0.0238448	0.128497	0.321528	0.871577		34.0757	0.0741968	-0.131249	0.56409	0.946366		34.0757	0.00468587	-0.00634847	0.356925	0.73221
34.1726	0.00990281	0.108984	0.447542	0.83899		34.1726	0.0246268	0.146836	0.413034	0.971199		34.1726	-0.0527656	-0.0249269	0.119272	0.569011		34.1726	0.0179675	0.144758	0.313772	0.864886		34.1726	0.0702446	-0.131234	0.561927	0.947345		34.1726	0.00522444	-0.000850655	0.355623	0.723437
34.2696	0.0133564	0.105241	0.442461	0.836541		34.2696	0.0297872	0.144451	0.412141	0.971602		34.2696	-0.0404866	-0.0107532	0.1233	0.559848		34.2696	0.0261553	0.138903	0.307165	0.867124		34.2696	0.0725602	-0.23921	0.561584	0.94234		34.2696	0.00230476	0.0115751	0.347754	0.710484
34.3666	0.00831691	0.119117	0.438897	0.834708		34.3666	0.0345612	0.162375	0.407785	0.968636		34.3666	-0.0317928	-0.0123363	0.126291	0.558524		34.3666	0.033314	0.163707	0.299728	0.867268		34.3666	0.0675464	-0.220406	0.563432	0.943445		34.3666	0.00594591	0.031517	0.35221	0.700471
34.4636	0.00785792	0.121203	0.435201	0.837313		34.4636	0.0336786	0.185308	0.405042	0.973125		34.4636	-0.0254518	-0.0127021	0.121532	0.54729		34.4636	0.0296473	0.158549	0.294596	0.864495		34.4636	0.0696413	-0.285769	0.563835	0.939569		34.4636	0.00333109	0.0276698	0.348325	0.708891
34.5606	0.0192225	0.124531	0.428949	0.837092		34.5606	0.0298508	0.170884	0.402183	0.969914		34.5606	-0.0357969	-0.00606875	0.122144	0.53787		34.5606	0.0355378	0.1561	0.290157	0.858941		34.5606	0.0695652	-0.242868	0.56095	0.938522		34.5606	-0.00148019	0.0334981	0.343968	0.708012
34.6576	0.0147027	0.112279	0.418969	0.836913		34.6576	0.0258208	0.139142	0.399135	0.966511		34.6576	-0.0316665	0.00460474	0.115934	0.522342		34.6576	0.0332255	0.120191	0.292459	0.844777		34.6576	0.0702851	-0.207162	0.556709	0.949399		34.6576	-0.0058901	0.0137911	0.336405	0.709938
34.7546	0.00439527	0.145439	0.41903	0.834229		34.7546	0.0246585	0.114427	0.397546	0.962924		34.7546	-0.0453913	0.00874503	0.110852	0.518691		34.7546	0.0277285	0.102263	0.291702	0.849768		34.7546	0.063185	-0.176456	0.553426	0.946779		34.7546	-0.0146077	-0.000719001	0.332883	0.705133
34.8516	0.00289821	0.147617	0.408894	0.824227		34.8516	0.022864	0.116614	0.399391	0.956035		34.8516	-0.0414123	0.0172966	0.104042	0.514025		34.8516	0.0208133	0.100453	0.282636	0.849871		34.8516	0.0560181	-0.137369	0.549611	0.940949		34.8516	-0.0157035	-0.00494313	0.328757	0.702925
34.9486	-0.00832306	0.148347	0.399517	0.822407		34.9486	0.0106613	0.130238	0.395258	0.952508		34.9486	-0.0393208	0.0347747	0.104356	0.515138		34.9486	0.0205439	0.11957	0.27584	0.838907		34.9486	0.0623192	-0.147042	0.543923	0.946012		34.9486	-0.00954958	-0.00792508	0.329499	0.708095
35.0456	-0.00936779	0.145927	0.401501	0.82445		35.0456	0.0159051	0.160714	0.392345	0.954699		35.0456	-0.0365859	0.0320342	0.100053	0.50926		35.0456	0.0236419	0.123513	0.278711	0.841923		35.0456	0.0672707	-0.135668	0.542981	0.941073		35.0456	-0.00774751	0.00885247	0.326521	0.705364
35.1426	-0.0191441	0.128307	0.404583	0.818742		35.1426	0.0158743	0.163949	0.394735	0.953437		35.1426	-0.032411	0.0309621	0.106246	0.503033		35.1426	0.0262355	0.105515	0.27812	0.837346		35.1426	0.0711296	-0.152623	0.534426	0.943569		35.1426	-0.0148904	0.0234213	0.326389	0.702517
35.2396	-0.0225205	0.107105	0.394843	0.806858		35.2396	0.00666907	0.184505	0.385702	0.951869		35.2396	-0.0412989	0.0200753	0.100781	0.500238		35.2396	0.030859	0.0935639	0.26797	0.832034		35.2396	0.0651399	-0.185968	0.528868	0.942559		35.2396	-0.0228603	0.0346421	0.3242	0.698244
35.3366	-0.0229084	0.0984296	0.397839	0.804574		35.3366	0.00408101	0.158594	0.385188	0.948746		35.3366	-0.0372502	0.0264057	0.0952041	0.485627		35.3366	0.0286325	0.0943685	0.26358	0.833063		35.3366	0.0596898	-0.142121	0.525265	0.938014		35.3366	-0.0166383	0.0588332	0.320431	0.695857
35.4336	-0.0423011	0.0938574	0.394375	0.804941		35.4336	0.00565247	0.146246	0.377239	0.944269		35.4336	-0.0345601	0.024183	0.0856261	0.482754		35.4336	0.016845	0.0903794	0.256755	0.835371		35.4336	0.0618356	-0.157117	0.520907	0.933985		35.4336	-0.0199438	0.0706078	0.317861	0.693254
35.5306	-0.0395465	0.0879011	0.387685	0.804374		35.5306	-0.00212173	0.14084	0.375315	0.943172		35.5306	-0.027414	0.0147132	0.0834025	0.474182		35.5306	0.0175018	0.0980174	0.255902	0.824525		35.5306	0.064676	-0.130961	0.518305	0.929599		35.5306	-0.0151648	0.0663983	0.315651	0.693037
35.6275	-0.0314893	0.0998676	0.385136	0.805021		35.6275	-0.00762346	0.139117	0.374428	0.940126		35.6275	-0.0213085	0.0221045	0.0824038	0.467952		35.6275	0.0139165	0.0897087	0.255017	0.824289		35.6275	0.0605248	-0.105852	0.518111	0.927348		35.6275	-0.0160193	0.0722814	0.308302	0.696254
35.7245	-0.0341994	0.0898544	0.375855	0.802942		35.7245	-0.010679	0.118674	0.367141	0.935393		35.7245	-0.00658873	0.0368029	0.0807853	0.462293		35.7245	0.010533	0.109595	0.254992	0.813528		35.7245	0.0545007	-0.11371	0.518072	0.930853		35.7245	-0.0046279	0.0645337	0.30539	0.692504
35.8215	-0.039935	0.0869289	0.370805	0.800229		35.8215	-0.0134347	0.111542	0.360693	0.938063		35.8215	-0.00137077	0.0393208	0.072895	0.454813		35.8215	0.00822064	0.121668	0.256138	0.801876		35.8215	0.0553138	-0.209363	0.519937	0.933713		35.8215	-0.00350512	0.0680443	0.309097	0.692717
35.9185	-0.0230562	0.114947	0.370103	0.795033		35.9185	-0.0183999	0.156647	0.358933	0.937319		35.9185	-0.00018311	0.0221074	0.0714749	0.442462		35.9185	0.00942363	0.112176	0.257245	0.791511		35.9185	0.0570217	-0.191581	0.517321	0.930279		35.9185	-0.00350016	0.0733565	0.309533	0.691027
36.0155	-0.0183849	0.110222	0.361451	0.783946		36.0155	-0.029529	0.14963	0.359141	0.939207		36.0155	0.00393897	0.0303366	0.0744317	0.44029		36.0155	0.00183745	0.0931097	0.257442	0.78365		36.0155	0.0578338	-0.16508	0.516211	0.926795		36.0155	0.000209431	0.069548	0.304928	0.691621
36.1125	-0.00867047	0.117032	0.361771	0.783541		36.1125	-0.0365809	0.158244	0.356269	0.934677		36.1125	-0.00177418	0.022695	0.0642472	0.43767		36.1125	0.00393938	0.0923428	0.255555	0.778931		36.1125	0.0545397	-0.172657	0.512803	0.916217		36.1125	-0.00547952	0.0576717	0.301983	0.692086
36.2095	0.00752282	0.0987799	0.36009	0.785678		36.2095	-0.0348146	0.164176	0.355583	0.931747		36.2095	-0.0118572	0.0190302	0.0569201	0.42576		36.2095	-0.00119714	0.0588674	0.258504	0.77776		36.2095	0.0539889	-0.237698	0.508118	0.906277		36.2095	-0.00115207	0.0445855	0.298196	0.695143
36.3065	0.00451316	0.0893972	0.361504	0.786582		36.3065	-0.0305857	0.160271	0.352456	0.926312		36.3065	-0.0201277	0.0219615	0.0605057	0.422551		36.3065	0.0016715	0.0765192	0.253224	0.767557		36.3065	0.0456301	-0.230302	0.504868	0.908769		36.3065	-0.000734065	0.0422884	0.293838	0.691641
36.4035	-0.00175518	0.0963428	0.362352	0.78663		36.4035	-0.0293016	0.164195	0.352294	0.924517		36.4035	-0.0141863	0.018616	0.0519035	0.423488		36.4035	-0.0042673	0.0742402	0.25475	0.76783		36.4035	0.0330644	-0.24779	0.50357	0.909867		36.4035	-0.000862406	0.0393076	0.290495	0.686499
36.5005	-0.0137845	0.0827246	0.364089	0.789346		36.5005	-0.0280779	0.136137	0.350422	0.927253		36.5005	-0.0131103	0.025395	0.0585502	0.418489		36.5005	-0.00359691	0.0871418	0.246881	0.773143		36.5005	0.0416939	-0.348925	0.500421	0.900688		36.5005	0.00816234	0.0533785	0.292514	0.683336
36.5975	-0.00941835	0.0629579	0.368462	0.797557		36.5975	-0.0319672	0.152997	0.346754	0.927581		36.5975	-0.00327148	0.0322233	0.0582771	0.406154		36.5975	-0.00385803	0.101389	0.249859	0.767403		36.5975	0.039942	-0.359105	0.496556	0.900988		36.5975	0.00983329	0.069426	0.294232	0.684632
36.6945	0.000829616	0.0564767	0.365122	0.799526		36.6945	-0.0292047	0.138675	0.345799	0.933306		36.6945	-0.0119278	0.0345986	0.0521716	0.398839		36.6945	0.00265922	0.109431	0.250372	0.770357		36.6945	0.0485759	-0.315087	0.490535	0.90295		36.6945	0.0132928	0.0719928	0.291417	0.682773
36.7915	0.0097548	0.0581661	0.362466	0.803143		36.7915	-0.0239582	0.107746	0.345686	0.938873		36.7915	-0.00945683	0.0238643	0.0498088	0.391792		36.7915	0.00785645	0.0959113	0.246967	0.780739		36.7915	0.0451611	-0.355178	0.491166	0.897655		36.7915	0.0126029	0.0574307	0.288637	0.673965
36.8885	0.0198506	0.030648	0.35743	0.801412		36.8885	-0.0335183	0.0973073	0.345351	0.935803		36.8885	-0.0192026	0.0311454	0.0486287	0.386325		36.8885	0.00534258	0.0910011	0.240925	0.777398		36.8885	0.0413835	-0.359912	0.488942	0.89784		36.8885	0.0111309	0.0603061	0.283097	0.664344
36.9855	0.0190163	0.00543977	0.351802	0.80142		36.9855	-0.0303971	0.125841	0.343919	0.935784		36.9855	-0.0185585	0.0394887	0.0475715	0.378375		36.9855	0.00516197	0.111038	0.24215	0.777974		36.9855	0.0343767	-0.357411	0.489615	0.894167		36.9855	0.0145573	0.044107	0.276521	0.662792
37.0824	0.0218117	0.0151953	0.35814	0.805202		37.0824	-0.035306	0.128232	0.348315	0.934135		37.0824	-0.00922197	0.0461404	0.0464706	0.370205		37.0824	0.0033574	0.0970678	0.241954	0.776581		37.0824	0.0353175	-0.305083	0.487642	0.892482		37.0824	0.0237346	0.0385995	0.273511	0.661544
37.1794	0.0231824	0.0123912	0.355511	0.807536		37.1794	-0.0369832	0.134582	0.346633	0.933946		37.1794	0.00349808	0.0402179	0.0447747	0.373631		37.1794	0.0082266	0.116194	0.240681	0.775353		37.1794	0.0331217	-0.284694	0.490161	0.888499		37.1794	0.0155045	0.0242084	0.269798	0.660706
37.2764	0.0226121	0.0161659	0.354568	0.803065		37.2764	-0.0452769	0.13426	0.349998	0.934		37.2764	-0.00314931	0.0387757	0.0458643	0.363772		37.2764	0.0146328	0.106012	0.241461	0.773805		37.2764	0.0332272	-0.200529	0.492382	0.885495		37.2764	0.0197668	0.019372	0.26646	0.658849
37.3734	0.0218279	0.0186131	0.352499	0.801358		37.3734	-0.0400502	0.162518	0.348286	0.934889		37.3734	-0.00816977	0.0607772	0.0458882	0.36197		37.3734	0.0108648	0.107003	0.240581	0.779254		37.3734	0.0273431	-0.202257	0.490022	0.877865		37.3734	0.0179326	0.0213026	0.265017	0.651873
37.4704	0.0174726	0.0193001	0.344973	0.802255		37.4704	-0.0383031	0.164101	0.348194	0.933869		37.4704	-0.0167309	0.0399993	0.0466188	0.354246		37.4704	0.0105714	0.0922642	0.240675	0.781739		37.4704	0.0288913	-0.18764	0.486703	0.877344		37.4704	0.0205605	0.0169521	0.264715	0.649145
37.5674	0.0289233	0.0265929	0.349005	0.799795		37.5674	-0.031196	0.180861	0.350227	0.931995		37.5674	-0.0362352	0.0282738	0.0464959	0.34662		37.5674	0.0101758	0.0978501	0.238485	0.793728		37.5674	0.0349376	-0.231898	0.484836	0.871939		37.5674	0.0171929	0.0123802	0.265196	0.641802
37.6644	0.0274882	0.0287669	0.352232	0.797665		37.6644	-0.0309005	0.185197	0.352186	0.926712		37.6644	-0.0409064	0.0253529	0.0495434	0.345674		37.6644	0.00372616	0.101371	0.234897	0.802617		37.6644	0.030094	-0.21513	0.481706	0.873166		37.6644	0.0125037	0.0123464	0.25957	0.636966
37.7614	0.00901287	0.00133409	0.349037	0.797695		37.7614	-0.0286152	0.122932	0.347178	0.92276		37.7614	-0.0357116	0.0348651	0.0531233	0.346042		37.7614	0.00420196	0.10956	0.233387	0.787014		37.7614	0.0310175	-0.273852	0.478445	0.870791		37.7614	0.0140259	0.00949314	0.259345	0.635706
37.8584	0.0188035	-0.00233506	0.34702	0.800591		37.8584	-0.0135456	0.10371	0.340916	0.921617		37.8584	-0.0431769	0.0379718	0.0467019	0.338023		37.8584	0.0101026	0.105269	0.232683	0.807878		37.8584	0.021833	-0.329388	0.475338	0.869185		37.8584	0.0115082	-0.000734727	0.257062	0.631812
37.9554	0.0204888	-0.00615167	0.345185	0.800844		37.9554	-0.00804525	0.0884628	0.339258	0.921607		37.9554	-0.0403535	0.0424274	0.0501381	0.328945		37.9554	0.000820222	0.107561	0.228388	0.812837		37.9554	0.0211265	-0.308147	0.472422	0.87324		37.9554	0.0157812	-0.00410434	0.25636	0.638732
38.0524	0.00634661	-0.0170118	0.342501	0.793763		38.0524	-0.0154869	0.0781854	0.331301	0.922705		38.0524	-0.046055	0.0470349	0.0488215	0.322656		38.0524	0.000964093	0.128147	0.228878	0.803068		38.0524	0.024071	-0.316985	0.4747	0.876765		38.0524	0.0127519	-0.00877829	0.251948	0.637755
38.1494	0.0146884	-0.00102381	0.341053	0.790091		38.1494	-0.0232665	0.0578218	0.329879	0.923556		38.1494	-0.0508324	0.0539734	0.0484832	0.317933		38.1494	0.00773078	0.128197	0.227725	0.806866		38.1494	0.024499	-0.287225	0.470966	0.876809		38.1494	0.0116798	-0.00350406	0.250732	0.62941
38.2464	0.00797462	-0.0173227	0.33809	0.784085		38.2464	-0.0238152	0.0432508	0.325027	0.920353		38.2464	-0.0526074	0.0580697	0.0538016	0.309381		38.2464	0.00762995	0.133476	0.223482	0.807264		38.2464	0.0302716	-0.286619	0.471853	0.869333		38.2464	0.0100791	0.0129942	0.252376	0.624026
38.3434	0.0037158	-0.0164366	0.336105	0.773527		38.3434	-0.0201538	0.0735734	0.319663	0.917364		38.3434	-0.0516881	0.0404056	0.0523692	0.306781		38.3434	0.0119474	0.130163	0.221544	0.809897		38.3434	0.0188288	-0.210841	0.470559	0.874762		38.3434	0.00623063	0.0152092	0.247126	0.612999
38.4403	0.00446368	-0.0167859	0.329352	0.764335		38.4403	-0.0156776	0.0708429	0.318763	0.914474		38.4403	-0.0534364	0.0425846	0.0552503	0.307099		38.4403	0.0104963	0.10378	0.218045	0.811285		38.4403	0.0161522	-0.203002	0.470723	0.878856		38.4403	0.00386289	0.00509565	0.240075	0.604302
38.5373	-0.000480418	-0.00933644	0.330148	0.768645		38.5373	-0.0188613	0.085358	0.313055	0.914328		38.5373	-0.0483647	0.0428108	0.0597932	0.301044		38.5373	0.00761017	0.128922	0.214424	0.810784		38.5373	0.0155289	-0.268181	0.468631	0.884492		38.5373	-0.00032048	0.0129222	0.233658	0.601818
38.6343	-0.00496582	-0.00699568	0.328743	0.761436		38.6343	-0.0207691	0.093247	0.306779	0.911416		38.6343	-0.0525231	0.0373729	0.0608897	0.294433		38.6343	0.00487932	0.143808	0.216101	0.807309		38.6343	0.0151789	-0.222373	0.466515	0.879919		38.6343	-0.0089624	0.0231355	0.225115	0.599835
38.7313	-0.0145536	0.0244535	0.32264	0.756615		38.7313	-0.0141782	0.0726157	0.301281	0.905983		38.7313	-0.0445995	0.0406968	0.0642812	0.288763		38.7313	0.00683008	0.145862	0.213868	0.811219		38.7313	0.0112253	-0.249592	0.463236	0.875518		38.7313	-0.0145153	0.0136913	0.223405	0.603525
38.8283	-0.00715423	0.0487338	0.319728	0.753214		38.8283	-0.00929722	0.0747923	0.294516	0.904449		38.8283	-0.0399546	0.0390164	0.0622195	0.287979		38.8283	0.00778644	0.131551	0.213579	0.805094		38.8283	0.0137768	-0.172056	0.458839	0.886294		38.8283	-0.0147316	0.00605808	0.221235	0.598476
38.9253	-0.0155529	0.0567268	0.317958	0.748832		38.9253	-0.00140317	0.0716719	0.289937	0.899398		38.9253	-0.0449204	0.0306529	0.059505	0.282512		38.9253	0.00339223	0.12072	0.210826	0.800721		38.9253	0.0134867	-0.15644	0.460489	0.882158		38.9253	-0.018444	-0.0101609	0.223969	0.590156
39.0223	-0.00956056	0.0484862	0.313686	0.743724		39.0223	0.00986696	0.0778658	0.289159	0.898553		39.0223	-0.0549225	0.0280417	0.0631512	0.282266		39.0223	-0.00309033	0.0930061	0.213013	0.801868		39.0223	0.00965803	-0.0801228	0.453256	0.88427		39.0223	-0.0162151	-0.00595987	0.225917	0.583084
39.1193	-0.00669698	0.0307039	0.310559	0.742999		39.1193	0.0197129	0.102385	0.286326	0.899663		39.1193	-0.0508602	0.0290731	0.0647041	0.277142		39.1193	-0.00470522	0.101421	0.209252	0.800034		39.1193	0.00593755	-0.168632	0.452197	0.890669		39.1193	-0.0208906	0.0050885	0.223292	0.575066
39.2163	-0.00580462	0.0440046	0.304282	0.740333		39.2163	0.023142	0.102462	0.280935	0.894125		39.2163	-0.0529508	0.0204604	0.0566922	0.275198		39.2163	-0.00345157	0.0938344	0.206331	0.796161		39.2163	0.0126947	-0.204575	0.451519	0.891298		39.2163	-0.0259793	-0.00593923	0.219248	0.573373
39.3133	-0.0144583	0.030692	0.302649	0.740611		39.3133	0.0221019	0.137245	0.274617	0.890948		39.3133	-0.0288782	0.0407983	0.0521438	0.270159		39.3133	-0.00429555	0.121489	0.197321	0.787833		39.3133	0.0120391	-0.249861	0.452141	0.892075		39.3133	-0.0262203	-0.0106789	0.217841	0.567993
39.4103	-0.018448	0.0203639	0.296386	0.73539		39.4103	0.0271752	0.136628	0.273608	0.887936		39.4103	-0.0270034	0.0408514	0.0503408	0.262338		39.4103	9.01083e-05	0.108775	0.194479	0.774146		39.4103	0.00238282	-0.299581	0.450541	0.893067		39.4103	-0.028526	-0.00448628	0.212264	0.565773
39.5073	-0.0460399	0.0235608	0.286922	0.735973		39.5073	0.0257745	0.115823	0.268532	0.882028		39.5073	-0.0286122	0.0325587	0.0453107	0.251019		39.5073	0.00156273	0.114881	0.18915	0.765253		39.5073	0.010261	-0.17158	0.448562	0.885304		39.5073	-0.020792	-0.00206678	0.208505	0.559835
39.6043	-0.0315136	0.0215009	0.290684	0.730179		39.6043	0.0267073	0.156369	0.263823	0.8849		39.6043	-0.0291672	0.0269726	0.0423729	0.241847		39.6043	0.00517895	0.121295	0.184794	0.779511		39.6043	0.0121117	-0.0797424	0.447545	0.890357		39.6043	-0.0194619	-0.0110639	0.204342	0.554944
39.7013	-0.0444844	0.0204948	0.291462	0.725526		39.7013	0.0217382	0.19273	0.260555	0.879291		39.7013	-0.0257703	0.0265449	0.0494977	0.233596		39.7013	0.00284346	0.130323	0.181185	0.761316		39.7013	0.0151391	0.0248995	0.444894	0.887505		39.7013	-0.0226199	-0.00393624	0.200242	0.55362
39.7983	-0.0552233	0.00975932	0.290285	0.724988		39.7983	0.0222162	0.210254	0.257879	0.870266		39.7983	-0.0303271	0.0264191	0.0499212	0.224277		39.7983	0.00113461	0.154431	0.18299	0.753015		39.7983	0.0109973	0.0201787	0.443402	0.886462		39.7983	-0.0301626	-0.000261	0.194444	0.546085
39.8952	-0.034738	0.0150571	0.289887	0.722139		39.8952	0.0265582	0.2089	0.26052	0.863112		39.8952	-0.020786	0.0323464	0.0507494	0.222336		39.8952	0.00435682	0.162904	0.177183	0.761482		39.8952	0.0119964	-0.017504	0.436652	0.88959		39.8952	-0.0289739	0.000949892	0.193416	0.53852
39.9922	-0.051474	-0.00509775	0.285803	0.718358		39.9922	0.0314315	0.197917	0.257539	0.857215		39.9922	-0.0167983	0.0240141	0.0477902	0.217189		39.9922	-0.00105395	0.138417	0.179178	0.762662		39.9922	0.0142068	0.0142934	0.436577	0.882657		39.9922	-0.0216549	0.000788298	0.192967	0.533277
40.0892	-0.0525319	0.0121385	0.284561	0.719739		40.0892	0.0276569	0.195136	0.254928	0.856801		40.0892	-0.010627	0.0168051	0.0466556	0.211679		40.0892	-0.00128671	0.127801	0.17331	0.76637		40.0892	0.0102904	0.00422031	0.430445	0.884636		40.0892	-0.0188573	-0.0101481	0.191553	0.538068
40.1862	-0.0384317	0.00463596	0.278069	0.715883		40.1862	0.0200579	0.19035	0.25411	0.855367		40.1862	-0.0115796	0.0108125	0.0408321	0.210805		40.1862	-0.0137762	0.144887	0.172313	0.765601		40.1862	0.0115387	-0.0434971	0.426234	0.878916		40.1862	-0.0240578	-0.0157811	0.191347	0.540487
40.2832	-0.0454137	0.00225154	0.272575	0.712099		40.2832	0.0260093	0.17699	0.248384	0.8555		40.2832	-0.00793094	0.00285375	0.037265	0.206573		40.2832	-0.0146698	0.156491	0.167302	0.769296		40.2832	0.0119352	-0.0756656	0.42254	0.87166		40.2832	-0.0215673	-0.0189085	0.189658	0.537751
40.3802	-0.0506139	-0.0333175	0.265535	0.704009		40.3802	0.0233908	0.176041	0.245995	0.845601		40.3802	-0.0022009	0.00836973	0.0330798	0.199751		40.3802	-0.0108794	0.120736	0.169318	0.758598		40.3802	0.0175422	-0.113636	0.422714	0.874087		40.3802	-0.0208278	-0.0364109	0.188972	0.5326
40.4772	-0.035865	-0.0603937	0.266441	0.702197		40.4772	0.0269631	0.157949	0.243919	0.841037		40.4772	0.0019203	0.00815622	0.0357501	0.193798		40.4772	-0.0159586	0.133698	0.165771	0.751597		40.4772	0.0100035	-0.0916231	0.418792	0.871264		40.4772	-0.0154854	-0.0214313	0.191401	0.533605
40.5742	-0.0473224	-0.0717201	0.267233	0.700177		40.5742	0.0241946	0.155854	0.244642	0.843974		40.5742	-0.00228538	0.00593945	0.0275491	0.185009		40.5742	-0.014505	0.122575	0.169013	0.744041		40.5742	0.0172123	-0.0725715	0.421875	0.876089		40.5742	-0.0170843	-0.0232455	0.194964	0.524572
40.6712	-0.0586362	-0.0622816	0.264034	0.698455		40.6712	0.0194328	0.142354	0.24699	0.837026		40.6712	-0.00560615	0.00425161	0.0248262	0.179671		40.6712	-0.0124822	0.123071	0.161007	0.750376		40.6712	0.0213846	-0.162635	0.417456	0.872282		40.6712	-0.0119527	-0.0191077	0.19467	0.523512
40.7682	-0.0574433	-0.0690223	0.254323	0.691387		40.7682	0.0171763	0.123004	0.244269	0.836606		40.7682	-0.000386078	-0.000288548	0.0224753	0.179268		40.7682	-0.00667189	0.152796	0.162163	0.752795		40.7682	0.0205874	-0.234845	0.411835	0.868407		40.7682	-0.0127066	-0.00367742	0.186345	0.522935
40.8652	-0.0570835	-0.0442036	0.245437	0.687807		40.8652	0.00806086	0.12884	0.24022	0.83492		40.8652	0.00248488	0.00586628	0.0221706	0.171596		40.8652	0.00119683	0.180778	0.157554	0.750097		40.8652	0.0236826	-0.28527	0.408368	0.871773		40.8652	-0.00874482	0.00373803	0.182426	0.520225
40.9622	-0.0586767	-0.0275758	0.241642	0.68436		40.9622	-0.00166846	0.116919	0.238462	0.830019		40.9622	0.00646759	0.00219703	0.0200042	0.164638		40.9622	0.000403702	0.172582	0.160173	0.738589		40.9622	0.0188055	-0.245371	0.404659	0.866449		40.9622	-0.0101113	-0.0176741	0.18235	0.518143
41.0592	-0.0506567	-0.0229142	0.240405	0.683265		41.0592	-0.00617336	0.106546	0.233528	0.825702		41.0592	0.0111918	-0.00509506	0.0247604	0.157225		41.0592	0.00427641	0.179476	0.157778	0.727345		41.0592	0.0160406	-0.285722	0.40305	0.863298		41.0592	-0.0106408	-0.000345546	0.182195	0.515487
41.1562	-0.0429282	-0.0216947	0.241805	0.677304		41.1562	-0.00595955	0.0636939	0.231358	0.825751		41.1562	-0.0087846	-0.0150958	0.027597	0.152972		41.1562	0.00524228	0.201361	0.158167	0.728726		41.1562	0.0139338	-0.235884	0.400185	0.857504		41.1562	-0.0161406	0.0152528	0.18032	0.515046
41.2532	-0.0413938	-0.0249696	0.247815	0.679322		41.2532	-0.0118478	0.0564867	0.227257	0.818897		41.2532	-0.00193373	-0.0138899	0.0285344	0.150864		41.2532	0.00678898	0.210458	0.159797	0.73277		41.2532	0.0189581	-0.177028	0.396544	0.85261		41.2532	-0.0185902	0.0225123	0.178725	0.510541
41.3501	-0.0288641	-0.0214084	0.256566	0.674913		41.3501	-0.00438944	0.0563837	0.227192	0.813707		41.3501	0.000510869	-0.0100531	0.0300147	0.150132		41.3501	0.0100791	0.196502	0.162526	0.730196		41.3501	0.0121412	-0.235025	0.39287	0.846397		41.3501	-0.0209491	0.0175244	0.176033	0.5072
41.4471	-0.0418335	-0.0147413	0.243749	0.67665		41.4471	-0.00545491	0.0394244	0.229684	0.81267		41.4471	-0.00719906	-0.00176867	0.0294801	0.144346		41.4471	0.0109122	0.19784	0.164789	0.722801		41.4471	0.00401911	-0.274371	0.389086	0.844726		41.4471	-0.0200366	0.0122701	0.171824	0.505976
41.5441	-0.0358824	-0.0162191	0.236929	0.678777		41.5441	-0.00624121	0.0145092	0.227432	0.813266		41.5441	-0.0134699	-0.0118412	0.0269568	0.143594		41.5441	0.00981243	0.194997	0.164235	0.726342		41.5441	0.00174249	-0.330926	0.387309	0.842047		41.5441	-0.018071	0.0202476	0.173773	0.508831
41.6411	-0.0394321	-0.00313174	0.234647	0.672809		41.6411	-0.013865	0.0136884	0.226375	0.816385		41.6411	-0.00413832	-0.0269737	0.027901	0.140195		41.6411	0.0130009	0.17339	0.165305	0.718856		41.6411	-0.00101671	-0.326582	0.384995	0.844471		41.6411	-0.00807492	0.0207442	0.171384	0.504206
41.7381	-0.056631	-0.00959288	0.227429	0.676867		41.7381	-0.00591359	-0.0133634	0.221068	0.815664		41.7381	-0.00439729	-0.02093	0.0282787	0.142028		41.7381	0.011481	0.159125	0.166724	0.718548		41.7381	0.00371208	-0.254201	0.386715	0.838552		41.7381	-0.00747054	0.0274148	0.168753	0.494936
41.8351	-0.0544594	0.00546509	0.22429	0.670179		41.8351	-0.00682717	0.0188248	0.21925	0.81182		41.8351	-0.00569246	0.000657599	0.0281069	0.142447		41.8351	0.00966592	0.189533	0.168138	0.709735		41.8351	0.00275118	-0.263183	0.38408	0.84504		41.8351	-0.0111699	0.0397156	0.164771	0.48678
41.9321	-0.0472481	-0.0156957	0.219018	0.66681		41.9321	-0.0139077	0.0404894	0.214583	0.810515		41.9321	0.00334292	-0.00809882	0.0260733	0.139464		41.9321	0.00398444	0.201269	0.168212	0.703192		41.9321	0.00229294	-0.263599	0.380787	0.84368		41.9321	-0.015027	0.0578475	0.159657	0.475983
42.0291	-0.0533526	-0.00837857	0.21866	0.665968		42.0291	-0.00698734	0.0486017	0.210858	0.807186		42.0291	0.00624186	0.0186737	0.0262911	0.131228		42.0291	0.0142257	0.19905	0.169393	0.693021		42.0291	-0.00321726	-0.23434	0.380134	0.841655		42.0291	-0.00544482	0.0672892	0.156472	0.472021
42.1261	-0.0467514	-0.0165349	0.215743	0.667036		42.1261	-0.00790622	0.049802	0.211746	0.803566		42.1261	0.0137204	0.0107626	0.0245636	0.125031		42.1261	0.0183239	0.210741	0.168144	0.687366		42.1261	-0.0101314	-0.211061	0.377919	0.839657		42.1261	-0.00735685	0.0602415	0.151212	0.46796
42.2231	-0.05031	0.00162496	0.215124	0.667684		42.2231	-0.00118568	0.0671992	0.210096	0.802868		42.2231	0.0101311	0.000116222	0.0265899	0.121306		42.2231	0.015733	0.227118	0.16556	0.687741		42.2231	-0.0117643	-0.197234	0.373451	0.830989		42.2231	-0.00721024	0.0744025	0.1505	0.460736
42.3201	-0.0627804	0.00886599	0.213121	0.664324		42.3201	-0.00166968	0.0962264	0.207602	0.800203		42.3201	-0.000184138	0.00817388	0.02219	0.118674		42.3201	0.0186503	0.184319	0.164098	0.682306		42.3201	-0.00149583	-0.239683	0.372652	0.833586		42.3201	-0.00509209	0.0827602	0.147549	0.452001
42.4171	-0.0512152	-0.00254179	0.213904	0.661624		42.4171	0.00490751	0.110673	0.204608	0.795006		42.4171	-0.00365077	0.00592436	0.0235604	0.118735		42.4171	0.0211793	0.191979	0.159582	0.67259		42.4171	-0.00834972	-0.170728	0.368011	0.825209		42.4171	0.00540175	0.0862782	0.142846	0.447912
42.5141	-0.0425709	-0.0210576	0.209813	0.661042		42.5141	0.00843651	0.13714	0.199223	0.788965		42.5141	-0.00615028	0.0155164	0.0239801	0.113977		42.5141	0.0155132	0.169524	0.160825	0.658989		42.5141	-0.0136116	-0.147095	0.369414	0.82143		42.5141	0.00474662	0.083299	0.141783	0.440873
42.6111	-0.0380062	-0.0185745	0.213307	0.665245		42.6111	0.0121666	0.155345	0.199226	0.78533		42.6111	-0.0112042	0.00993418	0.0271282	0.108986		42.6111	0.010524	0.174541	0.160473	0.652308		42.6111	-0.0172497	-0.138931	0.369975	0.82484		42.6111	0.00421433	0.0884443	0.141915	0.436028
42.7081	-0.0318485	-0.027974	0.21366	0.663553		42.7081	0.00809638	0.123043	0.19489	0.782382		42.7081	-0.0135433	0.011569	0.027715	0.105688		42.7081	0.00579301	0.151838	0.163435	0.640829		42.7081	-0.0214741	-0.216324	0.368331	0.821564		42.7081	0.00101879	0.0901968	0.136533	0.433066
42.805	-0.0347078	-0.0157818	0.21049	0.66421		42.805	0.0120065	0.114778	0.191494	0.780726		42.805	-0.0113013	0.0234346	0.0274459	0.100621		42.805	-0.000887213	0.149997	0.157075	0.636853		42.805	-0.020229	-0.26245	0.363375	0.813557		42.805	0.00177953	0.0966322	0.135217	0.42466
42.902	-0.0363568	-0.0158926	0.206909	0.65534		42.902	0.0102587	0.109821	0.191052	0.779692		42.902	-0.0131892	0.0151665	0.0258544	0.0985255		42.902	-0.00401905	0.156507	0.157522	0.63655		42.902	-0.026625	-0.18162	0.358935	0.816202		42.902	0.000498315	0.0939819	0.128463	0.414635
42.999	-0.0272528	0.00561863	0.201415	0.655075		42.999	0.019776	0.122128	0.190082	0.7749		42.999	-0.00753163	0.0169128	0.0254108	0.0969903		42.999	-0.00231699	0.148039	0.154926	0.630099		42.999	-0.0337508	-0.259555	0.358317	0.811983		42.999	0.00224421	0.0694244	0.127938	0.406526
43.096	-0.0189857	0.00823385	0.192201	0.648895		43.096	0.0167893	0.116798	0.186791	0.777599		43.096	-0.00892971	0.0259414	0.022098	0.0964978		43.096	-0.00711777	0.151189	0.152329	0.61821		43.096	-0.0371835	-0.307581	0.357442	0.810211		43.096	0.00145361	0.0594384	0.126958	0.401009
43.193	-0.0138797	0.000175925	0.184009	0.645788		43.193	0.00455484	0.154406	0.18358	0.777984		43.193	-0.0160744	0.0221614	0.021375	0.0964418		43.193	-0.00573395	0.196649	0.150058	0.620985		43.193	-0.0441591	-0.318394	0.354571	0.812688		43.193	0.00413639	0.058159	0.125858	0.402121
43.29	-0.0147734	-0.00455462	0.183961	0.63509		43.29	0.00290961	0.15281	0.179243	0.772615		43.29	-0.0175086	0.017071	0.0174362	0.096553		43.29	-0.0101203	0.187423	0.144112	0.620249		43.29	-0.0417439	-0.266598	0.352371	0.804163		43.29	-0.00192058	0.0675753	0.126078	0.398945
43.387	-0.0129776	0.0167378	0.18556	0.625132		43.387	-0.00175568	0.165483	0.180831	0.76622		43.387	-0.00558824	0.0123298	0.0144625	0.0900912		43.387	-0.00850541	0.18339	0.143252	0.61021		43.387	-0.0466893	-0.206062	0.34821	0.804432		43.387	-0.00695671	0.0520651	0.125224	0.386408
43.484	-0.00121717	0.0170579	0.182499	0.619378		43.484	0.00861352	0.137774	0.177912	0.767105		43.484	-0.0171321	0.0157452	0.0130248	0.0900412		43.484	-0.0109986	0.184491	0.13768	0.612587		43.484	-0.0371535	-0.1657	0.347275	0.802052		43.484	-0.00701626	0.052635	0.126744	0.382158
43.581	0.0176546	0.0247689	0.184415	0.610659		43.581	-0.00659699	0.159417	0.176656	0.76638		43.581	-0.0170309	0.00617152	0.0140014	0.0808351		43.581	-0.0187847	0.18003	0.134163	0.608922		43.581	-0.0499496	-0.0797201	0.344958	0.807791		43.581	-0.00885171	0.0622417	0.12695	0.383688
43.678	0.020853	-0.00150547	0.182307	0.605834		43.678	-0.0132365	0.138753	0.174161	0.766858		43.678	-0.0142775	0.00141111	0.0126457	0.0775341		43.678	-0.0226295	0.152547	0.128786	0.603413		43.678	-0.0542307	-0.123283	0.341204	0.795763		43.678	-0.00855543	0.0339523	0.126751	0.38124
43.775	0.0228908	-0.00884451	0.175703	0.599272		43.775	-0.00156833	0.130867	0.174282	0.758405		43.775	-0.0287911	0.00276705	0.0122097	0.079349		43.775	-0.0170183	0.159872	0.128959	0.601537		43.775	-0.0582193	-0.119734	0.336407	0.787224		43.775	-0.00361501	0.00605267	0.124653	0.373222
43.872	0.023314	0.00465136	0.175177	0.596338		43.872	0.000194535	0.119906	0.172256	0.753719		43.872	-0.0362188	-0.0130799	0.0122974	0.0781368		43.872	-0.0222293	0.174889	0.127849	0.602649		43.872	-0.0575483	-0.154456	0.335922	0.786063		43.872	-0.00713561	0.0164947	0.122314	0.368483
43.969	0.0288202	0.0022434	0.176089	0.589163		43.969	-0.00301113	0.118626	0.165154	0.747418		43.969	-0.0435754	0.0105446	0.0105272	0.0764402		43.969	-0.0248504	0.18801	0.128703	0.586307		43.969	-0.0534733	-0.0901585	0.333583	0.785232		43.969	-0.00480535	0.0286003	0.125508	0.36819
44.066	0.0384237	0.00483178	0.175269	0.582483		44.066	-0.0044533	0.0881003	0.166393	0.747298		44.066	-0.0401275	0.01403	0.0101192	0.0795934		44.066	-0.0270815	0.184364	0.125658	0.581565		44.066	-0.0591217	-0.0682843	0.330095	0.78361		44.066	0.00029965	0.0269894	0.125528	0.358456
44.1629	0.0463812	0.0203193	0.169924	0.578987		44.1629	-0.00414004	0.0897838	0.164606	0.744243		44.1629	-0.0265266	0.00864441	0.0109779	0.0779333		44.1629	-0.0225349	0.232152	0.124836	0.588776		44.1629	-0.0651892	-0.117943	0.326084	0.785677		44.1629	0.0025	0.00092361	0.122786	0.354472
44.2599	0.058451	0.0362879	0.162348	0.573748		44.2599	-0.00982937	0.0817439	0.160385	0.741119		44.2599	-0.0239488	0.00700916	0.00956077	0.0747647		44.2599	-0.0269899	0.248137	0.121156	0.593967		44.2599	-0.057781	-0.237646	0.32555	0.7891		44.2599	-0.00234615	0.00256698	0.123165	0.35436
44.3569	0.0508541	0.0550698	0.166054	0.568455		44.3569	-0.0175869	0.0421177	0.159883	0.746694		44.3569	-0.0289016	0.00362041	0.0101198	0.0714928		44.3569	-0.0307322	0.285456	0.119867	0.600437		44.3569	-0.0550848	-0.207097	0.326947	0.779011		44.3569	-0.00228676	0.0076432	0.120135	0.3511
44.4539	0.0589108	0.0569493	0.161146	0.56066		44.4539	-0.0146117	0.020202	0.155081	0.74338		44.4539	-0.0254191	0.0118516	0.00579533	0.0699367		44.4539	-0.0313552	0.284799	0.115838	0.605369		44.4539	-0.0521	-0.243789	0.322808	0.779751		44.4539	0.00252007	0.000205673	0.120388	0.342082
44.5509	0.0418028	0.0533071	0.15676	0.558155		44.5509	-0.0114685	0.0593003	0.156157	0.737746		44.5509	-0.0231841	0.0145625	0.00334064	0.0686886		44.5509	-0.0339024	0.281121	0.107475	0.6092		44.5509	-0.0505017	-0.268517	0.324108	0.77033		44.5509	0.00482121	-0.0119301	0.120501	0.339917
44.6479	0.0614151	0.0377626	0.152704	0.554248		44.6479	-0.0088045	0.0341293	0.154966	0.731446		44.6479	-0.0282968	0.0143199	0.00520404	0.0695782		44.6479	-0.0288479	0.279275	0.107268	0.607964		44.6479	-0.0554742	-0.237209	0.325431	0.773586		44.6479	0.00988294	-0.0234143	0.116572	0.347416
44.7449	0.0656503	0.0221053	0.151005	0.551596		44.7449	-0.00611336	0.0130918	0.15384	0.728963		44.7449	-0.0308868	0.0201818	0.00811023	0.0693167		44.7449	-0.0315112	0.25361	0.102215	0.609247		44.7449	-0.0514634	-0.305989	0.326685	0.771274		44.7449	0.0195196	-0.0201432	0.117196	0.346736
44.8419	0.0580467	0.000371471	0.147575	0.552721		44.8419	-0.00953602	-0.01133	0.151909	0.728981		44.8419	-0.026438	0.027508	0.00708721	0.0669917		44.8419	-0.037632	0.234612	0.102271	0.602446		44.8419	-0.0504177	-0.258757	0.324643	0.773467		44.8419	0.0246387	0.00913688	0.113416	0.338448
44.9389	0.0588398	0.000129356	0.144695	0.551271		44.9389	-0.00364908	0.00511763	0.14965	0.728527		44.9389	-0.0275728	0.0338949	0.00720695	0.064823		44.9389	-0.0350674	0.22444	0.0996487	0.599421		44.9389	-0.0497682	-0.271645	0.322777	0.775771		44.9389	0.0291475	0.0300059	0.111598	0.334782
45.0359	0.0567553	0.00839573	0.140948	0.54425		45.0359	-0.00310721	-0.00629933	0.145681	0.727968		45.0359	-0.024617	0.0233005	0.0126723	0.0583152		45.0359	-0.0441662	0.209318	0.0972111	0.592663		45.0359	-0.0438771	-0.279065	0.322597	0.775508		45.0359	0.0233103	0.0293509	0.109619	0.329653
45.1329	0.0612348	0.0136053	0.141754	0.544735		45.1329	0.00777171	0.0170821	0.144825	0.722928		45.1329	-0.0322511	0.0180137	0.0144343	0.05692		45.1329	-0.0412093	0.210262	0.0963481	0.591267		45.1329	-0.0469809	-0.348714	0.320395	0.771896		45.1329	0.021758	0.0485461	0.105657	0.321528
45.2299	0.0538552	-0.0108444	0.141479	0.543331		45.2299	0.0100205	0.00811573	0.140821	0.719652		45.2299	-0.0304285	0.0284467	0.01566	0.0575839		45.2299	-0.037411	0.232897	0.096906	0.591644		45.2299	-0.0459956	-0.40087	0.323754	0.77021		45.2299	0.0247574	0.0538316	0.0997355	0.318622
45.3269	0.0566327	-0.0249501	0.134255	0.540789		45.3269	0.00430926	0.044077	0.139035	0.710661		45.3269	-0.0282188	0.0362331	0.0157971	0.0574418		45.3269	-0.0355481	0.23132	0.0957796	0.588966		45.3269	-0.0591806	-0.427125	0.321425	0.76969		45.3269	0.0162892	0.0542921	0.09668	0.310283
45.4239	0.0406571	-0.0159313	0.130586	0.535492		45.4239	0.0102596	0.0431126	0.137022	0.702421		45.4239	-0.0346969	0.0208496	0.013372	0.0562018		45.4239	-0.0329563	0.22256	0.0919811	0.581118		45.4239	-0.0547271	-0.529982	0.317639	0.766545		45.4239	0.0183892	0.0469683	0.096383	0.302859
45.5209	0.0384765	0.0207992	0.124862	0.529663		45.5209	0.0234055	0.0457898	0.135057	0.698007		45.5209	-0.0318398	0.0113025	0.0130348	0.053215		45.5209	-0.0293999	0.245102	0.0898607	0.588972		45.5209	-0.0535638	-0.427302	0.316706	0.7725		45.5209	0.0208138	0.0603955	0.0940121	0.304543
45.6178	0.041064	0.0244539	0.125648	0.523995		45.6178	0.0145492	0.0516738	0.132914	0.699166		45.6178	-0.0302663	0.03851	0.0118585	0.0486606		45.6178	-0.0286577	0.244003	0.0856437	0.579022		45.6178	-0.0477191	-0.414372	0.320158	0.776132		45.6178	0.0176748	0.0577066	0.0926037	0.299508
45.7148	0.0513299	0.022004	0.118821	0.518868		45.7148	0.00954461	0.0415818	0.130937	0.693185		45.7148	-0.0374579	0.0307293	0.00892864	0.0452454		45.7148	-0.0296383	0.219401	0.0818802	0.575926		45.7148	-0.0525715	-0.401144	0.31546	0.766179		45.7148	0.0141334	0.0402552	0.0885624	0.293341
45.8118	0.0499132	0.0301299	0.11757	0.51248		45.8118	0.0113489	0.0282268	0.13262	0.697653		45.8118	-0.0460332	0.00991177	0.0099373	0.0439913		45.8118	-0.0308393	0.206604	0.078541	0.579461		45.8118	-0.0604898	-0.424522	0.311465	0.759488		45.8118	0.0125108	0.0391351	0.0850273	0.285469
45.9088	0.0342254	0.0264376	0.115347	0.506505		45.9088	0.0140448	0.0430041	0.128424	0.690045		45.9088	-0.0559113	0.0101466	0.00700542	0.041257		45.9088	-0.0328692	0.225602	0.0805754	0.574046		45.9088	-0.0564855	-0.383053	0.311671	0.754504		45.9088	0.00559537	0.0236368	0.0815946	0.285389
46.0058	0.0286101	0.0321498	0.111681	0.499515		46.0058	0.0122114	0.0301359	0.130629	0.688258		46.0058	-0.0551574	0.00830866	0.00404169	0.0390818		46.0058	-0.0315984	0.211867	0.079099	0.561861		46.0058	-0.0509873	-0.328523	0.309885	0.748806		46.0058	-0.00185632	0.0443883	0.0828578	0.280635
46.1028	0.0197797	0.0287511	0.110004	0.497341		46.1028	0.0095452	0.0418747	0.130707	0.688024		46.1028	-0.0523372	0.00787425	0.00468485	0.0390083		46.1028	-0.0363721	0.204009	0.0799991	0.546548		46.1028	-0.0642153	-0.280476	0.306766	0.741854		46.1028	-0.00330493	0.0562465	0.0781738	0.274394
46.1998	0.0311782	0.00365295	0.105782	0.491375		46.1998	0.0154858	0.0447154	0.130273	0.681253		46.1998	-0.0412202	0.00120739	0.00160505	0.0414108		46.1998	-0.0257707	0.190608	0.0773645	0.535171		46.1998	-0.0710277	-0.349329	0.303406	0.738131		46.1998	-0.0140929	0.0475014	0.0788039	0.269635
46.2968	0.00575281	-0.0112831	0.104116	0.48783		46.2968	0.0133332	0.0675881	0.129709	0.676312		46.2968	-0.040421	0.00277476	0.00339448	0.0393381		46.2968	-0.0236722	0.196091	0.0760273	0.531554		46.2968	-0.0754419	-0.334373	0.302014	0.733739		46.2968	-0.0191528	0.0582928	0.0758703	0.269701
46.3938	0.00516022	-0.00368748	0.10423	0.48197		46.3938	0.0130851	0.0570302	0.127181	0.670258		46.3938	-0.042212	0.00275158	0.00515033	0.0385052		46.3938	-0.0243609	0.227772	0.0775426	0.52427		46.3938	-0.0734142	-0.252061	0.297785	0.73262		46.3938	-0.0205244	0.0555098	0.0761988	0.263316
46.4908	-0.00248717	0.000335504	0.105695	0.473842		46.4908	0.0167877	0.0840889	0.127725	0.667909		46.4908	-0.0429047	-0.0102003	0.00120407	0.0351398		46.4908	-0.0267713	0.242524	0.0748837	0.515729		46.4908	-0.0707662	-0.230503	0.295987	0.725915		46.4908	-0.0296717	0.085182	0.076338	0.252194
46.5878	-0.00399831	0.00561976	0.104566	0.471219		46.5878	0.0190786	0.11489	0.127997	0.660706		46.5878	-0.0324689	-0.0183195	-0.00359036	0.0301101		46.5878	-0.0276036	0.2631	0.0773414	0.510729		46.5878	-0.0759041	-0.159039	0.290515	0.719888		46.5878	-0.0369685	0.0706763	0.0737607	0.245026
46.6848	-0.000453613	0.0127291	0.104751	0.460502		46.6848	0.00723813	0.134603	0.126674	0.654677		46.6848	-0.037171	-0.0153947	-0.0029899	0.0312075		46.6848	-0.0307538	0.283122	0.0786108	0.510528		46.6848	-0.0755737	-0.179435	0.28682	0.723576		46.6848	-0.0386417	0.0569588	0.0727909	0.24226
46.7818	-0.0092887	0.0267904	0.100529	0.45703		46.7818	0.00419993	0.136002	0.124997	0.646788		46.7818	-0.0351095	-0.0345009	-0.00356193	0.03		46.7818	-0.0330152	0.281491	0.0763144	0.510692		46.7818	-0.0771391	-0.119764	0.282516	0.714357		46.7818	-0.0374779	0.0415128	0.071712	0.236248
46.8788	-0.00638985	0.0133388	0.0957012	0.457903		46.8788	0.00767187	0.105357	0.124814	0.641614		46.8788	-0.0275305	-0.0295142	-0.0086678	0.0292472		46.8788	-0.0216919	0.270088	0.0774347	0.501903		46.8788	-0.0818949	-0.180554	0.279234	0.708756		46.8788	-0.0358029	0.0494033	0.0700377	0.228734
46.9758	-0.00201617	0.00679638	0.0902953	0.453666		46.9758	0.00614763	0.105511	0.123799	0.63752		46.9758	-0.00968852	-0.0309138	-0.0117946	0.0265526		46.9758	-0.0204441	0.278295	0.0774028	0.498638		46.9758	-0.0742865	-0.147061	0.280628	0.714015		46.9758	-0.0309634	0.0362662	0.0707927	0.223272
47.0727	-0.000286474	0.00808647	0.0867767	0.451447		47.0727	0.00976992	0.133165	0.121244	0.637356		47.0727	-0.0168747	-0.040948	-0.00847181	0.0244084		47.0727	-0.0269945	0.246109	0.0739719	0.493242		47.0727	-0.0684961	-0.194911	0.278148	0.712005		47.0727	-0.0291	0.040987	0.0719957	0.213188
47.1697	-0.00235915	0.007368	0.0864626	0.452479		47.1697	0.00881085	0.113401	0.118028	0.63514		47.1697	-0.00962221	-0.0288818	-0.00992376	0.0241875		47.1697	-0.0270531	0.234738	0.073789	0.488209		47.1697	-0.0648744	-0.225262	0.278214	0.70867		47.1697	-0.0291659	0.0198107	0.0695293	0.210387
47.2667	0.01939	-0.000496192	0.0841891	0.44823		47.2667	0.00510996	0.0927619	0.118276	0.633584		47.2667	-0.00407391	-0.0194801	-0.0076317	0.0240224		47.2667	-0.0256609	0.238166	0.0760053	0.479924		47.2667	-0.0666836	-0.197895	0.274182	0.706825		47.2667	-0.0275596	0.0112407	0.0648499	0.204934
47.3637	0.0286812	-0.0201875	0.0842523	0.447325		47.3637	-0.00825086	0.10592	0.119391	0.629125		47.3637	-0.00703178	-0.0153812	-0.00657939	0.0204852		47.3637	-0.0295675	0.221721	0.0767088	0.463404		47.3637	-0.0654979	-0.326469	0.271809	0.7085		47.3637	-0.0315869	0.00510014	0.0657213	0.1979
47.4607	0.0210653	-0.0196008	0.0799857	0.44739		47.4607	-0.00951241	0.107693	0.117602	0.623448		47.4607	-0.0198949	-0.034791	-0.00459517	0.0189734		47.4607	-0.0334164	0.205288	0.0775276	0.462918		47.4607	-0.0678144	-0.280729	0.269527	0.711037		47.4607	-0.0313183	0.0130762	0.0634533	0.200907
47.5577	0.0104218	-0.0320563	0.0773595	0.445808		47.5577	-0.00736738	0.136199	0.120715	0.623495		47.5577	-0.00498958	-0.0365648	-0.00398372	0.020415		47.5577	-0.0261652	0.207944	0.0794325	0.458575		47.5577	-0.0587206	-0.284137	0.269007	0.714712		47.5577	-0.0320005	0.0213955	0.0655049	0.196409
47.6547	0.0117438	-0.0548942	0.0704931	0.447824		47.6547	-0.00714644	0.129944	0.121453	0.612157		47.6547	-0.00150955	-0.0354745	0.00210864	0.0209014		47.6547	-0.0231502	0.22424	0.0798707	0.447703		47.6547	-0.0511492	-0.354184	0.267922	0.71778		47.6547	-0.0320138	0.04322	0.0616239	0.193495
47.7517	0.0427089	-0.0651222	0.0739245	0.442179		47.7517	-0.00817773	0.13273	0.119253	0.609789		47.7517	0.00619765	-0.0356053	0.00365663	0.0187151		47.7517	-0.0192087	0.211751	0.0720728	0.440321		47.7517	-0.0574417	-0.381537	0.265963	0.720261		47.7517	-0.0293035	0.0707466	0.0603506	0.187697
47.8487	0.0320942	-0.0807372	0.0743081	0.441379		47.8487	-0.00435532	0.160985	0.116692	0.606828		47.8487	0.00574961	-0.028116	0.00369293	0.0189729		47.8487	-0.0287437	0.228166	0.0680267	0.441778		47.8487	-0.0697242	-0.403503	0.265999	0.721777		47.8487	-0.0283546	0.0593919	0.0566502	0.181754
47.9457	0.0192193	-0.0805483	0.0713186	0.437032		47.9457	-0.00875702	0.151036	0.111659	0.600784		47.9457	0.00322929	-0.0192637	0.00649214	0.0178566		47.9457	-0.0254202	0.227539	0.0670257	0.441759		47.9457	-0.0665411	-0.383988	0.263884	0.721096		47.9457	-0.0223489	0.0451772	0.0543845	0.179977
48.0427	0.0100102	-0.100537	0.0686819	0.438983		48.0427	-0.0108605	0.13816	0.107938	0.597716		48.0427	-0.00194509	-0.0198421	0.00690821	0.0149501		48.0427	-0.0329434	0.218024	0.0671939	0.434436		48.0427	-0.0660034	-0.360907	0.259801	0.723545		48.0427	-0.0102625	0.052521	0.0500832	0.171236
48.1397	0.0254792	-0.0865507	0.0679687	0.432103		48.1397	-0.0121657	0.109714	0.10827	0.591497		48.1397	-0.00283302	-0.00521944	0.00626631	0.0114545		48.1397	-0.0321005	0.214488	0.0658993	0.423792		48.1397	-0.0646352	-0.342674	0.259493	0.724555		48.1397	-0.00534257	0.049229	0.0499322	0.164301
48.2367	0.0463284	-0.102622	0.0684184	0.424802		48.2367	-0.0150209	0.100103	0.108312	0.589359		48.2367	-0.012401	-0.019961	0.00409256	0.00851994		48.2367	-0.0323284	0.182116	0.0622353	0.418104		48.2367	-0.0692693	-0.388215	0.255951	0.726727		48.2367	-0.0036957	0.0611528	0.0473246	0.161441
48.3337	0.0421138	-0.119406	0.0651537	0.421585		48.3337	-0.0126508	0.102067	0.1051	0.585838		48.3337	-0.0224202	-0.0203508	0.00903386	0.0107951		48.3337	-0.0246357	0.168365	0.0630248	0.416671		48.3337	-0.0617648	-0.365395	0.249458	0.735055		48.3337	0.0107916	0.0478223	0.043204	0.159495
48.4306	0.0373141	-0.118911	0.0657934	0.417571		48.4306	-0.0156045	0.0911399	0.101239	0.584878		48.4306	-0.0292764	-0.00709758	0.00801649	0.0148309		48.4306	-0.0254475	0.160589	0.0625861	0.407549		48.4306	-0.0555456	-0.39917	0.248996	0.73718		48.4306	0.0151699	0.0701392	0.0404452	0.157175
48.5276	0.0398366	-0.139465	0.0605245	0.413208		48.5276	-0.00646513	0.0839668	0.100432	0.578288		48.5276	-0.0299108	-0.010515	0.0069019	0.0132716		48.5276	-0.0175143	0.150981	0.0618238	0.400658		48.5276	-0.0618721	-0.385933	0.249064	0.731837		48.5276	0.00841025	0.0776222	0.0367633	0.15575
48.6246	0.0407136	-0.149983	0.0594063	0.406951		48.6246	-0.0126417	0.0899334	0.101126	0.572102		48.6246	-0.0283174	-0.00535557	0.00458929	0.0101163		48.6246	-0.0198789	0.155885	0.0623554	0.402957		48.6246	-0.0570772	-0.480205	0.248829	0.731321		48.6246	0.00970594	0.0662203	0.0343096	0.153115
48.7216	0.0386081	-0.140248	0.0641071	0.399976		48.7216	-0.0135468	0.122347	0.0997	0.57321		48.7216	-0.0266965	0.00744399	0.00496902	0.0124726		48.7216	-0.0294709	0.165312	0.0598173	0.388467		48.7216	-0.0543397	-0.435387	0.245764	0.731855		48.7216	0.0144795	0.0663569	0.0338884	0.148171
48.8186	0.0365937	-0.149118	0.0648779	0.397595		48.8186	-0.0179198	0.0927746	0.0978017	0.572226		48.8186	-0.039133	0.0145253	0.00784526	0.0123897		48.8186	-0.0294364	0.155669	0.0577199	0.376235		48.8186	-0.0613219	-0.447268	0.243815	0.731958		48.8186	0.0154415	0.0589655	0.0335361	0.146469
48.9156	0.0383381	-0.15322	0.0614571	0.387424		48.9156	-0.0182872	0.0743261	0.100389	0.566909		48.9156	-0.0456769	0.013298	0.0063547	0.0114239		48.9156	-0.0267618	0.185805	0.0562286	0.369569		48.9156	-0.0628193	-0.39234	0.237775	0.732587		48.9156	0.024504	0.0828543	0.030831	0.147359
49.0126	0.019134	-0.169217	0.0612506	0.386455		49.0126	-0.0070841	0.0855048	0.0957537	0.564312		49.0126	-0.0518244	0.0128396	0.00279897	0.0151531		49.0126	-0.0218989	0.201246	0.050538	0.371333		49.0126	-0.0653778	-0.35541	0.238053	0.72208		49.0126	0.0273264	0.108488	0.0271423	0.145144
49.1096	0.0319247	-0.176193	0.0665525	0.378084		49.1096	-0.00173111	0.0606531	0.0917416	0.561095		49.1096	-0.0421442	0.0378676	0.00350149	0.0160956		49.1096	-0.0246135	0.232915	0.0439574	0.356891		49.1096	-0.071952	-0.432435	0.234138	0.718078		49.1096	0.0338668	0.121994	0.0216352	0.139071
49.2066	-0.00971822	-0.154088	0.0621194	0.37292		49.2066	-0.00782065	0.0809797	0.0870855	0.56123		49.2066	-0.0433389	0.0595219	-0.00584544	0.0152702		49.2066	-0.0331481	0.216293	0.0475633	0.360909		49.2066	-0.0754482	-0.451188	0.235149	0.715664		49.2066	0.0413856	0.0826289	0.0207314	0.139601
49.3036	0.0276112	-0.174586	0.0597141	0.365971		49.3036	0.00257077	0.0316722	0.090387	0.552503		49.3036	-0.054195	0.046044	-0.00983651	0.0157101		49.3036	-0.0278075	0.17551	0.0498933	0.34756		49.3036	-0.0635341	-0.493141	0.230437	0.715936		49.3036	0.0523831	0.095613	0.0202368	0.129581
49.4006	0.0504813	-0.152308	0.0567897	0.359159		49.4006	-0.00123087	0.0936951	0.0853426	0.555359		49.4006	-0.0613364	0.0373738	-0.00557139	0.0246176		49.4006	-0.0297211	0.202898	0.0479991	0.33582		49.4006	-0.0573437	-0.426681	0.225293	0.713508		49.4006	0.0455068	0.109526	0.0156868	0.136011
49.4976	0.0109335	-0.144757	0.0588335	0.355521		49.4976	-0.0167287	0.0858682	0.0795132	0.549878		49.4976	0.00656525	0.0939735	-0.0184596	0.0215498		49.4976	-0.0416233	0.236933	0.0587908	0.331669		49.4976	-0.0654257	-0.512402	0.234912	0.685129		49.4976	0.0350101	0.100781	0.0158258	0.120824
49.5946	0.00740056	-0.144618	0.0723592	0.354328		49.5946	-0.0361845	0.125413	0.0818198	0.564136		49.5946	0.00344981	0.0862803	-0.0189094	0.013446		49.5946	-0.0486815	0.29666	0.0392736	0.316282		49.5946	-0.0415969	-0.690741	0.230531	0.676156		49.5946	0.0642069	0.0131033	0.0269932	0.110636
49.6916	0.0116038	-0.334214	0.078448	0.359543		49.6916	0.0251912	-0.121881	0.077395	0.565632		49.6916	-0.101415	0.096391	0.00193419	0.0118071		49.6916	0.00966874	0.0821109	0.0291573	0.286793		49.6916	-0.0808364	-0.28749	0.257674	0.754716		49.6916	0.0498977	0.0354671	0.0491845	0.133603
