# Supplementary material for: Centripetal integration of past events in hippocampal astrocytes regulated by locus coeruleus
Source: Nat Neurosci. 2024 Apr 3;27(5):927–39. doi: 10.1038/s41593-024-01612-8 (PMC11089000; doi:10.1038/s41593-024-01612-8)
Supplement: Supplementary file 25 — Raw data for all observables and neuronal recordings. [file 41593_2024_1612_MOESM25_ESM.xlsx]

## Sheet: All observables without neurons
	All variables with arbitrary but constant offset (for plotting purposes)
Time (s)	Paw movement	Mean astrocytic dF/F	Astrocytic ROI 1	Astrocytic ROI 2	Astrocytic ROI 3	Astrocytic ROI 4	Astrocytic ROI 5	Astrocytic ROI 6	Astrocytic ROI 7	Astrocytic ROI 8	Astrocytic ROI 9	Astrocytic ROI 10	Astrocytic ROI 11	Mean spike rate
0.0324254	-8000	-7094.96	-1161.63	-1877.95	-2375.16	-3059.72	-3135.48	-3692.36	-4291.4	-4835.42	-5408.37	-5797.46	-6262.79
0.194553	-8000	-7090.18	-1187.21	-1876.04	-2438.22	-2927.28	-3239.5	-3725.31	-4370.77	-4799.69	-5350.89	-5817.64	-6247.06
0.35668	-8000	-7095.94	-1176.51	-1877.33	-2440.2	-2917.44	-3228.47	-3736.63	-4334.19	-4769.86	-5344.06	-5823.18	-6250.23
0.518807	-8000	-7093.6	-1189.19	-1870.34	-2438.39	-2911.62	-3255.24	-3754.22	-4340.13	-4764.96	-5324.64	-5821.8	-6254.75
0.680934	-8000	-7086.4	-1177.53	-1864.63	-2439.09	-2902.4	-3277.86	-3756.16	-4334.79	-4751.65	-5306.93	-5814.2	-6245.15
0.843061	-8000	-7090.33	-1171.67	-1854.41	-2441.37	-2903.39	-3267.99	-3762.35	-4317.76	-4762.41	-5302.61	-5811.95	-6247.48
1.00519	-8000	-7083.45	-1160.34	-1847.5	-2442.06	-2918.09	-3277.07	-3774.13	-4297.49	-4765.19	-5292.28	-5811.94	-6240.79
1.16732	-8000	-7072.62	-1160.76	-1818.13	-2445.77	-2915	-3290.88	-3769.22	-4296.71	-4775.19	-5297.04	-5800.86	-6240.76
1.32944	-8000	-7061.93	-1148.28	-1817.03	-2444.56	-2918.33	-3291.5	-3759.96	-4286.35	-4779.45	-5312.9	-5796.6	-6244.48
1.49157	-8000	-7062.01	-1142.74	-1824.28	-2451.49	-2915.27	-3281	-3755.15	-4264.49	-4783.53	-5323.43	-5793.21	-6235.9
1.6537	-8000	-7060.08	-1149.58	-1814.93	-2447.14	-2920.24	-3257.78	-3749.87	-4267.24	-4779.17	-5316.11	-5795.82	-6241.2
1.81582	-8000	-7055.35	-1146.88	-1825.04	-2448.23	-2924.1	-3253.94	-3741.16	-4252.93	-4763.84	-5321.79	-5790.03	-6247.01
1.97795	-8000	-7060.7	-1155.17	-1836.7	-2444.97	-2921.36	-3244.23	-3736.94	-4268.39	-4761.67	-5326.77	-5790.27	-6249.75
2.14008	-8000	-7068.32	-1147.52	-1861.06	-2437.44	-2933.18	-3230.19	-3722.89	-4277	-4756.37	-5324.2	-5788.9	-6248.94
2.3022	-8000	-7066.33	-1150.76	-1856.5	-2432.65	-2926.34	-3224.42	-3720.11	-4276.56	-4768.42	-5303.13	-5787.93	-6247.75
2.46433	-8000	-7069.65	-1152.65	-1870.22	-2428.12	-2925.78	-3217.4	-3722.79	-4291.54	-4762.39	-5311.17	-5786.99	-6256.52
2.62646	-8000	-7069.96	-1149.94	-1876.48	-2415.14	-2930.7	-3199.59	-3741.83	-4276.78	-4771.9	-5340.36	-5787.55	-6259.23
2.78859	-8000	-7069.02	-1151.1	-1865.16	-2408.6	-2933.41	-3208.08	-3731.57	-4297.77	-4778.41	-5337.58	-5793.06	-6255.87
2.95071	-8000	-7070.44	-1151.86	-1871.69	-2417.86	-2923.83	-3198.87	-3743.37	-4294.29	-4777.25	-5345.69	-5792.13	-6252.86
3.11284	-8000	-7072.73	-1155.34	-1863.37	-2405.73	-2910.28	-3200.31	-3762	-4302.45	-4784.8	-5348.46	-5796.53	-6253.18
3.27497	-8000	-7072.32	-1146.9	-1863.93	-2408.77	-2926.42	-3191.52	-3758.36	-4304.73	-4762.53	-5355.21	-5798.33	-6246.74	-685.383
3.43709	-8000	-7069.33	-1144.13	-1862.16	-2401.11	-2922.28	-3188.28	-3751.77	-4311.39	-4765.17	-5356.88	-5798.65	-6247.64	-677.867
3.59922	-8000	-7069.81	-1152.01	-1864.6	-2409.73	-2913.03	-3195.11	-3740.69	-4313.15	-4746.61	-5337.07	-5804.87	-6251.56	-680.816
3.76135	-8000	-7069.99	-1149.7	-1864.42	-2410.77	-2902.9	-3175.74	-3744.32	-4319.08	-4749.79	-5338.9	-5802.19	-6252.17	-677.731
3.92348	-8000	-7072.95	-1146.99	-1857.98	-2408.63	-2905.62	-3193.56	-3738.36	-4320.91	-4750.59	-5332.48	-5803.54	-6252.77	-664.445
4.0856	-8000	-7063.26	-1147.07	-1864.67	-2418.67	-2906.43	-3189.9	-3735.74	-4317.4	-4746.17	-5315.31	-5804.43	-6251.51	-645.18
4.24773	-8000	-7060.26	-1139.8	-1862.06	-2419.27	-2893.28	-3179.59	-3755.55	-4316.22	-4762.9	-5303.17	-5804.44	-6251.86	-633.056
4.40986	-8000	-7057.32	-1139.47	-1860.43	-2417.54	-2904.34	-3175.14	-3767.32	-4305.64	-4776.92	-5306.55	-5796.04	-6246.87	-625.485
4.57198	-8000	-7051.99	-1133.69	-1864.76	-2416.64	-2896.98	-3196.54	-3783.1	-4311.84	-4788.61	-5305.32	-5791.55	-6240.8	-620.879
4.73411	-8000	-7048.44	-1139.36	-1874.26	-2424.35	-2913.4	-3200.68	-3793.08	-4289.84	-4792.6	-5297.09	-5792.05	-6232.79	-619.179
4.89624	-8000	-7046.94	-1146.89	-1881.4	-2413.38	-2905.72	-3183.71	-3793.04	-4290.74	-4795.13	-5310.19	-5783.15	-6224.46	-621.92
5.05837	-8000	-7049.98	-1150.83	-1881.41	-2407.53	-2909.23	-3180.92	-3794.55	-4271.82	-4792.57	-5332.57	-5778.74	-6227.78	-619.347
5.22049	-8000	-7055.39	-1155.8	-1866.06	-2417.09	-2916.25	-3188.03	-3784.07	-4298.19	-4782.98	-5328.69	-5786.79	-6230.89	-614.678
5.38262	-8000	-7059.6	-1157.87	-1859.48	-2426.75	-2909.97	-3192.07	-3782.65	-4305.62	-4773.8	-5317.24	-5788.16	-6230.82	-609.79
5.54475	-8000	-7073.87	-1165	-1868.99	-2422.44	-2918.54	-3183.2	-3778.51	-4312.23	-4766.45	-5317.4	-5786.69	-6235.77	-599.642
5.70687	-8000	-7075.53	-1171.21	-1862.08	-2407.29	-2909.91	-3188	-3773.6	-4318.72	-4753.53	-5313.95	-5786.41	-6244.02	-595.181
5.869	-8000	-7072.77	-1173.5	-1860.31	-2406.52	-2909.62	-3190.46	-3785.64	-4314.28	-4745.27	-5286.5	-5795.43	-6251.36	-595.164
6.03113	-8000	-7075.38	-1171.1	-1873.38	-2410.37	-2901.31	-3191.19	-3781.53	-4328.58	-4749.62	-5274.92	-5795.74	-6243.51	-602.635
6.19326	-8000	-7081.7	-1174.78	-1884.03	-2408.75	-2903.57	-3193.23	-3785.19	-4311.06	-4750.62	-5296.22	-5800.96	-6246.88	-603.709
6.35538	-8000	-7077.86	-1165.65	-1888.08	-2402.73	-2905.85	-3214.14	-3783.82	-4300.58	-4757.43	-5297.11	-5807.67	-6242.58	-602.398
6.51751	-8000	-7071.86	-1169.15	-1883.36	-2399.16	-2917.65	-3203.09	-3790.94	-4296.86	-4773.4	-5306.04	-5813.65	-6242.05	-608.557
6.67964	-8000	-7068.61	-1157.72	-1896.8	-2422.9	-2920.93	-3198.52	-3784.15	-4321.27	-4781.35	-5290.39	-5820.51	-6245.71	-617.454
6.84176	-8000	-7066.68	-1158.82	-1896.55	-2436.71	-2933.03	-3205.57	-3781.32	-4320.11	-4782.49	-5297.01	-5815.63	-6246.22	-631.252
7.00389	-8000	-7062.78	-1155.06	-1878.12	-2431.7	-2939.97	-3204.68	-3787.34	-4306.43	-4776.79	-5291.98	-5813.96	-6258.4	-628.733
7.16602	-8000	-7062.34	-1160.43	-1869.27	-2426.45	-2951.25	-3200.92	-3784.29	-4300.45	-4776.09	-5271.06	-5807.73	-6256.82	-612.032
7.32815	-8000	-7058.03	-1160.12	-1854.5	-2427.47	-2956.69	-3191.68	-3785.37	-4300.68	-4773.11	-5267.32	-5809.51	-6258.05	-599.018
7.49027	-8000	-7051.03	-1144.99	-1850.5	-2416.43	-2948.45	-3194.21	-3787.16	-4292.99	-4762.39	-5256.78	-5803.94	-6261.29	-590.174
7.6524	-8000	-7044.15	-1158.58	-1833.04	-2400.23	-2951.2	-3182.86	-3801.22	-4290.79	-4762.67	-5285.83	-5803.04	-6255.19	-583.301
7.81453	-8000	-7048.69	-1161.4	-1843.37	-2393.96	-2951.48	-3168.08	-3809.41	-4306.03	-4776.46	-5308.53	-5805.82	-6257.07	-585.356
7.97665	-8000	-7051.58	-1168.64	-1853.73	-2393.96	-2932.14	-3175.03	-3810.02	-4327.97	-4785.14	-5329.99	-5809.12	-6246.87	-602.235
8.13878	-8000	-7057.75	-1165.9	-1870.01	-2397.52	-2925.68	-3198.18	-3811.61	-4341.74	-4788.35	-5335.23	-5817.78	-6251.17	-624.736
8.30091	-8000	-7059.23	-1168.31	-1893.74	-2396.61	-2933.78	-3205.37	-3813.27	-4341.82	-4783.47	-5324.09	-5813.49	-6258.19	-632.794
8.46304	-8000	-7067.32	-1173.14	-1887.44	-2409.82	-2918.97	-3219.75	-3801.5	-4328.76	-4785.7	-5337.96	-5817.12	-6247.28	-634.227
8.62516	-8000	-7067.55	-1164.3	-1879.46	-2404.6	-2904.17	-3224.96	-3792.51	-4322.2	-4783.24	-5313.98	-5816.46	-6239.39	-632.677
8.78729	-8000	-7064.22	-1162.3	-1868.08	-2400.78	-2901.35	-3232.98	-3778.07	-4309.04	-4791.9	-5297.55	-5817.24	-6234.37	-629.556
8.94942	-8000	-7062.97	-1163.32	-1852.52	-2401.75	-2912.44	-3226.88	-3775.99	-4304.28	-4791.17	-5286.17	-5817.47	-6239.93	-632.084
9.11154	-8000	-7056.51	-1167.68	-1828.52	-2402.54	-2911.67	-3198.6	-3775.98	-4296.65	-4788.95	-5295.84	-5818.14	-6234.87	-641.507
9.27367	-8000	-7052.06	-1169.06	-1810.53	-2408.12	-2893.75	-3182.66	-3764.55	-4305.63	-4791.12	-5314.92	-5816.78	-6232.53	-652.153
9.4358	-8000	-7061.11	-1171.18	-1815.27	-2400.22	-2902.96	-3178.31	-3778.91	-4314.94	-4805.19	-5313.41	-5818.35	-6245.12	-656.408
9.59792	-8000	-7065	-1168.82	-1831.07	-2415.77	-2917.06	-3194.22	-3772.34	-4317.82	-4801.89	-5326.83	-5816.71	-6248.08	-652.947
9.76005	-8000	-7067.02	-1169.06	-1840.6	-2426.85	-2913.61	-3205.48	-3776.4	-4314.77	-4791.2	-5323.36	-5818.64	-6257.57	-652.033
9.92218	-8000	-7068.88	-1155.02	-1864.34	-2429.39	-2911	-3208.68	-3771.57	-4307.64	-4784.41	-5321.87	-5810.08	-6259.93	-649.287
10.0843	-8000	-7075.02	-1151.07	-1883.32	-2431.72	-2913.84	-3218.6	-3767.77	-4294.63	-4778.71	-5321.35	-5807.18	-6267.87	-642.182
10.2464	-8000	-7083.86	-1147.7	-1904.18	-2430.79	-2920.11	-3234.74	-3782.41	-4306.57	-4769.83	-5314.76	-5804.8	-6263.34	-640.692
10.4086	-8000	-7083.92	-1132.23	-1913.28	-2437.17	-2930.42	-3246.26	-3778.61	-4300.21	-4768.56	-5316.96	-5802.89	-6261.44	-649.099
10.5707	-8000	-7079.11	-1131.18	-1920.01	-2423.21	-2933.47	-3237.81	-3772.1	-4297.56	-4760.76	-5309.09	-5803.63	-6260.49	-661.407
10.7328	-8000	-7086.02	-1120.07	-1922.64	-2427.83	-2943.5	-3226.78	-3775.59	-4288.64	-4757.56	-5315.08	-5810.26	-6258.06	-669.575
10.8949	-8000	-7085.25	-1131.49	-1908.83	-2421.62	-2940.35	-3239.18	-3776.23	-4304.49	-4767.22	-5319.24	-5815.98	-6250.19	-679.953
11.0571	-8000	-7080.18	-1134.25	-1900.04	-2420.34	-2943.39	-3247.23	-3779.31	-4308.12	-4765.2	-5312.12	-5812.17	-6240.42	-695.295
11.2192	-8000	-7080.52	-1135.81	-1885.71	-2418.49	-2944.6	-3230.26	-3769.62	-4297.8	-4768.23	-5312.17	-5811.65	-6248.69	-705.194
11.3813	-8000	-7079.79	-1144.85	-1864.3	-2417.57	-2944.14	-3244.13	-3782.53	-4297.85	-4753.24	-5311.21	-5804.53	-6257.58	-707.483
11.5435	-8000	-7079.86	-1146.48	-1850.78	-2418.84	-2942.88	-3244.4	-3789.03	-4304.15	-4759.18	-5315.34	-5806.81	-6260.39	-705.033
11.7056	-8000	-7073.64	-1151.88	-1859.27	-2412.84	-2944.43	-3245.94	-3798.64	-4302.66	-4754.6	-5301.56	-5802.72	-6266.04	-699.532
11.8677	-8000	-7074.49	-1137.49	-1873.92	-2418.47	-2945.36	-3250.65	-3802.71	-4298.32	-4748.28	-5283.11	-5794.04	-6266.77	-693.989
12.0298	-8000	-7070.87	-1145.68	-1867.24	-2415.73	-2938.26	-3256.19	-3793.95	-4320.71	-4756.79	-5281.51	-5797.91	-6262.96	-688.661
12.192	-8000	-7061.02	-1149.99	-1869.91	-2414.89	-2943.69	-3248.17	-3801.97	-4333.06	-4742.25	-5293.13	-5798.4	-6260.59	-686.903
12.3541	-8000	-7063.47	-1154.21	-1883.76	-2419.26	-2946.9	-3225.19	-3796.11	-4344.65	-4752.33	-5300.06	-5796.37	-6249.06	-690.208
12.5162	-8000	-7061.53	-1157.99	-1876.39	-2409.56	-2950.8	-3226.84	-3795.15	-4347.94	-4744.25	-5307.88	-5789.24	-6253.64	-693.193
12.6783	-8000	-7062.4	-1159.76	-1869.99	-2413.67	-2949.03	-3232.16	-3789.34	-4338.18	-4750.63	-5321.01	-5795.9	-6249.89	-692.538
12.8405	-8000	-7068.19	-1164.66	-1874.26	-2421.38	-2935.5	-3210.44	-3786.4	-4331.45	-4755.4	-5341.9	-5803.57	-6253.01	-694.48
13.0026	-8000	-7070.62	-1162.37	-1875.78	-2420.32	-2934.18	-3197.15	-3790.88	-4330.4	-4745.3	-5338.96	-5801.69	-6253.91	-697.825
13.1647	-8000	-7077.71	-1157.13	-1887.44	-2421.88	-2926.62	-3210.31	-3788.64	-4322.2	-4754.42	-5320.33	-5804.59	-6245.9	-699.238
13.3268	-8000	-7069.12	-1156.31	-1874.19	-2415.25	-2912.46	-3209.51	-3770.9	-4288.93	-4747.88	-5312.91	-5808.32	-6249.6	-697.972
13.489	-8000	-7063	-1152.62	-1868.43	-2419.6	-2912.43	-3187.27	-3762.04	-4278.24	-4745.49	-5302.85	-5810.01	-6242.46	-698.997
13.6511	-8000	-7060.81	-1154.45	-1868.59	-2418.51	-2922.5	-3181.68	-3757.33	-4283	-4739.51	-5309.54	-5804.48	-6235.44	-701.315
13.8132	-8000	-7058.96	-1143.99	-1877.54	-2417.62	-2935.99	-3182.64	-3749.48	-4270.29	-4725.78	-5307.1	-5795.94	-6234.91	-698.69
13.9754	-8000	-7058.39	-1145.06	-1879.47	-2426.24	-2932.42	-3181.79	-3746.05	-4275.63	-4722.37	-5313.92	-5802.71	-6238	-688.519
14.1375	-8000	-7058.23	-1145	-1872.39	-2425.94	-2943.07	-3168.04	-3742.67	-4289.16	-4723.08	-5333.95	-5801.04	-6241.39	-677.572
14.2996	-8000	-7062.72	-1150.47	-1889.83	-2430.91	-2942.36	-3175.87	-3755.78	-4307.11	-4725.6	-5348.13	-5801.7	-6242.8	-669.609
14.4617	-8000	-7065.56	-1139.46	-1890.48	-2432.1	-2940.72	-3195.09	-3761.51	-4293.44	-4728.79	-5350.16	-5796.29	-6246.44	-665.034
14.6239	-8000	-7062.3	-1135.93	-1881.72	-2419.59	-2944.09	-3206.49	-3758.49	-4259.02	-4737.2	-5326.51	-5798.36	-6249.68	-662.46
14.786	-8000	-7064.83	-1135.23	-1868.35	-2427.8	-2946.8	-3217.87	-3780.76	-4265.48	-4760.07	-5322.5	-5800.32	-6246.61	-661.834
14.9481	-8000	-7065.86	-1134.66	-1859.79	-2408.91	-2953.33	-3224.78	-3779.34	-4250.76	-4763.47	-5308.78	-5800.38	-6243.83	-666.162
15.1102	-8000	-7062.19	-1133.18	-1869.55	-2403.54	-2940.6	-3243.89	-3763.19	-4233.11	-4773.12	-5298.57	-5797.1	-6250.08	-671.664
15.2724	-8000	-7074.03	-1135.16	-1891.5	-2405.13	-2949.11	-3244.3	-3764.64	-4237.51	-4774.76	-5270.13	-5800.55	-6251.06	-677.541
15.4345	-8000	-7080.76	-1140.83	-1896.18	-2409.07	-2939.56	-3248.24	-3762.42	-4254.65	-4768.69	-5269.76	-5801.83	-6254.58	-680.619
15.5966	-8000	-7091.76	-1145.34	-1891.82	-2412.63	-2938.73	-3234.44	-3766.46	-4291.72	-4767.79	-5285.7	-5799.93	-6256.57	-681.888
15.7588	-8000	-7091.34	-1161.13	-1899.82	-2415.25	-2937.26	-3238.43	-3755.41	-4272.63	-4747.32	-5294.33	-5801.99	-6265.95	-681.828
15.9209	-8000	-7093.9	-1162.27	-1901.36	-2425.17	-2932.14	-3233.65	-3757.83	-4273.91	-4745.5	-5310.78	-5793.28	-6265.3	-679.728
16.083	-8000	-7096.24	-1162.5	-1878.11	-2422.21	-2934.8	-3235.57	-3764.17	-4282.37	-4726.87	-5323.09	-5802.51	-6261.12	-676.978
16.2451	-8000	-7089.25	-1167.38	-1857.13	-2427.89	-2932.09	-3258.39	-3766.93	-4290.46	-4723.61	-5334.58	-5802.77	-6252.1	-668.69
16.4073	-8000	-7087.14	-1175.47	-1858.19	-2421.57	-2929.55	-3246.91	-3757.06	-4293.57	-4717.82	-5332.04	-5804.23	-6247.1	-652.845
16.5694	-8000	-7081.35	-1170.69	-1861.92	-2427.84	-2923.71	-3243.13	-3748.68	-4301.28	-4724.66	-5337.77	-5799.48	-6246.31	-638.262
16.7315	-8000	-7075.62	-1164.44	-1859.51	-2414.08	-2917.31	-3235.32	-3757.46	-4314.04	-4726.43	-5334.07	-5793.88	-6238.79	-631.223
16.8936	-8000	-7070.24	-1161.22	-1859.85	-2427.68	-2915.87	-3229.92	-3757.39	-4312.99	-4722.92	-5312.25	-5797.78	-6239.59	-626.088
17.0558	-8000	-7071.34	-1158.76	-1871.91	-2427.62	-2913.55	-3210.91	-3755.12	-4307.12	-4716.2	-5293.71	-5787.83	-6239.92	-621.553
17.2179	-8000	-7071.33	-1154.42	-1880.9	-2416.49	-2904.92	-3200.17	-3759.44	-4300.11	-4734.61	-5292.2	-5784.71	-6240.53	-625.941
17.38	-8000	-7071.49	-1156.01	-1882.12	-2413.73	-2902.41	-3211.05	-3765.95	-4293.41	-4733.15	-5296.99	-5779.46	-6243.36	-639.026
17.5422	-8000	-7070.98	-1170.37	-1884.6	-2412.89	-2898.99	-3219.45	-3780.7	-4283.33	-4727.44	-5288.49	-5781.3	-6245.28	-647.541
17.7043	-8000	-7077.1	-1180.28	-1897.18	-2411.59	-2901.6	-3224.17	-3771.9	-4272.57	-4725.69	-5294.68	-5778.88	-6252.4	-651.787
17.8664	-8000	-7073.44	-1172.59	-1894.9	-2406.24	-2907.84	-3230.24	-3772.79	-4265.76	-4737.37	-5298.09	-5774.68	-6254.4	-654.171
18.0285	-8000	-7063.55	-1181.45	-1884.85	-2414.44	-2915.81	-3231.02	-3770.11	-4264.16	-4745.81	-5314.42	-5778.18	-6253.73	-656.544
18.1907	-8000	-7054.26	-1169.84	-1865.13	-2418.83	-2920.24	-3222.9	-3753.42	-4268.9	-4723.89	-5324.84	-5782.76	-6258.54	-654.569
18.3528	-8000	-7056.14	-1174.23	-1867.93	-2428.39	-2928.6	-3215.92	-3754.25	-4264.94	-4727.68	-5309.67	-5785.49	-6255.23	-647.864
18.5149	-8000	-7056.22	-1159.32	-1839.68	-2425.74	-2929.9	-3226.51	-3730.75	-4272.61	-4728.56	-5302.52	-5793.41	-6259.55	-640.904
18.677	-8000	-7049.29	-1144.48	-1819.43	-2439.68	-2929.15	-3208.79	-3725.04	-4278.4	-4743.19	-5306.36	-5797.57	-6254.32	-641.161
18.8392	-8000	-7055.51	-1148.94	-1826.21	-2438.61	-2920.03	-3223.95	-3728.65	-4285.61	-4745.98	-5320.11	-5808.85	-6255.61	-648.68
19.0013	-8000	-7058.73	-1141.32	-1807.89	-2447.27	-2919.86	-3217.37	-3728.56	-4280.72	-4739.05	-5308.45	-5807.48	-6248.61	-654.962
19.1634	-8000	-7067.81	-1146.34	-1806.34	-2448.78	-2911.4	-3219.66	-3739.76	-4280.46	-4752.23	-5308.56	-5804.27	-6242.14	-664.352
19.3256	-8000	-7067.15	-1135.02	-1806.77	-2444.6	-2912.12	-3226.53	-3741.24	-4281.87	-4757.9	-5326.75	-5802.16	-6246.62	-675.154
19.4877	-8000	-7069.32	-1135.49	-1830.13	-2444.5	-2910.44	-3218.72	-3753.69	-4288.33	-4752.21	-5335.19	-5804.98	-6237.29	-678.722
19.6498	-8000	-7069.54	-1140.45	-1825.12	-2432.78	-2914.4	-3230.46	-3762.05	-4308.6	-4741.13	-5334.98	-5807.18	-6236.57	-675.657
19.8119	-8000	-7063.39	-1138.14	-1833.72	-2434.84	-2917.15	-3232.51	-3756.93	-4315.63	-4732.43	-5322.28	-5803.68	-6233.6	-666.705
19.9741	-8000	-7059.3	-1128.02	-1856.14	-2417.42	-2911.44	-3240.64	-3751.96	-4316.65	-4737.65	-5323.6	-5803.51	-6230.75	-652.871
20.1362	-8000	-7056.8	-1125.34	-1858.97	-2417.14	-2917.79	-3234.19	-3734.82	-4307.47	-4736.95	-5321.68	-5802.19	-6230.89	-643.383
20.2983	-8000	-7048.65	-1124.76	-1850.13	-2413.33	-2917.89	-3232.94	-3730.37	-4303.71	-4738.2	-5308.71	-5800.52	-6222.11	-636.562
20.4604	-8000	-7046.27	-1127.85	-1846.57	-2410.07	-2927.88	-3214.05	-3728.01	-4298.44	-4750.52	-5302.52	-5795.64	-6216.79	-633.737
20.6226	-8000	-7047.4	-1123.13	-1847.52	-2407.08	-2914.89	-3208.97	-3722.16	-4287.85	-4759.98	-5301.94	-5797.03	-6215.81	-636.135
20.7847	-8000	-7055.4	-1128.11	-1863.08	-2407.42	-2917.78	-3202.86	-3727.14	-4300.56	-4755.3	-5311.05	-5790.13	-6214.63	-643.703
20.9468	-8000	-7060.52	-1146.55	-1860.29	-2410.87	-2917.3	-3212.65	-3734.13	-4327.05	-4755.38	-5311.57	-5792.56	-6219.63	-650.957
21.1089	-8000	-7054.48	-1147.24	-1847.21	-2411.52	-2914.86	-3217.36	-3736.97	-4319.26	-4752.27	-5292.22	-5789.4	-6214.19	-653.681
21.2711	-8000	-7055.42	-1151.11	-1830.47	-2414.06	-2904.04	-3227.95	-3738.77	-4309.39	-4744.18	-5286.09	-5786.12	-6221.33	-662.747
21.4332	-8000	-7059.55	-1142.7	-1838.29	-2418.76	-2903.99	-3246.24	-3724.83	-4313.46	-4724.46	-5281.3	-5773.3	-6226.31	-674.126
21.5953	-8000	-7057.8	-1149.07	-1840.8	-2421.35	-2903.65	-3256.06	-3730.71	-4303.41	-4714.65	-5277.34	-5774.08	-6222.67	-680.498
21.7575	-8000	-7050.66	-1138.06	-1824.67	-2415.11	-2902.19	-3271.58	-3734.91	-4284.78	-4738.49	-5260.04	-5778.42	-6223.23	-683.106
21.9196	-8000	-7051.01	-1133.21	-1820.99	-2414.51	-2905.73	-3262.32	-3737.41	-4277.46	-4734.35	-5261.29	-5778.54	-6223.26	-683.023
22.0817	-8000	-7055.02	-1124.42	-1832.9	-2416.07	-2902.68	-3260.96	-3737.62	-4300.75	-4743.39	-5273.68	-5774.13	-6225.41	-685.228
22.2438	-8000	-7052.51	-1129.59	-1836.41	-2407.81	-2905.65	-3255	-3738.88	-4302.51	-4748.76	-5281.07	-5777.72	-6229.55	-688.694
22.406	-8000	-7046.02	-1140.19	-1821.49	-2408.75	-2901.91	-3251.46	-3741.6	-4272.29	-4766.97	-5277.75	-5785.36	-6230.54	-691.066
22.5681	-8000	-7044.88	-1125.99	-1827.78	-2403.77	-2903.21	-3239.52	-3744.05	-4275.02	-4766.61	-5279.29	-5783.73	-6236.44	-693.344
22.7302	-8000	-7044.51	-1130.59	-1828.23	-2414.05	-2900.64	-3224.59	-3736.88	-4283.82	-4747.65	-5268.7	-5786.21	-6236.97	-693.956
22.8923	-8000	-7040.46	-1131.17	-1841.35	-2410.11	-2891.86	-3219.45	-3746.66	-4283.69	-4749.1	-5258.88	-5790.06	-6230.44	-695.825
23.0545	-8000	-7036.91	-1139.6	-1840.07	-2403.15	-2898.13	-3211.32	-3759.87	-4275.01	-4729.98	-5258.35	-5798.18	-6225.7	-697.986
23.2166	-8000	-7040.3	-1133.87	-1867.74	-2414.46	-2898.21	-3215.85	-3752.97	-4281.36	-4717.58	-5252.12	-5801.27	-6215.94	-697.085
23.3787	-8000	-7042.94	-1134.04	-1874	-2407.34	-2897.43	-3229.53	-3753.99	-4303.56	-4715.19	-5220.9	-5798.55	-6216.8	-694.333
23.5409	-8000	-7050.89	-1140.23	-1879.02	-2408.18	-2902.07	-3227.4	-3760.5	-4316.46	-4726.32	-5219.97	-5803.68	-6216.45	-692.954
23.703	-8000	-7052.87	-1144.9	-1877.44	-2401.3	-2911.32	-3237.56	-3755.12	-4308.69	-4736.99	-5230.27	-5806.59	-6220.52	-696.7
23.8651	-8000	-7054.01	-1139.77	-1882.84	-2401.59	-2922.79	-3244.24	-3753.77	-4314.11	-4743.35	-5218.43	-5805.24	-6223.37	-698.249
24.0272	-8000	-7055.49	-1137.89	-1900.77	-2409.63	-2903.86	-3255.38	-3759.46	-4326.49	-4753.39	-5210.66	-5805.2	-6232.62	-690.198
24.1894	-8000	-7055.5	-1142.39	-1887.79	-2390.02	-2912.73	-3240.16	-3768.96	-4334.77	-4756.89	-5230.82	-5800.12	-6229.89	-681.068
24.3515	-8000	-7047.09	-1140.55	-1883.16	-2392.99	-2920.03	-3232.22	-3778.75	-4318.02	-4738.56	-5243.39	-5800.35	-6221.79	-677.139
24.5136	-8000	-7042.62	-1142.12	-1880.97	-2394.26	-2919.62	-3229.04	-3777.05	-4321.94	-4742.45	-5244.08	-5801.39	-6212.87	-676.807
24.6757	-8000	-7036.66	-1136.24	-1883.3	-2394.16	-2921.89	-3222.42	-3789.19	-4318.39	-4728.64	-5241.34	-5788.94	-6209	-678.496
24.8379	-8000	-7028.19	-1139.21	-1870.88	-2390.74	-2916.39	-3221.42	-3786.19	-4315.66	-4723.98	-5248.22	-5780.68	-6215.57	-681.877
25	-8000	-7029.01	-1135.49	-1863.39	-2397.97	-2933.17	-3217.92	-3774.55	-4305.61	-4732.11	-5253.64	-5779.67	-6213.73	-685.44
25.1621	-8000	-7026.04	-1127.43	-1877.68	-2409.65	-2925.79	-3213.46	-3778.09	-4297.14	-4725.51	-5240.45	-5779.44	-6217.83	-689.839
25.3243	-8000	-7031.79	-1133.24	-1884.97	-2415.76	-2920.03	-3211.68	-3768.71	-4314.09	-4738.82	-5245.1	-5778.66	-6219.51	-692.968
25.4864	-8000	-7032.21	-1138.42	-1884.68	-2422.46	-2918.82	-3222.06	-3769.04	-4300.21	-4720.93	-5253.56	-5786.95	-6231.02	-693.497
25.6485	-8000	-7040.59	-1147.72	-1880.25	-2428.6	-2917.07	-3221.82	-3751.44	-4308.89	-4728.08	-5262.33	-5797.73	-6234.64	-691.368
25.8106	-8000	-7050.35	-1142.23	-1892.52	-2434.24	-2926.62	-3216.1	-3750.08	-4303.19	-4720.75	-5260.35	-5801.97	-6232.02	-691.837
25.9728	-8000	-7049.44	-1144.45	-1898.75	-2430.6	-2921.81	-3215.04	-3748.99	-4298.06	-4714.32	-5265.92	-5803.26	-6227	-695.973
26.1349	-8000	-7053.16	-1146.1	-1895.88	-2424.74	-2925.84	-3223.35	-3744.08	-4301.23	-4715.29	-5261.97	-5802.74	-6223.63	-692.382
26.297	-8000	-7041.53	-1145.45	-1877.94	-2430.98	-2921.65	-3221.26	-3743.35	-4297.35	-4705.73	-5246.99	-5787.75	-6220.5	-681.701
26.4591	-8000	-7040.11	-1146.78	-1868.6	-2419.26	-2923.56	-3208.39	-3745.37	-4307.85	-4712.03	-5237.11	-5767.13	-6210.57	-670.647
26.6213	-8000	-7031.8	-1138.05	-1866.5	-2410.42	-2928.69	-3195.21	-3758.63	-4292.25	-4721.99	-5236.34	-5762	-6200.89	-654.324
26.7834	-8000	-7027.92	-1140.7	-1849.77	-2417.25	-2939.21	-3193.48	-3763.9	-4298.47	-4724.57	-5239.09	-5763.67	-6202.54	-628.584
26.9455	-8000	-7016.55	-1137.97	-1840.18	-2406.43	-2929.91	-3188.19	-3754.79	-4296	-4716.89	-5214.98	-5765.38	-6205.59	-617.105
27.1077	-8000	-7016.45	-1135.52	-1824.24	-2406.49	-2930.44	-3173.04	-3766.81	-4289.5	-4733.64	-5226.06	-5780.04	-6212.33	-620.041
27.2698	-8000	-7023.88	-1130.23	-1838.83	-2401.66	-2930.15	-3172.14	-3779.39	-4286.15	-4731.24	-5225.34	-5801.25	-6209.08	-626.305
27.4319	-8000	-7021.76	-1119.62	-1841.81	-2417.07	-2926.63	-3177.84	-3776.8	-4277.36	-4739.21	-5220.49	-5800.39	-6216.05	-623.873
27.594	-8000	-7026.63	-1120.67	-1855.37	-2412.88	-2912.91	-3215.09	-3773.63	-4266.09	-4731.46	-5218.82	-5801.14	-6216.78	-630.67
27.7562	-8000	-7029.96	-1125.59	-1859.48	-2404.58	-2898.18	-3219.96	-3777.95	-4276.66	-4731.95	-5209.92	-5798.6	-6212.51	-650.437
27.9183	-8000	-7033.45	-1128.69	-1850.95	-2409.05	-2898.41	-3210.71	-3783.12	-4288.48	-4734.04	-5220.96	-5796.65	-6213.9	-655.606
28.0804	-8000	-7036.43	-1130.16	-1870.72	-2401.91	-2899.1	-3234.5	-3767.53	-4292.87	-4732.61	-5224.38	-5784.09	-6211.72	-647.871
28.2425	-8000	-7032.23	-1135.3	-1854.73	-2399.47	-2897.36	-3226.07	-3769.11	-4282.97	-4737.71	-5236.64	-5777.49	-6218.98	-642.342
28.4047	-8000	-7037.92	-1137.38	-1856.37	-2391.36	-2893.53	-3216.68	-3770.37	-4289.86	-4732.26	-5235.83	-5784.3	-6213.19	-649.055
28.5668	-8000	-7033.27	-1144.44	-1845.33	-2396.16	-2892.45	-3202.32	-3775.65	-4312.2	-4739.94	-5233.85	-5780.15	-6210.59	-651.312
28.7289	-8000	-7023.66	-1141.38	-1843.28	-2397.44	-2903.04	-3204.58	-3778.69	-4308.38	-4740.64	-5216.24	-5779.03	-6207.57	-646.659
28.8911	-8000	-7026.51	-1145.45	-1841.12	-2391.73	-2907.85	-3223.72	-3786.24	-4320.16	-4743.56	-5201.02	-5778.86	-6197.71	-649.795
29.0532	-8000	-7025.49	-1150.53	-1829.63	-2386.7	-2898.42	-3221.92	-3777.75	-4310.33	-4740.75	-5205.99	-5781.03	-6193.21	-657.444
29.2153	-8000	-7028.5	-1154.89	-1830.26	-2383.74	-2905.38	-3247.5	-3769.05	-4316.28	-4727.82	-5202.91	-5789.96	-6187.57	-663.114
29.3774	-8000	-7029.04	-1159.72	-1819.65	-2390.42	-2909.18	-3257.39	-3759.88	-4318.42	-4732.09	-5219.45	-5790.03	-6185.23	-669.108
29.5396	-8000	-7034.32	-1141.61	-1814.41	-2385.95	-2921.38	-3261.39	-3763.56	-4316.61	-4719.26	-5235.63	-5796.38	-6191.77	-677.284
29.7017	-8000	-7031.53	-1134.74	-1831.67	-2386.61	-2925.74	-3252.65	-3750.48	-4305.46	-4727	-5254.42	-5793.19	-6193.63	-672.233
29.8638	-8000	-7019.18	-1135.11	-1825.31	-2402.43	-2929.69	-3231.43	-3754.77	-4291.37	-4714.06	-5253.15	-5794.17	-6201.85	-653.03
30.0259	-8000	-7008.05	-1127.73	-1841.46	-2417.35	-2936.14	-3224.08	-3760.36	-4287.83	-4716.21	-5241.8	-5792.3	-6202.98	-643.436
30.1881	-8000	-7001.07	-1121.26	-1852.81	-2410.26	-2940.39	-3208.34	-3758.65	-4273.09	-4723.39	-5249.75	-5781.06	-6202.1	-638.724
30.3502	-8000	-6993.16	-1128.34	-1857.01	-2398.99	-2945.76	-3198.73	-3761.68	-4273.54	-4721.98	-5243.72	-5779.47	-6208.1	-635.019
30.5123	-8000	-6989.06	-1136.26	-1863.82	-2406.74	-2945.68	-3190.43	-3765.84	-4255.87	-4721.89	-5234.58	-5784.41	-6195.59	-635.611
30.6744	-8000	-6989.87	-1139.18	-1865.07	-2396.84	-2944.61	-3198.89	-3766.45	-4270.13	-4729.24	-5251.71	-5786.08	-6198.4	-642.59
30.8366	-8000	-6985.57	-1139.03	-1869.48	-2391.66	-2952.57	-3187.68	-3754.99	-4280.99	-4725.41	-5264.75	-5781.71	-6199.17	-653.429
30.9987	-8000	-6977.16	-1141.52	-1865.09	-2385.64	-2949.5	-3175.45	-3756.84	-4304.18	-4712.75	-5275.27	-5782.27	-6202.94	-659.245
31.1608	-8000	-6971.36	-1132.41	-1866.17	-2395.09	-2944.16	-3188.91	-3753.88	-4316.4	-4721.96	-5260.33	-5785.44	-6199.8	-666.977
31.323	-8000	-6961.29	-1122.52	-1867.04	-2399.22	-2941.38	-3193.45	-3743.38	-4323.62	-4735.12	-5265.05	-5785.71	-6191.4	-669.483
31.4851	-8000	-6955.44	-1135.03	-1862.85	-2393.1	-2943.52	-3185.76	-3741.37	-4338.59	-4739.78	-5268.35	-5777.34	-6198.67	-669.888
31.6472	-8000	-6955.21	-1136.2	-1869.18	-2407.24	-2935.29	-3186.3	-3729.14	-4334.2	-4737.28	-5271.67	-5773.43	-6200.67	-678.788
31.8093	-8000	-6965.5	-1131.37	-1882.02	-2400.17	-2930.7	-3213.24	-3743.25	-4322.15	-4756.14	-5265.81	-5774.66	-6200.06	-689.625
31.9715	-8000	-6966.61	-1134.9	-1872.95	-2390.72	-2939.52	-3223.73	-3737.92	-4304.51	-4759.65	-5260.51	-5782.98	-6197.62	-688.933
32.1336	-8000	-6965.12	-1135.12	-1868.62	-2387.42	-2953.62	-3232.21	-3740.13	-4303.44	-4728.98	-5268.01	-5781.78	-6205.23	-684.287
32.2957	-8000	-6967.85	-1147.78	-1884.02	-2384.39	-2934.01	-3228.24	-3750.14	-4308.78	-4721.65	-5251.04	-5782.39	-6204.04	-685.103
32.4578	-8000	-6969.43	-1143.16	-1881.01	-2377.44	-2930.84	-3233.49	-3754.87	-4312.48	-4717.96	-5237.1	-5785.35	-6197.99	-686.945
32.62	-8000	-6963.26	-1152.41	-1872.46	-2362.98	-2929.4	-3226.83	-3774.7	-4311.98	-4704.74	-5234.05	-5784.89	-6196.5	-683.612
32.7821	-8000	-6955.88	-1153.03	-1876.28	-2355.98	-2919.96	-3225.01	-3769.44	-4338.85	-4706.37	-5234.32	-5783.54	-6196.21	-685.318
32.9442	-8000	-6950.43	-1156.33	-1884.52	-2347.82	-2910.44	-3223.35	-3773.1	-4353.15	-4696.49	-5223.8	-5775.92	-6199.09	-693.207
33.1064	-8000	-6941.89	-1154.28	-1894.06	-2346.27	-2895.45	-3210.59	-3772.05	-4353.5	-4700.22	-5210.66	-5777.32	-6195.61	-698.014
33.2685	-8000	-6932.76	-1148.31	-1896.28	-2343.26	-2905.63	-3223.05	-3765.64	-4319.45	-4670.97	-5222.4	-5776.25	-6200.03	-699.658
33.4306	-8000	-6925.85	-1144.86	-1887.15	-2351.68	-2905.95	-3234.03	-3771.54	-4323.36	-4647.2	-5240.72	-5770.79	-6203.7	-700.63
33.5927	-8000	-6927.07	-1133.12	-1882.05	-2349.19	-2899.32	-3231.24	-3764.09	-4321.27	-4640.02	-5250.89	-5763.74	-6207.68	-700.57
33.7549	-8000	-6930.75	-1136.14	-1866.87	-2348.92	-2908.65	-3206.94	-3770.09	-4313.75	-4634.84	-5254.06	-5760.45	-6208.55	-699.398
33.917	-8000	-6941.66	-1134.56	-1869.98	-2361.96	-2905.8	-3213.27	-3756.03	-4305.94	-4644.31	-5255.19	-5764.2	-6201.27	-697.942
34.0791	-8000	-6952.3	-1144.01	-1861.49	-2377.13	-2910.05	-3215.73	-3772.18	-4316.97	-4656.78	-5276.48	-5752.08	-6197.52	-698.185
34.2412	-8000	-6959.15	-1142.79	-1865.89	-2384.88	-2918.28	-3213.62	-3768.6	-4311.77	-4678.06	-5273.08	-5756.39	-6193.1	-699.983
34.4034	-8000	-6972.5	-1150.89	-1887.48	-2384.02	-2908.5	-3206.45	-3767.25	-4303.22	-4709.1	-5248.76	-5764.37	-6196.05	-705.852
34.5655	-8000	-6972.54	-1152.74	-1889.38	-2384.34	-2917.97	-3213.56	-3768.43	-4301.81	-4722.43	-5232.48	-5771.43	-6193.51	-708.524
34.7276	-8000	-6971.88	-1149.41	-1899.83	-2389.08	-2906.88	-3241.29	-3773.16	-4294.89	-4728.19	-5239.86	-5769.72	-6191.79	-706.6
34.8898	-8000	-6967.34	-1147.44	-1892.51	-2381.87	-2902.99	-3235.25	-3778.32	-4307.93	-4734.38	-5246.15	-5773.51	-6205.3	-706.374
35.0519	-8000	-6970.17	-1145.27	-1904.3	-2362.94	-2894.42	-3227.78	-3773.2	-4307.79	-4723.23	-5244.68	-5777.54	-6209.79	-706.148
35.214	-8000	-6967.72	-1131.32	-1889.23	-2362.39	-2895.19	-3222.99	-3775.2	-4309.35	-4734.51	-5243.43	-5771.82	-6211.68	-702.908
35.3761	-8000	-6963.09	-1124.18	-1878.98	-2364.25	-2903.37	-3214.07	-3768.44	-4296.82	-4732.51	-5247.05	-5769.23	-6206.23	-698.853
35.5383	-8000	-6965.43	-1128.82	-1878.95	-2366.49	-2900.46	-3199.05	-3769.61	-4282.6	-4739.5	-5243.29	-5767.43	-6206.64	-696.976
35.7004	-8000	-6967.1	-1131.03	-1882.06	-2369.65	-2910.91	-3185.45	-3763.19	-4263.4	-4737.1	-5248.01	-5766.22	-6211.33	-694.544
35.8625	-8000	-6961.62	-1125.31	-1883.64	-2380.74	-2896.05	-3191.22	-3760.01	-4237	-4738.59	-5240.99	-5764.9	-6205.79	-691.664
36.0246	-8000	-6954.59	-1124.17	-1870.27	-2385.39	-2903.21	-3192.67	-3756.95	-4240.16	-4747.66	-5224.23	-5770.68	-6207.76	-689.984
36.1868	-8000	-6954.97	-1129.98	-1873.29	-2389.6	-2890.79	-3197.47	-3750.08	-4245.93	-4743.84	-5235.95	-5774.7	-6206.21	-687.003
36.3489	-8000	-6960.85	-1130.05	-1873.35	-2395.1	-2888.92	-3198.41	-3740.42	-4245.46	-4746.21	-5248.81	-5777.39	-6204.99	-685.001
36.511	-8000	-6964.67	-1125.62	-1875.01	-2406.01	-2888.28	-3198.84	-3735.03	-4262.84	-4739.97	-5238.06	-5783.57	-6206.01	-684.961
36.6732	-8000	-6967.6	-1117.18	-1876.96	-2405.34	-2891.46	-3193.81	-3733.27	-4290.28	-4751.66	-5230.12	-5784.19	-6217.61	-688.516
36.8353	-8000	-6978.78	-1119.62	-1878.37	-2403.53	-2906.06	-3180.66	-3740.39	-4296.83	-4754.73	-5233.02	-5781.67	-6225.05	-688.643
36.9974	-8000	-6980.7	-1112.09	-1879.9	-2406.18	-2901.84	-3164	-3745.81	-4294.37	-4743.33	-5239.29	-5782.15	-6231.84	-688.628
37.1595	-8000	-6991.88	-1122.69	-1888.12	-2403.67	-2908.08	-3169.29	-3761.3	-4305.26	-4738.14	-5243.66	-5780.08	-6238.8	-693.453
37.3217	-8000	-6994.29	-1125.24	-1890.37	-2401.18	-2914.64	-3178.5	-3769.55	-4297.89	-4733.8	-5252.08	-5784.46	-6244.67	-697.704
37.4838	-8000	-6996.64	-1120.97	-1876.98	-2396.68	-2910.34	-3170.93	-3764.81	-4283.63	-4732.38	-5262.87	-5779.1	-6247.5	-699.224
37.6459	-8000	-6988.68	-1121.86	-1864.03	-2395.77	-2906.86	-3184.9	-3771.55	-4279.19	-4732.64	-5270.46	-5784.85	-6231.2	-697.574
37.808	-8000	-6983.8	-1117.79	-1868.19	-2398.28	-2907.06	-3184.2	-3761.35	-4279.03	-4732.86	-5265.19	-5776.24	-6226.03	-699.267
37.9702	-8000	-6990.14	-1117.3	-1876.39	-2396.03	-2900.85	-3206.19	-3752.81	-4275.76	-4740.56	-5273.2	-5773.38	-6220.8	-700.718
38.1323	-8000	-6984.44	-1107.35	-1877.69	-2393.26	-2902.74	-3204.37	-3754.48	-4268.2	-4746.46	-5263.42	-5773.71	-6217.06	-695.984
38.2944	-8000	-6987.18	-1099.62	-1887.91	-2389.7	-2897.04	-3220.54	-3751.77	-4281.17	-4745.59	-5236.19	-5767.61	-6210.85	-688.391
38.4565	-8000	-6995.59	-1106.07	-1905.47	-2386.08	-2915.51	-3232.53	-3764.42	-4299.29	-4755.97	-5226.36	-5764.71	-6207.51	-681.24
38.6187	-8000	-7002.8	-1112.73	-1911.3	-2372.68	-2922.37	-3227.43	-3772.29	-4306.77	-4739.99	-5236.07	-5757.01	-6215.19	-672.111
38.7808	-8000	-7001.09	-1112.33	-1892.54	-2366.61	-2918.14	-3223.69	-3779.8	-4303.98	-4731.08	-5240.23	-5762.38	-6215.85	-664.278
38.9429	-8000	-6995.2	-1108.13	-1861.5	-2374.71	-2927.56	-3209.2	-3768.56	-4317.66	-4729.2	-5221.38	-5761.82	-6224.36	-655.076
39.1051	-8000	-6999.23	-1101.72	-1860.93	-2380.07	-2929.16	-3213.77	-3771.58	-4321.46	-4731.19	-5220.36	-5753.17	-6231.95	-651.284
39.2672	-8000	-6995.33	-1105.58	-1841.71	-2389.69	-2914.32	-3203.91	-3774.55	-4315.51	-4741.72	-5251.93	-5752.74	-6234.44	-653.365
39.4293	-8000	-6981.48	-1098.4	-1807.25	-2395.91	-2896.08	-3202.48	-3765.02	-4310.64	-4734.69	-5254.23	-5753.55	-6234.34	-653.668
39.5914	-8000	-6983.05	-1088.51	-1804.32	-2405.93	-2889.69	-3194.51	-3753.94	-4308.25	-4728.89	-5253.62	-5753.15	-6231.32	-647.766
39.7536	-8000	-6977.37	-1097.36	-1811.2	-2401.97	-2885.43	-3188.31	-3746.7	-4316.2	-4735.99	-5255.73	-5751.45	-6219.75	-636.392
39.9157	-8000	-6967.51	-1098.3	-1803.78	-2396.55	-2881.25	-3182.91	-3751.71	-4310.32	-4728.26	-5269.22	-5752	-6214.74	-633.752
40.0778	-8000	-6963.65	-1105.33	-1801.62	-2395.91	-2874.56	-3169.18	-3738.33	-4308.2	-4720.82	-5269.83	-5758.04	-6215.5	-630.401
40.2399	-8000	-6963.25	-1113.56	-1795.77	-2392.62	-2882.34	-3163.77	-3750	-4304.87	-4710.92	-5258.02	-5759.19	-6215.11	-617.058
40.4021	-8000	-6969.66	-1116.65	-1815.22	-2393.99	-2890.3	-3165.99	-3756.32	-4305.08	-4710.37	-5253.44	-5766.99	-6209.86	-609.103
40.5642	-8000	-6973.61	-1123.8	-1816.36	-2405.99	-2900.59	-3168.52	-3754.72	-4310.07	-4732.08	-5239.42	-5773.42	-6213.02	-615.43
40.7263	-8000	-6978.61	-1117.02	-1816.23	-2421.8	-2907.77	-3165.92	-3767.02	-4314.37	-4722.33	-5235.43	-5769.41	-6211.43	-620.168
40.8885	-8000	-6988.71	-1117.81	-1833.33	-2418.08	-2898.3	-3191.34	-3773.48	-4332.84	-4731.19	-5221.71	-5769.95	-6210.56	-617.676
41.0506	-8000	-6985.68	-1105.19	-1831.94	-2410.46	-2907.93	-3187.94	-3783.96	-4331.76	-4747.25	-5218.01	-5768.74	-6206.36	-622.05
41.2127	-8000	-6982.15	-1096.23	-1827.4	-2413.06	-2920.88	-3177.54	-3783.57	-4334.47	-4761.29	-5221.27	-5765.21	-6205.02	-631.937
41.3748	-8000	-6979.1	-1086.18	-1839.82	-2416.02	-2921.96	-3173.4	-3780.09	-4315	-4765.19	-5223.86	-5762.19	-6206.21	-634.702
41.537	-8000	-6975.66	-1083.12	-1830.69	-2409.42	-2911.51	-3193.41	-3776.18	-4303.04	-4764.6	-5219.25	-5762.59	-6202.85	-636.605
41.6991	-8000	-6975.82	-1092.63	-1857	-2399.24	-2900.16	-3193.73	-3768.41	-4283	-4779.81	-5220.4	-5754.12	-6201.08	-643.347
41.8612	-8000	-6969.6	-1092.69	-1863.66	-2408.55	-2908.58	-3177.43	-3767.5	-4262.14	-4768.98	-5226.03	-5754.61	-6193	-649.853
42.0233	-8000	-6974.39	-1108.48	-1875.4	-2410.05	-2906.49	-3185.89	-3755.32	-4257.82	-4731.35	-5235.89	-5762.56	-6192.36	-652.139
42.1855	-8000	-6972.98	-1104.77	-1890.98	-2410.69	-2899.67	-3198.33	-3741.65	-4244.09	-4722.28	-5238.77	-5765.06	-6190.89	-658.76
42.3476	-8000	-6973.76	-1105.43	-1879.54	-2403.47	-2904.36	-3205.87	-3739.86	-4244.47	-4720.6	-5242.53	-5771.67	-6193.94	-660.414
42.5097	-8000	-6971.65	-1113.02	-1881.57	-2395.55	-2904.34	-3219.08	-3753.79	-4248.82	-4702.98	-5243.39	-5771.73	-6195.61	-648.353
42.6719	-8000	-6973.33	-1107.46	-1867.38	-2396.02	-2917.27	-3232.13	-3753.41	-4272.18	-4707.3	-5247.22	-5771.06	-6203.57	-634.615
42.834	-8000	-6970.44	-1101.33	-1859.97	-2396.37	-2917.41	-3215.88	-3755.86	-4273.7	-4705.24	-5253.95	-5765.41	-6203.41	-626.742
42.9961	-8000	-6966.63	-1100.01	-1848.67	-2391.84	-2907.26	-3212.68	-3774	-4252.31	-4729.43	-5254.47	-5758.57	-6205.37	-619.127
43.1582	-8000	-6971.29	-1107.6	-1857.3	-2390.84	-2910.64	-3206.01	-3781.19	-4273.72	-4716.02	-5263.31	-5760.74	-6215.21	-609.475
43.3204	-8000	-6965.82	-1100.02	-1863.9	-2392.41	-2911.66	-3186.16	-3786.62	-4269.23	-4706.84	-5273.79	-5754.44	-6218.7	-613.846
43.4825	-8000	-6964.73	-1094.11	-1863.77	-2407.13	-2921.52	-3162.58	-3790.75	-4266.18	-4718.8	-5268.92	-5764.38	-6219.84	-631.816
43.6446	-8000	-6971.43	-1093.08	-1878.2	-2401.7	-2928.45	-3157.95	-3795.91	-4259.13	-4713.02	-5278.04	-5775.98	-6217.54	-643.283
43.8067	-8000	-6979.05	-1110.05	-1865.25	-2391.09	-2937.73	-3154.44	-3789.71	-4253.86	-4716.13	-5284.28	-5780.72	-6220.69	-644.507
43.9689	-8000	-6976.29	-1112.87	-1861.46	-2393.83	-2945.54	-3172.59	-3764.89	-4278.38	-4705.67	-5285.25	-5784.48	-6217.42	-654.053
44.131	-8000	-6977.63	-1111.6	-1831.78	-2395.69	-2943.52	-3171.7	-3753.49	-4288.97	-4730.11	-5277.27	-5781.56	-6212.92	-666.214
44.2931	-8000	-6986.43	-1126.28	-1832.22	-2393.71	-2944.1	-3171.73	-3747.68	-4292.37	-4735.85	-5283.07	-5782.18	-6214.06	-664.594
44.4553	-8000	-6986.05	-1126.69	-1828.85	-2387.15	-2935.71	-3185.01	-3738.27	-4287.25	-4737.47	-5304.07	-5786.32	-6210.6	-657.409
44.6174	-8000	-6982.27	-1132.91	-1839.03	-2393.02	-2925.01	-3182.75	-3739.42	-4298.94	-4742.2	-5299.05	-5788.45	-6212.19	-658.283
44.7795	-8000	-6979.14	-1129.9	-1874.16	-2394.9	-2924.9	-3180.68	-3750.3	-4313.99	-4755.4	-5281.24	-5791.97	-6214.82	-662.226
44.9416	-8000	-6974.51	-1124.29	-1892.6	-2389.66	-2926.51	-3172.97	-3752.53	-4299.99	-4754.46	-5268.44	-5794.14	-6213.37	-663.971
45.1038	-8000	-6975.21	-1124.92	-1924.76	-2387.81	-2915.09	-3198.58	-3767.06	-4287.36	-4741.77	-5264.97	-5793.32	-6211.09	-668.298
45.2659	-8000	-6969.73	-1117.5	-1941.37	-2395.15	-2914.14	-3205.97	-3773.82	-4291.31	-4740.86	-5244.46	-5797.01	-6212.04	-678.751
45.428	-8000	-6966.08	-1105.47	-1960.83	-2383.95	-2914.04	-3167.16	-3780.09	-4294.03	-4734.15	-5238.75	-5785.16	-6213.5	-689.661
45.5901	-8000	-6959.79	-1099.2	-1947.15	-2378.83	-2910.59	-3165.54	-3774.17	-4283.96	-4742.76	-5248.87	-5792.42	-6216.38	-698.566
45.7523	-8000	-6969.61	-1097.64	-1922.94	-2393.13	-2913.71	-3164.5	-3768.57	-4282.14	-4743.43	-5245.27	-5786.66	-6222.82	-703.546
45.9144	-8000	-6979.2	-1086.03	-1931.51	-2399.41	-2918.24	-3164.72	-3788.52	-4291.78	-4757.81	-5231.91	-5788.74	-6220.13	-706.338
46.0765	-8000	-6978.63	-1095.42	-1911.8	-2388.07	-2908.59	-3148.78	-3776.29	-4298.53	-4773.5	-5227.12	-5798.52	-6217.73	-708.133
46.2387	-8000	-6977.87	-1104.49	-1904.3	-2389.43	-2908.29	-3135.5	-3761.64	-4312.88	-4776.47	-5246.59	-5805.65	-6218.53	-710.408
46.4008	-8000	-6988.5	-1108.9	-1890.32	-2395.33	-2903.78	-3161.66	-3759.4	-4308.9	-4789.91	-5237.7	-5803.94	-6217.89	-711.57
46.5629	-8000	-6999.05	-1112.89	-1887.58	-2399.34	-2921.14	-3163.94	-3752.59	-4326.74	-4797.46	-5237.22	-5794.75	-6211.56	-713.173
46.725	-8000	-6999	-1127.88	-1883.03	-2388.96	-2898.42	-3181.77	-3752.62	-4339.53	-4788.66	-5257.66	-5799.88	-6204.48	-713.956
46.8872	-8000	-6999.34	-1146.96	-1865.83	-2391.97	-2894.62	-3191.55	-3747.47	-4342.38	-4787.56	-5269.45	-5794.43	-6207.42	-713.427
47.0493	-8000	-7003.61	-1139.15	-1873.55	-2390.49	-2904.66	-3182.54	-3754.36	-4338.87	-4775.35	-5272.39	-5787.03	-6211.15	-711.032
47.2114	-8000	-7007.62	-1139.53	-1868.08	-2385.82	-2902.32	-3180.88	-3750.15	-4331.48	-4773.98	-5265.58	-5780.07	-6213.84	-708.355
47.3735	-8000	-7004.53	-1142.13	-1864.14	-2375.42	-2910.19	-3192.07	-3749.75	-4302.37	-4760.95	-5273.46	-5782.84	-6217.52	-706.888
47.5357	-8000	-6998.25	-1137.68	-1865.71	-2365.63	-2910.21	-3176.29	-3766.88	-4282.51	-4737.98	-5264.9	-5786.4	-6218.65	-703.884
47.6978	-8000	-6995.49	-1133.15	-1867.48	-2367.4	-2918.36	-3170.44	-3762.52	-4283.4	-4749.62	-5250.94	-5786.04	-6218.89	-698.802
47.8599	-8000	-7001.99	-1123.82	-1887.81	-2364.61	-2928.89	-3161.25	-3756.55	-4299.14	-4740.45	-5251.83	-5784.65	-6223.7	-694.187
48.022	-8000	-7004.37	-1128.77	-1868.5	-2369.35	-2933.4	-3183.07	-3753.19	-4301.82	-4742.78	-5259.91	-5782.47	-6226.32	-691.573
48.1842	-8000	-7004.5	-1120.49	-1864.07	-2379.03	-2931.75	-3195.27	-3766.87	-4305.75	-4748.03	-5242.22	-5782.93	-6221.27	-686.182
48.3463	-8000	-7004.63	-1125.73	-1865.38	-2391.33	-2919.2	-3187.37	-3759.44	-4316.75	-4758.75	-5216.26	-5781.85	-6232.86	-683.112
48.5084	-8000	-7014.23	-1130.3	-1871.37	-2398.26	-2919.64	-3181	-3758.32	-4321.83	-4766.35	-5217.84	-5784.76	-6241.63	-683.651
48.6706	-8000	-7022.57	-1120.31	-1872.37	-2391.69	-2925.49	-3187.03	-3762.88	-4310.63	-4773.64	-5233.06	-5784.89	-6251.95	-686.041
48.8327	-8000	-7015.29	-1128.5	-1862.99	-2387.29	-2925.25	-3184.86	-3760.31	-4298.92	-4773.86	-5243.29	-5786.69	-6248.09	-687.633
48.9948	-8000	-7018.03	-1122.51	-1881.55	-2400.7	-2918.85	-3177.83	-3771.26	-4313.11	-4775.95	-5237.97	-5794.62	-6241.91	-689.176
49.1569	-8000	-7018.87	-1127.69	-1877.46	-2405.62	-2931.31	-3172.93	-3762.73	-4314.65	-4780.28	-5264.19	-5800.4	-6242.85	-691.668
49.3191	-8000	-7019.42	-1132.53	-1868.57	-2404.78	-2929.9	-3179.67	-3761.53	-4334.33	-4773.05	-5294.69	-5797.5	-6235.47	-688.736
49.4812	-8000	-7012.59	-1125.08	-1868.81	-2403.71	-2932.96	-3189.76	-3764.63	-4318.74	-4776.05	-5288.03	-5791.67	-6231.29	-686.504
49.6433	-8000	-7005.09	-1129.08	-1861.1	-2413.83	-2935.23	-3178.56	-3771.6	-4319.54	-4752.7	-5283.32	-5793.42	-6217.78	-684.634
49.8054	-8000	-7012.21	-1132.77	-1853.04	-2419.13	-2924.35	-3176.16	-3773.16	-4319.23	-4749.8	-5293.23	-5799.47	-6216.1	-685.359
49.9676	-8000	-7014.12	-1148.47	-1845.94	-2410.97	-2919.62	-3170.66	-3779.35	-4306.87	-4744.92	-5296.49	-5793.45	-6226.73	-685.432
50.1297	-8000	-7025.21	-1146.65	-1865.31	-2416.85	-2905.63	-3181.4	-3780.67	-4302.49	-4744.6	-5319.55	-5789.3	-6229.53	-688.282
50.2918	-8000	-7020.34	-1140.77	-1882.53	-2407.37	-2910.68	-3189.98	-3782.27	-4286.91	-4735.12	-5324.43	-5793.16	-6223.52	-695.137
50.454	-8000	-7021.86	-1144.55	-1872.85	-2405	-2904.05	-3187.53	-3771.98	-4320.59	-4740.73	-5326.43	-5787.92	-6225.03	-697.912
50.6161	-8000	-7029.14	-1148.32	-1871.15	-2406.18	-2899.56	-3185.64	-3766.51	-4320.34	-4762.89	-5323.69	-5784.74	-6228.65	-698.899
50.7782	-8000	-7021.78	-1132.77	-1866.88	-2399.59	-2904.01	-3177.3	-3760.55	-4300.43	-4762.19	-5316.94	-5776.99	-6222.68	-700.364
50.9403	-8000	-7013.83	-1132.41	-1872	-2394.55	-2915.69	-3177.81	-3755.85	-4299.58	-4749.91	-5310.97	-5773.79	-6216.93	-701.974
51.1025	-8000	-7006.72	-1131.62	-1867.82	-2391.92	-2925.03	-3173.71	-3755.26	-4309.01	-4758.99	-5285.82	-5777.23	-6213.2	-699.947
51.2646	-8000	-7007.99	-1122.38	-1851.63	-2387.29	-2927.7	-3160.27	-3755.09	-4320.18	-4768.41	-5266.94	-5782.56	-6214.74	-696.306
51.4267	-8000	-7009.18	-1118.51	-1845.62	-2388.58	-2941.46	-3159.49	-3752.41	-4315.46	-4764.43	-5268.22	-5792.54	-6212.26	-696.55
51.5888	-8000	-7008.22	-1125.81	-1842.23	-2390.84	-2944.42	-3168.62	-3749.46	-4320.09	-4751.27	-5257.52	-5789.97	-6215.44	-695.414
51.751	-8000	-7016.56	-1124.49	-1846.01	-2392.66	-2933.38	-3169.5	-3740.9	-4352	-4780.33	-5252.11	-5798.23	-6224.55	-689.096
51.9131	-8000	-7025.38	-1117.95	-1858.61	-2380.2	-2933.17	-3171.12	-3746.55	-4368.47	-4778.57	-5244.81	-5795.89	-6227.87	-682.886
52.0752	-8000	-7031.96	-1114.16	-1867.25	-2386.03	-2928.62	-3174.83	-3752.12	-4376.63	-4778.1	-5250.62	-5798.32	-6224.78	-678.26
52.2374	-8000	-7032.42	-1122.77	-1879.6	-2401.39	-2924.85	-3183.11	-3750.7	-4361.5	-4768.66	-5263.64	-5793.5	-6227.47	-674.162
52.3995	-8000	-7036.33	-1128.29	-1891.26	-2398.28	-2909.26	-3182.41	-3753.41	-4370.55	-4764.49	-5278.9	-5794.24	-6232.56	-669.583
52.5616	-8000	-7035.88	-1118.42	-1892.35	-2399.1	-2917.88	-3188.79	-3764.97	-4366.58	-4763.86	-5278.13	-5800.5	-6226	-660.095
52.7237	-8000	-7023.32	-1128.53	-1894.55	-2403.01	-2924.26	-3195.88	-3768.88	-4350.15	-4757.28	-5288.69	-5791.41	-6217.84	-648.411
52.8859	-8000	-7015.2	-1135.53	-1890.35	-2417.37	-2930.44	-3187.7	-3751.83	-4329.68	-4762.74	-5288.77	-5792.18	-6222.25	-640.602
53.048	-8000	-7008.71	-1139.05	-1883.81	-2418.45	-2924.9	-3187.96	-3746.41	-4316.72	-4750.96	-5281.62	-5786.99	-6226.79	-633.326
53.2101	-8000	-7013.83	-1152.99	-1886.05	-2419.11	-2912.71	-3184.56	-3748.57	-4303.56	-4767.31	-5278.23	-5782	-6228.05	-618.279
53.3722	-8000	-7009.24	-1145.45	-1882.96	-2416.87	-2915.13	-3187.05	-3744.14	-4284.46	-4771.64	-5276.61	-5777.35	-6229.27	-607.362
53.5344	-8000	-7014.53	-1151.8	-1870.34	-2424.38	-2902.41	-3190.89	-3750.91	-4296.87	-4767.01	-5278.08	-5763.54	-6234.96	-611.474
53.6965	-8000	-7016.26	-1142.99	-1874.34	-2425.15	-2901.49	-3206.04	-3765.74	-4297.17	-4759.43	-5261.71	-5766.28	-6246.41	-615.279
53.8586	-8000	-7016.02	-1137.46	-1861	-2421.75	-2893	-3216.6	-3763.84	-4304.82	-4744.91	-5267.92	-5771.01	-6244.15	-610.104
54.0208	-8000	-7018.07	-1135.53	-1860.17	-2410.76	-2899.86	-3219.76	-3771.49	-4301.29	-4741.03	-5250.99	-5771.92	-6238.94	-617.069
54.1829	-8000	-7016.37	-1140.12	-1853.59	-2416.55	-2896.7	-3223.65	-3780.24	-4295.14	-4733.01	-5262.01	-5777.87	-6230.01	-636.039
54.345	-8000	-7009.95	-1133.48	-1850.26	-2425.68	-2902.66	-3227.51	-3772.05	-4298.67	-4731.92	-5255.25	-5784.47	-6228.19	-649.439
54.5071	-8000	-7006.78	-1128.33	-1871.98	-2421.98	-2907.14	-3221.99	-3767.36	-4296.21	-4726.99	-5251.44	-5796.81	-6234.33	-657.48
54.6693	-8000	-7017.61	-1137.3	-1869.7	-2433.73	-2906.99	-3203.42	-3775.05	-4289.49	-4725.6	-5257.78	-5800.29	-6225.69	-669.322
54.8314	-8000	-7024.25	-1126.65	-1857.29	-2438.64	-2921.37	-3208.73	-3790.17	-4288.16	-4732.82	-5251.11	-5803.88	-6230.05	-679.787
54.9935	-8000	-7023.52	-1123.63	-1856.36	-2443.08	-2934.22	-3225.91	-3788.37	-4310.42	-4727.72	-5269.66	-5808.11	-6236.21	-675.735
55.1556	-8000	-7018.84	-1107.52	-1868.17	-2434.04	-2929.39	-3226.65	-3794.67	-4332.04	-4726.49	-5272.3	-5809.46	-6249.1	-661.614
55.3178	-8000	-7027.85	-1120.99	-1878.49	-2423.73	-2930.56	-3216.44	-3782.45	-4327.43	-4729.66	-5275.31	-5797.6	-6246.74	-643.632
55.4799	-8000	-7030.01	-1125.24	-1863.56	-2421.34	-2924.36	-3224.96	-3765	-4324.92	-4729.56	-5304.64	-5785.08	-6243.33	-628.254
55.642	-8000	-7024.94	-1128.05	-1842.15	-2405.93	-2923.1	-3243.45	-3758.44	-4329.35	-4728.88	-5302.09	-5779.55	-6241.67	-621.194
55.8042	-8000	-7015.74	-1137.14	-1847.84	-2393.77	-2906.83	-3234	-3753.12	-4324.17	-4724.39	-5300.07	-5769.19	-6242.12	-615.436
55.9663	-8000	-7016.1	-1141.39	-1847.62	-2394.51	-2908.08	-3202.96	-3748.44	-4310.31	-4726.34	-5300.06	-5766.86	-6243.32	-613.661
56.1284	-8000	-7012.72	-1143.18	-1834.85	-2392.39	-2913.41	-3206.34	-3745.11	-4308.14	-4717.24	-5300.08	-5760.99	-6241.67	-622.14
56.2905	-8000	-7008.46	-1132.39	-1831	-2397.03	-2905.25	-3204.58	-3770.03	-4317.02	-4729.44	-5302.58	-5767.91	-6241.4	-630.648
56.4527	-8000	-7000.67	-1129.22	-1830.5	-2390.18	-2900.56	-3187.2	-3781.57	-4313.15	-4740.63	-5272.99	-5778.87	-6239.79	-635.762
56.6148	-8000	-7005.1	-1124.36	-1862.94	-2389.74	-2904.47	-3183.17	-3779.81	-4333.4	-4736.03	-5282.38	-5781.76	-6235.93	-640.838
56.7769	-8000	-7011.97	-1128.22	-1856.54	-2386.07	-2915.4	-3181.54	-3782.53	-4359.71	-4732.14	-5287.69	-5774.36	-6235.03	-652.479
56.939	-8000	-7011.77	-1114.13	-1850.08	-2394.85	-2907.06	-3196.36	-3783.61	-4365.14	-4729.45	-5275.31	-5780.81	-6235.13	-658.85
57.1012	-8000	-7012.65	-1108.27	-1845.97	-2402.67	-2910.1	-3186.09	-3784.29	-4356.34	-4733.4	-5252.45	-5782.24	-6234.11	-652.41
57.2633	-8000	-7011.87	-1106.98	-1826.02	-2402.58	-2920.88	-3185.72	-3780.14	-4336.38	-4716.69	-5256.23	-5778.76	-6228.69	-648.115
57.4254	-8000	-7011.75	-1104.67	-1818.56	-2415	-2929.42	-3177.08	-3787.6	-4344.62	-4695.6	-5252.38	-5769.97	-6226.48	-651.241
57.5875	-8000	-7015.19	-1103.49	-1824.27	-2416.77	-2931.67	-3177.5	-3789.7	-4310.61	-4704.4	-5258.81	-5774.12	-6233.76	-652.719
57.7497	-8000	-7004.38	-1104.62	-1833.05	-2417.75	-2930.94	-3169.9	-3779.42	-4287.16	-4693.72	-5271.16	-5781.68	-6235.88	-651.33
57.9118	-8000	-7008.28	-1115.54	-1844.01	-2405.04	-2937.39	-3158.08	-3777.12	-4301.61	-4686.95	-5266.81	-5771.93	-6234.11	-651.195
58.0739	-8000	-7009.07	-1124.1	-1852.93	-2404.38	-2934.88	-3171.67	-3774.3	-4311.99	-4680.81	-5272.08	-5771.79	-6232.8	-650.408
58.2361	-8000	-7008.26	-1133.32	-1859.77	-2409.74	-2927.69	-3180.16	-3776.89	-4299.35	-4686.26	-5264.56	-5772.51	-6238.86	-647.979
58.3982	-8000	-7008.87	-1141.95	-1863.5	-2395.4	-2922.95	-3181.64	-3773.1	-4279.49	-4706.93	-5257.05	-5776.73	-6244.14	-645.098
58.5603	-8000	-7001.66	-1139.34	-1855.86	-2392.48	-2911.03	-3193.84	-3772.94	-4280.6	-4703.49	-5242.73	-5773.41	-6236.74	-643.037
58.7224	-8000	-7006.86	-1145.09	-1855.95	-2395.71	-2906.51	-3214.55	-3783.24	-4278.55	-4716.52	-5253.13	-5767.37	-6232.3	-638.409
58.8846	-8000	-7001.34	-1144.11	-1847.73	-2394.22	-2900.41	-3220.58	-3786.28	-4230.45	-4721.27	-5268.07	-5767.65	-6227.88	-640.414
59.0467	-8000	-6993.5	-1137.28	-1846.73	-2390.37	-2900.28	-3229.62	-3782.25	-4223.81	-4725.34	-5263.06	-5764.28	-6224.29	-653.023
59.2088	-8000	-6996.01	-1135.03	-1856.78	-2397.05	-2897.55	-3219.68	-3773.19	-4242.85	-4721.62	-5261.27	-5767.52	-6224.96	-658.547
59.3709	-8000	-6990.85	-1126.72	-1848.06	-2403.91	-2901.93	-3222.49	-3772.05	-4244.24	-4712.77	-5275.11	-5764.57	-6220.01	-652.358
59.5331	-8000	-6984.59	-1116.2	-1837.81	-2403.74	-2907.03	-3210.41	-3753.24	-4253.36	-4703.21	-5277.7	-5774.95	-6218.9	-647.414
59.6952	-8000	-6982.29	-1107.76	-1832.62	-2396.39	-2901.5	-3206.43	-3754.19	-4264.16	-4708.87	-5244.44	-5777.3	-6217.46	-650.189
59.8573	-8000	-6978.18	-1107.86	-1823.21	-2389.85	-2893.1	-3204.94	-3757.04	-4288.3	-4697.11	-5232.82	-5776.9	-6218.29	-654.25
60.0195	-8000	-6980.74	-1111.84	-1839.92	-2386.93	-2892.77	-3210.81	-3761.52	-4290.69	-4691.03	-5228.33	-5773.76	-6216.03	-656.136
60.1816	-8000	-6976.09	-1106.92	-1824.05	-2371.82	-2895.65	-3213.17	-3767.21	-4282.58	-4691.28	-5224.44	-5773.08	-6210.22	-654.77
60.3437	-8000	-6978.97	-1110.91	-1813.78	-2370.73	-2899.25	-3204.08	-3763.6	-4291.95	-4693.77	-5232.57	-5772.05	-6208.59	-652.741
60.5058	-8000	-6978.12	-1107.03	-1812.33	-2381.76	-2910.14	-3208.74	-3769.14	-4297.37	-4681.33	-5231.38	-5772.4	-6204.88	-651.533
60.668	-8000	-6985.55	-1110.48	-1820.06	-2379.83	-2917.6	-3207.5	-3757.21	-4290.83	-4684.2	-5235.79	-5774.76	-6194.2	-644.572
60.8301	-8000	-6996.48	-1114.86	-1835.21	-2374.21	-2937.9	-3210.11	-3745.94	-4299.4	-4694.81	-5233.56	-5773.18	-6200.02	-633.82
60.9922	-8000	-6993.08	-1107.88	-1840.63	-2366.86	-2939.79	-3204.16	-3739.54	-4307.35	-4686.92	-5237.58	-5779.06	-6194.1	-626.456
61.1543	-8000	-6990.88	-1120.4	-1867.55	-2373.49	-2923.94	-3205.91	-3730.05	-4291.46	-4691.61	-5248.43	-5789.33	-6193.73	-625.274
61.3165	-8000	-6994.03	-1131.31	-1865.91	-2386.11	-2913.79	-3205.34	-3735.85	-4288.68	-4685.6	-5257.04	-5787.91	-6190.96	-621.878
61.4786	-8000	-6991.86	-1134.42	-1880.36	-2383.82	-2901.93	-3194.96	-3734.46	-4285.76	-4695.99	-5264.16	-5784.22	-6194.36	-625.873
61.6407	-8000	-6983.83	-1128.14	-1858.66	-2390.1	-2901.93	-3191.32	-3752.82	-4292.58	-4698.26	-5285	-5782.4	-6195.89	-636.13
61.8029	-8000	-6978.79	-1120.2	-1851.02	-2409.81	-2899.26	-3177.75	-3758.74	-4269.21	-4696.1	-5298.14	-5786.76	-6200.69	-647.084
61.965	-8000	-6986.2	-1128.29	-1850.64	-2416.6	-2905.36	-3201.97	-3776.85	-4271.16	-4709.56	-5305.28	-5779.91	-6206.76	-657.101
62.1271	-8000	-6994.27	-1120.61	-1844.17	-2419.96	-2919.54	-3205.13	-3780.49	-4290.38	-4705.74	-5297.79	-5776.22	-6213.64	-668.131
62.2892	-8000	-7002.59	-1119.78	-1851.17	-2414.64	-2940.15	-3228.68	-3777.05	-4289.93	-4707.57	-5273.18	-5776.52	-6218.74	-679.099
62.4514	-8000	-7003.43	-1111.87	-1838.71	-2417.14	-2934.69	-3235.34	-3773.98	-4279.71	-4707.73	-5280.86	-5774.17	-6222.02	-684.235
62.6135	-8000	-6996.28	-1111.57	-1856.03	-2418.34	-2922.32	-3220.29	-3760.98	-4268.76	-4694.79	-5270.13	-5776.37	-6220.87	-685.667
62.7756	-8000	-6995.17	-1114.02	-1853.92	-2405.17	-2920.38	-3229.53	-3758.64	-4239.51	-4688.25	-5277.63	-5780.74	-6215.93	-687.65
62.9377	-8000	-6990.56	-1111.81	-1842.62	-2401.86	-2909.75	-3219.59	-3749.34	-4238.88	-4693.41	-5265.49	-5779.7	-6213.05	-691.107
63.0999	-8000	-6981.63	-1116.63	-1847.57	-2393.51	-2908.9	-3221.64	-3744.66	-4214.45	-4695.02	-5261.97	-5775.35	-6211.46	-694.252
63.262	-8000	-6973.45	-1123.25	-1846.58	-2385.31	-2888.52	-3196.1	-3752.07	-4208.9	-4703.06	-5294.62	-5775.73	-6208.71	-697.124
63.4241	-8000	-6973.28	-1128.92	-1852.78	-2377.89	-2893.05	-3200.49	-3754.82	-4207.58	-4709.25	-5295.01	-5773.09	-6208.38	-700.916
63.5863	-8000	-6982.45	-1140.55	-1856.82	-2381.94	-2907.84	-3211.85	-3757.26	-4219.92	-4713.75	-5297.68	-5781.64	-6214.06	-702.356
63.7484	-8000	-6994.53	-1148.13	-1867.21	-2391.97	-2903.44	-3192.53	-3750.43	-4265.47	-4732.58	-5311.09	-5786.92	-6229.42	-698.025
63.9105	-8000	-6993.88	-1140.31	-1867.69	-2409.52	-2900.04	-3188.02	-3756.54	-4250.97	-4732.71	-5328.2	-5792.34	-6233.85	-690.452
64.0726	-8000	-6995.4	-1133.52	-1863.12	-2415.93	-2897.28	-3187.42	-3763.68	-4266.83	-4746.21	-5333.39	-5805.43	-6240.79	-691.154
64.2348	-8000	-7010.53	-1132.9	-1891.35	-2430.58	-2911.44	-3194.27	-3747.88	-4263.22	-4763.06	-5308.78	-5812.81	-6251.22	-693.387
64.3969	-8000	-7023.22	-1145.55	-1891.86	-2436.03	-2918.15	-3199.94	-3738.59	-4264.32	-4760.12	-5299.46	-5825.87	-6255	-692.494
64.559	-8000	-7022.4	-1138.12	-1879.37	-2428.75	-2915.31	-3213.93	-3744.03	-4263.06	-4769.59	-5297.91	-5827.65	-6249.09	-692.24
64.7211	-8000	-7016.12	-1124.43	-1864.78	-2423.59	-2925.59	-3224.53	-3748.45	-4268.46	-4760.22	-5279.77	-5822.43	-6246.11	-695.875
64.8833	-8000	-7019.33	-1129.73	-1865.82	-2412.31	-2935.26	-3207.16	-3747.53	-4276	-4756.12	-5264.97	-5821.3	-6245.04	-698.485
65.0454	-8000	-7025.45	-1124.95	-1865.29	-2411.7	-2939.28	-3216.02	-3742.43	-4284.62	-4741.61	-5274.91	-5822.97	-6236.56	-694.415
65.2075	-8000	-7021.58	-1115.61	-1853.28	-2398.24	-2938.52	-3216.32	-3755.35	-4285.97	-4738.24	-5292.1	-5816.23	-6239.8	-690.69
65.3696	-8000	-7017.96	-1106.54	-1860.03	-2395.33	-2930.99	-3200.87	-3764.64	-4274.03	-4726.71	-5311.34	-5803.3	-6236.57	-690.004
65.5318	-8000	-7024.24	-1110.79	-1871.17	-2401.93	-2917.79	-3211.82	-3749.47	-4259.76	-4714.33	-5317.15	-5803.31	-6238.12	-689.524
65.6939	-8000	-7028.28	-1112.63	-1878.27	-2403.88	-2919.67	-3205.66	-3730.48	-4254.32	-4715.18	-5312.03	-5801.31	-6233.67	-683.966
65.856	-8000	-7031.66	-1109.29	-1880.16	-2409.98	-2923.69	-3212.49	-3725.51	-4251.6	-4712.82	-5325.73	-5798.79	-6237.96	-678.383
66.0182	-8000	-7032.98	-1115.54	-1891.47	-2399.72	-2919.69	-3211.8	-3715.82	-4245.18	-4717.72	-5331.22	-5792.06	-6240.59	-673.9
66.1803	-8000	-7035.44	-1127.37	-1897.67	-2413.95	-2911.45	-3225.97	-3726.53	-4250.63	-4712.09	-5317.95	-5793.26	-6228.32	-665.425
66.3424	-8000	-7037.46	-1144.36	-1902.62	-2419.4	-2907.69	-3228.45	-3726.1	-4254.05	-4703.99	-5298.94	-5796.14	-6231.55	-657.675
66.5045	-8000	-7027.73	-1147.66	-1893.56	-2414.69	-2908.94	-3214.52	-3723.67	-4258.79	-4712.4	-5294.1	-5791.03	-6232.35	-655.272
66.6667	-8000	-7020.93	-1154.81	-1890.52	-2408.8	-2896.37	-3205.85	-3730.34	-4254.14	-4716.62	-5310.38	-5795.48	-6231.44	-661.685
66.8288	-8000	-7017.25	-1157.56	-1887.89	-2408.83	-2898.77	-3206.23	-3721.19	-4252.54	-4703.64	-5299.54	-5796.25	-6230.96	-665.041
66.9909	-8000	-7010.97	-1151.95	-1870.7	-2411.65	-2888.45	-3199.06	-3720.69	-4253.71	-4697.92	-5277.89	-5794.04	-6227.92	-661.922
67.153	-8000	-7007.21	-1141.76	-1867.08	-2399.86	-2902.33	-3183.15	-3705.23	-4259.66	-4694.2	-5293.42	-5793.96	-6232.24	-661.799
67.3152	-8000	-7002.29	-1112.25	-1859.73	-2392.96	-2904.36	-3185.93	-3699.29	-4269.21	-4710.73	-5302.27	-5797.31	-6222	-663.684
67.4773	-8000	-7011.65	-1113.39	-1873.38	-2394.96	-2919.64	-3185.27	-3715.8	-4268.1	-4704.4	-5309.11	-5797.34	-6216.32	-660.746
67.6394	-8000	-7021.69	-1110.08	-1882.02	-2377.27	-2933.32	-3214.56	-3725.46	-4273.56	-4704.63	-5304.67	-5793.59	-6221.11	-654.053
67.8016	-8000	-7030.45	-1123.83	-1881.16	-2373.87	-2929.25	-3211.8	-3734.71	-4273.01	-4713.61	-5308.87	-5791.21	-6216.01	-655.772
67.9637	-8000	-7029.37	-1125.23	-1885.77	-2374.81	-2936.38	-3216.86	-3735.92	-4283.23	-4720.08	-5314.53	-5793.33	-6221.6	-666.171
68.1258	-8000	-7034.37	-1128.19	-1881.99	-2374.53	-2943.72	-3220.48	-3735.54	-4287.81	-4725.56	-5301.63	-5797.98	-6217.37	-669.526
68.2879	-8000	-7039.16	-1134.93	-1868.44	-2370.38	-2944.92	-3223.55	-3745.53	-4268.57	-4715.62	-5302.51	-5804.47	-6226.12	-662.148
68.4501	-8000	-7049.3	-1133.55	-1862.31	-2376.87	-2941.04	-3222.23	-3745.54	-4268.42	-4727.66	-5298.13	-5804.23	-6225.39	-663.027
68.6122	-8000	-7049.78	-1125.64	-1852.76	-2393.12	-2923.88	-3200.24	-3749.03	-4271.77	-4739.33	-5310.95	-5805.73	-6230.43	-668.312
68.7743	-8000	-7050.33	-1118.16	-1862.23	-2395.94	-2930.61	-3180.91	-3738.35	-4289.35	-4745.85	-5309.56	-5808.01	-6232.24	-663.751
68.9364	-8000	-7047.65	-1120.56	-1865.96	-2386.78	-2934.52	-3158.05	-3737.19	-4286.29	-4748.39	-5306.75	-5809.68	-6227.59	-653.864
69.0986	-8000	-7049.05	-1115.6	-1871.91	-2384.97	-2943.98	-3157.66	-3738.48	-4295.44	-4741.48	-5314.52	-5807.39	-6230.9	-643.54
69.2607	-8000	-7045.2	-1115.24	-1877.56	-2382.66	-2942.78	-3146.15	-3740.23	-4296.42	-4740.53	-5325.7	-5795.61	-6220.38	-632.791
69.4228	-8000	-7029.7	-1118.36	-1879.75	-2383.7	-2947.07	-3143.26	-3721.85	-4292.97	-4729.5	-5313.49	-5797.77	-6217.07	-617
69.585	-8000	-7027	-1115.84	-1877.31	-2378.22	-2955.93	-3148.94	-3716.18	-4290.49	-4713.33	-5299.54	-5790.41	-6207.73	-607.213
69.7471	-8000	-7028.97	-1113.57	-1872.27	-2382.21	-2940.87	-3155.44	-3726.82	-4271.62	-4700.5	-5299.44	-5791.35	-6210.97	-607.601
69.9092	-8000	-7035.63	-1112.95	-1882.02	-2392.68	-2935.91	-3157.17	-3734.06	-4261.37	-4698.93	-5299.47	-5790.22	-6208.61	-610.683
70.0713	-8000	-7033.14	-1117.05	-1882.02	-2395.56	-2922.64	-3157.49	-3734.29	-4252.23	-4703.49	-5289.71	-5788.98	-6209.63	-617.911
70.2335	-8000	-7030	-1118.96	-1882.22	-2402.69	-2910.88	-3154.95	-3727.09	-4277.38	-4700.28	-5279.98	-5792.47	-6212.81	-630.376
70.3956	-8000	-7038.03	-1112.29	-1872.96	-2407.06	-2912.37	-3161.22	-3739.89	-4282.75	-4703	-5283.78	-5793.57	-6215.13	-642.933
70.5577	-8000	-7037.07	-1131.94	-1876.79	-2405.46	-2914.06	-3152.47	-3750.55	-4288.35	-4699	-5287.94	-5806.4	-6217.55	-647.492
70.7198	-8000	-7032.32	-1126	-1880.1	-2402.56	-2929	-3141.57	-3742.09	-4303.19	-4700.12	-5295.4	-5798.02	-6208.54	-644.782
70.882	-8000	-7027.09	-1128.06	-1870.94	-2396.33	-2918.99	-3168.52	-3735.54	-4306.06	-4687.96	-5294.11	-5791.74	-6206.42	-641.511
71.0441	-8000	-7028.03	-1124.02	-1854.23	-2395.85	-2927.69	-3163.56	-3748.68	-4319.72	-4687.01	-5300.44	-5793.52	-6203.17	-640.927
71.2062	-8000	-7028.55	-1135.14	-1861.32	-2389.71	-2939.93	-3167.87	-3760.84	-4322.72	-4689.67	-5299.07	-5802.51	-6202.85	-646.114
71.3684	-8000	-7031.55	-1132.43	-1870.65	-2382.13	-2933.08	-3159.63	-3762.13	-4324.21	-4692.36	-5297.67	-5796.68	-6206.52	-651.258
71.5305	-8000	-7028.26	-1120.4	-1873.4	-2378.94	-2932.08	-3169.96	-3761.28	-4311.7	-4684.38	-5311.97	-5794.34	-6204.19	-656.555
71.6926	-8000	-7030.78	-1123.33	-1872.56	-2376.22	-2925.79	-3184.15	-3757.77	-4303.23	-4680.03	-5318.15	-5810.1	-6213.63	-654.379
71.8547	-8000	-7033.28	-1125.42	-1880.63	-2382.69	-2926.23	-3158.65	-3762.01	-4305.54	-4689.86	-5319.85	-5814.3	-6225.08	-648.15
72.0169	-8000	-7034.68	-1127.69	-1876.13	-2386.77	-2917.67	-3151.76	-3759.87	-4299.27	-4681.19	-5317.64	-5811.52	-6223.23	-639.043
72.179	-8000	-7029.64	-1117.61	-1865.51	-2377.69	-2910.92	-3146.61	-3748.99	-4303.73	-4683.37	-5304.77	-5801.13	-6225.93	-622.103
72.3411	-8000	-7023.42	-1122.78	-1851.91	-2382.92	-2919.18	-3151.43	-3743.62	-4307.37	-4688.31	-5296.16	-5801.68	-6221.21	-604.457
72.5032	-8000	-7023.19	-1131.19	-1845.75	-2386.88	-2910.55	-3153.79	-3735.67	-4320.66	-4706.97	-5279.73	-5799.95	-6229.94	-596.563
72.6654	-8000	-7022.23	-1127.66	-1836.41	-2385.83	-2909.74	-3146.41	-3748.12	-4332.78	-4713.8	-5279.46	-5794.13	-6229.11	-595.167
72.8275	-8000	-7024.66	-1126.51	-1844.74	-2375.11	-2906.99	-3169.3	-3757.64	-4323.87	-4716.5	-5274.35	-5790.36	-6236.26	-604.874
72.9896	-8000	-7027.62	-1137.76	-1857.16	-2374.74	-2902.71	-3173.11	-3756.06	-4309.15	-4724.08	-5277.96	-5788.97	-6235.61	-620.671
73.1518	-8000	-7034.7	-1130.84	-1870.83	-2387.92	-2912.48	-3176.24	-3763.51	-4311.14	-4725.06	-5272.99	-5790.48	-6236.56	-638.717
73.3139	-8000	-7040.89	-1131.67	-1874.26	-2384.61	-2908.59	-3174.09	-3768.66	-4307.67	-4702.93	-5272.53	-5799.88	-6234.59	-652.628
73.476	-8000	-7049.39	-1130.71	-1877.67	-2384.77	-2912.87	-3184.58	-3766.7	-4308.11	-4702.06	-5270.65	-5797.94	-6232.75	-659.412
73.6381	-8000	-7047.06	-1141.64	-1854.98	-2383.11	-2916.64	-3199.43	-3751.98	-4297.95	-4687.85	-5259.26	-5798.04	-6231.64	-667.406
73.8003	-8000	-7049.52	-1139.46	-1858.42	-2389	-2924.22	-3188.28	-3735.52	-4299.5	-4673.65	-5257.72	-5794.36	-6227.58	-670.226
73.9624	-8000	-7050.48	-1129.14	-1852.31	-2392.87	-2940.96	-3196.85	-3743.23	-4319.65	-4680.22	-5270.08	-5801.81	-6226.62	-672.139
74.1245	-8000	-7046.51	-1130.53	-1830.87	-2397.11	-2932.6	-3176.12	-3735.19	-4293.34	-4687.69	-5271.11	-5796.38	-6231.17	-674.432
74.2866	-8000	-7044.08	-1128.14	-1830.4	-2393.86	-2930.91	-3175.23	-3732.89	-4313.49	-4701.03	-5273.48	-5796.89	-6233.41	-673.71
74.4488	-8000	-7041.33	-1127.96	-1847.7	-2406.38	-2944.6	-3175.26	-3740.63	-4302.38	-4700.9	-5270.15	-5795.39	-6229.53	-672.69
74.6109	-8000	-7040.01	-1124.31	-1872.34	-2412.57	-2933.71	-3160.52	-3741.96	-4322.72	-4712.65	-5269.37	-5791.72	-6233.5	-670.096
74.773	-8000	-7042.67	-1122.95	-1860.01	-2403.69	-2937.71	-3181.06	-3747.86	-4347.51	-4722.54	-5257.95	-5793.01	-6228.49	-669.499
74.9351	-8000	-7033.6	-1125.57	-1862.28	-2388.16	-2930.09	-3187.63	-3739.13	-4349.91	-4721.62	-5231.72	-5788.51	-6230.4	-665.444
75.0973	-8000	-7045.41	-1127.06	-1886.12	-2406.9	-2932.83	-3201.79	-3748.33	-4357.1	-4728.24	-5252.75	-5788.49	-6224.96	-659.254
75.2594	-8000	-7044.98	-1122.95	-1883.09	-2413.42	-2927.18	-3212.28	-3762.52	-4335.71	-4734.09	-5259.38	-5784.55	-6226.59	-659.467
75.4215	-8000	-7041.27	-1124.05	-1873.96	-2404.22	-2923.16	-3205.87	-3754.29	-4337.45	-4737.57	-5267.57	-5788.56	-6229.55	-667.366
75.5837	-8000	-7039.39	-1126.1	-1859.15	-2400.36	-2928.54	-3213.19	-3769.27	-4326.65	-4752.05	-5270.64	-5795.54	-6221.47	-675.925
75.7458	-8000	-7035.57	-1138.49	-1873.78	-2405.29	-2925.74	-3198.12	-3764.21	-4308.51	-4752.81	-5275.96	-5800.23	-6232.86	-678.748
75.9079	-8000	-7041.71	-1149.16	-1883.51	-2406.98	-2924.28	-3200.04	-3751.33	-4314.15	-4741.79	-5286.36	-5801.87	-6239.29	-680.541
76.07	-8000	-7031.92	-1141.74	-1871.66	-2392.83	-2919.77	-3200.3	-3760.79	-4310.2	-4735.34	-5266.74	-5805.03	-6239.08	-683.909
76.2322	-8000	-7033.31	-1151.42	-1876.83	-2389.41	-2935.05	-3196.34	-3751.35	-4307.74	-4737.71	-5275.35	-5801.41	-6236.67	-684.837
76.3943	-8000	-7036.1	-1152.62	-1875.9	-2381.15	-2925.03	-3201.35	-3755.13	-4298.11	-4737.45	-5272.4	-5796.82	-6242.61	-685.609
76.5564	-8000	-7037.18	-1137.18	-1876.59	-2387.89	-2927.42	-3205.59	-3755.27	-4297.44	-4742.27	-5264.6	-5793.18	-6244.97	-687.696
76.7185	-8000	-7035.92	-1131.16	-1863.93	-2396.32	-2916.74	-3208.07	-3764.55	-4290.12	-4742.46	-5265.72	-5790.88	-6234.88	-689.44
76.8807	-8000	-7034.48	-1132.2	-1854.14	-2399.18	-2913.79	-3213.74	-3766.59	-4285.6	-4752.44	-5275.12	-5800.03	-6233.01	-693.774
77.0428	-8000	-7034.52	-1145.65	-1850.77	-2390.13	-2899.41	-3208.82	-3753.13	-4282.3	-4751.62	-5280.49	-5800.24	-6230.9	-696.648
77.2049	-8000	-7033.95	-1151.1	-1840.46	-2398.09	-2888.93	-3201.74	-3745.75	-4288.13	-4753.57	-5264.47	-5813.62	-6231.33	-698.387
77.3671	-8000	-7032.02	-1150.2	-1843.37	-2408.67	-2894.93	-3188.92	-3741.25	-4287.14	-4756.3	-5261.63	-5816.77	-6231.83	-697.256
77.5292	-8000	-7035.55	-1156.73	-1853.43	-2407.95	-2897.31	-3192.62	-3727.18	-4299.67	-4758.49	-5272.5	-5811.32	-6235.28	-694.392
77.6913	-8000	-7032.97	-1161.41	-1865.9	-2401.7	-2902.12	-3192.78	-3730.48	-4311.58	-4747.52	-5269.85	-5814.96	-6233.98	-695.836
77.8534	-8000	-7031.75	-1147.91	-1865	-2402.15	-2911.08	-3181.3	-3735.06	-4321.23	-4752.53	-5269.43	-5809.5	-6231.18	-698.409
78.0156	-8000	-7033.88	-1146.59	-1851.25	-2411.78	-2918.34	-3184.61	-3738.21	-4328.71	-4748.74	-5267.27	-5808.13	-6239.22	-701.086
78.1777	-8000	-7033.93	-1145.75	-1860.52	-2408.04	-2910.81	-3190.95	-3731.54	-4335.35	-4742.13	-5275.06	-5805.64	-6234.15	-703.704
78.3398	-8000	-7041.86	-1148.15	-1870.48	-2411.39	-2914.72	-3188.31	-3738.33	-4354.9	-4736.6	-5289.59	-5811.29	-6231.48	-703.769
78.5019	-8000	-7042.83	-1145.38	-1849.71	-2411.7	-2911.45	-3184.8	-3720.74	-4367.8	-4724.13	-5297.35	-5815.05	-6223.37	-696.914
78.6641	-8000	-7053.02	-1147.23	-1856.65	-2412.6	-2905.54	-3182.06	-3704.08	-4349.56	-4723.12	-5310.9	-5816.19	-6223.01	-680.614
78.8262	-8000	-7059.03	-1148.8	-1870.74	-2411.88	-2897.55	-3187.79	-3698.43	-4347.23	-4730.97	-5301.38	-5807.46	-6221.73	-664.367
78.9883	-8000	-7060.57	-1140.73	-1886.82	-2404.19	-2896.68	-3181.45	-3692.67	-4346.83	-4720.08	-5305.97	-5803.34	-6219.14	-656.221
79.1505	-8000	-7056.9	-1141.93	-1890.54	-2405.97	-2885.62	-3182.67	-3701.95	-4320.17	-4734.58	-5314.31	-5794.96	-6215.79	-649.705
79.3126	-8000	-7056.84	-1137.66	-1894.89	-2412.8	-2882.57	-3198.16	-3709.56	-4299.54	-4747.06	-5312.04	-5787.2	-6225.76	-648.854
79.4747	-8000	-7059.36	-1140.51	-1922.77	-2409.39	-2893.69	-3195.45	-3719.76	-4290.11	-4758.29	-5315.97	-5786.24	-6227.87	-657.909
79.6368	-8000	-7057.12	-1141.03	-1911.39	-2420.44	-2895.68	-3196.83	-3710.73	-4299.51	-4781.69	-5332.04	-5784.69	-6233.35	-670.742
79.799	-8000	-7054.68	-1137.97	-1891.69	-2418.73	-2899.14	-3187.67	-3704.29	-4288.99	-4791.92	-5347.14	-5792.74	-6238.27	-673.899
79.9611	-8000	-7055.49	-1138.95	-1902.61	-2426.21	-2905.84	-3186.08	-3708.68	-4276.56	-4796.62	-5342.46	-5792.71	-6243.31	-673.565
80.1232	-8000	-7058.36	-1135.62	-1899.67	-2417.57	-2925.89	-3191.98	-3707.65	-4277.44	-4790.82	-5323.86	-5799.17	-6243.67	-679.557
80.2853	-8000	-7058.72	-1127.57	-1885.46	-2413.17	-2931.72	-3202.09	-3707.81	-4282.61	-4789.3	-5327.25	-5800.66	-6235.81	-684.261
80.4475	-8000	-7056.95	-1117.06	-1871.82	-2417.99	-2920.75	-3185.37	-3714.7	-4290.53	-4787.28	-5324.75	-5802.93	-6237.69	-686.07
80.6096	-8000	-7060.01	-1119.02	-1873.7	-2419.16	-2931.05	-3170.8	-3733.39	-4294.78	-4780.89	-5322.44	-5804.29	-6235.89	-688.956
80.7717	-8000	-7065.87	-1123.29	-1876.64	-2419.52	-2934.11	-3178.43	-3749.64	-4295.27	-4759.24	-5336.66	-5806.01	-6234.1	-689.668
80.9339	-8000	-7060.83	-1125.51	-1873.15	-2425.63	-2936.02	-3172.66	-3748.85	-4291.52	-4761.03	-5346.94	-5812.87	-6225.58	-685.756
81.096	-8000	-7056.64	-1128.86	-1885.74	-2430.64	-2938.47	-3149.74	-3759.27	-4316.46	-4752.21	-5356.87	-5809.91	-6223.97	-681.588
81.2581	-8000	-7059.05	-1137.02	-1890.9	-2427.49	-2933.44	-3117.39	-3773.58	-4326.19	-4752.5	-5350.44	-5817.75	-6221.35	-678.821
81.4202	-8000	-7060.29	-1142.27	-1903.99	-2426.33	-2929	-3150.1	-3778.57	-4308.55	-4750.5	-5348.76	-5810.53	-6218.68	-674.091
81.5824	-8000	-7059.61	-1143.72	-1903.01	-2416.87	-2913.41	-3179.62	-3774.14	-4314.59	-4761.63	-5343.62	-5802.73	-6217.12	-670.258
81.7445	-8000	-7058.92	-1149.67	-1895.02	-2419.34	-2903.55	-3172.55	-3773.95	-4336.78	-4774.26	-5322.19	-5797.13	-6221.58	-674.468
81.9066	-8000	-7067.07	-1151.36	-1893.17	-2420.66	-2912.26	-3190.49	-3767.08	-4337.5	-4776.16	-5320.89	-5787.8	-6222.76	-682.116
82.0687	-8000	-7066.76	-1148.34	-1886.57	-2415.78	-2905.16	-3195.98	-3754.12	-4324.65	-4782.14	-5309.78	-5788.2	-6227.82	-683.72
82.2309	-8000	-7070.98	-1151.11	-1892.97	-2412.93	-2910.68	-3214.44	-3743.64	-4318.72	-4771.69	-5303.33	-5787.08	-6228.44	-680.474
82.393	-8000	-7068.53	-1151.62	-1880.73	-2411.52	-2927.71	-3194.27	-3738.84	-4317.19	-4778.38	-5299.09	-5792.19	-6239.45	-677.07
82.5551	-8000	-7064.6	-1142.15	-1890.92	-2408.27	-2930.4	-3182.25	-3737.86	-4294.95	-4771.08	-5298.32	-5797.48	-6241.14	-683.393
82.7173	-8000	-7062.52	-1136.72	-1903.47	-2407.71	-2936.29	-3184.74	-3740.93	-4284.72	-4767.64	-5301.91	-5799.06	-6231.43	-688.597
82.8794	-8000	-7060.14	-1128.62	-1895.49	-2405.94	-2935.51	-3177.91	-3745.06	-4304.38	-4749.99	-5311.91	-5803.7	-6239.8	-689.216
83.0415	-8000	-7059.06	-1125.22	-1893	-2408.83	-2939.34	-3182.98	-3735.47	-4318.76	-4755.08	-5316.92	-5800.59	-6238.86	-691.623
83.2036	-8000	-7051.64	-1132.57	-1879.15	-2419.67	-2938.38	-3172.4	-3743.79	-4315.51	-4762.61	-5315.98	-5803.75	-6245.4	-698.731
83.3658	-8000	-7056.85	-1138.58	-1874.98	-2410.03	-2936.67	-3193.5	-3733.65	-4328.99	-4746.86	-5323.66	-5811.2	-6237.92	-702.567
83.5279	-8000	-7065.47	-1135.7	-1874.01	-2413.27	-2946.26	-3197.7	-3741.73	-4329.31	-4752.58	-5317.95	-5809.21	-6244.74	-695.997
83.69	-8000	-7066.11	-1133.46	-1863.3	-2411.57	-2941.86	-3200.08	-3746.79	-4324.24	-4765.53	-5318.38	-5812.77	-6253.13	-689.571
83.8521	-8000	-7066.28	-1139.19	-1859.12	-2409.72	-2936.14	-3199.04	-3754.28	-4324.59	-4773.98	-5319.06	-5810.82	-6256.32	-685.651
84.0143	-8000	-7074	-1145.72	-1854.6	-2406.68	-2931.69	-3213.67	-3754.44	-4321.58	-4764.31	-5334.53	-5808.79	-6253.44	-681.158
84.1764	-8000	-7074.12	-1136.53	-1848.5	-2407.19	-2931.13	-3230.4	-3750.56	-4306.19	-4763.43	-5342.72	-5793.54	-6252.27	-677.391
84.3385	-8000	-7063.01	-1131.19	-1849.49	-2424.2	-2934.9	-3214.79	-3751.29	-4307.82	-4757.43	-5326.87	-5788.24	-6252.79	-679.356
84.5006	-8000	-7057.24	-1137.56	-1859.38	-2423.15	-2933.88	-3215.1	-3733.29	-4325.37	-4757.47	-5317.34	-5789.4	-6247.15	-683.815
84.6628	-8000	-7046.91	-1139.68	-1853.48	-2413.74	-2932.01	-3219	-3718.82	-4324.01	-4745.43	-5300.86	-5785.82	-6238.32	-684.292
84.8249	-8000	-7048.33	-1157.81	-1848.92	-2416.21	-2943.17	-3216.33	-3714.43	-4307.65	-4743.85	-5288.43	-5788.93	-6241.53	-682.48
84.987	-8000	-7043.38	-1162.69	-1867	-2410.78	-2936.74	-3199.46	-3716.5	-4304.03	-4749.4	-5273.17	-5786.32	-6242.38	-681.056
85.1492	-8000	-7045.75	-1161.17	-1882.88	-2402.23	-2928.82	-3188.57	-3723.24	-4320.79	-4751.57	-5280.67	-5786.44	-6242.98	-678.183
85.3113	-8000	-7050.37	-1165.59	-1892.73	-2399.8	-2920.24	-3200.53	-3731.44	-4307.89	-4755.62	-5289.09	-5784.46	-6239.96	-671.505
85.4734	-8000	-7048.93	-1161.63	-1888.33	-2390.35	-2907.45	-3192.2	-3741.82	-4294.16	-4759.24	-5298.65	-5783.15	-6241.84	-664.142
85.6355	-8000	-7054.56	-1160.61	-1900.29	-2396.89	-2906.03	-3185.74	-3732.69	-4299.69	-4770.07	-5309.7	-5785.49	-6243.83	-658.179
85.7977	-8000	-7048.16	-1148.54	-1903.05	-2396.77	-2900.4	-3197.42	-3735.12	-4312.16	-4763.66	-5321.02	-5785.96	-6239.76	-652.743
85.9598	-8000	-7045.62	-1140.61	-1904.51	-2401.2	-2908.28	-3190.75	-3736.64	-4306.99	-4768.67	-5315.65	-5796.66	-6240.83	-647.209
86.1219	-8000	-7038.39	-1134.37	-1910.74	-2408.76	-2908.69	-3193.05	-3731.53	-4297.26	-4769.29	-5295.27	-5793	-6230.19	-648.345
86.284	-8000	-7035.9	-1134.39	-1915.14	-2399.86	-2919.17	-3191.4	-3729.2	-4292.2	-4770.89	-5308.74	-5787.44	-6234.22	-656.558
86.4462	-8000	-7029.8	-1134.49	-1924.27	-2405.1	-2926.04	-3191.95	-3735.45	-4307.87	-4775.11	-5311.4	-5786.03	-6230.68	-666.975
86.6083	-8000	-7025.61	-1132.95	-1934.93	-2409.58	-2920.64	-3198.83	-3744.96	-4319.28	-4787.03	-5319.77	-5787.2	-6232.61	-676.267
86.7704	-8000	-7029.1	-1129.26	-1958.89	-2410.69	-2914.7	-3195.98	-3734.4	-4303.73	-4792.78	-5313.88	-5784.3	-6231.43	-682.944
86.9326	-8000	-7030.28	-1133.54	-1941.42	-2410.97	-2917.46	-3198.12	-3731.24	-4296.35	-4794.43	-5329.08	-5769.52	-6233.46	-689.033
87.0947	-8000	-7031.73	-1140.03	-1934.46	-2417.9	-2911.13	-3201.89	-3731.68	-4295.55	-4799.14	-5334.39	-5769.31	-6239.62	-691.625
87.2568	-8000	-7033.07	-1147.13	-1920.36	-2420.2	-2899.93	-3204.3	-3735.01	-4291.37	-4799.66	-5333.9	-5771.37	-6235.58	-689.247
87.4189	-8000	-7026.79	-1139.12	-1909.15	-2418.15	-2900.94	-3214.72	-3725.03	-4293.19	-4782.81	-5325.02	-5763.87	-6233.94	-678.54
87.5811	-8000	-7030.55	-1135	-1903.53	-2412.1	-2907.57	-3220.98	-3733.48	-4285.65	-4770.15	-5315.15	-5753.23	-6235.19	-663.537
87.7432	-8000	-7019.95	-1137.57	-1872.32	-2406.74	-2912.71	-3235.72	-3731.72	-4303.34	-4769.62	-5319.26	-5758.31	-6230.81	-656.651
87.9053	-8000	-7014.42	-1132.83	-1870.77	-2402.49	-2922.03	-3238.49	-3729.22	-4307.87	-4755.4	-5326.47	-5772.25	-6234.86	-652.313
88.0674	-8000	-7015.17	-1128.19	-1868.3	-2395.58	-2915.12	-3241.59	-3738.06	-4312.04	-4744.66	-5332.5	-5776.26	-6236.34	-645.372
88.2296	-8000	-7013.86	-1126.96	-1881.85	-2402.19	-2922.29	-3232.18	-3726.42	-4316.61	-4736.78	-5331.42	-5779.9	-6249.45	-638.628
88.3917	-8000	-7014.11	-1139.89	-1884.45	-2401.79	-2925.79	-3226.17	-3741.74	-4316.43	-4732.42	-5320.64	-5787.38	-6250.11	-645.479
88.5538	-8000	-7012.76	-1138.24	-1875.66	-2401.82	-2933.84	-3219.62	-3745.78	-4312.66	-4737.41	-5320.8	-5797.67	-6255.79	-655.704
88.716	-8000	-7015.43	-1141.95	-1871.63	-2399.24	-2922.51	-3194.01	-3753.89	-4318.94	-4746.01	-5315.86	-5802.01	-6258.73	-658.35
88.8781	-8000	-7012.35	-1143.24	-1864.15	-2398.9	-2911.26	-3202.92	-3757.88	-4327.25	-4766.44	-5303.09	-5798.06	-6256.37	-655.798
89.0402	-8000	-7005.28	-1139.08	-1865.72	-2393.83	-2913.01	-3180.19	-3769.26	-4316.38	-4770.3	-5299.97	-5800.17	-6258.02	-656.748
89.2023	-8000	-7008.95	-1125.77	-1860.31	-2399.65	-2920.14	-3193.45	-3783.2	-4310.97	-4778.57	-5301.83	-5803.77	-6251.99	-659.427
89.3645	-8000	-7018.7	-1115.76	-1882.74	-2407.5	-2913.67	-3187.55	-3775.09	-4312.42	-4783.08	-5313.13	-5799.04	-6249.18	-658.018
89.5266	-8000	-7020.06	-1111.28	-1888.9	-2407.24	-2899.68	-3185.09	-3775.86	-4330.08	-4771.88	-5333.46	-5791.88	-6242.05	-658.322
89.6887	-8000	-7020.61	-1123.73	-1903.2	-2419.59	-2901.14	-3185.1	-3776.67	-4324.69	-4767.21	-5326.67	-5788.78	-6247.93	-659.838
89.8508	-8000	-7028.71	-1123.32	-1911.24	-2425.07	-2911.35	-3172.15	-3761.53	-4321.92	-4758.92	-5338.99	-5796.59	-6250.49	-655.963
90.013	-8000	-7032.98	-1130.75	-1895.79	-2424.78	-2907.33	-3182.46	-3750.09	-4334.8	-4760.04	-5334.4	-5800.47	-6245.74	-641.907
90.1751	-8000	-7030.53	-1140.16	-1879.99	-2423.3	-2901.38	-3173.9	-3748.49	-4338.46	-4759	-5331.3	-5796.19	-6239.49	-635.106
90.3372	-8000	-7026.39	-1144.85	-1859.66	-2420.6	-2895.69	-3183.08	-3749.87	-4328.6	-4766.86	-5333.01	-5802.5	-6248.87	-632.359
90.4994	-8000	-7028.4	-1150.27	-1862.81	-2421.57	-2897.02	-3176.47	-3756.43	-4318.63	-4781.68	-5305.58	-5806.49	-6246.69	-627.792
90.6615	-8000	-7029.1	-1148.6	-1882.79	-2424.41	-2902.1	-3184.39	-3757.71	-4307.24	-4780.86	-5318.37	-5800.7	-6239.37	-628.329
90.8236	-8000	-7025.94	-1157.61	-1882.57	-2432.97	-2914.48	-3171.72	-3761.42	-4304.99	-4785.53	-5312.8	-5798.76	-6226.98	-641.486
90.9857	-8000	-7030.68	-1161.08	-1895.18	-2436.43	-2925.78	-3181.82	-3760.48	-4297.88	-4800.66	-5319.09	-5793.35	-6227.93	-658.49
91.1479	-8000	-7036.55	-1166.31	-1912.2	-2427.09	-2923	-3200.98	-3757.05	-4307.96	-4805.64	-5304.53	-5793.12	-6228.67	-659.504
91.31	-8000	-7030.88	-1175.95	-1913.08	-2428.77	-2921.18	-3187.92	-3746.11	-4298.61	-4798.07	-5316.37	-5795.54	-6209.32	-653.707
91.4721	-8000	-7029.31	-1181.3	-1913.06	-2436.52	-2912.81	-3199.61	-3736.86	-4280.96	-4792.31	-5334.07	-5798.44	-6210.87	-641.668
91.6342	-8000	-7027	-1181.29	-1891.49	-2426.46	-2900.21	-3201.76	-3725.91	-4292.66	-4800.08	-5343.24	-5793.66	-6211.63	-624.324
91.7964	-8000	-7026.51	-1183.19	-1905.66	-2416	-2895.05	-3215.53	-3729.3	-4292.96	-4805.72	-5344.17	-5780.11	-6217.1	-614.985
91.9585	-8000	-7021.16	-1181.97	-1906.72	-2416.53	-2878.11	-3209.86	-3732.88	-4284.9	-4791.99	-5342.66	-5785.51	-6216.56	-613.807
92.1206	-8000	-7009.74	-1176.29	-1898.08	-2409.87	-2881.91	-3200.27	-3727.34	-4282.33	-4788.87	-5351.02	-5783.94	-6226.66	-624.395
92.2827	-8000	-7009.61	-1173.76	-1890.79	-2405.23	-2883.25	-3201.4	-3747.04	-4285.41	-4792.33	-5334.82	-5778.88	-6232.87	-642.223
92.4449	-8000	-7007.62	-1166.84	-1896.82	-2397.4	-2874.46	-3200.1	-3749.62	-4300.65	-4793.8	-5317.77	-5783.44	-6240.28	-664.529
92.607	-8000	-7012.82	-1157.8	-1896.48	-2395.43	-2882.34	-3197.38	-3757.68	-4298.58	-4783.57	-5308.28	-5790.13	-6245.84	-675.844
92.7691	-8000	-7011.26	-1162.81	-1889.51	-2392.44	-2875.55	-3191.16	-3764.81	-4306.65	-4771.3	-5308.94	-5797.85	-6238.86	-672.419
92.9313	-8000	-7007.03	-1166.55	-1869.04	-2390.49	-2883.75	-3173.4	-3769.97	-4321.33	-4772.64	-5311.92	-5800.49	-6240.45	-671.235
93.0934	-8000	-7015.67	-1158.18	-1878.92	-2408.82	-2871.8	-3170.54	-3763.61	-4313.43	-4777.8	-5309.39	-5806.13	-6234.95	-669.502
93.2555	-8000	-7009.89	-1142.82	-1888.53	-2406.74	-2879.96	-3161.12	-3771.23	-4293.6	-4766.02	-5307.59	-5804.73	-6238.08	-664.13
93.4176	-8000	-7014.41	-1154.82	-1899.05	-2409.38	-2890.02	-3163.31	-3773.94	-4292.36	-4760.37	-5303.81	-5800.53	-6237.16	-662.554
93.5798	-8000	-7011.38	-1149.6	-1899.07	-2419.96	-2902.82	-3183.59	-3774.63	-4292.72	-4763.95	-5293.72	-5802.84	-6231.35	-670.149
93.7419	-8000	-7008.99	-1132.17	-1910.31	-2429.52	-2910.56	-3185.44	-3764.25	-4286.56	-4785.59	-5298.19	-5799.37	-6232.09	-677.755
93.904	-8000	-7013.74	-1125.21	-1911.51	-2421.84	-2921.36	-3203.31	-3770.9	-4290.79	-4785.5	-5287.45	-5794.47	-6231.48	-679.675
94.0661	-8000	-7014.47	-1132.14	-1910.07	-2423.07	-2930.2	-3201.21	-3759.98	-4303.67	-4782.09	-5292.25	-5790.74	-6236.56	-670.589
94.2283	-8000	-7017.42	-1139.39	-1911.37	-2430.63	-2919.78	-3214.3	-3747.53	-4322.51	-4788.83	-5303.26	-5790.83	-6235.79	-651.987
94.3904	-8000	-7007.17	-1137.76	-1912.17	-2432.17	-2916.44	-3207.6	-3744.48	-4323.35	-4792.13	-5314.48	-5785.16	-6230.91	-642.278
94.5525	-8000	-7007.38	-1140.08	-1918.46	-2426.25	-2908.57	-3193.02	-3748.08	-4328.93	-4784.85	-5302.99	-5784.57	-6236.13	-642.833
94.7147	-8000	-7012.43	-1146.18	-1913.77	-2423.65	-2904.79	-3189.29	-3747.77	-4323.58	-4773.67	-5294.49	-5780.44	-6235.27	-644.833
94.8768	-8000	-7010.4	-1145.37	-1904.59	-2433.1	-2907.23	-3179.92	-3754.96	-4328.38	-4775.91	-5309.48	-5783.19	-6240.48	-648.495
95.0389	-8000	-7004.02	-1143.54	-1890.29	-2415.32	-2920.5	-3185.48	-3777.71	-4327.73	-4768.07	-5310.35	-5781.57	-6237.38	-665.463
95.201	-8000	-7005.24	-1142.46	-1885.24	-2409.85	-2934.51	-3173.66	-3779.29	-4342.72	-4764.58	-5299.46	-5782.48	-6242.34	-689.549
95.3632	-8000	-7009.64	-1137.73	-1863.45	-2404.92	-2938.16	-3179.49	-3767.83	-4353.04	-4756.7	-5294.43	-5782.02	-6249.87	-700.998
95.5253	-8000	-7007.04	-1134.14	-1852.5	-2402.02	-2940.26	-3191.78	-3764.81	-4351.7	-4754.3	-5300.41	-5783.37	-6257.42	-706.952
95.6874	-8000	-7004.23	-1124.06	-1857.5	-2401.71	-2936	-3192.06	-3759.96	-4354.82	-4753.24	-5304.52	-5780.93	-6253.4	-710.408
95.8495	-8000	-7004.46	-1122.78	-1876.54	-2396.96	-2927.99	-3192.29	-3740.34	-4357.74	-4747.68	-5287.67	-5781.52	-6247.63	-709.128
96.0117	-8000	-7016.68	-1124.93	-1873.19	-2409.68	-2923.3	-3195.42	-3744.29	-4355.69	-4764.44	-5283.76	-5784.06	-6242.96	-707.678
96.1738	-8000	-7009.63	-1122.8	-1864.43	-2413.44	-2904.07	-3192.51	-3739.34	-4346.92	-4773.55	-5283.61	-5782.42	-6234.87	-707.094
96.3359	-8000	-7011.97	-1121.09	-1869.84	-2418.44	-2899.71	-3185.38	-3749.06	-4319.21	-4781.83	-5283.32	-5786.28	-6229.67	-705.859
96.4981	-8000	-7019.15	-1128.53	-1878.36	-2417.48	-2889.63	-3170.57	-3755.7	-4338.96	-4771.34	-5260.85	-5789.46	-6231.11	-704.198
96.6602	-8000	-7019.14	-1128.35	-1885.8	-2412.06	-2892.51	-3184.01	-3762.93	-4334.44	-4772.6	-5249.87	-5793.63	-6243.31	-705.155
96.8223	-8000	-7015.77	-1112.3	-1888.75	-2415.41	-2898.94	-3181.36	-3771.58	-4321.58	-4774.36	-5242.09	-5797.49	-6245.1	-705.811
96.9844	-8000	-7012.86	-1112.8	-1903.35	-2415.15	-2906.95	-3180.14	-3757.36	-4332.71	-4764.81	-5252.86	-5789.57	-6243.3	-703.208
97.1466	-8000	-7014.6	-1113.09	-1899.2	-2409.83	-2924.23	-3179.5	-3762.24	-4340.49	-4755.73	-5271.44	-5785.65	-6244.63	-702.83
97.3087	-8000	-7014.19	-1111.54	-1894.7	-2411.09	-2929.86	-3200.59	-3761.74	-4383.88	-4750.55	-5281.15	-5793.16	-6244.18	-703.215
97.4708	-8000	-7013.05	-1105.76	-1889.63	-2415.58	-2938.46	-3211.61	-3745.31	-4364	-4762.63	-5294.43	-5789.35	-6244.02	-702.555
97.6329	-8000	-7011.59	-1113.45	-1883.35	-2421.45	-2930.81	-3201.46	-3730.52	-4362.4	-4757.89	-5299.88	-5790.93	-6240.52	-699.009
97.7951	-8000	-7011.57	-1114.86	-1872.43	-2431.86	-2920.86	-3206.56	-3718.55	-4366.83	-4757.02	-5300.41	-5796.54	-6233.95	-696.32
97.9572	-8000	-7012.61	-1119.86	-1872.07	-2437.04	-2915.34	-3203.65	-3727.51	-4352.61	-4767.74	-5293.73	-5805.63	-6231.43	-695.318
98.1193	-8000	-7016.8	-1132.88	-1887.55	-2437.4	-2911.12	-3185.66	-3728.12	-4334.53	-4780.87	-5285.01	-5810.45	-6237.32	-692.485
98.2815	-8000	-7010.82	-1130.98	-1887.96	-2439.49	-2909.56	-3183.51	-3719.02	-4308.98	-4785.81	-5297.03	-5802.56	-6236.64	-687.855
98.4436	-8000	-7009.52	-1122.62	-1889.32	-2439.22	-2916.1	-3178.37	-3724.37	-4295.52	-4788.2	-5315.75	-5805.07	-6232.63	-679.811
98.6057	-8000	-7008.71	-1125.65	-1892.86	-2428.17	-2917.02	-3184.34	-3733.81	-4288.17	-4793.1	-5309.72	-5807.07	-6232.02	-672.359
98.7678	-8000	-7012.05	-1144.6	-1892.02	-2416.29	-2924.34	-3189.44	-3746.83	-4288.28	-4793.15	-5310.39	-5804.65	-6235.54	-663.119
98.93	-8000	-7012.03	-1137.34	-1868.72	-2409.81	-2927.27	-3198.11	-3737.58	-4300.56	-4785.84	-5310.58	-5806.06	-6228.64	-658.775
99.0921	-8000	-7013.54	-1128.34	-1866.16	-2403.97	-2919.24	-3219.27	-3731.63	-4317.65	-4779.62	-5308.36	-5800.58	-6223.9	-652.211
99.2542	-8000	-7015.28	-1134.46	-1870.55	-2407.49	-2916.98	-3206.27	-3741.96	-4311.78	-4783.44	-5298.54	-5803.25	-6227.57	-639.533
99.4163	-8000	-7016.5	-1143.47	-1873.24	-2410.38	-2910.67	-3202.99	-3751.69	-4314.41	-4785.61	-5291.87	-5802.89	-6233.26	-629.521
99.5785	-8000	-7020.53	-1139.38	-1886.63	-2417.85	-2921.59	-3202.44	-3750.99	-4335.92	-4780.07	-5307.79	-5798.36	-6232.28	-629.796
99.7406	-8000	-7019.94	-1138.71	-1898.37	-2424.82	-2924.35	-3204.47	-3758.49	-4329.26	-4788.75	-5313.29	-5789.04	-6243.06	-631.915
99.9027	-8000	-7019.86	-1138.69	-1932.04	-2426.4	-2936.55	-3194.62	-3770.05	-4314.96	-4796.68	-5313.98	-5788.26	-6254.08	-633.087
100.065	-8000	-7019.36	-1149.28	-1926.1	-2427.94	-2930.86	-3176.33	-3764.79	-4332.11	-4800.02	-5316.02	-5793.23	-6253.28	-642.572
100.227	-8000	-7025.2	-1149.76	-1931.15	-2417.3	-2938.39	-3198.28	-3764.87	-4332.16	-4807	-5325.22	-5795.61	-6243.56	-658.435
100.389	-8000	-7028.1	-1150.38	-1915.32	-2408.08	-2946.77	-3205.15	-3779.05	-4329.29	-4802.02	-5319.75	-5797.18	-6246.37	-669.778
100.551	-8000	-7031.78	-1147.66	-1901.8	-2405.41	-2936.19	-3195.03	-3793.62	-4326.13	-4813.95	-5325.22	-5801.86	-6249.77	-675.178
100.713	-8000	-7037.38	-1151.95	-1899.42	-2395.81	-2919.18	-3190.01	-3789.53	-4334.82	-4812.95	-5322.99	-5811.52	-6252.94	-680.677
100.875	-8000	-7026.08	-1139.79	-1878.93	-2397.91	-2911.92	-3198.33	-3782.09	-4325.31	-4795.25	-5312.77	-5806.62	-6244.96	-682.996
101.038	-8000	-7025.8	-1130.75	-1890.16	-2402.32	-2929.43	-3212.36	-3789.83	-4322.02	-4783.32	-5317.81	-5803.84	-6247.42	-681.161
101.2	-8000	-7027.88	-1120.58	-1870.85	-2410.32	-2937.5	-3203.24	-3796.39	-4325.61	-4772.84	-5323.96	-5802.6	-6254.61	-672.143
101.362	-8000	-7022.94	-1124.84	-1878.03	-2416.23	-2929.5	-3206.64	-3790.12	-4331.77	-4770.41	-5316.91	-5797.49	-6252.98	-654.736
101.524	-8000	-7018.24	-1127.42	-1884.32	-2413.17	-2926.48	-3217.07	-3778.18	-4326.57	-4760.52	-5319.08	-5789.5	-6256.58	-642.981
101.686	-8000	-7023.22	-1119.52	-1872.92	-2418.68	-2942.18	-3228.24	-3760.79	-4325.74	-4762.65	-5324.15	-5785.89	-6253.13	-635.084
101.848	-8000	-7039.14	-1132.11	-1885.18	-2427.18	-2933.55	-3232.84	-3766.14	-4311.96	-4767.93	-5334.58	-5778.67	-6263.73	-628.53
102.01	-8000	-7039.67	-1137.62	-1873.97	-2428.74	-2927.66	-3212.18	-3758.77	-4290.81	-4775.28	-5329.64	-5781.15	-6262.94	-626.14
102.173	-8000	-7043.31	-1151.25	-1891.39	-2416.7	-2917.13	-3216.55	-3750.89	-4288.21	-4785.53	-5321.14	-5779.52	-6263.83	-636.826
102.335	-8000	-7046.41	-1160.05	-1891.04	-2416.14	-2925.56	-3215.69	-3752.69	-4275.87	-4785.18	-5320.41	-5778.49	-6265.1	-656.173
102.497	-8000	-7057.32	-1170.21	-1890.25	-2420.39	-2930.59	-3212.06	-3759.33	-4287.37	-4792.92	-5318.88	-5782.59	-6267.46	-664.975
102.659	-8000	-7047.99	-1167	-1891	-2413.94	-2924.02	-3215.31	-3765.62	-4280.99	-4800.65	-5314.07	-5783.18	-6268.92	-671.544
102.821	-8000	-7034.89	-1155.64	-1875.27	-2401.16	-2924.84	-3206.61	-3773.3	-4288.69	-4791.24	-5313.3	-5790.56	-6269.09	-672.866
102.983	-8000	-7033.88	-1142.89	-1874.81	-2406.32	-2910.28	-3210.98	-3768.43	-4295.63	-4781.85	-5316.86	-5789.86	-6266.31	-663.137
103.145	-8000	-7034.81	-1136.47	-1876.52	-2416.92	-2912.65	-3224.37	-3777.42	-4328.05	-4781.16	-5321.91	-5788.16	-6256.84	-656.85
103.307	-8000	-7032.74	-1130.74	-1874.6	-2411.65	-2905.13	-3225.45	-3765.74	-4343.65	-4789.03	-5337.62	-5788.19	-6250.49	-657.887
103.47	-8000	-7016.99	-1111.79	-1855.21	-2413.19	-2900.2	-3214.73	-3765.26	-4322.28	-4776.23	-5316.6	-5785.62	-6248.77	-659.936
103.632	-8000	-7019.29	-1114.38	-1849.39	-2416.99	-2896.91	-3192.21	-3757.85	-4327.85	-4767.12	-5306.26	-5785.06	-6250.08	-649.391
103.794	-8000	-7017.65	-1131.52	-1868.93	-2420.41	-2890.94	-3195.32	-3752.29	-4333.17	-4782.21	-5300.91	-5786.05	-6250.99	-642.129
103.956	-8000	-7018.8	-1143.06	-1873.57	-2413.92	-2889.73	-3200.98	-3749.99	-4342.33	-4781.35	-5293.7	-5790.66	-6250.79	-653.272
104.118	-8000	-7016.18	-1146.35	-1873.33	-2423.67	-2895.21	-3184.57	-3746.13	-4317.62	-4771.89	-5288.79	-5790.85	-6254.69	-655.414
104.28	-8000	-7021.61	-1153.36	-1871.13	-2430.39	-2898.73	-3183.07	-3745.23	-4330.59	-4771.9	-5295.9	-5794.37	-6249.67	-645.345
104.442	-8000	-7024.9	-1156.53	-1889.54	-2437.57	-2902.3	-3187.89	-3760.77	-4346.65	-4766.64	-5311.11	-5787.48	-6245.84	-638.432
104.604	-8000	-7029.56	-1159.43	-1893.41	-2447	-2913.55	-3211.7	-3764.39	-4348.42	-4771.71	-5305.69	-5786.23	-6235.15	-644.684
104.767	-8000	-7035.13	-1150.76	-1887.49	-2449.45	-2921.76	-3220.95	-3760.94	-4347.93	-4763.29	-5302.25	-5779.79	-6232.81	-652.448
104.929	-8000	-7031.06	-1147.39	-1881.86	-2447.55	-2939.94	-3205.7	-3776.94	-4337.11	-4769.68	-5303.75	-5781.02	-6229.73	-654.007
105.091	-8000	-7034.75	-1144.93	-1879.66	-2437.35	-2943.82	-3200.54	-3776.99	-4343.66	-4778.05	-5291.65	-5778.89	-6227.74	-660.918
105.253	-8000	-7030.66	-1138.82	-1873.53	-2429.97	-2945.17	-3205.91	-3781.89	-4324.06	-4779.23	-5276.08	-5781.24	-6231.52	-667.842
105.415	-8000	-7030.65	-1146.24	-1850.94	-2413.66	-2950.43	-3219.97	-3764.72	-4309.35	-4777.38	-5262.63	-5783.42	-6233.63	-671.998
105.577	-8000	-7028.45	-1142.14	-1841.53	-2401.15	-2952.17	-3203.54	-3765.66	-4304.59	-4780.82	-5271.83	-5784.96	-6239.24	-672.877
105.739	-8000	-7030.94	-1138.3	-1840.45	-2412.69	-2947.81	-3186.08	-3769.59	-4325.95	-4781.44	-5283.46	-5792.59	-6238.34	-670.043
105.901	-8000	-7029.7	-1139.87	-1843.82	-2406.74	-2933.96	-3182.04	-3760.02	-4325.83	-4784.66	-5279.98	-5794.05	-6239.83	-664.162
106.064	-8000	-7021.95	-1131.52	-1833.91	-2397.77	-2927.81	-3185.73	-3750.76	-4322.98	-4777.44	-5288.46	-5798.69	-6243.05	-662.402
106.226	-8000	-7026.46	-1128.27	-1834.08	-2402.29	-2937.02	-3186.57	-3756.34	-4328.26	-4773.2	-5294.97	-5798.48	-6240.23	-665.564
106.388	-8000	-7031.18	-1130.42	-1855.11	-2410.9	-2921.65	-3183	-3758.42	-4349.2	-4785.2	-5315.88	-5807.39	-6242.17	-669.097
106.55	-8000	-7034.6	-1131.34	-1874.76	-2415.62	-2919.44	-3197.84	-3759.85	-4337.85	-4788.24	-5311.49	-5810.42	-6246.99	-672.964
106.712	-8000	-7039.44	-1133.1	-1871	-2406.08	-2927.59	-3218.68	-3761.01	-4339.93	-4801.86	-5315.6	-5805.01	-6248.21	-677.258
106.874	-8000	-7036.55	-1130.45	-1865.74	-2400.53	-2933.14	-3228.28	-3772.74	-4342.32	-4793.41	-5311.88	-5807.55	-6249.04	-680.328
107.036	-8000	-7035.55	-1124.53	-1863.75	-2409.75	-2934.98	-3227.26	-3778.49	-4338.42	-4789.7	-5314.52	-5812.8	-6251.82	-681.788
107.198	-8000	-7036.11	-1127.2	-1871.64	-2412.46	-2927.58	-3221.36	-3777.79	-4343.53	-4783.5	-5317.21	-5813.41	-6256.36	-686.091
107.361	-8000	-7032.57	-1124.67	-1853.75	-2424.18	-2932.92	-3228.36	-3778.27	-4328.4	-4780.05	-5298.21	-5806.39	-6254.24	-692.76
107.523	-8000	-7024.73	-1122.73	-1841.86	-2426.72	-2927.48	-3224.72	-3786.24	-4323.24	-4762.74	-5307.72	-5810.5	-6248.98	-699.743
107.685	-8000	-7023.29	-1117.59	-1845.93	-2433.08	-2934.91	-3210.67	-3776.43	-4307.13	-4757.46	-5309.74	-5805.97	-6248.08	-705.613
107.847	-8000	-7028.35	-1124.2	-1839.61	-2440.38	-2933.18	-3211.44	-3761.73	-4305.1	-4773.73	-5317.96	-5804.86	-6246.43	-707.526
108.009	-8000	-7027.88	-1137.63	-1846.97	-2446.16	-2935.8	-3195.42	-3766.88	-4294.35	-4782.87	-5316.07	-5801.59	-6245.04	-700.511
108.171	-8000	-7036.68	-1132.75	-1852.68	-2439.93	-2933.2	-3182.97	-3762.47	-4291.71	-4793.22	-5329.75	-5802.29	-6240.5	-689.446
108.333	-8000	-7044.45	-1138.35	-1881.92	-2432.35	-2939.27	-3178.57	-3763.78	-4305.6	-4801.13	-5345.66	-5803.42	-6236.46	-682.291
108.495	-8000	-7043.46	-1156.3	-1889.96	-2422.12	-2938.12	-3160.47	-3759.79	-4309.87	-4808.3	-5345.92	-5799.17	-6238.24	-672.971
108.658	-8000	-7040.43	-1164.76	-1893.32	-2418.65	-2921.11	-3154.42	-3780.44	-4313.96	-4803.96	-5351.4	-5807.65	-6234.15	-659.998
108.82	-8000	-7044.89	-1158.93	-1897.54	-2418.21	-2926.11	-3174.09	-3788.89	-4326.14	-4804.81	-5355.79	-5809.33	-6237.84	-653.906
108.982	-8000	-7048.59	-1160.04	-1887.49	-2408.82	-2921.43	-3193.24	-3786.58	-4323.06	-4811.49	-5353.72	-5805.65	-6243.4	-656.495
109.144	-8000	-7036.84	-1178.67	-1866.97	-2407.19	-2916.3	-3172.82	-3795.37	-4329.46	-4807.37	-5334.6	-5809.82	-6235.89	-661.318
109.306	-8000	-7036.8	-1174.48	-1848.92	-2403.81	-2917.76	-3179.67	-3795.48	-4317.24	-4805.59	-5317.45	-5812.92	-6234.73	-662.606
109.468	-8000	-7051.84	-1164.17	-1832.22	-2406.04	-2919.37	-3193.88	-3798.62	-4335.73	-4812.42	-5310.78	-5811.41	-6237.94	-666.479
109.63	-8000	-7067.95	-1165.44	-1837.36	-2401.51	-2925.61	-3206.35	-3796.66	-4335.12	-4801.59	-5308.94	-5800.08	-6244.95	-671.393
109.792	-8000	-7077.23	-1163.16	-1847.41	-2405.63	-2920.56	-3197.52	-3793.33	-4329.64	-4789.07	-5316.51	-5800.15	-6246.5	-670.694
109.955	-8000	-7079.63	-1168.82	-1847.39	-2415.14	-2931.12	-3203.96	-3791.11	-4335.56	-4766.84	-5314.61	-5804.8	-6247.99	-668.197
110.117	-8000	-7085.94	-1162.52	-1861.44	-2417.13	-2938.26	-3228.91	-3775.3	-4318.49	-4770.61	-5319.43	-5806.21	-6246.26	-661.702
110.279	-8000	-7088.94	-1169.75	-1874.22	-2421.55	-2944.78	-3210.88	-3784.57	-4319.39	-4764.22	-5329.82	-5811.3	-6254.48	-646.63
110.441	-8000	-7086.33	-1170.18	-1876.1	-2416.38	-2949.59	-3206.47	-3777.06	-4291.79	-4763.01	-5329.52	-5818.28	-6249.72	-630.932
110.603	-8000	-7076.72	-1172.88	-1860.22	-2418.73	-2943.22	-3215.41	-3766.81	-4286.59	-4766.88	-5314.43	-5822.28	-6240.49	-628.727
110.765	-8000	-7081.12	-1173.58	-1850.73	-2417.27	-2938.74	-3225.44	-3776.89	-4287.48	-4780.53	-5316.08	-5824.24	-6238.16	-635.57
110.927	-8000	-7082.13	-1163.37	-1849.55	-2415.19	-2936.15	-3228.45	-3784.36	-4293.4	-4795.36	-5331.82	-5816.86	-6239.98	-640.272
111.089	-8000	-7080.67	-1158.81	-1843.74	-2413.66	-2933.81	-3220.8	-3785.77	-4305.57	-4800.89	-5341.76	-5808.34	-6245.06	-642.586
111.252	-8000	-7070.05	-1150.6	-1826.63	-2412.12	-2923.47	-3239.12	-3781.07	-4294.5	-4804.97	-5346.36	-5798.28	-6245.13	-650.165
111.414	-8000	-7070.67	-1146.89	-1821.25	-2423.84	-2920.27	-3235.76	-3776.64	-4296.61	-4815.57	-5348.36	-5795	-6250.86	-650.903
111.576	-8000	-7073.39	-1153.03	-1818.66	-2419.05	-2929.84	-3224.83	-3782.09	-4292.86	-4818.83	-5347.77	-5805.43	-6258.36	-645.636
111.738	-8000	-7069.93	-1161.04	-1817.35	-2418.67	-2942.26	-3210.84	-3774.82	-4298.06	-4808.03	-5335.95	-5797.39	-6257.87	-642.916
111.9	-8000	-7063.02	-1161.74	-1828.95	-2406.66	-2945.52	-3204.99	-3773.82	-4295.64	-4797.99	-5313.73	-5801.77	-6253.76	-644.572
112.062	-8000	-7062.43	-1156.69	-1833.66	-2413.64	-2948.83	-3218.35	-3765.4	-4291.98	-4807.22	-5302.31	-5806.28	-6253.69	-647.152
112.224	-8000	-7069.79	-1160.8	-1840.89	-2419.91	-2954.81	-3222.18	-3756.61	-4298.86	-4809.04	-5302.94	-5817.24	-6244.83	-653.424
112.387	-8000	-7067.18	-1163.68	-1850.07	-2418.04	-2953.32	-3240.45	-3765.77	-4309.05	-4797.25	-5294.84	-5819.54	-6235.13	-662.063
112.549	-8000	-7069.91	-1155.4	-1855.77	-2426.4	-2940.67	-3244.51	-3754.76	-4303.97	-4773.07	-5319.94	-5815.74	-6225.57	-666.077
112.711	-8000	-7075.33	-1146.87	-1859.1	-2428.03	-2935.53	-3252.26	-3747.39	-4285.8	-4779.56	-5325.55	-5812.96	-6232.75	-661.019
112.873	-8000	-7079.12	-1138.4	-1854.71	-2436.26	-2929.5	-3234.73	-3738.2	-4286.15	-4780.21	-5341.48	-5810.46	-6241.48	-655.933
113.035	-8000	-7073.81	-1139.05	-1850.7	-2425.22	-2927.85	-3227.65	-3738.37	-4286.34	-4777.76	-5324.76	-5809.05	-6240.54	-654.397
113.197	-8000	-7074.77	-1135.42	-1866.24	-2408.31	-2920.14	-3218.15	-3753.19	-4289.09	-4776.69	-5320.23	-5805.46	-6246.56	-653.905
113.359	-8000	-7072.88	-1147.51	-1883.9	-2394.53	-2915.82	-3195.71	-3745.43	-4307.64	-4794.48	-5329.2	-5803.14	-6251.97	-655.592
113.521	-8000	-7070.13	-1143.78	-1877.42	-2390.46	-2913.11	-3186.58	-3745.93	-4310.38	-4810.68	-5306.03	-5799.04	-6260.31	-658.064
113.684	-8000	-7069.35	-1150.45	-1872.1	-2393.08	-2910.23	-3184.9	-3740.96	-4327.09	-4800.14	-5314.58	-5806.77	-6258.18	-661.422
113.846	-8000	-7076.84	-1160.01	-1872.76	-2401.55	-2911.39	-3204.39	-3743.76	-4322.43	-4794.46	-5328.42	-5811.7	-6248.24	-664.812
114.008	-8000	-7084.11	-1164.58	-1889.41	-2409.95	-2910.44	-3203.46	-3741.52	-4329.51	-4790.08	-5348.62	-5814.29	-6244.24	-670.278
114.17	-8000	-7084.85	-1167.99	-1878.35	-2424.81	-2916.91	-3197	-3729	-4330.31	-4795.92	-5360.87	-5808.09	-6246.64	-676.012
114.332	-8000	-7084.64	-1156.51	-1860.2	-2432.51	-2919.19	-3203.1	-3734.1	-4321.29	-4788.25	-5362.19	-5806.39	-6253.91	-672.643
114.494	-8000	-7090.01	-1167.56	-1869.69	-2428.25	-2927.62	-3223.58	-3739.3	-4330.64	-4792.68	-5360.62	-5807.83	-6257.62	-663.674
114.656	-8000	-7084.19	-1159.56	-1871.82	-2426.35	-2922.19	-3226.22	-3747.94	-4324.62	-4808.73	-5355.84	-5803.28	-6257.15	-660.853
114.818	-8000	-7072.91	-1158.46	-1857.73	-2412.65	-2920.98	-3224.63	-3754.33	-4327.82	-4794.06	-5339.35	-5800.05	-6254.76	-659.783
114.981	-8000	-7063.43	-1158.39	-1851.64	-2413.64	-2918.19	-3218.86	-3754.84	-4317.99	-4797.93	-5330.37	-5792.58	-6252.1	-658.508
115.143	-8000	-7064.42	-1160.21	-1860.32	-2414.72	-2917.47	-3226.17	-3756.95	-4324.04	-4785.19	-5306.03	-5798	-6251.99	-658.015
115.305	-8000	-7061.27	-1163.48	-1873.58	-2413.16	-2924.74	-3207.09	-3751.72	-4331.02	-4787.32	-5301.88	-5796.28	-6242.8	-659.9
115.467	-8000	-7052.42	-1151.2	-1870.91	-2411.08	-2925	-3196.66	-3759.33	-4315.92	-4786.38	-5300.79	-5796.78	-6238.03	-662.357
115.629	-8000	-7053.21	-1148.61	-1876.32	-2412.72	-2920.43	-3187.76	-3748.73	-4309.84	-4783.65	-5303.14	-5801.4	-6239.59	-661.315
115.791	-8000	-7058.53	-1149.5	-1879.28	-2419.24	-2923.22	-3178.04	-3750.24	-4303.52	-4794.13	-5320.42	-5797.97	-6241.26	-657.117
115.953	-8000	-7059.16	-1136.81	-1869.51	-2426.14	-2928.17	-3176.75	-3761.5	-4325.24	-4803.17	-5321.35	-5800.6	-6242.91	-647.936
116.115	-8000	-7059.97	-1128.18	-1860.62	-2418.65	-2932.78	-3177.31	-3750.65	-4312.11	-4821.53	-5338.55	-5798.77	-6244.82	-642.962
116.278	-8000	-7059.84	-1125.63	-1860.93	-2404.56	-2928.02	-3182.96	-3764.48	-4318.59	-4817.02	-5341.4	-5799.57	-6245.29	-646.614
116.44	-8000	-7057.7	-1136.36	-1850.87	-2409.01	-2928.21	-3187.26	-3768.39	-4314.31	-4804.86	-5326.09	-5802.76	-6248.71	-647.328
116.602	-8000	-7056.47	-1142.18	-1853.38	-2397.66	-2925.72	-3184.83	-3779.07	-4306.89	-4797.09	-5310.38	-5792.74	-6252.45	-638.481
116.764	-8000	-7056.86	-1133.4	-1851.19	-2393.78	-2936.67	-3187.93	-3765.05	-4299.25	-4783.53	-5292.41	-5795.94	-6256.77	-630.541
116.926	-8000	-7051.95	-1144.47	-1840.92	-2376.33	-2923.23	-3179.52	-3773.87	-4282.53	-4771.47	-5287.35	-5797.26	-6253.21	-635.337
117.088	-8000	-7054.69	-1153.01	-1842.59	-2391.97	-2922.74	-3169.6	-3787.39	-4285.64	-4763.86	-5281.66	-5793.34	-6248.75	-643.265
117.25	-8000	-7051.79	-1150.12	-1828.63	-2399.67	-2917.35	-3170.64	-3770.91	-4279.62	-4774.81	-5268.78	-5787.14	-6251.73	-650.119
117.412	-8000	-7054.12	-1144.17	-1844.95	-2391.98	-2920.77	-3163.16	-3756	-4291.66	-4782.49	-5274.76	-5786.82	-6249.8	-656.096
117.575	-8000	-7059.43	-1144.64	-1857.3	-2396.35	-2919.16	-3164.42	-3769.12	-4305.59	-4793.41	-5274.67	-5796.08	-6240.74	-663.833
117.737	-8000	-7063.11	-1157.45	-1867.95	-2377.84	-2911.66	-3153.44	-3783.2	-4295.15	-4806.13	-5287.81	-5791.94	-6241.61	-672.971
117.899	-8000	-7066.19	-1150.71	-1855.07	-2383.99	-2919.65	-3169.78	-3772.86	-4301.31	-4814.74	-5286.75	-5786.5	-6239.67	-677.512
118.061	-8000	-7063.59	-1146.63	-1852.8	-2373.06	-2922.37	-3181.77	-3767.28	-4305.07	-4811.65	-5282.76	-5786.92	-6237.75	-675.214
118.223	-8000	-7068.97	-1144.08	-1866.13	-2378.8	-2925.88	-3195.05	-3769.2	-4301.76	-4810.49	-5288.15	-5792.88	-6236.9	-675.595
118.385	-8000	-7080.54	-1144.75	-1856.27	-2386.37	-2921.01	-3199.15	-3775.56	-4298.49	-4811.32	-5311.2	-5792.53	-6234.39	-683.038
118.547	-8000	-7077.13	-1141.34	-1850.66	-2386.11	-2925	-3196.46	-3777.29	-4290.47	-4805.26	-5312.68	-5784.17	-6241.18	-696.46
118.709	-8000	-7076.75	-1133.44	-1856.16	-2384.76	-2920.36	-3209.39	-3769.56	-4298.99	-4805.57	-5308.95	-5791.32	-6248.85	-705.173
118.872	-8000	-7079.71	-1133.77	-1866.71	-2375.74	-2916.2	-3212.86	-3767.75	-4284.42	-4804.58	-5306.64	-5806.16	-6253.72	-708.541
119.034	-8000	-7076.68	-1138.54	-1869.84	-2387.03	-2910.37	-3213.49	-3768.45	-4270.78	-4808.27	-5292.47	-5812.13	-6249.59	-710.4
119.196	-8000	-7077.29	-1136.23	-1867.87	-2384.32	-2912.36	-3204.32	-3762.89	-4263.15	-4801.29	-5288.57	-5822	-6243.76	-710.083
119.358	-8000	-7076.16	-1144.07	-1874.55	-2377.91	-2901.65	-3201.42	-3760.3	-4270.74	-4797.99	-5263.09	-5826.73	-6250.04	-708.795
119.52	-8000	-7080.11	-1150.68	-1881.33	-2384.13	-2898.64	-3213.03	-3750.95	-4260.47	-4786.7	-5258.08	-5826.37	-6249.7	-705.411
119.682	-8000	-7082.44	-1147.11	-1880.38	-2395.08	-2893.78	-3198.41	-3744.47	-4257.67	-4781.95	-5250.19	-5820.2	-6246.16	-698.276
119.844	-8000	-7084.26	-1143.46	-1902	-2404.74	-2891.3	-3190.45	-3739.06	-4262.18	-4776.26	-5275.69	-5813.24	-6247.89	-693.922
120.006	-8000	-7089.23	-1141.49	-1910.63	-2394.67	-2890.24	-3183.65	-3738.34	-4267.52	-4772.94	-5287.38	-5808.47	-6256.51	-693.879
120.169	-8000	-7090.76	-1142.96	-1914.36	-2391.09	-2890.31	-3189.52	-3740.56	-4290.61	-4780.19	-5285.84	-5798.83	-6261.76	-692.137
120.331	-8000	-7082.05	-1130.85	-1916.23	-2380.31	-2888.59	-3198.06	-3737.83	-4286.16	-4769.46	-5291.22	-5798.45	-6257	-688.222
120.493	-8000	-7081.27	-1124.36	-1897.01	-2385.64	-2889.15	-3202.88	-3735.6	-4304.62	-4783.2	-5308.86	-5800.24	-6251.97	-687.122
120.655	-8000	-7073.12	-1119.5	-1881.61	-2379.67	-2888.28	-3213.95	-3742.76	-4301.8	-4779.42	-5313.05	-5806.69	-6246.78	-689.911
120.817	-8000	-7070.93	-1133.91	-1873.99	-2374.85	-2896.98	-3220.39	-3736.81	-4301.04	-4781.13	-5314.59	-5812.45	-6244.09	-689.356
120.979	-8000	-7064.08	-1133.62	-1857.27	-2374.4	-2894.86	-3218.02	-3735.69	-4308.12	-4772.78	-5316.48	-5813.79	-6241.26	-688.193
121.141	-8000	-7058.62	-1138.21	-1836.41	-2373.93	-2896.36	-3218.34	-3735.77	-4292.17	-4778.07	-5307.53	-5817.44	-6244.03	-688.968
121.304	-8000	-7051.72	-1143.7	-1824.64	-2380.7	-2908.75	-3224.12	-3737.63	-4294.01	-4785.3	-5292.09	-5813.86	-6248.78	-686.507
121.466	-8000	-7051.11	-1151.12	-1831.5	-2369.09	-2905.66	-3214.12	-3733.57	-4294.2	-4787.29	-5280.81	-5813.28	-6256.07	-682.737
121.628	-8000	-7061.17	-1152.95	-1842.1	-2372.64	-2913.1	-3217.05	-3730.72	-4304.64	-4787.13	-5276.11	-5808.51	-6255.84	-677.646
121.79	-8000	-7068.19	-1140.73	-1815.33	-2366.41	-2917	-3219.48	-3734.28	-4316.67	-4786.65	-5263.57	-5804.02	-6259.7	-672.753
121.952	-8000	-7067.45	-1139.75	-1836.64	-2362.53	-2924.44	-3216.32	-3719.72	-4302.04	-4778.93	-5265.34	-5810.9	-6248.89	-666.027
122.114	-8000	-7062.02	-1142.13	-1845.96	-2363.75	-2925.81	-3217.82	-3710.59	-4294.99	-4759.54	-5270.87	-5815.02	-6242.23	-662.82
122.276	-8000	-7067.26	-1139.7	-1843.67	-2366.27	-2924.53	-3213.96	-3706.12	-4300.76	-4747.63	-5272.1	-5820.46	-6239.62	-668.728
122.438	-8000	-7073.06	-1129.05	-1858.55	-2377.79	-2929.99	-3235.45	-3707.6	-4281.88	-4756.64	-5258.28	-5817.43	-6240.69	-676.708
122.601	-8000	-7066.83	-1128.1	-1855.55	-2372.68	-2930.93	-3232.99	-3697.25	-4276.21	-4764.49	-5240.1	-5820.13	-6247.2	-683.02
122.763	-8000	-7062.68	-1129.79	-1868.77	-2380.93	-2924.11	-3237.62	-3702.33	-4282.05	-4773.62	-5247.65	-5814.48	-6248.33	-682.24
122.925	-8000	-7070.71	-1133.83	-1864.11	-2383.97	-2924.09	-3226.59	-3714.95	-4305.44	-4766.77	-5244.46	-5809.37	-6260.96	-680.812
123.087	-8000	-7079.43	-1134.75	-1860.85	-2387.28	-2921.69	-3225.75	-3726.76	-4307.55	-4779.22	-5239.77	-5808.93	-6262.12	-680.289
123.249	-8000	-7077.81	-1133.13	-1855.11	-2389.68	-2931.23	-3208.76	-3735.5	-4301.15	-4783.38	-5232.36	-5808.96	-6257.07	-675.027
123.411	-8000	-7073.07	-1141.46	-1845.49	-2397.22	-2925.67	-3186.22	-3742.46	-4334.18	-4777.81	-5237.57	-5806.56	-6256.3	-665.068
123.573	-8000	-7081.22	-1149.35	-1861.8	-2405.27	-2915.61	-3188.21	-3753.8	-4328.63	-4776.25	-5246.26	-5805.72	-6252.06	-655.92
123.735	-8000	-7086.66	-1148.47	-1854.91	-2403.23	-2913.4	-3184.62	-3745.67	-4304.23	-4777.83	-5243.95	-5801.34	-6248.22	-653.412
123.898	-8000	-7089.92	-1147.42	-1859.38	-2406.78	-2917.09	-3195.05	-3747.15	-4310.56	-4796.67	-5247.26	-5799.44	-6241.22	-654.142
124.06	-8000	-7093.51	-1151.62	-1861.96	-2406.79	-2912.76	-3188.52	-3750.09	-4318.71	-4798.83	-5268.51	-5800.32	-6236.12	-654.18
124.222	-8000	-7097.26	-1150.87	-1862.51	-2396.86	-2912.76	-3185.76	-3751.62	-4320.8	-4792.03	-5279.88	-5796.14	-6241.99	-656.139
124.384	-8000	-7096.23	-1143.39	-1881.28	-2386.9	-2927.34	-3190.8	-3757.67	-4311.63	-4789.94	-5282.66	-5801.52	-6241.45	-661.91
124.546	-8000	-7096.82	-1136.39	-1882.17	-2384.77	-2942.35	-3197.73	-3754.08	-4327.02	-4800	-5276.2	-5793.27	-6246.53	-672.861
124.708	-8000	-7090.33	-1136.64	-1882.21	-2395.35	-2943.19	-3183.06	-3756.26	-4339.72	-4783.68	-5276.19	-5795.25	-6249.27	-684.306
124.87	-8000	-7086.2	-1130.56	-1900.61	-2402.69	-2948.59	-3177.58	-3749.44	-4338.49	-4773.88	-5269.19	-5795.45	-6253.49	-687.6
125.032	-8000	-7082.89	-1129.62	-1903.27	-2407.47	-2946.43	-3178.8	-3734.05	-4353.95	-4765.64	-5255.82	-5787.05	-6251.06	-678.991
125.195	-8000	-7084.81	-1131.12	-1903.48	-2408.85	-2942.86	-3179.21	-3726.72	-4366.57	-4768.75	-5253.81	-5789.22	-6240.39	-661.352
125.357	-8000	-7085.37	-1133.01	-1906.7	-2414.79	-2936.91	-3166.03	-3724.31	-4350.29	-4760.43	-5256.32	-5783.97	-6235.99	-646.047
125.519	-8000	-7079.95	-1137.86	-1914.66	-2412.8	-2932.26	-3147.87	-3728.92	-4339.56	-4742.11	-5252.72	-5789.15	-6231.48	-631.788
125.681	-8000	-7081.04	-1142.01	-1912.25	-2407.63	-2934.59	-3155.54	-3727.07	-4329.36	-4741.18	-5240.1	-5785.05	-6229.81	-620.04
125.843	-8000	-7082.08	-1140.51	-1897.23	-2409.38	-2934.18	-3161.05	-3730.43	-4320.92	-4748.05	-5225.84	-5778.05	-6228.33	-615.805
126.005	-8000	-7086.39	-1142.99	-1904.05	-2406.33	-2937.89	-3165.53	-3737.27	-4318.67	-4752.14	-5230.06	-5780.42	-6229.73	-623.604
126.167	-8000	-7087.94	-1140.34	-1904.78	-2411.68	-2935.93	-3161.7	-3744.43	-4304.86	-4755.46	-5232.01	-5778.33	-6237.66	-629.582
126.329	-8000	-7082.79	-1140.8	-1888.71	-2418.96	-2931.26	-3174.15	-3750.91	-4288.67	-4752.06	-5238.57	-5782.21	-6239.44	-632.696
126.492	-8000	-7086.45	-1137.5	-1883.28	-2421.11	-2919.41	-3178.68	-3757.16	-4300.03	-4755.13	-5252.49	-5783.9	-6241.38	-630.45
126.654	-8000	-7085.81	-1143.71	-1878.01	-2425.18	-2910.29	-3186.91	-3759.78	-4324.84	-4779.28	-5272.86	-5790.31	-6240.81	-624.36
126.816	-8000	-7084.52	-1147.68	-1884.47	-2428.42	-2902.86	-3193.19	-3770.17	-4319.27	-4777.37	-5288.29	-5791.69	-6238.12	-624.309
126.978	-8000	-7086.96	-1147.11	-1886.18	-2435.81	-2897.81	-3207.54	-3772.36	-4321.07	-4783.46	-5303.58	-5790.52	-6241.15	-629.163
127.14	-8000	-7093.95	-1160.63	-1872.3	-2438.44	-2895.01	-3232.91	-3767.83	-4320.58	-4788.91	-5313.63	-5789.67	-6249.64	-635.408
127.302	-8000	-7093.72	-1155.1	-1876.57	-2427.94	-2894.54	-3223.49	-3767.59	-4330.82	-4805.1	-5307.82	-5780.06	-6252.74	-636.824
127.464	-8000	-7096.99	-1144.22	-1865.86	-2428.17	-2898.28	-3222.01	-3774.47	-4330.52	-4814.82	-5302.19	-5780.07	-6245.84	-641.053
127.626	-8000	-7102.44	-1142.3	-1879.43	-2417.73	-2903.62	-3222.38	-3783.56	-4320.89	-4806.63	-5303.46	-5778.89	-6250.39	-639.918
127.789	-8000	-7102.14	-1146.72	-1870.64	-2418.8	-2905.83	-3214.53	-3770.94	-4317.07	-4804.75	-5302.08	-5777.38	-6256.62	-636.41
127.951	-8000	-7100.03	-1144.47	-1868.36	-2418.44	-2907.99	-3205.67	-3769.79	-4302.94	-4808.39	-5294.34	-5781.19	-6247.41	-641.208
128.113	-8000	-7095.94	-1139.84	-1878.61	-2414.91	-2917.59	-3198.1	-3778.62	-4311.64	-4806.67	-5293.34	-5786.35	-6235.55	-652.385
128.275	-8000	-7095.35	-1147.43	-1878.32	-2419.14	-2924.21	-3203.31	-3772.75	-4339.55	-4794.27	-5304.53	-5788.06	-6231.84	-663.553
128.437	-8000	-7086.76	-1148.84	-1887.68	-2421.82	-2914.12	-3213.55	-3770.72	-4340.38	-4789.87	-5304.45	-5790.93	-6236.12	-675.212
128.599	-8000	-7083.57	-1155.51	-1881.39	-2424.9	-2922.36	-3205.54	-3782.16	-4333.55	-4790.09	-5296.24	-5791.74	-6231.15	-688.514
128.761	-8000	-7083.64	-1154.84	-1880.73	-2417.6	-2926.97	-3205.65	-3787.59	-4342.21	-4792.3	-5297.19	-5789.82	-6229.31	-691.988
128.923	-8000	-7085.44	-1152.8	-1870.53	-2413.81	-2924.79	-3226.33	-3800.59	-4353.36	-4780.59	-5296.49	-5792.32	-6221.87	-688.629
129.086	-8000	-7086.58	-1162.18	-1873.1	-2417.07	-2923.24	-3219.25	-3792.12	-4347.26	-4776.48	-5289.15	-5791.94	-6223.74	-683.786
129.248	-8000	-7089.44	-1158.79	-1879.71	-2415.8	-2930.84	-3213	-3798.82	-4331.37	-4786.78	-5298.59	-5803.66	-6228.56	-676.269
129.41	-8000	-7095.88	-1168.88	-1874.25	-2407.55	-2936.33	-3204.24	-3803.04	-4313.55	-4774.6	-5303.71	-5804.87	-6230.29	-659.352
129.572	-8000	-7099.25	-1171.74	-1871.07	-2411.05	-2926.79	-3192.76	-3792.76	-4318.27	-4773.39	-5310.19	-5807.08	-6232.02	-641.847
129.734	-8000	-7091.83	-1177.13	-1883.46	-2418.04	-2923.72	-3172.64	-3786.54	-4317.46	-4770.45	-5305.51	-5810.99	-6237.37	-635.995
129.896	-8000	-7080.11	-1174.9	-1885.54	-2413.47	-2920.07	-3178.99	-3785.42	-4310.4	-4774.22	-5299.89	-5814.34	-6237.69	-638.725
130.058	-8000	-7082.3	-1166.36	-1887.48	-2403.02	-2922.16	-3195.33	-3788.16	-4305.19	-4771.96	-5310.94	-5807.35	-6233.11	-641.785
130.22	-8000	-7079.5	-1162.65	-1874.24	-2401.93	-2917.48	-3207.41	-3779.24	-4298.01	-4772.42	-5296.21	-5801.91	-6230.05	-653.972
130.383	-8000	-7079.61	-1158.56	-1883.45	-2401.02	-2914.78	-3219.07	-3778.77	-4306.19	-4768.78	-5296.32	-5798.89	-6228.65	-677.39
130.545	-8000	-7076.8	-1148.76	-1886.65	-2397.99	-2919.86	-3236.39	-3777.99	-4304.1	-4760.96	-5297.12	-5792.34	-6224.73	-698.93
130.707	-8000	-7085.68	-1142.1	-1868.4	-2399.23	-2939.54	-3261.86	-3782.14	-4290.44	-4760.73	-5304.9	-5783.84	-6216.98	-705.81
130.869	-8000	-7095.6	-1145.77	-1866.98	-2406.38	-2942.41	-3235.44	-3773.18	-4300.08	-4760.61	-5307.46	-5778.12	-6225.82	-708.026
131.031	-8000	-7102.58	-1147	-1877.68	-2423.33	-2949.42	-3219.41	-3771.35	-4304.09	-4761.72	-5298.68	-5782.22	-6236.89	-711.198
131.193	-8000	-7099.56	-1147.58	-1885.51	-2424.16	-2949.1	-3208.83	-3769.74	-4274.88	-4767.75	-5299.03	-5781.03	-6236.64	-710.422
131.355	-8000	-7098.54	-1136.16	-1882.01	-2421.43	-2949.16	-3196.24	-3764.42	-4267.15	-4780.28	-5303.45	-5790.17	-6233.45	-707.291
131.518	-8000	-7104.77	-1141.69	-1875.65	-2428.43	-2947.91	-3183.95	-3765.61	-4270	-4786.1	-5290.12	-5791.7	-6230.88	-706.476
131.68	-8000	-7104.26	-1135.09	-1892.9	-2428.87	-2937.15	-3173.11	-3760.67	-4263.01	-4787.71	-5302.06	-5791.96	-6239.41	-706.883
131.842	-8000	-7097.25	-1130.23	-1880.29	-2416.91	-2932.96	-3195.24	-3761.93	-4232.14	-4780.54	-5298.03	-5795.09	-6232.59	-705.391
132.004	-8000	-7098.21	-1123.29	-1863.31	-2418.32	-2922.7	-3214.47	-3767.12	-4250.18	-4781.26	-5291.93	-5795.8	-6234.72	-700.371
132.166	-8000	-7097.44	-1118.65	-1858.18	-2414.02	-2925.75	-3221.63	-3766.26	-4237.39	-4777.48	-5305.58	-5794.11	-6239.01	-694.742
132.328	-8000	-7091.07	-1121.75	-1846.32	-2418.29	-2926.92	-3225.02	-3772.8	-4226.13	-4772.11	-5297.13	-5796.19	-6245.42	-690.138
132.49	-8000	-7090.15	-1114.77	-1855.91	-2416.94	-2920.96	-3230.33	-3771.78	-4224.94	-4775.82	-5308.92	-5799.52	-6254.57	-686.146
132.652	-8000	-7091.52	-1115.3	-1843.88	-2417.5	-2925.94	-3226.6	-3778.84	-4223.62	-4782.49	-5306.19	-5812.12	-6243.43	-684.153
132.815	-8000	-7091.08	-1120.79	-1878.04	-2412.18	-2934.84	-3224.48	-3783	-4244.83	-4784.8	-5311.25	-5818.11	-6239.92	-684.02
132.977	-8000	-7083.38	-1115.05	-1877.09	-2409.91	-2945.98	-3210.54	-3790.74	-4233.49	-4784.41	-5296.84	-5820.98	-6226.94	-682.298
133.139	-8000	-7089.89	-1119.47	-1876.83	-2419.3	-2948.15	-3203.7	-3788.2	-4266.67	-4788.96	-5289.25	-5822.22	-6221.05	-682.905
133.301	-8000	-7095.66	-1120.08	-1887.85	-2424.78	-2946.85	-3204.41	-3786.29	-4262.53	-4793.43	-5290.11	-5823.28	-6220.58	-685.348
133.463	-8000	-7091.25	-1127.69	-1887.95	-2411.65	-2959.18	-3196.03	-3783.98	-4253.88	-4791.46	-5305.96	-5830.46	-6215.99	-685.675
133.625	-8000	-7090.28	-1132.15	-1891.52	-2406.68	-2959.74	-3193.25	-3769.89	-4236.27	-4799.99	-5303.53	-5822.69	-6216.91	-681.244
133.787	-8000	-7091.6	-1131.56	-1891.78	-2411.09	-2957.78	-3185	-3766.39	-4220.14	-4792.12	-5310.28	-5824.25	-6222.74	-675.013
133.949	-8000	-7089.19	-1132.53	-1900.56	-2418.28	-2951.82	-3187.53	-3755.8	-4223.45	-4796.23	-5316.85	-5820.41	-6231.89	-670.697
134.112	-8000	-7091.41	-1132.75	-1913.66	-2409.88	-2945.27	-3194.28	-3770.13	-4208.06	-4794.75	-5326.32	-5817.18	-6234.04	-665.638
134.274	-8000	-7090.58	-1137.65	-1904.36	-2405.95	-2948.04	-3206.01	-3774.63	-4204.72	-4782.3	-5326.99	-5814.29	-6232.41	-662.786
134.436	-8000	-7091.45	-1135.58	-1911.73	-2419.6	-2943.07	-3195.56	-3776.1	-4212.4	-4777.13	-5301.98	-5812.99	-6244.96	-663.48
134.598	-8000	-7086.58	-1142.02	-1894.07	-2427.56	-2925.07	-3184.38	-3798.94	-4207.27	-4767.5	-5292.77	-5811.45	-6259.2	-663.915
134.76	-8000	-7085.72	-1147.65	-1873.14	-2421.55	-2915	-3182.53	-3794.74	-4216.34	-4770.15	-5311.19	-5802.28	-6260.9	-664.247
134.922	-8000	-7095.22	-1162.39	-1869.74	-2422.82	-2908.03	-3180.37	-3794.11	-4212.46	-4766.76	-5323.37	-5804.24	-6258.02	-666.912
135.084	-8000	-7098.42	-1169.76	-1856.91	-2428.76	-2918.83	-3170.9	-3787.79	-4230.68	-4759.19	-5326.65	-5804.85	-6261.02	-664.802
135.246	-8000	-7097.25	-1163.71	-1860.83	-2425.68	-2917.26	-3172.77	-3785.96	-4251.19	-4770.91	-5316.16	-5806.87	-6262.88	-656.499
135.409	-8000	-7094.44	-1160.93	-1873.74	-2415.97	-2915.73	-3184.08	-3793.67	-4263.91	-4769.96	-5318.04	-5801.03	-6249.81	-651.229
135.571	-8000	-7096.79	-1164.49	-1870.34	-2413.47	-2925.83	-3204.19	-3786.45	-4267.58	-4770.71	-5321.69	-5805.3	-6242.51	-650.222
135.733	-8000	-7099.52	-1157.58	-1883.08	-2419.1	-2923.53	-3218.45	-3789.96	-4269.38	-4764.88	-5301.97	-5810.28	-6240.43	-650.412
135.895	-8000	-7096.99	-1150.87	-1892.72	-2412.25	-2925.69	-3230.16	-3779.03	-4277.29	-4774.17	-5293.04	-5816.28	-6240.42	-653.501
136.057	-8000	-7094.44	-1160.53	-1885.17	-2421.93	-2927.09	-3225.07	-3772.88	-4267.2	-4790.54	-5280.92	-5815.77	-6227.83	-659.313
136.219	-8000	-7106.47	-1159.64	-1874.28	-2427.97	-2928.3	-3241.39	-3778.16	-4242.55	-4792.13	-5294.63	-5816.43	-6224.39	-661.415
136.381	-8000	-7103.59	-1162.48	-1862.64	-2433.85	-2929.32	-3254.07	-3763.7	-4237.18	-4795.71	-5298.9	-5816.3	-6227.85	-661.129
136.543	-8000	-7105.52	-1149.92	-1867.27	-2447.43	-2942.62	-3244.9	-3754.95	-4247.47	-4791.57	-5299.79	-5816.5	-6234.24	-663.719
136.706	-8000	-7104.23	-1151.32	-1870.42	-2442.84	-2942.63	-3229.66	-3758.07	-4248.16	-4797.53	-5295.9	-5823.69	-6236.35	-664.264
136.868	-8000	-7096.38	-1147.76	-1846.8	-2446.68	-2936.72	-3232.3	-3761.07	-4248.69	-4788.12	-5286.99	-5818.89	-6234.5	-654.748
137.03	-8000	-7093.37	-1141.63	-1854.87	-2437.34	-2927.89	-3233.43	-3763.55	-4264.11	-4786.05	-5293.24	-5822.54	-6246.41	-652.594
137.192	-8000	-7092.05	-1144.07	-1859.15	-2433.67	-2923.24	-3218.3	-3750.68	-4272.05	-4777.62	-5286.45	-5819.22	-6245.65	-657.842
137.354	-8000	-7092.37	-1138.98	-1864.66	-2419.91	-2925.04	-3207.08	-3753.34	-4279.22	-4789.35	-5285.38	-5820.53	-6247.71	-658.737
137.516	-8000	-7095.34	-1148.3	-1880.52	-2412.01	-2924.52	-3210.41	-3758.89	-4286.77	-4797.71	-5284.41	-5822.52	-6235.15	-654.79
137.678	-8000	-7088.67	-1153.07	-1875.86	-2422.56	-2921.39	-3204.44	-3765.83	-4300.81	-4792.47	-5296.45	-5813.86	-6234.05	-657.318
137.84	-8000	-7091.01	-1157.19	-1888.43	-2416.32	-2923.03	-3191.4	-3762.1	-4297.04	-4803.3	-5306.96	-5814.87	-6238.75	-664.529
138.003	-8000	-7096.2	-1155.76	-1902.96	-2425.65	-2923.1	-3179.53	-3766.82	-4301.5	-4799.55	-5315.91	-5812.52	-6242.55	-660.994
138.165	-8000	-7093.11	-1154.84	-1874.53	-2439.14	-2932.1	-3182.3	-3784.53	-4304.03	-4799.33	-5321.44	-5817.18	-6241.55	-654.691
138.327	-8000	-7091.7	-1152.82	-1870.48	-2456.02	-2919.42	-3180.16	-3791.45	-4313.36	-4800.17	-5316.21	-5822.72	-6234.98	-659.956
138.489	-8000	-7088.37	-1143.34	-1865.13	-2457.64	-2912.78	-3176.94	-3790.67	-4311.31	-4795.11	-5309.83	-5824.4	-6240.1	-669.14
138.651	-8000	-7088.27	-1136.16	-1850.91	-2454.28	-2915.31	-3183.89	-3790.15	-4291.12	-4807.68	-5301.6	-5829.31	-6236.32	-674.165
138.813	-8000	-7081.32	-1133.2	-1844.92	-2456.92	-2919.88	-3194.65	-3787.69	-4304.17	-4797.1	-5275.61	-5823.75	-6226.01	-682.461
138.975	-8000	-7077.46	-1128.76	-1849.45	-2451.27	-2917.32	-3195.08	-3787.17	-4298.37	-4791.98	-5279.64	-5822.67	-6219.23	-695.218
139.137	-8000	-7075.43	-1131.94	-1872.45	-2454.23	-2903.62	-3185.65	-3791.1	-4308.77	-4780.13	-5269.46	-5823.58	-6223.55	-703.565
139.3	-8000	-7074.25	-1144.72	-1859.46	-2451.63	-2921.32	-3171.07	-3777.78	-4304.32	-4779.46	-5282.32	-5820.68	-6220.89	-701.428
139.462	-8000	-7075.05	-1147.99	-1857.28	-2457.35	-2926.23	-3111.1	-3775.34	-4297.46	-4781.76	-5286.62	-5808.99	-6216.7	-694.187
139.624	-8000	-7075.42	-1149.69	-1865.45	-2456.6	-2929.24	-3023.63	-3764.63	-4308.69	-4769.08	-5288.52	-5801.58	-6217.5	-689.095
139.786	-8000	-7077.25	-1166.2	-1870.39	-2456.43	-2936.94	-2942.54	-3772.23	-4296.38	-4773.2	-5295	-5796.24	-6227.92	-678.77
139.948	-8000	-7073.99	-1168.09	-1878.99	-2455.79	-2933.69	-2872.76	-3750.45	-4280.07	-4783.18	-5294.36	-5783.89	-6228.41	-664.34
140.11	-8000	-7068.26	-1163.02	-1869.68	-2448.48	-2942.1	-2807.07	-3743.35	-4275.72	-4790.08	-5305.17	-5769.73	-6229.81	-653.62
140.272	-8000	-7062.79	-1164.21	-1889.72	-2438.09	-2913.92	-2723.71	-3754.78	-4286.53	-4794.06	-5278.99	-5756.43	-6239.86	-649.829
140.435	-8000	-7060.16	-1173.53	-1888.58	-2429.8	-2923.46	-2722.97	-3757.34	-4285.4	-4783.57	-5272.04	-5748.19	-6237.32	-648.449
140.597	-8000	-7053.99	-1174.09	-1887.28	-2427.14	-2916.57	-2736.34	-3755.97	-4292.36	-4786.48	-5262.16	-5736.69	-6242.26	-641.764
140.759	-8000	-7044.34	-1171.88	-1888.84	-2417.63	-2897.77	-2735.85	-3761.66	-4286.97	-4784.51	-5251.64	-5724.09	-6239.03	-643.132
140.921	-8000	-7041.34	-1178.66	-1894.44	-2420.05	-2906.08	-2735.44	-3763.62	-4293.32	-4786.28	-5252.63	-5719.46	-6244.8	-652.876
141.083	-8000	-7038.96	-1180.54	-1896.68	-2417.68	-2917.31	-2728.84	-3765.09	-4273.73	-4780.67	-5258.03	-5719.21	-6246.23	-660.605
141.245	-8000	-7034.28	-1184.72	-1902.55	-2418.11	-2912.97	-2730.13	-3746.97	-4272.62	-4775.24	-5272.27	-5718.56	-6240.25	-667.568
141.407	-8000	-7034.6	-1195.53	-1903.76	-2412.15	-2897.38	-2723.02	-3748.74	-4282.4	-4784.95	-5281.78	-5722.57	-6239.44	-679.746
141.569	-8000	-7040.34	-1196.45	-1909.2	-2415.44	-2900.72	-2706.53	-3747.27	-4278.55	-4796.16	-5289.59	-5732.75	-6236.41	-695.186
141.732	-8000	-7031.22	-1194.68	-1889.76	-2411.26	-2903.59	-2688.78	-3738.74	-4293.73	-4799.26	-5292.05	-5734.57	-6234.7	-702.235
141.894	-8000	-7029.91	-1201.91	-1871.33	-2406.85	-2896.78	-2676.63	-3739.47	-4297.87	-4799.62	-5275.89	-5743.32	-6232.68	-702.181
142.056	-8000	-7036.95	-1210.38	-1872.8	-2405.18	-2889.23	-2697.51	-3748.14	-4311.47	-4807.39	-5262.38	-5741.76	-6235.14	-702.408
142.218	-8000	-7033.7	-1204.15	-1854.03	-2408.39	-2888.93	-2708.66	-3766.69	-4304.38	-4800.73	-5262.91	-5743.04	-6240.27	-700.192
142.38	-8000	-7028.68	-1194.41	-1867.14	-2412.69	-2904.17	-2711.79	-3771.16	-4305.09	-4795.92	-5262.93	-5743.92	-6235.74	-694.346
142.542	-8000	-7027.84	-1199.73	-1857.84	-2415.39	-2906.48	-2733.46	-3773.23	-4304.91	-4782.76	-5258.38	-5750.84	-6242.13	-689.913
142.704	-8000	-7031.43	-1195.1	-1864.67	-2420.07	-2910.02	-2745.4	-3781.5	-4300.76	-4779.27	-5268.67	-5751.66	-6240.27	-685.96
142.866	-8000	-7025.14	-1190.16	-1865.19	-2414.69	-2915.21	-2754.76	-3784.91	-4303.68	-4772.81	-5269.49	-5747.03	-6236.18	-677.42
143.029	-8000	-7021.26	-1189.91	-1866.8	-2416.26	-2919.62	-2746.52	-3772.51	-4288.96	-4773.08	-5292.05	-5745.5	-6230.78	-665.275
143.191	-8000	-7027.34	-1187.65	-1874.44	-2418.61	-2931.89	-2744.32	-3774.96	-4315.55	-4777.07	-5293.89	-5746.95	-6237.56	-655.605
143.353	-8000	-7025.42	-1183.65	-1863.68	-2416.85	-2932.9	-2759.82	-3769.61	-4305.25	-4761	-5292.6	-5742.79	-6245.75	-647.587
143.515	-8000	-7017.63	-1186.11	-1857.84	-2416.78	-2928.12	-2746.16	-3761.52	-4295.58	-4757.41	-5297.86	-5743.61	-6241.25	-635.599
143.677	-8000	-7027.12	-1187	-1856.41	-2421.91	-2931.93	-2740.43	-3744.93	-4310.84	-4762	-5309.68	-5752.75	-6248.65	-632.036
143.839	-8000	-7030.26	-1185.64	-1860.74	-2427.54	-2925.74	-2726.86	-3740.54	-4318.31	-4766.75	-5308.99	-5760.33	-6251.24	-638.91
144.001	-8000	-7027.04	-1184.69	-1848.99	-2421.67	-2923.17	-2724.36	-3737.42	-4303.58	-4759.96	-5300.56	-5765.82	-6244.94	-645.68
144.163	-8000	-7033.73	-1181	-1846.42	-2419.21	-2917.79	-2757.44	-3733.83	-4288.66	-4763.2	-5307.38	-5771.72	-6241.68	-651.83
144.326	-8000	-7041.52	-1179.72	-1844.39	-2430.9	-2921.29	-2746.7	-3734.72	-4306.51	-4778.88	-5305.85	-5772.92	-6236.87	-663.084
144.488	-8000	-7051.71	-1185.15	-1841.32	-2436.59	-2925.15	-2753.65	-3740.15	-4319.02	-4788.72	-5315.1	-5778.69	-6236.47	-677.98
144.65	-8000	-7052.82	-1187.11	-1857.63	-2427.96	-2926.31	-2793.95	-3755.56	-4303.4	-4789.5	-5304.24	-5782.42	-6235.31	-684.507
144.812	-8000	-7060.71	-1188.57	-1849.05	-2437.05	-2932.63	-2820.46	-3763.3	-4311.41	-4795.48	-5308.26	-5772.78	-6241.3	-683.232
144.974	-8000	-7069.32	-1191.76	-1856.07	-2433.76	-2951	-2838.38	-3768.39	-4334	-4796.23	-5310.55	-5769.77	-6243	-679.252
145.136	-8000	-7069.47	-1197.98	-1860.06	-2436.13	-2952.24	-2822.46	-3779.85	-4314.44	-4798.62	-5291.41	-5775.17	-6238.71	-669.689
145.298	-8000	-7064.62	-1186.87	-1874.95	-2417.9	-2951.84	-2841.1	-3787.2	-4314.8	-4789.73	-5286.55	-5772.36	-6239.36	-656.559
145.46	-8000	-7052.79	-1180.62	-1877.91	-2416.85	-2957.14	-2836.05	-3798.34	-4308.8	-4783.18	-5288.29	-5759.74	-6238.16	-646.41
145.623	-8000	-7051.11	-1177.09	-1838.23	-2425.61	-2955.24	-2818.51	-3807.04	-4320.91	-4781.06	-5295.74	-5754.34	-6227.39	-641.308
145.785	-8000	-7045.23	-1180.92	-1857.7	-2419.83	-2942.92	-2809.58	-3803.74	-4306.1	-4779.32	-5291.72	-5756.67	-6233.71	-640.437
145.947	-8000	-7046.41	-1183.93	-1855.63	-2428.38	-2932.59	-2796.26	-3801.38	-4317.7	-4760.24	-5299	-5765.14	-6244.47	-639.137
146.109	-8000	-7043.24	-1192.86	-1831.76	-2430.7	-2936.29	-2785.86	-3796.03	-4335.96	-4760.02	-5302.89	-5767.27	-6251.25	-645.826
146.271	-8000	-7053.31	-1199.9	-1816.64	-2433.98	-2935.99	-2786.38	-3784.92	-4329.32	-4770.89	-5326.82	-5764.14	-6250.99	-654.745
146.433	-8000	-7067.11	-1209.28	-1815.15	-2424.77	-2934.3	-2804.99	-3778.4	-4340.07	-4771.39	-5336.07	-5767.71	-6261.98	-663.048
146.595	-8000	-7070.15	-1199.95	-1833.21	-2415.11	-2931.38	-2812.99	-3767.38	-4341.17	-4780.56	-5330.12	-5778.54	-6266.87	-667.313
146.757	-8000	-7073.27	-1186.47	-1816.62	-2411.13	-2942.32	-2822.42	-3767.42	-4355.33	-4798.59	-5338.07	-5779.24	-6262.54	-669.202
146.92	-8000	-7071.69	-1183.4	-1826.66	-2401.13	-2951.93	-2829.97	-3755.87	-4365.66	-4806.46	-5323.61	-5783.34	-6252.54	-662.939
147.082	-8000	-7076.49	-1187.56	-1839.27	-2403.72	-2932.7	-2838.27	-3749.81	-4355.22	-4793.78	-5337.68	-5786.8	-6256.29	-646.841
147.244	-8000	-7074.33	-1192.28	-1848.54	-2413.88	-2927.33	-2841.42	-3754.48	-4334.08	-4786.6	-5310.98	-5793.23	-6257.89	-640.598
147.406	-8000	-7076.37	-1197.33	-1859.25	-2416.37	-2923.48	-2836.42	-3765.28	-4311.78	-4787.41	-5303.6	-5796.91	-6258.95	-640.928
147.568	-8000	-7070.99	-1198.3	-1858.9	-2412.71	-2928.22	-2832.84	-3773.33	-4298.73	-4765.22	-5290.44	-5795.29	-6254.34	-637.961
147.73	-8000	-7065.2	-1208.43	-1867.86	-2412.09	-2928.35	-2824.82	-3780.03	-4258.93	-4764.02	-5284.67	-5789.87	-6251.99	-640.355
147.892	-8000	-7066.19	-1209.12	-1860.72	-2413.05	-2917.13	-2835.12	-3789.39	-4229.58	-4774.66	-5292	-5776.52	-6253.93	-655.716
148.054	-8000	-7073.47	-1195.5	-1860.9	-2401.22	-2939.92	-2845.5	-3792.22	-4224.52	-4775.33	-5284.82	-5771.55	-6255.23	-664.699
148.217	-8000	-7083	-1181.47	-1877	-2394.8	-2936.52	-2845.85	-3796.14	-4241.92	-4760.77	-5296.77	-5770.63	-6251.19	-660.393
148.379	-8000	-7084.19	-1184.96	-1874.71	-2391.64	-2939.14	-2841.12	-3790.54	-4261.07	-4763.33	-5303.39	-5765.91	-6246.28	-658.971
148.541	-8000	-7090.92	-1194.45	-1894.7	-2406.46	-2931.57	-2849.83	-3776.31	-4262.89	-4757.98	-5313.91	-5770.04	-6245.24	-664.67
148.703	-8000	-7088.97	-1189.49	-1899.62	-2399.91	-2922	-2860.1	-3772.45	-4284	-4756.35	-5311.56	-5771.72	-6242.46	-669.851
148.865	-8000	-7093.34	-1191.37	-1911.67	-2406.93	-2929.87	-2867.28	-3764.73	-4298.26	-4750.85	-5306.64	-5778.53	-6239.12	-676.144
149.027	-8000	-7088.71	-1193.85	-1919.63	-2413.1	-2925.43	-2864.23	-3767.78	-4309.81	-4755.15	-5312.54	-5777.37	-6240.28	-685.557
149.189	-8000	-7083.64	-1184.01	-1915.8	-2422.81	-2930.42	-2866.81	-3769.19	-4274.3	-4773.79	-5318.14	-5783.16	-6239.37	-687.956
149.351	-8000	-7081.72	-1171.8	-1912.45	-2438.22	-2935.4	-2860.8	-3762.87	-4272.48	-4781.96	-5303.22	-5778.61	-6239.36	-685.836
149.514	-8000	-7090.72	-1166.34	-1896.57	-2428.31	-2941.96	-2851.49	-3769.69	-4281.06	-4802.59	-5300.98	-5785.62	-6244.22	-676.47
149.676	-8000	-7089.49	-1168.63	-1889.16	-2435.41	-2948.5	-2819.68	-3769.47	-4291.25	-4796.94	-5299.76	-5786.33	-6244.95	-668.838
149.838	-8000	-7087.06	-1167.85	-1875.52	-2433.78	-2945.3	-2794.29	-3772.01	-4276	-4796.05	-5312.2	-5785.21	-6248.05	-667.129
150	-8000	-7090.22	-1169.44	-1875.49	-2437.14	-2946.66	-2778.49	-3768.86	-4265.14	-4810.78	-5315.63	-5788.73	-6247.81	-671.776
150.162	-8000	-7099.84	-1185.73	-1891.5	-2430.21	-2946.69	-2774.1	-3778.01	-4284.26	-4805.8	-5316.17	-5793.36	-6247.8	-675.823
150.324	-8000	-7101.96	-1195.29	-1886.6	-2417.7	-2946.1	-2758.46	-3777.86	-4281.53	-4800.23	-5331.04	-5796.05	-6247.67	-679.531
150.486	-8000	-7093.44	-1190.46	-1892.52	-2416.97	-2944.99	-2779.23	-3778.55	-4276.06	-4795.27	-5337.05	-5790.03	-6243.12	-689.092
150.649	-8000	-7090.62	-1184.19	-1901.42	-2406.43	-2935.37	-2797.5	-3778.48	-4264.12	-4806.49	-5348.11	-5780.71	-6240.93	-694.316
150.811	-8000	-7086.74	-1178.82	-1896.07	-2401.96	-2928.26	-2802.53	-3779.67	-4262.5	-4796.73	-5349.12	-5782.11	-6228.19	-696.321
150.973	-8000	-7079.79	-1182.53	-1885.3	-2403.39	-2926.67	-2787.78	-3779.98	-4276.07	-4781.17	-5333.01	-5779.88	-6225.8	-698.351
151.135	-8000	-7069.72	-1181.25	-1868.74	-2410.08	-2920.3	-2783.54	-3777.52	-4283.23	-4770.04	-5330.71	-5783.37	-6219.54	-698.593
151.297	-8000	-7062.23	-1176.72	-1867.76	-2415.34	-2918.44	-2787.56	-3782.64	-4278.93	-4770.52	-5338.65	-5789.54	-6216.21	-697.712
151.459	-8000	-7063.69	-1182.55	-1864.93	-2411.1	-2922.1	-2793.12	-3784.75	-4272.51	-4748.16	-5318.39	-5783.85	-6219.83	-699.303
151.621	-8000	-7063.8	-1187.56	-1866.79	-2410.63	-2912.45	-2790.22	-3788.6	-4287.94	-4744.28	-5298.85	-5790.67	-6213.1	-702.892
151.783	-8000	-7064.9	-1196.99	-1868.31	-2413.16	-2910.51	-2793.41	-3789.82	-4290.48	-4758.29	-5306.93	-5786.11	-6220.83	-702.593
151.946	-8000	-7067.15	-1196.05	-1865.68	-2400.26	-2915.02	-2821.89	-3789.45	-4286.92	-4779.51	-5321.48	-5776.38	-6231.16	-701.935
152.108	-8000	-7072.42	-1182.06	-1867.85	-2397.77	-2912.24	-2827.11	-3789.99	-4283.94	-4794.11	-5331.72	-5774.38	-6233.17	-705.579
152.27	-8000	-7075.52	-1182.94	-1873.92	-2395.31	-2914.53	-2822.01	-3791.05	-4276.87	-4792.1	-5326.06	-5769.17	-6238.84	-707.381
152.432	-8000	-7075.15	-1179.51	-1875.22	-2401.94	-2917.5	-2812.46	-3789.15	-4282.89	-4812.09	-5317.67	-5771.57	-6233.5	-706.227
152.594	-8000	-7069.42	-1179.03	-1872.49	-2412.96	-2923.19	-2809.68	-3782.29	-4274.85	-4818.63	-5332.12	-5776.1	-6240.39	-704.113
152.756	-8000	-7059.06	-1172.17	-1853.95	-2402.9	-2936.12	-2790.52	-3775.92	-4283.84	-4812.26	-5315.27	-5775.25	-6238.39	-702.09
152.918	-8000	-7054.92	-1169.94	-1860.71	-2403.13	-2940.87	-2760.07	-3779.64	-4287.22	-4807.48	-5311.48	-5777.44	-6232.95	-697.817
153.08	-8000	-7053.38	-1170.25	-1860.89	-2411.18	-2947.41	-2752.4	-3777.42	-4286.32	-4792.56	-5306.01	-5780.01	-6236.46	-693.688
153.243	-8000	-7053.02	-1174.5	-1861.73	-2414.21	-2944.4	-2741.3	-3773.23	-4301.5	-4798.19	-5310.31	-5784.71	-6231.02	-691.832
153.405	-8000	-7052.58	-1179.5	-1862.43	-2422.53	-2942	-2739.05	-3771.88	-4301.85	-4778.35	-5326.16	-5785.64	-6234.81	-688.465
153.567	-8000	-7052.36	-1184.54	-1865.16	-2416.13	-2941.84	-2729.16	-3765.44	-4310.34	-4769.43	-5327.78	-5786.68	-6232.27	-681.786
153.729	-8000	-7052.73	-1184.18	-1875.05	-2417.01	-2930.12	-2733.27	-3764.82	-4306.79	-4768.56	-5336.58	-5790.16	-6233.42	-672.434
153.891	-8000	-7047.55	-1186.93	-1867.14	-2417.34	-2917.44	-2738.52	-3764.55	-4294.62	-4767.69	-5337.57	-5780.15	-6226.88	-666.045
154.053	-8000	-7046.51	-1193.86	-1875.32	-2418.47	-2925.04	-2747.24	-3750.92	-4293.89	-4771.51	-5328.39	-5783.49	-6229.74	-664.126
154.215	-8000	-7045.19	-1198.08	-1878.59	-2412.2	-2911.9	-2751.38	-3756.64	-4292.38	-4760.45	-5327.58	-5781.2	-6232.73	-664.937
154.377	-8000	-7039.21	-1191.55	-1880.81	-2393.73	-2904.84	-2754.17	-3755.2	-4290.97	-4772.21	-5328.04	-5775.25	-6238.52	-664.589
154.54	-8000	-7031.45	-1184.93	-1874.94	-2405.57	-2901.49	-2760.53	-3765.17	-4282.74	-4769.94	-5312.3	-5777.51	-6244	-668.047
154.702	-8000	-7028.8	-1185.99	-1860.24	-2406.27	-2905.8	-2760.25	-3761.97	-4278.54	-4768.35	-5310.17	-5781.75	-6237.24	-674.965
154.864	-8000	-7026.65	-1182.48	-1870.29	-2402.83	-2905.08	-2742.2	-3761.16	-4292.82	-4769.9	-5304.24	-5795.99	-6244.57	-678.389
155.026	-8000	-7035.78	-1179.97	-1866.98	-2401.7	-2899.63	-2738.18	-3756.5	-4303.61	-4771.06	-5320.48	-5790.3	-6249.87	-667.018
155.188	-8000	-7038.11	-1171.84	-1873.37	-2408.88	-2920.02	-2738.8	-3754.1	-4296.82	-4786.11	-5327.36	-5789.92	-6247.42	-650.381
155.35	-8000	-7043.64	-1176.11	-1861.09	-2422.56	-2920.48	-2737.86	-3770.72	-4302.75	-4791.25	-5319.92	-5792.29	-6241.95	-647.195
155.512	-8000	-7047.24	-1169.63	-1872.94	-2428.44	-2922.74	-2726.72	-3768.13	-4315.72	-4805.01	-5324.44	-5784.34	-6243.47	-651.063
155.674	-8000	-7045.58	-1178.15	-1884.3	-2429.79	-2908.45	-2743.42	-3768.66	-4314.01	-4806.87	-5312.78	-5775.13	-6246.22	-651.065
155.837	-8000	-7047.65	-1181.23	-1889.95	-2430.01	-2903.47	-2751.76	-3776.13	-4307.56	-4805.73	-5314.49	-5763	-6244.84	-649.456
155.999	-8000	-7046.79	-1194.35	-1903.21	-2434.84	-2902.07	-2736.79	-3787.28	-4288.24	-4815	-5308.5	-5766.67	-6245.82	-659.145
156.161	-8000	-7043.64	-1198.82	-1897.27	-2432.24	-2895.01	-2735.52	-3778.55	-4289.42	-4807.98	-5304.52	-5768.38	-6246.28	-669.223
156.323	-8000	-7045.07	-1205.32	-1911.97	-2427.41	-2910.17	-2714.38	-3767.33	-4301.72	-4808.8	-5318.44	-5775.7	-6252.88	-665.967
156.485	-8000	-7059.57	-1211.29	-1910.26	-2428.53	-2913.47	-2718.46	-3768.88	-4313.91	-4810.66	-5327.09	-5775.4	-6252.8	-654.423
156.647	-8000	-7063.24	-1198.96	-1911.02	-2428.97	-2929.04	-2677.63	-3764.71	-4313.75	-4813.66	-5336.37	-5778	-6251.59	-648.883
156.809	-8000	-7062.87	-1190.37	-1917.46	-2436.66	-2940.74	-2696.17	-3752.89	-4321.01	-4805.85	-5322.1	-5786.16	-6254.38	-646.61
156.971	-8000	-7058.62	-1180.38	-1893.28	-2432.77	-2940.48	-2705.95	-3753.83	-4340.97	-4808.52	-5318.44	-5783.3	-6256.11	-642.229
157.134	-8000	-7061.8	-1176.67	-1881.23	-2424.27	-2941.51	-2718.44	-3759.75	-4347.19	-4811.62	-5325.95	-5779.45	-6259.37	-639.283
157.296	-8000	-7053.24	-1179.21	-1876.76	-2420.73	-2934.1	-2722.38	-3749.94	-4336.4	-4803.31	-5309.29	-5780.24	-6253.7	-645.722
157.458	-8000	-7050.25	-1183.7	-1891.49	-2413.03	-2926.06	-2721.55	-3755.54	-4329.58	-4780.87	-5310.51	-5789.05	-6248.47	-658.449
157.62	-8000	-7042.85	-1189.54	-1892.75	-2409.14	-2914.29	-2734.53	-3773.78	-4321.71	-4787.36	-5311.49	-5789.03	-6251.11	-667.623
157.782	-8000	-7044.52	-1193.26	-1880.23	-2407.38	-2911.27	-2727.94	-3779.52	-4320.63	-4795	-5314.41	-5787.93	-6242.58	-672.856
157.944	-8000	-7039.83	-1190.87	-1892.49	-2405.96	-2912.31	-2721.94	-3778.87	-4300.87	-4787.54	-5313.4	-5789.77	-6240.5	-672.37
158.106	-8000	-7040.41	-1184.32	-1893.96	-2420.75	-2918.41	-2726.8	-3773.98	-4300.74	-4780.95	-5305.32	-5784.96	-6239.71	-668.144
158.268	-8000	-7044.85	-1171.9	-1893	-2427.68	-2920.63	-2723.14	-3782.24	-4299.02	-4777.48	-5312.47	-5781.14	-6244.83	-666.387
158.431	-8000	-7041.29	-1172.78	-1874.65	-2424.77	-2930.18	-2730.23	-3776.36	-4288.3	-4787.79	-5314.39	-5779.12	-6248.86	-664.657
158.593	-8000	-7035.53	-1165.67	-1877.23	-2422.29	-2944.65	-2726.37	-3771.12	-4304.59	-4770.33	-5312.25	-5776.84	-6244.32	-663.804
158.755	-8000	-7038.75	-1158.94	-1884.26	-2409.91	-2948.56	-2693.61	-3768	-4308.1	-4770.44	-5315.09	-5775.57	-6256.29	-663.762
158.917	-8000	-7038.36	-1163.54	-1887.74	-2406.92	-2944.41	-2673.59	-3773.18	-4326	-4788.05	-5323.85	-5779.74	-6258.94	-673.41
159.079	-8000	-7036.97	-1167.74	-1897.91	-2406.64	-2941.69	-2655.44	-3780.15	-4320.98	-4787.92	-5324.32	-5781.6	-6258.62	-679.95
159.241	-8000	-7031.08	-1168.25	-1906.65	-2398.72	-2940.46	-2652.7	-3783.89	-4329.07	-4787.3	-5321	-5783.11	-6258.58	-674.856
159.403	-8000	-7032.05	-1174.28	-1900.69	-2401.69	-2937.23	-2660.91	-3777.54	-4328.63	-4792.45	-5319.84	-5790.55	-6256.68	-670.625
159.565	-8000	-7030.7	-1185.23	-1881.52	-2399.09	-2929.98	-2648.92	-3769.37	-4313.81	-4797.59	-5314.8	-5790.55	-6262.63	-673.517
159.728	-8000	-7023.54	-1192.1	-1884.82	-2411.19	-2934.23	-2670.82	-3763.38	-4303.53	-4790.87	-5316.46	-5791.95	-6258.94	-680.349
159.89	-8000	-7017.98	-1185.42	-1886.24	-2405.23	-2931.27	-2688.25	-3764.82	-4266.01	-4784.22	-5316.41	-5792.85	-6261.49	-684.148
160.052	-8000	-7016.76	-1180.87	-1892.59	-2400.92	-2937.66	-2690.64	-3774.69	-4270.4	-4797.03	-5311.11	-5794.28	-6267.14	-690.306
160.214	-8000	-7011.12	-1188.52	-1897.54	-2394.88	-2943.66	-2702.88	-3759.03	-4255.23	-4791.9	-5309.25	-5790.29	-6268.62	-694.829
160.376	-8000	-7005.32	-1181.9	-1910.8	-2404.39	-2937.89	-2695.78	-3767.9	-4271.25	-4779.37	-5311.79	-5779.69	-6261.91	-690.314
160.538	-8000	-7003.77	-1180.3	-1929.77	-2405.44	-2932.13	-2693.59	-3772.84	-4284.65	-4768.68	-5308.62	-5777.5	-6251.74	-685.864
160.7	-8000	-7005.31	-1182.02	-1933.97	-2406.71	-2930.48	-2669.35	-3756.09	-4293.35	-4771.74	-5302.37	-5777.75	-6243.91	-681.234
160.863	-8000	-7010.51	-1199.03	-1932.97	-2411.48	-2916.43	-2671.01	-3737.89	-4323.31	-4756.66	-5299.78	-5774.79	-6243.64	-669.928
161.025	-8000	-7014.24	-1197.86	-1925.56	-2413.71	-2903.7	-2680.47	-3730.96	-4310.26	-4751.28	-5302.46	-5781.19	-6231.08	-647.703
161.187	-8000	-7003.66	-1186.83	-1898.65	-2404.83	-2891.2	-2673.95	-3734.21	-4318.03	-4753.04	-5289.24	-5782.54	-6227.83	-631.566
161.349	-8000	-7004.16	-1178.33	-1905.58	-2401.46	-2890.66	-2679.84	-3739.33	-4299.51	-4749.54	-5264.27	-5783.78	-6232.82	-630.585
161.511	-8000	-7001.13	-1171.3	-1894.44	-2402.93	-2894.53	-2679.5	-3743.58	-4304.36	-4743.37	-5262.5	-5790.79	-6234.02	-630.551
161.673	-8000	-7003.27	-1161.87	-1880.61	-2401.92	-2903.45	-2688.09	-3757.06	-4300.84	-4742.12	-5267.57	-5791.07	-6236.33	-629.553
161.835	-8000	-6996.38	-1155.18	-1876.88	-2402.14	-2925.35	-2675.18	-3749.73	-4284.1	-4734.94	-5258.78	-5798.65	-6233.49	-631.423
161.997	-8000	-6996.57	-1159.72	-1871.74	-2404.49	-2928.52	-2652.86	-3754.92	-4293.2	-4740.7	-5266.91	-5791.54	-6238.5	-639.923
162.16	-8000	-7015.59	-1164.3	-1882.07	-2421.61	-2936.49	-2642.45	-3749.68	-4296.32	-4739.52	-5271.59	-5791.49	-6242.52	-648.368
162.322	-8000	-7017.73	-1176.47	-1871.56	-2405.68	-2929.36	-2656.56	-3747.96	-4310.62	-4755.9	-5290.22	-5786.9	-6246.64	-648.211
162.484	-8000	-7021.13	-1183.1	-1875.61	-2409.19	-2930.47	-2673.15	-3746.31	-4310.05	-4780.14	-5277.31	-5785.73	-6241.85	-646.913
162.646	-8000	-7015.94	-1185.94	-1874.03	-2408.91	-2926.16	-2665.39	-3752.51	-4316.14	-4789.72	-5261.43	-5787.06	-6236.84	-650.641
162.808	-8000	-7019.76	-1180.53	-1882.18	-2405.29	-2919.08	-2676.14	-3761.86	-4330.69	-4793.32	-5273.88	-5776.77	-6238.05	-663.049
162.97	-8000	-7024.87	-1169.56	-1900.34	-2411.27	-2924.52	-2662.9	-3770.27	-4328.15	-4790.21	-5270.3	-5788.93	-6237.26	-672.332
163.132	-8000	-7018.86	-1165.37	-1900.87	-2406.13	-2932.7	-2651.14	-3765.92	-4299.56	-4802.87	-5282.6	-5795.39	-6235.61	-668.564
163.294	-8000	-7014.33	-1160.32	-1912.96	-2409.56	-2932.12	-2644.73	-3758.29	-4265.98	-4798.78	-5289.15	-5803.24	-6235.65	-665.864
163.457	-8000	-7004.99	-1145.77	-1889.87	-2410.39	-2921.88	-2665.12	-3750.84	-4259.95	-4766.15	-5302.6	-5807.13	-6242.06	-669.877
163.619	-8000	-7002.86	-1144.16	-1884.39	-2404.25	-2903.03	-2674.35	-3754.55	-4249.41	-4765.84	-5310.19	-5807.45	-6244.54	-671.669
163.781	-8000	-6996.74	-1130.75	-1874.61	-2407.86	-2892.37	-2688.68	-3754.47	-4242.65	-4770.27	-5297.26	-5811.7	-6244.05	-668.669
163.943	-8000	-6985.58	-1129.5	-1851.07	-2415.08	-2881.58	-2712.29	-3735.79	-4267.45	-4768.73	-5294.52	-5809	-6238.8	-672.549
164.105	-8000	-6987.88	-1135.55	-1850.6	-2425.36	-2876.93	-2706.54	-3750.78	-4275.48	-4779.36	-5275.58	-5808.61	-6229.12	-676.146
164.267	-8000	-6990.99	-1136.79	-1853.05	-2435.22	-2868.31	-2711.62	-3753.18	-4292.08	-4770.5	-5280.41	-5803.9	-6225.7	-671.821
164.429	-8000	-6994.36	-1147.3	-1862.93	-2440.08	-2869.89	-2709.52	-3766.58	-4282.02	-4786.86	-5279.04	-5787.96	-6225.52	-667.48
164.591	-8000	-7006.67	-1155.08	-1867.77	-2447.21	-2889.87	-2704.27	-3763.43	-4288.26	-4771.73	-5296.79	-5790.43	-6222.12	-666.655
164.754	-8000	-7007.05	-1172.71	-1878.61	-2445.42	-2879.93	-2712.75	-3771.03	-4285.09	-4770.44	-5309.33	-5788.96	-6221.29	-669.064
164.916	-8000	-7014.82	-1175.67	-1882.19	-2444.45	-2877.68	-2712.3	-3789.6	-4287.09	-4774.35	-5317.13	-5785.89	-6227.87	-670.183
165.078	-8000	-7016.86	-1165.99	-1883.58	-2435.94	-2882.88	-2745.76	-3790.64	-4305.03	-4762.19	-5329.5	-5777.45	-6231.94	-676.268
165.24	-8000	-7022.53	-1150.87	-1878.37	-2427.5	-2867.94	-2747.01	-3778.32	-4322.13	-4763.44	-5322.71	-5778.21	-6235.6	-680.7
165.402	-8000	-7026.09	-1151.9	-1876.8	-2428	-2871.12	-2726.87	-3770.87	-4343.89	-4773.83	-5337.67	-5790.59	-6234.34	-680.834
165.564	-8000	-7019.56	-1156.22	-1869.43	-2418.12	-2852.15	-2733.47	-3763.74	-4336.88	-4776.93	-5319.86	-5785.12	-6239	-678.748
165.726	-8000	-7028.21	-1154.54	-1877.25	-2406.45	-2854.53	-2746.18	-3753.21	-4330.79	-4773.11	-5310.49	-5783.4	-6248.85	-673.938
165.888	-8000	-7023.75	-1160.23	-1895.54	-2399.18	-2849.37	-2743.96	-3737.13	-4310.43	-4772.39	-5297.42	-5787.46	-6251.08	-665.208
166.051	-8000	-7021.57	-1153.64	-1875.28	-2400.87	-2849.53	-2740.99	-3731.4	-4309.76	-4796.57	-5303.46	-5793.59	-6250.18	-652.465
166.213	-8000	-7025.34	-1163.7	-1869.99	-2392.53	-2852.48	-2747.01	-3750.54	-4316.85	-4793.77	-5297.47	-5791.88	-6254.64	-643.998
166.375	-8000	-7031.65	-1156.95	-1870.59	-2389.9	-2830.67	-2790.99	-3760.31	-4324.78	-4791.64	-5290.6	-5795.18	-6253.75	-642.492
166.537	-8000	-7042.9	-1154.47	-1886.77	-2388.18	-2841.26	-2785.01	-3754.79	-4318.52	-4798.08	-5285.64	-5805.76	-6250.89	-645.897
166.699	-8000	-7038.21	-1152.59	-1856.34	-2402.41	-2842.27	-2768.33	-3758.81	-4320.34	-4800.49	-5286.87	-5806.86	-6237.26	-651.211
166.861	-8000	-7040.92	-1149.79	-1841.39	-2400.48	-2846.48	-2774.84	-3755.41	-4321.54	-4793.02	-5297.97	-5803.96	-6235.59	-655.304
167.023	-8000	-7045.21	-1158.32	-1865.79	-2411.29	-2862.95	-2770.2	-3761.66	-4321.92	-4784.02	-5282.08	-5804.1	-6233.4	-655.542
167.185	-8000	-7041.37	-1159.97	-1883.64	-2411.38	-2873.25	-2778.82	-3766.15	-4303.89	-4783.01	-5269.87	-5809.32	-6223.54	-648.327
167.348	-8000	-7031.11	-1161.51	-1891.7	-2408.48	-2885.72	-2756.98	-3768.35	-4310.41	-4791.36	-5268.47	-5801.72	-6227.06	-635.2
167.51	-8000	-7027.83	-1165.83	-1881.67	-2407.27	-2882.53	-2778.35	-3771.45	-4320.09	-4809.91	-5276.87	-5798.07	-6222.88	-623.865
167.672	-8000	-7028.87	-1164.62	-1903.63	-2405.82	-2884.64	-2779.96	-3782.74	-4341.02	-4804.06	-5271.12	-5802.08	-6226.64	-620.036
167.834	-8000	-7027.09	-1170.95	-1902.66	-2403.75	-2882.18	-2782.8	-3792.39	-4345.03	-4807.85	-5254.08	-5801.97	-6228.43	-627.662
167.996	-8000	-7033.36	-1179.61	-1898.35	-2404.6	-2872.18	-2802.96	-3785.03	-4351.93	-4808.97	-5270.67	-5803.25	-6235.3	-644.914
168.158	-8000	-7035.2	-1176.38	-1893.06	-2419.16	-2858.1	-2786.01	-3769.65	-4352.8	-4822.79	-5288.35	-5802.99	-6240.96	-664.346
168.32	-8000	-7039.44	-1175.02	-1880.03	-2422.97	-2857.73	-2785.65	-3773.94	-4340.5	-4818.63	-5286.63	-5804	-6247.98	-678.982
168.482	-8000	-7045.86	-1181.38	-1888.74	-2435.64	-2863.62	-2787.96	-3785.23	-4327.35	-4830.63	-5297.11	-5804.01	-6247.61	-681.997
168.645	-8000	-7058.21	-1184.06	-1892.3	-2436.76	-2863.12	-2800.53	-3790.84	-4332.66	-4842.39	-5320.92	-5805.21	-6256.3	-683.731
168.807	-8000	-7060.6	-1175.65	-1898.15	-2445.96	-2860.84	-2791.63	-3781.41	-4343.5	-4843.52	-5327.81	-5808.2	-6255.15	-688.776
168.969	-8000	-7065.76	-1173.5	-1904.46	-2442.06	-2872.76	-2792.03	-3790.25	-4341.52	-4839.52	-5329.76	-5809.33	-6258.53	-690.498
169.131	-8000	-7073.97	-1169.84	-1915.34	-2435.11	-2885.66	-2806.11	-3788.22	-4340.89	-4828.55	-5324.24	-5815.69	-6263.87	-689.075
169.293	-8000	-7079.23	-1172.51	-1935.65	-2432.23	-2897.61	-2805.71	-3786.8	-4342.05	-4827.1	-5330.95	-5812.32	-6258.94	-689.09
169.455	-8000	-7078.46	-1174.09	-1934.33	-2419.88	-2896.86	-2810.11	-3779.07	-4341.67	-4811.21	-5311.62	-5813.61	-6256.77	-692.23
169.617	-8000	-7070.71	-1174.51	-1934.91	-2420.99	-2891.06	-2815.49	-3778.7	-4322.05	-4798.07	-5317.74	-5812.64	-6251.64	-690.195
169.78	-8000	-7067.1	-1169.43	-1928.18	-2414.56	-2900.8	-2847.52	-3769.12	-4313.24	-4795.11	-5310.02	-5812.7	-6254.03	-687.371
169.942	-8000	-7065.72	-1159.85	-1916.04	-2421.47	-2908.02	-2859.16	-3773.32	-4306.26	-4786.08	-5323.36	-5814.74	-6252.82	-687.246
170.104	-8000	-7058.35	-1162.34	-1912.17	-2414.16	-2907.77	-2850.14	-3765.62	-4305.04	-4780.04	-5319.66	-5808.51	-6248.64	-688.924
170.266	-8000	-7057.34	-1158.37	-1897.35	-2418.68	-2891.39	-2860.32	-3749.36	-4333.3	-4767.03	-5332.55	-5807.59	-6254.79	-693.934
170.428	-8000	-7060.86	-1150.28	-1897.6	-2421.55	-2889.34	-2870.99	-3748.27	-4341.61	-4762.74	-5337.32	-5809	-6263.57	-700.528
170.59	-8000	-7061.83	-1148.95	-1890.97	-2420.52	-2894.86	-2876.18	-3752.03	-4355.81	-4765	-5343.14	-5806.89	-6267.46	-705.447
170.752	-8000	-7064.99	-1159.09	-1875.12	-2411.64	-2879.04	-2868.82	-3757.26	-4355.92	-4768.11	-5353.29	-5802.34	-6270.6	-700.823
170.914	-8000	-7062.18	-1171.24	-1898.08	-2409.06	-2876.11	-2874.81	-3763.59	-4371.42	-4769.09	-5333.66	-5793.54	-6272.29	-692.233
171.077	-8000	-7069.42	-1172.98	-1901.8	-2412.35	-2877.06	-2892.65	-3781.46	-4365	-4772.85	-5345.43	-5797.75	-6272.45	-686.842
171.239	-8000	-7067.22	-1177.67	-1900.26	-2410.6	-2895.06	-2886.77	-3784.29	-4345.88	-4782.36	-5321.21	-5799.19	-6263.54	-681.712
171.401	-8000	-7064.07	-1176.84	-1900.46	-2419.08	-2898.1	-2872.73	-3790.48	-4340.91	-4776.85	-5317.95	-5794.36	-6259.49	-678.008
171.563	-8000	-7062.66	-1172.94	-1914.33	-2423.95	-2904.14	-2854.15	-3791.24	-4319.48	-4781.44	-5306.67	-5790.19	-6258.6	-677.246
171.725	-8000	-7063.11	-1172.69	-1917.01	-2431.5	-2919.16	-2839.52	-3785.04	-4303.19	-4787.65	-5294.98	-5793.32	-6252.27	-675.89
171.887	-8000	-7071.14	-1166.29	-1905.92	-2430.99	-2921.9	-2841.63	-3771.98	-4301.33	-4799.36	-5318.6	-5797.7	-6247.43	-670.651
172.049	-8000	-7069.62	-1166.57	-1905.26	-2440.87	-2924.12	-2848.09	-3762.99	-4314.6	-4795.16	-5306.25	-5794.54	-6253.23	-667.905
172.211	-8000	-7072.72	-1165.71	-1920.29	-2436.31	-2913.75	-2858.43	-3763.27	-4311.56	-4787.23	-5326.81	-5796.29	-6260.72	-664.356
172.374	-8000	-7066.75	-1159.58	-1910.34	-2430.55	-2919.54	-2868.64	-3744.11	-4299.94	-4795.86	-5324.09	-5804.52	-6261.63	-656.45
172.536	-8000	-7064.15	-1170.4	-1918.23	-2427.1	-2916.42	-2888.35	-3746.68	-4294.73	-4785.68	-5329.36	-5805.74	-6262.15	-650.705
172.698	-8000	-7068.91	-1170.05	-1924.06	-2428.57	-2919.68	-2895.75	-3758.67	-4307.17	-4780.51	-5343.18	-5807.67	-6256.96	-654.702
172.86	-8000	-7061.93	-1176.11	-1912.92	-2427.34	-2915.56	-2862.92	-3749.23	-4313.89	-4774.81	-5330.54	-5809.72	-6255.52	-659.448
173.022	-8000	-7067.74	-1186.05	-1887.7	-2419.03	-2928.22	-2872.01	-3748.34	-4295.07	-4784.65	-5340.51	-5810.85	-6258.04	-662.844
173.184	-8000	-7067.73	-1179.62	-1871.13	-2434	-2934.65	-2879.48	-3744.31	-4298.24	-4796.24	-5336.01	-5807.52	-6265.35	-670.83
173.346	-8000	-7072.56	-1188.65	-1862.37	-2435.74	-2932.3	-2885.4	-3757.02	-4310.07	-4798.48	-5322.54	-5802.48	-6267.76	-680.232
173.508	-8000	-7079.48	-1181.58	-1857.81	-2435.01	-2930.7	-2885.71	-3751.77	-4337.82	-4800.29	-5307.37	-5805.39	-6269	-682.855
173.671	-8000	-7077.67	-1180.6	-1850.93	-2443.16	-2924.64	-2898.39	-3738.2	-4325.99	-4805.08	-5311.16	-5801.82	-6281.82	-675.903
173.833	-8000	-7081.52	-1176.92	-1866.19	-2443.39	-2919.17	-2923.84	-3731.57	-4315.47	-4802.6	-5308.19	-5803.59	-6288.41	-664.435
173.995	-8000	-7080.76	-1168.47	-1868.79	-2440.5	-2925.31	-2917.94	-3738.67	-4319.51	-4799.4	-5306.65	-5799.26	-6286.84	-652.468
174.157	-8000	-7080.48	-1173.45	-1873.83	-2440.92	-2927.32	-2916.1	-3739.47	-4309.03	-4790.91	-5296.37	-5796.49	-6274.58	-644.667
174.319	-8000	-7082.47	-1172.82	-1885.57	-2435.78	-2924.44	-2898.99	-3734.17	-4311.87	-4782.85	-5314.82	-5799.31	-6261.28	-633.784
174.481	-8000	-7066.42	-1173.23	-1882.76	-2446.69	-2920.6	-2899.16	-3725.39	-4292.17	-4770.51	-5321.75	-5798.92	-6262.32	-632.331
174.643	-8000	-7065.71	-1174.53	-1889.91	-2440.06	-2924.21	-2876.26	-3720.14	-4301.52	-4759.07	-5308.85	-5798.63	-6263.77	-643.213
174.805	-8000	-7063.49	-1172.38	-1884.42	-2445.13	-2934.62	-2875.09	-3725.82	-4288.32	-4752.18	-5289.42	-5802.43	-6257.62	-655.566
174.968	-8000	-7057.32	-1162.71	-1875.79	-2448.62	-2929.99	-2855.64	-3720.86	-4291.63	-4748.68	-5286.35	-5797.52	-6253.36	-657.049
175.13	-8000	-7056.77	-1163.57	-1867.08	-2445.77	-2925.27	-2852.2	-3709.43	-4298.09	-4749.98	-5286.14	-5794.97	-6260.26	-654.797
175.292	-8000	-7061.2	-1162.19	-1867.83	-2442.99	-2931.42	-2873.38	-3712.96	-4295.56	-4765.4	-5279.21	-5795.3	-6263.96	-658.328
175.454	-8000	-7063.53	-1151.92	-1840.06	-2433.3	-2932.72	-2884.58	-3726.89	-4302.19	-4761.13	-5280.18	-5794.88	-6250.89	-653.647
175.616	-8000	-7057.27	-1150.49	-1832.2	-2434.96	-2924.69	-2895.98	-3733.01	-4304.43	-4770.4	-5274.68	-5789.74	-6247.64	-650.018
175.778	-8000	-7051.14	-1157.93	-1828.69	-2424.83	-2915.28	-2895.18	-3733.95	-4318.44	-4783.25	-5283.27	-5786.21	-6252.68	-651.422
175.94	-8000	-7064.65	-1175.19	-1832.73	-2415.65	-2915.35	-2903.15	-3754.84	-4318.95	-4772.58	-5283.26	-5805.55	-6256.06	-649.366
176.102	-8000	-7060.05	-1177.36	-1840	-2409.79	-2912.35	-2919.95	-3769.57	-4319.39	-4766.08	-5277.81	-5814.41	-6254.23	-642.463
176.265	-8000	-7053.1	-1172.95	-1833.63	-2420.45	-2909.56	-2904.95	-3769.23	-4340.06	-4755.6	-5285.58	-5815.82	-6252.85	-644.138
176.427	-8000	-7053.64	-1176.04	-1859.75	-2419.8	-2899.59	-2897.19	-3757.42	-4340.03	-4755.73	-5284.29	-5813.79	-6255.06	-652.963
176.589	-8000	-7053.13	-1173.47	-1858.91	-2410.18	-2897.59	-2889.49	-3746.29	-4349.38	-4743.5	-5303.38	-5813.01	-6255.35	-659.06
176.751	-8000	-7050.5	-1168.5	-1862.88	-2408.49	-2899.56	-2884.44	-3740.43	-4347.01	-4744	-5303.24	-5812.36	-6247.87	-656.334
176.913	-8000	-7046.6	-1160.5	-1870.81	-2420.83	-2895.77	-2898.93	-3727.46	-4345.58	-4762.11	-5303.77	-5807.36	-6252.88	-658.463
177.075	-8000	-7046.48	-1164.12	-1875.2	-2415.4	-2904.22	-2866.86	-3731	-4333.13	-4773.92	-5317.55	-5803.06	-6254.85	-661.03
177.237	-8000	-7051.42	-1163.9	-1874.66	-2402.19	-2896.9	-2870.67	-3747.51	-4324.57	-4768.76	-5308.77	-5801.42	-6262.84	-658.881
177.399	-8000	-7052.73	-1163.5	-1876.43	-2402.75	-2910.66	-2883.54	-3746.92	-4329.86	-4788.75	-5308.69	-5800.81	-6260.65	-653.037
177.562	-8000	-7069.09	-1154.69	-1880.65	-2407.53	-2905.89	-2902.85	-3759.28	-4328.34	-4804.83	-5316.6	-5802.44	-6255.84	-648.54
177.724	-8000	-7064.93	-1153.64	-1877.09	-2405.96	-2892.12	-2907.43	-3766.87	-4318.87	-4802.73	-5311.26	-5801.31	-6252.44	-653.417
177.886	-8000	-7071.1	-1157.67	-1874.49	-2406.54	-2895.62	-2930.7	-3765.12	-4311.63	-4798.67	-5328.28	-5795.79	-6245.86	-667.028
178.048	-8000	-7072.03	-1155.12	-1862.95	-2408.69	-2888.22	-2947.83	-3750.75	-4310.09	-4794.42	-5320.84	-5792.59	-6240.76	-677.591
178.21	-8000	-7074.84	-1157.02	-1873.61	-2416.17	-2906.41	-2958.39	-3742.92	-4295.68	-4782.78	-5319.31	-5792.43	-6238.4	-683.85
178.372	-8000	-7068	-1161.82	-1867.9	-2418.06	-2899.54	-2962.11	-3752.09	-4288.17	-4770.47	-5305.03	-5800.1	-6240.47	-686.376
178.534	-8000	-7058.22	-1175.99	-1863.76	-2421.05	-2911.08	-2972.83	-3743.56	-4287.01	-4755.68	-5305.04	-5796.9	-6248.27	-686.095
178.696	-8000	-7064.13	-1178.78	-1890.48	-2423.49	-2907.36	-2970.04	-3747.82	-4291.72	-4760.35	-5304.12	-5796.69	-6253.19	-681.431
178.859	-8000	-7065.35	-1165.96	-1893.46	-2424.03	-2915.24	-2967.59	-3743.67	-4308.4	-4768.29	-5293.97	-5803.74	-6258.86	-677.17
179.021	-8000	-7059.18	-1164.49	-1888.64	-2426.32	-2911.38	-2985.36	-3737.47	-4313.43	-4769.39	-5293.63	-5806.26	-6262.16	-673.935
179.183	-8000	-7062.08	-1167.2	-1896.14	-2428.82	-2893.66	-2979.01	-3737.35	-4329.75	-4782.72	-5298.65	-5803.93	-6263.58	-664.474
179.345	-8000	-7058.03	-1165.54	-1917.74	-2437.27	-2893.53	-2980.37	-3735.42	-4310.29	-4794.51	-5297.68	-5795.42	-6265.71	-653.417
179.507	-8000	-7061.84	-1173	-1919.66	-2441.19	-2903.51	-2967.38	-3730.77	-4307.66	-4810.54	-5282.02	-5796.99	-6268.32	-646.887
179.669	-8000	-7050.86	-1171.76	-1889.21	-2435.91	-2901.96	-2972.43	-3731.73	-4294.2	-4799.52	-5285.19	-5793.3	-6262.19	-640.959
179.831	-8000	-7043.89	-1190.28	-1887.97	-2436.27	-2895.71	-2950.88	-3744.44	-4278.15	-4790.63	-5294.21	-5789.61	-6258.41	-638.305
179.994	-8000	-7041.18	-1191.86	-1908.22	-2441.52	-2898.13	-2953.37	-3756.03	-4285.52	-4799.24	-5290.8	-5791.16	-6252.83	-644.232
180.156	-8000	-7041.7	-1194.67	-1886.08	-2442.67	-2895.44	-2958.84	-3751.76	-4283.52	-4797.65	-5292.21	-5796.28	-6243.77	-655.428
180.318	-8000	-7046.61	-1189.35	-1872.98	-2430.56	-2893.97	-2967.36	-3752.33	-4300.08	-4787.7	-5290.1	-5800.24	-6229.11	-660.85
180.48	-8000	-7040.13	-1177.53	-1872.29	-2428.61	-2886.35	-2989.89	-3769.38	-4285.8	-4779.51	-5297.09	-5801.16	-6232.65	-658.313
180.642	-8000	-7048.91	-1170.61	-1900.62	-2431.17	-2891.55	-2990.86	-3760.13	-4297.04	-4793.35	-5282.72	-5811.25	-6236.47	-656.942
180.804	-8000	-7051.92	-1165.83	-1904.31	-2441.82	-2893.77	-3008.14	-3764.94	-4309.82	-4792.88	-5275.32	-5813.06	-6234.83	-650.691
180.966	-8000	-7052.01	-1160.86	-1889.9	-2446.47	-2902.12	-2985.22	-3771.66	-4301.5	-4790.62	-5289.49	-5807.17	-6235.77	-643.771
181.128	-8000	-7050.28	-1148.69	-1888.32	-2442.06	-2912.63	-2986.48	-3781.12	-4287.3	-4791.71	-5289.89	-5805.12	-6235.25	-635.295
181.291	-8000	-7051.01	-1145.07	-1889.3	-2451.11	-2923.33	-2977.7	-3777.55	-4283.49	-4796.26	-5294.76	-5809.04	-6236.2	-631.656
181.453	-8000	-7056.95	-1147.64	-1891.88	-2455.48	-2935.25	-2969.45	-3755.58	-4284.89	-4798.36	-5299.89	-5803.36	-6227.42	-635.896
181.615	-8000	-7056.89	-1155.32	-1878.98	-2445.84	-2943.89	-2953.73	-3757.7	-4274.25	-4802.82	-5306.78	-5802.26	-6229.55	-642.13
181.777	-8000	-7052.47	-1151.11	-1880.52	-2423.1	-2948.37	-2942.81	-3749.4	-4282.32	-4807.13	-5303.25	-5801.07	-6225.27	-648.299
181.939	-8000	-7055.2	-1151.99	-1865.15	-2412.02	-2962.41	-2940.17	-3745.54	-4300.51	-4808.58	-5292.05	-5810.61	-6223.51	-654.173
182.101	-8000	-7047.97	-1152.28	-1860.71	-2412.1	-2965.05	-2925.58	-3738.02	-4299.96	-4802.09	-5294.28	-5809.87	-6224.38	-664.39
182.263	-8000	-7042.71	-1142.17	-1872.54	-2407.87	-2949.85	-2908.23	-3738.68	-4302.6	-4797.85	-5300.51	-5803.44	-6223.42	-674.135
182.425	-8000	-7038.17	-1140.02	-1862.62	-2406.62	-2937.84	-2885.94	-3758.94	-4317.89	-4806.42	-5310.82	-5802.37	-6223.34	-675.822
182.588	-8000	-7034.63	-1133.61	-1865.49	-2411.17	-2927.67	-2883.21	-3761.7	-4305.02	-4796.06	-5327.9	-5806.89	-6217.59	-673.996
182.75	-8000	-7025.74	-1134.75	-1873.96	-2414.12	-2912.83	-2873.51	-3754.22	-4275.78	-4790.1	-5338.23	-5808.1	-6213.61	-665.551
182.912	-8000	-7028	-1142.05	-1897.29	-2415.68	-2899.7	-2884.9	-3755.54	-4270.01	-4795.02	-5338.4	-5809.97	-6216.63	-657.923
183.074	-8000	-7035.37	-1152.67	-1888.28	-2415.79	-2897.3	-2879.23	-3769.57	-4278.76	-4800.79	-5328.3	-5811.5	-6210.03	-656.017
183.236	-8000	-7037.26	-1155.96	-1887.91	-2418.53	-2907.75	-2897.24	-3777.65	-4290.97	-4803.14	-5329.68	-5819.86	-6211.49	-661.563
183.398	-8000	-7041.64	-1160.04	-1892.64	-2412	-2903.6	-2904.77	-3777.16	-4279.93	-4789.06	-5316.39	-5819.44	-6209	-671.206
183.56	-8000	-7045.01	-1157.9	-1893.16	-2418.26	-2914.04	-2909.8	-3781.35	-4303.19	-4793.91	-5304.22	-5814.26	-6215.87	-676.788
183.722	-8000	-7054.46	-1167.22	-1902.21	-2430.99	-2915.97	-2911.92	-3791.37	-4317.79	-4797.18	-5284.87	-5814.81	-6218.05	-684.787
183.885	-8000	-7052.1	-1162.95	-1886.48	-2433.49	-2922.78	-2908.55	-3796.89	-4330.27	-4800.87	-5293.54	-5812.71	-6217.52	-692.28
184.047	-8000	-7054.43	-1160.67	-1886.87	-2428.79	-2919.54	-2908.06	-3799.74	-4319.17	-4788.97	-5302.38	-5816.16	-6232.59	-695.95
184.209	-8000	-7059.01	-1159.65	-1887.86	-2423.18	-2914.29	-2904.72	-3800.1	-4313.9	-4794.39	-5286.09	-5817.07	-6230.69	-694.372
184.371	-8000	-7055.9	-1163.69	-1885.19	-2432.73	-2920.38	-2915.18	-3797.62	-4335.06	-4794.23	-5274.44	-5820.85	-6231.14	-692.482
184.533	-8000	-7063.73	-1170.72	-1879.03	-2430.07	-2923.61	-2897.97	-3791.83	-4333.23	-4786.92	-5279.2	-5823	-6236.34	-693.151
184.695	-8000	-7065.76	-1172.67	-1886.1	-2421.6	-2933.74	-2922.95	-3778.24	-4330.31	-4795.41	-5295.08	-5816.44	-6239.51	-693.408
184.857	-8000	-7060.88	-1171.76	-1899.69	-2430.66	-2933.08	-2933.88	-3785.42	-4319.92	-4784.1	-5293.19	-5814.3	-6241.99	-694.171
185.019	-8000	-7057.91	-1172.81	-1909.57	-2434.92	-2946.4	-2945.94	-3767.39	-4324.9	-4789.13	-5290.19	-5808.25	-6239.13	-694.214
185.182	-8000	-7044.65	-1182.34	-1891.85	-2429.15	-2943.68	-2943.3	-3761.03	-4320.46	-4786.9	-5306.06	-5802.59	-6235.36	-694.634
185.344	-8000	-7044.45	-1172.42	-1891.52	-2423.11	-2952.01	-2939.63	-3764.87	-4327.55	-4788.6	-5313.26	-5800.76	-6232.38	-693.89
185.506	-8000	-7027.84	-1171.01	-1898.11	-2426.75	-2944.96	-2945.4	-3758.1	-4318.39	-4789.17	-5304.49	-5803.42	-6230.05	-693.961
185.668	-8000	-7025.03	-1167.57	-1880.98	-2425.57	-2934.33	-2925.25	-3763.45	-4325.43	-4782.66	-5297.39	-5805.44	-6232.3	-690.147
185.83	-8000	-7023.86	-1175.69	-1868.75	-2418.08	-2935.8	-2919.37	-3762.18	-4329.41	-4791.88	-5286.83	-5805.54	-6233.19	-682.916
185.992	-8000	-7018.45	-1171.52	-1865.18	-2432.65	-2923.7	-2916.2	-3765.42	-4312.91	-4781.13	-5292.46	-5811.98	-6238.68	-679.209
186.154	-8000	-7015.48	-1173.82	-1882.4	-2442.46	-2931.64	-2922.89	-3762.66	-4307.43	-4780.55	-5282.24	-5812.12	-6240.47	-678.002
186.316	-8000	-7014.34	-1173.55	-1888.21	-2452.98	-2922.83	-2933.42	-3762.7	-4302.9	-4784.64	-5273.9	-5815.03	-6243.38	-676.009
186.479	-8000	-7021.05	-1171.67	-1878.24	-2445.72	-2921.86	-2938.17	-3778.72	-4307.59	-4801.65	-5290.83	-5815.93	-6246.48	-668.627
186.641	-8000	-7023.7	-1170.88	-1866.22	-2448.28	-2922.94	-2933.41	-3779.92	-4301.57	-4810	-5295.6	-5817.29	-6243.49	-662.679
186.803	-8000	-7013.41	-1163.54	-1876.76	-2438.01	-2917.41	-2924.5	-3776.85	-4299.77	-4793.63	-5311.36	-5812.66	-6237.79	-664.017
186.965	-8000	-7026.13	-1169.55	-1866.28	-2421.82	-2921.89	-2938.43	-3788.07	-4313.1	-4803.27	-5305.62	-5806.37	-6233.73	-666.876
187.127	-8000	-7021.16	-1164.12	-1857.18	-2409.47	-2920.62	-2912.61	-3796.94	-4308	-4799.33	-5318.08	-5806.92	-6231	-665.424
187.289	-8000	-7020.87	-1168.85	-1850.5	-2403	-2919.96	-2922.47	-3799.77	-4307.13	-4802.59	-5305.01	-5800.16	-6233.16	-660.493
187.451	-8000	-7016.02	-1167.16	-1864.35	-2406.39	-2928.38	-2938.17	-3784.3	-4315.67	-4798.88	-5300.15	-5798.84	-6221.07	-660.684
187.613	-8000	-7006.83	-1162.13	-1879.83	-2408.91	-2924.5	-2952.54	-3774.31	-4309.34	-4792.13	-5294.34	-5804.89	-6219.44	-666.667
187.776	-8000	-7012.19	-1160.6	-1890.42	-2416.15	-2919.52	-2956.85	-3767.76	-4310.32	-4801.21	-5277.92	-5809.06	-6217.49	-668.387
187.938	-8000	-7016.3	-1161.16	-1901.19	-2428.58	-2924.54	-2966.18	-3776.13	-4322.01	-4803.11	-5267.95	-5815.72	-6222.31	-666.128
188.1	-8000	-7029.49	-1167.84	-1919.31	-2434.01	-2929.41	-2982.04	-3777.3	-4307.77	-4809.6	-5271.72	-5815.52	-6220.27	-667.476
188.262	-8000	-7040.18	-1166.54	-1924.26	-2440.94	-2937.87	-2982.23	-3778.14	-4298.74	-4809.82	-5292.1	-5824.14	-6216.56	-674.949
188.424	-8000	-7045.49	-1171.28	-1915	-2450.7	-2929.89	-2996.94	-3784.97	-4276.01	-4811.63	-5276.61	-5817.43	-6220.38	-681.197
188.586	-8000	-7061.74	-1177.19	-1914.96	-2452.44	-2939.31	-2987.59	-3792.78	-4277.96	-4824.97	-5262.62	-5810.48	-6220.15	-682.807
188.748	-8000	-7065.04	-1179.69	-1909.93	-2449.57	-2945.42	-2996.59	-3794.61	-4265.89	-4829.27	-5270.86	-5811.57	-6216.85	-682.125
188.911	-8000	-7067.05	-1182.66	-1887.72	-2445.79	-2928.61	-3008.57	-3778.79	-4263.34	-4820.14	-5294.05	-5810.76	-6212.13	-677.824
189.073	-8000	-7069.41	-1182.32	-1869.87	-2449.05	-2929.13	-3026.67	-3774.45	-4276.19	-4820.94	-5301.41	-5802.73	-6214.94	-675.888
189.235	-8000	-7073.08	-1182.19	-1864.4	-2443.18	-2918.72	-3033	-3775.32	-4291.13	-4822.21	-5293.43	-5804.66	-6218.61	-676.049
189.397	-8000	-7075.45	-1181.08	-1875.53	-2437.14	-2914.59	-3037.93	-3778.98	-4309.43	-4807.1	-5308.82	-5807.95	-6222.36	-673.511
189.559	-8000	-7075.38	-1188.88	-1868.73	-2444.64	-2917	-3038.1	-3781.72	-4315.62	-4795.99	-5325.28	-5812.8	-6223.74	-667.407
189.721	-8000	-7071.88	-1189.99	-1865	-2445.2	-2915.7	-3023.37	-3787.45	-4337.66	-4795.79	-5316.66	-5807.93	-6229.24	-660.52
189.883	-8000	-7071.24	-1182.25	-1885.91	-2433.38	-2920.54	-3037.17	-3783.59	-4360.96	-4780.78	-5298.77	-5804.65	-6240.83	-660.829
190.045	-8000	-7073.42	-1172.22	-1892.12	-2423.11	-2911.34	-3024.47	-3783.02	-4382.83	-4782.56	-5292.49	-5803.39	-6240.02	-659.524
190.208	-8000	-7067.83	-1167.04	-1889.32	-2425.75	-2918.55	-3009.26	-3779.81	-4392.02	-4780.18	-5296.66	-5803.24	-6235.34	-655.273
190.37	-8000	-7062	-1167.33	-1874.06	-2426.49	-2911.07	-2998.51	-3769.06	-4393.8	-4797.16	-5300.51	-5798.08	-6231.73	-656.31
190.532	-8000	-7055.88	-1150.52	-1863.35	-2424.21	-2906.43	-2993.05	-3769.88	-4382.81	-4802.22	-5306.49	-5803.23	-6222.05	-660.794
190.694	-8000	-7063.85	-1144.66	-1864.52	-2422.31	-2904.41	-2995.25	-3764.7	-4373.61	-4798.62	-5309.74	-5809.47	-6224.3	-663.32
190.856	-8000	-7061.36	-1141.52	-1874.31	-2424.75	-2904.1	-2960.98	-3749.19	-4360.35	-4817.1	-5313.14	-5820.99	-6216.05	-659.601
191.018	-8000	-7057.83	-1145.5	-1877.64	-2427.93	-2902.48	-2964.89	-3754.41	-4343.64	-4810.11	-5310.46	-5817.04	-6221.49	-656.701
191.18	-8000	-7052.49	-1137.41	-1873.82	-2426.32	-2899.09	-2945.95	-3751.32	-4322.91	-4803.08	-5313.8	-5814.39	-6217.15	-655.039
191.342	-8000	-7059.77	-1130.09	-1882.12	-2432.29	-2918.51	-2951.37	-3762.86	-4318.61	-4789.86	-5311.75	-5817.9	-6217.99	-651.313
191.505	-8000	-7059.72	-1138.48	-1884.14	-2439.12	-2916.21	-2957.72	-3765	-4318.81	-4782.78	-5306.12	-5809.92	-6222.61	-650.808
191.667	-8000	-7056.47	-1140.12	-1894.32	-2440.76	-2922.25	-2946.9	-3776.02	-4309.25	-4794.25	-5287.2	-5799.53	-6219.08	-655.608
191.829	-8000	-7055.67	-1146.48	-1867.88	-2450.91	-2918.68	-2944.04	-3784.75	-4313.11	-4807.63	-5294.78	-5794.95	-6214.44	-658.585
191.991	-8000	-7058.51	-1146.42	-1861.81	-2460.51	-2913.26	-2918.07	-3782.11	-4327.57	-4801.07	-5295	-5794.59	-6220.35	-666.59
192.153	-8000	-7065.13	-1160.49	-1867.77	-2444.46	-2925.69	-2920.73	-3784.47	-4326.06	-4812.17	-5306.53	-5783.91	-6228.32	-677.282
192.315	-8000	-7061.72	-1168.03	-1853.05	-2425.29	-2928.35	-2911.03	-3786.68	-4327.21	-4820.94	-5287.23	-5782.46	-6229.53	-683.97
192.477	-8000	-7070.62	-1169.53	-1863.6	-2421.2	-2937	-2910.59	-3784.31	-4336.62	-4829.38	-5286.78	-5782.7	-6226.9	-683.523
192.639	-8000	-7074.62	-1165.14	-1871.09	-2431.99	-2937.85	-2921.21	-3780.38	-4337.64	-4826.53	-5295.39	-5791.44	-6235.29	-685.926
192.802	-8000	-7066.84	-1160.36	-1886.1	-2429.35	-2931.65	-2921.91	-3774.38	-4325.44	-4806.91	-5263.33	-5789.87	-6231.48	-687.461
192.964	-8000	-7070.15	-1160.2	-1885.29	-2420.7	-2941.85	-2941.42	-3783.3	-4330.65	-4811.91	-5263.76	-5798.84	-6228.95	-679.148
193.126	-8000	-7070.97	-1149.18	-1880.38	-2428.83	-2930.18	-2942.58	-3781.1	-4342.93	-4802.34	-5252.18	-5813.76	-6227.79	-670.033
193.288	-8000	-7084.64	-1143.74	-1898.06	-2430.39	-2927.92	-2949.18	-3777.03	-4356.67	-4791.31	-5277.14	-5817.22	-6240.83	-658.671
193.45	-8000	-7076.81	-1135.25	-1880.13	-2425.89	-2919.88	-2939.62	-3783.16	-4354.92	-4785.86	-5272.82	-5820.83	-6246.08	-650.404
193.612	-8000	-7075.93	-1134.9	-1860.69	-2419.79	-2924.3	-2934.87	-3788.35	-4364.73	-4777.93	-5281.54	-5816.51	-6244.99	-649.033
193.774	-8000	-7084.67	-1143.47	-1879.12	-2414.65	-2928.26	-2924.61	-3788.76	-4378.45	-4797.94	-5299.77	-5818.25	-6250.32	-655.786
193.936	-8000	-7077.87	-1140.53	-1880.72	-2424.27	-2919.25	-2922.14	-3776.44	-4373.07	-4788.77	-5303.05	-5817.05	-6247.09	-665.555
194.099	-8000	-7078.76	-1144.07	-1888.06	-2421.67	-2923.07	-2926.98	-3786.41	-4357.51	-4786.47	-5318.71	-5811.44	-6234.82	-673.662
194.261	-8000	-7084.39	-1161.68	-1895.96	-2427.39	-2920.78	-2916.87	-3783.78	-4346.07	-4801.68	-5317.72	-5811.24	-6226.58	-682.195
194.423	-8000	-7088.21	-1175.21	-1907.09	-2419.95	-2932.9	-2913.86	-3785.66	-4361.77	-4797.39	-5323.47	-5809.97	-6232.72	-684.183
194.585	-8000	-7087.08	-1181.2	-1904.75	-2413.55	-2930.46	-2914.83	-3774.73	-4344.54	-4798.39	-5322.5	-5813.09	-6234.58	-677.577
194.747	-8000	-7078.04	-1175.74	-1882.37	-2411.82	-2930.97	-2927.58	-3768.98	-4331.21	-4787.93	-5322.9	-5819.25	-6227.66	-670.633
194.909	-8000	-7077.07	-1165.48	-1879.49	-2395.29	-2937.28	-2925.16	-3761.33	-4324.29	-4804.7	-5302.06	-5819.39	-6228.65	-664.802
195.071	-8000	-7076.46	-1165.08	-1886.67	-2407.26	-2940.81	-2934.46	-3753.16	-4333.08	-4829.02	-5286.48	-5827.17	-6235.66	-660.429
195.233	-8000	-7063.19	-1156.12	-1872.93	-2409.12	-2939.67	-2961.79	-3751.77	-4324.61	-4823.44	-5276.91	-5829.46	-6235.99	-663.092
195.396	-8000	-7054.67	-1142.07	-1869.31	-2423.02	-2923.72	-2978.74	-3749.74	-4315.46	-4830.4	-5270.69	-5832.2	-6232.6	-670.372
195.558	-8000	-7052.24	-1140.19	-1874.95	-2426.68	-2924.89	-2954.01	-3756.64	-4322.37	-4838.77	-5260.57	-5834.06	-6231.85	-676.429
195.72	-8000	-7056.99	-1143.06	-1894.29	-2432.99	-2938.59	-2947.82	-3772.9	-4334.27	-4844.44	-5252.32	-5832.45	-6232.78	-677.595
195.882	-8000	-7060.3	-1156.56	-1890.96	-2435.15	-2932.61	-2949.67	-3775.42	-4346.84	-4833.91	-5255.54	-5833.51	-6238.24	-678.736
196.044	-8000	-7065.52	-1158.05	-1889.75	-2425.78	-2934.06	-2927.76	-3780.59	-4377.44	-4814.49	-5245.4	-5824.4	-6237.68	-679.772
196.206	-8000	-7066.67	-1167.96	-1896.42	-2421.72	-2937.97	-2898.4	-3772.5	-4374.14	-4820.19	-5249.74	-5818.25	-6230.95	-676.707
196.368	-8000	-7077.53	-1173.96	-1906.1	-2414.42	-2949.06	-2889.6	-3772.47	-4378.13	-4816.54	-5246.77	-5817.55	-6230.08	-671.962
196.53	-8000	-7070.98	-1176.11	-1905.34	-2416.8	-2942	-2883.54	-3764.47	-4380.79	-4801.44	-5264.76	-5813.94	-6231.44	-672.083
196.693	-8000	-7062.89	-1175.34	-1896.82	-2417	-2951.19	-2854.84	-3761.17	-4347.22	-4793.03	-5283.57	-5812.57	-6234.22	-676.858
196.855	-8000	-7056.14	-1179.1	-1897.83	-2419.24	-2956.13	-2852.45	-3754.45	-4329.49	-4790.48	-5280.33	-5809.57	-6238.25	-680.471
197.017	-8000	-7040.89	-1175.39	-1912.21	-2416.08	-2957.25	-2856.57	-3756.99	-4299.95	-4785.39	-5288.07	-5814.89	-6232.99	-677.294
197.179	-8000	-7032.5	-1172.85	-1903.39	-2422.27	-2949.46	-2862.75	-3752.43	-4294.12	-4786.69	-5282.63	-5816.93	-6233.74	-672.806
197.341	-8000	-7031.09	-1171.91	-1890.51	-2422.68	-2949.33	-2862.73	-3758.53	-4303.78	-4794.06	-5295.81	-5818.32	-6229.46	-671.679
197.503	-8000	-7044.89	-1163.22	-1896.37	-2417.51	-2957.21	-2878.5	-3768.87	-4312.23	-4801.51	-5300.73	-5819.04	-6231.87	-670.829
197.665	-8000	-7055.01	-1159.6	-1898.13	-2418.77	-2951.04	-2899.4	-3775.31	-4329.24	-4800.78	-5302.77	-5829.87	-6223.59	-670.522
197.827	-8000	-7053.69	-1153.24	-1897.72	-2407.32	-2955.23	-2902.59	-3784.62	-4319.54	-4794.49	-5305.82	-5833.92	-6217.16	-671.073
197.99	-8000	-7055.93	-1148.36	-1890.93	-2406.05	-2960.59	-2905.8	-3782.32	-4325.68	-4799.76	-5301.58	-5828.99	-6219.87	-677.061
198.152	-8000	-7059.15	-1148.11	-1890.96	-2399.38	-2960.63	-2901.2	-3786.26	-4337.07	-4782.55	-5296.62	-5822.81	-6222.03	-687.723
198.314	-8000	-7054.91	-1159.1	-1891.21	-2410.23	-2956.04	-2911.97	-3788.73	-4336.56	-4772.24	-5284.58	-5826.36	-6228.07	-697.832
198.476	-8000	-7048.59	-1180.21	-1898.84	-2406.19	-2949.8	-2916.84	-3798.36	-4334.06	-4770.57	-5286.32	-5817.67	-6222.47	-701.624
198.638	-8000	-7049.04	-1182.54	-1907.87	-2403.81	-2945.42	-2931.23	-3791.04	-4342.26	-4783.28	-5292.05	-5808.61	-6230.45	-697.337
198.8	-8000	-7055.3	-1191.18	-1893.07	-2411.87	-2931.3	-2938.62	-3787	-4344.33	-4784.49	-5301.3	-5813.59	-6237.01	-693.331
198.962	-8000	-7060.14	-1205.92	-1900.94	-2409.6	-2928.89	-2944.59	-3783.14	-4337.37	-4784.54	-5314.37	-5821.48	-6227.64	-690.263
199.125	-8000	-7057.87	-1214.83	-1910.89	-2406.01	-2925.84	-2957.36	-3785.96	-4333.24	-4788.46	-5327.99	-5827.18	-6221.59	-679.096
199.287	-8000	-7058.76	-1204.95	-1901.99	-2407.79	-2933.92	-2965.54	-3781.29	-4308.36	-4789.78	-5328.5	-5825.39	-6223.31	-663.267
199.449	-8000	-7056.92	-1195.64	-1890.03	-2405.68	-2937.69	-2976.72	-3767.59	-4305.51	-4789.92	-5328.06	-5824.23	-6218.59	-655.471
199.611	-8000	-7049.1	-1190.05	-1870.67	-2401.05	-2948.91	-2974.9	-3767.2	-4290.87	-4768.75	-5328.24	-5822.96	-6222.35	-655.529
199.773	-8000	-7049.04	-1184.01	-1883.74	-2399.48	-2948.51	-2963.07	-3777.1	-4294.71	-4765.49	-5332.53	-5823.98	-6224.53	-655.003
199.935	-8000	-7055.69	-1171.53	-1868.62	-2406.91	-2945.39	-2951.95	-3774.34	-4311.57	-4744.14	-5333.56	-5822.52	-6237.83	-655.34
200.097	-8000	-7059.51	-1162.19	-1862.41	-2398.96	-2948.24	-2929.21	-3791.45	-4313.48	-4731.06	-5338.8	-5822.76	-6241.09	-662.216
200.259	-8000	-7053.6	-1163.4	-1871.64	-2389.24	-2936.8	-2907.58	-3794.69	-4314.26	-4722.14	-5339.25	-5823.32	-6229.77	-669.36
200.422	-8000	-7056.4	-1160.37	-1885.69	-2389.71	-2936.54	-2904.47	-3803.01	-4309.54	-4730.57	-5336.61	-5832.16	-6230.96	-664.03
200.584	-8000	-7057.47	-1168.84	-1896.68	-2395.29	-2927.67	-2887.12	-3809.59	-4302.19	-4734.47	-5348.97	-5832.14	-6225.13	-657.218
200.746	-8000	-7053.11	-1168.64	-1885.79	-2402.03	-2930.03	-2893.62	-3806.77	-4288.04	-4740.04	-5348.84	-5821.62	-6218.78	-654.957
200.908	-8000	-7049.78	-1164.89	-1899.21	-2405.27	-2923.46	-2885.93	-3811.39	-4288.23	-4755.33	-5328.21	-5822.41	-6215.15	-654.91
201.07	-8000	-7049.98	-1168.69	-1891.37	-2421.89	-2930.68	-2898.87	-3793.13	-4308.85	-4761.96	-5332.83	-5818.37	-6217.77	-656.9
201.232	-8000	-7060.29	-1173.83	-1886.38	-2428.63	-2945.34	-2896.07	-3791.62	-4314.16	-4767.73	-5334.48	-5812.33	-6225.49	-661.577
201.394	-8000	-7065.17	-1170.71	-1886.56	-2424.56	-2946.93	-2898.14	-3792.3	-4321.85	-4764.16	-5323.36	-5807.28	-6226.34	-672.808
201.556	-8000	-7062.17	-1160.55	-1863.75	-2422.74	-2930.61	-2876.54	-3781.54	-4318.8	-4772.59	-5310.52	-5808.85	-6229.36	-680.559
201.719	-8000	-7072.79	-1165.37	-1871.79	-2413.45	-2935.61	-2877.92	-3766.84	-4329.54	-4766	-5299.81	-5811.78	-6235.48	-681.246
201.881	-8000	-7076.14	-1161.92	-1877.85	-2414.7	-2954.04	-2881.27	-3755.26	-4333.87	-4761.7	-5303.92	-5808.27	-6240.51	-677.574
202.043	-8000	-7073	-1158.66	-1863.61	-2414.16	-2942.71	-2875.54	-3747.01	-4321.3	-4750.08	-5292.23	-5812.99	-6240.53	-670.967
202.205	-8000	-7075.77	-1147.19	-1868.02	-2403.53	-2931.53	-2875.01	-3734.92	-4335.42	-4740.35	-5304.29	-5809.45	-6242.61	-664.547
202.367	-8000	-7077.75	-1153.33	-1872.9	-2406.8	-2929.94	-2858.79	-3728.13	-4340.98	-4749.49	-5328	-5808.41	-6236.91	-659.181
202.529	-8000	-7088.31	-1149.36	-1870.73	-2413.76	-2949.7	-2869.86	-3741.65	-4364.33	-4752.14	-5336.4	-5804.68	-6232.08	-661.811
202.691	-8000	-7088.1	-1146.88	-1866.81	-2415.19	-2939.6	-2871.14	-3747.88	-4359.7	-4767.42	-5355.27	-5808.34	-6228.93	-667.89
202.853	-8000	-7088.03	-1150.93	-1864.5	-2421.77	-2934.43	-2874.27	-3746.4	-4365.9	-4775.61	-5354.28	-5807.47	-6230.75	-666.487
203.016	-8000	-7087.02	-1144.88	-1862.53	-2428.06	-2935.34	-2869.86	-3753.75	-4353.8	-4798.51	-5350.72	-5812.28	-6230.55	-664.613
203.178	-8000	-7085.09	-1150.35	-1848.5	-2427.81	-2948.43	-2882.71	-3769.39	-4344.93	-4799.51	-5325.78	-5822.25	-6231.51	-669.516
203.34	-8000	-7091.09	-1148.3	-1838.91	-2430.55	-2958	-2887.31	-3765.61	-4347.86	-4776.13	-5328.47	-5827.85	-6241.23	-674.101
203.502	-8000	-7085.35	-1157.13	-1856.15	-2428.42	-2955.3	-2918.57	-3770.57	-4343.86	-4762.81	-5333.82	-5830.85	-6241.75	-670.701
203.664	-8000	-7082.31	-1160.32	-1841.15	-2433.67	-2968.11	-2914.11	-3772.3	-4352.1	-4759.26	-5321.27	-5828.18	-6243.91	-661.264
203.826	-8000	-7079.54	-1164.68	-1843.31	-2424.83	-2971.95	-2922.71	-3770.68	-4343.87	-4738.45	-5337.81	-5827.64	-6243.4	-659.35
203.988	-8000	-7079.99	-1171.88	-1863.02	-2422.6	-2972.1	-2909.86	-3764.6	-4339.77	-4730.87	-5344.38	-5817.61	-6244.3	-665.43
204.15	-8000	-7069.11	-1170.07	-1865.19	-2436.17	-2958.03	-2911.33	-3759.26	-4315.86	-4746.79	-5344.06	-5815.45	-6240.28	-666.913
204.313	-8000	-7058.61	-1157.45	-1865.99	-2424.43	-2946.12	-2896.59	-3760.55	-4296.17	-4757.31	-5311.99	-5814.47	-6235.12	-667.434
204.475	-8000	-7064.9	-1163.92	-1853.87	-2413.69	-2936.38	-2871.87	-3745.09	-4294.88	-4751.41	-5315.22	-5814.33	-6250.1	-671.529
204.637	-8000	-7065.2	-1164.87	-1862.1	-2413.74	-2926.45	-2862.55	-3755.85	-4297.88	-4746.3	-5324.33	-5803.94	-6250.34	-683.495
204.799	-8000	-7068.29	-1151.82	-1852.76	-2412.72	-2922.69	-2864.31	-3764.13	-4304.54	-4759.18	-5322.62	-5804.27	-6251.27	-686.511
204.961	-8000	-7076.92	-1156.15	-1850.03	-2423.49	-2930.02	-2883.17	-3769.83	-4318.4	-4748.61	-5324.29	-5811.81	-6249.87	-680.639
205.123	-8000	-7086.85	-1166.62	-1848.94	-2425.13	-2931.69	-2878.2	-3774.02	-4341.01	-4740.1	-5312.82	-5817.96	-6257.9	-680.384
205.285	-8000	-7082.14	-1175.01	-1855.48	-2435.31	-2926.9	-2874.38	-3779.49	-4348.76	-4736.75	-5328.37	-5813.75	-6259.81	-684.335
205.447	-8000	-7063.74	-1169.15	-1876.84	-2437.79	-2925.7	-2890.76	-3771.71	-4349.86	-4757.5	-5318.4	-5817.75	-6249.36	-684.38
205.61	-8000	-7064.96	-1168.79	-1883.46	-2430.54	-2926.81	-2919.99	-3776.51	-4351.99	-4761.76	-5307.77	-5821.81	-6252.03	-677.845
205.772	-8000	-7065.1	-1172.57	-1869.18	-2421.77	-2926.3	-2948.74	-3772.1	-4360.32	-4781.09	-5317.19	-5821.58	-6252.28	-677.437
205.934	-8000	-7063.36	-1158.8	-1868.14	-2416.47	-2915.74	-2955.81	-3766.23	-4359.82	-4798.48	-5318.38	-5829.66	-6256.33	-680.293
206.096	-8000	-7065.27	-1161.57	-1870.21	-2416.36	-2928	-2969.13	-3762.23	-4359.55	-4792.81	-5325	-5828	-6244.99	-673.71
206.258	-8000	-7073.56	-1167.25	-1856.57	-2412.35	-2920.72	-2996.85	-3758.69	-4331.43	-4794.07	-5330.28	-5831.78	-6245.18	-666.099
206.42	-8000	-7085.1	-1160.8	-1853.07	-2417.19	-2928.35	-2998.99	-3761.95	-4320.89	-4778.66	-5326.35	-5840.96	-6242.48	-668.365
206.582	-8000	-7077.91	-1167.04	-1858.19	-2424.44	-2917.27	-3004.5	-3764.35	-4297.88	-4769.6	-5319.61	-5838.66	-6234.67	-680.769
206.744	-8000	-7075.71	-1174.91	-1877.99	-2431.38	-2912.19	-2986.24	-3765.85	-4295.46	-4764.52	-5293.06	-5828.79	-6232.46	-690.794
206.907	-8000	-7073.35	-1174.77	-1874.61	-2431.77	-2920.68	-2994.39	-3757.51	-4296.95	-4756.4	-5291.19	-5816.8	-6229.26	-696.394
207.069	-8000	-7078.2	-1171.03	-1886.71	-2427.35	-2920.49	-2995.52	-3763.93	-4308.81	-4770.56	-5296.66	-5816.64	-6237.79	-701.228
207.231	-8000	-7080.46	-1178.23	-1894.43	-2430.24	-2917.19	-3011.99	-3767.72	-4326.8	-4783.62	-5297.93	-5813.69	-6233.83	-703.114
207.393	-8000	-7083.4	-1174.09	-1890.9	-2430.49	-2916.8	-3021.44	-3761.85	-4333.29	-4787.05	-5287.59	-5809.09	-6235.98	-700.892
207.555	-8000	-7094.48	-1169.53	-1879.42	-2431.74	-2917.21	-3013.27	-3760.85	-4346.76	-4787.05	-5309.25	-5811.35	-6238.54	-695.702
207.717	-8000	-7098.8	-1175.96	-1880.24	-2433.78	-2913.5	-3022.59	-3762.75	-4344.4	-4786.83	-5320.27	-5817.4	-6244.24	-691.914
207.879	-8000	-7104.55	-1187.9	-1897.2	-2434.89	-2911.6	-3027.65	-3770.76	-4337.11	-4762.99	-5328.19	-5819.81	-6244.67	-691.356
208.042	-8000	-7096.78	-1179.87	-1897.11	-2445.3	-2904.6	-3035.53	-3767.21	-4341.03	-4746.53	-5308.06	-5816.17	-6241.49	-690.554
208.204	-8000	-7097.89	-1163.09	-1890.74	-2449.39	-2915.71	-3036.13	-3766.83	-4350.18	-4732.86	-5298.95	-5815.95	-6242.81	-687.129
208.366	-8000	-7101.18	-1157.86	-1902.14	-2454.85	-2908.88	-3039.86	-3768.16	-4336.91	-4725.25	-5303.96	-5811.18	-6234.53	-683.331
208.528	-8000	-7090.23	-1154.05	-1896.35	-2456.71	-2917.09	-3037.49	-3769.92	-4328.81	-4734.45	-5292.97	-5814.31	-6231.58	-680.63
208.69	-8000	-7086.23	-1146.08	-1881.38	-2449.72	-2914.7	-3023.93	-3770.33	-4337.01	-4722.69	-5309.73	-5816.33	-6231.12	-673.852
208.852	-8000	-7081.86	-1138.66	-1870.99	-2432.76	-2920.82	-3039.36	-3768.79	-4330.63	-4730.37	-5300.83	-5815.87	-6225.54	-661.651
209.014	-8000	-7089.93	-1147.65	-1865.56	-2423.25	-2917.6	-3042.49	-3767.53	-4342.83	-4734.77	-5307.21	-5815.95	-6224.05	-651.983
209.176	-8000	-7091	-1167.06	-1859.89	-2419.3	-2926.93	-3057.69	-3768.64	-4342.21	-4735.34	-5308.75	-5819.32	-6227.88	-649.764
209.339	-8000	-7089.26	-1172.36	-1849.84	-2418.09	-2934.91	-3068.48	-3756.49	-4344.38	-4745.56	-5307.75	-5825.05	-6235.92	-653.679
209.501	-8000	-7094.47	-1165.57	-1856.75	-2414.81	-2927.91	-3085.55	-3765.4	-4344.83	-4754.07	-5316	-5816.46	-6237.82	-659.985
209.663	-8000	-7093.94	-1156.5	-1864.85	-2421.23	-2932.98	-3084.1	-3755.25	-4342.03	-4761.23	-5295.96	-5820.14	-6239.75	-667.767
209.825	-8000	-7090.36	-1154.63	-1867.84	-2438.09	-2934.23	-3084.11	-3760.67	-4342.69	-4757.82	-5301.63	-5815.15	-6241.19	-675.106
209.987	-8000	-7086.58	-1154.07	-1855.83	-2433.9	-2942.71	-3100.28	-3769.83	-4326.42	-4773.57	-5307.27	-5815.31	-6243.95	-682.433
210.149	-8000	-7092.42	-1155.09	-1877.74	-2433.82	-2943.13	-3089.91	-3769.09	-4334.02	-4776.63	-5310.02	-5817.34	-6236.72	-685.472
210.311	-8000	-7096.6	-1170.75	-1872.03	-2438.97	-2941.27	-3101.42	-3777.62	-4347.83	-4787.27	-5318.34	-5815.09	-6233.88	-683.38
210.473	-8000	-7105.16	-1182.05	-1890.08	-2444.63	-2946.37	-3134.31	-3778.21	-4355.9	-4768.03	-5299.53	-5821.34	-6229.17	-677.421
210.636	-8000	-7108.8	-1185.86	-1902.2	-2431.57	-2941.4	-3152.39	-3793.1	-4359.79	-4761.28	-5300.93	-5827.73	-6228.61	-665.674
210.798	-8000	-7102.93	-1185.45	-1881.95	-2427.7	-2947.53	-3127.35	-3783.96	-4369.5	-4758.24	-5302.31	-5823.04	-6226.03	-658.118
210.96	-8000	-7091.64	-1171.9	-1885.75	-2427.01	-2933.54	-3124.43	-3770.47	-4370.79	-4753.13	-5297.75	-5819.23	-6225.99	-656.892
211.122	-8000	-7091.18	-1167.41	-1868.3	-2418.57	-2940.75	-3148.06	-3760.25	-4363.44	-4727.28	-5298.6	-5824.03	-6229.24	-656.841
211.284	-8000	-7078.54	-1165.48	-1857.53	-2418.16	-2933.93	-3151.72	-3758.09	-4335.08	-4730.09	-5295.85	-5831.74	-6233.46	-656.883
211.446	-8000	-7076.54	-1160.53	-1838.65	-2425.81	-2926.98	-3148.97	-3751.42	-4332.09	-4758.78	-5303.25	-5834.93	-6241.24	-661.74
211.608	-8000	-7083.96	-1165.94	-1835.5	-2431.75	-2927.26	-3159.95	-3757.25	-4313.2	-4775.41	-5305.84	-5830.8	-6243.64	-672.273
211.77	-8000	-7092.94	-1164.42	-1847.98	-2425.36	-2929.94	-3181.62	-3762.89	-4295.91	-4766.78	-5310.83	-5838.16	-6245.14	-681.036
211.933	-8000	-7101.42	-1173.37	-1857.8	-2429.64	-2943.91	-3180.81	-3775.15	-4272.57	-4774.63	-5307.23	-5843.89	-6249.25	-682.579
212.095	-8000	-7108.08	-1176.76	-1875.65	-2433.42	-2945.1	-3171.67	-3802.46	-4272.98	-4787.4	-5293.71	-5840.17	-6258.57	-682.039
212.257	-8000	-7117.17	-1177.76	-1894.56	-2424.27	-2953.67	-3182.61	-3792.94	-4266.58	-4777.22	-5278.99	-5834.09	-6259.75	-680.285
212.419	-8000	-7119.24	-1182.17	-1898.17	-2429.11	-2963.91	-3181.17	-3780.31	-4273.03	-4760.6	-5271.54	-5827.57	-6261.41	-678.469
212.581	-8000	-7120.6	-1183.41	-1906.85	-2437.68	-2964.39	-3198.88	-3775.73	-4286.85	-4749.91	-5275.86	-5825.91	-6267.1	-677.846
212.743	-8000	-7117.63	-1186.99	-1908.07	-2439.11	-2964.2	-3200.41	-3776.75	-4309.28	-4754.79	-5277.76	-5824.4	-6260.34	-670.692
212.905	-8000	-7109.41	-1177.17	-1894.79	-2430.14	-2940.5	-3195.92	-3774.78	-4314.19	-4745.85	-5275.65	-5822.25	-6262.01	-661.936
213.067	-8000	-7100.05	-1167.88	-1891.39	-2428.05	-2925.5	-3183.55	-3754.32	-4327.4	-4737.47	-5285.92	-5817.5	-6252.38	-658.353
213.23	-8000	-7092.6	-1165.33	-1880.98	-2432.66	-2922.23	-3164.81	-3764.91	-4326.18	-4727.75	-5287.67	-5815.61	-6245.27	-655.675
213.392	-8000	-7089.11	-1167.83	-1882.8	-2428.55	-2931.32	-3154.76	-3777.21	-4316.41	-4731.09	-5284.67	-5814.47	-6239.46	-653.205
213.554	-8000	-7080.96	-1170.74	-1862.99	-2435.56	-2924.11	-3146.01	-3774.04	-4313.09	-4726.1	-5262	-5810.38	-6235.72	-655.058
213.716	-8000	-7077.51	-1178.59	-1868.39	-2430.23	-2926.19	-3146.4	-3773.33	-4296.1	-4716.72	-5268.09	-5804.56	-6248.17	-660.962
213.878	-8000	-7074.69	-1179.05	-1872.66	-2441.06	-2946.47	-3161.28	-3774.4	-4278.99	-4730.34	-5279.43	-5800.7	-6238.69	-666.654
214.04	-8000	-7072.91	-1178.93	-1854.01	-2443.92	-2960.76	-3187.63	-3785.31	-4260.98	-4734.56	-5283.62	-5805.28	-6242.04	-672.421
214.202	-8000	-7063.61	-1166.69	-1855.9	-2443.71	-2964.42	-3206.75	-3770.65	-4264.74	-4745.36	-5284.24	-5806.2	-6239.94	-680.298
214.364	-8000	-7058.57	-1155.66	-1851.17	-2444.76	-2963.39	-3208.22	-3775.72	-4246.81	-4746.22	-5285.96	-5815.81	-6236.95	-685.229
214.527	-8000	-7054.39	-1144.13	-1871.78	-2440.08	-2962.88	-3209.14	-3776.38	-4235.84	-4762.17	-5289.48	-5813.83	-6231.29	-687.192
214.689	-8000	-7055.6	-1146.29	-1866.88	-2452.17	-2966.09	-3201.45	-3781.5	-4241.02	-4776.79	-5270.71	-5816.7	-6223.01	-688.575
214.851	-8000	-7055	-1146.82	-1864.09	-2439.4	-2960.53	-3197.75	-3772.9	-4259.47	-4777.01	-5279.63	-5816.36	-6227.88	-691.025
215.013	-8000	-7048.88	-1147.79	-1879.57	-2430.73	-2960.16	-3188.52	-3764.71	-4257.53	-4787.22	-5278.22	-5814.97	-6228.23	-689.015
215.175	-8000	-7051.36	-1146.61	-1896.42	-2430.22	-2953.67	-3178.63	-3773	-4251.42	-4774.04	-5291.73	-5814.08	-6231.16	-680.844
215.337	-8000	-7053.95	-1152.95	-1880.59	-2432.02	-2938.01	-3182.46	-3769.51	-4279.03	-4770.76	-5296.93	-5810.16	-6236.45	-672.206
215.499	-8000	-7044.16	-1161.12	-1873.89	-2433.2	-2935.66	-3177.99	-3765.4	-4282.16	-4765.89	-5308.21	-5814.45	-6235.47	-665.513
215.661	-8000	-7041.11	-1170.53	-1885.53	-2445.08	-2920.56	-3190.13	-3753.61	-4291.92	-4756.56	-5295.61	-5822.66	-6229.98	-659.839
215.824	-8000	-7047.05	-1167.79	-1894.32	-2447.2	-2925.5	-3187.27	-3757.79	-4280.75	-4743.24	-5291.49	-5823.87	-6233.31	-653.617
215.986	-8000	-7047.72	-1165.49	-1885.86	-2443.97	-2915.84	-3187.69	-3760.61	-4291.84	-4738.88	-5296.62	-5822.12	-6230.49	-650.419
216.148	-8000	-7049	-1183.37	-1874.19	-2436.57	-2925.73	-3192.51	-3760.26	-4308.25	-4730.89	-5298.88	-5818.78	-6230.49	-654.986
216.31	-8000	-7054.77	-1180.59	-1899.46	-2430.77	-2939.71	-3193.33	-3765.66	-4320.83	-4728.08	-5309.45	-5820.63	-6229.09	-665.105
216.472	-8000	-7073.24	-1177.65	-1892.26	-2428.16	-2946.02	-3197.09	-3773.87	-4328.6	-4728.09	-5314.56	-5824.56	-6237.98	-673.955
216.634	-8000	-7070.72	-1166.52	-1891.42	-2417.46	-2943.69	-3201.75	-3781.31	-4335.04	-4734.82	-5325.18	-5811.27	-6237.26	-676.978
216.796	-8000	-7076.15	-1170.47	-1888.76	-2420.16	-2932.61	-3203.43	-3784.06	-4362.13	-4744.08	-5326.5	-5810.19	-6245.7	-673.613
216.958	-8000	-7083.06	-1175.92	-1898.92	-2426.88	-2932.12	-3199.58	-3787.66	-4349.52	-4753.48	-5325.02	-5809.35	-6239.81	-674.429
217.121	-8000	-7088.03	-1164.78	-1900.29	-2436.26	-2924.94	-3194.28	-3768.12	-4345.08	-4764.85	-5307.09	-5813.03	-6249.41	-676.414
217.283	-8000	-7087.76	-1170.41	-1895.96	-2422.58	-2923.59	-3194.92	-3751.6	-4329.63	-4768.92	-5307.39	-5809.61	-6243.81	-674.112
217.445	-8000	-7093.31	-1162.3	-1903.17	-2416.11	-2920.85	-3204.17	-3749.5	-4339.91	-4762.47	-5299.61	-5808.14	-6241.74	-673.513
217.607	-8000	-7099.55	-1174.07	-1902.58	-2416.6	-2926.93	-3211.94	-3753.95	-4334.04	-4765.93	-5285.52	-5804.19	-6245.81	-678.898
217.769	-8000	-7101.61	-1169.18	-1883.5	-2422.32	-2926.86	-3216.04	-3767.83	-4315.99	-4772.13	-5281.78	-5807.53	-6239.45	-685.915
217.931	-8000	-7103.49	-1155.57	-1883.07	-2427.53	-2930.02	-3226.96	-3773.18	-4330.39	-4783.72	-5277.77	-5801.23	-6246.7	-686.455
218.093	-8000	-7101.85	-1154.59	-1887.95	-2429.82	-2926.51	-3233.29	-3794.55	-4344.76	-4789.12	-5274.21	-5800.35	-6236.99	-682.207
218.256	-8000	-7095.56	-1166.8	-1881.92	-2438.07	-2928.99	-3240.68	-3801.58	-4355.07	-4782.7	-5263.64	-5806.9	-6235.1	-681.131
218.418	-8000	-7087.19	-1171.54	-1871	-2444.97	-2940.4	-3241.15	-3800.15	-4336.93	-4772.01	-5263.64	-5810.18	-6237.11	-682.444
218.58	-8000	-7090.86	-1160.55	-1863.46	-2447.71	-2947.03	-3236.36	-3786.04	-4349.6	-4782.28	-5251.59	-5809.15	-6237.91	-684.983
218.742	-8000	-7094.18	-1157.61	-1875.98	-2435.23	-2954.97	-3253.45	-3765.35	-4342.32	-4767.68	-5247.4	-5803.11	-6239.9	-689.927
218.904	-8000	-7087.79	-1163.47	-1875.22	-2424.79	-2964.63	-3255.78	-3764.06	-4323.91	-4750.45	-5240.1	-5807.23	-6234.44	-694.825
219.066	-8000	-7093.62	-1169	-1861.73	-2427.93	-2967.27	-3248.03	-3763.3	-4313.31	-4758.73	-5235.79	-5808.16	-6246.66	-700.349
219.228	-8000	-7098.43	-1160.96	-1886.38	-2417.85	-2978.48	-3241.68	-3750	-4300.13	-4770.35	-5238.09	-5801.47	-6248.77	-699.543
219.39	-8000	-7101.73	-1154.79	-1910.86	-2423.18	-2979.38	-3243.81	-3747.71	-4290.05	-4776.78	-5234	-5803.88	-6240.78	-696.568
219.553	-8000	-7089.37	-1162.77	-1924.85	-2420.37	-2964.67	-3232.22	-3759.48	-4264.78	-4757.49	-5252.93	-5808.13	-6245.37	-696.626
219.715	-8000	-7094.96	-1177.93	-1945.57	-2430.68	-2964.13	-3224.79	-3774.01	-4286.4	-4758.15	-5251.63	-5811	-6241.83	-693.745
219.877	-8000	-7094.21	-1185.58	-1951.26	-2414.72	-2943.12	-3227.59	-3770.43	-4297.42	-4757.65	-5242.39	-5811.9	-6243.97	-690.072
220.039	-8000	-7096.86	-1180.26	-1951.82	-2419.2	-2935.15	-3242.88	-3760.97	-4295.51	-4749.05	-5273.03	-5812.21	-6239.64	-689.804
220.201	-8000	-7098.53	-1172.96	-1932.71	-2416.79	-2915	-3248.21	-3769.76	-4302.72	-4747.33	-5273.04	-5807.65	-6246.81	-691.61
220.363	-8000	-7102.45	-1183.3	-1915.97	-2411.25	-2912.82	-3237.86	-3771.14	-4317.94	-4742.83	-5281.08	-5809.47	-6255.62	-691.134
220.525	-8000	-7111.41	-1192.85	-1898.07	-2410.6	-2911.09	-3243.06	-3766.83	-4325.75	-4749.74	-5288.93	-5807.91	-6255.15	-688.037
220.687	-8000	-7109.88	-1183.33	-1869.43	-2409.43	-2908.82	-3246.63	-3768.52	-4316.09	-4748.2	-5307.24	-5811	-6255.41	-686.307
220.85	-8000	-7119.54	-1177.27	-1867.68	-2419.46	-2929.26	-3230.88	-3780.33	-4320.87	-4756.49	-5323.27	-5806.68	-6250.2	-686.631
221.012	-8000	-7115.06	-1180.75	-1870.57	-2414.04	-2940.91	-3234.81	-3793.3	-4303.15	-4760.83	-5319.43	-5806.77	-6251.82	-685.838
221.174	-8000	-7112.23	-1187.75	-1874.1	-2417.7	-2943.19	-3234.11	-3802.99	-4287	-4761.96	-5325.28	-5811.21	-6247.73	-682.209
221.336	-8000	-7109.95	-1173.22	-1880.25	-2412.78	-2948.33	-3239.37	-3807.04	-4271.37	-4765.29	-5314.21	-5812.71	-6238.5	-676.461
221.498	-8000	-7109.56	-1159.75	-1894.57	-2411.88	-2958.75	-3228.92	-3800.55	-4271.37	-4774.59	-5300.84	-5818.42	-6233.54	-673.678
221.66	-8000	-7108.15	-1153	-1899.49	-2407.29	-2951.67	-3220.88	-3795.58	-4270.89	-4767.39	-5291.84	-5816.04	-6236.54	-672.01
221.822	-8000	-7104.52	-1154.69	-1898.61	-2407.16	-2937.93	-3218.71	-3782.91	-4277.4	-4756.1	-5289.87	-5821.27	-6240.16	-664.78
221.984	-8000	-7102.29	-1155.39	-1893.99	-2411.61	-2937.16	-3194.55	-3771.31	-4290.28	-4739.13	-5268.35	-5812.78	-6238.65	-654.412
222.147	-8000	-7097.62	-1158.88	-1879.76	-2406.97	-2941.16	-3190.05	-3767.42	-4295.03	-4734.92	-5263.16	-5811.83	-6240.86	-654.17
222.309	-8000	-7100.85	-1166.24	-1856.49	-2412.87	-2940.38	-3184.51	-3763.48	-4298.85	-4742.1	-5264.2	-5814.3	-6240.19	-655.621
222.471	-8000	-7099.17	-1179.26	-1854.04	-2418.72	-2942.83	-3191.41	-3760.43	-4296.69	-4736.07	-5271.04	-5803.53	-6235.39	-652.891
222.633	-8000	-7097.32	-1181.55	-1859.94	-2420.97	-2953.06	-3199.96	-3774.45	-4293.25	-4720.89	-5272.52	-5805.13	-6230.31	-653.904
222.795	-8000	-7100.91	-1178.84	-1848.8	-2420.02	-2963.54	-3212.37	-3777	-4288.82	-4724.43	-5277.23	-5802.69	-6231.87	-654.352
222.957	-8000	-7106.83	-1173.46	-1842.48	-2415.01	-2971.89	-3214.29	-3771.1	-4291.52	-4747.6	-5271.33	-5805.59	-6226.58	-649.035
223.119	-8000	-7110	-1175.24	-1844.19	-2419.52	-2969.34	-3222.53	-3767.16	-4284.63	-4745.15	-5282.4	-5800.08	-6233.97	-646.476
223.281	-8000	-7111.49	-1178.7	-1857.79	-2424.42	-2966.56	-3218.74	-3764.76	-4301.38	-4734.29	-5290.21	-5798.94	-6237.26	-653.676
223.444	-8000	-7103.56	-1173.31	-1854.24	-2416.06	-2960.68	-3215.24	-3772.35	-4313.31	-4730.12	-5296.64	-5800.82	-6241.05	-662.763
223.606	-8000	-7102.62	-1169.09	-1840.91	-2423.67	-2956.58	-3203.65	-3770.17	-4325.7	-4744.99	-5299.57	-5808.49	-6239.65	-664.515
223.768	-8000	-7105.53	-1174.12	-1852.77	-2428.18	-2956.87	-3204.96	-3769.46	-4311.95	-4752.17	-5287.18	-5801.71	-6236.72	-670.251
223.93	-8000	-7110.55	-1186.46	-1860.45	-2434.39	-2950.19	-3208.56	-3776.7	-4303.38	-4732.79	-5294.09	-5808.1	-6232.35	-682.591
224.092	-8000	-7116.3	-1184.76	-1868.02	-2437.17	-2961.95	-3223.2	-3786.73	-4303.68	-4724.84	-5284.17	-5815.56	-6238.85	-681.507
224.254	-8000	-7111.39	-1180.29	-1861.89	-2444.31	-2947.51	-3235.94	-3795.02	-4278.57	-4719.92	-5282.72	-5807.73	-6237.14	-675.545
224.416	-8000	-7115.04	-1186.84	-1873.08	-2457.34	-2938.25	-3245.64	-3792.82	-4248.19	-4719.7	-5266.96	-5808.33	-6235.04	-673.763
224.578	-8000	-7122.48	-1192.33	-1866.53	-2449.63	-2933.84	-3252.01	-3788.42	-4252.57	-4727.92	-5248.16	-5803.46	-6234.65	-676.668
224.741	-8000	-7116.32	-1195.1	-1867.23	-2448.14	-2922.31	-3251.59	-3801.45	-4268.29	-4725.95	-5249.8	-5804.81	-6228.66	-673.521
224.903	-8000	-7117.25	-1178.67	-1862.09	-2448.3	-2922.59	-3253.43	-3817.62	-4300.33	-4729.41	-5242.89	-5800.96	-6235.03	-668.325
225.065	-8000	-7119.11	-1168.7	-1856.67	-2452.23	-2923.33	-3247.89	-3805.46	-4314.33	-4742.27	-5244.63	-5797.28	-6229.16	-668.18
225.227	-8000	-7125.14	-1158.68	-1849.61	-2439.25	-2925.38	-3235.1	-3802.72	-4312.34	-4743.06	-5259.04	-5797.89	-6230.51	-669.389
225.389	-8000	-7121.41	-1150.16	-1835.22	-2438.5	-2926.34	-3251.55	-3799.51	-4340.4	-4747.58	-5262.63	-5795.22	-6234.96	-670.036
225.551	-8000	-7114.92	-1145.26	-1857.87	-2447.56	-2929.1	-3265.15	-3781.26	-4342.32	-4741.15	-5279.55	-5800.46	-6240.91	-674.019
225.713	-8000	-7129.11	-1143.62	-1857.75	-2452.71	-2932.52	-3269.18	-3772.25	-4347.24	-4715.84	-5282.66	-5804.9	-6242.57	-684.769
225.875	-8000	-7124.67	-1143.79	-1855.55	-2441.04	-2938.3	-3270.47	-3758.95	-4343.46	-4719.35	-5275.79	-5805.75	-6241.15	-693.466
226.038	-8000	-7118.79	-1145.99	-1869.35	-2442.38	-2934.3	-3267.88	-3762.56	-4350.58	-4705.37	-5261.99	-5810.58	-6240.19	-694.574
226.2	-8000	-7111.49	-1145.56	-1875.23	-2449.47	-2941.96	-3250.19	-3765.49	-4361.5	-4707.75	-5247.93	-5816.95	-6231.73	-684.728
226.362	-8000	-7114.5	-1147.54	-1868.96	-2457.56	-2945.06	-3230.89	-3772.65	-4363.29	-4714.25	-5246.59	-5823.51	-6231.94	-673.504
226.524	-8000	-7121.88	-1148.43	-1862.39	-2456.46	-2939.7	-3236.37	-3794.21	-4346.96	-4722.42	-5250.86	-5822.86	-6235.81	-665.835
226.686	-8000	-7125.75	-1144.39	-1863.89	-2458.14	-2950.13	-3243.28	-3806.68	-4341.31	-4736.96	-5247.09	-5820.68	-6235.39	-661.236
226.848	-8000	-7127.72	-1149.47	-1870.04	-2469.38	-2945.32	-3243.72	-3801.87	-4335.08	-4749.24	-5257.93	-5822.45	-6235.99	-656.644
227.01	-8000	-7128.16	-1150.71	-1859.66	-2466.68	-2941.65	-3242.4	-3807	-4329.93	-4758.07	-5258.85	-5822.34	-6242.51	-656.529
227.173	-8000	-7132.2	-1154.15	-1847.51	-2459.21	-2929.26	-3264.58	-3813.51	-4328.03	-4765.74	-5271.15	-5821.13	-6246.9	-662.963
227.335	-8000	-7140.16	-1157.32	-1869.13	-2445.25	-2931.87	-3255.5	-3820.52	-4316.49	-4757.29	-5273.98	-5819.22	-6239	-669.925
227.497	-8000	-7134.79	-1165.46	-1856.87	-2440.59	-2935.55	-3233.39	-3816.32	-4288.54	-4757.55	-5258.22	-5816.33	-6243.8	-671.87
227.659	-8000	-7130.34	-1165.51	-1865.43	-2433.93	-2939.05	-3230.81	-3804.88	-4260.95	-4767.73	-5263.08	-5817.2	-6241.35	-671.972
227.821	-8000	-7127.51	-1169.79	-1862.37	-2422.14	-2935.32	-3216.99	-3822.04	-4251.5	-4764.17	-5259.18	-5820.2	-6236.67	-673.917
227.983	-8000	-7123.43	-1166.29	-1852.59	-2416.16	-2943.01	-3211.84	-3803.66	-4254.97	-4763.08	-5257.23	-5824.12	-6234.87	-681.359
228.145	-8000	-7124.53	-1161.03	-1865.17	-2407.31	-2953.06	-3210.16	-3791.66	-4272.07	-4769.81	-5257.49	-5828.59	-6233.32	-687.281
228.307	-8000	-7119.02	-1157.75	-1864.22	-2396.92	-2949.63	-3229.81	-3785.12	-4273.54	-4766.3	-5262.78	-5833.23	-6232.24	-689.295
228.47	-8000	-7112.88	-1145.39	-1878.76	-2396.63	-2944.52	-3231.24	-3785.5	-4293.95	-4753.08	-5269.24	-5834.39	-6230.04	-691.479
228.632	-8000	-7111.29	-1151.21	-1874.08	-2397.05	-2925.53	-3238.84	-3783	-4333.16	-4742.43	-5266.25	-5828.4	-6226.09	-695.144
228.794	-8000	-7116.96	-1159.95	-1884.24	-2401.11	-2935.56	-3252.14	-3771.11	-4343	-4753	-5282	-5823.46	-6227.62	-695.793
228.956	-8000	-7118.93	-1160.24	-1903.61	-2402.07	-2939.8	-3259.89	-3772.66	-4328.24	-4760.97	-5279.86	-5819.61	-6224.36	-694.899
229.118	-8000	-7130.17	-1176.11	-1907.35	-2416.62	-2954.14	-3263.28	-3771	-4315.68	-4765.48	-5266.25	-5816.48	-6229.45	-696.755
229.28	-8000	-7119.45	-1172.13	-1895.53	-2418.57	-2948.49	-3256.13	-3772.11	-4321	-4767.01	-5258.76	-5808.27	-6237.74	-700.812
229.442	-8000	-7123.68	-1170.28	-1896.5	-2421.79	-2950.63	-3264.25	-3774.29	-4315.67	-4768.27	-5256.49	-5810.16	-6244.94	-702.943
229.604	-8000	-7123.34	-1163.56	-1885.17	-2414.18	-2951.63	-3247.31	-3768.85	-4311.29	-4769.55	-5266.22	-5819.05	-6254.35	-703.134
229.767	-8000	-7130.19	-1153.31	-1870.78	-2414.08	-2941.67	-3235.09	-3773.23	-4327.88	-4758.59	-5269.72	-5817.66	-6261.41	-706.796
229.929	-8000	-7119.52	-1161.52	-1859.5	-2417.12	-2928.91	-3221.54	-3777.72	-4334.63	-4743.01	-5271.16	-5813.61	-6262.49	-707.878
230.091	-8000	-7110.27	-1160.48	-1849.9	-2409.69	-2926.61	-3218.57	-3785.45	-4330.8	-4733.11	-5274.39	-5814.67	-6267.44	-706.764
230.253	-8000	-7117.13	-1161.56	-1852.11	-2410.19	-2931.67	-3215.99	-3787.81	-4343.84	-4742.03	-5277.47	-5803.38	-6269.19	-701.842
230.415	-8000	-7121.77	-1161.49	-1859.35	-2412.1	-2945.52	-3219.87	-3779.59	-4343.41	-4759.32	-5279.78	-5779.77	-6265.4	-693.902
230.577	-8000	-7118.13	-1162.52	-1855.28	-2424.9	-2949.41	-3224.04	-3779.73	-4321.82	-4754.78	-5267.72	-5755.27	-6266.07	-688.826
230.739	-8000	-7117.94	-1169.73	-1859.7	-2420.78	-2943.46	-3231.37	-3782.47	-4318.52	-4764.46	-5250.43	-5716.26	-6263.24	-685.01
230.901	-8000	-7125.15	-1169.03	-1864.51	-2413.7	-2947.47	-3240.74	-3779.15	-4317.24	-4770.1	-5249.26	-5674.03	-6265.7	-683.663
231.064	-8000	-7135.51	-1165.06	-1871.27	-2413.98	-2955.33	-3256.49	-3774.57	-4319.88	-4776.2	-5242.98	-5632.36	-6262.83	-680.275
231.226	-8000	-7134.7	-1159.02	-1877.91	-2422.84	-2950.27	-3260.55	-3774.23	-4315.64	-4766.89	-5228.41	-5602.86	-6261.64	-677.777
231.388	-8000	-7144.33	-1159.72	-1866.57	-2412.88	-2932.75	-3260.01	-3779.97	-4334.81	-4761.95	-5227.71	-5572.18	-6264.57	-682.983
231.55	-8000	-7139.06	-1149.63	-1876.1	-2400.64	-2938.4	-3281.71	-3774.28	-4349.68	-4756.84	-5243.69	-5532.13	-6265	-686.04
231.712	-8000	-7131.82	-1132.48	-1888.37	-2407.15	-2939.75	-3287.4	-3771.13	-4339.2	-4750.13	-5247.48	-5513	-6265.02	-684.614
231.874	-8000	-7126.58	-1127.54	-1884.61	-2402.37	-2946.05	-3264.7	-3775.56	-4339.11	-4750.33	-5245.15	-5492.53	-6265.63	-678.257
232.036	-8000	-7120.02	-1136.94	-1888.03	-2393.46	-2934.12	-3256.3	-3763.65	-4326.2	-4733.12	-5247.9	-5467.44	-6259.73	-675.375
232.198	-8000	-7118.34	-1145.52	-1883.24	-2397.98	-2949.45	-3250.84	-3754.18	-4326.04	-4737.47	-5267.99	-5437.12	-6257.73	-676.672
232.361	-8000	-7108.74	-1155.24	-1904.09	-2394.5	-2940.41	-3249.24	-3758.55	-4316.31	-4734.82	-5286.9	-5410.14	-6251.78	-670.534
232.523	-8000	-7100.39	-1166.84	-1910.73	-2396.4	-2947.98	-3246.44	-3772.06	-4310.18	-4743.23	-5270.84	-5383.44	-6247.9	-662.588
232.685	-8000	-7107.38	-1173.1	-1910.02	-2404.86	-2956.15	-3251.54	-3763.47	-4309.28	-4741.23	-5276.27	-5363.07	-6252.51	-660.229
232.847	-8000	-7104.77	-1177.37	-1930.02	-2418.66	-2947.58	-3261.46	-3769.11	-4313.75	-4737.82	-5283.93	-5339.46	-6249.51	-663.713
233.009	-8000	-7099.28	-1166.78	-1931.65	-2429.16	-2941.98	-3269.81	-3778.85	-4333.37	-4739.82	-5288.44	-5325.52	-6248.51	-662.97
233.171	-8000	-7103.17	-1164.48	-1925.59	-2422.59	-2945.19	-3273.26	-3791.54	-4341.41	-4725.28	-5274.34	-5313.56	-6242.7	-653.482
233.333	-8000	-7099.63	-1154.15	-1920.92	-2429.19	-2959.09	-3270.09	-3775.94	-4343.26	-4717.14	-5271.64	-5316.66	-6236.33	-655.193
233.495	-8000	-7103.27	-1156.12	-1914.9	-2417.21	-2940	-3251.69	-3770.94	-4360.06	-4701.04	-5276.09	-5328.29	-6236.86	-661.808
233.658	-8000	-7100.25	-1158.12	-1903.62	-2408.97	-2944.95	-3263.64	-3781.86	-4369.87	-4690.14	-5268.46	-5330.48	-6234.11	-656.829
233.82	-8000	-7099.17	-1162.16	-1877.22	-2416	-2956.55	-3260.74	-3780.48	-4363.78	-4678.12	-5270.6	-5330.18	-6230.78	-648.913
233.982	-8000	-7099.45	-1173.09	-1874.45	-2418.57	-2960.65	-3255.3	-3784.14	-4365.08	-4688.57	-5273.58	-5309.2	-6237.58	-652.848
234.144	-8000	-7083.05	-1171.08	-1842.61	-2417.78	-2952.25	-3256.77	-3786.69	-4377.69	-4692.26	-5279.49	-5301.07	-6240.5	-660.632
234.306	-8000	-7084.72	-1163.68	-1815.61	-2416.24	-2966.48	-3256.71	-3801.09	-4374.73	-4700.77	-5271.57	-5284.41	-6242.43	-659.229
234.468	-8000	-7069.71	-1161.94	-1813.24	-2410.37	-2974.63	-3259.81	-3797.44	-4346.17	-4709	-5261.86	-5267.76	-6235.11	-657.41
234.63	-8000	-7066.84	-1156.42	-1819.24	-2419.28	-2959.44	-3243.09	-3785.1	-4344.68	-4725.07	-5272.64	-5249.13	-6241.25	-660.214
234.792	-8000	-7060.73	-1150.51	-1825.47	-2409.51	-2944.34	-3234.03	-3785.51	-4341	-4730.64	-5266.46	-5239.22	-6244.06	-664.305
234.955	-8000	-7061.11	-1147.36	-1822.23	-2414.71	-2938.29	-3231.57	-3777.58	-4319.56	-4730.2	-5263.76	-5240.71	-6233.09	-661.067
235.117	-8000	-7057.72	-1145.69	-1833.54	-2422.2	-2925.9	-3208.83	-3760.06	-4294.55	-4739.89	-5261.21	-5229.44	-6226.89	-654.274
235.279	-8000	-7058.72	-1151.25	-1842.05	-2438.92	-2919.43	-3216.06	-3766.89	-4284.88	-4743.57	-5275.28	-5213.58	-6230.43	-647.881
235.441	-8000	-7068.61	-1147.4	-1843.72	-2459.05	-2924.62	-3210.39	-3767.28	-4277.12	-4757.46	-5288.12	-5197.7	-6234.31	-644.079
235.603	-8000	-7073.37	-1144.74	-1825.73	-2454.32	-2938.81	-3208.69	-3770.96	-4280.19	-4773.77	-5266.18	-5199.87	-6229.95	-643.898
235.765	-8000	-7080.67	-1149.33	-1831.62	-2458.46	-2942.03	-3221.5	-3777.47	-4282.73	-4781.54	-5259.43	-5198.39	-6227.68	-645.112
235.927	-8000	-7088.15	-1147.02	-1848.27	-2456.92	-2943.34	-3240.96	-3784.53	-4284.6	-4784.95	-5265.86	-5199.77	-6228.51	-652.438
236.089	-8000	-7084.94	-1147.09	-1861.48	-2456.91	-2953.63	-3259.55	-3783.02	-4300.57	-4796.06	-5251.48	-5206.77	-6226.17	-666.009
236.252	-8000	-7081.31	-1137.27	-1882.66	-2452.17	-2942.73	-3267.98	-3778.45	-4308.31	-4792.69	-5245.18	-5203.31	-6225.79	-676.486
236.414	-8000	-7078.88	-1141.24	-1877.67	-2442.42	-2927.22	-3266.28	-3778.13	-4301.46	-4795.77	-5263.61	-5200.22	-6228.71	-684.506
236.576	-8000	-7076.91	-1143.49	-1895.23	-2444.29	-2921.78	-3279.22	-3770.12	-4297.27	-4795.49	-5273.19	-5188.38	-6226.99	-686.618
236.738	-8000	-7067.66	-1141.41	-1886.33	-2443.87	-2921.58	-3276.76	-3774.01	-4291.23	-4803.6	-5282.17	-5157.79	-6229.1	-683.235
236.9	-8000	-7058.72	-1147.15	-1876.43	-2438.58	-2919.48	-3259.04	-3771.22	-4283.97	-4805.06	-5274.22	-5145.14	-6231.65	-677.99
237.062	-8000	-7063.56	-1156.02	-1868.01	-2437.92	-2922.13	-3253.56	-3784.18	-4275.09	-4790.52	-5277.08	-5132.57	-6232.85	-675.534
237.224	-8000	-7057.14	-1163.37	-1858.86	-2441.77	-2924.4	-3238.78	-3783.07	-4283.42	-4784.86	-5264.72	-5116.08	-6236.41	-675.082
237.387	-8000	-7052.97	-1154.29	-1870.6	-2439.28	-2935.81	-3235.58	-3784.22	-4282.45	-4775.22	-5256.02	-5106.54	-6241.59	-673.861
237.549	-8000	-7040.35	-1150.07	-1853.09	-2430.01	-2928.41	-3231.63	-3779.86	-4281.1	-4773.36	-5265.59	-5097.99	-6257.93	-674.115
237.711	-8000	-7046.54	-1152.19	-1863.83	-2423.5	-2928.07	-3237.13	-3780.86	-4285	-4766.2	-5276.46	-5099.21	-6264.47	-667.208
237.873	-8000	-7050.02	-1144.51	-1871.72	-2423.82	-2926.09	-3239.75	-3783.81	-4288.92	-4755.69	-5285.44	-5090.14	-6263.88	-658.564
238.035	-8000	-7052.52	-1138.62	-1897.76	-2425.58	-2922.06	-3245.27	-3776	-4257.5	-4755.4	-5286.59	-5087.72	-6266.82	-658.272
238.197	-8000	-7051.26	-1151.89	-1888.77	-2421.46	-2924.13	-3251.07	-3772.63	-4246.05	-4766.64	-5288.07	-5086.52	-6259.44	-663.103
238.359	-8000	-7057.97	-1158.35	-1890.57	-2428.72	-2910.82	-3253.54	-3772.73	-4243.6	-4758.54	-5289.9	-5073.35	-6252.33	-667.92
238.521	-8000	-7062.48	-1169.05	-1880.74	-2439.42	-2926.67	-3242.86	-3770.38	-4233.87	-4749.43	-5285.26	-5060.07	-6240.67	-670.306
238.684	-8000	-7067.68	-1172.93	-1880.66	-2439.9	-2929.14	-3253.4	-3765.41	-4219.41	-4776.76	-5277.06	-5048.87	-6239.6	-684.664
238.846	-8000	-7070.25	-1183.31	-1879.98	-2435.59	-2929	-3263.54	-3767.27	-4222.11	-4784.73	-5279.87	-5034.36	-6242.12	-696.917
239.008	-8000	-7073.71	-1186.68	-1875.32	-2419.92	-2927.59	-3262.13	-3779.73	-4251.79	-4795.99	-5297.86	-5038.62	-6247.76	-699.201
239.17	-8000	-7074.85	-1185.74	-1888.73	-2423.94	-2934.71	-3257.03	-3775.69	-4244.63	-4794.48	-5292	-5031.95	-6245.91	-698.496
239.332	-8000	-7081.83	-1189.17	-1891.55	-2419.92	-2938.93	-3259.64	-3788.72	-4280.5	-4796.37	-5296.26	-5037.43	-6248.38	-701.604
239.494	-8000	-7074.11	-1180.01	-1898.23	-2407.25	-2920.9	-3266.42	-3796.73	-4286.19	-4796.46	-5308.77	-5048.83	-6249.23	-705.268
239.656	-8000	-7071.35	-1176.16	-1894.4	-2406.74	-2922.42	-3249.32	-3798.18	-4314.51	-4784.57	-5313.32	-5048.54	-6239.55	-703.546
239.818	-8000	-7066.29	-1167.41	-1903.03	-2397.32	-2931.21	-3245.91	-3787.51	-4323.28	-4778.38	-5318.15	-5047.99	-6234.5	-700.718
239.981	-8000	-7073.66	-1153.03	-1889.27	-2409.59	-2933.99	-3234.61	-3776.48	-4327.82	-4766.94	-5314.55	-5051.37	-6234.46	-700.227
240.143	-8000	-7068.49	-1150.11	-1871.11	-2406.96	-2933.92	-3241.2	-3769.05	-4319.33	-4763.83	-5309.59	-5050.78	-6229.99	-701.424
240.305	-8000	-7069.55	-1153.2	-1873.1	-2422.22	-2937.95	-3236.4	-3766.94	-4319.59	-4755.09	-5318.19	-5045.63	-6229.74	-702.844
240.467	-8000	-7071.84	-1155.76	-1873.71	-2436.58	-2940.6	-3239.88	-3745.82	-4327.67	-4761.61	-5303.56	-5029.58	-6231.01	-706.375
240.629	-8000	-7072.92	-1160.87	-1861.87	-2444.81	-2934.46	-3239.11	-3736.8	-4331.04	-4768.18	-5305.32	-5043.13	-6238.06	-710.418
240.791	-8000	-7068.26	-1163.01	-1849.35	-2449.9	-2921.01	-3224.9	-3738.67	-4332.04	-4770.96	-5311.69	-5045.11	-6247.71	-710.938
240.953	-8000	-7060.06	-1181.15	-1851.92	-2444.39	-2915.17	-3233.33	-3736.89	-4337.83	-4774.33	-5316.82	-5027.42	-6251.94	-704.847
241.115	-8000	-7063.49	-1166.38	-1855.47	-2434.78	-2925.97	-3236.29	-3745.42	-4354.65	-4776.72	-5325.58	-5035.53	-6253.72	-697.116
241.278	-8000	-7067.07	-1159.45	-1855.09	-2428.57	-2927.3	-3252.51	-3739.26	-4338.34	-4798.43	-5320.34	-5044.6	-6254.45	-692.056
241.44	-8000	-7067.77	-1158.76	-1871.78	-2425.03	-2931.87	-3256.84	-3746.58	-4325.15	-4798.96	-5321.57	-5042.48	-6255.02	-688.884
241.602	-8000	-7063.56	-1159.82	-1871.66	-2429.06	-2931.11	-3255.75	-3749.19	-4333.64	-4795.25	-5318.9	-5034.83	-6253.73	-686.526
241.764	-8000	-7067.75	-1159.29	-1874.39	-2429.77	-2942.11	-3263.24	-3764.6	-4324.27	-4806.56	-5314.79	-5026.44	-6249.85	-686.583
241.926	-8000	-7075.99	-1164.17	-1880.46	-2433.95	-2952.69	-3267.63	-3770.65	-4326.76	-4805.29	-5316.98	-5025.2	-6255.39	-687.774
242.088	-8000	-7073.04	-1168.53	-1896.71	-2446.49	-2952.82	-3254.11	-3765.3	-4318.85	-4799.71	-5324.98	-5016.82	-6260.6	-689.063
242.25	-8000	-7072.01	-1177.12	-1882.79	-2440.11	-2960.65	-3249.7	-3768.64	-4324.38	-4798.39	-5331.83	-5003.03	-6260.31	-687.195
242.412	-8000	-7079.03	-1178.65	-1886.44	-2440.88	-2947.78	-3246.47	-3770.52	-4326.62	-4811.31	-5339.66	-5010.05	-6265.16	-681.225
242.575	-8000	-7087.05	-1185.86	-1922.01	-2441.98	-2948.9	-3234.33	-3764.14	-4321.1	-4812.86	-5330.01	-5008.95	-6263.36	-671.106
242.737	-8000	-7087.29	-1193.42	-1917.46	-2449.93	-2933.1	-3224.31	-3742.22	-4328.49	-4797.47	-5343.32	-5015.45	-6257.18	-657.932
242.899	-8000	-7085.41	-1191.86	-1910.96	-2448.88	-2917.51	-3221.74	-3739.19	-4315.75	-4799.55	-5349.84	-5024.16	-6247.78	-646.089
243.061	-8000	-7077.54	-1190.42	-1887.41	-2441.36	-2902.75	-3237.47	-3729.7	-4317.75	-4809.85	-5324	-5032.31	-6240.49	-634.668
243.223	-8000	-7080.31	-1179.62	-1900.56	-2439.8	-2900.07	-3232.37	-3728.76	-4315.77	-4817.7	-5326.18	-5033.87	-6241.68	-630.025
243.385	-8000	-7071.86	-1173.9	-1891.92	-2434.51	-2910.74	-3232.87	-3723.02	-4307.77	-4801.47	-5307.96	-5044.66	-6234.46	-635.878
243.547	-8000	-7071.61	-1163.83	-1870.75	-2431.86	-2921.27	-3244.87	-3725.64	-4295.06	-4809.79	-5282.78	-5058.44	-6237.16	-649.987
243.709	-8000	-7063.7	-1155.41	-1863.76	-2416.97	-2929.51	-3256.87	-3718.71	-4281.78	-4819.09	-5263.13	-5065.62	-6246.98	-667.472
243.872	-8000	-7060.56	-1155.85	-1867.38	-2430.52	-2920.83	-3263.58	-3712.39	-4296.65	-4822.38	-5249.88	-5056.28	-6249.11	-684.713
244.034	-8000	-7066.43	-1160.22	-1888.33	-2438.1	-2912.84	-3241.32	-3711	-4300.6	-4823.39	-5254.99	-5061.88	-6250.62	-700.128
244.196	-8000	-7063.46	-1163.55	-1883.51	-2431.82	-2913.79	-3255.77	-3720.3	-4306.32	-4810.93	-5257.17	-5071.89	-6244.56	-706.933
244.358	-8000	-7063.64	-1156.8	-1871.22	-2431.8	-2916.09	-3245.03	-3723.59	-4289.01	-4795.22	-5281.48	-5071.25	-6249.08	-704.61
244.52	-8000	-7070.69	-1144.35	-1878.49	-2443.82	-2920.69	-3240.87	-3737.89	-4303.28	-4782.63	-5284.9	-5076.37	-6252.08	-696.112
244.682	-8000	-7067.83	-1136.84	-1882.46	-2443.14	-2926.96	-3217.94	-3740.15	-4302.75	-4783.15	-5303.9	-5084.36	-6249.19	-689.593
244.844	-8000	-7073.83	-1149.51	-1879.65	-2436.17	-2930.75	-3224.65	-3742.67	-4282.28	-4778.36	-5309.69	-5093.73	-6251.94	-687.3
245.006	-8000	-7071.34	-1147.71	-1839.61	-2428.63	-2939.5	-3232.03	-3739.76	-4277.28	-4773.19	-5302.3	-5104.81	-6254.7	-685.494
245.169	-8000	-7077.2	-1152.03	-1849.7	-2451.15	-2935.79	-3233.2	-3740.66	-4281.92	-4776.69	-5294.46	-5097.84	-6259.62	-685.847
245.331	-8000	-7073.79	-1164.06	-1857.01	-2434.81	-2929.24	-3240.08	-3738.26	-4295.45	-4786.47	-5286.52	-5102.9	-6251.74	-692.093
245.493	-8000	-7072.93	-1173.61	-1864.5	-2428.41	-2921.36	-3243.81	-3730.27	-4299.29	-4795.55	-5294.76	-5105.27	-6254.73	-702.659
245.655	-8000	-7071.5	-1171.19	-1866.26	-2421.95	-2915.81	-3256.38	-3739.42	-4308.81	-4795.63	-5264.02	-5107.79	-6254.05	-706.414
245.817	-8000	-7076.05	-1162.77	-1881.99	-2423.55	-2924.75	-3246.65	-3737.88	-4325.45	-4796.53	-5269.1	-5114.83	-6255.99	-701.202
245.979	-8000	-7084.82	-1165.86	-1899.45	-2420.9	-2925.52	-3248.79	-3721.81	-4321.36	-4808.05	-5271.65	-5108.84	-6254.49	-695.257
246.141	-8000	-7076.72	-1167.46	-1904.14	-2409.73	-2925.85	-3245.52	-3718.75	-4299.97	-4807.9	-5273.01	-5104.06	-6250.53	-688.951
246.304	-8000	-7082.45	-1160.52	-1910.53	-2432.67	-2925.31	-3243.11	-3725.61	-4291.42	-4810.72	-5286.62	-5105.27	-6254.43	-678.089
246.466	-8000	-7083.7	-1164.11	-1888.63	-2424.43	-2923.34	-3242.44	-3722.93	-4277.89	-4810.74	-5297.32	-5097.6	-6246.25	-666.981
246.628	-8000	-7091.26	-1171.51	-1894.67	-2425.75	-2926.55	-3249.7	-3726	-4260.65	-4817.98	-5312.34	-5093.84	-6247.44	-661.824
246.79	-8000	-7088.51	-1179.42	-1896.35	-2425	-2927.75	-3263.24	-3742.06	-4243.76	-4823.15	-5317.27	-5096.31	-6242.58	-665.987
246.952	-8000	-7088.55	-1175.33	-1887.11	-2426.05	-2941.16	-3250.49	-3751.63	-4241.48	-4820.02	-5318.5	-5115.94	-6247.87	-672.867
247.114	-8000	-7092.83	-1182.65	-1875.53	-2434.17	-2935.54	-3249.7	-3750.71	-4244.77	-4828.56	-5314.89	-5122.78	-6252.12	-680.428
247.276	-8000	-7090.8	-1191.14	-1874.82	-2437.19	-2927.04	-3246.77	-3740.55	-4257.91	-4842.98	-5317.83	-5132.74	-6249.05	-685.197
247.438	-8000	-7094.18	-1194.13	-1895.19	-2450.49	-2933.71	-3246.21	-3743.8	-4261.54	-4841.35	-5321.79	-5131.86	-6253.94	-687.947
247.601	-8000	-7096.45	-1185.61	-1886.66	-2453.02	-2938.89	-3254.73	-3740.84	-4255.34	-4841.67	-5324.85	-5126.49	-6251.78	-691.222
247.763	-8000	-7098.75	-1183.8	-1889.92	-2456.16	-2935.61	-3244.65	-3737.1	-4241.77	-4843.03	-5323.6	-5128.61	-6249.29	-692.027
247.925	-8000	-7105.92	-1176.74	-1898.82	-2453.98	-2923.4	-3256.22	-3746.74	-4243.73	-4835.32	-5332.42	-5127.98	-6243.95	-688.627
248.087	-8000	-7113.14	-1177.81	-1893.97	-2438.14	-2927.54	-3251.21	-3749.47	-4257.85	-4815.62	-5333.48	-5143.62	-6236.84	-686.228
248.249	-8000	-7120.99	-1180.55	-1882.78	-2431.32	-2932.86	-3250.79	-3775.53	-4231.73	-4806.78	-5330.5	-5148.53	-6242.86	-687.871
248.411	-8000	-7114.06	-1178.66	-1888.25	-2428.12	-2923.46	-3236.31	-3774.09	-4237.64	-4806.48	-5330.37	-5157.4	-6241.37	-689.489
248.573	-8000	-7120.73	-1187.7	-1904.99	-2420.22	-2914.39	-3238.83	-3771.98	-4246.77	-4800.16	-5327.18	-5177.92	-6247.06	-688.961
248.735	-8000	-7117.82	-1185.6	-1908	-2418.84	-2913.38	-3220.09	-3769.14	-4257.16	-4807.02	-5343.64	-5165.72	-6249.56	-691.35
248.898	-8000	-7117.07	-1185.47	-1910.74	-2418.19	-2918.33	-3216.78	-3768.5	-4258.66	-4802.11	-5338.32	-5150.59	-6256.21	-692.899
249.06	-8000	-7112.4	-1188.81	-1912.55	-2421.74	-2925.06	-3228.31	-3763.44	-4249.46	-4812.52	-5327.08	-5134.87	-6268.69	-692.448
249.222	-8000	-7108.78	-1200.28	-1920.82	-2429.67	-2925.63	-3226.6	-3748.66	-4270.29	-4812.86	-5312.75	-5130.93	-6266.94	-693.014
249.384	-8000	-7112.55	-1203.61	-1925.49	-2420.55	-2932.8	-3228.79	-3762.55	-4260.9	-4811.64	-5312.96	-5126.55	-6265.46	-689.195
249.546	-8000	-7103.83	-1201.65	-1911.82	-2427.63	-2931.48	-3226.69	-3773.64	-4260.53	-4806.35	-5313.34	-5114.3	-6262.64	-677.699
249.708	-8000	-7097.68	-1195.54	-1916.66	-2427.8	-2927.06	-3232.35	-3776.98	-4264.13	-4803.36	-5308.49	-5122.05	-6263.05	-659.292
249.87	-8000	-7104.02	-1197.27	-1917.71	-2432.59	-2930.65	-3222.43	-3779.49	-4277.28	-4814.92	-5309.93	-5143.47	-6260.76	-652.513
250.032	-8000	-7091.05	-1183.68	-1917.26	-2423.23	-2910.22	-3224.12	-3783.63	-4282.96	-4812.45	-5318.23	-5156.04	-6249.35	-652.802
250.195	-8000	-7093.59	-1178.75	-1917.11	-2424.25	-2911.23	-3221.25	-3788.97	-4279	-4815.64	-5325.36	-5168.88	-6251.73	-651.886
250.357	-8000	-7095.42	-1182.18	-1905.6	-2436.36	-2909.41	-3239.1	-3778.73	-4288.71	-4803.33	-5324.12	-5186.15	-6251.11	-654.037
250.519	-8000	-7102.08	-1184.33	-1907.56	-2432.82	-2911.39	-3232.9	-3773.45	-4292.19	-4801.79	-5323.16	-5208.15	-6259.9	-660.583
250.681	-8000	-7101.75	-1184.99	-1906.26	-2424.4	-2909.27	-3236.35	-3773.47	-4290.93	-4791.15	-5320.99	-5214.28	-6262.03	-670.186
250.843	-8000	-7101.1	-1191.54	-1890.75	-2428.82	-2915.29	-3235.18	-3773.58	-4283.38	-4798.25	-5324.94	-5217.76	-6259.83	-671.169
251.005	-8000	-7105.02	-1194.34	-1879.23	-2427.25	-2922.53	-3238.67	-3768.24	-4275.95	-4802.68	-5334.44	-5234.85	-6264.31	-666.794
251.167	-8000	-7100.46	-1189.29	-1882.42	-2425.54	-2916.78	-3235.1	-3759.07	-4270.16	-4798.68	-5337.1	-5229.31	-6265.12	-662.669
251.329	-8000	-7090.37	-1186.55	-1881.88	-2420.67	-2930.69	-3219.29	-3754.8	-4263.08	-4812.75	-5332.6	-5221.39	-6254.19	-660.633
251.492	-8000	-7085.51	-1185.15	-1894.59	-2437.69	-2937.68	-3225.36	-3756.11	-4254.56	-4825.42	-5330.55	-5220.29	-6240.63	-659.558
251.654	-8000	-7081.43	-1186.67	-1870.25	-2437.62	-2923.15	-3234.08	-3758.13	-4262.48	-4824.23	-5328.79	-5216.91	-6237.61	-661.988
251.816	-8000	-7082.2	-1177.19	-1875.56	-2436.07	-2915.58	-3241.05	-3758.74	-4247.39	-4806.87	-5336.74	-5205.87	-6242.42	-664.584
251.978	-8000	-7083.38	-1172.94	-1874.47	-2441.05	-2910.41	-3245.69	-3755.85	-4247.69	-4794.95	-5327.56	-5194.97	-6235.77	-668.525
252.14	-8000	-7080.97	-1157.9	-1873.14	-2441.77	-2902.39	-3249.79	-3749.54	-4233.7	-4794.27	-5338.23	-5196.31	-6238.51	-669.575
252.302	-8000	-7081.63	-1158.47	-1876.17	-2441.62	-2896.6	-3255.22	-3749.81	-4230.34	-4789.48	-5329.47	-5199.93	-6248.04	-662.458
252.464	-8000	-7087.26	-1162.9	-1872.54	-2439.43	-2889.19	-3259.13	-3743.81	-4237.83	-4795.32	-5337.6	-5204.32	-6254.29	-657.902
252.626	-8000	-7080.61	-1164.91	-1887.54	-2433.87	-2895.03	-3249.07	-3743.93	-4223.83	-4806.31	-5342.34	-5220.26	-6255.48	-659.689
252.789	-8000	-7074.03	-1173.06	-1885.19	-2428.29	-2899.23	-3250.66	-3745.86	-4235.51	-4811.02	-5323.47	-5231.23	-6248.85	-663.312
252.951	-8000	-7069.37	-1179.85	-1899.67	-2424.36	-2901.92	-3240.56	-3754.65	-4236.77	-4807.7	-5318.49	-5239.21	-6244.75	-668.883
253.113	-8000	-7074.76	-1187.04	-1904.36	-2417.34	-2907.55	-3240.87	-3778.06	-4257.68	-4806.59	-5310.39	-5258.85	-6245.16	-678.706
253.275	-8000	-7070.78	-1182.16	-1894.21	-2418.64	-2887.91	-3236.87	-3778.71	-4273.43	-4800.36	-5313.28	-5275.87	-6241.71	-689.443
253.437	-8000	-7068.55	-1169.5	-1894.08	-2415.02	-2881.77	-3244.12	-3787.18	-4256.95	-4797.7	-5308.58	-5286.08	-6244.56	-685.674
253.599	-8000	-7065.02	-1173.23	-1881.82	-2408.28	-2879.04	-3245.79	-3780.47	-4264.8	-4798.05	-5289.62	-5290.08	-6235.24	-677.189
253.761	-8000	-7065.35	-1169.12	-1873.03	-2411.38	-2877.81	-3253.88	-3775.34	-4279.31	-4801.85	-5315.55	-5295.38	-6233.38	-670.437
253.923	-8000	-7070.72	-1164.52	-1856.33	-2407.9	-2879.79	-3262.72	-3765.58	-4295.96	-4814.24	-5341.79	-5302.66	-6237.55	-665.738
254.086	-8000	-7074.93	-1164.86	-1864.71	-2396.07	-2893.26	-3269.45	-3754.78	-4282.94	-4817.93	-5339.98	-5300.77	-6229.87	-664.736
254.248	-8000	-7075.11	-1164.48	-1866.06	-2384.25	-2916.39	-3263	-3755.11	-4282.6	-4813.65	-5349.31	-5305.98	-6234.17	-668.891
254.41	-8000	-7080.55	-1168.15	-1877.45	-2389.67	-2931.06	-3252.94	-3758.26	-4309.63	-4817.44	-5337.4	-5310.1	-6225.56	-669.012
254.572	-8000	-7085.4	-1179.53	-1895.31	-2390.5	-2938.56	-3253.8	-3770.17	-4307.7	-4814.85	-5349.15	-5316.51	-6236.13	-669.944
254.734	-8000	-7087.12	-1182.44	-1906.03	-2390.6	-2947.45	-3250.97	-3779.91	-4289.1	-4808.91	-5312.82	-5318.12	-6240.47	-670.92
254.896	-8000	-7078.23	-1177.55	-1909.79	-2388.25	-2951.78	-3242.17	-3788.35	-4275.57	-4801.01	-5306.42	-5318.47	-6235.41	-669.21
255.058	-8000	-7077.11	-1174.13	-1908.19	-2395.64	-2951.74	-3245.1	-3788.35	-4276.09	-4799.62	-5303.97	-5316.15	-6240.52	-669.819
255.22	-8000	-7083	-1175.14	-1917.81	-2394.43	-2950.09	-3251.32	-3787.34	-4268.51	-4803.14	-5294.08	-5307.35	-6238.43	-679.165
255.383	-8000	-7083.87	-1174.76	-1906.69	-2401.05	-2941.8	-3254.89	-3781.56	-4267.74	-4797.33	-5301.91	-5304.8	-6237.74	-694.608
255.545	-8000	-7089.08	-1167.5	-1905.5	-2415.91	-2932.61	-3253.06	-3765.27	-4270.43	-4796.47	-5317.56	-5312.18	-6232.8	-701.786
255.707	-8000	-7088.14	-1173.43	-1889.92	-2407.62	-2931.95	-3242.98	-3758.39	-4297.02	-4815.18	-5328.17	-5318.19	-6227.42	-703.198
255.869	-8000	-7088.36	-1171.62	-1872.8	-2410.17	-2937.92	-3235.8	-3742.03	-4305.3	-4825.06	-5331.01	-5320.94	-6230.26	-707.314
256.031	-8000	-7082.29	-1168.34	-1872.7	-2406.55	-2920.96	-3222.14	-3739.94	-4322.31	-4827.95	-5321.39	-5316.73	-6229.94	-710.202
256.193	-8000	-7078.43	-1163.6	-1874.8	-2403.85	-2918.25	-3219.3	-3745.91	-4331.69	-4818.86	-5319.34	-5330.76	-6232.08	-706.419
256.355	-8000	-7079.27	-1162.05	-1862.5	-2403.45	-2918.14	-3207.51	-3743.4	-4336.12	-4820.97	-5311.34	-5334.24	-6235.38	-699.934
256.518	-8000	-7082.19	-1144.64	-1877.23	-2393.31	-2928.39	-3199.54	-3758.52	-4339.43	-4808.22	-5296.39	-5344.47	-6242.18	-697.171
256.68	-8000	-7087.47	-1147.73	-1899	-2406.65	-2924.79	-3202.35	-3765.59	-4322.81	-4808.41	-5291.12	-5352.32	-6243.6	-694.641
256.842	-8000	-7098.11	-1161.24	-1931.64	-2412.8	-2924.87	-3215.51	-3785.92	-4301.4	-4797.01	-5293.63	-5359.04	-6245.27	-684.969
257.004	-8000	-7096.52	-1169.13	-1929.64	-2420.29	-2932.01	-3227.03	-3789.23	-4302.21	-4796.21	-5304.47	-5364.22	-6248.26	-676.247
257.166	-8000	-7103.12	-1174.21	-1935.62	-2416.23	-2935.34	-3229.34	-3789.31	-4292.4	-4796.7	-5297.31	-5361.9	-6244.93	-677.695
257.328	-8000	-7101.13	-1173.33	-1948.73	-2407.8	-2935.58	-3239.87	-3793.18	-4273.74	-4799.71	-5297.19	-5366.16	-6248.35	-680.738
257.49	-8000	-7105.02	-1180.92	-1946.83	-2406.42	-2929.16	-3237.17	-3782.89	-4278.14	-4818.48	-5309.6	-5378.5	-6251.48	-683.512
257.652	-8000	-7096.68	-1166.24	-1946.88	-2401.11	-2933.35	-3228.36	-3768.93	-4290.79	-4802.69	-5303.14	-5396.01	-6254.42	-688.123
257.815	-8000	-7095.76	-1151.59	-1928.51	-2406.6	-2930.65	-3236.28	-3756.91	-4307.58	-4809.59	-5302.76	-5401.92	-6258.17	-692.814
257.977	-8000	-7105.45	-1147.62	-1924.58	-2414.3	-2929.37	-3234.53	-3756.03	-4304.6	-4822.05	-5302.64	-5405.23	-6256.01	-694.28
258.139	-8000	-7105.1	-1158.41	-1899.06	-2423.34	-2926.27	-3243.79	-3746.87	-4299.09	-4821.59	-5317.31	-5408.47	-6263.55	-691.482
258.301	-8000	-7104.45	-1159.09	-1885.15	-2431.55	-2931.42	-3240.2	-3762.09	-4314.85	-4815.98	-5326.45	-5400.75	-6265.02	-684.048
258.463	-8000	-7103.74	-1158.57	-1875.05	-2440	-2948.15	-3245.76	-3769.41	-4297.15	-4811.81	-5321.88	-5392.92	-6257.92	-671.35
258.625	-8000	-7109.08	-1168.67	-1881.37	-2440.57	-2935.29	-3244.63	-3775.81	-4291.78	-4820.33	-5328.63	-5380.28	-6244.63	-659.289
258.787	-8000	-7112.39	-1176.63	-1884.66	-2437.28	-2937.21	-3233.82	-3773.51	-4294.48	-4822.11	-5329.13	-5376.98	-6238.77	-653.779
258.949	-8000	-7106.15	-1180.09	-1888.83	-2433.12	-2933.13	-3222.59	-3776.32	-4269.51	-4814.28	-5329.71	-5384.98	-6241.16	-650.258
259.112	-8000	-7110.17	-1180.04	-1903.19	-2436.13	-2930.52	-3212.64	-3784.75	-4262.17	-4813.49	-5336.12	-5394.61	-6239.04	-649.726
259.274	-8000	-7103.39	-1184.35	-1896.69	-2426	-2905.54	-3217.11	-3771.93	-4248.95	-4812.17	-5338.01	-5395.05	-6230.3	-656.379
259.436	-8000	-7100.43	-1192.38	-1902.05	-2429.98	-2904.67	-3213.4	-3775.15	-4242.43	-4808.47	-5343.29	-5400.14	-6235.16	-667.498
259.598	-8000	-7094.91	-1194.41	-1891.17	-2424.73	-2908.56	-3217.95	-3785.09	-4233.03	-4806.59	-5349.94	-5407.69	-6237.57	-676.158
259.76	-8000	-7092.41	-1192.21	-1888.69	-2413.5	-2913.03	-3224.6	-3786.15	-4219.37	-4797.06	-5359.3	-5414.25	-6239.62	-682.901
259.922	-8000	-7088.53	-1186.52	-1879.95	-2405.42	-2921.2	-3211.06	-3787.27	-4230.47	-4803.9	-5361.13	-5412.24	-6232.96	-689.172
260.084	-8000	-7091.4	-1179.06	-1867.6	-2403.86	-2926	-3208.62	-3782.6	-4239.22	-4805.22	-5355.29	-5427.21	-6226.41	-691.178
260.246	-8000	-7090.16	-1175.94	-1881.2	-2400.24	-2941.66	-3199.23	-3785.12	-4241.6	-4805.87	-5339.72	-5428.16	-6228.13	-687.599
260.409	-8000	-7095.54	-1173.92	-1879.15	-2385.78	-2934.36	-3211.25	-3774.8	-4257.59	-4804.18	-5339.07	-5431.87	-6231.55	-683.639
260.571	-8000	-7091.2	-1170.73	-1870.43	-2387.75	-2924.64	-3209.48	-3777.17	-4262.96	-4808.1	-5343.89	-5437.77	-6227.09	-680.706
260.733	-8000	-7094.79	-1168.56	-1877.27	-2405.43	-2917.78	-3205.63	-3788.22	-4271.86	-4821.04	-5349.92	-5446.38	-6226.46	-667.013
260.895	-8000	-7088.42	-1166.13	-1889.56	-2404.24	-2913.19	-3219.78	-3788.96	-4271.06	-4812.97	-5343.26	-5453.99	-6228.04	-653.023
261.057	-8000	-7081.07	-1172.75	-1903.62	-2404.39	-2915.19	-3226.26	-3790.67	-4278.91	-4800.11	-5348.95	-5450.18	-6230.15	-644.38
261.219	-8000	-7079.15	-1162.77	-1892.96	-2418.76	-2914.76	-3229.73	-3794.24	-4292.95	-4780.86	-5346.61	-5456.52	-6225.25	-640.01
261.381	-8000	-7082.89	-1157.87	-1893.14	-2420.25	-2919.42	-3226.29	-3799.86	-4301.47	-4789.08	-5335.94	-5468.25	-6225.2	-637.069
261.543	-8000	-7083.01	-1148.61	-1907.98	-2418.55	-2926.02	-3215.37	-3793.38	-4320.39	-4786.22	-5329.12	-5468.48	-6229.92	-638.928
261.706	-8000	-7086.24	-1149.04	-1914.3	-2416.24	-2932.09	-3219.51	-3800.96	-4338.76	-4776.66	-5326.72	-5477.19	-6229.74	-653.485
261.868	-8000	-7086.47	-1149.16	-1905.86	-2417.59	-2934.51	-3218.17	-3812.03	-4337.02	-4769.6	-5338.34	-5471.76	-6216.26	-668.797
262.03	-8000	-7091.84	-1144.12	-1908.56	-2423.77	-2939.87	-3234.08	-3801.4	-4330.75	-4770.41	-5346.53	-5474.72	-6218.25	-680.412
262.192	-8000	-7092.15	-1153.41	-1915.09	-2416.49	-2939.87	-3237.6	-3786.16	-4330.88	-4785.49	-5360.47	-5480.51	-6220.07	-687.266
262.354	-8000	-7094.07	-1154.49	-1904.53	-2425.69	-2933.49	-3238.19	-3788.64	-4323.96	-4767.54	-5362.62	-5481.29	-6223.98	-688.275
262.516	-8000	-7093.87	-1165.54	-1898.25	-2429.25	-2937.95	-3252.37	-3784.89	-4323.7	-4772.15	-5350.04	-5482.02	-6223.11	-688.447
262.678	-8000	-7089.45	-1164.9	-1886.19	-2413.9	-2938.11	-3240.45	-3780.85	-4319.74	-4780.21	-5341.5	-5481.37	-6229.72	-687.285
262.84	-8000	-7086.34	-1161.15	-1882.29	-2409.44	-2938.54	-3251.55	-3783.26	-4313.55	-4780.46	-5329.89	-5483.78	-6241.4	-686.258
263.003	-8000	-7086.61	-1161.14	-1859.98	-2404.84	-2927.63	-3249.02	-3797.57	-4329.2	-4781.23	-5323.78	-5497.61	-6247.44	-687.458
263.165	-8000	-7084.07	-1166.39	-1863.77	-2405.47	-2939.21	-3238.14	-3810.08	-4305.83	-4763.82	-5322.38	-5502.8	-6247.48	-693.746
263.327	-8000	-7080.94	-1161.85	-1876.6	-2402.24	-2930.75	-3245.99	-3806.71	-4306.65	-4782.68	-5321.88	-5503.48	-6249.72	-702.883
263.489	-8000	-7074.13	-1159.68	-1863.88	-2405.82	-2920.11	-3245.22	-3801.14	-4299.79	-4767.94	-5328.21	-5500.89	-6248.1	-705.92
263.651	-8000	-7083.03	-1163.5	-1876.19	-2407.97	-2914.38	-3238.37	-3787.97	-4304.66	-4759.73	-5323.02	-5514.44	-6244.65	-702.582
263.813	-8000	-7083.88	-1168.15	-1871.08	-2406.83	-2922.62	-3224.15	-3776.95	-4314.62	-4778.58	-5307.83	-5523.6	-6244.18	-695.884
263.975	-8000	-7082.99	-1165.82	-1880.06	-2398.24	-2930.2	-3231.98	-3787.02	-4309.8	-4774.4	-5300.63	-5523.62	-6239.48	-689.632
264.137	-8000	-7083	-1156.63	-1885.59	-2394.29	-2925.84	-3235.46	-3777.28	-4337.64	-4789.87	-5291.29	-5516.21	-6232.18	-685.31
264.3	-8000	-7084.98	-1159.25	-1887.1	-2399.3	-2939.45	-3221.96	-3769.78	-4334.78	-4789.45	-5298	-5519.05	-6222.93	-680.806
264.462	-8000	-7086.05	-1157.26	-1889.85	-2395.3	-2938.5	-3221.9	-3768.69	-4341.73	-4813.11	-5296.55	-5522.2	-6220.16	-681.517
264.624	-8000	-7085.33	-1151.67	-1898.62	-2409.61	-2942.31	-3241.87	-3763.41	-4344.52	-4823.44	-5310.79	-5512.91	-6219.38	-684.997
264.786	-8000	-7082.05	-1155.24	-1908.69	-2415.96	-2928.59	-3237.94	-3759.68	-4328.73	-4818.19	-5319.1	-5506.15	-6219.26	-686.598
264.948	-8000	-7079.78	-1152.69	-1899.3	-2419.1	-2922.44	-3234.96	-3757.21	-4333.96	-4834.74	-5336.36	-5505.21	-6221.01	-680.675
265.11	-8000	-7078.5	-1160.99	-1889.56	-2417.27	-2934.46	-3232.34	-3757.24	-4324.95	-4824.28	-5338.75	-5503.1	-6231.54	-673.841
265.272	-8000	-7068.99	-1160.35	-1872.89	-2401.84	-2932.03	-3236.74	-3767.94	-4318	-4818.14	-5328.06	-5494.48	-6224.19	-675.511
265.435	-8000	-7064.36	-1156.35	-1884.27	-2401.77	-2931.88	-3237.95	-3777.69	-4306.27	-4806.9	-5326.06	-5484.5	-6224.89	-674.6
265.597	-8000	-7057.19	-1162.34	-1879.58	-2394.19	-2937.03	-3234.57	-3777.94	-4290.79	-4799.75	-5321.37	-5485.79	-6228.98	-672.598
265.759	-8000	-7060.01	-1164.53	-1862.96	-2407.07	-2938.68	-3248.34	-3776.12	-4317.77	-4790.42	-5319.88	-5488.92	-6236.45	-672.329
265.921	-8000	-7051.01	-1157.41	-1858.16	-2406.25	-2936.17	-3234.29	-3762.93	-4301.99	-4779.65	-5309.58	-5487.53	-6228	-681.012
266.083	-8000	-7049.71	-1152.96	-1873.13	-2400.5	-2919.44	-3243.51	-3764.04	-4299.71	-4786.68	-5319.5	-5495.42	-6217.26	-689.287
266.245	-8000	-7041.69	-1155.47	-1879.41	-2406.62	-2921.68	-3234.09	-3752.96	-4317.54	-4766.56	-5322.89	-5496.74	-6226.68	-692.411
266.407	-8000	-7051.77	-1159.18	-1884.16	-2412.27	-2923.24	-3221.51	-3748.31	-4323.64	-4770.44	-5306.2	-5510.77	-6233.46	-696.381
266.569	-8000	-7047.34	-1154.75	-1869.32	-2404.39	-2915.63	-3227.06	-3750.75	-4330.65	-4771.81	-5271.01	-5515.79	-6229.75	-700.556
266.732	-8000	-7057.85	-1150.43	-1888.51	-2409.46	-2924.31	-3227.58	-3767.03	-4321.81	-4779.48	-5273.95	-5520.14	-6229.7	-703.404
266.894	-8000	-7066.35	-1167.55	-1884.09	-2424.26	-2926.07	-3228.75	-3785.07	-4334.43	-4774.93	-5268.95	-5527.68	-6242.37	-698.558
267.056	-8000	-7070.06	-1162.92	-1877.17	-2434.43	-2930.59	-3216.11	-3793.4	-4340.18	-4764.41	-5267.34	-5527.6	-6248.28	-692.86
267.218	-8000	-7081.5	-1158.75	-1889.43	-2444.07	-2942.04	-3224.66	-3795.64	-4351.35	-4777.06	-5281.04	-5540.78	-6245.1	-685.172
267.38	-8000	-7078.71	-1163.08	-1875.21	-2437.59	-2948.83	-3227.37	-3802.89	-4349.61	-4764.4	-5302.82	-5544.46	-6237.55	-676.485
267.542	-8000	-7080.25	-1168.53	-1901.14	-2437.62	-2953.42	-3215.02	-3810.1	-4338.39	-4742.94	-5326.33	-5550.8	-6227.34	-672.073
267.704	-8000	-7067.14	-1175.6	-1892.33	-2426.78	-2939.41	-3192.75	-3807.34	-4323.5	-4744.55	-5310.4	-5557.33	-6228.25	-676.948
267.866	-8000	-7072.19	-1167.34	-1900.81	-2416.15	-2934.21	-3212.56	-3798.64	-4311.84	-4757.57	-5307.19	-5559.76	-6216.48	-684.873
268.029	-8000	-7078.34	-1179.76	-1907.3	-2411.79	-2940.22	-3225.26	-3808.56	-4300.04	-4768.25	-5305.33	-5569.16	-6220.19	-689.321
268.191	-8000	-7077.79	-1170.64	-1900.29	-2401.55	-2937.71	-3233.71	-3811.14	-4284.07	-4764.19	-5285.58	-5568.14	-6226.91	-695.615
268.353	-8000	-7079.38	-1169.83	-1888.92	-2400.98	-2943.22	-3230.24	-3802.42	-4293.4	-4780.34	-5282.14	-5566.76	-6232.03	-703.368
268.515	-8000	-7086.42	-1165.24	-1887.25	-2399.49	-2939.89	-3239.01	-3794.52	-4301.51	-4792.86	-5265.02	-5561.73	-6239.69	-708.383
268.677	-8000	-7091.7	-1148.39	-1906.35	-2400.86	-2939.08	-3249.72	-3788.98	-4305.35	-4782.95	-5286.87	-5557.78	-6240.59	-707.392
268.839	-8000	-7092.84	-1142.73	-1910.19	-2402.43	-2932.1	-3248.26	-3782.17	-4322.13	-4785.02	-5278.18	-5549.76	-6248.76	-704.14
269.001	-8000	-7090.6	-1147.48	-1893.8	-2410.72	-2923.56	-3242.28	-3769.31	-4330.49	-4779.88	-5280.87	-5544.56	-6247.44	-701.919
269.163	-8000	-7095.85	-1149.84	-1885.41	-2422.89	-2912.41	-3242.55	-3767.99	-4343.71	-4780.05	-5280.01	-5546.73	-6244.33	-701.984
269.326	-8000	-7096.48	-1148.57	-1899.48	-2423.16	-2909.39	-3237.43	-3774.53	-4352.93	-4775.01	-5300.5	-5549.75	-6240.88	-702.932
269.488	-8000	-7098.6	-1142.05	-1887.7	-2416.24	-2908.44	-3212.59	-3783.06	-4365.83	-4783.7	-5316.85	-5562.92	-6237.47	-703.631
269.65	-8000	-7095.06	-1147.16	-1882.15	-2410.19	-2914.36	-3219.77	-3789.55	-4382.98	-4788.1	-5317.79	-5565.06	-6233.41	-703.808
269.812	-8000	-7097.79	-1148.85	-1875.87	-2414.78	-2919.79	-3206.81	-3795.03	-4369.82	-4787.04	-5339.37	-5574.41	-6230.12	-703.659
269.974	-8000	-7088.46	-1139	-1892.08	-2405.89	-2914.34	-3201.09	-3793.73	-4354.68	-4795.88	-5343.61	-5582.08	-6219.87	-699.838
270.136	-8000	-7089.87	-1142.81	-1899.2	-2397.5	-2919.08	-3199.54	-3803.16	-4348.78	-4790.57	-5331.73	-5580.97	-6221.21	-694.79
270.298	-8000	-7085.63	-1146.34	-1890.78	-2396.12	-2914.56	-3218.78	-3804.17	-4339.62	-4791.13	-5331.74	-5575.79	-6232.04	-691.779
270.46	-8000	-7090.47	-1147.61	-1900.06	-2406.92	-2917.32	-3242.59	-3792.83	-4309.58	-4795.03	-5326.48	-5572.21	-6239.62	-687.259
270.623	-8000	-7094.92	-1151.76	-1904.94	-2411.47	-2916.8	-3228.44	-3781.29	-4323.15	-4811.44	-5322.11	-5575.4	-6245.2	-680.872
270.785	-8000	-7097.09	-1160.89	-1914.71	-2403.94	-2906.79	-3230.33	-3793.76	-4348.93	-4811.32	-5302.62	-5577.78	-6247.82	-678.003
270.947	-8000	-7099.67	-1165.38	-1918.52	-2406.98	-2918.46	-3227.21	-3798.32	-4341.08	-4794.22	-5295.96	-5579.48	-6256.65	-682.622
271.109	-8000	-7097.14	-1167.34	-1936.26	-2412.39	-2918.94	-3234.64	-3780.67	-4339.16	-4804.25	-5296.49	-5586.42	-6255.17	-686.709
271.271	-8000	-7102.81	-1160.59	-1948.55	-2414.1	-2918.52	-3232.11	-3777.91	-4354.61	-4791.47	-5306.73	-5591.78	-6244.14	-688.915
271.433	-8000	-7102.56	-1158.81	-1940.81	-2418.83	-2924.63	-3222.65	-3772.44	-4367.69	-4785.22	-5315.37	-5593.41	-6242.24	-695.275
271.595	-8000	-7102.74	-1160.81	-1933.38	-2417.41	-2932.29	-3239.09	-3783.66	-4332.79	-4773.59	-5311.23	-5587.56	-6238.87	-703.446
271.757	-8000	-7095.15	-1151.76	-1927.05	-2421.21	-2925.06	-3250.07	-3784.44	-4324.4	-4770.7	-5323.09	-5586.13	-6233.94	-705.536
271.92	-8000	-7097.24	-1151.53	-1929.13	-2417.59	-2910.65	-3254.78	-3787.35	-4331.28	-4787.38	-5320.01	-5586.82	-6232.72	-704.281
272.082	-8000	-7092.72	-1152.75	-1909.88	-2409	-2908.1	-3247.87	-3793.77	-4327.06	-4789.37	-5326.67	-5583.26	-6230.45	-705.134
272.244	-8000	-7093.91	-1160.97	-1916.16	-2419.47	-2914.55	-3236.71	-3793.09	-4336.25	-4783.89	-5305.45	-5583.76	-6238.59	-703.903
272.406	-8000	-7095.09	-1158.76	-1912.14	-2419.53	-2905.47	-3241.76	-3802.21	-4349.12	-4789.99	-5292.55	-5588.77	-6239.42	-699.624
272.568	-8000	-7102.96	-1162.48	-1897.8	-2427.35	-2899.49	-3237.76	-3787.12	-4348.34	-4794.93	-5301.28	-5601.79	-6242.96	-697.307
272.73	-8000	-7111.96	-1167.04	-1901.58	-2423.92	-2913.75	-3241.13	-3790.14	-4353.37	-4797.38	-5296.17	-5602.38	-6248.58	-700.86
272.892	-8000	-7124.49	-1170.8	-1896.32	-2431.86	-2935.63	-3239.91	-3783.85	-4355.33	-4786.65	-5280.76	-5605.42	-6248.25	-703.06
273.054	-8000	-7132.26	-1164.02	-1911.34	-2445.16	-2940.3	-3253.5	-3784.45	-4364.98	-4785.08	-5273.22	-5606.54	-6251.69	-704.191
273.217	-8000	-7136.6	-1174.25	-1903.75	-2453.17	-2940.28	-3261.77	-3777.46	-4344.94	-4808.62	-5282.21	-5609.24	-6250.36	-706.117
273.379	-8000	-7132.97	-1184.59	-1904.93	-2452.37	-2956.41	-3275.82	-3775.04	-4344.43	-4788.1	-5287.32	-5603.02	-6245.99	-709.129
273.541	-8000	-7138.74	-1177.42	-1902.04	-2461.23	-2957.3	-3266.59	-3781.76	-4359.2	-4794.72	-5276.67	-5600.66	-6249.83	-707.413
273.703	-8000	-7128.46	-1176.86	-1890.71	-2460.83	-2951.83	-3267.68	-3771.89	-4354.96	-4797.65	-5276.35	-5609.52	-6249.59	-699.419
273.865	-8000	-7126.05	-1178.29	-1895.85	-2466.09	-2936.14	-3267.92	-3777.88	-4359.8	-4813.21	-5279.54	-5604.54	-6254.35	-692.37
274.027	-8000	-7119.2	-1177.54	-1887.35	-2449.93	-2937.59	-3249.93	-3786.79	-4342.29	-4808.37	-5269.79	-5616.5	-6257.46	-683.775
274.189	-8000	-7124.09	-1170.6	-1893.18	-2440.91	-2935.78	-3236.92	-3804.08	-4343.47	-4798.11	-5272.88	-5620.63	-6263.17	-676.56
274.351	-8000	-7119.27	-1167.5	-1912.65	-2439.57	-2928.65	-3203.77	-3798.11	-4339.41	-4806.97	-5270.21	-5622.69	-6259.11	-675.591
274.514	-8000	-7121.56	-1165.73	-1927.68	-2424.69	-2935.78	-3216.09	-3803.16	-4346.59	-4787.89	-5263.99	-5618.75	-6256.1	-679.85
274.676	-8000	-7129.65	-1160.12	-1918.78	-2431.4	-2951.1	-3224.15	-3801.94	-4346.68	-4789.8	-5259.16	-5623.99	-6258.1	-687.553
274.838	-8000	-7134.99	-1162.97	-1913.53	-2437.57	-2950.21	-3230.7	-3793.15	-4327.78	-4795.1	-5269.33	-5636.31	-6265.15	-694.634
275	-8000	-7136.93	-1167.88	-1899.57	-2440.77	-2953.54	-3237.8	-3797.92	-4316.07	-4815.14	-5284.53	-5635.02	-6259.51	-703.535
275.162	-8000	-7146.01	-1178.32	-1878.19	-2452.99	-2956.08	-3246.64	-3788.62	-4327.56	-4816.98	-5292.5	-5638.11	-6255.4	-708.368
275.324	-8000	-7158	-1178.06	-1889.56	-2453.93	-2950.74	-3265.98	-3791.77	-4338.06	-4822.66	-5296.72	-5644.86	-6263.22	-705.106
275.486	-8000	-7160.45	-1176.2	-1884.15	-2462.83	-2940.96	-3252.58	-3783.09	-4324.06	-4827.42	-5296.57	-5647.68	-6272.42	-701.355
275.649	-8000	-7158.21	-1183.49	-1897.61	-2451.26	-2928.35	-3250.06	-3771.53	-4327.72	-4817.73	-5302.52	-5640.9	-6263.66	-699.605
275.811	-8000	-7165.25	-1177.41	-1916.21	-2444.44	-2919.49	-3251.59	-3772.04	-4346.45	-4810.7	-5301.75	-5636.84	-6258.91	-694.05
275.973	-8000	-7163.01	-1180.89	-1936.19	-2438.03	-2915.89	-3257.85	-3760.04	-4360.36	-4798.35	-5287.82	-5639.98	-6261.13	-678.276
276.135	-8000	-7157.6	-1181.32	-1943	-2418.29	-2927.4	-3251.07	-3759.46	-4345.41	-4798.72	-5275.21	-5650.68	-6262.76	-664.252
276.297	-8000	-7147.49	-1183.79	-1913.61	-2425.48	-2930.98	-3248.02	-3755.47	-4332.12	-4796.34	-5282.27	-5656.56	-6260.76	-661.695
276.459	-8000	-7139.19	-1193.7	-1901.98	-2429.74	-2937.18	-3247.04	-3760.99	-4334.52	-4803.01	-5280.04	-5657.06	-6252.24	-664.476
276.621	-8000	-7134.51	-1189.06	-1899.42	-2435.8	-2941.99	-3240.33	-3778.58	-4312.66	-4797.12	-5281.62	-5666.89	-6258.63	-664.96
276.783	-8000	-7129.59	-1190.66	-1875.5	-2438.79	-2943.99	-3237.72	-3777.94	-4294.96	-4782.67	-5278.63	-5668.48	-6254.43	-663.382
276.946	-8000	-7123.78	-1183.41	-1861.5	-2443.09	-2946.74	-3226.72	-3786.75	-4287.46	-4775.25	-5287	-5661.65	-6256.37	-659.062
277.108	-8000	-7124.97	-1174.89	-1878.78	-2454.01	-2947.15	-3238.14	-3778.24	-4281.96	-4780.88	-5295.84	-5657.88	-6258.45	-656.363
277.27	-8000	-7120.12	-1165.46	-1891.06	-2445.25	-2945.03	-3240.85	-3780.73	-4269.71	-4778.32	-5288.23	-5653.96	-6255.28	-648.857
277.432	-8000	-7132.76	-1159.64	-1897.11	-2435.15	-2954.55	-3246.12	-3788.28	-4286.22	-4778.02	-5286.61	-5661.55	-6251.51	-630.229
277.594	-8000	-7130.52	-1158.73	-1895.81	-2427.78	-2954.34	-3242.25	-3786.12	-4302.02	-4786.09	-5291.84	-5662.16	-6253.2	-614.978
277.756	-8000	-7132.23	-1170.33	-1895.53	-2428.91	-2955.25	-3249.16	-3788.46	-4300.21	-4804.28	-5294.19	-5666.84	-6254.14	-616.808
277.918	-8000	-7129.93	-1175.12	-1885.11	-2430.94	-2954.07	-3246.99	-3781.71	-4308.94	-4798.84	-5287.48	-5664.2	-6254.26	-627.018
278.08	-8000	-7129.56	-1181.54	-1864.26	-2426.21	-2959.19	-3250.51	-3777.43	-4334.28	-4791.32	-5292.4	-5661.58	-6244.67	-628.301
278.243	-8000	-7127.39	-1178.79	-1862.34	-2433.88	-2960.85	-3249.29	-3784.45	-4332.32	-4790.95	-5290.1	-5664.76	-6249.53	-625.916
278.405	-8000	-7120.42	-1182.08	-1875.63	-2434.07	-2958.17	-3246.53	-3776.24	-4324.31	-4790.65	-5282.39	-5662.96	-6254.17	-635.949
278.567	-8000	-7116.43	-1180.3	-1881.05	-2435.35	-2957.55	-3243.99	-3779.63	-4321.28	-4782.28	-5272.88	-5656.52	-6250.35	-643.446
278.729	-8000	-7122.94	-1166.32	-1894.28	-2435.15	-2947.54	-3241.05	-3780.05	-4316.1	-4767.31	-5281.16	-5661.79	-6250.67	-644.097
278.891	-8000	-7132.71	-1166.02	-1915.65	-2439.68	-2941.77	-3234.57	-3787.65	-4337.19	-4777.92	-5288.66	-5665.03	-6248.78	-643.754
279.053	-8000	-7128.16	-1167.51	-1918.86	-2423.62	-2938.97	-3213.85	-3787.56	-4342.07	-4772.59	-5290.47	-5670.55	-6245.68	-644.658
279.215	-8000	-7131.75	-1174.89	-1929.63	-2419.82	-2938.31	-3224.17	-3788.99	-4346.06	-4774.91	-5299.1	-5671.55	-6158.64	-648.97
279.377	-8000	-7122.77	-1186.4	-1929.13	-2422.55	-2929.97	-3223.48	-3794.04	-4324.97	-4759.06	-5309.37	-5687.86	-6018.43	-647.88
279.54	-8000	-7116.55	-1191.07	-1935.98	-2429.57	-2937.05	-3218.61	-3791.38	-4324.19	-4758.77	-5307.64	-5701.78	-5867.42	-636.943
279.702	-8000	-7100.81	-1212.76	-1936.09	-2436.94	-2951.43	-3229.04	-3782.39	-4317.56	-4762.31	-5289.98	-5706.66	-5720.84	-625.08
279.864	-8000	-7082.13	-1216.49	-1922.12	-2430.31	-2952.8	-3225.26	-3778.2	-4290.22	-4766.02	-5282	-5716.19	-5578.61	-622.576
280.026	-8000	-7066.5	-1219.41	-1921.35	-2441.38	-2949.42	-3224.98	-3772.56	-4270.6	-4762.23	-5267.42	-5726.62	-5441.82	-617.769
280.188	-8000	-7049.59	-1228.08	-1910.52	-2448.27	-2940.06	-3212.38	-3762.82	-4271.08	-4753.9	-5268.11	-5732.96	-5404.71	-611.412
280.35	-8000	-7045.57	-1225.52	-1900.78	-2451.86	-2946.13	-3203.34	-3764.87	-4275.9	-4747.03	-5257.69	-5721.2	-5400.85	-604.116
280.512	-8000	-7042.94	-1226.62	-1885.44	-2445.89	-2932.01	-3202.17	-3775.22	-4296.06	-4748.85	-5260.18	-5723.82	-5407.72	-607.282
280.674	-8000	-7043.69	-1223.95	-1878.58	-2433.27	-2929.24	-3199.24	-3782.49	-4289.51	-4751.39	-5262.93	-5728.25	-5398.7	-614.097
280.837	-8000	-7041.07	-1216.77	-1877.83	-2441.36	-2917.25	-3206.13	-3791	-4271.18	-4739.13	-5250.85	-5723.14	-5391.37	-621.923
280.999	-8000	-7041.47	-1213.62	-1876.1	-2447.77	-2920.09	-3215.26	-3795.89	-4276.38	-4751.07	-5261.54	-5716.62	-5387.78	-634.381
281.161	-8000	-7044.43	-1218.09	-1871.53	-2449.69	-2913.94	-3218.35	-3785.25	-4278.96	-4757.02	-5259.26	-5711.8	-5406.04	-642.965
281.323	-8000	-7041.19	-1206.14	-1858.68	-2444.37	-2925.18	-3220.76	-3773.33	-4278.5	-4758.78	-5264.52	-5714.22	-5416.54	-646.567
281.485	-8000	-7041.34	-1210.67	-1869.63	-2447.31	-2923.86	-3235.51	-3780.64	-4258.45	-4755.84	-5267.85	-5717.43	-5432.26	-646.585
281.647	-8000	-7038.25	-1215.14	-1859.14	-2455.42	-2928.04	-3230.68	-3761.84	-4274.72	-4749.12	-5268.46	-5714.71	-5453.31	-643.486
281.809	-8000	-7049.41	-1221.39	-1868.97	-2453.09	-2933.88	-3229.36	-3762.27	-4289	-4757.26	-5273.71	-5727.12	-5473.41	-632.696
281.971	-8000	-7052.48	-1221.18	-1882.43	-2447.44	-2932.44	-3218.54	-3779.02	-4275.96	-4747.16	-5274.63	-5733.29	-5483.96	-619.587
282.134	-8000	-7063.17	-1222.54	-1897.85	-2450.76	-2926.24	-3221.06	-3793.55	-4292.77	-4756.7	-5271.07	-5739.77	-5483.37	-616.801
282.296	-8000	-7071.49	-1240.43	-1903.89	-2454.29	-2920.97	-3214.39	-3787.51	-4270.2	-4780.09	-5260.95	-5734.54	-5501.27	-630.038
282.458	-8000	-7074.46	-1239.68	-1898.07	-2454.85	-2924.23	-3206.37	-3791.38	-4262.27	-4786.1	-5254.41	-5731.03	-5505.01	-640.274
282.62	-8000	-7080.98	-1236.65	-1920.29	-2465.06	-2912.32	-3213.33	-3800.67	-4246.73	-4789.58	-5255.87	-5724.78	-5497.23	-637.836
282.782	-8000	-7085.46	-1242.42	-1914.27	-2459.31	-2915.78	-3231.12	-3799.12	-4241.48	-4787.23	-5259.02	-5719.81	-5487.44	-633.06
282.944	-8000	-7089.6	-1244.35	-1894.34	-2457.1	-2921.93	-3238.33	-3793.62	-4263.93	-4786.13	-5257.3	-5718.76	-5486.26	-635.085
283.106	-8000	-7088.55	-1241.43	-1904.13	-2447.9	-2934.47	-3246.76	-3784.75	-4266.4	-4787.76	-5246.48	-5712.95	-5476.72	-629.161
283.268	-8000	-7084.81	-1230.91	-1905.57	-2441.98	-2937.59	-3245.93	-3778.33	-4293.69	-4763.27	-5240.67	-5721.32	-5457.91	-619.472
283.431	-8000	-7085.88	-1226.09	-1911.46	-2435.73	-2934.52	-3239.23	-3782.78	-4309.83	-4772.36	-5241.91	-5721.11	-5469.59	-621.121
283.593	-8000	-7084.17	-1219.84	-1896.97	-2421.27	-2938.48	-3247.99	-3791.33	-4321.59	-4768.16	-5251.69	-5728.08	-5480.77	-636.03
283.755	-8000	-7078.83	-1220.76	-1902.76	-2429.17	-2932.19	-3244.09	-3794.74	-4312.39	-4763.93	-5237.32	-5725.55	-5494	-650.755
283.917	-8000	-7079.51	-1216.77	-1911.65	-2434.41	-2931.34	-3231.78	-3799.44	-4303.64	-4762.9	-5246.66	-5719.02	-5507.84	-648.387
284.079	-8000	-7074.29	-1205.07	-1910.42	-2429.69	-2919.95	-3233.07	-3814.94	-4290.44	-4765.5	-5255.35	-5725.25	-5518.58	-639.567
284.241	-8000	-7080.23	-1216.85	-1916.72	-2441.46	-2912.94	-3248.17	-3814.17	-4273.2	-4780.23	-5259.67	-5728.87	-5539.09	-636.492
284.403	-8000	-7074.06	-1214.09	-1913.96	-2452.11	-2921.36	-3242.69	-3803.79	-4277.23	-4779.64	-5256.42	-5732.73	-5543.76	-635.601
284.565	-8000	-7069.08	-1215.28	-1921.31	-2441.24	-2918.69	-3236.4	-3797.16	-4267.36	-4781.37	-5238.39	-5729.17	-5553.07	-635.361
284.728	-8000	-7068.53	-1209.3	-1917.83	-2429.72	-2922.45	-3228.69	-3782.95	-4270	-4796.36	-5255.28	-5734.11	-5571.11	-637.321
284.89	-8000	-7067.23	-1209.68	-1911.32	-2431.96	-2928.69	-3230.06	-3777.05	-4268.01	-4791.45	-5260.81	-5739.37	-5583.29	-649.247
285.052	-8000	-7070.98	-1221.5	-1898.5	-2435.55	-2940.59	-3234.25	-3776.73	-4271.74	-4779.12	-5272.7	-5737.66	-5600.9	-662.306
285.214	-8000	-7070.32	-1211.17	-1890.63	-2428.38	-2945.1	-3229.1	-3782.23	-4270.68	-4777.13	-5273.89	-5743.33	-5595.6	-658.688
285.376	-8000	-7076.84	-1210.42	-1887.46	-2430.64	-2946.68	-3237.3	-3782.38	-4263.24	-4780.44	-5284.67	-5738.12	-5611.72	-645.068
285.538	-8000	-7077.54	-1206.24	-1872.39	-2442.11	-2954.59	-3228.36	-3787.38	-4269.1	-4777.18	-5284.99	-5733.4	-5616.48	-638.807
285.7	-8000	-7075.17	-1214.5	-1867.96	-2450.83	-2961.04	-3227.58	-3803.46	-4275.33	-4764.22	-5271.85	-5733.47	-5638.44	-638.302
285.863	-8000	-7070.22	-1213.08	-1851.88	-2437.85	-2944.3	-3233.06	-3795.64	-4275.72	-4780.66	-5267.84	-5728.68	-5645.33	-636.016
286.025	-8000	-7074.52	-1209.12	-1852.77	-2425.35	-2936.89	-3216.53	-3783.81	-4275.32	-4790.64	-5276.48	-5724.53	-5660.95	-629.827
286.187	-8000	-7071.74	-1202.13	-1853.6	-2421.34	-2930.33	-3210.11	-3788.81	-4289.51	-4783.78	-5287.67	-5724.37	-5680.53	-634.025
286.349	-8000	-7083.21	-1209.31	-1854.94	-2418.41	-2929.91	-3211.03	-3791.07	-4297.65	-4786.23	-5288.15	-5733.9	-5690.13	-636.713
286.511	-8000	-7093.56	-1220.6	-1870.05	-2422.96	-2937.96	-3218.54	-3782.94	-4311.37	-4783.94	-5306.14	-5741.33	-5723.89	-629.604
286.673	-8000	-7104.29	-1212.74	-1883.63	-2427.62	-2936.84	-3207.94	-3783.03	-4300.33	-4788.42	-5318.71	-5742.01	-5741.88	-623.653
286.835	-8000	-7107.37	-1207.7	-1907.42	-2432.18	-2942.37	-3201.61	-3787.25	-4287.59	-4779.58	-5301.27	-5742.53	-5757.21	-627.24
286.997	-8000	-7111.93	-1208.68	-1907.9	-2438.68	-2955.69	-3188.69	-3785.51	-4295.52	-4781.92	-5280.16	-5743.8	-5773.63	-633.142
287.16	-8000	-7113.51	-1219.03	-1898.44	-2442.79	-2966.87	-3177.7	-3774	-4280.8	-4784.2	-5286.14	-5744.61	-5790.01	-630.403
287.322	-8000	-7106.69	-1213.79	-1891.59	-2435.12	-2952.54	-3169.79	-3769.97	-4262.75	-4785.7	-5280.54	-5743.52	-5810.54	-628.021
287.484	-8000	-7103.11	-1212.58	-1878.16	-2421.47	-2936.84	-3162.1	-3770.14	-4255.37	-4796.27	-5258.65	-5745.51	-5810.48	-628.3
287.646	-8000	-7103.91	-1216.72	-1882.55	-2422.57	-2934.24	-3172.62	-3760.31	-4263.38	-4793.95	-5248.34	-5747.47	-5825.43	-633.686
287.808	-8000	-7109.75	-1226.21	-1876.14	-2430.53	-2935.42	-3173.31	-3761.91	-4278.2	-4800.06	-5279.83	-5757.27	-5846.89	-639.384
287.97	-8000	-7106.77	-1221.63	-1885.04	-2423.67	-2922.15	-3194.37	-3769.27	-4261.77	-4797.82	-5279.91	-5751.6	-5856.49	-646.116
288.132	-8000	-7108.51	-1215.65	-1881	-2420.89	-2914.3	-3208.73	-3770.6	-4279.87	-4800.67	-5282.8	-5752.69	-5852.87	-651.863
288.294	-8000	-7112.54	-1221.33	-1887.5	-2423.36	-2918.25	-3223.26	-3773.01	-4287.69	-4812.07	-5294.15	-5750.61	-5857.47	-651.234
288.457	-8000	-7121.9	-1219.45	-1895.89	-2434.69	-2925.2	-3221.76	-3783.95	-4270.26	-4802.5	-5307.58	-5746.51	-5867.72	-649.282
288.619	-8000	-7121.18	-1227.61	-1900.06	-2430.21	-2913.51	-3219.65	-3795	-4269.18	-4802.06	-5320.7	-5751.99	-5865.36	-650.603
288.781	-8000	-7135.44	-1218.68	-1908.5	-2439.06	-2915.71	-3216	-3810.44	-4271.83	-4808.68	-5324.47	-5751.28	-5870.65	-652.995
288.943	-8000	-7139.42	-1220.69	-1898.1	-2448.09	-2910.02	-3186.01	-3807.19	-4289.29	-4807.52	-5343.11	-5754.14	-5889.24	-654.644
289.105	-8000	-7150.82	-1225.03	-1911.75	-2447.7	-2924.38	-3187.19	-3821.05	-4286.97	-4794.35	-5337.57	-5754.85	-5912.8	-654.658
289.267	-8000	-7152.29	-1218.08	-1916.7	-2453.74	-2931.8	-3176.52	-3822.13	-4285.12	-4793.62	-5345.83	-5759.6	-5919.57	-650.948
289.429	-8000	-7156.08	-1213.96	-1913.16	-2459.72	-2932.73	-3198.4	-3821.16	-4313.97	-4805.42	-5335.57	-5763.83	-5934.04	-643.031
289.591	-8000	-7162.22	-1212.94	-1900.53	-2466.41	-2950.66	-3187.45	-3801.01	-4333.65	-4813.4	-5327.08	-5761.41	-5951.11	-639.635
289.754	-8000	-7159.28	-1220.15	-1902.77	-2456.97	-2960.07	-3187.52	-3793.58	-4341.35	-4806.75	-5312.57	-5759.31	-5963.94	-638.153
289.916	-8000	-7162.51	-1225.26	-1904.41	-2468.43	-2970.24	-3209.68	-3792.77	-4344.47	-4800.84	-5306.03	-5758.33	-5982.6	-638.57
290.078	-8000	-7150.51	-1209.7	-1890.01	-2481.02	-2966.07	-3195.82	-3796.53	-4344.85	-4817.79	-5301.25	-5747.81	-5991.46	-640.23
290.24	-8000	-7140.8	-1199.76	-1896.52	-2482.14	-2964.31	-3182.62	-3806	-4332.57	-4807.35	-5279.16	-5748.15	-6000.21	-647.627
290.402	-8000	-7122.86	-1196.83	-1888.39	-2474.1	-2951.22	-3160.8	-3804.43	-4318.81	-4791.34	-5288.72	-5741.16	-6012.12	-648.78
290.564	-8000	-7120.37	-1189.78	-1889.06	-2461.37	-2942.21	-3169.71	-3800.4	-4316.65	-4779.67	-5300.59	-5739.83	-6015.99	-643.414
290.726	-8000	-7118.3	-1187.55	-1895.73	-2460.37	-2927.53	-3173.39	-3801.67	-4316.97	-4777.53	-5298.1	-5738.92	-6023	-633.258
290.888	-8000	-7120.45	-1185.12	-1903.57	-2451.36	-2931.42	-3180.35	-3800.67	-4310.68	-4773.16	-5302.57	-5741.23	-6023.96	-627.651
291.051	-8000	-7133.61	-1202.11	-1920.48	-2439.05	-2919.57	-3203.36	-3792.78	-4293.38	-4766.84	-5302.16	-5744.46	-6025.24	-631.143
291.213	-8000	-7138.59	-1210.65	-1924.07	-2427.04	-2921.46	-3221.19	-3782.56	-4301.53	-4774.24	-5318.27	-5742.28	-6032.16	-642.144
291.375	-8000	-7154.46	-1210.75	-1934.2	-2436.91	-2935.89	-3242.13	-3786.56	-4308.54	-4782.8	-5318.22	-5747.83	-6030.08	-649.294
291.537	-8000	-7154.79	-1205.04	-1928.29	-2450.46	-2939.88	-3239.79	-3798.56	-4294.69	-4795.78	-5316.67	-5742.01	-6029.39	-652.057
291.699	-8000	-7155.58	-1209.9	-1919.09	-2450.37	-2950.97	-3257.81	-3793.6	-4307.5	-4801.52	-5308.99	-5748.02	-6033.11	-657.801
291.861	-8000	-7150.95	-1217.68	-1918.14	-2443.7	-2945.44	-3263.76	-3785.37	-4316.09	-4801.12	-5303.33	-5749.48	-6046.7	-656.783
292.023	-8000	-7151.99	-1208.2	-1915.27	-2453.29	-2958.14	-3262.3	-3779.19	-4339.79	-4802.35	-5289.93	-5751.79	-6056.16	-653.744
292.185	-8000	-7146.99	-1195.86	-1903.88	-2462.93	-2950.4	-3244.97	-3775.96	-4326.67	-4790.23	-5275.08	-5750.43	-6059.79	-654.196
292.348	-8000	-7142.37	-1196.31	-1901.4	-2459.59	-2949.91	-3254.42	-3772.74	-4319.78	-4786.18	-5274.63	-5743.38	-6061.61	-660.12
292.51	-8000	-7141.3	-1191.61	-1892.83	-2448.49	-2952.33	-3244.47	-3772.45	-4327.23	-4790.03	-5267.47	-5747.18	-6071.1	-667.319
292.672	-8000	-7136.39	-1186.31	-1889.5	-2451.56	-2934.15	-3248.14	-3768.36	-4296.56	-4782.9	-5264.5	-5732.23	-6074.39	-673.755
292.834	-8000	-7138.53	-1180.25	-1886.07	-2462.71	-2935.41	-3227.95	-3762.75	-4302	-4794.66	-5256.62	-5732.12	-6065.35	-683.789
292.996	-8000	-7140	-1184.91	-1873.72	-2452.14	-2937.61	-3229.86	-3758.98	-4297.61	-4797.01	-5271.64	-5726.34	-6070.4	-693.301
293.158	-8000	-7149.44	-1188.23	-1877.12	-2451.65	-2911.87	-3230.4	-3765.36	-4310.82	-4797.97	-5259.82	-5722.9	-6081.53	-699.108
293.32	-8000	-7140.2	-1190.69	-1856.26	-2447.97	-2891.35	-3222.29	-3762.45	-4316.19	-4787.68	-5255.63	-5725.87	-6086.57	-701.895
293.482	-8000	-7143.58	-1198.71	-1860.59	-2453.44	-2870.78	-3214.97	-3762.25	-4292.89	-4764.53	-5263.27	-5725.93	-6090.8	-704.154
293.645	-8000	-7148.83	-1211.24	-1858.22	-2463.73	-2850.12	-3194.16	-3770.58	-4297.77	-4762.04	-5273.36	-5731.05	-6095.37	-706.026
293.807	-8000	-7148.12	-1206.87	-1855.02	-2467.42	-2821.57	-3203.33	-3778.4	-4289.31	-4750.06	-5282.47	-5734.8	-6102.77	-709.632
293.969	-8000	-7143.35	-1205.11	-1865.22	-2459.51	-2808.59	-3197.87	-3787.59	-4296.15	-4746.26	-5280.47	-5729.59	-6102.88	-711.006
294.131	-8000	-7143.86	-1211.33	-1859.52	-2448.44	-2806.42	-3209.08	-3794.3	-4289.47	-4747.47	-5294.6	-5735.68	-6111.67	-711.274
294.293	-8000	-7147.01	-1222.25	-1876.72	-2452.84	-2787.16	-3212.36	-3795.87	-4296.74	-4735.19	-5313	-5732.06	-6118.03	-712.049
294.455	-8000	-7141.28	-1224.69	-1870.98	-2453.5	-2759.57	-3233.96	-3783.76	-4306.5	-4755.29	-5306.68	-5721.14	-6120.43	-712.829
294.617	-8000	-7145.44	-1223.25	-1880.8	-2436.96	-2756.68	-3236.12	-3790.2	-4320.26	-4753.94	-5308.03	-5720.12	-6127.08	-713.352
294.78	-8000	-7139.25	-1228.53	-1871.04	-2432.02	-2738.75	-3242.98	-3793.41	-4316.51	-4761.79	-5315.57	-5723.11	-6134.17	-711.866
294.942	-8000	-7145.22	-1227.66	-1851.32	-2440.46	-2731.31	-3257.5	-3788.96	-4322.31	-4770.26	-5316.14	-5726.27	-6146.41	-703.329
295.104	-8000	-7140.16	-1228.61	-1856.32	-2448.16	-2712.4	-3267.06	-3774.53	-4319.37	-4786.08	-5306.41	-5717.87	-6147.54	-686.546
295.266	-8000	-7150.71	-1225.56	-1863.23	-2447.29	-2701.78	-3273.98	-3782.29	-4332.77	-4795.99	-5298.31	-5719.62	-6163.92	-670.753
295.428	-8000	-7146.81	-1215.61	-1881.34	-2438.26	-2694.78	-3264.85	-3785.59	-4320.78	-4786.99	-5303.61	-5731.94	-6166.1	-664.08
295.59	-8000	-7141.25	-1212.4	-1888.03	-2439.82	-2662.14	-3278.96	-3784.92	-4303.78	-4776.15	-5299.11	-5732.34	-6169.45	-659.184
295.752	-8000	-7144.25	-1200.27	-1899.88	-2445.73	-2653.89	-3277.32	-3791.5	-4301.5	-4765.65	-5295.18	-5726.09	-6171.27	-655.146
295.914	-8000	-7136.24	-1196.54	-1922.73	-2447.97	-2621.04	-3285.71	-3794.41	-4293.84	-4769.83	-5299.42	-5724.51	-6164.34	-657.392
296.077	-8000	-7141.2	-1195.09	-1930.5	-2446.43	-2600.35	-3269.8	-3802.89	-4299.89	-4781.87	-5307.67	-5723.71	-6168.25	-671.001
296.239	-8000	-7129.96	-1185.71	-1918.39	-2442.64	-2585.85	-3268.89	-3807.97	-4283.81	-4783.63	-5306.75	-5721.19	-6173.53	-678.596
296.401	-8000	-7139.59	-1196.88	-1906.83	-2437.2	-2574.8	-3273.22	-3814.3	-4305.72	-4791.62	-5310.06	-5715.6	-6177.82	-676.922
296.563	-8000	-7142.26	-1202.48	-1897.94	-2433.47	-2558.22	-3270.37	-3809.98	-4305.62	-4806.53	-5309.92	-5717.02	-6185.74	-679.915
296.725	-8000	-7147.59	-1226.24	-1905.27	-2431.37	-2535.47	-3262.18	-3814.8	-4318.4	-4802.91	-5292.23	-5724.23	-6192.95	-686.475
296.887	-8000	-7144.59	-1227.08	-1877.75	-2431.8	-2523.18	-3255.24	-3800.04	-4304.8	-4798.54	-5293.51	-5730.8	-6199.95	-682.986
297.049	-8000	-7141.27	-1231.27	-1881.38	-2424.7	-2513.31	-3250.27	-3794	-4307.9	-4771.43	-5286.5	-5740.92	-6199.59	-667.383
297.211	-8000	-7137.43	-1239.22	-1881.2	-2437.46	-2516.55	-3241.29	-3778.4	-4310.26	-4776.64	-5280.98	-5741.31	-6194.37	-663.202
297.374	-8000	-7128.99	-1230.1	-1878.91	-2451.79	-2518.1	-3237.14	-3775.78	-4301.51	-4779.77	-5262.51	-5731.97	-6197.39	-667.856
297.536	-8000	-7131.95	-1219.14	-1878.24	-2457.47	-2511.88	-3237.87	-3764.15	-4305.97	-4787.08	-5275.86	-5734.89	-6191.47	-664.64
297.698	-8000	-7126.45	-1209.07	-1881.02	-2443.77	-2516.62	-3232.33	-3750.83	-4319.74	-4797.38	-5290.92	-5730.8	-6195.63	-658.633
297.86	-8000	-7125.63	-1208	-1891.44	-2448.17	-2530.59	-3237.38	-3754.88	-4328.34	-4789.12	-5286.97	-5730.9	-6201.72	-667.199
298.022	-8000	-7129.03	-1203.94	-1895.36	-2445	-2550.08	-3233.61	-3750.67	-4316.42	-4801.59	-5281.49	-5731.49	-6199.21	-686.491
298.184	-8000	-7138.77	-1202.15	-1888.56	-2436.91	-2545.91	-3260.08	-3756.89	-4323.57	-4794.89	-5290.2	-5739.33	-6201.97	-693.824
298.346	-8000	-7141.5	-1209.01	-1895.73	-2434.86	-2557.83	-3264.26	-3765.39	-4327.34	-4781.51	-5291.18	-5758.13	-6204.22	-691.461
298.508	-8000	-7144.74	-1219.44	-1898.78	-2434.25	-2575.89	-3259.11	-3780.9	-4315.95	-4772.17	-5273.16	-5761.62	-6213.41	-693.168
298.671	-8000	-7151.9	-1219.75	-1908.58	-2443.01	-2589.6	-3270.5	-3797.89	-4311.44	-4764.09	-5266.86	-5760.22	-6208.73	-699.398
298.833	-8000	-7161.91	-1228.36	-1898	-2434.72	-2588.71	-3264.03	-3792.93	-4315.17	-4773.01	-5245.24	-5757.75	-6207.13	-700.898
298.995	-8000	-7159.37	-1228.85	-1900.35	-2430.78	-2592.13	-3270.2	-3808.69	-4310.99	-4785.56	-5213.36	-5750.63	-6215.26	-699.799
299.157	-8000	-7153.05	-1223.31	-1905.01	-2437.58	-2601.01	-3257.7	-3803.27	-4307.81	-4786.23	-5195.12	-5746.52	-6221.37	-699.103
299.319	-8000	-7150.31	-1217.91	-1908.93	-2445.43	-2606.35	-3252.85	-3801.56	-4307.35	-4794.27	-5155.21	-5736.1	-6218.51	-698.029
299.481	-8000	-7145.34	-1216.64	-1901.94	-2447.65	-2603.96	-3261.06	-3794.25	-4322.88	-4795.78	-5111.46	-5738.44	-6216.12	-691.284
299.643	-8000	-7133.37	-1216.4	-1888.96	-2449.89	-2601.54	-3255.51	-3782.21	-4309.96	-4793.65	-5062.9	-5748.15	-6216.72	-680.762
299.805	-8000	-7121.86	-1215.01	-1899.2	-2456.9	-2611.84	-3251.67	-3801.47	-4316.41	-4791.08	-5052.72	-5751.46	-6215.9	-673.671
299.968	-8000	-7123.92	-1213.74	-1890.98	-2458.14	-2586.75	-3256.56	-3799.45	-4337.63	-4781.23	-5022.63	-5760.67	-6213.45	-666.574
300.13	-8000	-7108.27	-1213.56	-1873.73	-2443.24	-2567.08	-3261.59	-3797.19	-4330.81	-4789.28	-4991.14	-5766.81	-6215.11	-663.187
300.292	-8000	-7102.93	-1213.59	-1881.19	-2429.2	-2567.66	-3262.22	-3779.76	-4322.28	-4790.34	-4981.08	-5769.78	-6214.69	-661.171
300.454	-8000	-7091.46	-1206.2	-1886.42	-2431.05	-2540.1	-3281.34	-3787.77	-4325.51	-4791.19	-4966.24	-5753.77	-6214.77	-660.965
300.616	-8000	-7095.6	-1203.12	-1892.55	-2437.38	-2532.86	-3292.21	-3798.05	-4326.05	-4804.38	-4949.49	-5755.22	-6224.78	-660.924
300.778	-8000	-7093.18	-1198.11	-1887.64	-2438.25	-2508.29	-3276.86	-3788.58	-4315.16	-4801.91	-4915.58	-5749.78	-6228.94	-658.294
300.94	-8000	-7089.27	-1201.98	-1888.33	-2447.57	-2525.1	-3263.33	-3782.41	-4309.34	-4807.53	-4904.38	-5745.18	-6231.13	-653.67
301.102	-8000	-7099.36	-1208.45	-1895.78	-2446.93	-2519.39	-3267.01	-3787.86	-4318.35	-4794.7	-4895.41	-5744.6	-6237.38	-647.534
301.265	-8000	-7098.84	-1206.2	-1879.58	-2450.77	-2512.92	-3265.99	-3788.47	-4331.77	-4795.31	-4891.92	-5744.25	-6237.38	-645.856
301.427	-8000	-7104.84	-1203.67	-1895.88	-2447.38	-2508.52	-3234.78	-3775.46	-4334.75	-4796.06	-4874.93	-5745.79	-6239.73	-641.533
301.589	-8000	-7098.77	-1200.43	-1901.96	-2451.28	-2504.31	-3219.72	-3764.34	-4335.15	-4783.67	-4879.72	-5739.96	-6228.35	-628.264
301.751	-8000	-7103.33	-1195.82	-1898.27	-2447.31	-2500.33	-3241.74	-3772.21	-4354.17	-4793.87	-4897.73	-5748.01	-6230.64	-619.105
301.913	-8000	-7093.78	-1200.81	-1900.12	-2434.45	-2489.76	-3255.92	-3772.49	-4345.24	-4791.44	-4891.31	-5740.15	-6232.62	-617.862
302.075	-8000	-7091.84	-1196.01	-1894.11	-2439.97	-2479.44	-3246.5	-3771.81	-4328.03	-4788.1	-4873	-5743.28	-6227.55	-615.738
302.237	-8000	-7085.71	-1198.33	-1890.01	-2435.99	-2480.19	-3240.04	-3768.17	-4323.74	-4780.11	-4848.82	-5745.36	-6232.19	-604.685
302.399	-8000	-7089.7	-1206.45	-1855	-2433.01	-2496.72	-3252.78	-3780.27	-4326.4	-4783.43	-4856.13	-5749.9	-6237.6	-598.592
302.562	-8000	-7078.59	-1204.9	-1848.73	-2431.79	-2486.3	-3260.63	-3785.66	-4303.92	-4774.41	-4808.46	-5752.14	-6236.85	-602.609
302.724	-8000	-7078.2	-1207.44	-1871.76	-2422.91	-2495.24	-3239.12	-3772.55	-4295.21	-4763.69	-4760.38	-5752.9	-6231.34	-607.472
302.886	-8000	-7083.72	-1204.69	-1880.38	-2419.88	-2493.43	-3240.01	-3768.71	-4286.04	-4767.46	-4731.06	-5761.61	-6224.72	-610.696
303.048	-8000	-7078.62	-1199.49	-1873.11	-2412.74	-2490.91	-3248.53	-3771.66	-4296.68	-4768.54	-4728.41	-5763.73	-6235.04	-616.787
303.21	-8000	-7078.48	-1202.67	-1871.58	-2401.15	-2478.04	-3250.84	-3775.11	-4289.55	-4769.08	-4709.4	-5761.74	-6230.57	-624.198
303.372	-8000	-7072.54	-1206.57	-1881.78	-2397.59	-2470.43	-3247.12	-3773.17	-4283.71	-4768.4	-4685.05	-5761.34	-6228.48	-637.414
303.534	-8000	-7072.82	-1210.34	-1883.26	-2393.82	-2468.99	-3240.14	-3771.87	-4292.53	-4767.33	-4663.4	-5755.08	-6232.31	-644.961
303.696	-8000	-7066.82	-1213.35	-1870.49	-2398.66	-2453	-3240.41	-3783.63	-4292.35	-4780.27	-4627.89	-5760.78	-6238.2	-639.318
303.859	-8000	-7069.04	-1212.53	-1892.75	-2411.22	-2443.68	-3247.88	-3791.77	-4300.02	-4778.7	-4597.05	-5761.81	-6239.6	-635.867
304.021	-8000	-7062.37	-1212.11	-1902.37	-2410.47	-2436.42	-3237.64	-3791.73	-4286.86	-4781.79	-4550.75	-5758.89	-6235.61	-642.026
304.183	-8000	-7064.49	-1214.58	-1905.98	-2430.98	-2424.06	-3247.79	-3792.6	-4281.28	-4785.88	-4521.51	-5768.68	-6240.67	-654.936
304.345	-8000	-7061.43	-1214.15	-1914.94	-2429.47	-2423.29	-3237.28	-3802.23	-4272.98	-4801.63	-4496.13	-5766.98	-6236.98	-657.904
304.507	-8000	-7068.91	-1205.69	-1913.91	-2428.51	-2416.58	-3250.81	-3810.2	-4267.76	-4815	-4477.6	-5770.2	-6245.75	-653.975
304.669	-8000	-7068.6	-1205.48	-1905.49	-2439.5	-2422.31	-3249.05	-3795.36	-4275.37	-4814.96	-4447.58	-5762.85	-6244.91	-651.554
304.831	-8000	-7073.62	-1210.55	-1895.15	-2437.26	-2427.04	-3239.63	-3795.71	-4268.38	-4814.41	-4430.43	-5761.84	-6253	-643.358
304.994	-8000	-7069.62	-1215.49	-1888.81	-2438.8	-2426.6	-3243.86	-3782.58	-4291.38	-4802.47	-4405.26	-5754.88	-6258.07	-626.093
305.156	-8000	-7065.39	-1215.03	-1885.33	-2431.2	-2417.33	-3230.3	-3775.81	-4290.12	-4790.58	-4356.4	-5749.99	-6260.72	-605.411
305.318	-8000	-7061.79	-1207.7	-1873.3	-2424.27	-2410.63	-3249.45	-3759.7	-4281.71	-4765.07	-4319.11	-5754.29	-6264.16	-595.455
305.48	-8000	-7054.83	-1213.14	-1856.74	-2421.76	-2402.57	-3251.27	-3753.42	-4287.21	-4749.74	-4290.23	-5760.92	-6260.11	-592.703
305.642	-8000	-7036.12	-1205.33	-1862.24	-2426.16	-2392.76	-3272.24	-3741.26	-4272.39	-4737.39	-4293.5	-5761.41	-6259.91	-588.639
305.804	-8000	-7025.23	-1201.78	-1854	-2432.56	-2389.38	-3262.1	-3733.72	-4276.05	-4737.39	-4258.55	-5769.6	-6260.12	-587.576
305.966	-8000	-7026.3	-1197.48	-1866.53	-2440.29	-2370.22	-3274.17	-3714.93	-4280.21	-4746.33	-4243.15	-5774.52	-6250.94	-591.686
306.128	-8000	-7027.14	-1195.59	-1877.57	-2452.19	-2395.89	-3286.59	-3698.04	-4281.84	-4752.43	-4249.72	-5777.44	-6239.35	-597.508
306.291	-8000	-7032.62	-1201.64	-1896.29	-2463.85	-2391.34	-3285.02	-3674.52	-4272.28	-4752.34	-4234.79	-5778.39	-6248.08	-596.374
306.453	-8000	-7029.19	-1209.27	-1904.88	-2464.93	-2365.82	-3293.89	-3633.46	-4266.29	-4753.45	-4224.15	-5772.99	-6247.64	-598.081
306.615	-8000	-7041.83	-1218.86	-1888.9	-2464.07	-2360.02	-3288.02	-3618.73	-4264.19	-4745.54	-4206.34	-5782.29	-6244.79	-605.385
306.777	-8000	-7042.23	-1220.26	-1880.99	-2456.64	-2377.66	-3285.17	-3592.64	-4277.01	-4736.7	-4251.84	-5782.12	-6236.5	-609.083
306.939	-8000	-7042.89	-1215.26	-1888.23	-2452.24	-2379.18	-3275.48	-3568.49	-4261.6	-4744.44	-4284.46	-5781.9	-6238.51	-612.841
307.101	-8000	-7036.39	-1220.88	-1901.11	-2436.98	-2353.83	-3274.24	-3546.3	-4268.54	-4740.21	-4305.49	-5767.73	-6241.88	-616.057
307.263	-8000	-7027.63	-1209.83	-1890.43	-2439.36	-2365.68	-3267.33	-3521.52	-4282.85	-4748.16	-4369.36	-5765.02	-6242.25	-626.849
307.425	-8000	-7028.77	-1201.01	-1881.33	-2436.76	-2388.64	-3254.67	-3516.81	-4288.7	-4757	-4432.56	-5759.27	-6239.14	-640.949
307.588	-8000	-7028.89	-1199.97	-1896.27	-2438.27	-2385.92	-3257.5	-3502.96	-4284.42	-4760.63	-4465.64	-5751.49	-6233.96	-652.549
307.75	-8000	-7029.57	-1193.8	-1894.66	-2438.01	-2375.84	-3266.45	-3496.09	-4275.35	-4753.07	-4471.16	-5748.55	-6238	-662.618
307.912	-8000	-7027.25	-1191.44	-1873.35	-2443.59	-2377.79	-3273.61	-3485.32	-4286.74	-4758.36	-4497.49	-5738.44	-6251.65	-675.005
308.074	-8000	-7029.91	-1186.65	-1860.68	-2459.68	-2401.4	-3263.88	-3462.2	-4284.7	-4744.3	-4544.64	-5750.69	-6254.72	-684.545
308.236	-8000	-7033.59	-1191.92	-1863.71	-2450.29	-2414.67	-3258.59	-3434.68	-4267.75	-4742.15	-4558.91	-5753.3	-6244.3	-689.148
308.398	-8000	-7038.67	-1202.66	-1884.2	-2439.13	-2432.24	-3247.74	-3404.91	-4270.57	-4738.45	-4616.56	-5757.67	-6240.74	-692.28
308.56	-8000	-7037.41	-1195.28	-1894.39	-2438.21	-2460.4	-3254.32	-3399.23	-4247.82	-4744.89	-4679.3	-5758.6	-6251.03	-691.159
308.722	-8000	-7043.94	-1203.47	-1909.73	-2444.21	-2481.88	-3256.29	-3378.94	-4237.68	-4746.19	-4742.28	-5764.55	-6257.24	-684.506
308.885	-8000	-7052.81	-1217.77	-1926.69	-2445.54	-2507.7	-3249.02	-3381.03	-4227.12	-4759.83	-4764.04	-5775.39	-6249.91	-679.467
309.047	-8000	-7064.13	-1223.71	-1928.12	-2440.62	-2520.31	-3245.2	-3392.37	-4233.34	-4781.12	-4792.38	-5784.11	-6254.65	-681
309.209	-8000	-7065.44	-1225.69	-1928.31	-2458.61	-2539.72	-3254	-3400.76	-4234.75	-4792.09	-4810.83	-5785.82	-6264.7	-678.694
309.371	-8000	-7067.42	-1226.19	-1917.35	-2463.29	-2552.98	-3259.11	-3403.65	-4235.17	-4808.13	-4824.41	-5781.53	-6272.75	-669.78
309.533	-8000	-7066.24	-1220.8	-1914.6	-2463.92	-2557.39	-3229.28	-3387.93	-4250.98	-4810.14	-4834.15	-5785	-6266.67	-665.504
309.695	-8000	-7066.05	-1217.17	-1906.81	-2457.92	-2558.47	-3216.6	-3385.4	-4236.55	-4810.34	-4849.39	-5778.41	-6261.25	-665.41
309.857	-8000	-7060.55	-1210.63	-1903.81	-2453.98	-2547.21	-3218.9	-3368.08	-4250.34	-4794.81	-4871.83	-5772.53	-6256.95	-661.766
310.019	-8000	-7061.32	-1209.31	-1909.97	-2441.79	-2550.04	-3218.5	-3360.67	-4252.57	-4786.99	-4874.19	-5765.66	-6257.78	-651.71
310.182	-8000	-7061.79	-1213.93	-1903.39	-2429.57	-2542.67	-3224.1	-3359.16	-4254.29	-4771.99	-4889.8	-5766.87	-6258.69	-646.703
310.344	-8000	-7064.91	-1221.05	-1895.9	-2439.56	-2533.24	-3243.11	-3359.65	-4263.38	-4768.4	-4898.06	-5765.61	-6263.96	-643.551
310.506	-8000	-7063.95	-1225.74	-1892.8	-2441.06	-2534.07	-3243.05	-3360.17	-4262.83	-4761.97	-4888.58	-5767.2	-6270.01	-632.786
310.668	-8000	-7065.32	-1213.9	-1887.84	-2429.92	-2545.47	-3236.1	-3363.84	-4258.58	-4763.09	-4878.3	-5768.58	-6271.62	-619.855
310.83	-8000	-7070.37	-1208.59	-1862.19	-2431.6	-2551.36	-3238.05	-3381.39	-4251.27	-4764.45	-4871.84	-5774.45	-6278.46	-618.964
310.992	-8000	-7067.87	-1207.71	-1846.62	-2445.93	-2547.59	-3245.78	-3381.07	-4265.23	-4759.52	-4877.01	-5779.93	-6266.46	-628.63
311.154	-8000	-7073.05	-1193.72	-1857.23	-2443.08	-2549.98	-3252.34	-3369.39	-4267.93	-4756.63	-4890.23	-5786.45	-6265.27	-638.896
311.316	-8000	-7076.55	-1192.59	-1863.79	-2424.04	-2555.5	-3263.42	-3369.47	-4262.23	-4753.52	-4897.01	-5784.21	-6253.35	-646.572
311.479	-8000	-7078.39	-1195.32	-1870.23	-2422.37	-2562.91	-3263.92	-3357.86	-4267.96	-4741.26	-4933.06	-5786.49	-6255.03	-655.523
311.641	-8000	-7073.04	-1195.46	-1886.14	-2440.44	-2571.63	-3267.34	-3343.12	-4273.09	-4732.87	-4950.62	-5780.79	-6258.21	-664.118
311.803	-8000	-7074.45	-1201.18	-1897.26	-2435.77	-2601.56	-3277.74	-3335.36	-4268.23	-4730.7	-4997	-5777.9	-6248.27	-664.573
311.965	-8000	-7078.39	-1197.04	-1901.17	-2432.35	-2619.81	-3255.43	-3316.39	-4241.26	-4728.66	-5035.12	-5773.83	-6256.43	-660.1
312.127	-8000	-7076.36	-1197.29	-1914.24	-2439.27	-2618.55	-3234.22	-3314.48	-4246.3	-4733.27	-5043.51	-5765.82	-6253.98	-657.706
312.289	-8000	-7070.64	-1190.66	-1915.23	-2458.3	-2637.11	-3224.83	-3288.09	-4249.33	-4722.45	-5059.47	-5769.95	-6254.91	-664.995
312.451	-8000	-7078.44	-1183.6	-1909.11	-2453.21	-2640.6	-3238.96	-3293.61	-4245.85	-4744.09	-5068.11	-5775.2	-6254.41	-678.347
312.613	-8000	-7079.03	-1187.57	-1901.02	-2444.69	-2641.45	-3236.81	-3283.6	-4253.34	-4752.3	-5077.4	-5780.38	-6256.83	-689.179
312.776	-8000	-7074.82	-1184.14	-1905.61	-2445.66	-2636.17	-3231.01	-3278.83	-4237.07	-4747.77	-5047.1	-5779.54	-6267.73	-694.914
312.938	-8000	-7074.65	-1186.2	-1898.49	-2446.25	-2652.18	-3251.11	-3273.8	-4248.11	-4758.84	-5041.25	-5779.81	-6275.09	-693.728
313.1	-8000	-7079.5	-1187.65	-1881.25	-2440.85	-2673.47	-3266.98	-3268.64	-4240.07	-4755.3	-5034.24	-5792.61	-6273.62	-691.549
313.262	-8000	-7089.34	-1192.2	-1881.55	-2425.09	-2672.87	-3278.12	-3278.59	-4243.61	-4747.45	-5035.14	-5800.61	-6277.15	-689.976
313.424	-8000	-7083.91	-1192.71	-1886.49	-2427.03	-2678.99	-3270.04	-3283.21	-4232.21	-4741.39	-5040.95	-5799.04	-6274.03	-686.355
313.586	-8000	-7085.04	-1186.52	-1897.68	-2425.95	-2692.51	-3277.65	-3277.4	-4239.46	-4741.96	-5060.45	-5802.07	-6275.62	-678.274
313.748	-8000	-7082.99	-1191.73	-1898.41	-2423.43	-2685.97	-3275.31	-3269.11	-4250.08	-4751.66	-5089.95	-5806.06	-6271.72	-668.807
313.911	-8000	-7084.06	-1184.33	-1904.76	-2427.11	-2695.89	-3271.1	-3275.76	-4239.89	-4748.86	-5114.46	-5804.58	-6265.97	-662.847
314.073	-8000	-7076.4	-1188	-1906.41	-2426.09	-2688.16	-3259.92	-3269.29	-4233.09	-4752.57	-5124.69	-5795.26	-6269.02	-656.656
314.235	-8000	-7079.68	-1194.6	-1903.49	-2430.18	-2704.81	-3263.28	-3266.07	-4241.46	-4770.69	-5133.98	-5794.98	-6272.13	-648.921
314.397	-8000	-7075.66	-1202.43	-1894.77	-2438.07	-2713.51	-3245.85	-3246.45	-4261.45	-4764.1	-5143.42	-5794.05	-6265.99	-644.443
314.559	-8000	-7085.16	-1201.69	-1888.86	-2446.15	-2714.6	-3235.49	-3247.71	-4248.15	-4768.96	-5146.93	-5789.92	-6260.74	-644.745
314.721	-8000	-7087.9	-1196.29	-1887.44	-2446.98	-2735.57	-3234.82	-3224.68	-4251.14	-4769.28	-5151.58	-5790.27	-6258.88	-651.105
314.883	-8000	-7082.47	-1201.53	-1879.74	-2451.27	-2727.64	-3238.12	-3227.65	-4259.76	-4768.97	-5144.76	-5789.98	-6265.11	-658.38
315.045	-8000	-7089.19	-1191.3	-1880.65	-2449.3	-2736.69	-3238.84	-3227.08	-4261.39	-4783.81	-5144.97	-5791.76	-6264.33	-663.286
315.208	-8000	-7078.71	-1180.76	-1877.03	-2450.91	-2732.64	-3219.85	-3223.85	-4253.83	-4773.06	-5145.86	-5789.2	-6257.22	-665.696
315.37	-8000	-7093.81	-1180.76	-1910.01	-2456.47	-2745.41	-3228.09	-3219.55	-4264.3	-4788.85	-5154.68	-5796.93	-6262.33	-670.156
315.532	-8000	-7090.07	-1177.22	-1907.72	-2454.46	-2754.33	-3228.95	-3222.59	-4285.27	-4782.63	-5154.87	-5800.71	-6266.97	-669.387
315.694	-8000	-7099.88	-1176.65	-1925.42	-2454.05	-2753.36	-3232.81	-3251.74	-4292.85	-4783.84	-5163.57	-5802.54	-6270.92	-660.108
315.856	-8000	-7097.76	-1177.56	-1923.36	-2449.68	-2756.68	-3217.4	-3250.38	-4304.18	-4795.9	-5174.17	-5799.71	-6260.6	-656.599
316.018	-8000	-7099.21	-1187.03	-1933.78	-2465.63	-2768.3	-3222.05	-3238.17	-4303.91	-4782.73	-5187.65	-5795.7	-6259.77	-657.78
316.18	-8000	-7100.24	-1185.01	-1920.74	-2457.57	-2780.81	-3225.87	-3227.06	-4305.74	-4782.05	-5186.5	-5793.78	-6265.7	-654.687
316.342	-8000	-7098.75	-1184.48	-1899.81	-2443.2	-2769.4	-3219.8	-3228.62	-4293.32	-4782.92	-5194.28	-5789.83	-6263.16	-641.576
316.505	-8000	-7091.05	-1194.01	-1906.05	-2439.65	-2769.95	-3222.4	-3223.79	-4282.7	-4780.9	-5196.43	-5794.28	-6257.99	-637.18
316.667	-8000	-7087.41	-1188.71	-1892.92	-2431.08	-2775.65	-3226.68	-3227.17	-4284.79	-4781.41	-5184.69	-5796.4	-6264.85	-645.115
316.829	-8000	-7084.2	-1183.44	-1904.97	-2426.51	-2774.79	-3219.51	-3252.57	-4300.43	-4782.93	-5188.37	-5797.68	-6259.96	-649.529
316.991	-8000	-7084.61	-1188.74	-1885.19	-2414.78	-2776.14	-3219.93	-3270.72	-4302.55	-4794.69	-5194.17	-5790.79	-6260.67	-650.773
317.153	-8000	-7085.24	-1192.99	-1895.75	-2421.65	-2770.58	-3236.69	-3291.01	-4295.2	-4788.94	-5207.47	-5792.74	-6259.17	-656.672
317.315	-8000	-7079.1	-1199.8	-1895.37	-2425.19	-2795.03	-3250.58	-3292.72	-4297.9	-4782.4	-5211.99	-5788.51	-6256.69	-669.017
317.477	-8000	-7085.39	-1198.33	-1872.81	-2431.25	-2781.44	-3253.09	-3302	-4300.42	-4783.44	-5220.15	-5782.83	-6252.95	-678.891
317.639	-8000	-7079.07	-1201.76	-1868.4	-2438.33	-2787.61	-3253.42	-3267.45	-4304.32	-4786.48	-5218.53	-5787.94	-6248.51	-683.122
317.802	-8000	-7085.99	-1199.79	-1872.8	-2437.56	-2810.23	-3266.19	-3249.02	-4290.93	-4778.05	-5213.17	-5790.15	-6262.29	-684.267
317.964	-8000	-7082.24	-1200.76	-1888.35	-2438.11	-2809.93	-3276.51	-3225.52	-4304.18	-4769.18	-5201.43	-5800.46	-6259.21	-681.912
318.126	-8000	-7090.34	-1198.19	-1895.87	-2444.72	-2811	-3276.58	-3219.91	-4312.04	-4788.66	-5210.98	-5806.91	-6264.61	-673.402
318.288	-8000	-7094.81	-1192.78	-1892.06	-2434.88	-2792.37	-3286.94	-3209	-4323.58	-4797.12	-5197.19	-5809.38	-6271.37	-654.96
318.45	-8000	-7098.47	-1189.4	-1909.93	-2434.1	-2802.56	-3287.58	-3195.14	-4311.59	-4802.66	-5205.78	-5819.77	-6276.07	-636.79
318.612	-8000	-7099.73	-1186.63	-1924.71	-2442.89	-2803.39	-3284.42	-3190.77	-4298.4	-4808.24	-5224.16	-5824.08	-6274.1	-625.939
318.774	-8000	-7091.73	-1192.59	-1915.06	-2442.78	-2804.67	-3282.72	-3185.56	-4302.42	-4802.32	-5218.06	-5822.7	-6263.91	-615.395
318.936	-8000	-7092.77	-1188.38	-1914.28	-2445.44	-2805.54	-3269.57	-3195.69	-4284.32	-4799.68	-5232.11	-5823.86	-6268.94	-606.751
319.099	-8000	-7084.13	-1187.45	-1916.91	-2443.68	-2814.79	-3265.6	-3179.71	-4289.65	-4800	-5230.53	-5824.06	-6267.35	-609.013
319.261	-8000	-7081.46	-1187.74	-1944.88	-2441.39	-2834.35	-3252.75	-3194.16	-4286.06	-4786.85	-5266.82	-5832.28	-6264.08	-622.361
319.423	-8000	-7075.31	-1190.13	-1934.89	-2438.98	-2841.36	-3251.52	-3197.39	-4272.02	-4790.01	-5272.58	-5812.84	-6258.36	-634.86
319.585	-8000	-7085.48	-1187.31	-1918.79	-2443.49	-2853.99	-3242.79	-3209.92	-4272.44	-4778.27	-5278.7	-5810.5	-6268.55	-641.744
319.747	-8000	-7088.37	-1176.31	-1922.7	-2451.87	-2863.43	-3238.89	-3208.3	-4267.9	-4779.41	-5280.03	-5820.5	-6272.76	-647.754
319.909	-8000	-7096.05	-1178.45	-1920.93	-2451.73	-2872.46	-3234.06	-3214.65	-4272.47	-4784.63	-5279.06	-5824.15	-6276.53	-655.139
320.071	-8000	-7100.01	-1175.5	-1899.45	-2454.9	-2872.05	-3222.59	-3212.72	-4269.49	-4784.29	-5266.42	-5822.34	-6279.75	-659.402
320.233	-8000	-7101.06	-1169.54	-1892	-2470.07	-2877.26	-3227.43	-3209.88	-4259.04	-4787.62	-5241.5	-5823.79	-6281.8	-663.554
320.396	-8000	-7105.29	-1169.71	-1886.59	-2468.64	-2884.87	-3237.12	-3214.93	-4268.43	-4791.69	-5241.83	-5822.89	-6286.5	-666.302
320.558	-8000	-7100.75	-1175.47	-1870.51	-2450.04	-2878.13	-3245.3	-3200.73	-4268.23	-4789.5	-5249.25	-5826.12	-6285.75	-667.267
320.72	-8000	-7102.76	-1182.11	-1856.33	-2442.88	-2880.97	-3250.74	-3204.85	-4272.15	-4796.34	-5261.2	-5820.64	-6286.5	-672.591
320.882	-8000	-7094.88	-1179.34	-1854.53	-2445.54	-2882.75	-3258.38	-3178.81	-4273.37	-4795.41	-5277.54	-5817.38	-6282.24	-679.54
321.044	-8000	-7097.97	-1179.7	-1849.43	-2436.63	-2885.05	-3269.25	-3192.92	-4269.45	-4794.23	-5300.99	-5818.27	-6281.52	-687.866
321.206	-8000	-7099.17	-1192.14	-1837.87	-2436.17	-2883.55	-3261.07	-3172.78	-4290.73	-4793.24	-5319.1	-5816.52	-6271.26	-693.308
321.368	-8000	-7092.16	-1190.02	-1859.82	-2434.44	-2885.84	-3257.04	-3171.19	-4310.6	-4786.87	-5321.11	-5819.11	-6264.13	-697.815
321.53	-8000	-7081.59	-1197.95	-1862.57	-2439.51	-2895.76	-3257.44	-3163.22	-4299.75	-4795.01	-5320.77	-5813.6	-6255.5	-702.604
321.693	-8000	-7087.69	-1196.03	-1872.37	-2437.04	-2882.83	-3233.78	-3157.11	-4296.61	-4799.17	-5342.21	-5812.84	-6255.28	-703.895
321.855	-8000	-7081.25	-1190.54	-1879.99	-2435.13	-2870.85	-3220.17	-3167.95	-4277.21	-4782.85	-5336.67	-5813.24	-6249.86	-700.451
322.017	-8000	-7084.67	-1194.13	-1898.42	-2436.48	-2881.87	-3208.78	-3164.77	-4270.43	-4787.14	-5332.7	-5804.39	-6256.24	-692.893
322.179	-8000	-7088.05	-1197.38	-1904.47	-2434.02	-2882.06	-3196.14	-3176.76	-4265.73	-4785.38	-5324.1	-5807.71	-6264.54	-681.224
322.341	-8000	-7099.82	-1195.45	-1898.26	-2437.24	-2873.59	-3198.53	-3173.03	-4251.35	-4784.62	-5314	-5810.02	-6266.64	-662.489
322.503	-8000	-7102.71	-1186.85	-1903.19	-2436.72	-2870.53	-3214.3	-3184.77	-4275.57	-4780.05	-5327.42	-5810.61	-6263.94	-633.815
322.665	-8000	-7100.53	-1182.23	-1902.94	-2446.71	-2902.36	-3229.07	-3176.12	-4281.56	-4771.27	-5303.67	-5816.66	-6265.69	-614.608
322.827	-8000	-7104.79	-1190.12	-1902.6	-2450.61	-2916.45	-3251.43	-3172.91	-4293.44	-4775.2	-5296.86	-5816.79	-6268.58	-613.657
322.99	-8000	-7098.86	-1183.79	-1902.2	-2451.27	-2919.17	-3241.36	-3171.61	-4300.21	-4777.47	-5293.19	-5825.82	-6261.55	-620.649
323.152	-8000	-7104.01	-1186.17	-1904.3	-2443.34	-2934.14	-3244.39	-3178.2	-4281.39	-4781.33	-5297.2	-5826.66	-6267.62	-625.393
323.314	-8000	-7104.59	-1182.85	-1909.9	-2442.21	-2935.86	-3232.43	-3183.34	-4283.45	-4780.48	-5303.41	-5827.13	-6262.78	-635.823
323.476	-8000	-7114.81	-1191.93	-1918.69	-2446.18	-2933.83	-3222.76	-3177.23	-4256.55	-4782.71	-5293.11	-5830.28	-6265.43	-656.559
323.638	-8000	-7105.96	-1200.41	-1918.18	-2442.8	-2919.02	-3224.72	-3193.13	-4278.19	-4782.07	-5309.35	-5824.16	-6261.05	-666.463
323.8	-8000	-7111.2	-1192.9	-1909.32	-2440	-2918.26	-3222.42	-3204.68	-4277.03	-4783.23	-5314.89	-5829	-6258.52	-661.332
[truncated: 4,900 more rows]

## Sheet: Only neurons
	All variables with arbitrary but constant offset (for plotting purposes); first values of spike rates are not inferred due to recording boundaries
Time (s)	Spike rate	dF/F	Spike rate	dF/F	Spike rate	dF/F	Spike rate	dF/F	Spike rate	dF/F	Spike rate	dF/F	Spike rate	dF/F	Spike rate	dF/F	Spike rate	dF/F	Spike rate	dF/F	Spike rate	dF/F	Spike rate	dF/F	Spike rate	dF/F
0.0324254		6054.47		5501.9		4992.25		4498.58		4014.55		3506.28		3007.48		2493.06		1986.39		1491.08		983.907		502.685		27.9434
0.226978		6031.09		5491.47		5001.58		4493.07		3991.51		3495.64		3009.08		2503.94		1986.44		1505.2		993.197		500.35		108.386
0.42153		6026.56		5496.8		4999.67		4519.13		3998.31		3493.17		3011.38		2495.06		1989.68		1493.74		1005.17		499.657		84.5955
0.616083		5997.97		5490.33		4993.93		4513.61		3989.2		3507.54		2979.64		2501.98		1999.42		1495.28		999.283		500.333		34.4269
0.810636		5981.75		5498.87		5000.78		4512.1		4004.78		3487.24		3003.38		2518.61		1992.31		1501.74		1001.12		495.945		23.2758
1.00519		6014.33		5501.54		4995.88		4501.75		4011.61		3512.67		3003.26		2504.98		1998.83		1502.45		1004.45		507.18		-3.03852
1.19974		5978.41		5501.2		4995.57		4506.89		3999.05		3483.97		3008.11		2507.76		1995.67		1512.71		1008.27		510.27		-3.62141
1.39429		5989.62		5513.67		4996.5		4512.77		4008.21		3492.04		2995.06		2496.42		2006.08		1503.45		1000.49		505.247		-4.12531
1.58885		5977.72		5501.01		5000.18		4512.73		4003.16		3496.95		2975.76		2481.4		1990.52		1522.82		1003		499.533		1.11126
1.7834		5991.86		5490.38		4997.13		4516.88		3998.72		3494.79		3002.33		2481.87		2002.03		1503.44		998.108		510.116		-5.20334
1.97795		5980.84		5496.46		4998.96		4520.63		3997.32		3502.38		3000.01		2511		1998.43		1494.67		1009.97		505.604		-4.34341
2.1725		5993.43		5506.65		5002.01		4527.84		3998.79		3490.91		2998.51		2500.65		1997.2		1491.53		998.252		501.965		53.4122
2.36706		5968.83		5514.4		5000.83		4516.55		4007.67		3500.46		3004.56		2494.38		2001.17		1495.22		1002.45		504.738		19.7594
2.56161		5976.93		5501.72		5000.13		4508.9		3986.88		3505.09		3005.06		2496.95		1992.68		1497.42		1009.53		495.006		-15.1845
2.75616		5988.21		5502.24		5000.71		4501.17		4000.54		3502.67		2991.07		2510.35		1995.69		1504.44		990.627		495.63		-10.5111
2.95071		5969.59		5505.75		5000.41		4499.68		3997.35		3502.76		3007.7		2506.59		1993.47		1493.79		998.702		507.964		-16.8816
3.14527	5806.98	5990.36	5250	5505.44	4750	4998.81	4251.49	4508.48	3751.01	3993.03	3250	3498.35	2750	3021.91	2252.69	2489.36	1752.91	1991.16	1253.66	1494.83	750.487	1004.42	250	492.554	-240.895	-0.536407
3.33982	5806.11	5980.38	5251.05	5494.14	4750	4993.84	4251	4504.47	3756.49	3999.06	3251.04	3500.6	2752.45	3000.28	2252.64	2507.32	1750	1997.58	1251.09	1505.94	750	997.342	250	494.577	-217.268	5.73352
3.53437	5793.22	6022	5250.18	5503.55	4757.94	4996.04	4251.12	4513.08	3753.39	4004.53	3250	3512.37	2750.66	3020.91	2251.08	2495.78	1750	2001.53	1250	1507.82	754.753	996.672	251.614	498.839	-148.82	-12.9476
3.72892	5763.19	6017.52	5252.81	5503.85	4752.05	5015.75	4251.79	4501.35	3750.52	4008.44	3250	3502.91	2750	2997.02	2254.62	2510.04	1750.01	1999.86	1251.54	1504.34	752.777	1017.36	252.338	490.653	-161.608	20.3461
3.92348	5750	6005.3	5253.92	5498.69	4750	5006.83	4252.57	4509.15	3750.72	3996.2	3250	3502.31	2750	2998.73	2261.21	2490.37	1754.83	1992.39	1251.07	1497.85	751.625	1013.73	250.066	501.879	-215.175	21.2015
4.11803	5841.33	5997.05	5250.95	5507.9	4750.58	4995.26	4252.95	4507.85	3752.93	3991.6	3250	3507.05	2751.18	2991.56	2253.73	2510.56	1751.18	2005.32	1250.73	1495.48	754.41	991.7	255.439	496.453	-238.293	36.7173
4.31258	6114.73	5975.81	5251.63	5509.26	4751.19	4987.24	4251.87	4522.18	3752.24	3999.22	3250.47	3489.17	2750.87	2999.23	2255.93	2512.69	1751.28	1993.03	1253.07	1490.31	751.82	1007.93	251.387	510.939	-235.639	4.85975
4.50713	5922.57	6205.78	5250.01	5499.31	4752	4994.37	4251.3	4516.76	3750	4008.95	3250	3501.72	2751.09	3009.71	2263.84	2492.96	1753.4	1991.06	1252.05	1506.87	762.451	1003.27	250	504.925	-84.3603	2.20899
4.70169	5778.85	6185.23	5250	5505.26	4753.93	4997.95	4250.87	4516.44	3750.02	4002.24	3250	3498.79	2750.11	2982.75	2254.45	2537.28	1750	1998.7	1254.06	1507.1	762.502	1012.27	252.243	494.018	-65.5584	18.1134
4.89624	5773.69	6147.99	5250	5505.21	4757.05	5003.83	4250.48	4513	3751.4	4000.93	3250	3487.19	2750.14	2991.91	2250	2504.58	1750	1995.81	1253.86	1507.46	752.123	1023.56	254.996	496.082	-220.194	89.9807
5.09079	5772.16	6069.4	5250.15	5506.5	4753.1	5006.19	4250.69	4493.8	3751.09	4011.4	3250	3499.78	2751.95	2980.62	2250	2494.29	1750	1982.9	1250	1514.01	752.397	994.347	252.042	513.596	-225.793	37.0752
5.28534	5842.92	6107.16	5250	5500.82	4751.46	5008.71	4250.6	4504.29	3751.72	3989.47	3250	3499.33	2755.08	3004.97	2250	2502.42	1750	1986.64	1250	1493.73	750.39	1009.91	252.342	508.12	-227.581	44.7695
5.4799	6053.26	6039.11	5250	5500.69	4750	4994.62	4251.32	4502.45	3752.26	3998.54	3250	3485.35	2766.93	2980.34	2251.18	2503.98	1750	1991.24	1250	1489.16	755.338	1004.64	251.97	512.473	-248.9	34.0099
5.67445	5862.64	6352.82	5253.22	5498.7	4750	4992.82	4251.6	4498.28	3752.32	4004.31	3250	3495.94	2755.24	3019.98	2251.35	2498.92	1750	1987.45	1251.57	1492.89	759.446	1003.93	253.918	491.593	-247.922	17.3747
5.869	5753.34	6349.13	5251.65	5502.37	4752.82	4988.98	4251.48	4510.09	3755.5	4002.27	3250	3503.64	2753.77	3010.93	2251	2501.3	1758.22	1984.42	1250.18	1492.72	750.309	1019.17	255.64	517.199	-239.118	-18.6091
6.06355	5758.94	6222.92	5252.73	5506.8	4750	5002.75	4253.04	4498.55	3753.77	4016.1	3250.59	3491.68	2752.37	3026.75	2250.18	2501.93	1756.09	1999.14	1250.58	1504.9	750.837	999.887	251.223	508.78	-241.734	11.0176
6.25811	5768.05	6153.73	5254.86	5507.17	4750	4990.1	4254.67	4511.3	3750	4002.33	3250.96	3495.78	2750	2983.02	2250	2507.17	1752.31	2003.56	1251.46	1499.29	752.506	996.463	251.16	502.723	-236.438	-3.69764
6.45266	5759.56	6117.52	5250.37	5510.79	4754.24	4998.11	4256.04	4506.9	3752.38	4008.95	3251.03	3508.81	2753.05	2990.98	2250.57	2502.82	1751.6	1998.09	1250.61	1504.61	750	1002.52	254.333	493.291	-250	25.4389
6.64721	5757.37	6075.79	5250	5501.47	4751.04	5004.93	4255.25	4505.25	3756.42	3991.32	3250.67	3487.05	2753.57	3011.94	2250	2509.69	1751.33	1995.75	1251.9	1497.42	750	997.837	251.827	513.859	-243.884	-3.87315
6.84176	5774.02	6050.87	5250.02	5484.21	4752.77	4993.56	4255.15	4519.2	3751.29	4018.63	3250.5	3506.21	2750.47	3017.8	2250	2486.32	1750	1990.26	1250.91	1509.29	750.777	999.696	250.793	494.518	-77.5136	-21.6879
7.03632	5754.16	6027.21	5250.21	5503.12	4753.94	5002.97	4256.62	4503.06	3750	4004.42	3251.84	3494.95	2750.46	2998.43	2250	2495.46	1750	1996.24	1250	1492.38	751.836	994.407	252.392	508.907	-96.1582	17.1153
7.23087	5827.3	6045.63	5250	5503.25	4751.08	4994.28	4254.43	4522.36	3751.74	3999.32	3251.46	3497.76	2750	2993.36	2250	2497.17	1750	1984.48	1250.57	1498.27	750	1013.53	252.396	500.964	-227.206	77.5057
7.42542	6052.41	6029.03	5250	5500.01	4750.11	5002.87	4254.82	4500.36	3750	4003.87	3250	3501.72	2750	2980.03	2250.02	2494.06	1750	1995.56	1250.66	1485.65	752.562	995.29	252.354	515.88	-152.334	30.5918
7.61997	5879.4	6328.62	5251.39	5486.76	4750	4998.92	4253.55	4518.01	3751.11	4005.45	3250	3498.78	2750	2975.62	2253.79	2497.09	1751.29	1987.68	1250.63	1504.4	751.856	1006.46	256.476	493.125	-101.76	-7.50599
7.81453	5841.25	6277.25	5253.46	5499.56	4750	5001.08	4252.54	4526.93	3753.31	3999.54	3250	3486.91	2751.84	2989.02	2250.95	2509.47	1756.51	1985.17	1253.17	1489.36	750	992.002	255.59	504.544	-229.425	70.5563
8.00908	5802.13	6366.87	5252.01	5505.21	4751.44	4993.12	4252.2	4500.33	3750.61	4007.38	3251.59	3481.39	2753.7	3000.06	2250	2502.27	1754.04	2009.94	1250.58	1505.01	750	1001.28	251.21	513.639	-250	11.3195
8.20363	5755.56	6253.79	5250.31	5510.9	4750.63	4996.99	4252.75	4502.38	3750	3996.73	3250	3507.89	2750.75	3001.62	2254.27	2490.92	1754.06	1997.54	1251.06	1510.88	750.073	999.123	250	511.027	-239.064	-15.1617
8.39818	5753.6	6155.75	5250.48	5497.49	4750	5003.75	4258.05	4501.54	3750	4001.32	3250	3494.03	2752.02	3009.13	2255.87	2503.71	1751.72	2003.83	1250.54	1495.97	750.441	995.672	255.05	502.856	-132.243	-5.25734
8.59274	5753.08	6119.98	5250	5496.25	4750.13	4997.28	4255.02	4519.59	3751.34	3990.12	3250.18	3503.96	2750.82	2978.26	2250.27	2506.26	1755.87	1990.71	1251.44	1494.36	750	999.908	254.138	512.427	-123.439	-4.02302
8.78729	5757.6	6063.77	5250	5501.55	4751.34	4999.82	4253.25	4533.5	3750.72	4006.48	3250	3494.82	2750.94	3008.88	2250.08	2478.78	1756.81	1999.24	1257.22	1496.18	750	1002.75	250	516.562	-209.343	65.8334
8.98184	5799.51	6045.99	5250	5495.79	4750	5003.6	4254.15	4501.97	3750.2	3996.95	3250.49	3495.62	2751.5	2989.33	2250	2501.22	1751.55	1999.27	1252.69	1509.37	756.884	1008.28	250	501.967	-67.2611	29.8048
9.17639	5867.74	6061.48	5250	5500.41	4750	4994.56	4253.26	4505.19	3750	3999.37	3250.8	3498.18	2752	2990.18	2250	2496.17	1751.66	2003.91	1251.62	1515.17	754.652	1008.83	254.907	499.288	-37.5174	25.0936
9.37095	5833.63	6044.46	5250	5491.66	4753.8	4989.63	4253.06	4505.8	3754.27	4009.07	3250.59	3505.54	2752.05	2993.54	2250.51	2474.55	1750.9	1998.53	1255	1496.54	752.341	999.525	253.78	497.411	-213.865	164.182
9.5655	5763.09	6102.24	5251.36	5496.27	4750.44	5004.63	4254.16	4517.06	3754.96	4000.12	3250	3502.8	2752.25	2988.42	2250	2497.12	1751.79	1998.91	1251.33	1517.9	758.755	1005.31	250	497.951	-181.975	92.8513
9.76005	5763.18	6041.71	5251.1	5500.59	4750	5000.27	4252.51	4523.77	3751.69	4008.71	3250	3494.3	2750.77	2996.79	2250.43	2494.92	1751.32	2006.22	1250	1497.35	755.434	1015.84	250.12	500.437	-145.07	65.5217
9.9546	5762.72	6026.08	5250	5504.64	4750	4998.9	4253.76	4510.41	3755.37	3987.9	3250	3508.28	2750.35	3011.03	2250	2487.83	1750	1992.05	1250.66	1501.8	751.337	1010.34	251.071	496.166	-217.434	78.7127
10.1492	5759.97	6028.48	5251.01	5497.07	4750	4996.36	4252.31	4515.43	3751.94	4009.12	3250.77	3492.92	2750	2986.8	2250.8	2488.55	1750	1996.75	1250	1492.26	753.306	990.281	250.96	506.07	-240.318	86.8829
10.3437	5756.36	6017.3	5251.65	5498.82	4750	4992.55	4250.56	4510.68	3750	4006.39	3250	3511.39	2750.44	2993.23	2252	2494.16	1752.14	1994.96	1250	1494.78	752.336	1001.34	255.409	497.549	-250	44.0605
10.5383	5750	6006.27	5251.91	5498.9	4750.93	4996.14	4253.66	4497.63	3751.42	4000.78	3250.48	3492.61	2751.08	2999.64	2251.07	2498.59	1753.53	2001.74	1250.84	1489.57	750	991.388	260.394	500.733	-250	19.5863
10.7328	5750	5993.32	5251.31	5507.12	4750.56	5000.87	4255.45	4487.64	3750	4003.27	3250	3507.89	2750.95	2987.66	2251.14	2494.88	1750	2000.25	1250	1502.67	750	992.44	253.081	506.709	-250	12.3152
10.9274	5750	6001.89	5251.24	5500.42	4751.84	5005.27	4253.22	4512.39	3750	3991.01	3250.44	3502.57	2751.93	2979.47	2250	2505.18	1752.35	1998.16	1250	1497.78	753.724	990.119	250	494.772	-245.165	-0.287424
11.1219	5750	5997.64	5250.67	5512.31	4754.02	5001.86	4256.05	4503.09	3750	3996.37	3251.33	3503.11	2753.95	2986.56	2250	2504.28	1751.4	1992.96	1250	1491.97	755.428	1001.31	250	500.939	-239.305	6.53203
11.3165	5751.29	5994.8	5254.2	5507.77	4750.08	5011.98	4255.48	4510.7	3753.05	3989.26	3253.28	3491.62	2756.04	2997.54	2250.17	2505.29	1750	1987.97	1250	1494.34	750.02	1004.07	250.445	497.271	-240.328	-17.3817
11.511	5750.48	5998.14	5255.7	5497.63	4750	5003.15	4252.17	4514.06	3751.98	4002.58	3252.08	3496.53	2755.27	3004.49	2250	2484.9	1750.4	1997.36	1250	1490.61	752.808	987.187	252.436	495.541	-243.282	-9.73437
11.7056	5750	5993.16	5251.17	5504.48	4751	5001	4251.87	4514.34	3753.64	4008.15	3252.1	3502.56	2751.94	3023.12	2250	2491.68	1750	2001.89	1258.34	1490.52	753	1002.91	254.163	500.125	-182.816	-4.43893
11.9001	5750	5996.32	5251.39	5505.58	4750	4999.67	4251.26	4511.94	3766.69	3997.58	3252.05	3494.95	2750	2969.04	2251.44	2497.71	1750	1993.41	1254.91	1507.02	752.256	999.452	251.645	511.452	-1.0325	-9.78964
12.0947	5750	5979.65	5250.84	5509.63	4750	4999.62	4250.79	4495.42	3756.1	4021.95	3252.34	3510.61	2750	3010.61	2255.44	2479.61	1752.22	1998.01	1251.45	1500	753.317	1014.87	250.132	510.784	-140.38	117.515
12.2892	5750	5991.03	5250	5506.08	4750.44	5002.72	4258.4	4496.18	3755.52	4000.43	3250	3509.18	2750.33	2972.18	2251.16	2514.06	1751.32	2005.16	1253.12	1495.21	754.469	991.541	250	493.456	-235.983	49.6137
12.4838	5750	5999.05	5250.87	5497.4	4750	5005.13	4252.36	4519.83	3753.83	4008.86	3250	3502.66	2750.71	3020.13	2251.59	2497.06	1750	1999.45	1259.43	1502.48	751.561	1007.12	250.999	504.579	-250	-2.94417
12.6783	5750	5978.62	5256.07	5492.51	4750.92	5000.08	4252.17	4502.22	3750	4007.65	3250	3485.88	2750	2969.66	2252.6	2507.84	1750	1990	1255.49	1510.79	752.719	997.946	250.446	500.595	-242.833	-11.446
12.8729	5750	5979.04	5250.78	5511.16	4750	4999.43	4251.3	4504.63	3750	3999.04	3250	3504.83	2750.75	2990.54	2252.94	2502.95	1750	1983.1	1250.55	1513.78	757.621	999.268	250.238	498.802	-87.9777	-18.9401
13.0674	5750	5971.22	5250.89	5496.12	4750	5004.54	4250	4508.86	3751.06	3992.82	3250	3502.85	2750.28	2987.87	2259.95	2489.26	1751.51	1983.45	1251	1495.15	751.141	1010.68	252.934	506.656	-8.71769	-2.87485
13.262	5750.06	5984.12	5251.2	5503.43	4753.47	4994.85	4250.7	4500.58	3750.02	4004.77	3250.55	3506.03	2753.82	2989.95	2254.74	2510	1750	1998.88	1255.13	1487.62	751.839	1005.88	250.723	508.858	-201.919	101.762
13.4565	5751.28	5988.35	5250	5502.49	4751.55	5003.62	4251.27	4513.76	3750	3997.61	3252.72	3499.94	2753.01	2983.41	2252.08	2500.19	1750	1988.62	1254	1509.71	754.798	999.192	250	504.685	-239.889	32.3508
13.6511	5752.49	5984.29	5256.34	5496.77	4750	5001.82	4251.88	4494.07	3753.82	3994.87	3251.11	3522.31	2752.7	2999.78	2250	2484.36	1750	2000.86	1252.62	1502.77	750.436	1015.18	250	497.21	-246.363	16.6989
13.8457	5752.24	5987.02	5257.08	5505.27	4751.12	4998.82	4250	4505.66	3752.2	4009.25	3250.04	3499.45	2755.66	2994.72	2250	2486.06	1753.02	1993.36	1250.76	1515.63	753.091	995.48	250.021	504.509	-245.731	1.2925
14.0402	5750	5985.18	5254.31	5501.89	4750.35	4997.3	4250	4499.43	3751.38	4008.82	3250	3504.33	2751.56	3001.85	2250	2494.01	1751.19	2000.26	1250	1491.14	754.559	999.718	250.14	504.393	-243.941	-10.1254
14.2348	5756.02	5976.06	5253.99	5510.16	4750.6	5002.66	4250	4505.7	3751.32	4009.41	3250	3499.38	2750	2989.5	2250	2496.83	1750	2000.36	1250	1492.04	750	1004.91	250.329	499.814	-226.053	-11.5629
14.4293	5794.66	5972.09	5252.05	5506.26	4750	4999.46	4250	4500.53	3750	4001.42	3250	3492.62	2751.39	2992.29	2250	2491.47	1750	1992.43	1250	1490.05	754.141	988.754	250	498.385	-114.384	-4.08161
14.6239	5792.13	5991.68	5250	5507.82	4750	4999.44	4250.24	4500.66	3750	3995.11	3250	3492.04	2751.93	2993.72	2250.15	2500.68	1751.67	1994.53	1250	1499.1	752.743	1001.13	250	504.983	-101.662	7.457
14.8184	5758.22	6008.46	5250	5493.79	4750	4992.75	4250	4509.63	3754.07	3994.56	3250.21	3499.43	2750.71	3010.09	2250.71	2496.99	1750.13	2002.15	1259.59	1488.2	750	1000.38	250	501.433	-225.913	67.1405
15.013	5759.18	5997.24	5250	5504.13	4750.68	4986.99	4253.02	4494.09	3751.72	4010.55	3251.39	3487.1	2750	2986.72	2250.34	2489.31	1750.35	1995.19	1260.74	1497.94	750.011	993.159	251.087	504.496	-250	13.2943
15.2075	5760.82	5980.28	5250	5493.23	4750	5003.67	4256.93	4490.82	3750.28	3999.98	3250.46	3508.86	2750.98	3007.84	2251.12	2502.59	1754	1992.02	1252.12	1501.12	750	1000.89	252.185	504.801	-152.376	-1.89403
15.4021	5751.68	6010.47	5251.31	5499.91	4750	4988.58	4252.35	4507.15	3754.18	3994.72	3250	3491.22	2752.09	2995.98	2254.04	2495.62	1751.93	2006.89	1252.18	1506.76	750.349	992.221	250.103	506.291	-87.8936	-19.5231
15.5966	5775.95	5984.54	5250	5508.24	4750	4993.45	4256.93	4494.43	3752.42	4003.87	3250.99	3494.63	2753.12	3002.89	2251.15	2510.96	1751.81	1993.71	1254.58	1498.53	750.677	1000.9	250	497.365	-222.938	60.6404
15.7912	5867.92	5972.09	5253	5501.51	4750.89	4994.87	4268.63	4488.66	3750	4009.85	3251.67	3496.48	2753.38	2991.23	2251.31	2507.68	1751.19	2004.72	1251.98	1508.09	750	996.407	250	504.012	-245.907	20.2752
15.9857	5841.09	6020.1	5254.09	5506.3	4750	4999.62	4255.81	4524.29	3750.27	4008.88	3251.9	3504.27	2753.27	2983.71	2250.66	2505.48	1750	1996.9	1250	1504.17	751.491	996.368	253.859	484.924	-245.859	-20.7998
16.1803	5792.65	6038.6	5251.23	5513.6	4750.36	5006.02	4252.68	4507.32	3750	3991.32	3254.16	3490.52	2753.07	2999.53	2250	2491.02	1750.23	2009.9	1251.38	1508.89	750	998.187	255.036	495.024	-249.84	0.359826
16.3748	5780.88	6016.64	5251.14	5491.43	4751.05	4996.85	4252.49	4511.4	3750.42	4002.01	3252.53	3514.88	2754.2	2993.46	2250	2486.58	1751.5	1995.54	1250	1487.04	754.967	998.084	250	500.47	-206.378	-7.65752
16.5694	5808.42	6033.94	5253.09	5501.74	4750.4	5006.67	4252.54	4508.25	3751.43	3996.32	3250.71	3516.86	2753.5	2993.28	2250.68	2498.13	1750.28	2003.64	1253.92	1496.4	756.171	998.48	252.154	503.23	-45.3341	-18.5318
16.7639	6043.45	5996.96	5252.69	5499.99	4751.25	4997.16	4252.07	4511.03	3750	4002.13	3250.86	3487.51	2751.48	3026.14	2252.34	2501.13	1751.14	1991.65	1255.67	1504.45	750.689	1008.65	254.749	492.574	-150.95	72.165
16.9585	5974.05	6137.26	5250.13	5510.82	4750.18	5005.8	4251.49	4514.61	3750	3994.24	3250	3499.12	2751.36	3025.19	2251.54	2512.56	1751.91	1991.08	1251.74	1519.99	753.619	998.699	250.793	505.629	-226.426	42.8512
17.153	5787.45	6192.03	5250	5511.23	4750.32	4998.04	4252.7	4499.92	3752.69	3993.27	3251.18	3498.92	2752.45	2975.31	2252.71	2485.85	1757.49	1997.3	1253.05	1496.81	752.043	1001.55	257.869	496.277	-226.976	7.4633
17.3476	5777.15	6130.96	5250	5497.26	4750.6	5004.9	4250.61	4514.5	3750	3998.77	3250.68	3500.36	2750.86	2991.98	2253.02	2505.39	1758.05	2008.13	1252.98	1512.94	750	998.559	258.795	506.152	-247.906	19.4613
17.5422	5768.47	6063.97	5250	5501.48	4750	5002.96	4251.23	4507.1	3750	3999.11	3250.96	3495.02	2750	2983.05	2251.32	2504.87	1752.25	2010.13	1250.27	1504.19	751.196	995.015	250.654	510.421	-250	-7.56463
17.7367	5750	6050.54	5250	5501.94	4750	4995.53	4252.93	4496.81	3751.15	3988.16	3251.18	3502.29	2751.37	3001.17	2250.72	2515.04	1750.31	1993.19	1250.07	1498.33	751.357	1000.96	252.947	505.79	-212.34	0.475291
17.9313	5750	6035.65	5250	5493	4752.59	4995.5	4251.72	4516.86	3750.24	4012.36	3250	3498.89	2751.28	3004.56	2252.02	2504.64	1751.79	1994.14	1251.97	1498.35	753.174	1007.36	253.857	503.601	-65.8425	-14.4816
18.1258	5917.41	6017.85	5250.72	5493.75	4750.5	5010.93	4252.3	4502.37	3751.5	4000.57	3250.66	3507.26	2750	2996.94	2250.27	2509.49	1750.53	2002.42	1252.41	1506.01	752.767	1000.25	250.286	513.329	-163.842	80.7074
18.3204	6033.13	5997.77	5251.05	5492.38	4750	4998.53	4253.28	4511.49	3757.32	3993.06	3250.74	3489.89	2751.15	3002.9	2250	2491.52	1750.76	1997.5	1251.13	1507.56	752.328	996.812	258.693	489.762	-243.905	23.9323
18.5149	5788.59	6244.96	5254.25	5501.67	4751.75	4999.62	4255.25	4500.02	3754.46	4007.23	3250.17	3502.13	2750.69	2998.07	2250	2503.97	1750.65	1997.03	1250	1498.69	762.277	993.464	254.963	503.186	-222.157	22.0161
18.7095	5761.41	6137.01	5256.84	5502.97	4757.13	5000.55	4255.82	4512.87	3752.05	4003.52	3250.47	3507.82	2750.24	2995.31	2250	2508.58	1750.34	2001.05	1257.5	1502.77	755.646	1015.34	250	508.658	-66.9801	-4.53536
18.904	5759.85	6103.57	5251.47	5516.57	4751.15	5006.43	4253.44	4520.69	3750.65	4004.54	3250.69	3494.64	2750.63	2976.99	2250	2491.87	1750	1978.91	1257.17	1502.23	751.574	994.4	255.261	494.452	-152.933	91.1773
19.0986	5753.07	6040.96	5252.86	5505.2	4750.23	4999.13	4255.93	4513.94	3750.14	4004.38	3250	3506.35	2751.12	2991.12	2250.48	2492.74	1750.77	1991.02	1251.14	1508.21	753.602	997.191	256.36	501.39	-237.752	32.5446
19.2931	5750	6030.94	5251.56	5502.58	4751.36	5003.75	4253.36	4511.6	3751.36	3993.83	3251.07	3499.01	2750.62	3003.92	2250	2495.14	1751.66	1982.11	1254.13	1493.91	750	1001.6	250.76	500.088	-244.237	15.5589
19.4877	5750	6000.73	5251.66	5507.84	4750	4993.97	4250.53	4498.97	3750.17	4001.33	3250	3515.81	2752.36	2988.07	2250	2486.16	1752.63	1999.22	1252.21	1518.46	750	997.792	252.31	499.182	-250	-0.985173
19.6822	5797.02	5990.31	5252.03	5496.73	4751.87	5001.76	4250	4494.04	3750.52	3999.87	3250	3508.23	2750.27	3016.75	2250	2480.37	1759.55	1989.48	1250.45	1494.15	750	992.714	252.624	502.797	-248.934	2.56799
19.8768	6032.64	5996.91	5250	5507.63	4753.01	5005.25	4253.06	4490.19	3750	3997.67	3250	3510.66	2750.19	2995.7	2250	2484.44	1753.47	2004.77	1253.5	1501.2	750	1008.45	253.626	512.539	-187.576	-11.5924
20.0713	5954.97	6200.16	5251.64	5495.06	4750	5009.45	4250.51	4510.16	3752.75	3999.27	3250	3503.13	2750	2998.73	2251.73	2495.36	1751.05	2001.94	1251.51	1507.76	750.389	986.431	255.821	500.569	-147.585	-2.42131
20.2659	5978.7	6221.7	5251.9	5504.89	4750	4997.39	4250	4499.81	3754.12	4006.14	3250	3505.52	2750	2999.07	2251.58	2474.3	1751.83	1996.02	1253.28	1518.24	750.897	1000.35	252.844	511.654	-226	45.1059
20.4604	5916.33	6415.33	5250.6	5505.45	4750	4991.74	4250	4492.48	3750	4006.99	3250	3491.11	2751.14	2981.38	2250	2499.26	1750	2005.83	1257.33	1490.13	751.859	991.239	251.88	510.144	-250	6.91936
20.655	5769.64	6479.27	5250.45	5504.94	4750	4995.04	4250.78	4490.99	3750	3992.1	3250.17	3511.05	2750.52	2996.12	2251.28	2492.83	1751.77	1994.14	1263.26	1500.86	752.45	999.049	250	506.337	-177.842	7.88809
20.8495	5751.7	6291.54	5251.04	5500.42	4750	5001.7	4253.76	4497	3753.76	3995.02	3250	3491.64	2750	3007.27	2252.3	2489.74	1755.96	1994.32	1272.4	1503.21	750	999.69	251.991	501.575	-6.5258	-32.3105
21.0441	5769.95	6222.94	5251.17	5510.18	4750	4992.76	4254.89	4495.7	3750	4007.57	3252.02	3499.39	2750	2998.23	2251.65	2497.43	1750	2013.08	1256.88	1516.53	751.02	996.687	252.344	512.407	-115.002	54.2559
21.2387	5751.2	6162.95	5250	5502.35	4750	4999.81	4253.07	4504.6	3750	4001.61	3252.07	3498.9	2751.79	2974.28	2260.33	2491.54	1750	2000.03	1250.75	1509.89	757.492	997.484	250	497.642	-171.957	101.345
21.4332	5753.24	6129.22	5252.1	5506.56	4751.19	4995.3	4252.83	4518.15	3750.61	3992.92	3252.62	3509.85	2750	2986.07	2254.41	2513.55	1753.9	1994.6	1250.57	1496.35	751.053	1018.02	250	498.263	-69.1965	76.9186
21.6278	5754.77	6058.13	5252.97	5497.02	4750.67	4996.08	4250.62	4511.43	3750.46	3994.9	3252.18	3515.78	2750.71	2998.69	2252.06	2489.29	1750	2002.99	1250	1496.15	750	999.356	252.191	501.581	-181.351	190.709
21.8223	5752.73	6061.99	5250	5508.42	4750	5000.23	4251.04	4504.52	3750	3994.01	3251.16	3491.62	2751.63	2974.83	2253.96	2479.65	1750	1992.24	1256.54	1501.28	750.417	994.147	260.072	502.481	-250	96.7336
22.0169	5750	6043.63	5250.88	5504.39	4751.46	4991.38	4250.86	4502.51	3752.2	3991.7	3251.75	3494.38	2751.76	2991.84	2258.2	2497.59	1757.07	1988.18	1253.65	1505.59	751.485	999.121	254.102	517.163	-215.267	52.9054
22.2114	5753.91	6037.37	5251.15	5496.6	4752.11	5000.71	4250.55	4509	3762.94	3992.07	3253.49	3499.76	2754.14	2999.86	2255.62	2504.21	1755.34	2000.27	1250	1510.7	751.182	999.771	250.978	508.968	-213.287	54.8594
22.406	5760.01	6023.34	5250	5506.16	4750	5005.8	4250.45	4498.58	3759.32	4002.25	3251.11	3512.98	2755	3000.14	2251.58	2511.55	1750.36	2000.05	1250.24	1501.05	750	1005.25	250	506.891	-243.336	46.7061
22.6005	5767.88	6011.6	5252.73	5493.95	4750.07	4999.79	4250.11	4501.06	3752.98	4015.05	3250.78	3505.91	2751.84	3000.28	2251.99	2492.49	1750.99	1997.61	1250.61	1496.31	751.189	996.65	251.282	505.305	-244.158	12.6222
22.7951	5756.33	6023.85	5253.32	5495.53	4751.67	4996.56	4250.58	4501.63	3750.17	3996.29	3250	3497.84	2751.97	3002.17	2254.28	2492.06	1750	1997.78	1250	1497.48	754.484	994.419	251.174	504.854	-247.745	-3.36115
22.9896	5750	6001.07	5250	5510.12	4751.41	4999.13	4253.42	4499.63	3751.78	4004.86	3251.28	3501.87	2751.59	3000.75	2250	2514.82	1750	2001.14	1250.86	1502.77	750	1003.98	250	511.288	-237.126	-9.39186
23.1842	5750	5996.8	5252.67	5486.42	4752.4	5012.12	4253.87	4506.66	3753.32	4000.73	3251.05	3508.79	2751.81	2999.2	2252.32	2501.01	1751.31	1991.93	1251.69	1502.59	750	1002.32	252.738	488.819	-140.724	-3.52528
23.3787	5752.27	5984.03	5253.54	5502.67	4751.96	5008.32	4255.24	4505.66	3752.07	3997.8	3250.9	3501.22	2750	2990.53	2253.63	2496.11	1750.17	2008.43	1250.03	1501.97	750.368	999.691	251.524	509.012	-108.547	0.102512
23.5733	5756.46	6009.13	5250	5512.42	4750	4994.53	4259.72	4511.37	3750.07	4012.66	3250.46	3509.15	2750.71	3014.95	2250	2502.82	1750	1999.8	1250.91	1504.3	750.742	988.135	251.716	498.278	-211.373	31.5525
23.7678	5755.34	5992.41	5250.76	5501.29	4750	4992.17	4253.14	4532.62	3750.15	3998.51	3250.87	3507.09	2751.44	2990.41	2252.1	2489.47	1752.62	1996.01	1250	1501.02	751.346	997.745	250	507.838	-243.992	19.713
23.9624	5751.04	5994.78	5254.86	5492.62	4750.76	5006.31	4250	4513.83	3750	3995.3	3250.66	3501.3	2750.32	3010.14	2251.1	2508.34	1753.95	2006.42	1250	1491.35	753.137	997.001	252.124	501.473	-250	-7.2145
24.1569	5817.3	5991.5	5252.71	5501.98	4750.72	4995.76	4250	4504.58	3750	3998.93	3250.7	3495.72	2753.23	2986.06	2250.48	2515.25	1751.48	2003.72	1257.47	1494.34	751.084	1000.91	252.055	504.549	-250	-8.67287
24.3515	6009.04	6005.4	5254.95	5501.96	4750	4997.99	4250	4500.04	3752.42	3988.7	3250.18	3517.35	2750	3031.74	2250.18	2488.49	1750.22	2006.88	1254.17	1506.89	750.813	1002.51	250	504.947	-206.152	-16.5567
24.546	5862.12	6146.04	5252.73	5509.01	4750	5001.62	4250	4503.53	3750.11	4001.83	3250	3512.23	2751.56	2988.65	2250	2508.89	1750	2004.74	1252.72	1505.06	750.189	998.407	250	497.702	-33.2652	-19.6181
24.7406	5767.26	6076.29	5250.49	5503.68	4750	5005.57	4250	4500.33	3750	4000.52	3250	3496.85	2750.71	2995.62	2251.55	2489.67	1751.73	1988.99	1250.3	1502.36	750	1003.42	250	497.29	-148.038	55.8417
24.9351	5756.93	6058.57	5250.26	5500.49	4750	5001.54	4250.23	4499.31	3751.16	3985.58	3250	3504.36	2750	2987.09	2251.67	2500.82	1751.83	1999.78	1251.15	1504.34	750	985.361	251.192	495.364	-239.505	40.986
25.1297	5753.71	6012.99	5250.37	5502.55	4750	4993.51	4251.28	4498.7	3750.33	3992.85	3250	3503.32	2750	2993.03	2251.15	2509.88	1750	1996.9	1256.29	1497.37	750.733	983.024	250.73	505.492	-217.115	-4.14146
25.3243	5753.94	6017.52	5250	5501.42	4750	4995.75	4250	4514.68	3750.16	3992.56	3250	3483.66	2750.37	3001.86	2254.59	2495.11	1750	2003.26	1251.79	1509.21	750.486	994.112	250	508.608	-72.1367	-4.6388
25.5188	5753.49	5993.02	5250	5499.61	4754.91	4989.3	4251.44	4499.48	3750.36	3995.53	3255.17	3488.53	2750	3019.13	2253.07	2506.88	1752.2	1986.53	1250	1495.48	750	995.644	254.183	487.237	-110.79	16.7399
25.7134	5752.53	5969.42	5252.37	5493.86	4753.23	4997.65	4251.73	4498.93	3752.71	4011.73	3252.73	3507.8	2750.62	2974.8	2251.46	2495.79	1750	1996	1250.92	1501.13	751.27	992.401	252.277	500.794	-226.795	63.4261
25.9079	5762.51	6015.66	5253.2	5500.58	4750	4997.09	4250	4501.95	3754.09	3996.47	3251.56	3504.26	2750	2991.29	2251.2	2492.12	1750	1994.82	1250	1495.99	750.832	1001.53	250.471	495.623	-247.196	10.6404
26.1025	5759.52	5972.16	5250	5509.58	4751.63	4992.51	4250.99	4495.4	3754.64	4012.05	3251.4	3510.61	2750	2985.18	2251.67	2501.84	1750.72	1999.74	1250.63	1501.16	753.276	989.383	250.999	507.041	-250	11.3604
26.297	5777.43	5997.67	5250.32	5500.53	4750	5002.22	4252.35	4509.52	3755.22	4003.13	3250	3507.86	2751.24	2996.25	2250.95	2505.69	1751.07	1995.61	1250	1498.68	751.084	1009.39	250	499.339	-244.469	-14.1548
26.4916	5913.07	5974.41	5255.52	5492.54	4750	4991.92	4254.78	4501.68	3750.66	4012.47	3250	3500.19	2751.86	3012.83	2250.38	2502.45	1750	2007.42	1253.63	1500.27	750.238	992.082	250.8	493.982	-238.374	3.78515
26.6861	5890.32	6000.06	5251.08	5500.07	4755.76	4988.41	4263.28	4483.19	3750	4000.97	3250.08	3494.61	2751.83	2983.39	2250.64	2506.41	1750.33	1995.7	1253.18	1498.39	750.304	993.112	253.944	492.979	-241.912	18.3043
26.8807	5788.71	6052.18	5250	5500.6	4751.61	5006.98	4271.24	4516.87	3750	3995.03	3250.79	3500.39	2753.83	3007.25	2253.02	2502.36	1752.88	1991.51	1250.33	1499.62	750	987.627	251.136	504.773	-247.201	-8.52511
27.0752	5942.19	6033.32	5259.94	5495.55	4752.62	4992.12	4258.43	4524.39	3750	3989.81	3250.99	3488.28	2761.91	2998.69	2266.77	2486.18	1750.68	2001.1	1250.45	1504.94	750	989.517	252.136	507.664	-250	0.143778
27.2698	5995.38	6010.97	5263.39	5499.65	4752	4998.83	4254.31	4504.73	3750.58	3990.16	3251.34	3499.21	2759.89	3016.45	2266.89	2505.07	1753.06	1993.74	1250	1503.22	751.678	1003.4	252.641	500.91	-247.3	-28.0942
27.4643	5791.88	6161.76	5257.5	5494.29	4750	4995.09	4251.06	4507.55	3751.09	3996.15	3250.63	3503.23	2752.8	3024.16	2257.53	2513.19	1750.86	2007.74	1250.03	1493.47	752.306	994.972	250.085	505.525	-237.022	-17.2394
27.6589	5760.73	6090.51	5279.95	5508.11	4750.48	4990.41	4250	4505.74	3750.43	3996.9	3256.21	3504.28	2750.94	3007.68	2251.4	2498.64	1750	1989.61	1250.1	1498.03	751.169	992.954	254.419	501.322	-234.81	1.53164
27.8534	5750	6036.8	5493.33	5486.24	4752.48	4991.81	4250	4502.95	3750	4003.67	3254.63	3519.97	2750	3016.95	2250	2499.35	1750.7	2002.49	1250.3	1497.52	751.579	995.748	275.065	498.343	-238.667	-12.5516
28.048	5759.51	6019.92	5406.59	5569.74	4751.02	5006.54	4250.48	4503.4	3750	4003.31	3250	3517.19	2750	3004.71	2250	2479.5	1750.39	2006.37	1252.19	1506.03	753.136	1009.2	259.45	521.709	-250	-4.64678
28.2425	5760.78	6030.79	5269.59	5561.47	4750	4998.55	4250.19	4496.05	3750	3991.86	3250.98	3494.66	2750	2997.6	2250	2506.07	1750.31	2003.9	1250.12	1503.85	753.222	993.496	253.649	502.734	-188.173	-19.7317
28.4371	5750.63	6008.41	5258.87	5526.82	4750.19	4997.01	4253.59	4494.34	3750	3993.38	3250	3507.85	2750	2981.23	2250.06	2506.16	1750	2002.67	1250	1502.69	751.25	1010.33	251.859	511.197	-1.10426	-18.205
28.6316	5753.63	6002.69	5253.08	5510.83	4750	5004.51	4251.04	4514.72	3750	4000.56	3250.01	3499.58	2750	3014.2	2251.88	2479.93	1755.83	1994.58	1250.02	1501.47	759.359	991.569	254.222	502.068	-155.032	99.1322
28.8262	5763.11	5993.92	5250.78	5504.26	4750	4998.2	4251.87	4505.9	3752.87	3993.32	3250	3494.58	2750	2992.23	2250	2497.26	1753.85	2004.93	1258.34	1491.88	757.517	1008.15	252.182	510.141	-195.173	45.7298
29.0208	5757.77	6003.91	5254.8	5507.49	4750	4994.27	4254.02	4500.83	3751.08	4006.27	3250	3495.49	2750	2998.18	2251.01	2498.26	1750	2007.59	1252.88	1510.28	750	1011.37	250	504.912	-34.7195	35.2023
29.2153	5752.62	5994.85	5250.6	5517.56	4751.82	4990.11	4253.54	4508.24	3750	3998.43	3250.06	3516.54	2750	3002.36	2252.28	2496.38	1755.17	1989.45	1251.73	1502.6	750	1005.93	250	488.966	-141.352	155.101
29.4099	5763.05	5972.11	5250.57	5507.23	4751.53	4998.37	4253.15	4504.86	3750	3998.1	3250	3505.58	2750	2998.63	2251.47	2509.1	1751.34	2008.16	1254.13	1491.28	750	1000.67	253.277	499.393	-245.631	68.6176
29.6044	5771.11	5997.47	5251.13	5501.85	4750	5006.82	4251.28	4504.87	3753.88	3993.44	3250	3505.18	2750.47	2989.42	2254.05	2498.91	1750	2006.17	1251.4	1498.82	751.659	995.693	250	508.114	-250	11.4565
29.799	5764.32	5981.23	5253.33	5502.51	4751.6	4996.19	4250.92	4509.89	3752.04	4008.49	3252.5	3481.98	2750.52	2971.87	2252.56	2505.3	1751.34	2001.67	1250.84	1505.83	754.232	994.133	250	498.892	-212.717	-2.27431
29.9935	5975.09	5995.34	5252.91	5505.51	4754.01	4995.64	4252.67	4500.4	3750	4006.86	3250	3511.85	2753.84	2978.32	2251.75	2506.31	1750.82	1994.17	1250	1505.62	753.716	1006.63	250.365	502.866	-145.939	-2.09802
30.1881	6054.6	6016.52	5255.59	5505.87	4750.83	5008.36	4250.85	4517.76	3751.69	4000.87	3250	3491.97	2754.11	2984.59	2251.92	2509.32	1750	1994.97	1250	1501.4	765.81	1004	250	492.769	0.463109	11.2403
30.3826	5911.59	6405.95	5257.74	5505.32	4752.56	5001.98	4250	4488.88	3753.87	3997.71	3250	3488.43	2758.72	2988.25	2250.84	2511.93	1750	1986.1	1250.93	1494.94	760.288	1018.71	252.138	492.243	-127.611	149.214
30.5772	6035.41	6274.29	5253.54	5506.85	4751.95	5001.73	4250.98	4505.24	3750.54	4010.19	3250	3501.53	2758.46	2996.08	2252.6	2489.44	1750	1989.51	1253.47	1497.05	753.475	1017.55	252.269	496.388	-231.667	99.0789
30.7717	5881.47	6586.65	5250	5496.78	4750	5005.07	4254.07	4484.99	3750	4013.02	3250	3500.85	2755.78	3014.81	2252.06	2513.59	1750.13	1993.6	1250.53	1508.1	752.66	1001.27	251.086	505.018	-243.277	41.62
30.9663	5764.07	6466.68	5250	5501.5	4753.52	4994.01	4251.97	4505.57	3750	4002.52	3250.16	3490.71	2758.14	2987.62	2250	2506.72	1750.68	1993.63	1250	1487.29	750.584	1012.21	252.207	503.71	-242.654	28.9131
31.1608	5758.25	6351.95	5251.29	5498.61	4751.58	5002.97	4250.91	4503.22	3751.8	3988.98	3250	3499.52	2757.26	3004.97	2251.41	2498.43	1750	1997.03	1257.25	1495.6	751.611	997.049	251.019	506.098	-239.353	4.71711
31.3554	5768.53	6245.64	5250.43	5509.23	4750	5003.35	4251.39	4509.59	3750.5	4000.12	3250	3489.53	2757.2	3002.42	2250.1	2480.32	1750	1987.86	1257.68	1508.43	750.985	1002.12	250.295	499.934	-244.725	18.1904
31.5499	5756.83	6190.26	5250	5498.37	4750.49	5001.71	4252.24	4505.81	3750	4005.6	3250.44	3494.89	2754.68	2997.99	2252.75	2492.68	1750.07	1996.95	1251.41	1515.42	750	1006.73	253.018	504.059	-237.484	8.78001
31.7445	5756.95	6131.89	5250.24	5496.7	4750.2	5008.81	4252.52	4502.28	3750.84	3997.05	3253.24	3499.53	2751.99	2994.33	2251.09	2501.87	1750.58	1981.28	1250	1502.9	750	1000.4	253.547	493.413	-185.768	-12.3821
31.939	5750.38	6121.27	5250	5499.93	4750.16	4992.2	4253.46	4512.06	3752.03	3993.18	3252.4	3510.07	2750.71	3019.37	2251.08	2502.11	1750	1986.07	1252.53	1508.09	750	999.984	251.422	499.864	-234.206	58.6991
32.1336	5750	6070.3	5250	5504.05	4750.43	5004.08	4253.35	4504.51	3750.03	4005.33	3250.6	3489.63	2750.48	3005.23	2250.49	2500.6	1753.59	1993.19	1251.84	1495.62	750	995.979	253.892	494.456	-236.442	-0.117606
32.3281	5750	6056.22	5250	5501.43	4755.65	4989.02	4252.9	4509.69	3750.8	4001.34	3250.57	3497.75	2750	3000.66	2250.73	2506.46	1751.28	1997.96	1250.93	1501.92	750	997.744	251.199	515.689	-72.1424	-21.1061
32.5227	5757.76	6036.98	5251.72	5498.61	4756.98	4997.24	4255.01	4505.61	3752.32	4010.37	3254.45	3495.04	2750	3013.17	2250	2499.99	1750.23	1994.03	1252.71	1492.4	750	1004.66	250	504.817	-152.84	73.9486
32.7173	5764.5	6024.52	5250	5502.88	4751.44	5011.83	4254.3	4525.37	3752.52	4001.14	3252.05	3520.47	2751.08	2987.84	2251.74	2490.71	1752.45	1990.24	1251.37	1506.29	752.525	998.092	250	499.438	-239.843	37.286
32.9118	5753.4	6044.57	5250	5499.11	4751.64	5001.57	4253.15	4506.19	3751.95	4003.06	3250.03	3516.54	2750.85	3009.1	2254.45	2489.23	1750	1995.54	1250.68	1508.39	750.781	1009.91	255.146	499.373	-243.594	4.9683
33.1064	5757.5	5994.22	5252.21	5491.11	4750.02	4995.74	4255.5	4511.08	3750	4003.04	3250	3479.13	2750.52	3014.26	2251.48	2504.38	1750	1993.35	1251.15	1515.35	750.019	1006.21	254.203	495.335	-248.435	4.84008
33.3009	5758.02	6018.11	5250	5504.5	4750	5006.28	4258.59	4509.08	3752.58	3999.24	3250.24	3492.3	2751.47	3004.28	2251.15	2502.63	1752.75	1984.75	1251.92	1500.49	750.952	997.523	250	509.335	-250	1.15547
33.4955	5750	6019.83	5250	5500.65	4752.59	4993.16	4252.72	4531.3	3756.7	3998.88	3250	3507.4	2750.2	2993.94	2252.02	2501.97	1751.57	1996.16	1250.44	1509.65	752.098	1003.35	256.33	502.903	-250	-13.8231
33.69	5792.18	5995.8	5251.37	5495.85	4750	5002.76	4251.48	4519.4	3754.29	4009.99	3250	3487.81	2750.74	2986.78	2251.45	2511.89	1750	1992.53	1250.16	1511.1	752.444	998.133	253.732	510.276	-231.818	-21.8031
33.8846	5861.46	5983.13	5251.27	5509.48	4750	5000.32	4250.72	4498.02	3753.09	3999.69	3250.12	3493.93	2751.56	3003.88	2250.4	2499.58	1754.01	1997.17	1250.27	1501.33	752.288	1002.47	250	507.348	-147.223	-18.5816
34.0791	5771.83	6057.29	5251.8	5496.26	4751.81	5000.62	4251.13	4508.84	3750.26	4004.83	3250.25	3496.22	2750.31	2998.61	2250	2515.25	1756.23	1997.01	1250	1499.3	750.584	1005.5	252.556	486.832	-220.738	59.6733
34.2737	5750	6014.07	5251.87	5499.85	4752.16	4990.6	4250.79	4518.13	3750	4002.49	3250.28	3494.03	2750.58	3006.6	2250	2502.93	1751.85	2009.89	1251.28	1495.14	751.832	994.822	251.249	510.968	-247.22	1.84399
34.4682	5750	6020.12	5258.22	5490.62	4750.29	5000.43	4251.94	4510.35	3750.8	3993.05	3250.61	3509.58	2754.01	2983.23	2250	2500.1	1752.67	1981.85	1251.71	1508.73	750.343	1005.23	250	501.301	-248.688	-10.3318
34.6628	5750	6006.57	5257.69	5500.88	4753.64	4999.68	4253.58	4508.36	3760.23	3991.75	3250	3502.08	2755.47	3003.5	2250	2496.83	1750.77	1999.65	1251.33	1513.13	751.298	1007.58	252.147	504.3	-247.384	-20.7755
34.8573	5750	5996.08	5251.15	5515.63	4750.98	5000.85	4253.18	4499.38	3752.85	4000.14	3252.86	3498.02	2752.04	3004.63	2250	2498.23	1750	1996.58	1253.41	1501.22	752.21	991.529	250.921	510.963	-246.836	-12.8437
35.0519	5750	5992.78	5250.1	5504.49	4750	4998.1	4251.83	4520.19	3752.47	3999.95	3252.66	3498.13	2751.99	2989.25	2251.24	2472.69	1751.64	1994.69	1251.14	1510.24	750	1006.36	250	502.429	-244.24	-8.10893
35.2464	5750	5988.2	5250.6	5492.96	4750.82	4991.8	4252.17	4510.33	3756.43	4005.71	3252.15	3511.92	2753.7	3008.04	2250	2508.92	1750	2002.21	1250	1503.63	754.463	998.288	250	496.354	-230.322	-13.3174
35.441	5750	5978.21	5250.06	5499.92	4750.42	5006.27	4253.29	4500.11	3752.12	4008.44	3253.98	3489.55	2757.47	3006.04	2250	2493.01	1750	1997.98	1254.8	1497.97	753.563	1000.46	250	496.986	-192.937	6.8985
35.6355	5750	5988.58	5250.28	5506.79	4751.8	4994.08	4259.33	4505.85	3750	4008.58	3251.59	3516.72	2755.43	3028.54	2250.63	2507.1	1752.98	1989.22	1252.03	1503.5	750	1009.57	253.268	501.775	-111.867	-12.2746
35.8301	5750	5986.44	5251.18	5501.7	4750.99	5002.37	4264.08	4511.99	3750	4002.66	3250.69	3501.04	2755.05	2986.18	2250	2502.1	1752.47	1998.1	1250	1509.13	750.677	993.292	251.527	510.334	-199.544	67.2188
36.0246	5750	5990.33	5250	5502.69	4750	5000.82	4258.64	4531.29	3750.09	3994.74	3253.09	3493.58	2761.43	3000.52	2251.24	2480.55	1750	2001.86	1250.43	1509.92	750	1004.32	251.661	505.26	-248.548	23.5508
36.2192	5750.34	5994	5250	5502.32	4750.8	4997.06	4258.49	4501.24	3750	4001.68	3254.63	3496.47	2755.45	3037.27	2252.59	2492.09	1752.45	1998.3	1250	1497.87	750.088	997.042	252.446	494.985	-223.98	5.18046
36.4137	5750.84	5994.7	5252.62	5494.86	4754.61	4994.42	4256.88	4515.74	3750	4001.19	3251.72	3517.33	2752.69	3033.44	2251.16	2515.01	1751.73	2004.42	1250.4	1501.18	751.08	997.848	259.504	497.578	-227.162	-2.8757
36.6083	5750.37	5993.61	5250.33	5518.43	4750	5008.17	4255.59	4512.18	3750	4000.07	3250.52	3512.69	2750	3010.68	2251.86	2492.79	1750	1999.85	1256.04	1491.84	750	1003.64	261.255	504.431	-213.076	13.3475
36.8029	5758.81	5995.09	5250	5500.94	4750	5007.72	4250.86	4511.06	3751.29	3998.12	3251.36	3504.96	2750.63	2997.1	2251.79	2496.39	1750.86	1995.24	1252.8	1509.08	750	1002.83	253.569	509.279	-57.8933	-5.02143
36.9974	5760.18	5989.28	5250.53	5498.8	4751.96	4990.97	4250	4502.65	3752.81	4003.18	3250.04	3499.91	2751.18	2998.42	2251.43	2510.15	1751.32	1997.88	1250.48	1500.48	752.419	982.626	251.391	498.373	-113.267	55.3832
37.192	5761.54	5992.75	5252.83	5504.24	4751.24	5008.16	4250	4494.84	3755.07	3992.03	3250	3513.65	2752.32	3015	2250.92	2490.71	1750.67	1991.64	1253.2	1501.85	750.957	992.838	250	505.389	-222.443	59.2494
37.3865	5774.88	5989.86	5252.56	5496.27	4750	4999.44	4250	4506.29	3758.67	4006.75	3251.8	3495.59	2752.17	2978.82	2251.33	2498.07	1750	2001.39	1253.58	1493.73	750	999.423	251.602	489.249	-227.455	45.1291
37.5811	5801.31	5992.24	5253.29	5506.78	4750	5001.55	4250	4505.19	3769.53	3998.08	3250.85	3507.25	2750.57	2999.21	2254.93	2502.17	1750	2000.09	1250	1504.99	751.539	993.359	252.649	502.286	-249.822	49.8828
37.7756	5812.42	6003.34	5258.78	5501.71	4751.84	4989.44	4252.15	4496	3757.25	4005.51	3250.7	3491.05	2751.22	2989.14	2253.89	2513.81	1750	1996.65	1250	1502.96	750	999.374	250	510.814	-233.582	2.80133
37.9702	5778.31	6036.27	5262.6	5504.02	4750	5003.15	4250.65	4510.6	3752.14	3998.63	3250.55	3495	2753.53	3004.75	2250.78	2503.42	1750.02	2001.19	1252.74	1490.46	751.176	1001.03	250	500.503	-119.279	-14.5155
38.1647	5753.21	5998.45	5263.58	5498.02	4750.78	4999.3	4251.16	4500.42	3753.09	3998.03	3250	3509.42	2752.82	2992.82	2251.15	2504.21	1750	1995.59	1251.44	1505.94	768.454	984.727	250.873	499.609	-212.419	84.4413
38.3593	5758.98	5999.74	5263.17	5500.97	4750.04	4999.04	4252.33	4509.89	3753.48	3998.79	3252.04	3500.54	2760.28	2990.09	2250	2486.45	1750	1999.59	1250.23	1501.89	756.441	1015.56	250	498.235	-249.66	26.9435
38.5538	5760.68	5991.26	5265.33	5502	4751.06	5003.87	4250.88	4514.17	3750.92	4018.32	3250.39	3508.3	2754.89	3029.32	2251.54	2495.27	1753.23	1986.02	1250.2	1515.16	751.407	994.601	250	495.439	-250	15.1189
38.7484	5840.5	5989.1	5266.36	5500.67	4752.62	4993.99	4253.85	4505.42	3750	4000.55	3250.73	3504.08	2756.91	3004.53	2250.55	2497.86	1750	2000.17	1253.56	1489.72	751.777	1003.2	251.105	496.771	-236.778	-8.10825
38.9429	6054.01	5995.69	5254.71	5504.71	4750	4999.46	4256.98	4499.76	3755.86	4001.01	3251.82	3500.77	2755.63	3021.84	2250	2497.35	1750	2001.54	1252.78	1513.66	751.166	991.845	251.707	505.274	-233.335	-10.8329
39.1375	5862.71	6210.35	5285.84	5492.53	4750	4996.43	4252.71	4516.48	3754.33	4006.7	3250	3504.31	2751.61	2968.68	2250.32	2497.53	1750.55	1993.34	1250	1503.83	753.805	998.085	251.315	500.769	-237.092	4.58194
39.332	5771.16	6110.03	5518.74	5493.9	4755.45	4996.92	4253.13	4498.82	3750	4004.78	3252.18	3504.45	2753.05	3022.68	2250	2495.97	1750	1991.75	1250	1501.66	756.3	1004.5	252.251	497.719	-238.422	-3.07424
39.5266	5765.76	6052.82	5443.53	5617.8	4753.7	5009.57	4252.11	4508.03	3752.17	3995.43	3256.29	3492.01	2753.01	2987.29	2251.15	2500.09	1750	1999.9	1250	1498.14	760.945	998.947	253.575	504.842	-236.405	12.4894
39.7211	5766.36	6032.49	5285.53	5655.64	4750.73	5003.81	4251.07	4489.63	3758.09	4000.72	3250.55	3519	2752.9	3005.01	2258.96	2480.96	1751.2	1990.85	1250.62	1489.74	754.301	1014.3	251.212	508.681	-139.945	-12.4181
39.9157	5761.02	6031.55	5254.93	5572.79	4750.95	4999.87	4251.55	4504.97	3751.56	4011.36	3251.26	3485.36	2758.06	3023.02	2269.51	2502.63	1753.91	1995.51	1250	1505.35	753.477	1003.2	250.493	507.117	-111.248	-3.09416
40.1102	5760.03	5996.04	5256.04	5533.11	4750	4997.38	4250.57	4516.04	3752.8	4001.49	3251.71	3506.12	2766.97	2978.26	2294.67	2494.28	1750	2003.54	1250	1501.97	753.877	1007.94	250.61	495.614	-235.494	54.4016
40.3048	5759.87	5998.18	5256.72	5517.43	4750	4993.29	4250.3	4514.38	3753.54	3990.12	3250	3505.63	2766.08	3002.49	2267.36	2520.5	1750	1997.86	1250	1497.08	751.124	1008.69	250	505.922	-250	17.9656
40.4994	5766.34	6013.84	5256.46	5521.5	4750.35	5003.01	4250	4514.51	3751.65	4004.57	3250.02	3498.78	2766.41	3009.18	2252.05	2503.33	1753.69	1994.21	1250	1493.25	753.945	1002.02	252.626	486.932	-102.405	-13.182
40.6939	5762.72	6000.37	5254.12	5520.11	4750	4992.87	4250.2	4502.51	3754.64	3998.43	3250.11	3499.43	2769	3000.64	2250.67	2508.72	1750.18	2000.28	1250	1494.78	753.774	999.793	254.576	493.872	-46.1145	-5.04989
40.8885	5764.86	5991.68	5259.41	5508.72	4750	5002.02	4250.62	4503.76	3750.08	4003.88	3250	3502.69	2763.75	3027.24	2250	2474.16	1750	1997.06	1250	1504.12	750	1001.73	250	499.494	-217.026	85.8063
41.083	5770.01	5983.09	5270.87	5511.44	4751.69	4992.34	4250.9	4497.7	3750	4000.91	3250	3489.51	2757.98	3024.75	2254.12	2495.63	1750.89	2008.57	1250	1497.49	750.91	988.326	253.732	491.352	-244.742	23.6009
41.2776	5756.12	5999.02	5266.91	5511.51	4750	5007.79	4251.65	4502.81	3750.51	3998.45	3250	3491.27	2753.47	3010.85	2252.38	2499.11	1751.21	1988.05	1250.42	1503.09	750	995.42	252.718	509.571	-233.914	4.49205
41.4721	5882.14	5985.49	5258.08	5508.62	4750	4993.16	4253.14	4500.93	3750.52	4003.16	3250	3502.36	2752.67	3030.98	2250.13	2498.27	1750.9	1994.18	1251.76	1481.95	750	995.237	251.154	504.395	-212.762	10.7099
41.6667	6091.41	5986.64	5263.1	5513.17	4754.32	4984.29	4257.19	4486.58	3750.74	3994.69	3250	3488.49	2750	3002.08	2250	2502.5	1750.09	2000.01	1250	1502.79	751.612	1003.17	255.197	487.96	-240.727	42.3201
41.8612	5832.57	6368.75	5274.43	5507.88	4753	5002.4	4255.37	4515.55	3754.12	4005.22	3250	3498.27	2750	3004.78	2250.16	2508.67	1750	2003.22	1250.76	1493.73	750.296	998.57	254.405	495.038	-246.842	10.3527
42.0558	5774.89	6225.02	5276.9	5503.66	4751.15	5004.45	4251.46	4514.31	3770.3	3993.1	3250.07	3492.49	2750.59	2994.97	2250	2488.89	1750	1983.47	1251.48	1500.12	750	994.526	252.266	505.697	-250	-25.299
42.2503	5763.93	6114.21	5276.01	5500.99	4753.09	5001.39	4251.32	4513.5	3761.58	4010.27	3252.13	3485.99	2750	3007.19	2250.98	2494.6	1755.88	1987.74	1250	1495.99	751.345	999.969	250.032	500.764	-250	-17.7655
42.4449	5762.87	6088.25	5268.33	5521.23	4752.26	5004.07	4250.4	4493.28	3752.64	4012	3252.52	3499.47	2750.92	3001.13	2251.84	2499.58	1752.06	2002.13	1250	1492.99	750.24	1006.46	250.876	494.161	-250	-19.9297
42.6394	5751.4	6057.41	5295.66	5505.92	4750.25	5013.33	4251.52	4505.06	3751.64	4011.43	3250.5	3511.54	2750.43	3003.71	2250	2507.98	1750.43	1996.96	1253.05	1500.74	750.914	994.962	251.697	497.483	-247.378	-22.1485
42.834	5753.98	6029.83	5473.72	5506.82	4750	4997.54	4253.21	4505.18	3750	4003.45	3251.29	3498.18	2752.66	2993.94	2250.37	2494.54	1752.42	2004.27	1255.29	1497.93	752.238	989.682	250	506.935	-248.237	-7.41511
43.0285	5757.33	6021.22	5460.28	5536.87	4753	5001.17	4258.06	4494.75	3750.53	3991.59	3252.03	3506.44	2752.48	3013.98	2252.54	2501.17	1753.02	1993.06	1252.65	1506.36	750	1003.77	250	490.83	-240.073	-2.50053
43.2231	5753.1	6010.35	5327.15	5741.9	4750.57	5008.34	4256.88	4512.7	3751.15	3996.02	3251.49	3503.13	2751.52	2998.61	2252.51	2504.38	1750.48	2006.66	1253.51	1497.79	750	992.587	254.968	502.689	-196.988	-24.5322
43.4176	5753.47	6009.56	5531.91	5558.56	4750	5004.06	4254.67	4517.02	3750.35	4000.42	3252.36	3505.2	2750	3003.78	2256.84	2500.74	1750.24	1999.26	1251.15	1505.64	757.92	996.086	253.329	507.351	-190.68	-18.4477
43.6122	5758.98	6009.41	5411.09	5866.28	4750	4992.84	4256.23	4518.63	3750	4002.71	3251.53	3504.28	2750	2978.36	2257.81	2498.55	1751.23	1994.71	1250.44	1500.35	756.885	995.868	250.968	511.184	-245.443	10.4906
43.8067	5753.37	5999.04	5280.9	5951.09	4750	5000.12	4255.46	4502.72	3754.67	4007.36	3250.67	3492.94	2752.01	2991.44	2252.35	2522.71	1750	1991.44	1250.38	1504.85	750	1003.29	252.258	495.622	-250	-9.49587
44.0013	5759.35	5979.71	5258.49	5937.05	4750	4997.46	4255.71	4503.77	3753.47	4008.78	3250	3494.39	2751.19	3012.14	2251.15	2512.57	1753.2	1995.42	1250.29	1492.02	751.921	993.15	250.84	504.293	-163.046	-30.2039
44.1958	5757.16	5998.35	5286.5	5815.66	4750	4998.06	4253.3	4524.11	3750	4011.28	3250	3487.98	2751.59	2987.62	2250	2513.84	1752.9	1998.61	1250.23	1502.4	751.523	1000.55	251.309	500.048	-60.3689	-24.3683
44.3904	5751	5997.63	5356.68	5738.06	4750.68	4993.14	4253.18	4500.45	3750	4004.99	3252.1	3492.91	2750.55	3023.1	2250	2488.91	1750	2005.05	1250	1495.86	750	1008.32	250.971	506.388	-207.326	67.7539
44.585	5750	5996.05	5280.04	5804.28	4750.08	4998.99	4255.08	4497.78	3750	3995.9	3250.73	3501.32	2755.11	2994.32	2250	2484.79	1750	1998.27	1253.47	1500.36	750	991.511	250.426	506.608	-247.814	6.56945
44.7795	5750	5992.91	5253.8	5711.45	4750	5004.11	4252.88	4520.11	3752.74	3994.71	3250.08	3499.82	2755.98	3001.69	2250	2494.96	1750	1994.18	1254.87	1493.16	753.78	992.823	250.522	505.695	-250	-9.94014
44.9741	5750	5993.6	5251.03	5657.76	4751.32	4996.96	4253.09	4508.47	3755.33	3997.42	3252.07	3494.12	2750.86	3021.13	2250	2488.44	1750	1995.63	1251.89	1491.98	753.854	1008.25	252.151	497.149	-245.798	-9.96204
45.1686	5750	5973.86	5250	5595.74	4750.82	5002.86	4253.24	4511.4	3751.38	4009.59	3250.76	3514.69	2750	3001.64	2251.48	2494.07	1750	1997.75	1251.13	1507.92	754.312	995.259	252.809	495.529	-245.491	-2.17329
45.3632	5750	5993.39	5253.01	5587.36	4750	4998.13	4253.46	4503.94	3752.61	4009.73	3250.12	3495.56	2752.98	2993.9	2258.81	2484.5	1751.8	1994.53	1250	1507.29	752.466	1008.6	250.781	500.645	-245.902	-15.5549
45.5577	5750	5993.9	5250.81	5554.22	4750	5000.34	4256.8	4514.01	3753.63	4002.12	3250.02	3494.75	2751.15	2990.04	2260.49	2508.38	1751.1	1995.96	1251.46	1498.89	751.413	1004.13	250.209	505.12	-246.691	3.87843
45.7523	5750	5995.18	5251.2	5552.32	4750	4989.12	4255.39	4512.43	3754.45	4014.66	3250.99	3505.7	2750.31	2988.27	2254.65	2510.11	1750	1996.06	1257.14	1496.61	750.511	1017	250	495.882	-217.649	-11.6889
45.9468	5750	5982.92	5252.96	5529.39	4750	5002.99	4257.55	4515.24	3753.19	4010.78	3252.71	3503.32	2757.3	2994.17	2252.32	2491.53	1750	1994.71	1253.45	1508.5	750	1001.5	250	485.18	-158.501	-10.1431
46.1414	5753.69	5985.37	5250.81	5522.57	4750	4997.27	4262.97	4500.06	3750.18	4000.55	3250.83	3511.2	2765.02	2994.68	2251.44	2498.65	1750	2002.63	1252.79	1505.86	750	995.709	250.563	493.756	-224.084	46.4894
46.3359	5754.84	5989.35	5255.19	5510.64	4751.75	4986.91	4254.14	4520.59	3750	3998.31	3250.39	3503.87	2773.58	3001.75	2251.21	2491.86	1750.54	1995.36	1253.73	1507.89	751.444	995.195	253.736	486.503	-247.863	3.5762
46.5305	5752.18	5997.27	5251.73	5527.49	4750.15	5000.36	4252.43	4510.06	3750	4000.53	3250.99	3492.22	2770.87	3012.15	2250.29	2511.43	1752.37	1995.74	1251.78	1499.65	751.225	999.477	250	501.584	-242.489	-29.8584
46.725	5750	5972.52	5250	5510.73	4750	4993.39	4255.82	4508.32	3752.03	3992.52	3250.87	3497.47	2755.34	3026.07	2251.1	2498.94	1750	2001.45	1250.22	1506	750	999.326	250	500.797	-245.576	5.40984
46.9196	5750	5990.91	5250	5509.92	4750.81	4997.69	4261.78	4502.18	3750.41	4003.77	3251.31	3505.73	2753.23	3009.64	2250.87	2503.6	1750	1994.79	1251.46	1494.65	752.154	997.906	251.969	497.555	-245.877	0.977306
47.1141	5750.75	5986.25	5250	5499.99	4750	4997.52	4253	4513.11	3750	3995.17	3250	3516.92	2755.82	3002.57	2250	2500.94	1750	1992.27	1250	1499.46	752.038	995.086	252.992	495.685	-246.909	-5.29965
47.3087	5751.77	5990.96	5250.94	5498.73	4750	4997.01	4254.98	4504.2	3750	4002.14	3250	3505.51	2754.07	3019.17	2250	2498.6	1750	1996.47	1250	1502.5	752.873	993.424	252.353	500.628	-245.549	-2.85489
47.5032	5750.07	5990.7	5250	5505.32	4750.23	4992.58	4254.22	4508.52	3750	3999.34	3253.49	3486.64	2752.9	3011.19	2250	2486.94	1750	1996.43	1250.78	1498.74	760.467	1003.23	256.595	495.222	-250	-19.7467
47.6978	5750	5964.45	5250	5497.99	4750	5002.76	4253.42	4524.46	3750	3997.2	3251.73	3510.83	2750.06	2997.7	2250	2487.75	1750	1996.27	1251.53	1503.8	755.577	997.315	256.805	499.78	-250	-7.56622
47.8923	5750.31	5982.72	5250	5499.96	4750.71	4995.38	4252.51	4505.41	3753.16	3991.93	3251.92	3498.94	2752.81	2999.63	2250	2489.46	1750	1994.66	1250	1510.71	750.096	1002.62	253.683	503.769	-201.509	-14.5753
48.0869	5750	5991.68	5250	5487.54	4754.53	5003.71	4255.78	4514.2	3752.02	4004.55	3252.01	3493.95	2751.99	3008.4	2250.18	2504.32	1750.72	1995.86	1250.2	1507.22	750.023	992.057	252.817	507.743	-56.1376	-27.693
48.2815	5752.35	5969.91	5250	5501.57	4751.82	4999.03	4255.39	4515.4	3750.73	3996.6	3250.53	3502.19	2750.72	3009.49	2250.9	2492.97	1751.4	1993.1	1250.15	1505.61	750.395	999.094	250.168	505.128	-104.412	79.7108
48.476	5751.54	5984.51	5251.68	5487.74	4750.3	4998.44	4258.74	4502.02	3750.71	4006.69	3252.04	3487.16	2750.71	3018.15	2250.04	2501.7	1750	1999.31	1250	1504.01	752.433	1006.52	250	496.786	-202.342	25.2078
48.6706	5752.65	5980.97	5250.46	5503.36	4752.51	4998.17	4256.2	4501.9	3750	3999.35	3250	3503.65	2750.3	2995.07	2250.1	2504.2	1750.32	1985.81	1252.57	1503.72	753.475	998.326	251.847	494.313	-219.478	78.031
48.8651	5750.39	5987.93	5250	5501.81	4750	5007.55	4254.72	4521.84	3751.66	4001.13	3250	3507.45	2752.28	2997.59	2250.98	2496.36	1753.32	1993.15	1251.46	1505.9	751.233	1001.13	250	498.628	-114.168	9.6244
49.0597	5750.66	5994.32	5250	5494.34	4750	4999.17	4253.32	4513.71	3750.8	4001.56	3250.28	3505.05	2751.09	2999.21	2252.42	2500.39	1750.44	2009.67	1250	1503.75	750.142	985.728	250	499.966	-157.869	111.085
49.2542	5750.84	5974.84	5254.42	5490.58	4750.09	4997.21	4252.21	4527.34	3750	4001.88	3250	3508.24	2750	2996.14	2253.39	2497.67	1752.34	1991.42	1253.52	1496.21	754.716	993.159	250	494.325	-236.957	50.5075
49.4488	5750	5986.51	5259.07	5494.35	4750	4995.72	4252.45	4508.55	3750	3993.27	3250.15	3496.56	2750.49	2992.57	2250.65	2504.76	1751.57	1999.8	1253.25	1504.81	754.237	1004.5	258.752	489.596	-242.525	27.8839
49.6433	5752.39	5971.18	5264	5496.06	4750	5002.49	4251.23	4519.82	3750	3998.61	3250	3496.24	2754.51	2978.82	2250	2506.91	1750	2004.19	1250.69	1500.19	750.944	1010.06	252.169	509.343	-250	8.70938
49.8379	5753.34	6001.46	5311.85	5501.85	4751.42	4996.82	4255.53	4504.57	3750.63	4000.15	3250	3497.85	2751.1	3033.12	2250	2497.01	1752.03	1991.98	1251.59	1501.64	750.006	999.929	250	499.161	-250	-6.29491
50.0324	5750.6	5999.45	5305.43	5520.57	4752.8	4998.81	4261.24	4492.42	3750	3996.54	3250	3494.6	2750.59	3029.58	2250	2502.46	1751.13	1999.38	1250	1494.92	750	1003.43	255.021	497.192	-246.963	-17.0433
50.227	5752.29	5990.05	5263.52	5522.07	4750	5002.74	4252.13	4529.72	3750.42	4004.01	3250	3498.06	2751.3	2984.89	2250	2507.9	1750	2001.73	1250	1497.9	750	1000.78	256.192	500.496	-213.557	-3.51694
50.4215	5750.74	5996.83	5254.61	5507.25	4750	5001.77	4253.07	4500.6	3753.74	3986.3	3250	3506.53	2751.63	3006.84	2250	2510.21	1755.68	2003.31	1255.86	1502.37	750	996.016	255.768	509.154	-164.458	-20.0951
50.6161	5750	5999.03	5252.8	5504.18	4750.68	4994.28	4251.14	4509.99	3750.47	4015.19	3250	3487.63	2751.21	3010.71	2250	2508.27	1762.17	1992.77	1251.67	1508.99	750	999.385	259.935	500.697	-231.655	43.0448
50.8106	5750	5977.41	5250.19	5513.38	4750	5005.79	4254.37	4500.51	3750	4004.4	3251.48	3487.24	2750.4	3012.83	2250.13	2488.62	1751.17	2002.42	1250	1493.07	751.755	999.28	266.371	504.431	-249.044	5.62133
51.0052	5750	5984.19	5250.08	5501.55	4750	4992.8	4257.46	4498.8	3750.8	3999.64	3250	3498.1	2751.29	3002.04	2251.74	2489.32	1750	2000.3	1251.97	1490.34	756.452	996.774	255.043	513.463	-248.618	-7.13265
51.1997	5750	5987.37	5250.59	5490.36	4750	4995.35	4252.2	4503.81	3751.76	3999.43	3250.39	3489.51	2750.4	2997.08	2255.8	2497.15	1750	1990.11	1250	1499.82	750.697	1010.25	252.036	518.381	-250	-19.5379
51.3943	5751.66	5978.2	5251.62	5499.97	4751.63	4994	4251.45	4505.16	3752.41	4003.55	3250.27	3500.95	2750	2984.43	2254.4	2511.98	1750.17	1995.17	1250	1491.55	752.34	1004.43	250	497.239	-249.021	-10.9947
51.5888	5750	5995.53	5258.05	5496.52	4750.67	4998.41	4250	4508.18	3753.21	4000.45	3250	3491.56	2750	3000.66	2250.77	2509.01	1750	1995.82	1251.58	1483.59	754.792	1002.91	250.281	507.908	-244.605	-16.3942
51.7834	5750	5993.32	5258.75	5500.28	4750	5001.86	4250.01	4505.16	3755.18	3999.81	3250.16	3479.68	2750.47	2989.74	2250.32	2499.81	1752.04	2002.67	1253.75	1496.84	750.103	1015.6	251.951	492.891	-230.054	-15.5249
51.978	5750	5977.5	5303.37	5501.15	4750	5001.06	4252.44	4502.03	3752.37	4013.03	3250.14	3498.21	2750.95	2991.26	2252.83	2491.88	1752.29	1990.39	1250	1501.34	750.312	1001.33	250.5	509.458	-235.888	2.76363
52.1725	5750.22	5999.41	5354.83	5504.04	4750.67	4990.23	4253.11	4501.91	3750	3999.21	3250	3508.2	2750.7	3014.02	2250	2519.81	1750	1997.89	1250.93	1500.91	751.338	992.62	251.304	493.207	-243.825	7.02108
52.3671	5750	5991.77	5412.87	5523.36	4750	4998.6	4253.31	4499.94	3750	3997.29	3250	3494.65	2758.59	2985.58	2252.8	2503.66	1751.34	1994.03	1250.66	1503.94	750	999.373	250.847	514.207	-247.112	5.88703
52.5616	5750	5986.72	5463.89	5534.41	4750	4994.76	4253.27	4520.27	3750.72	3989.56	3250	3486.92	2758.69	3004.49	2253.87	2489.76	1755.1	1993.53	1250	1498.83	750.197	990.956	251.112	488.648	-250	3.8742
52.7562	5751.55	5976.69	5364.37	5615.62	4750	4998.73	4253.14	4513.69	3750	3998.8	3250	3499.41	2750	3010.05	2250	2503.7	1750.68	2006.95	1253.76	1497.49	750	1001.17	250	503.121	-250	-16.4512
52.9507	5753.05	5981.48	5378.06	5601.5	4750	4993.15	4253.32	4504.34	3750.26	4003.69	3250.2	3493.64	2752.03	2996.47	2250.16	2500.33	1750	1999.44	1253.62	1508.68	757.081	988.388	250	504.471	-250	-11.8366
53.1453	5751.39	5990.11	5411.63	5544.96	4752.32	4999.09	4251.87	4501.42	3750.01	4006.68	3250.34	3505.22	2750.66	3010.82	2250	2495.87	1751.11	2002.16	1250	1502.98	754.647	1005	250	493.815	-249.655	-21.0988
53.3398	5751.95	5988.9	5359.22	5704.74	4750.89	5001.9	4251.84	4513.17	3750	4006.42	3250.51	3483.7	2750	3002.67	2253.21	2482.73	1750.13	2003.67	1250.62	1505.25	750.637	1000.44	250	498.988	-250	-2.09314
53.5344	5750	6007.34	5411.78	5637.35	4750.21	4999.2	4252.41	4511.04	3752.31	3995.64	3251.31	3491.28	2752.66	2989.47	2258.07	2488.64	1750	2009.29	1250	1497.92	754.264	1001.87	250	496.127	-248.471	-14.3506
53.7289	5750	5984.68	5503.62	5673.79	4750.62	5006.62	4252.45	4509.57	3753.48	3997.82	3250	3504.08	2753.27	2993.39	2255.82	2502.35	1750.09	2001.07	1250	1494.74	751.977	1002.31	252.668	490.336	-229.307	-21.6165
53.9235	5750	5983.17	5334.9	5917.44	4750.41	4995.79	4250.25	4519.44	3750	3999.91	3250.67	3505.56	2750	3010.83	2256.5	2504.55	1756.98	1987.41	1250.25	1490.43	750	1007.71	253.701	494.522	-195.917	-23.8002
54.118	5750	5992.6	5250	6000.54	4750.04	4997.31	4251.66	4508.5	3751.14	4001.7	3250.76	3493.81	2750	2999.7	2254.71	2505.14	1751.51	2018.13	1253.6	1495.07	763.551	995.398	253.398	505.198	-100.815	6.399
54.3126	5750	5990.54	5254.14	5863.47	4752.48	4995.4	4251.79	4496.86	3752.42	3998.59	3252.81	3503.11	2752.5	3016.02	2251.15	2518.4	1751.42	1996.46	1250	1507.12	760.268	1005.48	254.508	510.143	-108.197	-12.7076
54.5071	5750	5968.73	5295.89	5801.54	4752.95	5001.64	4254.58	4500	3750.31	4002.83	3252.52	3501.58	2750.27	2999.75	2250	2498.23	1752.56	1994.8	1250	1493.65	750	1007.88	251.839	508.124	-227.963	33.5914
54.7017	5750.17	5986.46	5314.15	5770.76	4750.02	5000	4251.88	4519.4	3753.61	4001.41	3251.88	3510.79	2750	2993.74	2250.2	2500.39	1750	2005.4	1250.01	1496.45	755.445	989.234	250.964	509.691	-241.252	7.35166
54.8962	5752.43	5992.54	5284.48	5732.51	4750.63	5000.36	4250.98	4505.32	3753.82	3999.54	3253.35	3496.96	2752.32	2974.37	2250	2496.78	1750	1993.03	1250	1493.82	760.099	995.008	250	508.618	-239.621	19.4339
55.0908	5751.23	5993.12	5250	5676.61	4750	4992.46	4251.28	4510.2	3750	4000.96	3251.09	3502.74	2752.33	2985.34	2250	2488.12	1751.48	1988.43	1250	1496.11	751.155	1003.39	250	501.15	-246.868	1.02902
55.2853	5752.21	5994.83	5250	5637.89	4750	5005.65	4250.1	4511.57	3750	3991.26	3250.86	3501.93	2750	3014.2	2251.31	2495.28	1750.29	1997.92	1253.13	1491.79	750	1009.69	258.203	496.732	-205.805	-8.13935
55.4799	5754.17	5986.94	5314.44	5573.47	4753.55	4989.62	4252.31	4504.31	3750.42	3994.36	3250.73	3507.03	2751.84	3010.54	2252.66	2505.24	1750.2	1997.87	1252.32	1501.04	750	998.49	278.535	487.342	-56.6356	-8.68892
55.6744	5750.74	5988.16	5530.29	5564.55	4753.43	4999.63	4251.87	4514.65	3750	4004.16	3250	3503.15	2755.94	2964.88	2250.93	2517.47	1755.18	1984.32	1250	1500.81	750	990.236	253.499	511.183	-170.488	72.2933
55.869	5750	5985.14	5467.94	5704.01	4750	5009.88	4254.36	4505.73	3750	3997.56	3251.54	3494.79	2755.44	3011.1	2250.14	2502.12	1750	2003.44	1255.11	1490.07	750.179	1000.66	251.513	496.855	-250	41.2716
56.0636	5752.56	5992.26	5343.08	5941.78	4750.05	4997.39	4266.58	4497.69	3750.33	3994.41	3251.95	3496.49	2755.32	2999.54	2251.07	2504.89	1750.56	1991.39	1258.83	1496.36	751.039	1000.29	250.532	497.367	-98.5086	2.60927
56.2581	5750.86	6001.7	5274.93	6020.85	4750	4988.91	4254.08	4530.21	3752.88	3992.22	3252.92	3496.22	2759.14	3006.1	2250.46	2511.23	1754.13	1991.92	1251.56	1512.96	751.265	1001.7	250	494.508	-37.5408	19.138
56.4527	5750.41	5985.96	5259.72	5931.05	4750.94	4989.27	4252.22	4511.4	3753.17	3999.85	3250.29	3518.04	2774.44	2991.05	2250	2507.17	1750	2009.15	1250	1497.94	750	1007.77	251.596	502.984	-205.709	95.359
56.6472	5750	5979.95	5273.34	5823.88	4754.87	4995.98	4251.64	4506.75	3751.95	4003.48	3250	3496.53	2762.67	3027.79	2250	2501.23	1750	1989.1	1250.46	1499.66	750	999.984	250.289	512.198	-235.667	100.346
56.8418	5755.45	5981.15	5278.83	5760.54	4751.29	5004.19	4250.78	4512.12	3750.96	4007.31	3251.09	3496.46	2754.35	3015.66	2250	2506.32	1751.96	1994.7	1256	1499.49	754.204	994.993	250.043	499.067	-237.789	31.2633
57.0363	5750	5977.14	5250	5687.18	4750.46	4997.29	4252.38	4495.28	3751.21	4004.98	3250	3507.68	2753.29	3021.89	2250	2506.09	1751.5	1995.56	1251.29	1507.46	752.755	1009.61	250	481.906	-220.468	17.42
57.2309	5776.22	5991.79	5250	5643.92	4751.97	4998.96	4256.24	4493.29	3750	4001.2	3252.82	3494.73	2751.11	3015.03	2250	2493.11	1750	1996.46	1250	1499.36	751.282	1002.69	251.637	494.78	-232.79	38.1945
57.4254	5970.83	5972.35	5385.96	5596.25	4750	5006.58	4253.2	4511.09	3750.22	3994.36	3255.59	3496.39	2752.8	2997.49	2250.34	2489.88	1750	1994.03	1252.41	1497.46	751.332	998.247	252.429	498.278	-240.297	22.6841
57.62	5916.6	6078.62	5596.81	5559.06	4750	4993.34	4258.45	4507.52	3751.72	3990.33	3257.08	3518.7	2753.83	3006.62	2252.83	2484.25	1750	1999.62	1252.43	1491.01	750.883	999.398	250.838	513.904	-244.969	19.2631
57.8145	5771.16	6078.36	5274.36	5925.6	4750.93	4987.72	4271.76	4499.81	3750	4007.4	3261.25	3500.1	2756.84	3004	2250	2501.26	1757.03	1983.84	1257.56	1495.85	753.182	1007.24	253.189	499.635	-250	2.96579
58.0091	5750.6	6022.12	5250	5867.94	4750.07	4997.24	4256.81	4543.09	3750	3993.07	3251.64	3519.48	2754.28	3017.17	2251.38	2500.12	1755.2	2002.92	1254.57	1501.95	750.672	1013.64	250.539	507.753	-250	-7.46372
58.2036	5754.26	5983.17	5280.19	5727.51	4750	5004.07	4250.74	4494.43	3750.7	3994.4	3250	3497.61	2751	3003.68	2250.63	2499.14	1751.17	2003.27	1250	1498.77	750	996.804	252.45	495.887	-216.636	-20.6189
58.3982	5753.86	6011.85	5372.49	5702.44	4750	4997.98	4250.64	4511.66	3750	3995.85	3250	3490.13	2750	2978.23	2250.12	2506.96	1751.89	1997.09	1253.05	1492.16	751.41	994.479	252.346	501.845	-106.595	-0.952859
58.5927	5751.32	6001.83	5375.17	5663.74	4753.84	4993.75	4252.26	4498.08	3751.45	3997.78	3250	3500.14	2750	2981.73	2251.64	2495.28	1750.8	1995.97	1251.53	1496.62	750	1006.35	250	505.072	-38.8758	48.8535
58.7873	5751.65	5995.66	5337.73	5744.43	4752.51	5002.57	4252.99	4504.2	3754.24	4001.47	3250	3496.14	2750	2987.55	2252.46	2503.18	1750	2004.88	1250	1492.23	750	993.028	250.443	492.57	-152.417	58.3808
58.9818	5753.19	5995.28	5513.46	5655.88	4750.15	5002.13	4251.1	4493.35	3751.71	4006.17	3252.34	3503.12	2750	2994.56	2255.92	2510.38	1750	1994.56	1251.67	1495.96	751.029	987.188	252.858	494.135	-235.89	62.627
59.1764	5753.38	5995.63	5386.48	5838.79	4751.38	5002.15	4252.78	4505.26	3750.09	4004.33	3253.02	3495.83	2752.4	2996.76	2256.3	2512.41	1750	1996.11	1255.32	1495.61	750.769	998.293	250	505.992	-244.225	28.6554
59.3709	5753.6	5980.24	5260.78	5855.63	4751.83	4998.59	4252.71	4509.23	3753.23	4011.57	3250	3499.69	2751.8	3005.15	2251.58	2535.65	1750	1990.49	1250	1509.94	750	996.599	250	496.676	-242.36	8.32997
59.5655	5755.01	5984.73	5258.57	5802.38	4750	5004.84	4250.65	4510.12	3754.43	3997.62	3250	3472.56	2751.36	2988.5	2251.94	2489.01	1750	1993.69	1250	1500.49	752.115	1002.69	254.295	491.795	-245.941	21.7404
59.7601	5757.52	5998.26	5262.84	5706.68	4750	4996.12	4251.44	4508.25	3750	4010.47	3250	3502.34	2751.59	2994.35	2250.24	2505.94	1758.57	1991.99	1250	1497.29	753.591	997.385	250.285	505.721	-250	-4.59997
59.9546	5757.84	5991.14	5272.71	5655.95	4750	4995.25	4253.16	4495.01	3750.39	3997.54	3250	3485.21	2753.44	2971.28	2250	2502.17	1755.52	2000.34	1254.47	1488.64	755.915	1011.81	250	500.597	-248.727	-1.84129
60.1492	5757.9	5999.28	5275.47	5636.61	4750	4994.56	4251.63	4514.32	3750.67	3995.82	3250.49	3487.95	2753.03	3000	2251.7	2481.19	1751.52	2000.39	1259.96	1494.09	762.992	991.643	253.695	498.33	-233.492	-23.1624
60.3437	5750	5980.3	5267.94	5588.31	4750	4991.08	4255.43	4503.41	3750.92	3997.78	3250.66	3504.74	2757.55	2982.31	2250	2491.47	1752.24	1993.56	1256.34	1515.06	754.339	1009.7	260.895	487.111	-211.964	-4.65784
60.5383	5759.6	5993.75	5278.47	5587.66	4753.44	4987.77	4253.02	4512.72	3753.84	3998.81	3252.28	3486.39	2756.53	3005.95	2250.55	2495.69	1752.04	2003.02	1258.52	1502.33	753.6	1015.05	250.944	512.485	-139.466	-4.12165
60.7328	5778.6	5970.74	5330.93	5560.46	4755.52	4996.76	4251.4	4513.12	3750.93	3994.87	3251.26	3498.26	2752.45	3013.27	2250.24	2493.49	1755.63	2009.99	1252.47	1510.83	752.398	1005.91	250.092	501.254	-156.181	-1.57648
60.9274	5868.21	5983.12	5370.1	5572.94	4750	5006.56	4251.93	4498.32	3750.43	3998.86	3252.4	3496.16	2752.74	2978.06	2250	2499.94	1755.42	2004.02	1250	1486.83	750.638	1011.48	251.078	502.725	-239.262	31.5685
61.1219	6079.59	5995.74	5319.28	5586.86	4750.36	4990.48	4251.36	4492.71	3758.33	3980.41	3253.41	3501.65	2757.57	3000.65	2252.56	2488.42	1750	2007.63	1250	1493.86	751.032	988.3	251.29	501.961	-187.708	8.47125
61.3165	5896.54	6222.78	5300.89	5616.07	4752.13	4990.72	4256.63	4496.03	3760.4	4017.25	3251.97	3502.19	2760.7	2992.76	2250	2514.29	1750.17	2002.5	1250	1492.59	751.015	999.742	252.912	493.858	-44.9486	4.91425
61.511	5926.36	6156.21	5399.23	5594.61	4751.23	4996.96	4253.45	4516.02	3754.26	4009.82	3252.81	3494.29	2766.18	3008.95	2250	2494.18	1750.13	1990.02	1250	1490.5	755.888	996.018	253.875	507.397	-138.084	115.069
61.7056	6067.78	6089.22	5479.68	5572.85	4750.7	4999.67	4251.04	4496.47	3751.7	4003.62	3252.08	3507.22	2770.85	3012.98	2253.08	2498.56	1750.74	1994.11	1250	1492.49	756.266	1004.12	251.332	500.281	-114.919	73.3756
61.9001	5818.9	6363.82	5279.31	5721.7	4750.76	5001.14	4252.46	4506.51	3753.3	4000.91	3250.63	3504.59	2758.53	3020.38	2252.34	2508.63	1750	1998.44	1250	1491.56	750.707	1012.85	250.103	509.116	-89.1239	37.4435
62.0947	5765.69	6232.14	5254.57	5640.27	4751.56	4982.86	4252.16	4515.86	3751.42	4002.97	3251.86	3499.07	2752.34	3020.59	2251.35	2493.51	1750	1992.03	1250	1503.53	750.644	1013.83	255.711	490.806	-227.316	106.665
62.2892	5766.38	6114.31	5268.92	5589.11	4752.13	5003.47	4252.03	4502.83	3750.85	4002.07	3250.97	3510.89	2751.72	3024.2	2250.56	2503.22	1750	1989.67	1252	1497.63	751.355	999.897	254.663	501.644	-248.816	48.9636
62.4838	5755.47	6089.68	5263.74	5565.69	4752.77	4996.74	4253.1	4515.3	3751.28	4004.72	3251.01	3499.57	2752.14	2995.01	2250.53	2502.58	1750	1986.97	1251.81	1502.21	751.529	992.277	250	491.964	-247.169	16.9846
62.6783	5754.96	6043.06	5250	5558.54	4750.04	4999.77	4253.65	4497.39	3750.75	3998.6	3250.9	3498.38	2751.8	3009.4	2250.96	2488.13	1750	1994.06	1251.58	1499.8	757.065	993.467	252.447	495.702	-246.406	14.4815
62.8729	5757.47	6046.27	5251.17	5521.62	4750	4990.72	4251.68	4504.11	3754.36	4001.95	3251.26	3496.53	2751.81	2976.63	2250.99	2497.87	1750	1997.21	1261.3	1497.73	757.876	998.823	250.597	503.071	-250	9.10541
63.0674	5756.62	6016.68	5257.77	5528.07	4750.57	5000.45	4250.33	4506.15	3757.75	4001.5	3251.56	3499.56	2757.45	2992.88	2251.38	2512.42	1750	1999.52	1262.82	1496.16	750.329	1004.79	250	507.49	-249.313	-3.02779
63.262	5754.33	6014.72	5250	5527.47	4750	4986.36	4252.43	4492.88	3754.28	4006.03	3250.72	3502.45	2754.79	3008.83	2252.23	2499.55	1750	1989.27	1260.97	1506.8	750	1001.76	253.149	493.263	-245.081	-6.1136
63.4565	5754.66	6020.19	5252.11	5522.1	4752.01	4999.32	4253.47	4517.93	3751.37	4011.36	3250.38	3512.04	2755.59	3016.23	2252.25	2497.1	1750	2001.97	1255.29	1504.21	750	1004.58	251.652	499.936	-243.314	-1.57146
63.6511	5761.72	6007.28	5251.74	5518.96	4752.7	4995.57	4256.08	4498.18	3751.84	4012.64	3250.91	3505.73	2754.5	3020.2	2253.54	2507.21	1750.41	1997.61	1250.79	1506.05	750	992.382	250.288	503.724	-246.999	-14.6751
63.8457	5768	5999.3	5250	5502.47	4750	5003.56	4259.77	4511.7	3750.55	4007.56	3251.72	3501.26	2752.57	2999.74	2255.86	2493.14	1752.42	1986.89	1250.38	1485.58	750	996.952	255.179	493.483	-247.202	-11.7037
64.0402	5759.13	6018.67	5250	5498.04	4750.73	4996.18	4255.42	4515.05	3750	4005.79	3252.83	3507.89	2750.11	2974.23	2253.78	2522.31	1750.94	2004.42	1250.07	1496.32	750	1001.13	251.217	508.778	-177.539	-16.339
64.2348	5751.13	5985.17	5251.06	5505.02	4750	4998.82	4253.7	4511.57	3752	4001.05	3251.72	3507.13	2750	3003.23	2253.45	2502.76	1750.52	1998.68	1250.27	1492.64	751.435	991.191	250	499.953	22.0483	-17.3144
64.4293	5750	5999.23	5254.22	5494.75	4750	5002.59	4251.76	4513.76	3751.9	4006.69	3251.73	3517.49	2753.38	2968.1	2251.96	2510.77	1750.91	1998.33	1250.13	1496.27	750.768	999.717	250.114	503.289	-141.358	136.352
64.6239	5750	5989.25	5253.16	5504.77	4756.91	4995.93	4251.08	4508.49	3750.15	3999.91	3250.88	3498.22	2752.25	2994.4	2250	2505.19	1750	2000.75	1250	1498.75	752.709	999.701	251.962	493.054	-240.584	67.6048
64.8184	5750	5993.47	5251.62	5496.63	4751.62	5009.64	4250	4519.11	3750.26	4005.67	3250	3496.92	2751.24	2987.96	2250	2503.34	1750	2004.82	1250.13	1491.85	757.845	999.041	251.201	503.02	-249.831	8.31058
65.013	5750	5989.02	5250.26	5495.17	4750	4999.61	4252.49	4505.07	3750.75	4002.34	3252.89	3495.62	2754.53	3004.25	2251.26	2488.32	1750	1997.9	1251.14	1502.53	759.552	1007.7	254.802	498.895	-246.344	0.689867
65.2075	5750.06	5987.9	5250.19	5490.63	4754	4989.59	4251.43	4515.02	3750	4006.77	3254.71	3496.65	2752.42	3017.07	2250	2508.15	1751.89	1983.2	1250.7	1499.23	755.239	1010.5	256.101	500.871	-239.651	-11.5409
65.4021	5750.08	5973.61	5269.1	5488.64	4750.42	5005.2	4251.56	4503.74	3750	4009.46	3250	3510.78	2752.23	3008.51	2250	2491.87	1751.48	1999.28	1250.36	1494.22	752.854	1006.15	250	510.525	-233.808	-2.65246
65.5966	5751.72	6000.24	5288.74	5484.53	4750	4997.82	4253.01	4502.43	3752.02	4000.73	3250	3511.27	2751.01	3017.85	2250	2483.81	1750	2001.76	1250	1499.09	751.467	1007.15	255.057	499.762	-245.36	12.3864
65.7912	5756.61	5975.19	5262.88	5502.71	4751.16	4987.82	4254.63	4510.06	3750.73	4011.89	3250	3498.46	2751.53	2991.71	2250	2505.83	1751.71	1987.57	1260.03	1493.57	750	1003.66	256.284	496.811	-244.536	3.1931
65.9857	5751.87	5999.75	5255.33	5494.68	4750	4993.24	4251.56	4519.96	3750	4002.91	3250	3509.02	2750.09	3004.35	2251.59	2499.86	1750.35	2000.79	1256.93	1500.31	750	1006.87	250	506.345	-111.648	-20.0048
66.1803	5750.75	5993.72	5265.81	5484.4	4750	4997.82	4252.31	4516.55	3750	3997.39	3250	3508.28	2753.59	2993.7	2250	2505.3	1750	2008.44	1251.89	1495.18	750	1005.22	250	489.079	8.37291	-16.365
66.3748	5750	5995.33	5317.04	5491.02	4750.05	4992.39	4252.63	4514.6	3751.63	4001.37	3250.59	3505.13	2776.01	2967.13	2250	2494.27	1754.84	1996.28	1261.36	1486.34	752.387	1000.99	250.212	499.505	-179.506	99.4055
66.5694	5751.58	5996.04	5537.36	5489.61	4750	4997.42	4253.29	4496.24	3750	4014.82	3250	3503.08	2769.58	2993.81	2251.36	2493.03	1752.77	2000.43	1252.56	1513.36	755.059	997.466	250.197	497.975	-241.871	40.4217
66.7639	5761.59	5993.76	5453.03	5601.86	4751.38	4996.05	4254.61	4502.89	3750	4008.37	3250.17	3500.55	2754.41	3024.29	2250.76	2520.57	1750	1989.11	1250.56	1498.36	751.379	1012.44	250.872	500.501	-245.487	25.24
66.9585	5756.6	6013.33	5282.94	5636.76	4754.1	4997.88	4260.56	4505.96	3750	3997.2	3250.44	3493.21	2750	3003.43	2251.05	2485.99	1750	1991.29	1250.9	1488.55	750.708	1008.08	251.777	507.373	-247.503	-0.720062
67.153	5759.74	5994.56	5251.82	5568.6	4750.43	4999.99	4256.14	4519.68	3752.53	4003.21	3252.31	3495.28	2757	2985.37	2254.27	2492.25	1751.92	1987.99	1251.92	1501.4	750	1003.1	250.99	498.741	-247.844	5.44999
67.3476	5765.89	5997.07	5255.27	5546.59	4750.25	4998.87	4252.66	4518	3750.57	4007.95	3251.55	3509.38	2756	3027.7	2251.49	2512.52	1754.21	1995.14	1252.85	1503.53	754.241	999.268	250	503.261	-178.018	-8.0517
67.5422	5763.82	6000.55	5287.62	5518.21	4752.34	4994.51	4252.12	4520.62	3750.12	3996.5	3250.68	3502.88	2752.56	3036.93	2251.85	2497.32	1752.07	1994.12	1251.07	1507.97	754.342	1004.42	250.828	491.967	-94.0632	-23.6865
67.7367	5750.25	5997.88	5359.78	5510.28	4750	5003.94	4250.42	4512.56	3753.1	3998.22	3250.17	3496.05	2753.19	2989.18	2253.84	2496.9	1750.3	1997.43	1250.94	1507.4	750.186	1010.19	253.623	502.395	-206.653	38.93
67.9313	5764.07	5991.61	5399.48	5530.48	4750	4996.67	4250.22	4498.96	3752.75	4007.27	3250.34	3494.27	2751.98	3021.36	2253.93	2497.52	1750.67	1996.79	1253.88	1499.08	754.197	987.015	250.919	506.763	-245.218	23.2792
68.1258	5779.22	5980.49	5349.02	5541.43	4750	4999.04	4250.92	4498.33	3750	4013.29	3251.66	3494.63	2750.8	2975.9	2251.68	2500.78	1750.24	1995.98	1251.65	1513.11	751.481	1012.11	254.106	496.802	-250	0.449859
68.3204	5765.12	5985.73	5278.47	5562.23	4750.48	4990.02	4251.71	4504.05	3754.45	3996.08	3250.74	3509.59	2752.94	2991.04	2250.94	2505.28	1750	1986.74	1251.04	1503.2	750	999.838	254.732	501.867	-246.082	0.265299
68.5149	5764.42	5977.74	5350.19	5540.13	4750	4998.69	4250.99	4515.55	3761.64	3992.5	3251.44	3499.21	2754.94	2995.84	2250	2492.22	1752.34	1993.29	1251.06	1509.58	752.457	995.548	254.756	498.673	-243.329	-8.63022
68.7095	5784.73	5995.1	5548.33	5506.91	4750	5001.38	4250	4492.76	3751	4020.53	3250.44	3507.57	2756.69	3008.88	2250	2492.47	1753.76	1994.82	1250	1490	753.925	996.328	254.601	505.964	-236.857	3.20876
68.904	5851.19	5996.24	5326.5	5687.53	4750	5003.36	4250	4500.29	3754.07	3991.04	3250	3506.06	2755.8	3018.14	2251.27	2499.26	1750.05	2005.19	1251.25	1508.36	750.546	1013.92	251.72	506.221	-248.202	-7.38346
69.0986	6066.22	6051.41	5250	5637.05	4750	4990.47	4250	4496.86	3760.66	3993.7	3250	3504.58	2754.28	3021.63	2250	2511.09	1755.35	1991.57	1250.37	1501.7	755.531	999.693	251.773	493.51	-250	-3.18485
69.2931	5904.64	6290.54	5282.71	5579.11	4750.89	4999.11	4251.83	4506.28	3753.72	4004.86	3250	3494.14	2752.04	3020.88	2250.74	2503.18	1759.7	1996.17	1250	1505.47	752.337	1011.93	250	512.148	-121.44	-17.5216
69.4877	5783.24	6274.84	5439.77	5542.79	4751.71	4995.82	4252.66	4494.53	3757.65	4005.17	3250	3499.99	2751.11	2991.13	2251.42	2502.25	1750.86	1999.66	1250	1499.48	753.853	999.7	256.805	498.185	22.9074	-25.902
69.6822	5765.72	6186.32	5426.08	5575.84	4750.12	5002.36	4253.86	4494.34	3770.01	3997.68	3250.83	3498.37	2751.76	3001.03	2250.77	2513.37	1750	2008.76	1250	1498.61	756.986	995.73	260.158	508.622	-162.42	145.222
69.8768	5757.38	6089.97	5268.46	5661.56	4750.49	4997.36	4251.62	4503.38	3754.52	4029.79	3250.09	3510.45	2750.79	3005.54	2251.27	2472.01	1753.28	1991.83	1250.62	1491.46	750.218	1002.71	250	512.12	-161.255	30.434
70.0713	5753.47	6059.34	5295.75	5598.53	4750.6	5001.02	4251.91	4505.31	3750	4012.03	3250	3496.33	2754.14	3000.82	2254.37	2501.06	1752.39	2003.94	1253.64	1502.99	750	992.09	251.976	489.883	-191.372	90.7547
70.2659	5755.74	6066.56	5317.51	5565.79	4750	4995	4252.25	4501.65	3750.56	3999.01	3250.55	3512.68	2753.5	3000.94	2251.86	2515.37	1750.33	2000.85	1250	1498.35	760.785	999.544	253.394	502.246	-217.55	63.4775
70.4604	5757.28	6022.71	5289.1	5596.81	4750	4994.01	4250.73	4504.67	3751.97	3993.96	3250.03	3494.81	2752.28	3015.71	2250	2493.36	1751.54	1992.03	1251.01	1494.05	755.584	1013.37	250.827	514.497	-138.565	11.1377
70.655	5756.28	6008.46	5280.68	5576.48	4750	4996.22	4250.54	4503.51	3750.93	4004.28	3250	3509.7	2771.03	2993.62	2250.65	2484.36	1750	2004.38	1250.65	1490.03	751.858	1000.33	254.356	496.681	-183.102	131.095
70.8495	5753.79	6020.69	5250.96	5580.26	4750	4995.94	4252.03	4498.52	3750.06	4013.68	3250	3496.94	2757.13	3050.46	2250.47	2503.23	1752.98	1997.25	1250	1497.26	751.365	998.28	251.702	512.349	-147.286	44.9634
71.0441	5757.05	6003.21	5255.08	5543.55	4750	5003.29	4253.26	4504.54	3750.6	3995.64	3250	3503.39	2750	2991.25	2250	2499.57	1754.92	1996.74	1253.29	1485.04	751.025	994.008	250	507.968	20.2523	11.5229
71.2387	5758.84	6009.17	5369.76	5521.48	4752.47	4986.82	4259.4	4503.15	3751.03	3996.7	3250	3503.36	2751.35	2999.18	2250.72	2509.33	1750	1999.34	1252.72	1503.17	757.673	990.536	250.231	500.081	-152.627	166.822
71.4332	5764.95	5999.23	5395.92	5514.24	4751.89	4999.03	4257.52	4503.48	3750	3995.3	3250	3495.35	2750.7	3019.42	2250	2488.78	1750	1999.1	1250	1499.13	750.729	1008.45	250	497.27	-226.768	142.829
71.6278	5762.3	6007.54	5269.46	5592.62	4752.9	5000.29	4251.47	4518.42	3750.17	4000.9	3250	3498.24	2750.36	3006.81	2250	2494.13	1750.08	1997.59	1250	1492.32	750	998.472	250	498.919	-231.659	96.6813
71.8223	5756.38	6001.99	5250	5537.9	4753.51	5001.92	4250.01	4511.07	3755.01	4001.58	3251.12	3506.67	2750	2986	2250	2494.32	1750	1987.58	1251.61	1489.94	752.54	980.574	250.56	502.213	-245.202	72.847
72.0169	5754.99	5994.59	5273.48	5545.82	4750.58	5000.79	4250	4510.24	3752.71	4008.49	3251.58	3502.11	2750	2999.1	2250.72	2485.8	1750	1997.76	1264.57	1483.72	755.629	1000.84	254.031	483.945	-250	26.7962
72.2114	5754.95	5988.81	5492.29	5502.85	4750.1	4994.03	4252.78	4504.62	3750.43	4004.29	3252.24	3504	2750	2993.84	2251.49	2495.7	1754.01	1991.8	1256.33	1503.79	752.736	1009.35	250.002	503.603	-250	7.40362
72.406	5766.16	5992.56	5502.78	5643.14	4751.6	4990.25	4250.24	4516.5	3750.63	4004.61	3252.28	3499.44	2750	3003	2251.92	2488.86	1751.48	2009.76	1255.08	1497.75	751.028	1004.76	250	488.076	-161.521	-11.6607
72.6005	5750	6008.11	5343.86	5855.48	4750	5001.2	4250	4505.74	3750	4003.21	3250.6	3510.75	2750.05	3002.28	2250.92	2507.78	1750	2001.93	1258.96	1487.34	751.19	992.555	251.402	505.278	-1.80462	8.36971
72.7951	5779.19	6002.33	5272.08	5930.22	4750	4998.86	4252.07	4493.82	3750	4003.51	3250.06	3493.79	2750	2984.55	2251.39	2488.89	1750	1990.63	1254.81	1506.31	751.595	1001.76	250.038	503.069	-168.329	167.204
72.9896	6035.05	5972.93	5251.09	5808.64	4750	4997.44	4253.15	4501.11	3750	4005.25	3250.15	3509.74	2750	2991.43	2250.66	2495.77	1751.98	1992.89	1253.83	1511.62	754.473	1002.56	250.198	504.227	-114.538	54.9647
73.1842	5899.58	6149.98	5250.69	5725.28	4750.22	4998.26	4250.09	4503.15	3751.83	4003.58	3252.73	3498.92	2752.79	2977.72	2250.3	2489.12	1751.38	2002.35	1251.82	1510.54	755.459	1005.69	250	495.312	-29.0217	10.0031
73.3787	5771.62	6127.03	5250.08	5666.13	4750	5000.53	4251.32	4510.38	3751	4001.14	3250	3511.04	2752.69	2996.6	2251.16	2505.32	1750	1987.97	1251.11	1499.25	752.282	1014.91	250.315	492.215	-213.036	153.605
73.5733	5762.65	6059.41	5262.23	5624.14	4750	5004.9	4252.43	4489.77	3750	4006.16	3250	3492.3	2750.15	3012.94	2250.25	2505.46	1750	1991.7	1250	1493.8	750	997.748	255.366	497.723	-249.895	45.3664
73.7678	5757.86	6050.65	5432.15	5595.36	4750	5002.36	4251.88	4503.6	3751.88	3995.03	3250	3494.18	2750	3023.29	2252.87	2503.41	1754.45	1987.07	1250.6	1488.49	755.556	1003.92	254	507.163	-224.507	18.7006
73.9624	5756.77	6021.62	5416.27	5650.5	4750	4996.52	4251.76	4495.32	3750	4003.15	3250	3499.38	2751.39	3003.16	2253.32	2487.69	1754.63	1999.63	1266.26	1485.4	755.382	1001.31	252.841	504.622	-201.854	8.41051
74.1569	5755.94	6029.54	5260.41	5688.99	4753.11	4992.24	4252.26	4502.83	3750	4000.63	3250	3485.72	2753.37	2993.46	2250.14	2510.15	1751.45	2002.97	1254.35	1495.23	750	996.569	252.467	509.244	-236.606	37.4748
74.3515	5751.45	6025.32	5250	5620.93	4751.93	5011.37	4250.76	4518.16	3750	3991.62	3250	3508.28	2751.46	3015.09	2250.47	2505.47	1750	1995.52	1250	1499.89	752.608	980.807	252.302	499.373	-240.511	34.614
74.546	5752.19	6006.84	5287.49	5578.27	4750	4992.19	4250.1	4503.85	3750	3996.06	3250	3502.17	2751.04	3015.75	2250.02	2495.15	1750	1990.76	1250.62	1483.68	753.06	996.161	253.224	504.175	-250	6.4885
74.7406	5751.83	6008.71	5339.48	5555.07	4751.05	5003.86	4250.05	4507.2	3750	4001.84	3251.2	3492.01	2750.36	2997.46	2250	2484.93	1752.1	1991.39	1251.96	1494.39	750	1006.56	250.143	512.543	-244.693	-5.16792
74.9351	5751.01	5995.22	5287.81	5599.02	4750	5003.49	4252.66	4494.08	3751.83	3993.14	3250	3504.78	2750.41	2972.33	2251.58	2495.59	1750.3	2003.65	1250	1504.55	751.196	1001.53	250	501.765	-226.45	-7.97013
75.1297	5752.66	5979.22	5254.47	5549.67	4750	4999.47	4254.91	4498.92	3751.55	4003.94	3250.68	3498.25	2750	2997.81	2252.17	2498.95	1750	1995.11	1250	1495.38	750	990.926	250.783	500.987	-233.464	-3.52395
75.3243	5751.63	6003.25	5254.73	5546.78	4750.3	4999.85	4252.46	4508.36	3750.76	3993.49	3250.27	3507.96	2752.3	2985.79	2250.58	2507.19	1750	1992.18	1250.8	1490.72	750.235	987.341	250.793	498.951	-194.455	2.76811
75.5188	5750.32	5999.69	5250	5534.34	4750	5005.24	4250.71	4504.67	3750.32	4002.59	3250	3489.31	2752.47	3003.03	2250.06	2501.65	1750.23	1982.6	1250	1492.36	761.384	995.404	250	494.944	-33.2674	-17.7161
75.7134	5750	5979.65	5253.62	5518.82	4750.81	4998.95	4250	4499.44	3751.01	3993.74	3250.21	3502.65	2752.46	2986.97	2252.08	2490.3	1750.06	1998.98	1250.36	1500.6	753.913	1009.64	250	497.51	-172.036	104.966
75.9079	5750	5979.26	5250	5517.3	4750.16	5003.05	4251.43	4494.95	3755.63	3991.76	3250.49	3505.16	2758.2	3008.17	2259.37	2500.64	1753.67	1998.43	1255.53	1490.29	750.421	998.685	251.621	500.485	-244.757	27.8603
76.1025	5750	5995.83	5250	5508.01	4750	4998.65	4250	4516.11	3753.75	4000.34	3250.92	3499.6	2758.66	3007.31	2253.31	2522.01	1757.67	1991.79	1250.3	1508	752.622	988.086	254.096	495.756	-250	13.3716
76.297	5750	5978.8	5252.38	5499.27	4751.52	4988.35	4251.88	4503.6	3750.63	4006.74	3252.85	3489.06	2755.36	3007.84	2250.81	2488.16	1754.04	1999.67	1250	1499.7	750	999.53	251.128	513.63	-250	-2.77897
76.4916	5750.54	5995.84	5250.92	5511.16	4750	4997.53	4254.36	4489.77	3752.1	4004.86	3250.73	3514.67	2763.34	3002.64	2250	2487.49	1753.13	2000.44	1250.45	1499.53	757.744	992.403	250.785	490.929	-248.117	-2.60028
76.6861	5754.56	5991.1	5250	5499.59	4751.01	4993.9	4253.67	4514.15	3751.96	4007.08	3250	3503.96	2757.47	3032.72	2250	2477.4	1753.52	1995.39	1251.06	1487.17	773.75	984.1	251.977	490.54	-248.204	-12.4755
76.8807	5754.3	6004.59	5252.58	5487.31	4752.29	4995.21	4252.39	4520.38	3753.94	4008.4	3250	3498.01	2752.01	3016.01	2250	2488.39	1751.55	1993.84	1251.97	1496.39	753.61	1015.95	252.072	496.73	-227.694	-12.8218
77.0752	5750.44	6005.38	5250.69	5500.89	4750.72	4995.88	4251.87	4495.22	3764.01	3995.19	3250.99	3490.5	2754.91	3004.88	2250.19	2485.02	1750.64	1998.23	1250.38	1496.92	753.304	998.401	251.19	499.857	-154.329	-10.5863
77.2698	5750	5986.56	5251.16	5490.09	4758.04	4996.55	4251.4	4496.07	3775.37	4009.21	3250	3512.5	2753.85	3006.99	2250.7	2492.64	1752.57	2006.68	1250.44	1496.11	752.874	997.239	256.54	500.79	-219.539	51.4451
77.4643	5750	5981.93	5251.87	5488.49	4767.23	4995.93	4250.94	4498.92	3757.24	4009.46	3250	3488.43	2751.98	3008.45	2253.14	2486.93	1752.06	1992.93	1257.94	1488.99	750.331	1006.16	254.48	507.635	-249.714	4.31869
77.6589	5750	5995.62	5250	5499.58	4755.67	5014.84	4251.53	4511.17	3750	4008.36	3250	3506.39	2750.8	3017.02	2254.75	2504.47	1750.25	2007.91	1252.3	1510.98	752.282	990.732	250	500.6	-242.872	6.12819
77.8534	5750	5974.77	5250	5497.72	4751.59	5001.42	4252.27	4501.72	3754.46	3996.21	3250	3495.76	2750	3003.01	2253.94	2498.33	1750	1998.84	1250	1506.71	752.283	1010.29	250.545	496.308	-234.251	2.24187
78.048	5750	5979.76	5250.95	5487.48	4752.75	5008.9	4252.94	4504.47	3753.62	4009.08	3250.8	3483.89	2754	2977.84	2255.52	2506.45	1752.01	1995.57	1250	1490.88	753.23	1002.33	250	501.822	-245.441	4.57385
78.2425	5752.68	5988.91	5258.67	5486.02	4759.7	4990.65	4252.73	4508.3	3750	4013.18	3251.06	3497.82	2750.14	3011.56	2263.48	2492.48	1751.58	2000.06	1251.17	1494.08	752.217	1003.45	250.809	498.986	-248.142	-4.13828
78.4371	5754.15	5986.34	5271.07	5492.33	4752.36	5010.05	4252.69	4512.56	3750.04	3999.6	3251.09	3520.52	2750	3003.41	2254.06	2515.61	1750.07	1999.93	1251.38	1494.7	750	1003.48	252.305	498.239	-234.212	-22.8481
78.6316	5751.09	6001.43	5322.45	5494.16	4750	5004.69	4252.51	4515.39	3753.89	4007.01	3251.05	3491.16	2750.77	3017.83	2250.81	2503.45	1750	2005.81	1250	1502.56	752.996	1000.42	250	500.585	-240.548	-10.2556
78.8262	5752.8	5988.16	5376.76	5504.21	4750	4991.48	4254.68	4497.23	3751.67	4006.31	3250	3512.94	2750	2982.03	2250	2511	1750	1996.31	1250.31	1497.65	761.099	986.234	253.082	494.787	-214.345	12.9481
79.0208	5753.03	5997.52	5322.26	5527.83	4750.08	4994.34	4260.42	4497.35	3757.68	4002.28	3250	3498.51	2750	2986.56	2250	2512.28	1750	1992.18	1252.8	1488.93	754.046	1016	253.472	496.57	-32.4907	-19.8447
79.2153	5750	6015.26	5270.48	5531.92	4750.99	4994.07	4252.94	4521.96	3762.2	4008.38	3250.34	3492.15	2750	2988.32	2250	2494.45	1750.57	1986.45	1250	1501.72	754.177	1000.37	251.122	504.544	-144.616	83.4797
79.4099	5750.21	5978.75	5255.97	5522.26	4750	4998.66	4256.77	4502.55	3751.6	4025.21	3250	3492.07	2753.2	2992.23	2250	2496.9	1750.01	1998.42	1250	1494.64	757.339	1001.43	250	502.188	-234.788	38.7886
79.6044	5756.88	5988.56	5255.88	5506.2	4754.28	4994.61	4252.43	4513.05	3751.06	4002.02	3250	3498.54	2752.57	3021.26	2251.31	2498.41	1750.19	1997.07	1250.17	1500.57	751.303	1012.81	252.535	497.322	-238.281	12.9531
79.799	5751.29	6024.17	5253.31	5511.08	4753.48	5004.82	4250.08	4506.59	3750.81	4001.32	3251.75	3494.6	2756.65	3010.71	2251.7	2492.06	1750.21	2002.55	1251.35	1488.48	750	999.031	251.998	506.253	-247.024	15.1925
79.9935	5750	5997.75	5250	5505.3	4750	5007.53	4250.08	4501.98	3750	4001.71	3251.44	3507.24	2770.96	2965.58	2250	2499.61	1756.05	2001.64	1251.91	1500.51	750	992.111	251.22	504.784	-250	2.26663
80.1881	5750	5995.1	5250	5505.42	4750	5000.02	4250	4500.38	3750	3998.63	3251.05	3487.71	2762.92	3005.59	2250.13	2506.85	1755.24	1999.36	1257.17	1495.15	750.152	988.463	251.624	499.749	-250	-6.67489
80.3826	5750	5990.37	5250	5500.89	4750.45	4997.87	4251.34	4499.28	3752.39	4001.75	3252.92	3496.35	2757.1	3011.81	2251	2492.43	1750.91	2013.29	1277.3	1488.6	750	1001.94	250	509.954	-249.108	-6.01305
80.5772	5750	5977.88	5250.21	5488.09	4750	4997.14	4251.33	4506.4	3752.36	4000.37	3251.57	3497.45	2756.52	3005.91	2250.79	2504.56	1751.74	1994.16	1263.98	1505.38	750.741	988.975	250	504.105	-245.991	-4.02707
80.7717	5750	5992.78	5250	5502	4750.51	5006.78	4250.35	4498.23	3750.37	3997.15	3258.56	3490.3	2751.21	3014.34	2250.23	2505.09	1751.29	1998.11	1254.82	1516.17	753.402	1002.86	250.215	499.361	-243.714	-9.47647
80.9663	5750	5991.56	5252.23	5488.49	4757.88	4993.35	4250.63	4502	3754.16	4003.43	3311.9	3496.5	2750.66	2999.64	2252.9	2503.68	1750	1997.43	1253.15	1509.56	751.159	1003.23	250	501.002	-209.251	-12.8348
81.1608	5750	5992.97	5254.91	5492.42	4754.25	5012.7	4251	4497.47	3752.25	3999.72	3368.32	3501.09	2751.89	2985.32	2252.1	2505.98	1750	1996.08	1252.23	1494.77	751.014	997.89	251.881	495.847	-40.533	-5.00294
81.3554	5750	5981.81	5251.18	5495.07	4751.73	5001.62	4251.47	4508.07	3750	4001.89	3278.45	3566.87	2750	2980.7	2250	2506.84	1751.57	1984.22	1250.38	1498.95	751.94	1002.7	263.369	497.929	-83.4641	50.0588
81.5499	5750	5993.53	5257.81	5492.86	4751.06	5007.4	4251.24	4499.83	3750.44	3998.65	3250	3514.94	2752.05	2979.66	2250	2492.87	1750	1992.27	1250	1497.35	751.078	994.58	263.189	503.612	-227.65	74.5793
81.7445	5750	5981.6	5312.41	5485.58	4750	5000.09	4251.4	4496.32	3762.18	4001.24	3253.04	3502.69	2755.2	2988.27	2250	2499.42	1750	1997.7	1250	1499.71	750.009	1002.55	260.148	501.255	-246.076	20.4131
81.939	5751.79	5999.51	5463.69	5495.78	4750	4999.65	4252.28	4507.41	3755.6	4006.38	3254.29	3500.86	2755.85	2999.41	2250	2491.14	1750.64	1998.24	1250.39	1505.93	751.216	995.354	260.665	509.649	-244.052	3.3112
82.1336	5750.43	6003.09	5394.88	5547.43	4750	4992.93	4254.79	4498.87	3750	4004.04	3250.48	3510.47	2759.25	2983.91	2250	2488.34	1752.52	1987.67	1251.6	1493.76	750.77	993.421	253.669	517.728	-247.869	17.6889
82.3281	5750	5974.26	5280.23	5553.45	4751.24	4990.69	4251.14	4527.78	3752.18	3993.17	3252.36	3501.51	2762.48	2995.86	2250	2497.38	1751.26	2007.73	1250	1505.09	751.302	1006.67	251.463	505.119	-250	-2.31052
82.5227	5750	5977.12	5255.17	5520.18	4755	4990.12	4250.47	4494.98	3750.47	4000.91	3252.31	3501.64	2767.03	3004.7	2250.14	2492.06	1761.35	1995.2	1251.05	1496.7	752.309	1001.69	251.025	497.243	-250	-16.1894
82.7173	5750	5988.16	5251.59	5501.29	4750.33	5004.77	4251.76	4501.27	3750.81	3998.91	3250	3507.36	2757.74	3037.3	2250	2497.35	1769.8	1998.66	1255.95	1497.36	750	1004.07	250	511.972	-250	-1.69834
82.9118	5750	5978.24	5251.52	5489.87	4750	4999.35	4251.46	4505.49	3750.42	4005.32	3250	3495.62	2755.38	3000.29	2250	2494.34	1753.84	2012.85	1250	1507.95	753.406	995.244	252.928	495.887	-249.572	-21.2667
83.1064	5751.11	5981.41	5253.03	5490.72	4750	4995.82	4252.19	4502.49	3750	4006.12	3250	3498.39	2750.87	3024.34	2250	2493.82	1750.44	1999.13	1250	1503.13	754.742	1005.29	252.118	510.409	-246.274	-13.6815
83.3009	5752.7	5989.72	5254.88	5491.55	4750	4989.8	4251.1	4504.47	3750	3995.53	3250.21	3496.54	2750	3009.34	2250.21	2498.06	1750	1999.91	1253.18	1494.21	750	1002.95	250	504.355	-245.681	-8.4827
83.4955	5751.99	5987.93	5257.57	5501.36	4750	4996.81	4250.99	4503.01	3750	3993.6	3250.27	3500.04	2750.88	2991.09	2250.96	2493.47	1750	1987.06	1250.49	1501.17	750	999.458	251.659	494.287	-250	-20.5399
83.69	5752.68	5990.55	5253.68	5501.56	4752.19	4994.92	4251.71	4490.51	3753.24	3991.55	3250.04	3505.33	2750	3011.96	2250.17	2494.72	1750	1993.33	1250	1498.22	758.31	985.88	252.274	502.666	-212.878	-28.1136
83.8846	5751.61	5994.77	5250	5495.84	4751	5002.81	4253.93	4504.77	3752.93	4001.73	3250.59	3498.57	2750	3009.56	2251.64	2503.78	1750	1997.55	1251.9	1496.22	764.239	999.499	250.286	511.828	-7.29523	-23.2744
84.0791	5750.86	5997.35	5257.36	5497.55	4750.69	4994.72	4252.04	4523.95	3750.55	4002.41	3250	3507.99	2750	2992.21	2251.66	2516.14	1755.12	1984.75	1252.51	1490.75	776.507	995.15	250	508.804	-123.143	104.025
84.2737	5751.97	5979.04	5256.76	5489.01	4752.58	4995.86	4250.08	4489.69	3752.73	4000.66	3250	3501.93	2750	2981.98	2250.16	2513.7	1754.12	2005.03	1250.47	1507.77	808.809	998.057	251.412	493.271	-236.839	42.2687
84.4682	5765.62	6000.78	5250	5502.88	4755.35	4994.15	4253.2	4493.93	3754.14	3996.34	3250	3504.63	2750	2994.63	2250	2497.57	1751.99	2001.18	1250.89	1498.6	944.179	1001.46	251.181	497.302	-249.071	3.52814
84.6628	5768.96	5996.59	5271.46	5482.68	4753.94	5000.79	4252.95	4496.75	3753.8	4007.99	3250	3493.7	2753.34	2991.3	2250	2497.55	1750	2010.45	1250.84	1495.54	890.176	1021.57	250	506.208	-244.859	-15.3205
84.8573	5760.29	5997.54	5351.79	5488.53	4753.11	5000.24	4252.56	4504.14	3754.01	4005.47	3252.61	3491.97	2751.7	3001.4	2251.36	2503.14	1750	1990.2	1252.27	1503.77	765.121	1040.49	255.018	498.622	-241.953	-6.52665
85.0519	5758.87	5993.03	5453.92	5512.93	4750.79	5005.91	4253.59	4513.89	3754.29	4001.99	3252.73	3496.7	2750.02	2994.51	2250	2499.17	1761.79	1990.76	1253.83	1505.57	752.316	1015.26	261.312	494.766	-242.978	5.56419
85.2464	5754.86	6021.37	5353.67	5551.6	4750	4992.51	4253.63	4515.73	3752.42	4003.29	3250.63	3500.72	2751.67	2991.2	2250	2496.54	1755.94	2006.28	1250.53	1513.9	754.42	1002.13	255.107	507.131	-246.434	4.65438
85.441	5750.03	5992.81	5267.12	5555.15	4753.39	4988.33	4252.93	4516.84	3750	4000	3250.12	3505.78	2751.72	2990.19	2252.72	2480.71	1750	1997.23	1250.51	1498.24	753.983	1000.93	254.264	508.017	-240.033	-8.38381
85.6355	5750	6004.49	5275.98	5512.42	4753.4	5004.13	4252.45	4513.83	3751.07	4011.44	3250.42	3498.96	2752.12	3013.08	2254.82	2498.02	1753.62	1991.5	1250	1510.01	752.277	1005.87	251.088	512.234	-236.518	-6.14372
85.8301	5750	5972.28	5347.08	5524.03	4750	5001.7	4252.1	4499.61	3758.48	3994.97	3250	3504.78	2758.12	2990.18	2250.38	2506.96	1750.22	1993.97	1251.56	1499.18	750.064	1003.56	250	501.538	-245.882	27.0688
86.0246	5750	5982.34	5472.55	5542.11	4750	4992.75	4251.94	4501.31	3751.19	4015.25	3250	3487.93	2757.51	3017.25	2254.1	2506.71	1750	1990.5	1250.54	1503.92	753.828	1003.52	253.777	514.082	-246.092	-27.3247
86.2192	5750	5987.97	5502.2	5637.15	4753.26	4990.6	4251.06	4502.95	3750	4005.61	3250	3498.84	2757.32	2985.58	2263.04	2481.53	1750	1988.92	1250	1505.08	755.681	1002.93	253.334	502.467	-244.039	-10.8473
86.4137	5750.71	5983.14	5414.84	5717.83	4750.82	4999.69	4250.72	4506.12	3750.66	4002.58	3250	3497.71	2778.76	3005.67	2253.72	2520.61	1750	1994.31	1253.04	1498.23	751.429	1004.85	250	494.318	-250	-8.33971
86.6083	5750	6000.91	5268.89	5894.21	4750	5001.19	4250.58	4514.73	3754.01	3999.17	3250	3495.03	2775.54	3015.07	2252.77	2486.56	1750.16	1990.03	1250.37	1509.71	751.574	1000.64	250.865	502.437	-247.856	-13.9673
86.8029	5750.72	5999.92	5250.08	5782.53	4751.25	5000.55	4250	4506.08	3750	4009.91	3250	3485.27	2755.62	3033.69	2250.83	2510.89	1750.04	1991.7	1250	1492.44	758.49	1005.48	253.24	492.554	-232.167	-22.1629
86.9974	5757.97	5975.56	5259.89	5715.38	4750.48	4990.52	4251.34	4489.57	3750	3999.53	3250	3493.5	2755.35	3006.33	2250	2503.58	1752.3	1991.11	1252.04	1492.41	754.982	1010.62	250.042	507.732	-230.286	0.588369
87.192	5758.01	6008.77	5271.05	5661.37	4750	4994.05	4253.24	4491.07	3751.37	3993.6	3250	3496.91	2753.14	3028.98	2251.29	2499.46	1752.25	1999.61	1251.01	1508.39	750.559	999.318	250	508.495	-191.71	5.28706
87.3865	5757.63	6005.37	5284.2	5618.16	4750	5000.02	4250.27	4510.12	3750	4004.83	3251.62	3497.11	2751.27	2990.26	2251.75	2503.69	1750.57	1998.09	1250.89	1508.99	753.092	988.408	250	499.079	-158.335	-10.6833
87.5811	5761.53	5995.27	5276.91	5617.29	4754.49	4993.06	4252.56	4502.38	3751.15	3993.31	3252.84	3496.92	2751.37	3001.37	2256.55	2489.27	1750	2002.74	1250.58	1502.43	751.651	1002.94	250	495.38	-164.707	55.2514
87.7756	5766.35	5987.34	5250.07	5600.22	4751.21	5003.93	4252.98	4503.53	3754.44	3991.04	3252.8	3505.67	2750	3019.81	2252.19	2508.45	1750.83	1993.92	1250.78	1504.79	750	1001.43	250	506.02	-10.3767	3.32974
87.9702	5763.68	5992.27	5343.64	5564.24	4750.97	5001.72	4252.94	4510.75	3750.73	4009.54	3254.91	3497.87	2750.44	3007.46	2250.17	2507.94	1752.28	1995.52	1254.77	1493.06	750	1006.41	250	498.147	-76.5087	96.9363
88.1647	5772.95	5982.46	5511.38	5549.11	4752.74	4997.72	4257.91	4489.16	3750.46	3995.11	3259.88	3497.97	2752.03	2990.43	2252.01	2513.37	1751.14	1996.33	1252.19	1508.63	751.412	995.301	250.662	501.741	-205.568	146.961
88.3593	5766.53	5990.12	5327.93	5708.93	4750.29	5003.8	4253.54	4515.23	3761.62	3998.18	3260.37	3509.01	2750.83	3012.15	2250	2516.72	1751.2	1995.05	1250	1502.69	750.328	1007.86	251.291	497.104	-75.8355	86.762
88.5538	5758.95	6001.13	5279.43	5726.33	4750.58	4998.09	4251.4	4521.63	3780.9	3997.37	3262.14	3511.97	2750.68	3004.43	2250	2496.84	1750.47	2010.26	1250.07	1494.72	750	1001.39	251.255	501.295	-33.6224	121.425
88.7484	5767.99	5979.95	5289.35	5659.08	4750	5004.95	4250	4500.92	3772.6	4012.84	3260.54	3511.04	2751.16	2997.03	2250	2503.41	1751.41	2004.75	1251.45	1497.36	750	1009.21	253.976	492.904	-203.584	161.213
88.9429	5763.1	5989.87	5275.7	5652.37	4750	4994.79	4250.08	4491.2	3776.82	4007.92	3252.86	3515.92	2751.93	3002.19	2250	2504.96	1750.34	2001.74	1250	1505.3	752.284	990.805	252.878	508.114	-235.313	105.261
89.1375	5864.38	6005.12	5253	5613.78	4750	4998.03	4252.67	4493.13	3759.03	4017.78	3250	3498.17	2751.83	3005.49	2251.52	2475.15	1750	1994.2	1250	1500.26	751.406	990.829	252.751	501.028	-247.047	45.3781
89.332	6096.05	5980.41	5250.59	5565.11	4750.85	4988.41	4252.3	4499.9	3750.13	4005.61	3250	3506.18	2753.8	3016.33	2250	2516.35	1750.13	1998.69	1250.64	1487.79	756.579	1001.35	250	505.654	-250	17.8535
89.5266	5863.5	6392.75	5250	5552.53	4752.07	4996.75	4250.95	4508.71	3750.93	3996.33	3250	3505.54	2752.82	3023.67	2250	2501.82	1750.06	1990.06	1252.54	1495.86	764.434	1007.63	254.949	493.287	-247.517	-5.85903
89.7211	5784.1	6338.43	5250.27	5522.78	4750	4996.73	4252.07	4503.92	3750.13	3996.18	3250.53	3491.27	2750.7	3006.25	2251.93	2484.72	1750.44	1999.51	1258.72	1488.87	753.231	1018.03	255.825	501.482	-228.124	0.324888
89.9157	5769.35	6219.06	5266.05	5523.46	4750	4996.87	4250.68	4511.09	3750.39	3997.48	3250.4	3475.66	2751.85	2999.04	2250.83	2516.89	1752.35	1995.34	1275.5	1494.68	752.911	1001.26	250	513.5	-166.933	-0.581877
90.1102	5755.7	6120.57	5263.01	5531.08	4750	4991.26	4250.12	4511.21	3751.49	3998.61	3252.58	3496.41	2751.85	3003.12	2250	2477.39	1750	2002.15	1256.84	1514.57	751.874	998.51	251.233	494.098	-170.485	7.02121
90.3048	5752.14	6056.53	5250	5534.63	4750	4994.35	4251.37	4488.06	3752.75	4004.49	3254.35	3493.69	2753.78	3001.61	2250	2508.33	1750	2006.51	1250	1497.85	750	998.038	250.375	502.512	-237.692	48.0621
90.4994	5755.88	6065	5256.98	5517.83	4750	4996.38	4251.01	4504.25	3753.89	4005.12	3253.3	3508.28	2759.37	2993.8	2252.87	2488.07	1750.04	1995.89	1251.47	1493.4	758.495	999.882	250	502.568	-242.059	18.8473
90.6939	5755.88	6045.01	5284.78	5507.36	4751.98	4993.61	4251.82	4493.87	3753.54	4000.89	3253.35	3503.11	2774.86	2989.09	2254.73	2491.03	1750	2002.91	1250	1490.18	764.801	996.057	250	499.885	-236.676	14.7164
90.8885	5756.89	6016.08	5301.24	5515.64	4754.1	4998.01	4252.2	4500.34	3751.33	4014.92	3253.25	3508.77	2805.44	3004.43	2251.37	2498.21	1750	1993.53	1250.75	1482.62	752.229	1011.14	250	502.878	-241.229	15.2399
91.083	5755.8	5999.44	5270.98	5520.71	4753.94	4996.71	4251.85	4507.54	3750.69	4000.56	3250.3	3508.55	2770.91	3052.78	2251.52	2494.47	1750.06	2000.02	1251.93	1487.27	751.313	987.801	251	493.773	-242.17	9.70346
91.2776	5760.42	6009.74	5253.96	5503.5	4750.24	5004.97	4251.12	4521.69	3751	4000.08	3250.25	3500.79	2754.94	3002	2250	2482.18	1751.5	1991.3	1250	1494.73	751.367	998.34	250.821	501.195	-248.266	-1.14055
91.4721	5755.11	5988.45	5258.77	5507.25	4750	4989.01	4250.89	4501.66	3750	4011.51	3250.55	3495.83	2754.74	3019.36	2251.62	2492.77	1750	2005.2	1252.04	1494.1	755.57	993.128	250.334	496.287	-250	-15.6867
91.6667	5756.01	5991.48	5284.59	5498.56	4750	4995.78	4251.43	4497.36	3755.49	3997.75	3250.63	3498.78	2754.42	2988.22	2252.5	2509.49	1754.55	1998.02	1250.41	1489.27	753.332	1007.9	254.516	494.328	-226.606	-15.4497
91.8612	5755.74	5987.59	5461.66	5504.35	4752.62	4998.35	4251.34	4502.78	3756.6	4007.21	3252.67	3499.17	2754.68	3014.35	2251.64	2494.71	1752.76	2009.88	1250	1490.28	750	1007.93	259.152	503.72	-88.0672	-16.4234
92.0558	5754.52	5991.51	5558.34	5527.05	4750.9	4997.42	4253.26	4495.73	3751.6	4015.58	3252.28	3506.58	2751.67	3016.13	2252.16	2495.46	1750	1999.28	1255.51	1490.13	750.229	1010.59	254.28	514.313	-182.543	80.4197
92.2503	5754.62	5979.68	5317.48	5693.1	4750	5001.07	4253.1	4504.91	3753.07	4005.91	3250.32	3504.2	2752.75	3012.49	2251.81	2505.56	1750.49	1993.4	1253.44	1494.44	752.189	993.119	252.549	507.924	-240.35	9.0484
92.4449	5750	6000.79	5275.98	5610.5	4752.4	5005.15	4250.03	4520.74	3750.61	4018.67	3250.64	3507.52	2752.25	3021.01	2252.1	2505.45	1750.25	1997.01	1251.04	1501.41	752.359	995.127	251.247	506.74	-246.968	-9.54752
92.6394	5750	5995.83	5263.12	5589.29	4754.17	4984.77	4250.98	4505.06	3750	3997.2	3250.73	3505.7	2751.76	3009.64	2253.31	2487.07	1750	2000.45	1251.98	1483.54	750.915	996.886	250.607	506.735	-241.759	-7.58451
92.834	5750	6002.1	5260.68	5545.09	4750	5002.69	4251.45	4490.75	3750.33	3999.65	3250.89	3506.86	2751.54	3015.92	2250	2509.45	1750	1987.86	1250	1503.55	750.796	1010.38	250.512	485.881	-137.564	-6.7398
93.0285	5750	5983.76	5532.89	5523.95	4752.13	4998.49	4253.65	4503.46	3750	4007.49	3250.3	3504.33	2751.72	2998.49	2250.25	2509.55	1750	1994.47	1253.14	1486.49	751.942	997.416	250.686	497.335	-98.5229	-15.2616
93.2231	5750	5996.31	5435.62	5677.66	4753.13	5001.66	4255.68	4503.91	3750	3998.04	3250	3502.18	2752.22	2987.12	2250	2509.01	1753.18	1984.27	1254.94	1497.18	752.423	1002.77	252.729	506.612	-223.9	41.6955
93.4176	5750	5990.7	5295.05	5680.11	4750.46	5006.56	4260.43	4494.01	3754.03	3996.88	3250	3496.48	2750.69	3013.09	2250	2498.27	1750.99	2003.08	1251.16	1502.16	750.164	1011.7	252.289	501.463	-247.041	18.3368
93.6122	5750	5985.23	5262.17	5613.19	4750	4988.46	4255.54	4525.26	3754.54	3993.95	3250	3492.83	2750.6	2998.43	2250.65	2499.07	1750	2002.21	1252.71	1488.13	753.736	1002.63	250	501.72	-250	-4.43571
93.8067	5750	5987.3	5259.17	5555.07	4750.07	4994.7	4253.82	4523.13	3751.15	4009.79	3250	3498.49	2751.33	3001.55	2250	2509.86	1750.07	1993.52	1254.21	1502.46	753.85	995.845	250	495.147	-244.47	-17.6874
94.0013	5755.32	5984.17	5317.34	5524.29	4750.22	5001.13	4253.8	4493.69	3753	3998.66	3250	3494.59	2751.06	3021.61	2250	2510.62	1750.74	2001.02	1250.61	1506.88	750	1002.03	252.186	489.444	-221.854	-18.775
94.1958	5757.2	6005.45	5386.88	5525.84	4751.24	5001.59	4250.69	4501.46	3751.48	4010.3	3250	3489.74	2751.67	2998.19	2251.05	2487.1	1750.04	1996.83	1250.96	1504.76	750	990.541	252.64	504.078	-226.671	-0.275937
94.3904	5752.02	6017.54	5294.06	5572.3	4750	5002.73	4251.04	4504.02	3751.91	4003.06	3250	3492.7	2751.73	3011.2	2250	2507.37	1750	1990.8	1251.71	1496.52	754.111	982.861	251.628	499.236	-172.233	10.2424
94.585	5750	5977.26	5263.55	5531.97	4750	4996.28	4251.39	4505.32	3751.41	3997.55	3250.23	3491.28	2750.47	3001.82	2251.04	2487.81	1750	1996.07	1250	1501.83	760.615	995.772	250.87	500.428	-104.156	-21.6284
94.7795	5750	5986.28	5255.03	5521.64	4750.38	4994.38	4253.7	4496.06	3758.86	4007.66	3251.43	3494.63	2750.03	3011.88	2256.3	2489.64	1750	1999.79	1250	1493.73	752.998	1008.5	250	496.823	-212.567	76.1034
94.9741	5750	5984.93	5250	5513.35	4750	5000.23	4254.14	4505.94	3759.41	4005.24	3251.31	3500.25	2750.61	2995.1	2251.68	2514.96	1758.69	1981.96	1250	1498.32	757.25	1004.28	250	506.895	-245.051	13.6399
95.1686	5750	5981.09	5250.43	5510.62	4751.43	4992.3	4251.67	4507.94	3750.38	4020.05	3250	3502.55	2751.3	3008.82	2253.6	2498.94	1758.27	2004.58	1252.44	1495.39	756.835	1006.63	253.899	490.562	-250	13.9991
95.3632	5750	5998.94	5251.55	5510.04	4751.62	4992.66	4252.07	4500.41	3752.18	4000.35	3250	3498.07	2750	3024.17	2251.88	2507.9	1750.38	2003.58	1250.33	1502.7	751.074	1007.99	253.397	501.831	-242.243	-8.75589
95.5577	5750	5995.17	5251.69	5504.17	4750	4991.66	4252.95	4499.55	3751.34	4006.2	3250	3498.84	2750	3004.41	2250	2502.62	1750.92	2005.56	1250.29	1503.49	751.965	999.373	250.308	504.224	-137.229	-31.0224
95.7523	5750	5977.04	5252.26	5506.24	4750	4986.08	4254.09	4506.83	3750	4004.83	3250.84	3500.62	2750	3009.33	2250.99	2494.99	1750	1985.04	1254.5	1483.81	752.175	1002.86	250	493.709	-176.483	24.5473
95.9468	5750	5991.66	5250.36	5505.4	4750	4996.72	4252.5	4518.13	3750	3986.79	3250.56	3496.69	2750	2994.45	2250	2504.65	1753.02	1989.69	1250.91	1502.61	751.946	1013.13	250.655	495.664	-237.094	6.6083
96.1414	5750	5990.31	5250.38	5499.65	4753.36	4988.62	4251.89	4510.75	3750	3996.84	3250	3497.15	2750.05	2983.3	2250.17	2504.13	1751.57	2006.38	1251.14	1502.36	751.333	1010.74	251.887	497.904	-247.364	14.6286
96.3359	5750	5983.59	5250	5504.22	4750.55	5005.79	4250.91	4502.68	3750	3998.81	3250.42	3498.64	2750	2993.17	2250.53	2487.16	1750	2000.86	1254.74	1497.04	750	1002.76	251.087	499.818	-250	-9.69058
96.5305	5750	5989.58	5250	5496.61	4750	4990.7	4253.18	4504.72	3751.17	3996.13	3250	3504.45	2750.71	2992.97	2254.22	2484.23	1750.52	1994.32	1250.81	1509.71	754.697	1003.89	250.406	501.239	-250	-11.2602
96.725	5750.91	5982.05	5250	5493.97	4752.97	4997.71	4252.71	4503	3753.38	4000.43	3250	3500.84	2751.25	2994.1	2252.96	2506.12	1750.2	1989.45	1251.68	1496.71	764.236	994.394	250.87	506.258	-250	-8.25547
96.9196	5750	5995.86	5250	5493.26	4751.77	4999.75	4250.36	4506.64	3751.16	4003.99	3250	3509.96	2751.29	2998.72	2253.58	2511.03	1750	2000.08	1251	1503.69	751.979	1015.49	252.634	490.643	-250	-17.0771
97.1141	5750	5984.71	5250	5489.77	4750.8	4998.96	4251.21	4513.8	3756.77	4000.06	3250.24	3499.92	2753.89	2987.08	2255.84	2504.32	1750	1986.19	1250	1504.12	750.283	1011.76	251.578	502.41	-250	-18.2032
97.3087	5752.13	5988.57	5250	5490	4750.6	4996.41	4250	4494.54	3754.51	4012.06	3250	3493.68	2752.08	3004.17	2251.5	2521.61	1752.9	1991.88	1256.93	1491.09	750	1004.75	250.008	494.073	-249.469	-11.528
97.5032	5750.99	5993.92	5250	5497.03	4750	4999.95	4250.69	4504.66	3751.63	4015.17	3250.39	3502.56	2750.76	2968.16	2250	2499.76	1751.6	1998.34	1253.89	1508.64	750.768	993.644	250.416	504.547	-247.261	-24.5215
97.6978	5750.95	5987.82	5263.35	5484.58	4750.62	4984.37	4254.99	4491.27	3752.01	3999.77	3253.44	3491.87	2758.01	2984.37	2250	2500.89	1750	1991.68	1251.78	1511.19	755.002	990.608	258.156	505.696	-246.676	-0.823934
97.8923	5751.56	5981.25	5260.59	5492.26	4750	4998.67	4250.07	4523.92	3753.51	4002.92	3250	3506.48	2753.73	3030.61	2250	2488.67	1753.16	2000.47	1250.45	1493.62	751.286	1004.92	254.635	512.437	-250	-22.1726
98.0869	5751.48	6006.71	5250	5511.22	4750	4999.69	4250	4503.92	3755.21	4004.19	3250	3490.58	2752.19	3010.04	2250	2497.06	1751.12	2008.29	1253.25	1499.28	751.816	1002.65	250.353	505.058	-241.926	-18.8869
98.2815	5750.88	5988.14	5251.79	5488.34	4751.67	4987.76	4250	4500.16	3755.73	4008.99	3250	3485.86	2752.04	2979.27	2250	2499.65	1750	2007.69	1254.69	1505.25	751.703	997.141	251.707	500.696	-147.13	-18.0132
98.476	5750.2	5996.79	5255.18	5496.21	4750.89	5000.56	4250	4507.54	3751.82	4009.04	3250	3492.31	2757.02	2997.52	2250	2513.13	1750	1990.84	1250	1503.12	751.255	1008.07	250	495.062	-107.932	-13.7239
98.6706	5750.03	5983.47	5281.58	5492.02	4750	4987.66	4250	4493.06	3750.67	4007.23	3251.37	3494.49	2771.36	2993.77	2250	2490.99	1751.01	1988.26	1250.04	1497.29	754.018	1007.9	250	492.718	-227.442	40.1904
98.8651	5753.74	5990.27	5316.37	5487.08	4751.82	4996.08	4250	4508.98	3752.05	3997.91	3252.16	3497.41	2769.84	3012.79	2250	2498.44	1750.22	1996.67	1251.31	1494.99	751.4	1015.95	251.283	504.85	-250	8.84512
99.0597	5754.9	5999.04	5347.39	5499.44	4752.82	4997	4250.2	4493.92	3752.1	3997.27	3250.78	3514.41	2752.76	3030.35	2250	2493.08	1750	1999.77	1250	1501.58	750	998.522	250.993	498.935	-246.113	-7.64939
99.2542	5750.81	5998.66	5303.49	5540.47	4750.83	5006	4250	4499.56	3750	4004.9	3251.07	3496.75	2751.15	3001.31	2250.94	2496.34	1750	1991.93	1253.12	1498.32	750.324	1004.04	250.38	488.049	-244.798	-4.84204
99.4488	5750.76	5987.24	5323.14	5542.48	4750.34	5004.65	4250.55	4510.25	3750.85	4017.44	3250.3	3493.67	2752.31	2987.02	2251.72	2483.18	1750	1984.69	1252.89	1504.57	750.495	1001.63	251.308	489.122	-229.495	-13.3054
99.6433	5750	5995.03	5505.72	5512.87	4750	4997.61	4251.36	4500.37	3753.6	4004.47	3252.21	3502.16	2754.33	2992.22	2251.04	2513.16	1750	1990.7	1250	1505.46	750	1003.75	252.218	493.237	-157.335	-7.6869
99.8379	5750.06	5993.33	5461.88	5660.24	4750	4995.83	4250	4507.15	3750.53	4015.03	3253.02	3503.95	2754.97	2988.1	2250	2490.16	1750.93	1992.44	1250	1495.24	750	1002.46	250.825	499.061	-114.046	-5.39323
100.032	5750.2	6004.08	5318.98	5808.93	4750.01	4995.97	4250	4499.34	3750.02	3998.09	3251.95	3509.08	2754.31	3006.53	2251.03	2499.95	1750.79	1989.99	1250	1498.04	753.734	997.673	250	506.535	-221.704	53.1077
100.227	5750	5985.72	5259.04	5832.48	4750	4991.22	4250.15	4496.27	3752.27	3995.85	3253.86	3501.67	2752.38	3012.38	2252.86	2498.3	1750.86	1997.35	1250.3	1495.41	758.37	1002.21	251.721	497.098	-247.117	16.2267
100.422	5750	5987.6	5250.15	5758.23	4750	4990.08	4251.09	4499.87	3751.34	3996.4	3252.43	3500.59	2752.56	3011.83	2250.51	2515.58	1754.94	1991.98	1250	1499.82	755.049	1000.56	250.408	510.903	-250	-8.27988
100.616	5750	5979.81	5258.19	5698.79	4753.95	4988.97	4250.68	4501	3754.38	4001.97	3250.32	3502.05	2751.72	3022.23	2250	2491.71	1751.32	2003.73	1251.06	1486.8	750.709	1019.94	250	497.291	-243.109	-7.05655
100.811	5750	6003.65	5259.67	5640	4750.28	5003.09	4252	4504.36	3752.94	4009.51	3250	3498.55	2750.29	3022.74	2250.7	2495.51	1750.24	1999.24	1250.29	1496.45	751.348	997.39	252.339	497.982	-234.976	-12.8438
101.005	5750.02	6001.25	5280.85	5609.14	4750	4997.04	4253.38	4508.73	3750	4003.69	3250	3503.81	2752.17	3001.12	2250.77	2500.14	1750.62	1985.69	1250	1490.38	750.689	990.448	254.517	502.493	-239.619	7.74882
101.2	5750.23	5980.59	5294.89	5611.74	4750.7	5000.69	4253.86	4501.38	3751.28	3997.15	3250	3499.6	2753.12	2997.51	2251.95	2499.89	1756.76	1994.18	1250	1498.66	750	994.028	250.147	508.344	-246.716	-6.96417
101.394	5750	5993.78	5296.9	5611.58	4750	4989.83	4263.43	4497.38	3750	3994.22	3250	3497.93	2751.83	3017.16	2251.17	2499.95	1759.83	2002.37	1250	1496.39	750.728	1000.46	253.163	501.205	-231.67	-10.5742
101.589	5750	6000.18	5441.68	5574.67	4750	4995.5	4257.91	4510.54	3750	3998.95	3250	3501.22	2755	2988.37	2252.08	2505.44	1755.79	2000.91	1252.46	1483.4	754.005	1006.29	255.718	493.813	-73.1771	-2.52421
101.783	5751.98	5989.61	5461.47	5576.51	4750	4984.81	4255.12	4503.11	3750	3994.15	3250	3486.49	2755.09	3003.09	2252.46	2489.15	1751.41	2001.75	1252.19	1496.73	760.367	1006.91	250.953	507.345	-17.8611	-11.8435
101.978	5751.38	5991.68	5272.9	5742.25	4750.73	4992.5	4259.08	4514.64	3752.26	3993.52	3251.74	3486.85	2752.45	3010.03	2250.93	2509.52	1750	1992.55	1251.81	1490	763.104	1002.05	250	511.179	-210.827	100.702
102.173	5751	6010.81	5254.35	5750.06	4750.51	4998.18	4254.54	4523.71	3751.33	4001.98	3250	3509.49	2752.71	3001.45	2251.01	2501	1750	1993.97	1254.93	1492.59	785.085	1001.44	250.511	505.897	-244.044	23.2887
102.367	5750	5994.8	5271.01	5661.99	4750	5000.55	4252.65	4492.02	3750.68	4005.6	3250.11	3498.21	2750.8	2994.87	2252.77	2492.21	1753.06	1994.54	1254.86	1489.75	791.539	1004.58	253.699	497.634	-250	-1.17316
102.562	5750	5996.43	5281.75	5620.82	4750	4999.22	4252.22	4505.77	3750	4000.69	3250	3487.6	2752.61	2988.06	2251.19	2518.14	1752.79	2002.27	1254.31	1503.97	760.335	1011.4	253.603	511.072	-250	-20.8488
102.756	5751.43	5996.93	5250	5596.61	4751.31	4993.68	4251.68	4507.26	3753.31	3990.26	3250	3497.46	2751.7	2995.87	2250.01	2490.32	1750.23	2006.09	1254.61	1499.14	752.764	1016.72	260.373	504.63	-248.736	-25.0044
102.951	5752.58	5999.65	5250	5576.97	4750.63	5000.09	4252.37	4511.39	3753.05	4001.64	3250.65	3499.24	2750.7	3008.89	2250	2507.13	1750.88	1989.38	1252.4	1513.12	750	990.44	261.363	500.136	-245.696	-9.91854
103.145	5750.28	5990.04	5303.15	5546.12	4750	4996.62	4252.25	4504.51	3751.79	4006.33	3250	3496.89	2753.57	3006.74	2250	2504.09	1750	1997.7	1251.46	1500.88	750	995.609	252.624	522.366	-246.205	-4.20132
103.34	5752.25	5983.76	5550.85	5532.02	4750	4998.88	4250.93	4507.01	3755.95	3994.98	3250.66	3480.68	2757.11	2997.79	2250	2511.39	1750	1993.86	1250.77	1496.91	750.551	994.879	250.992	501.738	-246.178	-17.5083
103.534	5755.48	5980.37	5392.76	5743.51	4750	4993.5	4253.71	4503.35	3753.16	4013.13	3251.38	3490.37	2752.71	3021.52	2252.12	2501.5	1750	1992.56	1250	1489.06	750	993.375	250.171	508.002	-240.971	-25.4017
103.729	5768.54	6005.91	5252.96	5817.37	4750	4990.81	4254.93	4498.08	3750.45	4001.69	3251.26	3504.61	2751.07	3010.81	2251.82	2495.51	1750	1987.98	1252.83	1497.27	751.778	1001.36	250	500.964	-236.002	-8.32957
103.923	5764.93	5997.27	5346.72	5704.77	4750	4994.29	4252.38	4511.91	3750.65	3998.67	3252.5	3506.39	2751.77	2990.56	2250.32	2500.82	1756.6	1994.59	1251.25	1502.88	750.303	1008.15	253.071	494.381	-174.118	-7.08293
104.118	5754.55	6002.31	5527.49	5666.42	4751.15	4988.4	4253.33	4508.84	3750.11	4002.69	3250.85	3505.27	2755.27	2978.52	2250	2489.95	1752.24	2001.02	1250	1500.83	750.253	999.828	253.203	501.201	-30.5464	-17.8526
104.313	5751.74	5976.86	5347.75	5843.37	4750	4994.1	4252.97	4519.29	3753.03	3990.76	3252.17	3498.95	2752.09	3020.41	2250	2489	1750.38	1984.48	1250.8	1507.02	750	1011.85	250	506.324	-171.587	97.2782
104.507	5750	5983.38	5272.67	5911.46	4750.86	4997.14	4252.99	4497.87	3751.35	4002.41	3250.4	3493.97	2752.73	2986.12	2250.08	2498.4	1750.6	1994.22	1250	1504.18	750	994.258	250.549	502.883	-245.248	37.9475
104.702	5750.03	5993.28	5267.44	5804.06	4750.42	4994.66	4256.26	4508.8	3750.47	4007.14	3250	3489.96	2754.28	3005.94	2251.73	2494.94	1750.29	1981.72	1250	1489.58	750	1004.2	254.979	499.205	-250	3.86872
104.896	5750	6011.6	5264.82	5753.98	4750	4999.63	4253.24	4512.94	3750.94	4018.3	3251.07	3492.44	2753.75	3003.13	2250.11	2511.9	1752.46	1989.35	1250.36	1501.2	750.152	1003.72	251.15	506.971	-248.708	-5.86904
105.091	5750	5997.92	5283.95	5690.97	4750.66	4988.88	4251.92	4500.82	3750	3997.36	3250	3494.15	2758.82	3024.82	2251.89	2501.13	1752.71	1999.59	1250.58	1496.86	750.804	998.5	250.075	503.154	-250	2.14932
105.285	5753.03	5984.76	5277.08	5685.13	4750	5000.81	4250.9	4495.32	3750	3994.7	3251	3497.03	2764.3	2982.31	2250.7	2510.67	1753.69	1990.63	1250	1498.22	750	1000.11	250	503.139	-250	-18.6868
105.48	5750.81	5993.56	5251.83	5657.82	4750	5000.44	4252.92	4500.09	3753.1	3990.5	3250.82	3494.6	2763.98	3014.76	2250.18	2493.4	1752.28	2006.5	1250	1499.92	750	990.949	250	495.999	-247.175	-10.6633
105.674	5751.13	5988.87	5250	5607.58	4750	4998.03	4250.49	4514.18	3750.29	4006.68	3250.77	3501.85	2762.34	2998.88	2250.21	2496.44	1750	1997.53	1251.93	1498.7	756.345	985.609	255.33	500.429	-248.824	-7.72173
105.869	5751.84	5997.36	5259.2	5585.66	4750	4995.85	4251.11	4492.6	3750.11	4008.71	3251.61	3497.74	2755.65	3011.77	2250	2507.53	1750.06	1988.69	1250.25	1501.12	753.938	1003.94	251.963	508.492	-248.106	-8.92855
106.064	5750	6009.98	5250	5570.27	4750	4998.53	4253.19	4507.61	3753.33	3993.66	3250.29	3503.74	2752.81	3023.85	2250.9	2495.52	1762.46	1987.91	1250	1500.35	750	995.57	250	505.925	-244.098	-13.9334
106.258	5750	5995.27	5250	5562.45	4751.55	4990.68	4251.84	4508.01	3754.28	3999.77	3250	3497.54	2751.07	3022.44	2250.09	2509.88	1754.9	2007.4	1250	1500.79	754.715	1001.71	251.972	489.323	-239.191	-9.19084
106.453	5750	5998.43	5253.66	5544.12	4750	4999.92	4251.56	4509.08	3751.51	4008.85	3250	3498.73	2751.49	3019.64	2250	2487.59	1750.77	1993.36	1250	1496.14	756.767	1000.05	250	498.766	-203.951	-6.28129
106.647	5750	5985.88	5251.83	5538.08	4750	5000.86	4253.87	4497.49	3753.25	4010.21	3251.89	3486.45	2754.31	2985.71	2250	2499.46	1752.32	1998.19	1250	1500.24	750.679	1010.8	250.041	501.525	-150.084	-16.7402
106.842	5750	5986.8	5250	5523.96	4751.86	4990.53	4252.25	4512.03	3754.06	3996.24	3250	3507.18	2751.69	3022.89	2250	2503.5	1751.29	1991.57	1250	1494.84	750	1002.71	251.084	493.149	-218.831	37.7184
107.036	5750	5993.95	5252.34	5514.46	4750	4998.69	4253.25	4499.7	3750.95	4008.98	3251.56	3498.13	2752.84	2997.92	2250.56	2504.61	1753.49	1998.53	1251.85	1499.03	753.209	995.091	250	499.253	-249.656	3.90035
107.231	5750.5	5989.4	5250	5514.36	4750	4990.48	4253.05	4499.01	3753.15	3991.95	3251.4	3493.04	2755.49	2998.95	2251.61	2496.59	1753.29	2002.83	1251.02	1495.13	750	1012.56	255.849	494.421	-249.773	-0.603696
107.425	5750.71	5997.74	5250	5494.74	4753.64	4994.26	4252.53	4517.07	3756	3995.6	3250.24	3505.1	2751.36	3026.65	2254.64	2485.75	1750	1994.45	1250.32	1502.79	750	1001.23	256.826	503.636	-246.883	-16.148
107.62	5750.93	6008.88	5254.79	5499.42	4751.11	5002.98	4253.61	4502.44	3751.48	4005.25	3250.83	3510.56	2753.7	2994.14	2250.35	2510.03	1750	1997.75	1253.61	1496.92	752.336	994.226	250	503.301	-235.979	-9.39355
107.815	5753.36	5994.7	5250.15	5506.82	4750	4995.33	4255.95	4511.28	3754.37	4002.25	3254.06	3499.33	2752.97	2990.03	2250.35	2500.32	1751.05	1996.47	1252.07	1511.59	751.095	1010.26	250.526	504.254	-236.386	-1.12701
108.009	5750.79	6004.1	5250	5496.58	4750.41	4989.77	4256.47	4508.44	3754.95	4009.69	3252.98	3499.4	2754.91	3018.53	2250.52	2491.37	1752.22	1998.67	1250	1512.87	752.137	999.837	255.455	496.575	-250	-4.93965
108.204	5751.06	5999.73	5250.38	5491.37	4750.46	4989.1	4254.53	4500.16	3752.04	3999.38	3257.26	3494.36	2765.85	2991.18	2250	2499.7	1750	2004.75	1250	1498.63	758.34	1004.17	251.537	510.522	-214.029	-13.6228
108.398	5750.73	5983.64	5255.09	5497.9	4750	4995.57	4252.11	4517.25	3750.84	4008.4	3326.01	3490.24	2758.36	3004.97	2250	2490.43	1750	1998.04	1250.97	1496.16	753.605	1016.29	250	499.593	58.3488	-26.2907
108.593	5750	5995.4	5252.6	5495.36	4750	5002.78	4251.76	4498.45	3750	3997.32	3348.87	3492.06	2756.09	3022	2250	2495.2	1751.3	2000.71	1251.58	1499.16	752.196	1005.2	250.496	495.715	-112.142	226.969
108.787	5750.16	5992.28	5295.12	5494.77	4751.41	4988.74	4251.76	4507.16	3750	3998.51	3263.56	3538.78	2758.93	2995.11	2250	2503.58	1750.76	1999.1	1250	1498.16	752.975	1007.93	250	502.707	-232.792	94.143
108.982	5750	6000.59	5430.59	5500.75	4750	5001.16	4250	4522.76	3752.71	3996.42	3250	3498.17	2759.59	3010.71	2250.05	2479.12	1753.13	2003.2	1250	1501.97	751.397	1009	250	497.938	-241.836	33.3974
109.176	5750	6001.62	5324.26	5564.08	4750	4994.75	4250.44	4509.05	3752.18	4009.39	3250.39	3493.3	2763.57	2983.87	2250.31	2495.23	1752.8	2002.39	1258.82	1491.38	752.246	996.561	250	496.062	-232.054	4.80321
109.371	5750	5980	5250	5546.78	4750	4996.33	4250	4503.75	3750.21	4005.49	3253.48	3495.96	2756.34	3039.59	2252.37	2501.44	1751.73	2003.36	1254.7	1507.08	752.46	1012.86	250	501.327	-235.583	5.89662
109.565	5750	5989.4	5277.39	5514.41	4750.28	4998.23	4250	4511.38	3754	3995.58	3251.43	3504.74	2753.36	2988.7	2251.97	2507.38	1753.86	1988.41	1250	1503.25	750	1007.52	252.401	491.942	-238.826	12.2549
109.76	5750	5997.15	5284.23	5508.25	4750	4997.46	4250	4490.98	3756.44	3997.66	3252.07	3499.95	2754.82	3008.04	2251.9	2496.28	1750.59	2005.15	1250.46	1501.66	750	1011.56	250.826	501.024	-238.336	-3.78766
109.955	5750.51	5990.56	5274.43	5523.03	4750	4997.52	4250	4516.89	3758.38	4006.61	3250.77	3505.2	2751.58	3026.22	2251.97	2504.96	1750.4	1989.76	1257.26	1491.91	753.823	1009.01	250.421	501.834	-241.902	0.752752
110.149	5750	6005.46	5352.52	5523.4	4750	4996.41	4251.7	4497.96	3752.25	4023.58	3250.73	3507.38	2751.39	3012.84	2251.67	2514.88	1750	1998.74	1251.95	1521.79	751.582	1010.56	250.728	508.089	-243.814	-4.57476
110.344	5750	5985.33	5352.46	5514.51	4750	4992.48	4251.02	4496.25	3750.66	4012.45	3252.24	3494.66	2751.86	3002.44	2251.29	2495.26	1750	1999.62	1250	1494.43	750.349	999.368	251.256	493.206	-243.214	-12.1983
110.538	5750	5995.33	5335.59	5578.58	4751.61	5000.85	4251.78	4493.94	3751.7	3991.68	3250.56	3501.52	2754.38	3001.48	2253.74	2481.65	1751.63	1995.72	1250	1505.6	753.24	994.974	251.793	497.841	-189.119	-15.857
110.733	5750	5985.92	5540.94	5518.23	4751.22	5000.54	4254.12	4489.69	3750.69	4000.87	3252.63	3492.29	2754.77	3004.24	2251.84	2497.4	1754.08	1997.92	1251.28	1496.54	751.824	1005.86	250.629	506.468	-75.8682	-9.06256
110.927	5751.55	5984.03	5343.75	5815.75	4750	5002.73	4251.91	4520.61	3750	4005.79	3251.56	3514.24	2756.85	3020.73	2253.5	2500.1	1750	2004.15	1250.96	1501.69	750.103	1011.84	250.444	500.557	-176.479	67.1603
111.122	5751.63	5997.14	5280.11	5823.44	4751.65	4998.66	4252.81	4493.61	3750	4000.83	3250	3507.71	2763.04	2994.14	2253.44	2505.05	1750	1998.3	1250	1508.78	750.29	1003.26	250.3	510.873	-245.409	39.0745
111.316	5753.78	5991.12	5278.25	5752.01	4750.35	4999.47	4255.95	4494.18	3750.54	3996.22	3251.18	3494.56	2751.6	3038.09	2253.41	2502.05	1752.37	1991.76	1250	1493.16	750.804	987.526	250	494.457	-152.947	4.01875
111.511	5752.41	6006.65	5260.81	5678.13	4750	4991.85	4256.23	4497.42	3750	4006.6	3252.61	3501.5	2750.51	3012.08	2253	2501.86	1750	2002.42	1251.8	1497.22	754.937	993.77	252.873	499.187	-42.745	7.57935
111.706	5751.86	5991.49	5254.75	5629.01	4750	4994.82	4255.97	4520.38	3751.62	4000.31	3250.07	3507.37	2751.69	2988.88	2251.02	2512.65	1751.2	1992.06	1254.66	1501.13	760.467	997.522	251.407	511.244	-196.709	102.36
111.9	5751.62	5994.3	5265.97	5598.38	4750	4997.21	4257.89	4497.92	3753.63	3995.2	3252.01	3494.99	2750	2992.37	2250.21	2511.47	1750.68	2001.89	1250.89	1506.04	757.246	1006.73	250.575	502.66	-244.368	39.873
112.095	5752.05	5995.82	5268.38	5585.97	4750	4996.03	4253.11	4522.14	3756.84	4000.37	3250.73	3499.17	2750.17	2998.5	2250.39	2502.85	1750	1997.13	1250	1501.1	751.467	1001.16	250	499.771	-248.362	15.7216
112.289	5751.67	6000.1	5262.99	5566.29	4750	4993.45	4252.97	4512.45	3754.12	4007.22	3250	3502.09	2751.72	2994.37	2252.92	2503.92	1752.7	1988.81	1250.97	1499.82	752.065	1007.56	255.294	498.176	-249.994	8.1566
112.484	5750	5999.84	5257.37	5555.97	4750	4991.15	4252.01	4497.05	3750.91	4008.34	3252.59	3497.88	2752.07	3019.02	2253.15	2497.98	1750.45	2008.79	1251.91	1501.77	762.493	987.33	253.508	505.253	-250	5.67686
112.678	5750	5982.25	5255.75	5535.05	4751.13	4999.37	4250	4501.05	3751.11	4006.9	3251.34	3514.33	2752.46	3010.8	2250.93	2508.01	1750	1992.82	1250	1509.65	756.277	1012.64	250	502.495	-248.598	-21.6447
112.873	5750	5993.96	5250.71	5535.41	4751.29	4994.31	4252.88	4493.08	3750.01	4010.2	3250	3512.79	2751.92	3022.09	2251.94	2492.16	1750	1994.43	1250	1497.69	750.71	1010.16	254.155	501.44	-248.11	-16.928
113.067	5750.83	5981.13	5264.35	5517.63	4750	4994.41	4251.12	4521.49	3750	4001.14	3250	3491.48	2752.5	3003.86	2251.81	2526.96	1750.35	1994.3	1251.64	1493.24	751.737	994.287	268.815	491.496	-249.306	-5.12435
113.262	5750.02	6003.37	5291.5	5504.07	4751.81	4994.59	4251.57	4516.41	3752.11	3998.48	3250	3499.78	2750.91	3023.02	2251.39	2489.03	1750	1995.49	1251.16	1490.16	757.752	1001.98	257.511	510.307	-249.15	-32.6648
113.457	5750	5983.04	5412.35	5504.16	4750	5002.04	4255.95	4500.61	3752.85	4001.95	3250	3492.14	2751.28	3014.96	2250	2501.57	1751.14	1985.84	1250.12	1500.61	788.244	987.633	255.461	502.6	-246.293	-19.2205
113.651	5750	5990.12	5347.42	5547.29	4750	4997.3	4253.84	4521.88	3750	4010.74	3250	3495.67	2752.43	3024	2250.05	2501.69	1754.62	1995.07	1257.77	1496.27	768.798	1008.67	253.797	506.276	-237.867	-13.6574
113.846	5752.79	5999.53	5250	5558.86	4750	4990.61	4253.93	4515.41	3751.76	4000.81	3251.75	3492.47	2751.06	3003.12	2250	2500.56	1750.33	2001.28	1252.85	1510.8	765.039	997.138	251.488	507.008	-232.692	-15.254
114.04	5757.11	5986.22	5294.67	5520.35	4750	4994.65	4254.95	4509.57	3750.37	4007.13	3251.55	3506.13	2750.25	2989.9	2250	2497.13	1750.29	2000.34	1250	1506.73	759.367	1007.28	250	496.525	-232.379	-4.83506
114.235	5750.74	6009.46	5322.72	5530.85	4750.4	4991.33	4251.91	4516.65	3750	3996.27	3250.34	3495.38	2755.58	3008.5	2250	2486.38	1751.13	1994.73	1252.31	1497.71	750.878	1012.28	254.168	501.23	-235.217	-2.94633
114.429	5750	5990	5267.89	5552.63	4751.07	4999.7	4253.59	4518.67	3750	3998.88	3250.67	3499.32	2751.75	3019.46	2250	2503	1750	2001.19	1251.82	1500.51	750	1000.71	257.175	506.107	-226.728	-0.258346
114.624	5750.97	5993.2	5386.12	5519.67	4751.25	4993.65	4254.02	4510.17	3750	3995.88	3254.45	3498.46	2750.97	2989.66	2250	2503.02	1750	1991.97	1250	1503.02	753.421	997.321	250.067	514.417	-164.176	-9.69771
114.818	5750	5998.81	5446.22	5519.39	4750	5009.61	4250.35	4520.05	3750.1	3986.88	3250.59	3521.4	2752.16	3006.06	2250	2498.37	1750	1995.42	1252.3	1505.09	750	1006.65	250	501.26	44.4456	-0.464431
115.013	5750	5995.04	5271.57	5604.2	4750	4995.19	4250.23	4492.51	3752.97	3999.53	3250.93	3506.49	2750	3008.05	2253.05	2489.62	1751.19	1989.95	1250	1507.23	750	995.059	250.243	486.487	-49.4137	104.185
115.208	5750.05	5997.46	5279.11	5568.52	4754.37	4987.98	4250	4500.67	3755.29	4005.2	3251.26	3484.89	2753.39	2990.59	2255.24	2501.88	1752.24	1999.61	1250	1498.78	750	996.402	250	499.343	-218.823	149.147
115.402	5753.05	5991.16	5290.85	5558.54	4750	5008.46	4250	4495.73	3752.93	4007.51	3253.73	3505.62	2755	2985.83	2251.87	2526.93	1750	2001.29	1251.89	1501.95	754.638	990.451	250	488.318	-250	90.9636
115.597	5750	6006.69	5253.14	5560.83	4750	4988.77	4250.28	4499.65	3751.52	4007.09	3253.77	3497.76	2752.03	2996.39	2252.18	2501.35	1751.08	1999.2	1250.35	1506.86	750.886	1003.26	250	495.211	-224.453	24.8822
115.791	5750	5988.63	5250	5529.41	4750.05	4993.44	4250	4507.24	3750.92	3997.08	3253.33	3513.19	2754.23	3008.45	2250	2510.43	1751.34	1993.63	1250.02	1503.12	750	1003.24	250	492.116	-106.713	9.97177
115.986	5750	5971.21	5260.45	5520.82	4750.32	4992.84	4251.46	4498.58	3750	4003.54	3256.43	3497.69	2751.43	2990.1	2252.24	2497.74	1750	2003.12	1253.53	1496.47	751.385	985.911	250.058	498.263	-182.518	109.572
116.18	5750	5992.36	5310.71	5502.52	4750.93	4995.31	4253.51	4490.21	3750	4003.04	3252.37	3507.68	2751.03	3006.25	2252.58	2521.46	1753.11	1997.07	1250.4	1511.67	755.2	995.076	250	489.464	-234.618	64.3719
116.375	5750	5993.37	5340.58	5524.84	4750	5000.15	4253.5	4516.38	3750.4	4003.38	3250.93	3489.74	2759.13	3008.28	2250	2499.45	1750.61	2008.31	1250.95	1505.54	756.484	1010.45	253.771	496.208	-164.519	12.8066
116.569	5753.82	5984.96	5306.8	5523.92	4750	4994.57	4253.51	4498	3751.58	3992.28	3250	3499.03	2753.92	3034.64	2251.81	2483.98	1750	2006.03	1250.97	1502.61	754.322	1007.99	253.208	505.581	-3.61416	47.7232
116.764	5750	6008.6	5400.49	5534.98	4750	5000.54	4254.4	4509.76	3751	4003.13	3250	3480.92	2751.78	2994.08	2255.66	2501.49	1751.29	1998.96	1250	1513.71	751.444	1000.1	250	505.253	-145.041	154.145
116.958	5750	5993.16	5499.05	5520.04	4750	5002.32	4255.17	4497.42	3757.6	3995.75	3255.37	3492.76	2753.46	3014.54	2251.93	2518.46	1750	2003.58	1251.07	1489.67	751.13	994.554	257.119	500.291	-232.076	84.5957
117.153	5750	5975.19	5301.91	5639.16	4750	4990.08	4254.03	4524.52	3756.68	4006.41	3256.23	3500.97	2754.55	3006.05	2251.65	2505.66	1750	1998.95	1251.06	1487.03	750.987	1003.9	255.383	507.632	-238.899	26.4576
117.348	5750	5991.07	5259.42	5587.94	4750	4997.19	4251.23	4506.43	3751.22	4015.92	3256.71	3497.27	2755.01	2986.14	2250	2501.83	1751.1	1989.46	1250.93	1494.79	750	995.923	250	507.44	-242.345	16.583
117.542	5750.98	5980.84	5255	5546.38	4751.71	4991.22	4252.15	4514.78	3751.04	3999.27	3265.42	3492.75	2759.95	3000.15	2250	2481.18	1750	1999.28	1258.6	1489.45	750.592	997.855	251.081	490.39	-246.805	-4.88598
117.737	5750.45	5993.66	5256.2	5536.15	4751.33	5001.46	4252.96	4488.68	3750.92	4001.12	3300.75	3508.53	2754.81	3039.7	2250	2493.94	1750	1991.43	1255.34	1514.31	751.487	996.982	250.262	506.017	-236.169	3.38319
117.931	5751.1	5994.86	5257.76	5520.03	4750	5002.59	4251.66	4500.4	3750	4013.44	3394.24	3502.25	2752.13	2997.44	2250	2504.6	1750.22	1992.53	1254.55	1503.81	752.024	1001.21	251.022	486.845	-105.561	-14.4432
118.126	5752.38	5999.1	5250	5524.14	4750.83	4991.56	4251.36	4506.71	3750.27	4004.18	3353.12	3530.9	2750.73	2988.63	2251.26	2509.47	1750	1992.68	1253.09	1501.88	752.534	990.939	250.293	499.922	-102.66	7.04823
118.32	5751.3	6006.93	5250	5505.07	4750.52	4997.42	4251.63	4502.6	3750.7	4011.09	3263.81	3544.04	2750.89	2994.66	2251	2493.63	1750	1994.18	1250.78	1504.18	752.162	1001.78	250	496.422	-229.584	49.9712
118.515	5750.43	5992.84	5250.07	5505.96	4750	4994.58	4251.65	4498.97	3750	4002.55	3250.15	3511.64	2753.97	2990.64	2251.35	2484.45	1757.74	1985.68	1251.85	1497.55	751.591	1010.7	250.187	492.205	-245.788	36.0562
118.709	5750	6004.85	5250	5507.64	4750	5003.23	4251.76	4516.44	3751.42	3999.67	3250	3506.49	2751.12	3009.25	2253.19	2499.06	1754.07	1998.24	1251.39	1504.4	751.861	1009.32	252.409	498.353	-240.475	1.6866
118.904	5750.87	5997.49	5250.67	5494	4750	4993.82	4251.26	4509.1	3750.31	4008.19	3250	3490.81	2750.12	2988.19	2259.13	2487.91	1750.45	2000.3	1252.59	1508.15	751.719	999.854	251.444	509.793	-244.957	15.2609
119.099	5750.42	5992.78	5250.4	5500.18	4750	4993.56	4251.81	4510.15	3750	4003.22	3250	3500.7	2750	2992.91	2253.85	2504.45	1751.2	1997.6	1253.57	1503.01	750.118	1008.98	250	489.911	-247.459	-3.34625
119.293	5750.92	5994.55	5250	5498.82	4750	4996.4	4254.13	4512.5	3750	3999.71	3250	3496.45	2752.88	2981.54	2251.65	2492	1752.4	1999.55	1251.1	1501.77	750.498	996.034	255.104	505.144	-246.22	-11.3145
119.488	5752.11	5994.83	5250.99	5486.84	4750	5004.78	4252.9	4514.69	3750	4003.51	3250	3503.37	2751.04	3028.04	2251.85	2501.59	1751.66	1987.97	1250.35	1506.93	752.315	997.548	253.113	508.652	-248.438	-7.45329
119.682	5750.42	6006.12	5250	5492.1	4750	4998.03	4252.16	4499.1	3756.87	3994.56	3250.15	3498.5	2751.01	3008.51	2250.9	2502.71	1758.89	2005.73	1251.56	1510.48	750	1003.13	250.589	510.83	-249.301	-16.5756
119.877	5750.5	5994.53	5251.12	5484.29	4750	4991.73	4250.65	4517.63	3754.8	4007.12	3250	3506.41	2751.53	3008.36	2251.78	2491.01	1757.58	2007.35	1252.21	1496.66	750	995.438	250.788	499.545	-199.72	-19.2069
120.071	5750.56	6000.24	5252.09	5491.09	4751.63	4993.09	4250	4502.95	3755.06	3998.58	3250	3492.92	2750.19	2991.2	2251.28	2500.37	1750	2007.1	1251.32	1506.26	753.578	991.381	250	499.519	-50.0743	-19.1243
120.266	5751.37	6001.05	5251.04	5494.82	4753.12	4998.35	4252.06	4497.47	3754.92	4008.33	3250	3505.88	2752.63	2979.61	2250	2501.65	1750.34	1995.28	1250.25	1504.85	751.179	1005.44	260.203	510.261	-149.276	72.1934
120.46	5751.72	5997.29	5251.88	5492.21	4750.56	5007	4250.15	4512.54	3750.61	4012.73	3250	3505.87	2750.77	3015.22	2250	2492.15	1753.46	1984.6	1250	1505.85	750	1005.6	261.884	507.058	-235.59	30.4995
120.655	5750	6000.73	5250	5493.89	4750.88	5001.02	4253.1	4492.01	3755.6	4010.87	3250	3495.38	2753.49	3013.82	2250.09	2491.36	1750	2006.84	1251.06	1492.42	752.567	997.763	252.184	518.102	-250	18.966
120.85	5750	5993.86	5250	5489.79	4750	4996.2	4254.86	4491.1	3752.74	4011.36	3250	3500.09	2759.25	2984.88	2250	2504.26	1750	1991.83	1251.33	1508.75	751.976	998.394	258.23	501.516	-250	-9.86672
121.044	5750	5984.17	5250	5495.24	4752.43	4990.26	4253.73	4520.45	3750	4004.69	3251.27	3494.75	2756.17	3003.89	2250	2494.54	1753.38	1988.56	1250	1505.14	750	1001.84	253.796	509.856	-138.203	-29.3131
121.239	5750	5987.85	5250	5496.81	4754.72	4996.16	4254.52	4507.4	3750.96	4004.06	3250.33	3505.34	2754.25	3016.23	2250	2488	1751.16	2001.94	1251.45	1496.65	750.244	994.51	251.214	503.226	-62.5506	-15.7202
121.433	5750.55	5991.91	5250	5486.42	4751.28	5004.34	4251.57	4522.09	3750.28	3997.95	3250.64	3498.01	2754.82	3011.11	2250	2481.87	1752.07	1992.7	1253.98	1506.41	755.075	991.002	252.333	499.883	-212.4	65.8505
121.628	5750.31	6001.35	5254.64	5490.24	4750.17	5000.01	4250.44	4498.7	3751.42	4007.45	3250	3494.54	2753.88	3021.51	2250	2486.86	1751.8	1994.05	1250	1510.61	752.595	1015.31	250	498.463	-250	15.4197
121.822	5750	6002.99	5276.47	5494.27	4750	4999.53	4252.82	4514.33	3759.94	3991.78	3250	3510.99	2752.03	2988.05	2250	2492.39	1751.88	1999.29	1250	1494.28	755.095	999.432	250	492.216	-244.504	-8.13857
122.017	5750	5989.5	5361.42	5488.85	4750.05	4999.12	4250.62	4500.84	3751.75	4016.18	3250	3506.47	2754.64	2996.22	2254.18	2488.13	1755.02	1993.81	1252.15	1492.24	757.493	1003.21	250	489.494	-234.522	-1.70139
122.211	5752.17	5989.74	5379.15	5506.83	4750	5001.77	4256.21	4504.93	3750.36	4002.86	3250	3496.39	2757.61	3012.59	2252.67	2498.03	1751.8	2001.02	1250	1502.89	750.688	1010.99	256.001	493.584	-239.061	7.23778
122.406	5750	6007.83	5359.6	5530.45	4750	5001.54	4272.73	4485.58	3752.4	4011.2	3250.09	3498.73	2755.66	3013.69	2250.39	2504.73	1750	2002.14	1250.95	1493.82	750	1004.03	252.235	508.621	-237.681	6.3959
122.601	5750	5991.73	5318.69	5546.83	4750	4990.24	4254.52	4527.22	3752.25	4001.1	3250	3495.37	2754.31	3011.92	2250	2493.34	1755.14	1995.19	1254.17	1496.89	750.828	1005.58	250.713	503.385	-240.318	-10.7356
122.795	5750.97	5984.7	5263.26	5550.2	4753.37	4985.3	4251.38	4513.17	3750.77	3999.2	3250	3500.45	2752.94	3004.95	2250	2496.55	1754.18	1998.04	1250	1507.81	752.304	1000.69	250	486.707	-245.829	18.9785
122.99	5750	5996.17	5251.47	5512.35	4750	5003.06	4250.54	4502.32	3751.07	4005	3250.25	3497.08	2752.04	2993.76	2250	2485.86	1750	2009.44	1250.09	1495.74	754.504	1005.81	251.579	503.213	-167.508	-1.51126
123.184	5750	5988.37	5252.59	5510.44	4750	5001.11	4251.4	4487.23	3751.35	4005.01	3250.04	3507.17	2754.43	3016.72	2250	2497.43	1750.67	1994.36	1252.44	1488.56	753.952	1008.37	254.399	494.358	-33.991	-6.89328
123.379	5750	5984.13	5250	5508.74	4750	4998.31	4250.3	4506.49	3753.33	4004.26	3250	3487.99	2752.66	3014.26	2250.5	2491.49	1750.23	1996.6	1250.3	1498.25	754.268	1010.07	250.786	505.603	-186.841	106.581
123.573	5750.18	5994.78	5258.96	5497.06	4750.05	4999.86	4250	4494.99	3753.56	4012.31	3250.66	3488.98	2753.54	3006.81	2251.52	2489.77	1750	1999.19	1250.66	1492.01	753.68	1005.39	250	495.238	-240.786	18.2912
123.768	5750.41	5982.57	5279.52	5489.05	4750	4990.72	4252.77	4500.65	3752.04	4016.06	3250	3504.05	2754.3	3004.05	2250	2483.65	1753.8	1994.93	1250.88	1506.77	750.059	1009.86	250	490.287	-240.109	28.7954
123.962	5750.73	6007.82	5303.71	5522.8	4750	5002.6	4250.96	4514.39	3752.73	4001.99	3250.82	3498.85	2756.82	2992.59	2251.4	2484.91	1751.23	2007.88	1250	1491.11	752.867	1009.66	254.072	488.276	-187.387	7.03388
124.157	5754.07	5973.08	5327.01	5508.76	4756.07	4992.04	4252.51	4500.64	3750.54	4012.23	3250.54	3513.18	2757.22	3018.71	2253.55	2491.26	1751.03	1992.44	1252.66	1494.77	751.141	1009.15	254.282	507.45	-116.779	0.648177
124.351	5755.25	5995.75	5267.03	5539.94	4754.46	5003.29	4253.83	4506.09	3750.65	3998.27	3251.02	3496.5	2753.57	3030.39	2252.46	2511.93	1752.77	2006.12	1250.33	1509.07	750	996.946	251.023	505.714	-211.457	60.3462
124.546	5753.61	6005.59	5257.73	5504.13	4750.51	5005	4255.18	4510.13	3750	3989.01	3251.29	3496.92	2751.85	3013.99	2252.28	2487.84	1750.02	1999.44	1250	1497.79	750.693	998.079	250	501.552	-242.777	19.4463
124.741	5754.3	6001.21	5264.52	5510.91	4751.14	5007.17	4254.23	4504.55	3750.41	3999.01	3250.95	3498.57	2752.81	3019.71	2252.33	2507.08	1750	2000.67	1250	1485.52	750	992.924	253.488	503.173	-246.069	9.72762
124.935	5753.04	5991.2	5261.36	5517.85	4751.81	4997.11	4252.11	4510.21	3752.08	4003.32	3251.58	3506.23	2751.67	3005.74	2253.1	2500.16	1753.53	1991.85	1250	1486.93	755.202	998.946	252.087	501.972	-247.184	6.45173
125.13	5752.53	6004.59	5260.63	5506.44	4750.79	5003.45	4251.26	4512.28	3750	4006	3250	3506.63	2751.5	3005.52	2250.54	2502.97	1750.2	2010.05	1250.21	1491.77	757.942	1006.32	250	503.694	-245.499	6.67394
125.324	5752.32	5994.19	5260.68	5501.24	4750.53	4991.77	4250.61	4509.79	3750.41	3996.81	3250	3499.03	2750	3022.35	2250	2501.85	1750	2000.47	1255.06	1492.06	750.511	1018.26	250.745	499.377	-238.189	-7.82366
125.519	5750.81	5990.46	5295.47	5499.35	4752.46	4994.72	4250	4497.83	3755.86	3985.46	3250.48	3504.56	2750	3015.03	2250	2487.61	1750.4	2000.04	1252.48	1499.6	751.238	995.195	252.251	502.188	-244.61	13.112
125.713	5751.31	5989.34	5482.13	5498.62	4751.43	4992.78	4250.5	4502.13	3759.38	4003.22	3250	3510.86	2750.12	2986.9	2250	2490.43	1750	1996.18	1250.65	1501.73	750	1003.63	250	504.777	-248.678	3.22056
125.908	5751.44	5986.68	5458.59	5556.88	4750	4992.18	4251.43	4503.66	3755.29	4006.73	3250	3499.15	2750	2991.88	2250	2492.54	1750	1996.54	1256.03	1485.29	750	999.363	250.187	504.791	-247.986	1.79343
126.102	5750	6003.25	5283.2	5603.34	4750	4996.77	4252.31	4498.12	3755.88	4006.99	3250	3492.48	2750	2982.01	2250	2493.88	1753.7	1993.7	1252.75	1504.9	750.616	992.886	250.892	500.941	-250	-11.6571
126.297	5750.28	5988.66	5253.47	5545.06	4750	4979.79	4253.27	4511.99	3752.19	4017.63	3250	3510.38	2751.61	2976.96	2250	2498.11	1753.24	2000.89	1250	1505.7	750.273	992.971	251.263	507.815	-222.084	-16.0619
126.492	5750.81	6012.31	5285.35	5535.99	4751.95	4992.11	4251.85	4502.07	3752.85	4005.02	3250.57	3489.77	2750	2992.37	2250	2495.06	1750.14	2002.54	1252.94	1498.28	750	1003.66	251.978	499.643	-127.716	-15.4531
126.686	5750	6003.41	5346.16	5513.65	4751.37	5004.21	4253.5	4508.08	3750.46	4004.22	3250	3514.44	2751.97	2991.13	2250	2493.47	1752.64	1996.6	1251.47	1494.91	756.324	995.716	250.205	497.353	-155.43	45.9409
126.881	5750	5985.43	5495.41	5534.65	4750	4998.29	4255.36	4509.2	3755.1	4008.78	3250	3502.09	2750.95	2997.6	2251.12	2483.03	1750.8	2006.01	1251.17	1511.49	757.218	1002.15	252.082	496.991	-77.6117	-1.58321
127.075	5750.58	5992.09	5432.11	5616.16	4750.95	4982.85	4250.35	4523.91	3759.24	3992.68	3250.48	3494.86	2751.46	3005.41	2250.61	2498.76	1750	1997.65	1256.71	1490.54	750	1010.25	252.16	504.81	-52.5639	23.4325
127.27	5750	5993.53	5288.49	5705.95	4751.33	4998.02	4250.71	4510.06	3752.07	4022.09	3250	3510.55	2755.54	2989.88	2250.5	2494.43	1755.39	1995.54	1251.35	1513.43	752.896	988.825	250.013	502.712	-179.83	63.079
127.464	5750	5998.65	5264.1	5639.27	4750	4999.9	4250.07	4494.22	3750	3995.96	3250	3497.84	2752.27	3013.58	2251.45	2504.86	1754.23	2000.62	1250	1498.16	751.963	993.43	252.369	497.326	-217.528	52.3105
127.659	5750.12	5996.9	5254.56	5586.24	4753.25	4995.97	4252.13	4510.38	3751.58	3999.94	3250.5	3491.87	2751.92	3004.78	2251.42	2498.37	1750	2001.17	1250.77	1498.01	750	999.027	250.274	505.519	-250	74.9173
127.853	5750	6011.29	5251.58	5566.23	4755.6	4997.5	4252.96	4499.41	3756.05	3993.57	3250.98	3497.34	2754.92	3015.89	2251.71	2502.01	1750	1996.72	1250	1496.7	753.124	1003.02	252.609	507.381	-223.66	12.1967
128.048	5750	5992.64	5256.84	5535.21	4752.22	5006.76	4250.48	4512.22	3751.46	4013.76	3250.14	3503.56	2754.47	3020.25	2251.69	2490.43	1751.78	2003.25	1250	1493.83	754.475	995.629	257.952	499.698	15.8376	-2.6866
128.243	5750	5988.67	5253.49	5535.72	4753.46	4997.64	4252.47	4505.56	3751.39	4001.17	3250	3503.75	2755.76	3008.83	2251.25	2504.11	1750.39	2005.67	1250.05	1489.65	751.303	1003.32	251.855	509.295	-148.967	171.894
128.437	5750	5980.15	5252.84	5527.6	4750.09	4998.5	4252.47	4517	3750.64	4006.74	3250	3495.63	2755.2	3009.05	2251.39	2492.95	1750	1999.92	1250	1496.37	751.429	1004.1	252.915	503.027	-238.252	68.4242
128.632	5750	5987.08	5250	5510.68	4750	4989.72	4250.71	4501.53	3750	4009.2	3250	3499.55	2756.07	3012.49	2250.19	2505.01	1750	2001.09	1250.41	1496.82	750.64	999.48	254.568	496.34	-243.231	26.8261
128.826	5750.34	5972.81	5250	5512.1	4752.32	4989.04	4252.42	4497.47	3750.26	3999.72	3250.73	3493.93	2753.47	3030.72	2250.24	2506.64	1750	1992.51	1250.66	1491.15	750	990.597	250.476	512.122	-242.7	7.09258
129.021	5750	5996.31	5254.72	5498.83	4750	4997.07	4250.82	4518.68	3750	3996.87	3252.43	3499.47	2750.46	3019.39	2250	2512.54	1752.02	1987.97	1250	1492.31	750.052	1007.16	251.828	499.416	-232.348	-8.70078
129.215	5750.07	5994.96	5254.76	5508.78	4750	4981.65	4252.35	4494.54	3752.44	3990.21	3255	3489.33	2751.96	3008.23	2250.01	2484.34	1751.29	2001	1252.5	1485.85	750	995.583	250.362	508.747	-229.677	-3.20351
129.41	5750	6005.65	5250.84	5510.73	4750	4990.82	4250.83	4511.62	3754.16	3997.14	3259	3503.5	2751.97	3012.56	2251.79	2488.24	1750.51	2000.34	1250.22	1504.35	755.231	989.448	252.012	498.525	-243.473	20.4855
129.604	5750.93	5980.47	5251.68	5504.89	4751.39	4986.55	4250.46	4501.23	3750.02	4005.67	3255.22	3505.41	2752.87	2990.63	2250	2507.05	1750.78	1991.09	1250	1496.64	754.82	1007.66	254.322	501.58	-153.95	-13.1823
129.799	5752.79	5984.64	5274.63	5498.38	4750	4996.85	4251.77	4498.41	3752.89	4002.37	3307.57	3496.68	2754.42	3011.39	2250	2497.12	1752.82	1997.45	1250	1488.17	752.092	1016.67	250.472	498.981	66.4346	-13.3413
129.994	5750.51	6003.63	5266.51	5511.14	4750	4996.78	4250	4515.72	3755.14	3992.68	3455.99	3494.01	2754.49	3024.85	2250	2493.65	1754.52	2002.09	1250.38	1494.21	752.66	992.2	250.266	501.167	-96.9651	182.348
130.188	5750.27	5990.29	5251	5506.63	4751.32	4997.85	4251.15	4501.25	3754.29	4002.66	3318.53	3589.52	2753.9	3010.61	2250	2496.32	1753.39	2010.47	1250.65	1500.65	752.438	1000.53	250.264	503.51	-220.343	174.489
130.383	5752.83	5986.77	5251.34	5504.26	4751.36	4989.88	4250.43	4513.17	3771.09	4007.19	3253.65	3523.81	2752.25	3010.14	2250	2498.81	1750.81	2005.74	1250	1498.09	751.998	1007.14	250	498.555	-245.547	72.3699
130.577	5755.33	5986.03	5250.37	5495.48	4750	4999.38	4250	4502.6	3763.23	4011.57	3251.66	3499.67	2752.18	3029.87	2252.73	2490.33	1750.71	2009.4	1254.72	1494.79	752.282	1006.03	250.266	497.457	-244.777	34.5395
130.772	5751.17	6006.12	5250	5506.61	4754.19	4998.19	4250.18	4495.04	3751.44	4008.93	3252.82	3508.48	2750.39	3000.62	2250.77	2506.09	1752.68	1999.64	1253.1	1502.56	750.786	1017.02	251.761	492.164	-245.686	13.0697
130.966	5750.96	5998.86	5250	5502.22	4754.91	5002.17	4250.06	4506.4	3750	4002.84	3251.05	3496.73	2750	2995.16	2250	2498.1	1750.69	2016.95	1251.27	1508.57	751.779	989.006	250	504.003	-242.985	9.52841
131.161	5751.09	5994.61	5252.04	5498.37	4750.86	5005.83	4250	4502.17	3750	3997.28	3253.78	3492.7	2751.44	2992.95	2250	2490.18	1750	1996.61	1252.05	1500.39	750.585	1006.29	250	490.787	-249.077	9.44526
131.355	5751.15	5995.25	5252.42	5498.48	4750	4998	4252.15	4513.61	3753.3	3997.92	3252.8	3522.2	2750.43	3006.79	2250	2513.19	1750	2002.03	1251.07	1502.19	750	990.34	250.373	489.183	-249.991	-3.17674
[truncated: 5,072 more rows]
